# Supplementary material for: Investigation of Climate Change Impact on Water Resources for an Alpine Basin in Northern Italy: Implications for Evapotranspiration Modeling Complexity
Source: PLoS One. 2014 Oct 6;9(10):e109053. doi: 10.1371/journal.pone.0109053 (PMC4186761; doi:10.1371/journal.pone.0109053)
Supplement: Dataset S1 — At-site bias-corrected climate data used in the hydrological models for the period 1951–2050, which include 3-hourly data for rainfall in mm (PRE_3hc.txt), air temperature in °C (TAS_3hi.txt), wind speed in m/s (WSS_3hi.txt), solar radiation in W/m2 (RSDS_3hi.txt), and percentage relative humidity (HURS_3hi.txt). (ZIP) [file pone.0109053.s001.zip]

Archive with 12 entries (10 files):
- Dataset_S1/RegCM/
- Dataset_S1/RegCM/HURS_3hi.txt
- Dataset_S1/RegCM/PRE_3hc.txt
- Dataset_S1/RegCM/RSDS_3hi.txt
- Dataset_S1/RegCM/TAS_3hi.txt
- Dataset_S1/RegCM/WSS_3hi.txt
- Dataset_S1/REMO/
- Dataset_S1/REMO/HURS_3hi.txt
- Dataset_S1/REMO/PRE_3hc.txt
- Dataset_S1/REMO/RSDS_3hi.txt
- Dataset_S1/REMO/TAS_3hi.txt
- Dataset_S1/REMO/WSS_3hi.txt
