# Supplementary material for: Investigation of Climate Change Impact on Water Resources for an Alpine Basin in Northern Italy: Implications for Evapotranspiration Modeling Complexity
Source: PLoS One. 2014 Oct 6;9(10):e109053. doi: 10.1371/journal.pone.0109053 (PMC4186761; doi:10.1371/journal.pone.0109053)
Supplement: Dataset S1 — At-site bias-corrected climate data used in the hydrological models for the period 1951–2050, which include 3-hourly data for rainfall in mm (PRE_3hc.txt), air temperature in °C (TAS_3hi.txt), wind speed in m/s (WSS_3hi.txt), solar radiation in W/m2 (RSDS_3hi.txt), and percentage relative humidity (HURS_3hi.txt). (ZIP) [file pone.0109053.s001.zip › Dataset_S1/RegCM/HURS_3hi.txt]

PRE_3hi
metadata
12	# stations
10800	time step [s]
-999.9	missing data
name	id	X	Y	Z
VARALLO	2156900	443670	5074457	470
ALPE_DEVERO	3010900	443114	5129624	1634
PIZZANCO	3020900	436556	5108355	1142
LAGO_PAIONE	3020901	437588	5114118	2269
CRODO	3057900	447933	5119640	560
DOMODOSSOLA	3061900	446156	5105927	252
DRUOGNO	3063900	455744	5109311	831
FORMAZZA_BRUGGI	3067901	456129	5133034	1226
PASSO_DEL_MORO	3086900	420822	5094426	2820
LARECCHIO	3101901	456225	5117160	1860
MOTTARONE	3142902	457689	5081238	1491
VARZO	3155900	437878	5122296	1308
data
#	2156900	3010900	3020900	3020901	3057900	3061900	3063900	3067901	3086900	3101901	3142902	3155900
1951-01-01T03:00:00+01:00	77.3	70.9	42.9	43.7	60.2	80.0	60.1	75.3	43.4	52.0	33.1	57.6
1951-01-01T06:00:00+01:00	80.0	69.3	45.0	43.9	58.7	78.5	59.6	72.6	46.2	49.2	36.5	56.9
1951-01-01T09:00:00+01:00	78.5	68.6	43.1	43.2	56.6	76.4	59.6	72.2	42.9	48.9	39.9	56.8
1951-01-01T12:00:00+01:00	69.9	64.7	35.5	37.3	50.8	70.6	48.8	66.3	36.4	42.9	23.2	51.1
1951-01-01T15:00:00+01:00	72.6	65.4	39.5	40.0	53.3	73.1	52.0	66.8	39.6	43.4	25.3	52.7
1951-01-01T18:00:00+01:00	73.2	66.7	39.7	40.6	54.2	74.0	53.3	69.7	39.9	46.3	29.1	54.3
1951-01-01T21:00:00+01:00	77.2	67.8	41.6	42.5	56.8	76.6	56.7	70.4	42.0	47.1	33.6	55.1
1951-01-02T00:00:00+01:00	77.1	68.0	41.8	42.7	57.1	76.9	57.5	70.8	42.7	47.4	35.3	55.3
1951-01-02T03:00:00+01:00	71.7	61.3	37.7	33.7	52.0	71.5	48.7	67.1	26.4	43.1	28.4	52.3
1951-01-02T06:00:00+01:00	74.5	60.5	38.6	34.2	54.3	73.7	51.0	69.3	28.4	45.3	28.0	51.3
1951-01-02T09:00:00+01:00	70.2	61.1	38.1	33.1	52.0	71.4	47.9	68.5	25.8	44.5	23.0	52.0
1951-01-02T12:00:00+01:00	59.7	58.8	25.8	24.5	43.0	62.5	37.5	61.2	14.9	37.2	16.0	45.8
1951-01-02T15:00:00+01:00	48.5	52.0	10.7	14.3	37.8	57.2	33.5	58.1	0.0	34.2	16.7	34.8
1951-01-02T18:00:00+01:00	70.1	35.6	11.3	7.1	30.4	49.8	31.5	48.5	15.5	24.6	24.0	21.9
1951-01-02T21:00:00+01:00	86.2	31.6	33.3	17.2	33.0	52.4	36.8	44.9	36.2	20.9	29.4	30.1
1951-01-03T00:00:00+01:00	86.8	48.8	41.5	31.0	46.5	65.9	43.8	54.0	37.5	30.0	28.9	47.4
1951-01-03T03:00:00+01:00	86.0	66.0	56.9	44.9	63.3	70.9	50.7	67.8	31.6	52.3	30.2	66.8
1951-01-03T06:00:00+01:00	46.2	23.7	0.0	0.0	14.6	22.2	8.2	19.7	1.0	4.2	13.8	13.3
1951-01-03T09:00:00+01:00	32.4	30.1	8.3	7.4	21.8	29.5	12.0	31.9	0.0	16.4	0.0	22.6
1951-01-03T12:00:00+01:00	36.2	40.1	7.0	10.6	27.5	35.1	21.3	39.2	0.1	23.7	11.8	28.2
1951-01-03T15:00:00+01:00	42.9	46.2	18.1	19.3	37.0	44.6	28.0	47.7	5.0	32.2	17.0	38.5
1951-01-03T18:00:00+01:00	39.4	45.2	18.9	19.1	35.8	43.4	25.0	46.4	4.5	30.9	9.8	38.7
1951-01-03T21:00:00+01:00	35.7	36.0	11.2	12.2	28.7	36.4	19.3	38.2	0.9	22.7	7.6	28.9
1951-01-04T00:00:00+01:00	35.9	29.9	8.0	8.6	24.3	32.0	15.8	31.9	0.0	16.4	8.4	24.1
1951-01-04T03:00:00+01:00	58.6	14.3	0.0	0.0	19.2	39.7	28.0	27.5	0.0	3.8	29.4	3.6
1951-01-04T06:00:00+01:00	61.5	21.9	7.9	6.4	28.7	49.2	38.0	36.9	5.2	13.2	34.0	12.9
1951-01-04T09:00:00+01:00	67.9	30.9	19.0	13.5	31.0	51.5	34.4	38.3	16.1	14.5	28.4	25.8
1951-01-04T12:00:00+01:00	100.0	68.9	53.3	41.2	62.8	83.3	59.7	69.9	46.5	46.2	62.3	60.4
1951-01-04T15:00:00+01:00	98.2	70.3	51.6	41.5	72.4	92.9	79.8	79.9	44.5	56.1	72.8	61.0
1951-01-04T18:00:00+01:00	91.8	67.8	45.6	38.3	68.7	89.2	75.7	78.9	38.0	55.1	70.8	58.8
1951-01-04T21:00:00+01:00	86.5	67.1	43.3	36.0	62.4	82.9	67.1	74.3	34.7	50.5	62.5	58.5
1951-01-05T00:00:00+01:00	86.0	67.3	43.8	36.3	62.0	82.5	64.7	74.8	34.8	51.0	59.0	58.3
1951-01-05T03:00:00+01:00	78.8	76.4	48.3	51.9	62.5	80.3	66.0	76.2	45.3	55.3	40.4	70.1
1951-01-05T06:00:00+01:00	78.1	75.9	47.9	51.7	62.7	80.5	65.8	75.9	45.1	55.1	39.0	69.6
1951-01-05T09:00:00+01:00	74.6	75.0	45.5	48.8	59.2	77.0	60.9	75.2	43.0	54.4	28.7	68.7
1951-01-05T12:00:00+01:00	71.0	73.3	41.3	46.6	55.5	73.3	56.4	71.9	39.9	51.1	26.6	67.1
1951-01-05T15:00:00+01:00	76.2	75.8	46.5	50.8	61.8	79.6	64.9	76.1	43.5	55.2	35.7	69.6
1951-01-05T18:00:00+01:00	77.4	76.7	47.4	51.5	62.2	80.0	65.4	77.0	44.1	56.2	38.8	70.5
1951-01-05T21:00:00+01:00	78.8	76.7	46.5	51.2	62.7	80.5	66.7	76.6	44.2	55.8	41.0	69.8
1951-01-06T00:00:00+01:00	81.7	77.4	48.1	52.4	64.0	81.8	68.5	76.6	46.8	55.8	43.6	70.5
1951-01-06T03:00:00+01:00	82.5	80.7	50.3	52.4	63.2	81.0	68.5	75.8	58.2	57.0	42.3	74.0
1951-01-06T06:00:00+01:00	85.8	81.1	54.2	54.1	65.0	82.9	69.4	76.7	62.3	57.9	38.3	74.9
1951-01-06T09:00:00+01:00	81.6	81.6	51.7	53.3	63.1	80.9	65.6	77.1	58.8	58.2	34.5	75.6
1951-01-06T12:00:00+01:00	78.9	80.4	48.9	52.1	61.2	79.1	64.0	75.7	57.5	56.8	32.5	74.4
1951-01-06T15:00:00+01:00	79.9	81.8	50.8	53.7	63.4	81.2	65.9	77.5	59.2	58.6	33.4	76.1
1951-01-06T18:00:00+01:00	81.9	81.3	50.4	52.0	63.0	80.8	66.7	76.0	58.3	57.2	35.3	74.1
1951-01-06T21:00:00+01:00	80.5	81.6	50.8	52.2	62.2	80.0	66.7	75.4	57.1	56.5	38.4	74.8
1951-01-07T00:00:00+01:00	80.0	81.2	49.5	52.6	61.2	79.1	64.9	76.1	56.9	57.3	37.4	75.6
1951-01-07T03:00:00+01:00	82.0	80.7	53.1	56.7	64.4	82.0	67.4	78.7	60.5	59.8	40.0	76.8
1951-01-07T06:00:00+01:00	84.9	80.8	53.6	57.1	64.5	82.1	67.9	77.6	61.8	58.7	42.5	77.1
1951-01-07T09:00:00+01:00	80.2	79.8	51.3	55.2	62.3	79.9	64.7	76.0	58.5	57.1	36.9	76.1
1951-01-07T12:00:00+01:00	77.2	75.8	46.0	49.7	57.1	74.7	59.4	71.1	54.6	52.2	31.7	70.6
1951-01-07T15:00:00+01:00	81.2	78.2	52.3	55.3	63.9	81.5	68.2	76.6	58.6	57.6	41.4	74.4
1951-01-07T18:00:00+01:00	86.9	77.7	52.5	55.1	65.1	82.7	70.7	77.1	61.0	58.2	47.9	73.0
1951-01-07T21:00:00+01:00	86.1	77.5	53.9	55.3	65.2	82.8	71.3	77.1	61.5	58.2	46.6	73.5
1951-01-08T00:00:00+01:00	85.7	76.0	51.4	54.1	63.9	81.5	69.6	74.8	60.1	55.9	45.9	72.0
1951-01-08T03:00:00+01:00	85.2	81.6	54.0	58.8	69.4	85.1	73.4	82.0	63.2	65.1	54.8	77.4
1951-01-08T06:00:00+01:00	86.3	80.9	54.5	57.7	67.7	83.4	70.7	80.9	65.2	64.0	52.5	77.3
1951-01-08T09:00:00+01:00	83.3	81.9	53.3	57.4	67.3	83.0	70.8	80.1	63.6	63.2	48.8	77.0
1951-01-08T12:00:00+01:00	73.3	79.4	42.9	49.7	58.3	74.1	61.8	74.4	52.7	57.6	44.6	73.2
1951-01-08T15:00:00+01:00	81.2	81.5	49.8	54.7	63.0	78.7	65.7	76.3	60.7	59.4	48.1	76.5
1951-01-08T18:00:00+01:00	97.2	85.2	58.4	63.5	76.1	91.8	84.8	88.2	70.7	71.3	71.4	81.8
1951-01-08T21:00:00+01:00	85.1	85.0	54.5	59.8	69.3	85.0	74.2	85.3	64.3	68.4	61.9	81.6
1951-01-09T00:00:00+01:00	87.4	86.2	57.5	61.5	70.1	85.9	72.9	84.7	66.5	67.9	57.3	82.2
1951-01-09T03:00:00+01:00	82.8	91.0	54.4	59.9	66.4	83.2	69.9	81.4	60.8	62.3	43.8	88.1
1951-01-09T06:00:00+01:00	81.4	89.6	53.2	57.2	61.6	78.4	65.4	76.5	58.8	57.4	42.6	86.6
1951-01-09T09:00:00+01:00	78.5	89.0	50.9	55.8	61.2	78.0	65.4	76.3	56.1	57.2	41.2	85.6
1951-01-09T12:00:00+01:00	74.4	88.5	45.1	52.5	58.4	75.2	58.6	74.5	51.4	55.4	35.8	83.1
1951-01-09T15:00:00+01:00	78.7	89.7	51.6	57.3	61.4	78.2	63.4	75.4	57.7	56.3	40.5	86.7
1951-01-09T18:00:00+01:00	83.2	90.9	55.9	61.1	66.7	83.5	69.9	82.1	62.2	63.0	44.1	89.1
1951-01-09T21:00:00+01:00	84.1	86.3	54.1	56.5	62.4	79.2	66.6	76.2	60.8	57.1	43.3	83.9
1951-01-10T00:00:00+01:00	81.1	85.7	52.4	57.2	64.3	81.1	68.5	78.2	59.0	59.1	42.0	83.3
1951-01-10T03:00:00+01:00	77.4	67.9	50.0	45.0	62.3	79.3	60.6	72.9	31.6	52.1	38.7	59.3
1951-01-10T06:00:00+01:00	75.9	66.1	48.5	43.2	59.6	76.6	58.6	70.6	29.9	49.8	40.7	58.2
1951-01-10T09:00:00+01:00	71.5	61.9	41.0	34.9	50.1	67.1	47.1	62.3	25.2	41.5	30.5	52.2
1951-01-10T12:00:00+01:00	49.1	55.6	17.3	19.1	34.4	51.3	30.6	50.1	7.2	29.3	18.5	40.4
1951-01-10T15:00:00+01:00	53.7	54.2	15.1	17.6	39.8	56.8	36.9	53.2	6.2	32.4	23.4	36.3
1951-01-10T18:00:00+01:00	52.6	57.1	22.6	25.2	42.8	59.8	39.3	57.0	9.6	36.1	24.2	44.9
1951-01-10T21:00:00+01:00	45.4	56.3	20.0	22.8	38.8	55.8	34.5	53.9	5.1	33.1	19.8	43.9
1951-01-11T00:00:00+01:00	42.6	45.9	8.4	13.0	31.3	48.3	28.7	48.2	0.0	27.4	21.3	30.5
1951-01-11T03:00:00+01:00	47.9	55.8	21.7	22.0	37.3	38.1	28.6	51.6	8.4	43.2	21.6	41.6
1951-01-11T06:00:00+01:00	40.4	43.8	18.4	17.0	34.1	34.9	28.8	48.0	4.5	39.6	17.0	35.1
1951-01-11T09:00:00+01:00	30.4	27.9	9.2	2.9	19.4	20.1	15.9	31.1	0.0	22.6	3.3	21.0
1951-01-11T12:00:00+01:00	49.0	29.2	19.2	12.4	28.2	29.0	30.0	30.1	8.6	21.7	27.6	28.6
1951-01-11T15:00:00+01:00	60.9	28.2	24.1	15.6	36.9	37.6	46.7	35.1	12.4	26.7	49.3	26.8
1951-01-11T18:00:00+01:00	46.9	19.1	10.2	3.2	18.0	18.8	23.2	20.0	3.4	11.6	36.7	18.2
1951-01-11T21:00:00+01:00	40.6	19.8	6.8	0.7	13.2	14.0	12.0	16.2	0.7	7.8	23.7	17.4
1951-01-12T00:00:00+01:00	43.3	21.4	8.8	3.1	21.5	22.2	17.4	24.0	1.9	15.6	17.8	17.6
1951-01-12T03:00:00+01:00	56.6	2.3	0.0	0.0	14.9	33.9	19.5	15.8	4.8	0.0	16.0	0.0
1951-01-12T06:00:00+01:00	62.0	15.2	6.4	6.3	18.7	37.7	20.3	21.5	14.0	5.2	18.0	10.5
1951-01-12T09:00:00+01:00	71.3	44.9	24.8	22.6	31.3	50.4	24.5	36.6	35.3	19.0	18.9	41.3
1951-01-12T12:00:00+01:00	96.3	70.1	57.0	49.7	68.0	87.1	61.4	65.8	72.0	45.6	41.9	61.6
1951-01-12T15:00:00+01:00	100.0	69.8	51.0	47.3	79.3	98.4	84.2	81.7	66.4	60.1	73.3	58.4
1951-01-12T18:00:00+01:00	98.3	69.3	52.3	48.3	79.2	98.3	84.1	82.2	65.9	60.6	73.1	60.0
1951-01-12T21:00:00+01:00	96.9	68.7	50.8	47.1	76.5	95.5	82.1	79.3	64.3	57.9	72.9	60.1
1951-01-13T00:00:00+01:00	92.2	67.9	47.8	44.6	71.8	90.9	77.4	76.5	59.0	55.4	69.3	59.2
1951-01-13T03:00:00+01:00	87.6	90.6	56.8	62.2	68.6	84.1	73.4	85.7	68.8	71.6	61.0	89.1
1951-01-13T06:00:00+01:00	85.7	90.8	54.5	60.4	67.2	82.7	69.8	84.7	67.0	70.6	54.7	87.9
1951-01-13T09:00:00+01:00	82.3	91.4	54.3	60.7	65.5	81.0	67.4	84.1	66.8	70.0	49.7	88.9
1951-01-13T12:00:00+01:00	75.0	88.8	45.7	54.2	60.9	76.4	60.5	82.1	58.8	68.0	42.3	84.2
1951-01-13T15:00:00+01:00	80.5	90.4	53.7	60.6	65.8	81.4	66.0	85.2	66.9	71.1	44.8	88.7
1951-01-13T18:00:00+01:00	82.7	90.7	54.9	61.6	67.2	82.7	68.2	85.8	67.9	71.7	46.6	88.8
1951-01-13T21:00:00+01:00	84.5	91.4	56.2	63.0	68.7	84.2	70.5	86.8	68.9	72.7	48.4	89.8
1951-01-14T00:00:00+01:00	86.8	91.5	57.1	63.7	69.3	84.8	71.6	86.8	70.6	72.7	51.0	90.1
1951-01-14T03:00:00+01:00	84.6	70.3	47.4	46.3	64.4	83.5	64.2	75.0	43.3	54.4	46.5	60.9
1951-01-14T06:00:00+01:00	81.1	69.1	44.0	43.1	61.5	80.7	60.7	72.6	39.9	52.0	42.4	58.7
1951-01-14T09:00:00+01:00	76.9	68.4	41.5	40.5	57.4	76.5	55.7	70.2	36.6	49.6	38.4	58.0
1951-01-14T12:00:00+01:00	75.3	67.5	37.1	38.0	56.6	75.7	54.5	69.0	33.7	48.4	38.1	55.1
1951-01-14T15:00:00+01:00	70.6	63.2	35.6	35.6	54.9	74.0	52.4	67.3	30.6	46.7	31.6	51.9
1951-01-14T18:00:00+01:00	64.3	54.3	29.6	28.4	45.1	64.2	43.9	56.4	25.2	35.8	26.0	44.9
1951-01-14T21:00:00+01:00	60.1	48.9	23.0	21.9	39.2	58.3	38.4	51.7	18.9	31.0	25.6	38.2
1951-01-15T00:00:00+01:00	58.8	49.1	20.6	21.7	39.6	58.7	39.0	51.6	15.5	31.0	28.9	37.7
1951-01-15T03:00:00+01:00	58.6	51.1	33.5	32.3	44.9	52.4	36.6	50.5	20.2	39.1	21.9	45.9
1951-01-15T06:00:00+01:00	57.8	47.6	29.9	28.5	43.4	50.9	35.7	47.9	18.2	36.5	19.3	41.5
1951-01-15T09:00:00+01:00	47.2	47.9	20.9	22.8	37.7	45.2	27.1	43.8	8.6	32.5	10.1	38.0
1951-01-15T12:00:00+01:00	46.9	50.4	24.8	28.1	41.9	49.4	30.0	48.4	10.3	37.0	12.9	44.1
1951-01-15T15:00:00+01:00	45.5	37.9	16.1	16.6	32.5	40.0	25.1	38.0	4.9	26.6	13.2	29.1
1951-01-15T18:00:00+01:00	44.4	29.8	13.5	12.2	30.0	37.4	25.0	33.7	3.5	22.3	13.4	22.1
1951-01-15T21:00:00+01:00	40.7	31.4	11.8	12.0	31.6	39.1	25.6	37.7	0.6	26.3	8.3	22.5
1951-01-16T00:00:00+01:00	39.5	28.5	11.9	10.8	30.4	37.8	25.0	36.1	0.0	24.7	7.6	20.9
1951-01-16T03:00:00+01:00	36.8	35.5	10.9	11.0	29.1	36.5	23.3	37.2	0.1	25.3	8.0	26.3
1951-01-16T06:00:00+01:00	39.9	37.3	14.3	14.4	32.1	39.5	26.5	39.8	3.3	27.9	11.8	29.1
1951-01-16T09:00:00+01:00	36.9	34.7	10.1	10.9	27.9	35.3	20.3	35.1	0.7	23.2	4.1	27.4
1951-01-16T12:00:00+01:00	48.7	34.7	11.6	11.5	27.3	34.7	22.3	32.4	6.7	20.5	16.9	26.8
1951-01-16T15:00:00+01:00	55.2	33.7	19.2	15.8	34.1	41.4	31.8	38.1	13.5	26.1	25.0	27.8
1951-01-16T18:00:00+01:00	50.9	39.0	24.9	23.3	40.5	47.8	36.1	43.5	13.1	31.6	24.1	34.9
1951-01-16T21:00:00+01:00	44.5	37.6	17.5	19.3	40.1	47.4	35.8	45.2	4.3	33.3	23.8	29.1
1951-01-17T00:00:00+01:00	45.9	26.7	12.1	10.7	33.2	40.6	33.6	37.5	2.4	25.6	27.0	19.8
1951-01-17T03:00:00+01:00	52.4	16.0	4.7	0.0	28.6	45.0	53.9	33.7	0.0	16.6	56.1	10.2
1951-01-17T06:00:00+01:00	58.4	21.5	10.8	5.1	33.2	49.6	59.3	37.7	4.6	20.7	61.4	16.3
1951-01-17T09:00:00+01:00	67.2	41.4	28.7	26.2	54.0	70.4	76.8	59.3	12.9	42.2	69.9	35.5
1951-01-17T12:00:00+01:00	72.7	37.6	25.4	21.8	46.2	62.6	68.3	47.7	15.2	30.6	66.4	31.2
1951-01-17T15:00:00+01:00	80.3	40.0	31.0	25.4	51.2	67.6	74.2	52.5	19.0	35.4	74.9	34.2
1951-01-17T18:00:00+01:00	84.5	43.2	36.0	29.7	55.9	72.3	78.6	56.8	21.9	39.7	78.3	37.5
1951-01-17T21:00:00+01:00	85.5	49.8	38.4	31.9	54.5	70.9	76.5	56.2	24.3	39.1	78.5	44.1
1951-01-18T00:00:00+01:00	82.1	56.8	37.8	33.5	52.2	68.6	70.2	57.2	23.9	40.2	74.1	51.4
1951-01-18T03:00:00+01:00	77.0	60.5	31.6	35.7	53.2	71.9	62.7	61.6	39.0	41.1	59.5	49.5
1951-01-18T06:00:00+01:00	74.8	60.3	30.9	34.9	52.1	70.8	59.9	61.7	37.8	41.2	54.0	49.2
1951-01-18T09:00:00+01:00	78.3	69.3	41.6	45.8	58.7	77.5	63.7	69.1	44.5	48.6	55.3	59.4
1951-01-18T12:00:00+01:00	75.8	69.7	37.3	42.2	56.4	75.2	60.1	67.3	43.2	46.8	51.9	57.3
1951-01-18T15:00:00+01:00	83.3	70.8	43.0	46.6	62.9	81.7	69.4	73.1	48.6	52.6	57.6	59.8
1951-01-18T18:00:00+01:00	86.2	70.8	44.1	46.9	64.8	83.6	72.1	74.4	50.5	53.9	60.1	59.1
1951-01-18T21:00:00+01:00	81.1	64.4	36.2	39.9	60.1	78.9	68.5	70.2	43.2	49.7	57.8	51.1
1951-01-19T00:00:00+01:00	88.4	57.3	41.1	40.9	60.8	79.5	71.3	66.1	48.8	45.6	61.9	47.3
1951-01-19T03:00:00+01:00	88.4	52.7	56.8	58.3	75.6	86.7	82.3	83.6	69.7	69.5	76.0	44.4
1951-01-19T06:00:00+01:00	90.3	49.8	55.8	57.4	77.3	88.4	85.7	84.8	69.0	70.7	79.7	40.7
1951-01-19T09:00:00+01:00	93.7	54.3	62.5	63.9	83.2	94.3	91.7	89.7	74.3	75.5	82.1	45.9
1951-01-19T12:00:00+01:00	88.6	51.0	55.1	57.0	76.6	87.7	83.2	85.3	68.3	71.1	74.0	42.6
1951-01-19T15:00:00+01:00	96.6	52.4	61.1	62.3	82.7	93.8	92.7	88.0	75.3	73.9	85.1	44.6
1951-01-19T18:00:00+01:00	97.4	53.8	60.2	61.8	82.8	93.9	94.0	88.1	74.3	74.0	88.8	44.6
1951-01-19T21:00:00+01:00	91.4	49.1	51.9	54.3	76.6	87.7	90.3	80.2	66.5	66.1	89.1	39.3
1951-01-20T00:00:00+01:00	77.8	45.1	39.6	44.5	63.6	74.7	77.8	69.9	54.6	55.8	82.1	34.7
1951-01-20T03:00:00+01:00	65.3	44.2	25.0	23.8	41.1	49.4	46.6	47.4	14.6	35.0	61.8	36.5
1951-01-20T06:00:00+01:00	63.1	36.8	19.6	17.1	32.9	41.1	38.8	37.1	11.1	24.7	57.9	28.9
1951-01-20T09:00:00+01:00	63.3	34.8	19.6	17.5	30.2	38.4	35.6	31.2	10.8	18.8	57.5	28.4
1951-01-20T12:00:00+01:00	60.7	32.4	15.8	13.8	29.4	37.7	36.0	31.6	7.7	19.3	51.4	25.9
1951-01-20T15:00:00+01:00	65.8	37.4	24.2	20.0	35.3	43.5	39.3	39.4	15.9	27.0	51.3	32.2
1951-01-20T18:00:00+01:00	68.2	40.1	28.7	24.0	40.6	48.9	44.9	43.3	18.7	31.0	53.6	33.7
1951-01-20T21:00:00+01:00	65.4	39.3	26.1	21.9	37.8	46.0	40.8	41.6	16.3	29.3	50.0	33.2
1951-01-21T00:00:00+01:00	63.3	41.9	25.3	22.2	38.3	46.5	41.1	42.8	14.9	30.4	49.2	34.8
1951-01-21T03:00:00+01:00	58.6	35.8	20.3	17.0	35.3	43.5	38.3	38.4	11.9	25.7	36.7	28.6
1951-01-21T06:00:00+01:00	53.1	31.5	14.5	11.6	30.7	38.9	33.9	34.4	5.5	21.8	33.0	23.4
1951-01-21T09:00:00+01:00	56.2	28.6	14.0	11.5	26.7	34.9	31.3	29.4	5.8	16.8	40.5	22.2
1951-01-21T12:00:00+01:00	50.7	32.1	11.9	10.8	25.2	33.4	30.3	26.5	4.5	13.8	28.4	25.2
1951-01-21T15:00:00+01:00	56.9	39.4	22.8	19.6	34.7	42.9	36.7	37.9	13.8	25.2	33.1	33.0
1951-01-21T18:00:00+01:00	63.5	48.6	31.1	27.2	40.9	49.1	41.2	45.9	21.9	33.2	36.3	42.2
1951-01-21T21:00:00+01:00	59.5	49.5	29.0	26.9	41.9	50.1	41.8	48.0	18.5	35.3	34.2	41.7
1951-01-22T00:00:00+01:00	71.4	60.1	41.9	37.8	51.4	59.6	49.5	58.0	32.2	45.3	36.6	52.8
1951-01-22T03:00:00+01:00	75.8	68.6	42.2	43.0	59.2	76.0	64.1	71.5	52.0	51.7	53.5	57.9
1951-01-22T06:00:00+01:00	75.8	69.3	40.9	42.5	58.0	74.7	63.0	70.6	50.7	50.8	55.8	57.7
1951-01-22T09:00:00+01:00	74.5	74.0	49.5	49.3	60.8	77.6	67.0	71.9	55.3	52.1	56.3	62.6
1951-01-22T12:00:00+01:00	70.3	65.6	35.4	38.9	54.7	71.5	60.3	64.9	45.9	45.1	50.2	54.1
1951-01-22T15:00:00+01:00	83.8	66.1	43.3	43.1	59.1	75.8	67.8	68.1	55.7	48.3	66.7	55.4
1951-01-22T18:00:00+01:00	91.1	68.4	48.3	46.2	63.8	80.6	73.1	70.8	61.3	51.0	71.3	56.0
1951-01-22T21:00:00+01:00	93.8	67.9	53.1	49.1	65.3	82.0	74.5	72.2	65.1	52.4	71.4	56.8
1951-01-23T00:00:00+01:00	92.5	65.3	55.5	50.9	65.9	82.6	74.7	73.5	65.9	53.7	69.5	58.3
1951-01-23T03:00:00+01:00	86.0	53.6	48.1	43.0	62.3	78.4	71.1	66.7	55.8	47.8	56.0	45.1
1951-01-23T06:00:00+01:00	79.5	50.4	36.9	32.5	53.9	70.1	63.8	58.8	46.4	39.8	51.8	36.8
1951-01-23T09:00:00+01:00	85.2	65.3	48.2	45.2	59.6	75.8	65.5	68.1	58.2	49.1	51.4	53.3
1951-01-23T12:00:00+01:00	66.8	58.9	32.6	35.0	52.0	68.1	53.6	60.4	41.1	41.4	33.2	46.7
1951-01-23T15:00:00+01:00	83.4	66.0	47.3	45.2	61.2	77.3	65.0	69.3	57.4	50.4	47.8	54.2
1951-01-23T18:00:00+01:00	85.6	68.0	52.3	49.2	67.7	83.9	73.0	75.9	60.9	57.0	48.6	57.3
1951-01-23T21:00:00+01:00	82.7	67.4	51.2	48.7	66.6	82.7	71.9	74.4	59.1	55.4	46.7	57.0
1951-01-24T00:00:00+01:00	80.7	66.1	49.1	46.3	63.1	79.3	67.6	71.9	56.9	53.0	44.1	55.8
1951-01-24T03:00:00+01:00	85.4	81.2	82.1	79.4	79.7	86.9	77.9	96.5	74.5	86.6	61.5	90.3
1951-01-24T06:00:00+01:00	88.1	82.1	86.9	83.6	83.2	90.1	80.5	97.4	78.9	88.7	62.6	92.9
1951-01-24T09:00:00+01:00	95.4	84.3	93.9	90.2	93.3	99.5	90.9	99.6	90.4	93.8	69.3	94.0
1951-01-24T12:00:00+01:00	100.0	80.9	94.9	90.9	93.8	100.0	99.2	100.0	91.4	94.6	92.1	94.7
1951-01-24T15:00:00+01:00	99.4	82.8	93.0	89.5	93.0	99.3	97.0	99.4	89.9	93.3	88.9	93.4
1951-01-24T18:00:00+01:00	98.1	82.0	91.9	88.6	92.2	98.5	97.4	99.0	88.7	92.3	89.4	92.2
1951-01-24T21:00:00+01:00	98.8	81.1	91.2	87.7	91.5	97.9	97.2	98.7	88.3	91.7	91.0	91.3
1951-01-25T00:00:00+01:00	98.7	81.2	91.0	87.4	91.3	97.7	97.2	98.5	88.2	91.3	91.0	90.9
1951-01-25T03:00:00+01:00	100.0	67.4	57.6	43.7	67.2	75.2	81.9	66.9	47.1	54.5	80.2	61.9
1951-01-25T06:00:00+01:00	89.2	57.1	47.8	38.3	63.4	71.4	76.9	64.2	35.1	51.8	73.5	51.3
1951-01-25T09:00:00+01:00	92.3	50.7	48.7	36.2	60.6	68.5	77.9	58.4	35.9	46.0	76.7	45.8
1951-01-25T12:00:00+01:00	68.0	39.8	27.9	25.2	40.5	48.5	51.9	45.7	20.3	33.3	51.3	38.2
1951-01-25T15:00:00+01:00	72.0	32.5	21.3	17.3	39.2	47.2	55.3	37.6	15.9	25.2	61.7	24.0
1951-01-25T18:00:00+01:00	64.7	21.9	10.7	7.2	26.6	34.5	45.5	24.2	8.0	11.7	57.0	12.7
1951-01-25T21:00:00+01:00	61.8	17.4	4.2	2.5	18.2	26.2	35.6	15.6	3.9	3.2	53.5	7.2
1951-01-26T00:00:00+01:00	55.1	17.7	0.4	0.0	12.0	19.9	26.8	12.8	0.0	0.4	45.3	7.2
1951-01-26T03:00:00+01:00	49.1	26.0	10.2	3.6	17.6	19.8	24.8	24.6	4.4	13.2	22.0	12.3
1951-01-26T06:00:00+01:00	37.7	22.0	4.1	0.0	12.3	14.5	18.0	22.9	1.1	11.4	10.4	13.2
1951-01-26T09:00:00+01:00	36.1	24.4	2.7	0.1	12.4	14.5	15.7	20.6	0.0	9.1	11.9	14.1
1951-01-26T12:00:00+01:00	40.5	35.8	14.8	10.2	23.7	25.8	24.2	33.0	5.6	21.6	3.9	26.7
1951-01-26T15:00:00+01:00	50.6	50.1	30.2	24.2	37.2	39.3	36.4	46.8	12.8	35.4	14.6	45.0
1951-01-26T18:00:00+01:00	56.6	47.5	30.7	22.9	37.7	39.9	40.2	45.8	14.4	34.4	21.0	40.9
1951-01-26T21:00:00+01:00	58.9	43.8	33.9	23.2	37.6	39.8	40.9	43.4	16.6	31.9	20.1	39.2
1951-01-27T00:00:00+01:00	52.3	45.5	27.1	20.0	34.3	36.5	35.6	43.4	12.2	31.9	15.3	36.6
1951-01-27T03:00:00+01:00	49.5	37.5	20.4	16.0	34.9	39.1	33.3	40.3	10.5	25.6	21.6	29.7
1951-01-27T06:00:00+01:00	40.1	31.8	9.3	7.8	28.3	32.5	26.2	32.8	0.0	18.2	15.4	22.3
1951-01-27T09:00:00+01:00	48.8	34.3	20.8	15.5	31.0	35.2	28.8	32.7	10.9	18.0	18.8	30.8
1951-01-27T12:00:00+01:00	48.0	28.1	14.2	8.2	26.6	30.8	23.8	30.9	8.0	16.2	14.1	22.4
1951-01-27T15:00:00+01:00	52.1	52.4	27.0	26.5	46.3	50.5	42.8	54.9	13.8	40.2	26.6	42.3
1951-01-27T18:00:00+01:00	73.9	59.5	47.8	40.8	57.7	61.8	55.5	62.6	35.0	47.9	41.5	54.1
1951-01-27T21:00:00+01:00	71.5	58.0	44.4	38.3	55.4	59.5	53.1	59.9	32.2	45.2	39.0	51.8
1951-01-28T00:00:00+01:00	55.7	47.2	25.1	21.8	44.3	48.4	43.5	51.5	13.2	36.8	30.5	34.4
1951-01-28T03:00:00+01:00	54.2	33.2	21.9	14.6	33.2	36.6	38.1	37.7	11.5	26.7	26.3	24.4
1951-01-28T06:00:00+01:00	54.1	25.4	21.9	12.9	29.9	33.3	36.9	31.5	11.5	20.6	28.0	21.9
1951-01-28T09:00:00+01:00	42.3	26.5	14.1	7.8	20.9	24.3	24.9	27.5	2.8	16.6	13.0	18.9
1951-01-28T12:00:00+01:00	40.9	34.4	12.1	11.1	28.4	31.8	27.6	37.2	0.6	26.2	11.5	25.9
1951-01-28T15:00:00+01:00	54.3	42.9	27.6	23.3	37.2	40.6	38.3	39.7	15.8	28.8	23.5	35.3
1951-01-28T18:00:00+01:00	57.7	44.2	28.6	22.7	37.1	40.5	39.5	41.1	17.6	30.1	27.9	34.5
1951-01-28T21:00:00+01:00	68.5	57.6	44.4	38.5	50.1	53.5	50.3	54.8	32.1	43.8	35.8	51.8
1951-01-29T00:00:00+01:00	63.4	51.6	35.4	29.8	44.1	47.5	44.6	49.4	24.2	38.4	30.2	42.4
1951-01-29T03:00:00+01:00	43.4	37.8	15.6	12.7	27.0	30.5	27.8	40.8	4.1	33.3	23.8	26.1
1951-01-29T06:00:00+01:00	45.3	27.4	14.4	8.2	21.5	25.0	26.1	29.2	4.5	21.7	27.7	20.0
1951-01-29T09:00:00+01:00	39.8	33.9	14.5	10.0	17.0	20.5	20.5	22.4	1.9	14.9	21.2	24.1
1951-01-29T12:00:00+01:00	60.8	32.0	23.6	16.9	31.5	35.0	39.2	30.5	16.7	23.0	43.1	25.3
1951-01-29T15:00:00+01:00	75.1	34.5	36.1	28.4	48.1	51.6	60.4	42.9	28.5	35.4	58.1	29.9
1951-01-29T18:00:00+01:00	71.9	19.6	20.0	12.3	35.4	38.9	52.4	25.4	17.9	17.9	62.1	10.5
1951-01-29T21:00:00+01:00	71.9	20.3	26.1	16.4	31.8	35.3	49.5	16.1	21.9	8.6	65.2	16.2
1951-01-30T00:00:00+01:00	63.4	35.0	23.7	18.1	29.9	33.5	41.6	27.7	17.6	20.2	56.6	27.8
1951-01-30T03:00:00+01:00	65.2	15.8	14.7	6.6	22.8	26.1	40.7	18.0	12.3	6.6	61.5	12.0
1951-01-30T06:00:00+01:00	51.9	21.5	8.0	5.2	17.1	20.4	26.3	18.3	2.8	6.9	47.5	16.3
1951-01-30T09:00:00+01:00	61.9	30.3	21.7	19.9	29.1	32.4	38.3	28.7	16.8	17.3	54.5	28.5
1951-01-30T12:00:00+01:00	55.8	34.2	20.8	17.7	29.5	32.8	34.9	32.3	16.8	20.9	33.7	28.1
1951-01-30T15:00:00+01:00	57.1	40.1	24.5	21.5	33.9	37.2	36.4	40.5	15.3	29.1	39.7	32.5
1951-01-30T18:00:00+01:00	59.5	43.7	27.8	23.3	37.2	40.4	43.6	41.5	17.3	30.2	46.4	33.0
1951-01-30T21:00:00+01:00	53.9	46.1	27.2	24.0	34.5	37.8	36.8	41.1	14.9	29.7	37.9	37.3
1951-01-31T00:00:00+01:00	57.6	58.4	39.7	36.2	44.8	48.1	42.9	54.3	24.5	42.9	34.3	50.4
1951-01-31T03:00:00+01:00	65.1	64.8	34.6	38.3	48.3	61.6	47.7	60.0	36.7	40.9	32.7	54.6
1951-01-31T06:00:00+01:00	71.5	69.7	41.3	43.8	55.6	69.0	55.5	67.9	43.3	48.7	37.8	58.9
1951-01-31T09:00:00+01:00	69.5	70.8	41.3	44.4	54.2	67.6	52.0	67.6	42.9	48.4	31.3	60.6
1951-01-31T12:00:00+01:00	70.5	70.4	38.7	42.0	53.3	66.7	51.1	65.3	41.9	46.2	31.3	57.8
1951-01-31T15:00:00+01:00	71.2	70.1	40.3	43.2	53.7	67.0	52.9	65.5	42.9	46.4	34.6	58.9
1951-01-31T18:00:00+01:00	73.5	70.5	43.2	45.5	56.3	69.7	57.2	67.7	45.2	48.6	40.3	60.4
1951-01-31T21:00:00+01:00	74.6	71.1	44.5	47.1	58.3	71.7	58.8	69.5	47.0	50.4	40.6	61.4
1951-02-01T00:00:00+01:00	75.1	70.5	44.3	46.5	56.5	69.9	57.3	67.4	46.7	48.3	42.1	60.8
1951-02-01T03:00:00+01:00	67.5	57.3	42.0	36.9	45.2	51.1	46.4	55.5	34.4	42.1	39.9	51.7
1951-02-01T06:00:00+01:00	65.0	56.6	38.6	35.3	45.9	51.8	48.4	56.0	30.2	42.6	41.1	49.8
1951-02-01T09:00:00+01:00	60.9	59.2	41.1	34.9	43.6	49.5	43.2	55.7	30.1	42.3	27.1	52.4
1951-02-01T12:00:00+01:00	51.9	44.0	19.5	17.9	31.1	37.0	31.3	42.0	14.8	28.6	23.7	34.1
1951-02-01T15:00:00+01:00	54.7	34.6	17.5	14.7	32.3	38.2	38.4	41.6	13.4	28.2	33.4	27.1
1951-02-01T18:00:00+01:00	58.8	32.8	17.6	14.2	31.3	37.2	37.7	41.9	15.5	28.5	38.1	24.9
1951-02-01T21:00:00+01:00	59.6	25.6	18.4	11.2	29.5	35.3	37.8	36.7	16.3	23.3	36.6	19.3
1951-02-02T00:00:00+01:00	60.1	24.3	20.3	13.2	29.7	35.5	37.9	34.5	16.5	21.1	38.8	20.6
1951-02-02T03:00:00+01:00	57.8	37.0	23.3	19.3	42.3	52.1	50.6	46.9	16.3	31.4	38.6	30.1
1951-02-02T06:00:00+01:00	50.6	26.1	14.2	8.9	33.6	43.5	45.4	39.0	8.5	23.5	35.2	18.7
1951-02-02T09:00:00+01:00	44.7	27.7	14.3	10.1	35.9	45.8	46.9	43.8	4.9	28.4	26.6	20.8
1951-02-02T12:00:00+01:00	48.2	36.8	21.4	17.2	38.1	48.0	46.7	41.0	10.0	25.5	26.6	30.3
1951-02-02T15:00:00+01:00	56.8	35.7	22.6	17.5	41.5	51.4	52.8	45.9	16.8	30.4	36.8	29.2
1951-02-02T18:00:00+01:00	66.0	37.3	32.4	25.5	48.8	58.7	60.8	51.8	24.9	36.3	46.3	32.8
1951-02-02T21:00:00+01:00	75.3	58.1	47.3	41.9	60.1	69.9	68.6	63.7	38.1	48.2	53.4	53.9
1951-02-03T00:00:00+01:00	71.9	57.1	41.5	39.3	62.0	71.9	70.4	69.0	30.1	53.5	54.8	48.9
1951-02-03T03:00:00+01:00	60.5	36.7	27.9	23.8	45.0	47.3	52.2	53.5	15.7	41.7	49.8	26.8
1951-02-03T06:00:00+01:00	56.1	31.3	23.7	19.4	40.6	43.0	49.0	47.3	11.3	35.5	47.3	22.9
1951-02-03T09:00:00+01:00	63.1	33.7	32.0	22.8	40.8	43.2	51.7	42.7	27.0	31.0	45.4	26.9
1951-02-03T12:00:00+01:00	52.2	35.0	20.4	18.2	30.6	33.0	36.6	28.6	12.5	16.9	37.7	28.3
1951-02-03T15:00:00+01:00	54.4	37.2	21.4	18.6	32.7	35.1	36.9	35.4	14.4	23.7	37.4	29.6
1951-02-03T18:00:00+01:00	53.5	34.7	20.4	16.0	31.0	33.3	34.9	35.9	12.8	24.1	36.5	26.8
1951-02-03T21:00:00+01:00	44.0	26.3	14.0	7.2	18.8	21.2	23.1	23.3	7.3	11.5	24.7	19.5
1951-02-04T00:00:00+01:00	47.7	32.5	18.8	11.7	21.8	24.1	23.5	26.4	12.2	14.7	23.7	25.6
1951-02-04T03:00:00+01:00	48.0	30.0	12.8	8.6	25.1	33.5	25.2	30.6	12.9	14.0	20.1	22.5
1951-02-04T06:00:00+01:00	56.3	38.5	22.9	18.2	32.7	41.0	31.5	37.9	22.7	21.4	24.4	32.8
1951-02-04T09:00:00+01:00	53.5	48.5	23.0	21.8	36.0	44.4	31.1	43.5	21.0	26.9	18.0	38.6
1951-02-04T12:00:00+01:00	64.5	55.4	38.1	32.8	43.6	51.9	39.2	48.9	35.9	32.3	27.1	48.0
1951-02-04T15:00:00+01:00	68.8	56.0	36.8	32.9	47.6	55.9	44.4	53.4	35.2	36.9	32.1	47.0
1951-02-04T18:00:00+01:00	72.7	58.1	41.9	38.4	54.2	62.5	53.1	61.6	39.6	45.0	41.1	50.8
1951-02-04T21:00:00+01:00	72.4	57.7	40.8	37.1	53.7	62.0	53.3	60.4	38.3	43.8	43.2	49.5
1951-02-05T00:00:00+01:00	64.7	57.6	40.7	37.3	52.3	60.6	51.4	60.4	34.6	43.8	37.8	50.2
1951-02-05T03:00:00+01:00	66.2	63.3	40.5	43.2	56.0	69.2	58.0	67.9	39.1	49.9	38.5	53.8
1951-02-05T06:00:00+01:00	69.9	62.4	38.5	41.3	56.0	69.1	57.6	67.3	39.6	49.3	39.9	51.9
1951-02-05T09:00:00+01:00	64.7	63.9	36.9	40.7	53.4	66.6	54.0	66.2	36.1	48.1	33.4	52.4
1951-02-05T12:00:00+01:00	58.7	61.2	23.9	32.4	46.2	59.3	45.3	59.2	26.4	41.2	29.9	45.7
1951-02-05T15:00:00+01:00	65.7	63.1	34.2	39.3	52.2	65.3	52.0	64.1	35.0	46.1	35.0	51.3
1951-02-05T18:00:00+01:00	71.2	63.6	40.8	43.6	58.6	71.7	60.9	70.2	41.8	52.2	40.7	53.6
1951-02-05T21:00:00+01:00	72.8	63.2	41.1	43.6	58.3	71.4	60.7	69.6	43.2	51.6	41.4	53.4
1951-02-06T00:00:00+01:00	72.3	63.3	41.1	43.6	57.5	70.6	59.4	67.7	42.9	49.7	42.1	53.6
1951-02-06T03:00:00+01:00	78.0	63.2	45.4	46.8	60.4	72.2	63.2	69.9	51.1	50.8	43.6	55.2
1951-02-06T06:00:00+01:00	78.9	61.5	44.7	45.9	60.1	71.9	64.1	68.6	50.5	49.4	44.4	53.5
1951-02-06T09:00:00+01:00	74.1	61.6	40.9	41.3	52.8	64.5	54.0	64.8	45.5	45.7	36.0	52.1
1951-02-06T12:00:00+01:00	64.1	58.8	27.9	32.9	47.2	58.9	46.8	60.3	34.9	41.1	28.3	45.0
1951-02-06T15:00:00+01:00	69.0	58.3	34.0	38.1	50.5	62.2	50.1	59.8	40.1	40.7	31.5	48.0
1951-02-06T18:00:00+01:00	68.4	56.6	32.4	36.7	49.1	60.9	49.9	60.8	38.7	41.7	31.8	46.9
1951-02-06T21:00:00+01:00	52.1	40.0	9.0	16.2	38.6	50.3	42.0	53.8	14.3	34.6	28.1	21.3
1951-02-07T00:00:00+01:00	96.3	53.8	50.9	49.4	66.6	78.3	76.2	70.8	60.5	51.6	64.0	48.7
1951-02-07T03:00:00+01:00	95.1	54.9	49.5	41.1	63.1	73.1	76.4	65.7	54.7	47.5	72.1	50.6
1951-02-07T06:00:00+01:00	95.3	54.7	49.8	41.4	63.5	73.5	76.9	66.1	55.0	47.9	72.2	50.0
1951-02-07T09:00:00+01:00	96.5	59.6	54.2	44.5	66.9	76.9	80.6	70.6	57.9	51.7	71.7	53.1
1951-02-07T12:00:00+01:00	81.1	57.7	31.5	30.3	52.4	62.4	58.8	59.6	40.6	42.3	49.5	43.2
1951-02-07T15:00:00+01:00	70.0	40.1	27.9	23.4	35.0	45.0	46.8	31.4	33.9	18.2	46.1	34.4
1951-02-07T18:00:00+01:00	54.4	16.5	0.5	0.0	9.5	19.5	26.7	10.0	11.1	0.0	43.3	7.3
1951-02-07T21:00:00+01:00	34.1	34.1	5.6	9.5	27.2	37.2	32.1	38.3	0.0	24.1	19.7	23.5
1951-02-08T00:00:00+01:00	70.5	54.0	35.9	31.9	48.9	58.9	54.2	57.4	38.0	40.4	41.8	46.4
1951-02-08T03:00:00+01:00	60.2	51.9	34.4	32.3	45.5	54.3	45.6	55.4	28.9	39.2	32.6	45.2
1951-02-08T06:00:00+01:00	50.6	49.6	26.9	26.5	39.3	48.2	39.8	48.8	18.7	32.6	27.8	40.8
1951-02-08T09:00:00+01:00	45.7	48.8	21.1	18.8	29.9	38.8	28.5	42.9	14.3	26.7	14.6	32.7
1951-02-08T12:00:00+01:00	43.6	41.9	13.2	16.7	29.9	38.8	27.5	39.7	11.0	23.5	15.7	33.3
1951-02-08T15:00:00+01:00	58.8	54.4	31.2	31.2	44.4	53.3	43.7	53.4	26.9	37.2	29.9	45.7
1951-02-08T18:00:00+01:00	72.5	54.7	40.6	37.7	53.0	61.9	55.1	60.9	37.7	44.7	43.9	48.6
1951-02-08T21:00:00+01:00	68.2	54.9	38.3	35.9	50.6	59.5	52.3	60.1	34.4	43.9	41.1	48.3
1951-02-09T00:00:00+01:00	65.7	55.2	38.3	36.3	50.9	59.8	51.8	60.3	33.4	44.1	39.5	48.5
1951-02-09T03:00:00+01:00	63.7	56.0	40.9	34.8	50.1	58.3	51.4	59.5	32.4	43.8	36.6	50.9
1951-02-09T06:00:00+01:00	52.9	54.3	33.1	30.8	44.3	52.5	44.5	55.8	23.4	40.0	29.3	48.9
1951-02-09T09:00:00+01:00	43.9	54.5	26.8	25.2	34.5	42.7	32.4	49.7	15.7	34.0	16.2	46.4
1951-02-09T12:00:00+01:00	47.0	42.6	14.9	12.8	29.7	37.9	28.5	43.6	11.3	27.8	17.3	33.1
1951-02-09T15:00:00+01:00	61.3	43.8	30.6	24.0	38.8	47.0	41.7	43.0	27.0	27.3	28.5	34.6
1951-02-09T18:00:00+01:00	72.3	41.7	43.6	35.3	54.4	62.6	58.6	56.2	36.8	40.4	39.6	38.4
1951-02-09T21:00:00+01:00	60.6	20.6	21.7	15.3	42.4	50.6	50.7	47.0	15.5	31.2	39.5	14.0
1951-02-10T00:00:00+01:00	61.3	22.5	21.6	15.1	39.9	48.1	43.8	48.6	15.4	32.9	34.8	20.9
1951-02-10T03:00:00+01:00	64.3	33.1	42.9	41.9	58.5	67.4	65.9	69.1	48.0	53.3	68.3	26.4
1951-02-10T06:00:00+01:00	78.3	49.7	60.9	56.2	66.8	75.7	74.5	73.6	67.5	57.7	77.5	46.1
1951-02-10T09:00:00+01:00	87.9	53.7	72.0	63.5	72.4	81.3	84.9	76.2	80.3	60.3	86.2	51.0
1951-02-10T12:00:00+01:00	96.3	51.2	71.2	64.1	73.6	82.4	85.7	77.6	84.1	61.7	93.4	51.8
1951-02-10T15:00:00+01:00	95.4	53.7	69.4	62.3	72.5	81.4	84.7	76.2	82.4	60.4	92.7	50.0
1951-02-10T18:00:00+01:00	95.2	54.4	68.8	61.7	71.9	80.8	84.2	75.5	82.0	59.7	92.6	49.4
1951-02-10T21:00:00+01:00	95.3	54.3	69.1	61.9	72.1	81.0	84.2	75.6	82.2	59.8	92.5	49.6
1951-02-11T00:00:00+01:00	94.9	53.1	68.8	61.6	71.7	80.6	84.0	75.2	81.9	59.4	92.2	49.5
1951-02-11T03:00:00+01:00	90.6	53.6	70.4	65.9	70.8	78.7	83.0	74.9	77.9	58.6	94.2	51.4
1951-02-11T06:00:00+01:00	90.3	54.0	70.2	65.6	70.4	78.3	82.7	74.5	77.6	58.1	94.0	51.1
1951-02-11T09:00:00+01:00	93.8	56.3	76.0	69.7	72.8	80.8	85.1	77.1	82.9	60.7	95.3	54.8
1951-02-11T12:00:00+01:00	94.7	53.1	75.7	70.2	74.9	82.9	87.6	79.5	82.3	63.2	96.7	55.1
1951-02-11T15:00:00+01:00	92.1	53.8	71.6	67.0	72.8	80.8	83.1	77.4	78.6	61.1	92.3	52.8
1951-02-11T18:00:00+01:00	90.7	53.7	71.0	66.6	71.2	79.2	82.8	75.9	78.5	59.6	91.9	52.1
1951-02-11T21:00:00+01:00	89.7	54.0	70.5	66.1	70.8	78.8	82.7	75.8	77.7	59.5	91.8	52.0
1951-02-12T00:00:00+01:00	89.4	54.4	70.3	66.1	70.8	78.8	82.5	75.5	77.0	59.2	93.4	52.0
1951-02-12T03:00:00+01:00	91.0	53.9	67.5	61.3	69.4	76.7	81.0	72.9	77.9	57.5	92.8	52.0
1951-02-12T06:00:00+01:00	90.7	53.9	67.3	61.1	69.1	76.3	80.6	72.8	77.6	57.4	92.3	51.6
1951-02-12T09:00:00+01:00	91.9	55.5	68.9	62.4	70.3	77.5	82.3	74.3	79.0	58.9	93.7	52.6
1951-02-12T12:00:00+01:00	93.4	51.0	70.9	63.4	71.0	78.3	83.4	74.0	80.8	58.6	94.1	53.1
1951-02-12T15:00:00+01:00	91.0	55.6	68.0	61.4	69.4	76.7	81.0	73.3	78.2	57.9	92.2	52.0
1951-02-12T18:00:00+01:00	89.8	52.2	66.5	60.3	68.4	75.6	80.0	71.9	76.8	56.5	91.4	50.7
1951-02-12T21:00:00+01:00	89.1	51.9	66.0	59.9	68.3	75.6	80.0	72.0	76.1	56.6	90.5	50.2
1951-02-13T00:00:00+01:00	87.4	53.7	65.3	59.3	68.1	75.3	79.7	72.0	75.1	56.6	89.8	49.7
1951-02-13T03:00:00+01:00	89.2	70.2	75.1	72.5	74.7	79.6	84.0	78.8	77.4	66.5	92.0	77.5
1951-02-13T06:00:00+01:00	89.3	69.7	75.7	73.4	75.0	80.0	83.7	79.1	78.0	66.9	91.3	79.8
1951-02-13T09:00:00+01:00	92.4	73.4	79.1	75.8	77.8	82.8	87.1	81.6	81.2	69.4	93.9	80.8
1951-02-13T12:00:00+01:00	93.4	70.1	80.6	76.9	78.5	83.4	87.7	82.5	82.5	70.3	94.7	82.3
1951-02-13T15:00:00+01:00	93.9	76.4	80.9	77.7	79.7	84.7	89.2	83.6	82.7	71.4	96.1	83.7
1951-02-13T18:00:00+01:00	86.6	77.2	80.6	77.9	79.5	84.5	88.7	83.7	78.5	71.5	90.5	84.5
1951-02-13T21:00:00+01:00	92.2	80.3	82.1	79.8	80.8	85.8	88.9	85.0	82.3	72.8	94.8	87.5
1951-02-14T00:00:00+01:00	93.1	80.7	81.9	79.6	80.9	85.8	89.5	85.2	82.9	73.0	95.8	87.5
1951-02-14T03:00:00+01:00	91.2	74.2	80.1	78.8	82.7	86.4	89.6	90.3	81.1	79.0	93.7	73.8
1951-02-14T06:00:00+01:00	89.2	69.4	79.6	78.1	81.8	85.4	87.7	89.3	79.0	78.1	91.8	70.1
1951-02-14T09:00:00+01:00	93.6	70.0	83.5	81.3	85.0	88.7	92.1	93.1	83.9	81.9	95.4	73.7
1951-02-14T12:00:00+01:00	95.9	71.4	84.3	82.5	86.8	90.5	87.4	95.0	85.2	83.7	87.8	75.6
1951-02-14T15:00:00+01:00	95.1	73.5	82.5	81.0	85.9	89.5	93.6	93.5	83.7	82.3	99.3	73.6
1951-02-14T18:00:00+01:00	95.6	73.1	82.5	81.2	86.0	89.7	93.6	93.5	84.0	82.2	99.8	73.2
1951-02-14T21:00:00+01:00	95.7	74.7	82.6	81.2	85.8	89.4	93.5	93.4	84.2	82.1	99.8	74.7
1951-02-15T00:00:00+01:00	94.9	73.1	81.6	80.0	84.8	88.4	92.7	92.0	83.3	80.8	99.0	73.4
1951-02-15T03:00:00+01:00	96.9	78.3	78.7	78.6	78.6	84.1	89.7	85.9	83.0	74.1	99.1	74.8
1951-02-15T06:00:00+01:00	93.5	78.5	78.6	78.6	78.0	83.5	89.0	85.4	80.3	73.6	98.2	75.2
1951-02-15T09:00:00+01:00	98.0	82.6	84.0	83.4	81.1	86.6	92.0	88.6	86.4	76.9	100.0	79.3
1951-02-15T12:00:00+01:00	98.6	83.3	83.2	82.4	81.1	86.6	92.2	89.2	86.7	77.4	99.6	78.5
1951-02-15T15:00:00+01:00	95.7	78.9	80.5	80.3	79.7	85.2	90.7	86.7	83.6	75.0	98.1	76.5
1951-02-15T18:00:00+01:00	94.7	72.6	73.8	73.2	68.3	73.8	77.6	71.9	81.7	60.2	94.6	70.0
1951-02-15T21:00:00+01:00	67.8	73.4	61.3	65.8	61.7	67.2	65.9	77.2	62.7	65.5	69.8	70.9
1951-02-16T00:00:00+01:00	75.6	71.7	67.8	69.9	65.8	71.3	71.9	76.1	67.8	64.4	79.4	71.6
1951-02-16T03:00:00+01:00	91.5	58.1	72.8	69.0	76.5	80.7	87.2	82.4	81.0	70.8	97.1	56.5
1951-02-16T06:00:00+01:00	94.6	59.8	73.6	70.0	77.8	82.1	88.2	84.0	83.9	72.4	97.8	57.4
1951-02-16T09:00:00+01:00	99.3	61.4	79.9	74.1	80.5	84.7	91.6	85.9	90.1	74.3	99.8	59.1
1951-02-16T12:00:00+01:00	86.3	54.2	62.1	60.0	71.1	75.4	79.7	84.1	73.0	72.4	91.3	51.3
1951-02-16T15:00:00+01:00	94.0	58.4	70.8	66.8	78.0	82.3	85.7	85.0	81.7	73.3	93.1	53.6
1951-02-16T18:00:00+01:00	94.7	54.1	72.8	68.6	77.0	81.2	87.7	83.0	83.4	71.3	97.2	51.4
1951-02-16T21:00:00+01:00	79.3	29.7	48.0	50.0	72.0	76.2	87.2	77.8	54.3	66.1	96.9	20.2
1951-02-17T00:00:00+01:00	81.9	41.1	55.4	57.5	73.9	78.2	86.3	79.5	62.3	67.9	96.4	32.8
1951-02-17T03:00:00+01:00	83.4	56.8	66.8	70.7	75.1	78.9	84.7	80.6	68.7	67.8	95.3	59.4
1951-02-17T06:00:00+01:00	88.7	58.8	72.5	72.8	74.7	78.4	84.3	80.1	77.0	67.4	94.4	63.4
1951-02-17T09:00:00+01:00	93.4	60.9	75.4	74.8	76.1	79.9	85.8	81.4	81.5	68.7	96.1	65.6
1951-02-17T12:00:00+01:00	92.7	61.9	76.6	76.6	76.8	80.5	86.1	82.5	82.0	69.8	96.1	68.5
1951-02-17T15:00:00+01:00	92.0	61.7	75.4	75.4	76.0	79.8	85.5	81.9	81.1	69.1	95.9	67.7
1951-02-17T18:00:00+01:00	92.1	63.8	75.8	75.6	76.4	80.2	85.8	82.6	81.4	69.8	95.8	68.8
1951-02-17T21:00:00+01:00	92.0	69.8	78.5	78.5	78.5	82.3	87.4	84.4	82.8	71.7	96.1	72.1
1951-02-18T00:00:00+01:00	90.4	70.4	78.2	79.5	79.7	83.5	88.3	85.6	81.2	72.9	96.5	72.4
1951-02-18T03:00:00+01:00	92.6	70.0	78.4	78.9	82.7	83.3	90.7	89.2	82.2	79.7	97.5	76.6
1951-02-18T06:00:00+01:00	92.7	69.5	78.0	78.6	82.8	83.4	91.0	89.5	81.7	80.1	98.0	75.6
1951-02-18T09:00:00+01:00	94.7	70.6	80.1	80.3	84.2	84.8	92.3	90.8	84.1	81.3	99.0	75.9
1951-02-18T12:00:00+01:00	96.6	68.0	81.6	81.4	85.3	85.9	93.5	91.8	86.1	82.4	99.6	76.8
1951-02-18T15:00:00+01:00	95.5	71.0	80.8	81.1	85.1	85.7	93.1	91.9	84.8	82.5	99.5	77.8
1951-02-18T18:00:00+01:00	95.1	72.1	80.1	80.6	84.7	85.4	92.5	91.6	84.3	82.2	99.1	77.9
1951-02-18T21:00:00+01:00	86.1	72.9	75.6	79.5	84.9	85.5	92.6	92.3	74.9	82.9	97.8	76.9
1951-02-19T00:00:00+01:00	77.1	68.8	68.0	72.0	78.2	78.8	86.8	88.2	67.2	78.8	91.9	72.2
1951-02-19T03:00:00+01:00	99.6	97.2	96.5	98.0	99.5	100.0	99.2	100.0	93.1	100.0	99.2	100.0
1951-02-19T06:00:00+01:00	99.7	99.4	97.6	98.9	99.8	100.0	99.5	100.0	94.3	100.0	99.3	100.0
1951-02-19T09:00:00+01:00	99.8	98.2	98.3	99.2	99.8	100.0	99.6	100.0	96.0	100.0	99.4	100.0
1951-02-19T12:00:00+01:00	100.0	97.7	100.0	100.0	100.0	100.0	100.0	100.0	98.4	100.0	100.0	100.0
1951-02-19T15:00:00+01:00	99.8	100.0	98.2	99.1	99.8	100.0	99.5	100.0	95.5	100.0	99.4	100.0
1951-02-19T18:00:00+01:00	99.7	99.6	97.3	98.6	99.7	100.0	99.4	100.0	94.1	100.0	99.4	100.0
1951-02-19T21:00:00+01:00	99.6	95.9	96.1	97.4	99.3	100.0	99.2	100.0	92.7	100.0	99.4	100.0
1951-02-20T00:00:00+01:00	97.0	92.3	86.1	91.4	97.1	100.0	94.0	100.0	73.5	100.0	86.2	100.0
1951-02-20T03:00:00+01:00	63.9	53.6	38.1	42.4	46.9	54.6	50.8	57.5	50.4	42.0	31.4	45.7
1951-02-20T06:00:00+01:00	65.5	55.0	39.4	44.0	48.4	56.1	52.8	59.2	51.6	43.7	34.0	47.5
1951-02-20T09:00:00+01:00	63.4	55.5	38.6	43.2	46.9	54.6	50.3	59.2	50.0	43.7	31.5	47.9
1951-02-20T12:00:00+01:00	61.4	54.1	35.5	41.3	44.4	52.1	47.3	56.6	48.0	41.1	30.5	46.3
1951-02-20T15:00:00+01:00	63.6	54.1	37.4	42.4	46.4	54.1	50.2	57.8	50.1	42.3	32.2	46.6
1951-02-20T18:00:00+01:00	65.3	54.4	39.3	43.6	48.5	56.2	53.2	59.0	51.4	43.5	34.6	46.8
1951-02-20T21:00:00+01:00	66.4	54.8	40.2	44.6	50.4	58.1	55.3	60.5	51.9	45.0	36.8	47.3
1951-02-21T00:00:00+01:00	66.7	53.3	38.5	42.6	48.8	56.5	54.2	59.4	50.8	44.0	39.1	45.7
1951-02-21T03:00:00+01:00	65.5	62.2	44.1	44.7	49.7	53.0	50.0	59.5	44.0	46.7	39.9	55.0
1951-02-21T06:00:00+01:00	60.7	60.7	40.7	41.7	47.3	50.6	48.6	58.4	38.5	45.6	38.8	52.6
1951-02-21T09:00:00+01:00	49.7	66.7	38.6	40.5	41.3	44.5	37.4	57.8	31.3	45.0	21.4	55.9
1951-02-21T12:00:00+01:00	51.4	43.1	21.1	23.6	29.6	32.9	30.8	42.5	24.0	29.7	27.8	35.4
1951-02-21T15:00:00+01:00	62.6	49.0	32.6	34.1	45.4	48.6	48.9	54.1	34.7	41.4	36.6	41.4
1951-02-21T18:00:00+01:00	64.8	37.9	27.8	28.2	45.4	48.6	53.8	53.7	30.1	40.9	46.9	28.2
1951-02-21T21:00:00+01:00	51.3	20.6	11.8	10.3	29.9	33.1	42.0	38.4	14.8	25.6	39.4	10.9
1951-02-22T00:00:00+01:00	50.4	15.3	14.8	10.0	23.7	27.0	35.3	29.8	17.9	17.0	33.7	10.3
1951-02-22T03:00:00+01:00	58.5	27.9	40.1	34.9	45.8	53.1	54.7	53.5	52.6	39.1	52.8	26.0
1951-02-22T06:00:00+01:00	66.0	45.7	51.3	48.5	55.4	62.7	59.7	62.9	62.1	48.6	57.3	43.5
1951-02-22T09:00:00+01:00	66.9	45.7	58.4	49.7	50.9	58.2	52.5	58.1	66.7	43.8	48.7	44.6
1951-02-22T12:00:00+01:00	92.3	54.4	68.3	61.8	71.4	78.7	83.4	75.6	83.1	61.2	82.2	52.7
1951-02-22T15:00:00+01:00	92.5	58.3	67.4	61.6	72.0	79.2	83.9	76.3	82.6	61.9	91.3	52.1
1951-02-22T18:00:00+01:00	93.1	57.1	67.8	62.1	72.4	79.6	84.0	76.7	83.0	62.3	91.7	53.4
1951-02-22T21:00:00+01:00	93.8	59.7	68.1	62.4	72.6	79.8	84.2	76.7	83.7	62.4	92.1	53.8
1951-02-23T00:00:00+01:00	94.5	60.5	68.8	63.2	73.4	80.7	85.0	77.8	84.3	63.4	92.8	54.7
1951-02-23T03:00:00+01:00	96.1	65.3	66.1	63.9	71.3	80.7	82.1	79.0	85.8	64.1	85.9	59.4
1951-02-23T06:00:00+01:00	95.6	66.7	66.3	64.5	71.9	81.3	82.3	79.8	85.5	64.9	85.1	60.5
1951-02-23T09:00:00+01:00	98.7	67.6	69.6	66.5	73.2	82.5	84.3	80.0	89.3	65.2	85.4	61.6
1951-02-23T12:00:00+01:00	65.9	63.0	40.0	46.0	53.9	63.2	55.5	70.1	57.1	55.2	57.9	51.5
1951-02-23T15:00:00+01:00	67.8	61.2	49.2	51.0	53.8	63.2	55.9	67.1	65.0	52.3	51.3	54.1
1951-02-23T18:00:00+01:00	68.3	60.5	51.7	52.5	55.5	64.9	57.5	68.9	67.2	54.0	49.3	54.4
1951-02-23T21:00:00+01:00	65.6	59.6	49.7	51.1	54.2	63.5	56.6	67.2	64.2	52.4	48.3	53.3
1951-02-24T00:00:00+01:00	64.0	58.5	48.2	49.6	52.6	62.0	54.8	66.4	62.9	51.5	46.9	51.8
1951-02-24T03:00:00+01:00	58.6	53.0	34.9	40.3	42.8	49.3	43.1	54.7	40.0	42.3	31.3	43.1
1951-02-24T06:00:00+01:00	59.7	52.6	35.6	41.2	43.5	50.0	44.1	55.0	41.2	42.6	32.6	43.4
1951-02-24T09:00:00+01:00	56.5	52.6	33.8	40.4	40.3	46.8	39.5	53.2	39.5	40.8	28.8	43.9
1951-02-24T12:00:00+01:00	54.2	51.5	28.8	35.7	38.6	45.1	37.6	52.1	34.9	39.6	27.3	39.6
1951-02-24T15:00:00+01:00	56.6	50.4	32.1	37.9	39.9	46.4	39.8	52.1	38.3	39.7	28.9	40.8
1951-02-24T18:00:00+01:00	59.8	50.3	35.1	40.1	42.2	48.7	42.9	53.1	41.6	40.6	31.2	41.8
1951-02-24T21:00:00+01:00	58.2	49.6	34.0	39.0	40.6	47.1	41.2	51.8	40.1	39.4	29.8	40.9
1951-02-25T00:00:00+01:00	59.2	49.5	34.1	39.0	41.2	47.7	42.2	52.3	40.8	39.9	30.9	40.8
1951-02-25T03:00:00+01:00	59.2	49.8	35.0	39.4	40.7	45.0	42.9	51.8	40.8	38.9	30.3	41.7
1951-02-25T06:00:00+01:00	59.3	49.1	34.7	38.9	39.7	44.0	42.1	50.7	40.8	37.8	30.0	41.1
1951-02-25T09:00:00+01:00	56.1	49.9	33.6	37.6	37.0	41.2	38.0	50.1	39.0	37.2	25.5	41.6
1951-02-25T12:00:00+01:00	52.4	49.3	29.1	35.6	33.3	37.6	33.3	47.8	36.0	34.9	23.7	40.6
1951-02-25T15:00:00+01:00	54.6	48.9	30.7	36.3	35.6	39.9	36.4	48.5	37.3	35.6	26.0	40.7
1951-02-25T18:00:00+01:00	59.3	49.5	35.3	39.2	40.3	44.6	42.6	50.5	41.2	37.6	29.7	41.8
1951-02-25T21:00:00+01:00	58.6	49.3	34.1	38.4	38.3	42.5	40.4	49.4	39.9	36.5	30.1	41.6
1951-02-26T00:00:00+01:00	56.8	48.0	32.2	35.9	35.9	40.2	38.4	47.9	38.5	35.0	28.2	40.4
1951-02-26T03:00:00+01:00	56.4	47.7	31.7	33.8	35.8	40.4	36.8	47.6	34.9	34.8	29.2	38.6
1951-02-26T06:00:00+01:00	56.2	49.8	34.9	37.9	40.0	44.5	40.0	51.3	36.1	38.6	29.5	41.7
1951-02-26T09:00:00+01:00	45.7	51.3	27.4	33.9	31.0	35.6	28.3	46.4	30.1	33.7	19.5	41.1
1951-02-26T12:00:00+01:00	44.1	47.0	19.8	27.4	29.8	34.3	26.0	40.4	22.9	27.7	18.1	35.5
1951-02-26T15:00:00+01:00	50.3	50.3	29.2	34.2	35.4	40.0	33.9	47.3	30.8	34.6	24.0	40.3
1951-02-26T18:00:00+01:00	57.0	51.1	36.8	39.8	42.8	47.4	43.9	54.3	37.7	41.5	31.7	43.5
1951-02-26T21:00:00+01:00	55.3	50.5	36.1	38.8	41.4	46.0	42.7	53.3	36.5	40.5	30.5	42.7
1951-02-27T00:00:00+01:00	52.7	51.5	33.3	38.0	41.6	46.2	42.6	54.1	32.3	41.4	31.0	43.0
1951-02-27T03:00:00+01:00	65.5	51.5	53.9	55.1	54.4	62.2	57.0	70.8	57.6	56.6	38.2	49.9
1951-02-27T06:00:00+01:00	69.3	44.9	55.5	53.1	52.7	60.4	57.7	67.7	59.3	53.5	40.2	46.8
1951-02-27T09:00:00+01:00	61.1	55.0	77.2	69.2	55.8	63.5	62.7	79.4	62.2	65.2	28.8	61.6
1951-02-27T12:00:00+01:00	59.0	35.9	37.4	39.7	41.1	48.8	44.9	48.7	44.6	34.5	32.2	34.6
1951-02-27T15:00:00+01:00	61.1	42.5	40.8	43.8	46.5	54.2	50.2	61.0	48.5	46.8	33.0	39.9
1951-02-27T18:00:00+01:00	71.5	57.1	57.0	58.2	61.0	68.7	64.6	75.2	60.8	61.0	45.3	55.0
1951-02-27T21:00:00+01:00	77.1	56.2	63.2	62.1	63.2	70.9	68.4	76.1	67.4	61.9	49.0	55.8
1951-02-28T00:00:00+01:00	85.5	60.8	66.3	63.5	65.5	73.3	71.5	77.5	73.6	63.3	55.4	57.0
1951-02-28T03:00:00+01:00	85.7	51.4	73.4	69.1	71.7	74.1	77.1	76.4	79.1	62.6	80.1	52.3
1951-02-28T06:00:00+01:00	85.1	50.5	72.7	66.7	67.9	70.3	74.2	71.0	78.3	57.2	78.9	51.6
1951-02-28T09:00:00+01:00	88.5	58.1	75.6	71.9	74.5	77.0	74.1	79.9	81.0	66.1	73.7	55.7
1951-02-28T12:00:00+01:00	86.2	53.4	77.0	73.0	75.7	78.2	76.3	80.3	82.5	66.4	71.7	56.0
1951-02-28T15:00:00+01:00	85.2	57.6	74.4	71.2	74.6	77.0	76.0	79.4	80.0	65.5	75.5	54.9
1951-02-28T18:00:00+01:00	89.6	53.4	73.6	70.4	74.2	76.6	82.2	78.9	79.0	65.0	87.4	51.7
1951-02-28T21:00:00+01:00	89.9	56.4	73.7	70.9	74.6	77.0	82.0	79.5	79.3	65.7	92.5	55.4
1951-03-01T00:00:00+01:00	90.6	56.1	74.4	71.3	74.9	77.4	82.8	79.6	80.0	65.8	93.3	55.4
1951-03-01T03:00:00+01:00	92.1	60.7	77.3	76.1	79.1	78.9	88.6	86.8	80.3	78.3	97.1	68.9
1951-03-01T06:00:00+01:00	92.8	59.9	77.7	76.4	79.5	79.2	88.9	87.0	80.9	78.5	97.4	68.9
1951-03-01T09:00:00+01:00	94.5	61.0	80.1	78.4	81.0	80.8	91.2	88.8	83.0	80.3	99.2	70.7
1951-03-01T12:00:00+01:00	95.7	63.1	82.8	80.7	82.9	82.7	93.1	90.9	84.8	82.4	99.8	72.7
1951-03-01T15:00:00+01:00	94.1	62.3	79.6	78.2	81.2	81.0	91.0	88.9	82.4	80.4	98.7	70.4
1951-03-01T18:00:00+01:00	92.9	62.8	78.2	76.9	79.9	79.7	89.5	87.5	81.1	79.0	97.7	69.3
1951-03-01T21:00:00+01:00	92.3	60.0	77.9	76.3	79.3	79.1	89.2	86.8	80.6	78.3	97.3	68.5
1951-03-02T00:00:00+01:00	91.9	60.1	77.4	75.9	78.6	78.4	88.2	86.2	80.2	77.6	96.7	68.4
1951-03-02T03:00:00+01:00	92.8	69.3	84.4	83.2	81.5	80.7	90.8	87.6	82.1	82.0	97.6	77.9
1951-03-02T06:00:00+01:00	92.3	70.5	84.2	83.3	81.6	80.8	88.1	88.0	81.8	82.3	96.4	78.1
1951-03-02T09:00:00+01:00	97.0	72.6	91.6	88.9	86.0	85.2	95.9	93.0	88.2	87.4	98.6	82.7
1951-03-02T12:00:00+01:00	100.0	70.5	94.8	91.7	88.9	88.1	100.0	95.5	91.3	89.9	100.0	85.0
1951-03-02T15:00:00+01:00	97.0	70.8	89.7	88.1	86.5	85.8	96.0	93.2	86.8	87.5	99.0	82.4
1951-03-02T18:00:00+01:00	89.5	71.7	86.6	85.8	83.7	83.0	90.9	90.2	81.1	84.5	96.7	80.7
1951-03-02T21:00:00+01:00	91.3	72.4	87.3	86.6	82.8	82.1	92.1	88.1	82.8	82.5	97.8	81.5
1951-03-03T00:00:00+01:00	94.8	74.4	87.5	86.6	85.1	84.4	94.5	91.3	85.1	85.7	97.8	81.4
1951-03-03T03:00:00+01:00	92.0	71.5	83.6	83.6	79.8	81.6	85.9	87.4	83.2	79.5	99.6	79.0
1951-03-03T06:00:00+01:00	91.0	70.1	83.9	83.7	80.4	82.3	84.9	88.0	83.6	80.1	96.2	78.6
1951-03-03T09:00:00+01:00	97.3	71.8	91.6	89.8	85.4	87.3	92.6	92.4	91.4	84.5	100.0	83.1
1951-03-03T12:00:00+01:00	92.1	69.8	87.1	85.8	86.0	87.9	87.2	93.1	81.5	85.2	93.9	79.6
1951-03-03T15:00:00+01:00	82.4	68.7	78.9	80.0	72.3	74.2	72.6	80.5	76.8	72.6	88.3	79.0
1951-03-03T18:00:00+01:00	92.0	71.5	84.6	84.5	81.6	83.5	86.0	89.1	84.4	81.2	96.5	79.7
1951-03-03T21:00:00+01:00	93.2	69.6	84.4	84.2	81.2	83.1	85.0	88.5	84.4	80.6	98.0	79.3
1951-03-04T00:00:00+01:00	92.6	70.0	83.6	83.5	80.7	82.6	87.1	88.1	83.6	80.2	99.7	78.6
1951-03-04T03:00:00+01:00	91.8	63.7	79.0	79.2	79.4	80.0	89.3	87.4	83.4	79.3	97.6	72.1
1951-03-04T06:00:00+01:00	91.4	62.4	78.6	78.6	78.4	79.1	88.6	86.5	83.1	78.5	97.1	71.5
1951-03-04T09:00:00+01:00	96.3	62.0	86.3	84.3	82.5	83.1	93.1	90.6	89.9	82.6	99.7	76.1
1951-03-04T12:00:00+01:00	85.8	63.2	79.1	81.5	84.0	84.7	94.6	92.0	76.3	84.0	99.3	73.4
1951-03-04T15:00:00+01:00	92.7	63.5	80.8	80.7	80.2	80.9	89.9	88.4	85.4	80.4	96.0	73.6
1951-03-04T18:00:00+01:00	91.2	63.6	78.1	78.4	78.5	79.2	88.6	86.6	82.7	78.6	97.2	71.4
1951-03-04T21:00:00+01:00	90.7	63.9	77.8	78.2	78.4	79.1	88.4	86.6	82.2	78.5	96.9	71.2
1951-03-05T00:00:00+01:00	90.2	63.3	77.6	77.9	78.0	78.6	87.9	86.2	81.8	78.1	96.6	71.0
1951-03-05T03:00:00+01:00	91.2	71.6	77.7	77.5	77.6	77.9	85.1	85.8	80.9	78.3	97.0	73.6
1951-03-05T06:00:00+01:00	91.7	72.8	78.5	78.3	78.3	78.6	85.8	86.5	81.6	79.0	97.5	74.5
1951-03-05T09:00:00+01:00	94.4	75.2	81.6	81.1	80.5	80.8	88.5	89.1	84.8	81.5	99.4	77.0
1951-03-05T12:00:00+01:00	95.4	71.2	83.7	82.6	81.6	81.9	89.5	90.0	86.5	82.5	99.8	78.3
1951-03-05T15:00:00+01:00	93.9	71.9	81.5	81.1	81.0	81.3	88.6	89.6	84.2	82.0	99.1	77.2
1951-03-05T18:00:00+01:00	92.8	74.5	79.8	79.6	79.8	80.1	87.3	88.2	82.7	80.7	98.3	76.0
1951-03-05T21:00:00+01:00	93.0	74.6	79.9	79.7	79.5	79.8	86.8	87.9	82.9	80.4	98.2	76.0
1951-03-06T00:00:00+01:00	90.4	75.1	78.4	78.4	76.4	76.7	79.5	86.3	81.2	78.8	89.2	76.1
1951-03-06T03:00:00+01:00	81.7	65.4	54.1	57.0	55.1	61.8	62.4	66.5	73.6	56.0	66.5	59.3
1951-03-06T06:00:00+01:00	73.0	65.5	45.1	52.2	53.4	60.1	60.4	66.8	62.0	56.2	64.9	56.0
1951-03-06T09:00:00+01:00	64.9	64.3	40.7	49.6	46.9	53.6	48.8	65.8	58.1	55.3	55.2	57.0
1951-03-06T12:00:00+01:00	59.7	64.3	33.7	43.6	42.3	49.0	43.1	56.8	52.2	46.3	43.5	51.0
1951-03-06T15:00:00+01:00	65.0	63.8	39.5	47.9	46.0	52.7	49.0	59.9	58.2	49.4	49.0	53.2
1951-03-06T18:00:00+01:00	68.8	65.2	47.2	53.6	51.0	57.7	55.2	65.5	62.9	55.0	54.7	57.6
1951-03-06T21:00:00+01:00	70.6	64.4	48.3	53.4	50.8	57.5	55.8	63.6	65.2	53.1	52.0	56.3
1951-03-07T00:00:00+01:00	67.5	64.7	46.4	52.2	49.7	56.4	54.2	65.2	62.1	54.7	50.2	56.7
1951-03-07T03:00:00+01:00	65.2	63.1	49.0	52.2	49.2	55.2	52.9	64.7	62.7	53.7	42.4	57.4
1951-03-07T06:00:00+01:00	62.5	62.7	48.0	52.1	49.1	55.2	52.6	64.8	60.8	53.9	42.8	57.8
1951-03-07T09:00:00+01:00	69.9	68.2	57.6	57.3	53.0	59.1	55.6	68.8	68.5	57.8	41.2	62.4
1951-03-07T12:00:00+01:00	54.9	66.4	49.1	55.9	48.6	54.6	50.4	67.7	56.3	56.7	34.4	63.8
1951-03-07T15:00:00+01:00	57.7	60.9	38.8	45.9	43.2	49.3	46.5	59.0	54.2	48.0	39.6	53.2
1951-03-07T18:00:00+01:00	65.3	62.4	48.6	52.2	48.8	54.9	53.7	64.6	62.9	53.6	44.9	57.7
1951-03-07T21:00:00+01:00	66.0	62.3	49.4	52.7	49.7	55.8	54.3	64.7	63.7	53.7	44.3	57.5
1951-03-08T00:00:00+01:00	65.1	60.7	48.6	50.1	46.2	52.3	51.3	61.4	62.6	50.5	43.1	56.0
1951-03-08T03:00:00+01:00	76.3	59.2	52.8	56.2	56.9	63.6	61.2	62.6	64.0	49.2	52.9	49.1
1951-03-08T06:00:00+01:00	58.0	56.6	36.4	43.7	46.5	53.2	48.0	62.6	49.2	49.3	34.1	43.9
1951-03-08T09:00:00+01:00	53.1	56.0	33.1	42.1	37.7	44.4	37.0	53.8	46.5	40.4	30.0	43.8
1951-03-08T12:00:00+01:00	49.1	57.1	28.7	38.6	38.1	44.8	37.3	52.6	41.1	39.2	27.0	41.0
1951-03-08T15:00:00+01:00	48.7	56.9	29.8	41.2	40.9	47.6	41.2	57.7	40.9	44.3	30.1	43.3
1951-03-08T18:00:00+01:00	56.3	57.6	39.9	47.8	45.4	52.1	46.3	61.0	50.7	47.6	33.7	47.5
1951-03-08T21:00:00+01:00	60.0	57.8	41.5	48.8	46.5	53.2	48.3	60.9	53.3	47.5	37.2	47.7
1951-03-09T00:00:00+01:00	57.4	57.5	39.1	46.7	44.6	51.3	46.0	60.4	50.1	47.0	36.3	46.7
1951-03-09T03:00:00+01:00	62.2	56.5	44.5	47.9	44.0	49.3	45.1	55.9	62.8	44.3	39.1	50.0
1951-03-09T06:00:00+01:00	68.7	56.0	47.2	47.1	43.3	48.6	43.7	54.3	68.8	42.7	37.9	49.4
1951-03-09T09:00:00+01:00	62.4	54.4	36.1	38.3	34.7	40.0	33.7	47.4	60.2	35.8	32.4	43.0
1951-03-09T12:00:00+01:00	75.2	54.9	47.9	45.7	39.2	44.5	40.1	46.4	75.6	34.8	34.6	48.9
1951-03-09T15:00:00+01:00	65.3	58.2	47.4	48.3	43.5	48.9	43.5	53.2	65.6	41.6	35.9	51.1
1951-03-09T18:00:00+01:00	68.0	56.6	45.1	48.7	47.6	52.9	50.5	58.5	64.9	47.0	45.3	50.1
1951-03-09T21:00:00+01:00	64.2	56.9	45.3	48.3	46.0	51.3	47.7	58.2	63.2	46.6	40.8	50.4
1951-03-10T00:00:00+01:00	69.3	57.2	47.8	48.0	45.6	50.9	46.1	58.0	68.2	46.4	39.3	50.4
1951-03-10T03:00:00+01:00	83.2	65.1	62.6	64.1	61.0	66.3	73.2	67.1	82.1	54.9	73.7	58.5
1951-03-10T06:00:00+01:00	85.7	65.5	62.3	63.8	59.8	65.2	66.0	67.9	82.0	55.7	69.5	58.9
1951-03-10T09:00:00+01:00	74.4	76.4	60.7	59.7	45.1	50.5	49.2	52.7	81.0	40.5	46.4	60.9
1951-03-10T12:00:00+01:00	52.8	52.1	34.9	42.4	35.0	40.4	36.1	46.1	53.6	33.9	39.0	45.5
1951-03-10T15:00:00+01:00	60.8	57.3	47.6	53.7	43.1	48.4	46.6	59.5	66.3	47.3	47.6	55.6
1951-03-10T18:00:00+01:00	77.4	65.9	59.5	61.2	54.8	60.2	60.9	66.4	77.6	54.3	62.6	59.8
1951-03-10T21:00:00+01:00	72.7	63.9	57.2	58.6	52.2	57.6	58.2	63.4	74.9	51.3	57.1	57.5
1951-03-11T00:00:00+01:00	74.1	64.4	58.7	60.0	53.7	59.1	59.2	65.3	76.2	53.1	54.6	59.3
1951-03-11T03:00:00+01:00	87.7	62.2	68.8	69.9	70.6	72.2	80.7	74.4	83.4	64.1	92.1	60.7
1951-03-11T06:00:00+01:00	88.0	62.8	68.8	69.9	70.6	72.2	80.7	74.3	83.4	64.0	92.6	61.1
1951-03-11T09:00:00+01:00	92.2	65.9	75.4	75.1	74.5	76.1	88.6	78.8	89.3	68.5	97.3	64.7
1951-03-11T12:00:00+01:00	55.1	50.7	40.6	46.7	43.6	45.3	45.3	45.3	55.1	35.0	53.5	47.1
1951-03-11T15:00:00+01:00	63.3	51.6	51.4	52.7	51.1	52.8	59.7	50.1	65.0	39.7	62.5	46.3
1951-03-11T18:00:00+01:00	79.9	63.7	69.2	69.5	69.4	71.1	76.8	71.5	80.0	61.1	79.3	60.6
1951-03-11T21:00:00+01:00	76.8	65.6	65.0	66.6	65.3	67.0	70.3	69.4	75.4	59.0	76.0	61.5
1951-03-12T00:00:00+01:00	82.4	56.8	66.4	66.1	61.9	63.5	71.7	61.3	79.4	51.0	86.1	54.2
1951-03-12T03:00:00+01:00	79.7	43.3	38.1	35.8	32.7	33.7	43.8	41.6	60.4	33.7	72.2	36.7
1951-03-12T06:00:00+01:00	55.0	33.3	16.1	21.9	22.3	23.2	35.5	33.5	34.6	25.6	60.4	27.6
1951-03-12T09:00:00+01:00	44.8	23.2	2.6	10.9	8.9	9.8	21.8	19.6	25.3	11.6	55.3	14.4
1951-03-12T12:00:00+01:00	56.8	31.0	9.7	15.0	14.8	15.8	25.3	19.0	35.7	11.1	51.0	22.4
1951-03-12T15:00:00+01:00	73.8	46.2	31.1	33.7	36.0	37.0	51.2	39.7	53.9	31.8	69.4	34.8
1951-03-12T18:00:00+01:00	90.5	60.6	52.5	55.2	56.3	57.3	70.5	62.9	72.8	55.0	84.9	55.7
1951-03-12T21:00:00+01:00	89.5	58.9	51.5	54.8	56.2	57.2	69.9	64.2	71.6	56.3	83.1	56.0
1951-03-13T00:00:00+01:00	71.7	39.7	38.1	40.8	39.5	40.5	55.6	45.1	54.8	37.1	72.7	39.8
1951-03-13T03:00:00+01:00	64.8	21.0	34.8	26.8	31.6	34.6	50.7	31.3	56.1	20.3	77.3	14.1
1951-03-13T06:00:00+01:00	72.1	23.5	35.8	30.2	43.4	46.4	66.3	39.2	59.0	28.2	89.5	13.4
1951-03-13T09:00:00+01:00	95.3	49.2	81.1	62.8	65.0	68.1	83.8	67.9	94.5	57.0	95.1	46.9
1951-03-13T12:00:00+01:00	84.9	49.1	55.1	55.3	65.5	68.5	79.0	61.7	76.3	50.7	94.9	41.3
1951-03-13T15:00:00+01:00	66.5	50.1	51.6	50.6	58.4	61.4	64.2	64.3	69.4	53.4	63.0	43.6
1951-03-13T18:00:00+01:00	77.8	56.6	61.8	57.1	60.5	63.5	67.7	67.8	78.7	56.8	73.4	50.6
1951-03-13T21:00:00+01:00	79.9	58.6	63.6	58.6	62.5	65.5	71.0	67.6	80.7	56.6	76.6	49.8
1951-03-14T00:00:00+01:00	80.6	58.4	63.0	58.2	62.1	65.1	70.5	67.8	81.4	56.9	76.8	50.2
1951-03-14T03:00:00+01:00	80.9	55.8	52.9	56.9	59.2	64.9	67.1	68.6	71.0	57.3	65.7	48.4
1951-03-14T06:00:00+01:00	80.6	55.4	54.0	57.8	59.6	65.3	68.0	69.0	71.5	57.7	66.0	49.2
1951-03-14T09:00:00+01:00	64.2	57.4	45.1	54.2	61.4	67.1	64.6	79.9	54.8	68.5	49.4	49.1
1951-03-14T12:00:00+01:00	59.5	54.6	33.4	42.6	40.0	45.7	41.9	46.4	52.2	35.1	42.4	39.6
1951-03-14T15:00:00+01:00	58.6	45.0	30.7	40.2	38.8	44.5	43.8	47.9	50.0	36.6	45.2	36.3
1951-03-14T18:00:00+01:00	61.3	46.4	34.3	42.1	45.2	50.9	54.1	58.5	50.6	47.1	55.6	34.9
1951-03-14T21:00:00+01:00	60.8	41.7	37.5	42.6	44.3	49.9	52.2	60.0	51.6	48.6	51.7	35.8
1951-03-15T00:00:00+01:00	60.9	40.0	37.0	42.3	42.5	48.2	49.8	55.8	51.1	44.5	51.8	35.3
1951-03-15T03:00:00+01:00	50.7	35.1	29.3	28.9	30.2	31.0	34.6	40.9	34.0	31.8	39.8	32.0
1951-03-15T06:00:00+01:00	46.8	33.2	22.7	24.6	27.5	28.3	30.7	37.5	29.5	28.4	36.4	28.2
1951-03-15T09:00:00+01:00	33.8	34.2	12.4	19.3	19.9	20.7	26.2	39.3	19.5	30.3	28.3	28.5
1951-03-15T12:00:00+01:00	33.3	30.4	6.1	13.3	16.0	16.8	16.7	26.2	15.8	17.2	23.3	22.5
1951-03-15T15:00:00+01:00	44.2	30.0	16.7	20.2	20.5	21.3	25.3	30.4	28.4	21.3	33.4	25.2
1951-03-15T18:00:00+01:00	58.6	30.3	29.4	28.7	32.7	33.5	41.9	42.1	38.7	33.1	51.6	27.7
1951-03-15T21:00:00+01:00	62.8	36.3	34.8	36.3	41.7	42.5	52.1	50.0	39.9	40.9	63.4	32.3
1951-03-16T00:00:00+01:00	75.8	47.7	49.6	48.2	50.7	51.5	59.9	55.5	55.5	46.5	69.5	45.9
1951-03-16T03:00:00+01:00	70.1	41.1	49.5	54.4	62.1	60.4	72.9	69.0	65.1	60.3	86.7	32.6
1951-03-16T06:00:00+01:00	72.9	41.1	48.7	54.8	65.1	63.5	75.5	72.0	64.6	63.3	89.4	30.7
1951-03-16T09:00:00+01:00	72.1	36.2	55.5	45.1	54.5	52.8	62.0	67.7	66.1	59.0	72.9	27.7
1951-03-16T12:00:00+01:00	61.8	38.0	40.6	45.6	49.5	47.9	53.1	53.8	60.8	45.2	63.9	30.4
1951-03-16T15:00:00+01:00	76.5	51.7	59.5	64.0	69.0	67.3	74.5	73.7	77.3	65.0	78.1	46.2
1951-03-16T18:00:00+01:00	87.0	54.6	64.9	66.0	69.8	68.1	77.7	76.3	86.9	67.6	87.1	48.1
1951-03-16T21:00:00+01:00	87.5	60.6	65.8	67.0	69.8	68.2	78.2	76.3	87.9	67.6	88.4	52.1
1951-03-17T00:00:00+01:00	86.9	57.1	65.8	66.8	69.7	68.0	78.1	76.2	87.3	67.6	88.6	51.0
1951-03-17T03:00:00+01:00	88.2	70.4	70.7	74.7	72.5	69.8	81.5	79.9	86.5	72.2	91.7	69.7
1951-03-17T06:00:00+01:00	89.4	71.1	71.1	74.9	72.4	69.7	81.2	79.8	89.2	72.1	90.0	70.3
1951-03-17T09:00:00+01:00	94.0	73.3	74.5	77.3	74.0	71.3	83.0	81.2	92.5	73.4	95.7	72.3
1951-03-17T12:00:00+01:00	95.4	76.5	75.9	79.7	76.5	73.8	85.5	83.7	93.7	76.0	97.5	73.4
1951-03-17T15:00:00+01:00	70.6	66.9	49.2	61.0	63.7	61.0	74.0	74.0	63.5	66.3	92.7	58.0
1951-03-17T18:00:00+01:00	66.1	67.8	54.9	62.5	56.8	54.1	58.3	70.2	69.2	62.5	68.0	64.7
1951-03-17T21:00:00+01:00	59.8	66.3	52.5	60.1	55.8	53.0	56.8	70.5	65.3	62.8	63.1	62.5
1951-03-18T00:00:00+01:00	50.4	65.2	44.9	55.8	53.7	50.9	54.1	69.8	55.4	62.1	57.7	59.3
1951-03-18T03:00:00+01:00	32.3	35.5	10.4	17.1	24.6	25.5	34.1	40.7	21.4	29.1	38.6	24.7
1951-03-18T06:00:00+01:00	28.2	16.0	0.0	3.0	12.9	13.8	26.2	26.2	15.4	14.5	29.6	5.8
1951-03-18T09:00:00+01:00	28.3	20.9	1.5	7.8	11.3	12.2	20.0	27.5	16.0	15.9	26.4	13.6
1951-03-18T12:00:00+01:00	54.2	53.1	32.7	35.1	29.8	30.7	36.7	42.6	52.6	31.0	41.8	45.4
1951-03-18T15:00:00+01:00	86.0	60.5	49.9	54.0	58.0	58.9	69.4	64.6	70.8	52.9	72.6	54.7
1951-03-18T18:00:00+01:00	84.4	57.1	48.2	52.6	57.3	58.3	72.1	64.1	68.7	52.4	83.6	52.6
1951-03-18T21:00:00+01:00	84.8	56.2	48.6	53.2	58.0	58.9	72.4	65.0	69.0	53.3	84.0	51.9
1951-03-19T00:00:00+01:00	85.3	60.6	49.1	53.9	58.6	59.5	72.9	65.6	69.7	53.9	84.5	54.2
1951-03-19T03:00:00+01:00	83.1	70.3	74.0	78.2	71.8	68.2	79.0	78.9	83.1	73.5	95.0	72.9
1951-03-19T06:00:00+01:00	84.1	71.6	75.0	79.1	72.6	69.0	79.7	79.9	84.1	74.5	95.7	73.9
1951-03-19T09:00:00+01:00	88.5	69.1	79.8	82.6	75.5	71.9	82.8	82.1	89.1	76.7	97.9	75.9
1951-03-19T12:00:00+01:00	90.0	71.9	80.6	83.6	76.4	72.8	83.7	83.1	90.7	77.8	98.8	78.1
1951-03-19T15:00:00+01:00	82.3	73.4	79.6	83.2	76.0	72.4	83.1	83.4	85.9	78.0	95.2	78.7
1951-03-19T18:00:00+01:00	86.9	77.3	77.9	81.8	74.8	71.2	81.5	82.0	87.3	76.6	97.2	77.7
1951-03-19T21:00:00+01:00	86.5	76.5	77.3	81.1	74.4	70.8	81.3	81.7	86.6	76.3	97.1	77.0
1951-03-20T00:00:00+01:00	83.3	75.0	75.6	80.6	74.4	70.8	81.2	81.5	82.8	76.2	97.1	75.0
1951-03-20T03:00:00+01:00	64.0	59.7	44.1	46.9	53.9	54.8	64.0	65.7	47.4	56.3	63.6	51.8
1951-03-20T06:00:00+01:00	62.5	64.5	47.8	50.3	55.0	55.9	62.2	68.1	49.8	58.7	55.5	56.5
1951-03-20T09:00:00+01:00	35.2	41.7	17.5	21.5	26.0	26.8	25.5	45.5	23.8	36.1	20.0	36.2
1951-03-20T12:00:00+01:00	23.8	25.1	0.0	6.1	9.8	10.6	11.6	18.8	6.9	9.4	11.0	15.2
1951-03-20T15:00:00+01:00	26.7	26.3	6.3	10.2	12.5	13.3	17.1	20.9	12.2	11.5	13.7	17.3
1951-03-20T18:00:00+01:00	41.3	30.5	19.9	20.5	23.2	24.0	25.9	33.2	26.2	23.8	24.0	25.6
1951-03-20T21:00:00+01:00	46.3	48.2	32.3	32.1	29.0	29.9	28.4	39.4	37.8	30.0	23.1	42.5
1951-03-21T00:00:00+01:00	49.8	52.6	33.0	35.0	32.9	33.8	28.7	44.4	38.5	35.0	25.8	44.8
1951-03-21T03:00:00+01:00	60.1	65.9	56.4	61.6	44.9	47.1	39.8	59.7	70.9	51.4	41.9	68.1
1951-03-21T06:00:00+01:00	63.2	60.1	53.0	57.8	42.4	44.6	38.7	58.8	73.2	50.4	40.8	65.2
1951-03-21T09:00:00+01:00	59.5	62.0	61.5	65.3	49.3	51.6	47.0	63.0	72.1	54.7	44.2	71.4
1951-03-21T12:00:00+01:00	64.7	62.4	64.0	67.5	56.1	58.3	57.6	71.0	75.4	62.7	55.0	71.2
1951-03-21T15:00:00+01:00	82.6	68.0	68.9	73.9	68.2	70.4	77.5	77.9	88.2	69.6	76.7	70.2
1951-03-21T18:00:00+01:00	85.9	68.0	67.6	73.1	67.8	70.0	77.7	78.5	87.0	70.1	86.0	70.1
1951-03-21T21:00:00+01:00	87.6	66.1	67.7	73.1	67.5	69.8	77.2	78.1	87.1	69.8	88.6	70.2
1951-03-22T00:00:00+01:00	87.3	66.0	67.2	72.6	66.9	69.2	76.7	77.4	86.7	69.0	89.9	69.6
1951-03-22T03:00:00+01:00	82.2	77.1	76.1	79.3	71.7	65.8	69.1	78.4	85.1	72.7	81.0	76.9
1951-03-22T06:00:00+01:00	79.1	73.9	76.3	78.8	70.3	64.4	74.6	73.2	81.5	67.5	93.1	76.2
1951-03-22T09:00:00+01:00	85.8	69.4	81.2	82.0	76.3	70.5	82.0	83.5	89.1	77.8	95.6	77.2
1951-03-22T12:00:00+01:00	88.4	86.5	83.4	86.1	80.5	74.6	84.4	88.3	91.8	82.6	97.5	83.4
1951-03-22T15:00:00+01:00	87.3	84.5	82.0	85.2	80.1	74.3	83.3	87.8	90.4	82.1	96.6	82.9
1951-03-22T18:00:00+01:00	86.5	83.4	80.9	84.4	79.7	73.8	82.6	87.1	89.3	81.4	95.9	82.1
1951-03-22T21:00:00+01:00	86.8	84.0	81.4	84.9	80.1	74.2	82.9	87.1	89.7	81.4	96.0	82.7
1951-03-23T00:00:00+01:00	86.9	83.8	81.7	85.0	80.1	74.2	83.0	87.4	89.9	81.7	96.1	82.7
1951-03-23T03:00:00+01:00	87.3	79.9	80.7	83.4	75.5	70.9	79.4	83.7	88.8	78.2	91.9	83.4
1951-03-23T06:00:00+01:00	87.2	79.5	80.8	83.6	75.6	71.0	79.5	83.9	88.8	78.4	92.1	83.7
1951-03-23T09:00:00+01:00	87.8	75.0	81.8	84.4	76.3	71.7	80.2	84.7	89.7	79.2	92.5	84.3
1951-03-23T12:00:00+01:00	89.1	76.8	83.2	85.4	77.0	72.4	81.6	85.4	91.2	79.8	93.6	85.3
1951-03-23T15:00:00+01:00	88.1	76.3	82.5	85.1	76.2	71.5	78.8	84.5	90.2	79.0	89.7	85.2
1951-03-23T18:00:00+01:00	87.5	78.7	81.4	83.1	71.3	66.6	75.8	76.9	89.3	71.4	92.0	83.3
1951-03-23T21:00:00+01:00	87.1	79.6	81.7	84.4	74.2	69.6	74.5	82.2	89.4	76.7	86.4	84.7
1951-03-24T00:00:00+01:00	85.7	72.9	80.3	80.8	69.7	65.1	67.8	75.8	88.5	70.3	77.9	79.8
1951-03-24T03:00:00+01:00	84.8	67.0	73.7	78.1	65.3	66.0	67.6	72.4	87.9	65.5	76.2	76.1
1951-03-24T06:00:00+01:00	85.1	65.3	74.1	76.3	63.4	64.1	68.0	70.9	88.2	64.0	73.3	74.3
1951-03-24T09:00:00+01:00	85.8	66.1	75.6	79.4	61.5	62.2	60.7	69.1	89.4	62.2	68.6	77.3
1951-03-24T12:00:00+01:00	88.7	65.8	78.1	82.2	70.4	71.1	71.3	70.2	92.3	63.2	74.7	79.2
1951-03-24T15:00:00+01:00	86.3	65.7	76.4	80.2	63.4	64.1	71.2	65.4	89.9	58.4	87.0	77.7
1951-03-24T18:00:00+01:00	79.2	63.9	69.2	71.2	54.7	55.4	60.4	63.5	85.8	56.5	73.6	70.8
1951-03-24T21:00:00+01:00	70.5	61.7	64.4	67.2	54.4	55.1	59.9	67.0	78.8	60.1	67.8	68.8
1951-03-25T00:00:00+01:00	65.7	54.5	58.6	61.1	48.5	49.2	55.0	59.8	72.0	52.8	65.3	61.5
1951-03-25T03:00:00+01:00	67.5	44.4	42.4	45.0	40.8	41.6	45.6	46.5	65.9	35.9	51.7	40.8
1951-03-25T06:00:00+01:00	66.8	42.8	39.4	42.3	38.8	39.6	43.5	45.2	64.3	34.6	46.9	37.0
1951-03-25T09:00:00+01:00	38.1	37.5	14.7	24.9	22.1	22.9	24.0	28.4	38.6	17.7	24.5	25.5
1951-03-25T12:00:00+01:00	38.5	46.2	18.1	28.6	27.4	28.1	32.1	32.7	39.5	22.1	29.6	28.7
1951-03-25T15:00:00+01:00	54.5	44.1	32.0	38.2	34.5	35.3	37.0	39.8	55.6	29.1	36.7	37.5
1951-03-25T18:00:00+01:00	65.1	53.4	44.4	46.7	42.7	43.4	47.3	51.4	67.3	40.8	48.9	45.2
1951-03-25T21:00:00+01:00	79.2	54.8	51.7	58.0	59.8	60.5	69.4	66.6	74.0	55.9	74.5	49.0
1951-03-26T00:00:00+01:00	86.4	62.5	57.9	63.0	64.1	64.9	71.4	68.8	83.1	58.1	72.5	54.6
1951-03-26T03:00:00+01:00	88.9	65.3	75.0	82.0	71.8	71.4	79.9	82.0	96.3	75.5	79.1	79.4
1951-03-26T06:00:00+01:00	84.4	62.8	69.3	77.2	66.3	65.8	74.1	79.9	91.3	73.4	74.7	77.7
1951-03-26T09:00:00+01:00	65.3	43.3	68.1	76.8	54.1	53.7	62.8	73.2	89.7	66.7	64.4	77.1
1951-03-26T12:00:00+01:00	59.2	49.3	46.5	60.6	53.7	53.3	63.9	62.7	64.4	56.2	63.1	62.5
1951-03-26T15:00:00+01:00	66.1	55.7	59.0	70.6	57.5	57.1	67.7	69.3	76.2	62.8	64.5	71.1
1951-03-26T18:00:00+01:00	74.4	60.1	68.9	79.2	63.2	62.8	69.9	78.5	84.5	72.0	73.1	78.7
1951-03-26T21:00:00+01:00	64.2	55.8	61.9	74.3	62.3	61.9	68.0	79.9	71.2	73.4	67.5	73.2
1951-03-27T00:00:00+01:00	65.5	52.8	56.5	69.0	63.6	63.2	71.7	79.4	68.5	72.9	72.3	65.6
1951-03-27T03:00:00+01:00	61.1	38.8	34.8	42.4	45.6	46.1	60.2	59.0	52.7	49.5	65.1	35.1
1951-03-27T06:00:00+01:00	50.8	34.7	21.2	29.4	32.5	33.0	45.4	42.1	44.2	32.6	52.6	26.3
1951-03-27T09:00:00+01:00	42.8	43.4	16.9	32.4	28.9	29.4	41.3	41.4	40.0	31.9	46.3	36.4
1951-03-27T12:00:00+01:00	53.6	51.0	19.0	35.4	33.7	34.2	49.6	41.6	49.7	32.1	52.8	39.1
1951-03-27T15:00:00+01:00	52.8	58.0	30.5	43.9	41.0	41.5	46.6	53.1	51.1	43.6	46.0	46.5
1951-03-27T18:00:00+01:00	65.3	59.0	42.6	52.4	51.6	52.1	59.0	62.8	62.2	53.3	58.4	51.0
1951-03-27T21:00:00+01:00	65.4	56.2	41.2	49.9	48.8	49.3	56.8	61.5	61.7	52.0	56.4	48.4
1951-03-28T00:00:00+01:00	62.5	55.3	40.9	49.9	47.3	47.8	56.0	59.1	60.2	49.6	55.8	48.3
1951-03-28T03:00:00+01:00	60.8	57.5	43.2	51.8	46.1	46.8	45.5	59.7	57.9	50.8	39.8	49.1
1951-03-28T06:00:00+01:00	55.9	56.5	40.9	49.7	42.9	43.6	41.3	57.8	55.0	48.9	34.2	48.1
1951-03-28T09:00:00+01:00	43.2	55.0	25.5	38.5	32.8	33.5	28.8	52.0	40.5	43.1	23.4	40.0
1951-03-28T12:00:00+01:00	40.8	52.7	21.4	34.5	27.6	28.3	22.5	40.0	37.2	31.0	20.2	37.4
1951-03-28T15:00:00+01:00	47.5	54.0	31.1	42.8	34.7	35.3	31.4	48.1	46.2	39.2	27.3	43.7
1951-03-28T18:00:00+01:00	57.8	56.3	41.1	49.8	44.2	44.9	44.2	58.8	55.4	49.9	39.4	47.9
1951-03-28T21:00:00+01:00	59.8	55.7	41.2	49.6	45.0	45.7	44.8	59.0	56.5	50.1	40.3	47.1
1951-03-29T00:00:00+01:00	58.5	55.9	42.1	51.2	47.1	47.8	47.6	60.3	56.7	51.4	39.5	47.5
1951-03-29T03:00:00+01:00	53.6	54.6	41.5	46.1	43.6	43.8	45.3	56.0	47.7	47.8	39.5	48.8
1951-03-29T06:00:00+01:00	51.4	54.5	41.4	45.6	42.9	43.1	44.9	55.5	46.7	47.4	38.0	48.3
1951-03-29T09:00:00+01:00	36.5	53.3	21.2	31.1	27.1	27.3	24.9	46.5	28.5	38.3	24.0	39.3
1951-03-29T12:00:00+01:00	34.5	48.9	19.0	30.7	27.4	27.6	22.8	39.0	26.1	30.8	20.9	40.3
1951-03-29T15:00:00+01:00	40.1	46.9	23.5	33.4	29.5	29.7	27.5	41.0	31.5	32.8	26.8	40.2
1951-03-29T18:00:00+01:00	48.9	57.2	33.4	41.7	39.9	40.1	42.9	54.5	39.2	46.4	43.0	49.9
1951-03-29T21:00:00+01:00	36.6	29.7	15.3	20.9	24.2	24.4	29.9	42.0	22.6	33.8	33.2	22.0
1951-03-30T00:00:00+01:00	34.2	21.5	10.8	14.5	16.2	16.4	21.8	28.7	20.9	20.5	26.8	18.0
1951-03-30T03:00:00+01:00	40.7	28.1	12.7	22.8	21.0	22.3	29.8	32.6	41.8	25.3	40.8	20.1
1951-03-30T06:00:00+01:00	45.3	45.6	25.9	37.3	22.3	23.7	25.8	35.3	54.8	28.1	37.4	41.6
1951-03-30T09:00:00+01:00	50.0	41.5	31.0	40.8	22.0	23.3	27.3	28.7	61.7	21.5	41.7	44.0
1951-03-30T12:00:00+01:00	50.9	52.1	22.4	35.0	27.8	29.2	31.2	32.8	52.9	25.5	42.1	36.0
1951-03-30T15:00:00+01:00	63.3	57.7	38.9	48.3	39.7	41.0	44.7	43.7	67.3	36.4	51.9	45.6
1951-03-30T18:00:00+01:00	73.6	56.8	49.2	54.7	49.3	50.6	60.1	56.7	76.6	49.5	67.2	49.7
1951-03-30T21:00:00+01:00	80.9	58.4	54.3	61.0	56.6	57.9	65.5	65.0	81.0	57.7	74.2	53.6
1951-03-31T00:00:00+01:00	84.6	59.1	56.2	62.9	59.5	60.8	69.5	66.0	83.5	58.8	78.8	53.4
1951-03-31T03:00:00+01:00	83.4	72.1	72.2	77.9	71.0	67.4	81.5	79.8	86.5	75.2	95.3	73.1
1951-03-31T06:00:00+01:00	84.3	72.4	72.7	78.4	71.2	67.6	81.4	80.1	87.3	75.5	95.7	73.8
1951-03-31T09:00:00+01:00	87.0	70.1	77.3	81.5	73.1	69.4	83.4	82.2	91.2	77.5	96.6	76.3
1951-03-31T12:00:00+01:00	88.2	71.4	79.2	82.8	74.2	70.6	84.6	83.3	92.8	78.7	97.2	77.4
1951-03-31T15:00:00+01:00	85.8	71.4	75.2	80.3	73.0	69.3	83.5	82.1	89.2	77.4	96.8	75.0
1951-03-31T18:00:00+01:00	84.4	70.1	72.8	78.7	72.0	68.4	82.4	80.9	87.1	76.2	96.3	74.0
1951-03-31T21:00:00+01:00	84.8	73.6	73.5	79.2	72.3	68.6	82.7	81.1	87.8	76.5	94.8	74.5
1951-04-01T00:00:00+01:00	84.6	73.0	73.2	79.0	72.1	68.4	80.6	81.0	87.7	76.3	91.3	74.5
1951-04-01T03:00:00+01:00	79.4	73.7	70.4	77.8	71.0	68.1	75.7	79.6	84.8	75.1	80.7	74.5
1951-04-01T06:00:00+01:00	80.7	73.1	71.2	77.9	70.7	67.9	75.1	79.6	85.5	75.1	80.4	74.2
1951-04-01T09:00:00+01:00	67.5	64.0	51.4	60.3	55.7	52.8	55.1	75.4	67.1	70.9	64.7	64.4
1951-04-01T12:00:00+01:00	89.1	72.3	79.5	85.3	75.4	72.5	85.4	77.0	94.4	72.5	95.8	80.7
1951-04-01T15:00:00+01:00	88.1	74.4	75.2	82.1	74.6	71.7	84.4	83.2	91.3	78.7	95.6	78.7
1951-04-01T18:00:00+01:00	87.0	76.9	72.9	80.4	74.0	71.1	82.9	82.6	89.4	78.2	93.4	77.0
1951-04-01T21:00:00+01:00	86.3	77.2	71.9	79.7	73.3	70.4	81.3	82.1	88.5	77.6	89.9	76.1
1951-04-02T00:00:00+01:00	86.1	76.6	71.6	79.2	72.6	69.7	78.2	81.4	88.3	76.9	85.7	75.8
1951-04-02T03:00:00+01:00	88.9	61.7	66.1	72.4	68.2	70.1	74.6	73.4	90.1	66.9	80.8	58.5
1951-04-02T06:00:00+01:00	86.9	61.3	67.2	73.2	67.7	69.6	75.8	72.3	88.3	65.8	82.4	59.3
1951-04-02T09:00:00+01:00	57.2	47.5	38.5	51.3	50.5	52.4	53.2	67.0	61.5	60.6	52.4	46.2
1951-04-02T12:00:00+01:00	49.2	45.5	32.5	46.9	40.5	42.4	42.8	43.1	54.0	36.7	49.3	42.7
1951-04-02T15:00:00+01:00	54.2	48.6	43.9	55.3	44.8	46.6	54.7	48.3	62.9	41.9	59.8	47.1
1951-04-02T18:00:00+01:00	56.7	49.0	43.1	54.9	51.6	53.5	59.9	61.5	58.1	55.1	66.7	43.4
1951-04-02T21:00:00+01:00	58.5	40.6	45.5	51.8	45.6	47.5	58.0	52.1	62.2	45.7	68.1	41.7
1951-04-03T00:00:00+01:00	73.9	54.5	58.4	65.1	60.9	62.8	73.3	66.8	76.7	60.4	83.6	54.2
1951-04-03T03:00:00+01:00	84.6	65.6	68.5	75.9	68.1	67.0	80.5	74.2	91.1	69.1	94.4	61.6
1951-04-03T06:00:00+01:00	81.3	71.3	69.1	78.9	71.8	70.8	83.4	78.5	87.1	73.4	95.2	65.5
1951-04-03T09:00:00+01:00	57.7	70.5	41.7	56.0	55.7	54.7	69.1	62.7	65.2	57.6	81.4	52.3
1951-04-03T12:00:00+01:00	53.0	60.9	39.1	54.8	48.5	47.4	50.8	53.5	62.0	48.4	60.1	51.0
1951-04-03T15:00:00+01:00	65.8	72.0	49.7	62.5	53.2	52.2	57.6	60.2	74.8	55.1	66.2	56.8
1951-04-03T18:00:00+01:00	88.7	76.9	71.6	79.3	71.6	70.5	80.0	78.1	95.5	73.0	90.3	67.9
1951-04-03T21:00:00+01:00	78.9	74.5	64.9	76.0	70.7	69.7	79.7	79.1	85.5	74.0	88.2	64.4
1951-04-04T00:00:00+01:00	74.0	65.6	56.6	66.7	60.8	59.8	72.3	69.7	79.6	64.7	85.8	55.9
1951-04-04T03:00:00+01:00	74.9	59.9	66.9	70.5	64.7	59.5	76.6	71.6	78.6	65.9	89.5	68.2
1951-04-04T06:00:00+01:00	84.4	74.2	77.1	80.9	76.3	71.1	86.4	83.7	87.6	78.0	96.5	77.6
1951-04-04T09:00:00+01:00	82.5	72.4	82.9	86.0	79.9	74.7	90.3	88.1	88.5	82.4	97.2	81.5
1951-04-04T12:00:00+01:00	92.3	71.6	84.2	86.0	80.3	75.2	90.8	86.9	95.9	81.3	99.7	81.4
1951-04-04T15:00:00+01:00	88.7	72.8	78.7	83.0	78.4	73.2	87.9	85.9	91.3	80.2	98.1	79.7
1951-04-04T18:00:00+01:00	87.9	76.2	77.0	82.0	77.7	72.6	87.1	85.2	90.1	79.5	97.9	78.7
1951-04-04T21:00:00+01:00	88.1	77.2	77.3	82.3	77.9	72.7	87.2	85.4	90.5	79.7	97.8	79.5
1951-04-05T00:00:00+01:00	83.4	77.3	77.0	82.1	77.9	72.7	87.2	85.3	85.7	79.6	97.9	79.3
1951-04-05T03:00:00+01:00	69.9	62.3	48.9	61.5	60.9	62.9	73.5	74.4	71.6	68.1	87.8	54.4
1951-04-05T06:00:00+01:00	64.4	59.5	45.3	57.0	52.4	54.3	64.5	66.7	69.5	60.4	82.1	52.6
1951-04-05T09:00:00+01:00	50.0	56.7	28.5	43.5	43.3	45.2	45.4	63.7	56.0	57.4	58.8	43.8
1951-04-05T12:00:00+01:00	42.6	47.6	20.7	37.8	30.8	32.8	30.3	45.6	49.6	39.3	42.7	39.4
1951-04-05T15:00:00+01:00	40.1	44.4	21.7	37.6	29.9	31.9	32.2	43.9	48.6	37.6	41.5	38.3
1951-04-05T18:00:00+01:00	58.0	55.2	40.8	52.2	44.5	46.4	48.4	59.0	67.4	52.7	57.2	49.6
1951-04-05T21:00:00+01:00	57.4	57.5	41.8	54.0	47.9	49.9	52.0	64.2	68.3	57.9	56.3	51.2
1951-04-06T00:00:00+01:00	57.9	59.0	42.7	55.1	48.0	50.0	51.1	64.1	68.9	57.8	56.5	52.5
1951-04-06T03:00:00+01:00	61.5	57.9	48.5	54.2	49.1	51.7	57.9	65.4	72.1	59.2	55.7	51.4
1951-04-06T06:00:00+01:00	50.6	43.1	36.3	40.2	35.8	38.4	48.2	51.3	60.6	45.1	49.2	36.1
1951-04-06T09:00:00+01:00	55.4	30.6	34.9	31.2	26.1	28.7	35.0	36.7	61.7	30.5	38.8	27.5
1951-04-06T12:00:00+01:00	45.5	37.6	26.7	37.0	34.4	36.9	41.4	44.6	51.4	38.4	43.0	33.5
1951-04-06T15:00:00+01:00	54.3	50.2	42.3	49.7	46.8	49.4	59.9	62.0	64.2	55.8	52.8	44.6
1951-04-06T18:00:00+01:00	65.3	58.1	55.3	62.0	60.6	63.2	72.3	74.5	73.7	68.3	62.8	52.8
1951-04-06T21:00:00+01:00	71.8	57.4	58.3	63.5	62.1	64.6	76.8	73.3	79.0	67.1	75.9	53.8
1951-04-07T00:00:00+01:00	83.6	59.9	63.9	66.6	64.9	67.5	82.1	73.6	87.1	67.4	87.7	54.7
1951-04-07T03:00:00+01:00	89.3	89.6	79.3	84.3	82.5	78.8	92.5	87.8	90.8	83.0	97.7	84.7
1951-04-07T06:00:00+01:00	89.8	91.7	80.5	85.2	83.0	79.4	92.9	88.4	92.2	83.6	97.1	85.4
1951-04-07T09:00:00+01:00	95.6	95.1	86.1	89.0	85.4	81.7	95.3	90.6	98.8	85.8	99.1	88.9
1951-04-07T12:00:00+01:00	87.5	97.0	85.9	90.7	86.7	83.0	97.2	91.9	91.2	87.1	100.0	90.9
1951-04-07T15:00:00+01:00	86.0	96.4	80.5	88.6	85.2	81.6	94.9	90.7	89.2	85.8	98.7	89.8
1951-04-07T18:00:00+01:00	89.0	95.0	77.8	85.2	84.2	80.5	93.2	89.6	89.5	84.8	98.1	86.4
1951-04-07T21:00:00+01:00	89.3	94.6	78.3	85.2	83.9	80.3	93.1	89.6	90.1	84.7	98.1	86.3
1951-04-08T00:00:00+01:00	80.5	92.9	74.5	83.1	81.5	77.8	90.6	87.9	83.2	83.1	95.1	85.2
1951-04-08T03:00:00+01:00	74.4	79.4	58.6	69.5	60.8	62.2	70.9	77.0	80.9	71.8	85.0	70.0
1951-04-08T06:00:00+01:00	73.3	79.4	59.6	69.7	61.2	62.7	69.9	77.7	80.4	72.5	81.1	69.9
1951-04-08T09:00:00+01:00	60.4	75.4	39.5	54.6	44.7	46.1	52.5	65.5	60.7	60.3	74.7	59.9
1951-04-08T12:00:00+01:00	66.4	75.5	43.1	57.4	48.9	50.4	55.0	68.2	67.5	63.0	67.4	60.5
1951-04-08T15:00:00+01:00	63.6	77.0	52.0	65.0	52.3	53.8	57.4	71.7	75.6	66.5	65.6	67.7
1951-04-08T18:00:00+01:00	70.9	79.4	58.3	69.0	60.6	62.1	66.8	77.4	81.0	72.3	69.3	69.8
1951-04-08T21:00:00+01:00	70.2	78.9	57.8	68.3	60.1	61.6	66.0	77.1	80.2	71.9	69.5	69.1
1951-04-09T00:00:00+01:00	79.3	81.9	68.1	77.9	72.6	74.1	80.8	83.2	88.8	78.1	77.3	72.3
1951-04-09T03:00:00+01:00	87.9	92.8	76.3	84.7	79.1	75.5	88.5	88.6	91.4	82.7	96.5	84.2
1951-04-09T06:00:00+01:00	82.2	91.0	67.9	79.2	76.2	72.6	85.7	87.5	83.5	81.5	95.3	80.0
1951-04-09T09:00:00+01:00	87.8	88.1	59.7	73.9	74.4	70.7	84.3	84.5	85.1	78.5	98.8	73.0
1951-04-09T12:00:00+01:00	100.0	96.7	80.3	85.8	84.6	81.0	95.1	92.7	100.0	86.7	100.0	82.7
1951-04-09T15:00:00+01:00	92.8	94.2	78.7	86.4	80.6	77.0	89.9	89.9	96.2	83.9	97.3	85.6
1951-04-09T18:00:00+01:00	84.6	91.8	68.5	81.1	77.2	73.5	86.4	88.2	85.2	82.3	96.9	81.9
1951-04-09T21:00:00+01:00	73.2	87.4	60.6	72.2	64.8	61.2	70.5	79.5	77.4	73.5	85.1	78.1
1951-04-10T00:00:00+01:00	70.8	86.3	60.3	71.3	63.5	59.9	66.8	78.3	78.0	72.3	78.4	77.3
1951-04-10T03:00:00+01:00	66.3	76.9	59.8	71.0	59.8	58.3	65.4	78.4	77.5	72.5	72.9	79.0
1951-04-10T06:00:00+01:00	75.5	80.0	68.9	79.4	68.0	66.6	75.1	82.2	84.8	76.3	81.1	82.5
1951-04-10T09:00:00+01:00	64.8	69.7	53.9	67.5	63.0	61.6	68.7	81.5	70.5	75.6	70.9	73.3
1951-04-10T12:00:00+01:00	68.3	75.2	67.7	81.4	67.1	65.7	71.6	83.5	80.1	77.5	72.2	86.5
1951-04-10T15:00:00+01:00	80.7	82.1	74.1	81.4	72.5	71.0	80.4	87.9	91.5	82.0	78.0	84.8
1951-04-10T18:00:00+01:00	89.4	79.1	75.0	83.3	75.2	73.7	87.8	87.1	94.3	81.2	96.0	83.8
1951-04-10T21:00:00+01:00	92.1	78.8	74.8	83.1	75.0	73.6	87.7	87.1	94.7	81.2	99.6	82.5
1951-04-11T00:00:00+01:00	93.1	81.3	75.0	83.4	75.3	73.9	87.9	87.5	95.3	81.6	100.0	83.7
1951-04-11T03:00:00+01:00	93.8	65.7	69.9	75.3	73.0	74.5	88.1	80.3	96.5	76.7	99.8	64.1
1951-04-11T06:00:00+01:00	90.0	67.4	69.4	76.0	73.7	75.2	89.0	81.0	92.6	77.3	100.0	64.4
1951-04-11T09:00:00+01:00	66.4	52.3	37.8	51.4	57.7	59.2	78.2	75.8	62.5	72.2	95.7	47.4
1951-04-11T12:00:00+01:00	44.9	47.8	32.5	45.7	39.9	41.5	48.7	49.3	55.0	45.7	61.2	47.0
1951-04-11T15:00:00+01:00	54.5	54.0	42.0	53.1	43.7	45.3	49.3	53.9	64.9	50.3	60.9	52.2
1951-04-11T18:00:00+01:00	68.1	60.6	54.4	61.9	55.3	56.8	62.9	67.8	76.9	64.2	74.4	58.2
1951-04-11T21:00:00+01:00	68.9	61.0	54.2	62.6	56.2	57.7	64.9	66.9	77.1	63.3	77.6	58.4
1951-04-12T00:00:00+01:00	68.9	60.7	54.4	62.4	56.2	57.7	63.5	68.5	77.8	64.9	74.6	58.1
1951-04-12T03:00:00+01:00	63.4	60.9	51.3	61.8	54.0	54.4	60.1	67.8	69.9	63.2	66.7	59.6
1951-04-12T06:00:00+01:00	67.5	59.7	58.3	66.2	58.7	59.1	66.6	72.4	77.5	67.7	65.9	60.4
1951-04-12T09:00:00+01:00	82.2	60.1	75.7	79.3	73.3	73.6	81.8	82.0	91.8	77.3	81.2	67.3
1951-04-12T12:00:00+01:00	53.6	59.9	53.9	69.0	60.1	60.5	78.1	79.3	68.9	74.7	84.3	67.4
1951-04-12T15:00:00+01:00	52.6	65.5	44.6	59.3	61.8	62.2	74.3	79.9	57.6	75.2	67.8	57.6
1951-04-12T18:00:00+01:00	64.2	60.8	54.5	63.4	55.5	55.9	62.2	71.1	75.2	66.5	62.2	60.6
1951-04-12T21:00:00+01:00	60.2	62.3	54.9	63.8	56.7	57.1	63.9	71.7	72.7	67.1	59.9	61.7
1951-04-13T00:00:00+01:00	64.5	61.4	55.8	64.4	54.6	55.0	61.4	69.6	75.0	65.0	63.5	61.4
1951-04-13T03:00:00+01:00	56.4	57.6	44.7	52.8	44.8	44.1	44.3	57.2	56.8	53.9	42.4	51.1
1951-04-13T06:00:00+01:00	53.4	58.1	43.9	52.4	43.1	42.4	41.5	56.0	54.9	52.6	38.3	51.4
1951-04-13T09:00:00+01:00	40.7	55.3	24.9	37.8	29.7	29.0	24.7	46.8	38.6	43.4	27.2	40.4
1951-04-13T12:00:00+01:00	30.5	45.1	14.9	31.5	24.8	24.1	17.8	35.7	27.9	32.3	20.6	37.2
1951-04-13T15:00:00+01:00	35.4	42.6	18.0	30.8	22.1	21.4	19.0	29.8	32.2	26.4	24.5	33.5
1951-04-13T18:00:00+01:00	47.9	56.2	32.1	45.5	37.6	36.9	36.3	48.6	45.3	45.2	37.7	45.4
1951-04-13T21:00:00+01:00	34.0	38.0	18.7	28.6	19.8	19.1	22.2	34.3	30.3	30.9	29.1	31.4
1951-04-14T00:00:00+01:00	32.7	38.3	18.7	29.4	23.3	22.6	24.4	37.2	26.6	33.8	29.9	29.4
1951-04-14T03:00:00+01:00	32.9	33.0	16.1	26.3	21.8	20.7	21.7	33.0	28.7	29.3	27.5	25.5
1951-04-14T06:00:00+01:00	32.6	30.1	13.0	22.0	14.9	13.8	14.5	25.8	29.0	22.2	24.4	22.7
1951-04-14T09:00:00+01:00	37.9	31.0	15.4	25.0	17.7	16.7	15.8	22.8	34.4	19.2	25.7	25.8
1951-04-14T12:00:00+01:00	32.9	41.5	17.7	32.6	23.0	21.9	15.8	28.6	33.0	25.0	21.3	37.3
1951-04-14T15:00:00+01:00	43.1	49.2	28.7	40.6	31.1	30.0	26.3	39.8	43.1	36.2	32.1	43.5
1951-04-14T18:00:00+01:00	52.2	57.7	41.3	52.1	43.6	42.5	40.8	55.2	54.5	51.5	39.5	52.1
1951-04-14T21:00:00+01:00	49.0	54.9	37.6	48.0	39.5	38.4	37.0	51.6	51.1	47.9	36.9	48.8
1951-04-15T00:00:00+01:00	55.2	58.5	44.0	54.3	45.8	44.7	42.7	57.1	57.3	53.5	40.8	53.3
1951-04-15T03:00:00+01:00	66.6	60.5	52.7	59.8	52.0	54.1	53.4	63.3	74.9	59.3	55.6	54.8
1951-04-15T06:00:00+01:00	64.1	60.3	51.7	58.8	50.8	52.9	51.7	63.1	73.1	59.0	53.3	54.6
1951-04-15T09:00:00+01:00	58.2	57.3	43.0	52.8	43.9	46.0	43.8	56.6	67.1	52.6	49.5	50.0
1951-04-15T12:00:00+01:00	54.7	58.0	38.8	49.2	41.7	43.8	40.5	53.3	61.7	49.3	46.5	47.8
1951-04-15T15:00:00+01:00	57.5	59.1	45.0	54.5	46.7	48.8	46.8	59.3	65.9	55.2	50.6	51.5
1951-04-15T18:00:00+01:00	64.4	59.5	51.5	59.1	52.2	54.3	54.3	63.4	71.8	59.3	57.7	53.4
1951-04-15T21:00:00+01:00	61.8	58.4	49.9	57.4	50.2	52.3	52.4	61.6	69.5	57.6	56.5	52.3
1951-04-16T00:00:00+01:00	64.3	59.2	51.2	58.7	51.6	53.7	53.6	62.5	72.1	58.5	57.3	53.5
1951-04-16T03:00:00+01:00	59.0	57.1	42.3	53.9	42.5	44.3	41.9	55.5	64.5	53.1	44.0	51.8
1951-04-16T06:00:00+01:00	52.0	56.7	41.3	52.1	37.5	39.4	34.4	52.0	60.8	49.5	33.0	50.5
1951-04-16T09:00:00+01:00	33.4	41.1	13.8	29.9	19.0	20.8	15.2	37.7	38.8	35.3	16.4	33.8
1951-04-16T12:00:00+01:00	29.4	36.3	7.5	25.6	16.8	18.6	11.8	27.2	33.2	24.8	12.1	29.2
1951-04-16T15:00:00+01:00	32.7	34.2	10.6	26.7	17.8	19.6	16.5	29.8	36.0	27.4	16.3	26.8
1951-04-16T18:00:00+01:00	60.7	54.8	40.9	51.1	38.5	40.3	37.4	49.7	66.1	47.3	38.0	50.6
1951-04-16T21:00:00+01:00	73.9	60.8	45.9	57.0	47.8	49.6	47.6	59.5	71.2	57.1	56.2	54.4
1951-04-17T00:00:00+01:00	69.5	61.6	46.1	57.2	50.3	52.1	52.7	62.1	70.4	59.7	54.9	54.7
1951-04-17T03:00:00+01:00	86.5	69.4	60.7	69.5	67.7	69.5	82.5	75.0	87.2	72.3	99.8	63.1
1951-04-17T06:00:00+01:00	77.3	69.9	57.5	67.5	63.6	65.4	77.2	75.4	81.4	72.7	92.1	64.1
1951-04-17T09:00:00+01:00	63.3	57.8	36.4	49.6	45.1	46.9	61.4	62.4	61.9	59.7	85.3	51.4
1951-04-17T12:00:00+01:00	57.0	54.7	34.5	47.0	43.2	45.0	49.1	50.0	61.4	47.3	61.9	48.9
1951-04-17T15:00:00+01:00	60.5	63.8	42.6	53.8	48.2	50.0	54.9	58.2	68.0	55.5	65.3	55.0
1951-04-17T18:00:00+01:00	74.2	68.7	57.1	65.3	59.8	61.6	69.3	70.4	83.2	67.7	76.2	63.2
1951-04-17T21:00:00+01:00	74.1	70.8	57.8	67.1	61.8	63.6	69.3	73.9	82.1	71.2	77.5	65.4
1951-04-18T00:00:00+01:00	73.1	68.8	55.7	64.7	60.6	62.4	68.7	72.5	81.1	69.8	76.4	62.2
1951-04-18T03:00:00+01:00	65.8	58.7	45.8	54.9	52.6	55.0	62.8	64.0	68.3	61.2	69.8	50.2
1951-04-18T06:00:00+01:00	61.4	61.2	46.0	55.6	53.0	55.4	62.0	68.6	66.0	65.8	62.8	52.6
1951-04-18T09:00:00+01:00	52.4	39.9	27.5	38.1	36.5	38.9	44.7	50.3	53.4	47.5	55.1	34.4
1951-04-18T12:00:00+01:00	49.8	38.0	22.8	33.1	30.8	33.2	37.6	40.6	49.2	37.8	49.2	32.6
1951-04-18T15:00:00+01:00	58.3	48.6	37.3	46.5	40.9	43.3	49.1	49.5	62.2	46.7	59.5	43.8
1951-04-18T18:00:00+01:00	78.0	56.8	50.4	58.6	60.2	62.6	74.0	70.1	74.6	67.3	85.3	50.2
1951-04-18T21:00:00+01:00	80.9	57.4	54.6	62.5	64.8	67.2	80.5	73.7	77.1	70.9	92.0	51.8
1951-04-19T00:00:00+01:00	90.9	64.6	64.8	71.1	71.0	73.5	85.9	77.3	88.2	74.5	97.8	59.4
1951-04-19T03:00:00+01:00	97.2	91.6	92.5	97.5	92.8	94.2	96.1	97.3	96.6	95.7	98.1	95.9
1951-04-19T06:00:00+01:00	98.7	92.5	94.5	97.9	93.0	94.3	98.3	97.4	98.1	95.9	99.5	96.7
1951-04-19T09:00:00+01:00	100.0	89.4	98.4	100.0	94.4	95.7	100.0	98.5	100.0	96.9	99.8	99.5
1951-04-19T12:00:00+01:00	100.0	90.9	96.5	99.4	94.6	95.9	99.8	98.8	99.4	97.2	100.0	98.8
1951-04-19T15:00:00+01:00	99.1	92.1	94.6	98.5	93.6	94.9	98.5	98.5	98.5	97.0	99.6	98.5
1951-04-19T18:00:00+01:00	98.9	94.4	93.7	98.2	93.5	94.9	98.2	98.5	98.1	96.9	99.5	98.3
1951-04-19T21:00:00+01:00	98.9	95.1	93.8	98.1	93.3	94.7	98.3	98.2	98.2	96.7	99.5	98.1
1951-04-20T00:00:00+01:00	98.9	94.6	93.9	98.3	93.4	94.8	98.2	98.4	98.2	96.9	99.5	98.5
1951-04-20T03:00:00+01:00	98.1	84.3	86.5	92.2	92.3	92.6	97.6	97.4	98.0	95.4	99.2	90.2
1951-04-20T06:00:00+01:00	98.3	86.5	86.8	92.4	92.3	92.6	97.7	97.5	98.2	95.5	99.3	90.8
1951-04-20T09:00:00+01:00	100.0	82.9	88.5	93.5	93.2	93.4	98.4	98.2	100.0	96.2	99.4	91.8
1951-04-20T12:00:00+01:00	88.4	70.7	68.1	80.7	87.9	88.2	93.4	92.3	83.4	90.4	100.0	74.9
1951-04-20T15:00:00+01:00	75.0	78.1	71.5	83.3	89.9	90.2	94.4	98.1	77.9	96.2	91.4	81.2
1951-04-20T18:00:00+01:00	89.0	81.9	82.3	90.5	92.6	92.8	97.8	97.7	89.2	95.7	97.9	86.6
1951-04-20T21:00:00+01:00	89.0	84.3	83.5	91.5	92.6	92.8	98.0	97.7	90.2	95.7	98.5	87.0
1951-04-21T00:00:00+01:00	89.6	86.4	83.9	91.6	92.4	92.6	97.9	97.3	91.2	95.3	98.2	89.5
1951-04-21T03:00:00+01:00	95.3	96.3	87.4	93.5	89.6	88.7	96.5	95.4	95.7	92.8	99.4	94.5
1951-04-21T06:00:00+01:00	96.2	95.6	87.8	93.4	89.4	88.6	96.7	95.0	96.5	92.4	99.5	94.1
1951-04-21T09:00:00+01:00	99.4	97.3	93.4	97.0	91.3	90.4	99.0	96.8	99.9	94.2	100.0	96.9
1951-04-21T12:00:00+01:00	100.0	98.8	92.4	96.8	91.7	90.8	98.7	97.6	100.0	95.0	99.8	97.3
1951-04-21T15:00:00+01:00	98.1	95.0	91.0	95.7	91.2	90.4	98.6	96.4	98.3	93.8	99.8	94.8
1951-04-21T18:00:00+01:00	94.9	95.0	86.5	92.2	85.9	85.1	92.3	91.0	95.4	88.4	99.2	93.2
1951-04-21T21:00:00+01:00	77.4	92.9	73.0	82.8	76.9	76.1	76.8	88.6	84.9	86.0	92.0	90.9
1951-04-22T00:00:00+01:00	78.9	93.4	76.7	84.9	78.5	77.7	79.3	89.2	86.6	86.6	92.1	91.5
1951-04-22T03:00:00+01:00	72.8	77.3	58.5	69.4	61.6	63.1	66.4	73.0	81.9	71.4	63.8	67.4
1951-04-22T06:00:00+01:00	69.3	77.8	58.7	68.6	58.2	59.8	61.2	72.9	79.8	71.3	57.8	68.4
1951-04-22T09:00:00+01:00	61.0	72.9	44.9	58.0	49.6	51.2	49.8	66.1	69.3	64.4	49.8	58.7
1951-04-22T12:00:00+01:00	58.4	73.2	41.1	55.2	47.9	49.5	49.1	57.5	65.4	55.9	49.7	56.4
1951-04-22T15:00:00+01:00	54.9	72.4	40.8	55.2	45.0	46.6	45.0	56.8	63.3	55.1	46.6	57.8
1951-04-22T18:00:00+01:00	70.3	76.0	57.9	68.9	60.3	61.9	64.9	72.6	78.9	70.9	62.6	66.3
1951-04-22T21:00:00+01:00	70.1	75.6	57.0	68.0	60.2	61.8	65.7	73.3	78.8	71.7	64.8	66.0
1951-04-23T00:00:00+01:00	73.4	75.7	58.3	68.3	58.9	60.5	64.0	71.4	80.5	69.7	66.6	66.1
1951-04-23T03:00:00+01:00	68.0	68.5	50.1	61.5	54.8	57.2	57.1	67.8	75.4	65.2	63.1	57.3
1951-04-23T06:00:00+01:00	62.3	69.4	48.6	60.6	51.5	53.9	51.3	66.8	72.4	64.2	53.5	58.4
1951-04-23T09:00:00+01:00	49.2	64.9	29.2	45.5	38.3	40.8	35.0	57.9	56.3	55.3	42.3	46.9
1951-04-23T12:00:00+01:00	45.0	65.6	23.8	41.5	35.5	37.9	30.6	48.4	51.3	45.8	38.0	44.4
1951-04-23T15:00:00+01:00	52.3	65.8	33.6	48.7	41.0	43.4	38.5	53.2	60.3	50.6	43.3	49.4
1951-04-23T18:00:00+01:00	65.2	67.2	48.0	59.6	52.6	55.0	55.2	65.9	74.1	63.3	58.1	56.1
1951-04-23T21:00:00+01:00	64.2	67.3	47.4	59.9	53.6	56.1	56.4	67.1	73.3	64.5	59.1	56.0
1951-04-24T00:00:00+01:00	64.9	68.2	48.3	60.6	54.6	57.0	57.5	68.0	73.3	65.4	60.7	56.6
1951-04-24T03:00:00+01:00	70.4	68.5	53.2	62.7	57.0	59.4	60.1	68.6	78.8	66.6	67.9	57.9
1951-04-24T06:00:00+01:00	65.4	68.5	52.4	61.9	53.6	56.1	56.3	65.6	76.3	63.7	62.0	57.6
1951-04-24T09:00:00+01:00	55.7	64.9	36.7	49.9	41.3	43.8	38.0	57.9	66.5	56.0	47.6	49.7
1951-04-24T12:00:00+01:00	50.2	66.0	29.9	44.4	36.5	38.9	31.8	48.8	58.4	46.9	43.2	47.4
1951-04-24T15:00:00+01:00	55.9	66.2	36.2	49.6	42.1	44.6	39.1	56.1	64.0	54.1	49.6	50.1
1951-04-24T18:00:00+01:00	72.4	69.3	53.2	62.2	54.4	56.8	55.4	66.4	81.2	64.4	64.7	58.6
1951-04-24T21:00:00+01:00	71.6	69.5	53.4	62.7	55.6	58.1	57.1	67.9	81.2	65.9	65.0	58.8
1951-04-25T00:00:00+01:00	71.5	70.0	54.3	63.5	56.2	58.7	57.5	68.3	80.5	66.4	64.4	59.5
1951-04-25T03:00:00+01:00	79.5	79.9	74.3	81.6	70.3	70.8	73.7	81.6	89.1	79.1	73.7	83.6
1951-04-25T06:00:00+01:00	79.3	80.6	76.0	81.8	70.5	71.1	75.7	81.7	89.4	79.2	75.4	83.8
1951-04-25T09:00:00+01:00	82.7	81.3	71.1	82.4	74.6	75.1	78.3	88.1	89.5	85.6	84.4	86.5
1951-04-25T12:00:00+01:00	86.2	79.4	86.3	90.8	78.9	79.5	80.6	84.0	97.8	81.5	75.5	88.0
1951-04-25T15:00:00+01:00	71.9	77.2	72.5	79.9	72.0	72.5	79.2	79.7	84.0	77.2	72.3	84.2
1951-04-25T18:00:00+01:00	79.2	75.3	71.4	75.0	64.8	65.3	70.3	74.2	89.7	71.7	69.9	78.7
1951-04-25T21:00:00+01:00	68.9	78.2	64.2	74.4	65.9	66.4	69.4	80.7	79.9	78.3	67.5	80.5
1951-04-26T00:00:00+01:00	70.0	78.1	66.4	76.6	65.8	66.4	69.7	79.4	80.9	76.9	71.0	81.1
1951-04-26T03:00:00+01:00	57.3	63.8	41.5	56.0	48.5	52.6	47.1	62.3	63.9	59.4	44.6	56.5
1951-04-26T06:00:00+01:00	53.4	65.0	41.9	56.0	46.6	50.7	43.4	61.7	62.0	58.8	39.1	58.0
1951-04-26T09:00:00+01:00	38.7	51.6	17.9	37.7	31.1	35.2	24.0	42.0	42.4	39.1	26.2	43.9
1951-04-26T12:00:00+01:00	39.6	50.2	14.9	35.1	28.4	32.5	23.7	37.8	41.9	34.9	27.1	42.0
1951-04-26T15:00:00+01:00	45.3	56.2	26.2	43.0	35.2	39.4	29.4	47.6	50.5	44.8	26.4	47.9
1951-04-26T18:00:00+01:00	60.7	63.8	41.0	54.0	46.7	50.8	44.7	60.1	66.0	57.3	43.4	55.8
1951-04-26T21:00:00+01:00	65.4	65.6	45.8	58.7	51.9	56.0	50.6	64.7	70.8	61.9	48.9	59.1
1951-04-27T00:00:00+01:00	66.6	66.1	47.2	59.4	50.5	54.7	49.6	63.7	71.5	60.8	52.2	59.7
1951-04-27T03:00:00+01:00	78.6	72.2	58.7	70.6	62.3	64.0	72.2	70.5	85.0	68.0	81.0	66.1
1951-04-27T06:00:00+01:00	77.5	72.5	59.4	71.3	61.0	62.8	72.4	68.7	83.8	66.3	83.3	66.6
1951-04-27T09:00:00+01:00	65.3	64.0	37.5	56.0	49.4	51.2	59.8	50.6	67.2	48.1	72.2	53.6
1951-04-27T12:00:00+01:00	58.6	58.4	31.3	50.7	43.9	45.7	57.6	46.5	59.6	44.0	70.9	50.7
1951-04-27T15:00:00+01:00	59.7	62.4	37.1	53.7	44.5	46.2	54.1	53.2	63.2	50.7	67.1	55.1
1951-04-27T18:00:00+01:00	75.4	69.8	53.0	65.6	57.9	59.7	67.7	65.6	79.9	63.1	77.7	62.6
1951-04-27T21:00:00+01:00	75.6	71.4	55.9	68.5	60.2	61.9	69.3	68.2	81.9	65.7	77.2	65.2
1951-04-28T00:00:00+01:00	78.9	72.7	58.8	71.3	64.1	65.9	75.2	71.7	84.6	69.2	82.8	66.9
1951-04-28T03:00:00+01:00	83.9	78.9	66.1	78.7	73.2	72.4	82.5	84.4	90.0	84.3	93.9	73.7
1951-04-28T06:00:00+01:00	84.5	74.8	63.8	76.4	73.6	72.9	87.6	82.7	87.2	82.6	100.0	69.3
1951-04-28T09:00:00+01:00	69.1	72.3	47.5	63.2	58.5	57.8	69.4	67.7	73.6	67.6	84.7	61.4
1951-04-28T12:00:00+01:00	65.7	72.4	43.7	63.2	56.8	56.0	64.5	64.5	71.0	64.4	81.0	61.8
1951-04-28T15:00:00+01:00	63.8	73.7	52.3	68.0	53.6	52.8	57.1	69.5	77.2	69.4	66.0	68.7
1951-04-28T18:00:00+01:00	76.7	75.1	61.8	74.9	65.9	65.2	70.8	77.6	86.1	77.5	75.3	70.2
1951-04-28T21:00:00+01:00	76.9	73.9	59.9	72.9	65.3	64.5	71.4	77.1	85.0	77.0	77.7	68.6
1951-04-29T00:00:00+01:00	73.8	74.1	59.8	73.2	66.1	65.3	72.5	78.1	84.0	78.0	77.5	68.8
1951-04-29T03:00:00+01:00	62.8	57.6	40.2	51.0	43.7	46.9	45.0	57.5	65.8	53.9	43.2	46.6
1951-04-29T06:00:00+01:00	59.9	59.8	41.9	52.8	43.5	46.7	43.2	60.0	64.8	56.4	40.1	49.4
1951-04-29T09:00:00+01:00	50.1	54.2	22.2	37.3	30.7	33.9	27.6	49.7	49.8	46.1	30.2	36.7
1951-04-29T12:00:00+01:00	43.0	46.2	14.9	30.9	24.2	27.4	19.4	36.1	43.1	32.5	21.3	32.3
1951-04-29T15:00:00+01:00	47.7	54.5	22.4	37.6	31.9	35.1	29.5	45.1	48.6	41.5	24.9	37.2
1951-04-29T18:00:00+01:00	63.9	59.1	42.9	54.3	45.7	48.9	48.0	58.7	67.6	55.1	43.3	49.1
1951-04-29T21:00:00+01:00	65.9	56.9	41.5	52.1	45.2	48.4	48.5	58.1	67.0	54.5	51.8	46.1
1951-04-30T00:00:00+01:00	60.7	57.4	40.1	51.0	43.0	46.2	44.6	58.6	64.2	55.0	43.6	47.4
1951-04-30T03:00:00+01:00	66.2	60.5	44.6	53.3	46.3	51.7	49.1	61.3	69.7	58.3	52.0	47.9
1951-04-30T06:00:00+01:00	62.9	61.1	45.4	54.3	45.6	51.0	45.9	60.0	69.7	57.0	44.1	48.5
1951-04-30T09:00:00+01:00	50.4	56.2	25.1	38.4	31.1	36.5	28.4	49.9	54.5	46.8	29.0	37.3
1951-04-30T12:00:00+01:00	43.7	57.2	20.5	35.8	28.3	33.7	24.0	42.0	47.0	39.0	24.9	36.6
1951-04-30T15:00:00+01:00	53.9	57.5	32.4	43.9	35.2	40.7	33.4	49.2	59.6	46.1	32.4	41.3
1951-04-30T18:00:00+01:00	61.5	59.0	42.0	51.1	41.9	47.4	45.3	55.9	68.0	52.8	42.9	46.6
1951-04-30T21:00:00+01:00	65.0	59.8	44.0	53.5	45.6	51.0	48.3	59.4	69.4	56.3	54.4	47.6
1951-05-01T00:00:00+01:00	60.1	58.9	41.2	50.4	42.1	47.5	43.1	58.2	66.3	55.1	46.1	46.3
1951-05-01T03:00:00+01:00	64.8	58.3	52.4	59.1	60.9	59.9	64.8	70.7	77.5	70.4	68.0	46.0
1951-05-01T06:00:00+01:00	70.6	55.8	54.9	57.3	58.9	57.9	62.2	66.4	82.5	66.1	67.1	42.8
1951-05-01T09:00:00+01:00	66.1	48.2	45.7	53.8	64.5	63.5	79.4	73.3	75.1	73.0	83.3	38.3
1951-05-01T12:00:00+01:00	91.8	55.9	50.9	59.9	73.5	72.5	87.1	74.5	89.2	74.2	95.5	37.5
1951-05-01T15:00:00+01:00	84.0	59.4	55.8	64.0	76.2	75.2	89.2	79.1	84.3	78.8	96.4	42.3
1951-05-01T18:00:00+01:00	82.6	58.9	57.6	64.7	73.8	72.8	86.7	77.9	86.6	77.6	93.6	46.2
1951-05-01T21:00:00+01:00	82.2	60.5	58.5	64.9	72.7	71.7	84.8	77.3	87.0	77.0	93.7	47.2
1951-05-02T00:00:00+01:00	81.5	62.1	60.1	67.1	72.9	71.9	83.6	78.5	87.9	78.2	93.9	50.4
1951-05-02T03:00:00+01:00	82.3	71.0	53.5	65.0	63.7	65.7	74.9	76.0	80.3	74.4	92.6	59.9
1951-05-02T06:00:00+01:00	77.8	68.5	50.8	61.7	60.1	62.1	69.9	73.5	77.0	71.9	88.1	57.1
1951-05-02T09:00:00+01:00	61.0	65.9	33.5	47.7	44.7	46.7	49.4	62.3	60.6	60.7	67.1	48.5
1951-05-02T12:00:00+01:00	56.1	63.1	29.1	44.0	41.9	43.9	43.1	54.6	55.7	53.0	55.9	46.1
1951-05-02T15:00:00+01:00	65.9	67.1	39.2	51.9	48.3	50.3	50.9	60.1	66.3	58.5	64.1	50.8
1951-05-02T18:00:00+01:00	73.3	70.0	49.0	59.7	57.6	59.6	60.5	72.7	75.3	71.0	68.8	56.7
1951-05-02T21:00:00+01:00	76.3	70.7	51.8	61.9	59.5	61.5	62.8	74.1	78.9	72.5	69.9	58.4
1951-05-03T00:00:00+01:00	76.9	70.6	51.4	61.2	58.6	60.6	61.7	73.1	78.8	71.5	71.0	57.7
1951-05-03T03:00:00+01:00	80.1	82.2	63.2	76.2	71.5	70.7	75.9	85.3	86.4	82.4	79.3	69.0
1951-05-03T06:00:00+01:00	80.4	84.0	67.6	80.2	74.3	73.5	80.6	87.6	89.2	84.7	80.9	72.2
1951-05-03T09:00:00+01:00	64.3	88.1	56.8	74.8	78.4	77.5	82.0	94.6	70.0	91.6	71.1	69.3
1951-05-03T12:00:00+01:00	58.2	77.8	40.3	59.3	64.7	63.8	65.3	84.4	63.1	81.5	61.0	57.1
1951-05-03T15:00:00+01:00	62.9	76.7	48.6	62.8	63.2	62.3	64.3	81.7	71.4	78.8	56.6	60.0
1951-05-03T18:00:00+01:00	81.2	83.3	64.3	77.5	70.7	69.8	72.2	83.8	87.1	80.9	75.0	69.7
1951-05-03T21:00:00+01:00	92.4	86.7	73.9	86.4	83.4	82.5	91.4	94.0	95.9	91.0	96.2	75.9
1951-05-04T00:00:00+01:00	84.0	81.7	64.8	77.2	74.7	73.9	81.9	87.5	89.1	84.6	84.1	69.1
1951-05-04T03:00:00+01:00	71.5	64.6	50.0	58.5	56.5	57.1	55.5	73.4	68.1	66.2	41.2	54.4
1951-05-04T06:00:00+01:00	60.1	51.7	40.1	45.4	39.3	39.9	41.8	54.4	60.1	47.1	30.6	44.3
1951-05-04T09:00:00+01:00	38.3	36.1	14.6	25.9	17.7	18.3	13.6	29.8	35.5	22.6	7.7	28.1
1951-05-04T12:00:00+01:00	32.3	31.1	5.8	18.8	14.2	14.8	10.3	26.4	26.7	19.2	4.8	20.7
1951-05-04T15:00:00+01:00	42.6	35.6	18.9	28.9	21.9	22.4	22.1	32.2	39.8	25.0	15.0	27.1
1951-05-04T18:00:00+01:00	57.3	48.8	33.6	41.5	33.4	33.9	29.2	46.8	53.9	39.6	25.9	40.4
1951-05-04T21:00:00+01:00	50.5	38.0	23.5	30.4	28.1	28.6	27.2	41.9	45.4	34.7	20.0	26.1
1951-05-05T00:00:00+01:00	62.4	46.3	40.6	46.1	38.5	39.0	37.2	56.5	63.4	49.2	31.2	43.2
1951-05-05T03:00:00+01:00	94.6	93.9	89.4	97.5	92.1	95.1	99.2	100.0	97.4	100.0	98.6	95.2
1951-05-05T06:00:00+01:00	95.1	93.2	90.8	97.9	93.7	96.1	99.3	100.0	97.7	100.0	98.7	95.6
1951-05-05T09:00:00+01:00	100.0	100.0	100.0	100.0	100.0	100.0	100.0	100.0	100.0	100.0	100.0	100.0
1951-05-05T12:00:00+01:00	80.6	88.3	79.5	94.9	85.8	91.2	98.8	100.0	92.8	100.0	96.3	91.9
1951-05-05T15:00:00+01:00	90.5	99.1	92.2	98.2	94.5	96.6	99.4	100.0	97.1	100.0	97.1	98.2
1951-05-05T18:00:00+01:00	94.2	97.1	91.0	98.1	94.2	96.4	99.3	100.0	97.7	100.0	98.3	97.2
1951-05-05T21:00:00+01:00	95.7	97.1	91.0	98.2	94.3	96.4	99.3	100.0	97.9	100.0	98.8	97.1
1951-05-06T00:00:00+01:00	94.5	96.4	91.0	98.1	94.2	96.4	99.3	100.0	97.6	100.0	98.7	97.0
1951-05-06T03:00:00+01:00	99.3	93.1	91.2	99.4	92.0	94.7	97.6	98.6	98.4	98.6	100.0	99.0
1951-05-06T06:00:00+01:00	99.4	93.3	91.5	99.5	92.2	94.9	97.6	98.7	98.5	98.8	100.0	99.1
1951-05-06T09:00:00+01:00	100.0	91.2	95.0	99.8	92.7	95.3	98.1	99.4	99.8	99.4	100.0	99.6
1951-05-06T12:00:00+01:00	100.0	89.7	95.8	100.0	93.2	95.9	98.8	100.0	100.0	100.0	100.0	100.0
1951-05-06T15:00:00+01:00	99.3	94.2	91.9	99.5	92.1	94.8	97.6	98.7	98.6	98.8	100.0	99.2
1951-05-06T18:00:00+01:00	99.3	94.9	91.2	99.4	91.9	94.5	97.4	98.4	98.4	98.5	100.0	99.1
1951-05-06T21:00:00+01:00	99.3	95.0	91.2	99.4	91.9	94.5	97.4	98.4	98.4	98.5	100.0	99.0
1951-05-07T00:00:00+01:00	99.3	93.7	91.2	99.4	92.0	94.6	97.5	98.5	98.4	98.6	99.9	99.1
1951-05-07T03:00:00+01:00	99.4	97.0	92.3	100.0	94.6	97.7	98.7	100.0	98.7	100.0	100.0	99.9
1951-05-07T06:00:00+01:00	99.4	97.3	92.5	100.0	94.7	97.7	98.7	100.0	98.7	100.0	100.0	99.9
1951-05-07T09:00:00+01:00	99.7	99.6	95.9	100.0	96.1	99.2	99.3	100.0	99.3	100.0	100.0	100.0
1951-05-07T12:00:00+01:00	100.0	94.1	98.2	100.0	96.8	99.8	100.0	100.0	100.0	100.0	100.0	100.0
1951-05-07T15:00:00+01:00	99.5	94.9	94.3	100.0	95.7	98.7	99.1	100.0	99.0	100.0	100.0	99.9
1951-05-07T18:00:00+01:00	99.4	96.1	92.4	100.0	95.0	98.0	98.8	100.0	98.7	100.0	100.0	99.9
1951-05-07T21:00:00+01:00	99.4	97.2	92.4	100.0	94.7	97.7	98.6	100.0	98.7	100.0	100.0	99.9
1951-05-08T00:00:00+01:00	99.4	97.0	92.3	100.0	94.8	97.8	98.7	100.0	98.7	100.0	100.0	99.9
1951-05-08T03:00:00+01:00	98.6	96.6	90.0	98.8	92.2	94.8	91.5	98.2	98.2	97.6	96.8	98.4
1951-05-08T06:00:00+01:00	98.6	96.2	90.1	98.8	92.1	94.7	91.8	98.2	98.2	97.6	96.8	98.2
1951-05-08T09:00:00+01:00	99.3	97.5	91.4	99.7	92.8	95.3	88.2	98.9	99.1	98.3	93.6	99.0
1951-05-08T12:00:00+01:00	99.0	93.0	91.4	99.7	92.7	95.3	90.9	98.9	99.1	98.3	93.2	99.3
1951-05-08T15:00:00+01:00	98.7	94.0	90.3	99.0	92.4	94.9	94.6	98.4	98.3	97.8	100.0	98.7
1951-05-08T18:00:00+01:00	98.6	96.1	89.9	98.6	92.2	94.8	94.5	98.2	98.0	97.6	100.0	98.2
1951-05-08T21:00:00+01:00	98.6	96.2	89.9	98.6	92.1	94.7	94.4	98.2	98.0	97.6	99.3	98.2
1951-05-09T00:00:00+01:00	98.6	96.0	89.9	98.6	92.1	94.6	94.4	98.1	98.0	97.5	100.0	98.2
1951-05-09T03:00:00+01:00	97.4	94.6	87.6	98.2	90.4	92.0	94.8	97.6	98.7	95.0	99.8	95.9
1951-05-09T06:00:00+01:00	97.4	94.4	87.6	98.2	90.3	92.0	94.7	97.5	98.7	94.9	99.8	95.8
1951-05-09T09:00:00+01:00	97.7	90.5	88.2	98.6	90.6	92.2	94.9	97.8	98.9	95.2	99.8	96.5
1951-05-09T12:00:00+01:00	100.0	90.7	90.5	99.4	90.9	92.5	95.3	98.2	100.0	95.6	100.0	97.2
1951-05-09T15:00:00+01:00	97.4	93.3	89.3	99.3	90.6	92.3	94.9	97.9	99.1	95.3	99.8	97.2
1951-05-09T18:00:00+01:00	78.1	94.4	79.8	92.9	85.7	87.3	87.8	97.4	91.8	94.8	93.1	94.9
1951-05-09T21:00:00+01:00	82.1	94.5	82.4	94.0	86.3	88.0	88.0	96.8	94.4	94.2	92.2	95.1
1951-05-10T00:00:00+01:00	95.7	88.0	81.6	93.3	86.3	87.9	91.4	93.3	97.2	90.7	99.9	89.6
1951-05-10T03:00:00+01:00	97.3	70.9	85.8	94.5	87.4	87.2	95.4	92.5	97.7	90.3	99.3	79.7
1951-05-10T06:00:00+01:00	97.4	69.0	86.1	94.5	87.3	87.1	95.6	92.4	97.8	90.2	99.4	78.2
1951-05-10T09:00:00+01:00	100.0	65.4	92.9	99.5	90.0	89.8	98.6	95.6	100.0	93.4	100.0	83.4
1951-05-10T12:00:00+01:00	76.8	53.3	59.1	72.0	61.1	60.9	59.4	64.1	88.1	61.8	73.0	65.6
1951-05-10T15:00:00+01:00	74.0	57.3	58.9	74.1	67.8	67.6	68.8	73.7	86.2	71.4	74.6	67.2
1951-05-10T18:00:00+01:00	83.7	62.4	78.6	89.9	82.6	82.4	85.9	89.3	92.6	87.1	84.4	74.1
1951-05-10T21:00:00+01:00	81.0	58.2	69.2	79.4	71.4	71.2	80.4	79.1	90.0	76.9	88.6	68.2
1951-05-11T00:00:00+01:00	81.3	62.6	69.2	78.9	71.3	71.0	81.2	77.4	90.6	75.2	89.8	70.0
1951-05-11T03:00:00+01:00	73.6	68.5	65.7	78.5	69.8	69.6	74.0	82.8	85.8	80.0	84.9	70.8
1951-05-11T06:00:00+01:00	71.6	62.0	70.2	77.9	69.1	69.0	78.6	79.5	85.8	76.8	83.9	66.9
1951-05-11T09:00:00+01:00	69.8	47.7	57.6	62.1	58.0	57.8	62.5	67.3	81.2	64.6	75.3	52.8
1951-05-11T12:00:00+01:00	80.4	61.4	61.6	76.8	77.5	77.3	82.7	91.1	84.2	88.4	91.4	67.0
1951-05-11T15:00:00+01:00	100.0	69.0	87.8	94.4	87.0	86.8	94.8	95.4	100.0	92.7	99.4	79.4
1951-05-11T18:00:00+01:00	99.4	71.8	86.1	93.4	86.4	86.2	94.3	94.4	99.4	91.7	100.0	78.5
1951-05-11T21:00:00+01:00	97.7	71.2	85.3	92.7	86.4	86.2	94.4	94.1	98.3	91.4	99.6	77.3
1951-05-12T00:00:00+01:00	98.3	69.8	85.1	92.4	86.1	85.9	94.3	93.7	98.3	91.0	100.0	74.5
1951-05-12T03:00:00+01:00	99.4	82.3	87.1	96.2	90.2	91.0	94.5	97.3	99.4	94.7	99.9	88.7
1951-05-12T06:00:00+01:00	100.0	82.6	87.9	96.4	90.6	91.3	94.8	97.5	99.9	95.1	100.0	88.9
1951-05-12T09:00:00+01:00	78.5	68.2	66.4	90.4	78.1	79.7	87.5	95.5	86.1	91.2	96.3	80.2
1951-05-12T12:00:00+01:00	85.0	78.6	93.1	100.0	100.0	100.0	100.0	100.0	93.8	100.0	99.9	91.9
1951-05-12T15:00:00+01:00	86.7	75.4	84.5	94.6	89.3	90.1	93.4	98.4	94.8	96.8	93.7	86.1
1951-05-12T18:00:00+01:00	95.5	79.5	88.4	96.7	91.0	91.6	94.9	97.5	100.0	95.0	97.0	89.0
1951-05-12T21:00:00+01:00	91.7	80.2	84.2	95.0	86.7	87.7	91.1	97.1	97.4	94.2	94.3	88.9
1951-05-13T00:00:00+01:00	88.4	76.5	83.7	94.0	83.1	84.3	90.1	94.3	95.7	88.8	94.6	85.6
1951-05-13T03:00:00+01:00	92.3	72.6	60.1	66.0	63.9	65.8	75.6	72.1	87.7	69.3	88.1	61.7
1951-05-13T06:00:00+01:00	76.1	77.9	53.4	63.4	62.0	63.9	69.8	76.6	77.5	73.8	69.5	63.0
1951-05-13T09:00:00+01:00	53.8	75.1	27.3	45.5	47.0	48.8	48.7	68.5	50.6	65.7	53.2	51.3
1951-05-13T12:00:00+01:00	53.2	75.7	27.1	44.2	42.7	44.6	43.0	58.6	49.9	55.8	50.5	50.3
1951-05-13T15:00:00+01:00	60.1	73.2	33.2	49.8	47.1	49.0	49.7	62.6	59.2	59.8	55.7	53.8
1951-05-13T18:00:00+01:00	74.6	79.4	51.9	64.2	61.2	63.1	66.3	76.3	75.9	73.5	66.2	63.8
1951-05-13T21:00:00+01:00	81.2	79.4	56.6	67.1	63.0	64.8	68.7	76.1	81.6	73.3	70.4	64.9
1951-05-14T00:00:00+01:00	77.2	80.1	55.7	67.2	68.8	70.6	77.7	83.5	78.9	80.8	72.3	65.7
1951-05-14T03:00:00+01:00	87.8	86.5	76.7	89.5	79.4	78.6	90.0	86.1	93.8	83.5	97.1	83.1
1951-05-14T06:00:00+01:00	91.6	85.6	74.3	84.5	74.8	74.0	78.1	85.9	96.9	83.3	81.4	82.2
1951-05-14T09:00:00+01:00	67.2	88.3	65.7	82.9	70.0	69.2	73.5	82.5	79.6	79.9	66.0	83.6
1951-05-14T12:00:00+01:00	60.9	80.8	52.3	71.8	52.7	51.9	53.1	72.0	75.1	69.4	58.2	76.9
1951-05-14T15:00:00+01:00	63.2	78.6	47.4	64.9	53.1	52.3	54.5	64.3	70.8	61.6	59.4	69.0
1951-05-14T18:00:00+01:00	74.7	82.6	63.7	77.8	65.8	65.0	69.7	78.1	84.5	75.5	69.5	78.1
1951-05-14T21:00:00+01:00	77.6	86.4	70.7	83.9	72.3	71.5	76.8	84.7	89.0	82.0	70.5	83.2
1951-05-15T00:00:00+01:00	78.5	86.2	71.1	84.3	73.5	72.7	79.7	84.8	88.6	82.1	75.4	82.9
1951-05-15T03:00:00+01:00	78.8	85.9	68.5	82.4	72.5	70.9	76.7	83.6	88.8	81.1	75.1	81.5
1951-05-15T06:00:00+01:00	76.1	87.3	69.2	82.0	70.1	68.6	72.5	83.4	87.4	80.9	69.5	83.3
1951-05-15T09:00:00+01:00	72.9	90.9	69.4	86.3	77.7	76.1	81.0	89.3	84.7	86.8	73.6	86.6
1951-05-15T12:00:00+01:00	74.4	84.6	61.6	77.1	64.1	62.6	64.6	78.8	87.2	76.3	64.1	79.6
1951-05-15T15:00:00+01:00	66.9	85.0	61.0	77.2	62.5	61.0	62.4	77.6	80.6	75.2	62.1	80.4
1951-05-15T18:00:00+01:00	79.2	87.8	71.6	84.8	72.6	71.1	76.3	83.2	89.9	80.7	73.9	83.8
1951-05-15T21:00:00+01:00	76.4	87.3	68.2	82.2	71.4	69.9	73.9	84.0	88.4	81.5	70.4	82.9
1951-05-16T00:00:00+01:00	81.7	88.3	72.2	85.7	76.2	74.7	80.2	86.3	92.4	83.8	78.0	84.2
1951-05-16T03:00:00+01:00	81.1	78.0	59.6	74.9	67.9	69.2	73.3	81.7	85.0	78.1	71.6	69.3
1951-05-16T06:00:00+01:00	78.0	78.5	61.5	76.2	66.6	68.0	70.6	80.0	84.1	76.4	68.1	70.2
1951-05-16T09:00:00+01:00	58.4	67.3	34.3	55.7	46.2	47.6	47.5	66.7	60.9	63.1	53.2	57.0
1951-05-16T12:00:00+01:00	52.4	69.3	29.3	51.7	43.7	45.1	43.0	60.4	55.0	56.9	46.4	54.6
1951-05-16T15:00:00+01:00	59.7	72.0	39.3	59.0	49.3	50.6	50.1	65.0	64.3	61.5	51.7	59.6
1951-05-16T18:00:00+01:00	72.9	75.1	51.8	69.2	60.6	62.0	64.8	74.9	76.9	71.3	64.4	65.4
1951-05-16T21:00:00+01:00	74.9	74.7	54.2	70.7	64.6	65.9	71.1	78.5	78.6	74.9	69.0	64.4
1951-05-17T00:00:00+01:00	74.1	73.2	51.7	68.7	64.1	65.5	69.3	78.4	76.1	74.8	67.4	61.0
1951-05-17T03:00:00+01:00	94.8	96.5	90.5	100.0	83.7	84.8	80.6	87.5	97.5	84.1	89.9	96.5
1951-05-17T06:00:00+01:00	95.2	98.0	92.2	100.0	90.0	91.0	90.6	96.2	98.2	92.8	93.7	97.9
1951-05-17T09:00:00+01:00	96.8	99.6	95.7	100.0	91.9	92.9	95.8	98.2	100.0	94.8	99.5	99.3
1951-05-17T12:00:00+01:00	86.3	100.0	95.2	100.0	92.7	93.7	96.9	99.6	93.3	96.2	100.0	100.0
1951-05-17T15:00:00+01:00	90.8	98.8	94.9	100.0	91.7	92.7	95.9	98.9	95.6	95.5	98.9	98.8
1951-05-17T18:00:00+01:00	95.1	97.1	92.0	100.0	90.1	91.1	93.7	95.9	98.4	92.4	98.4	98.1
1951-05-17T21:00:00+01:00	93.7	97.3	91.6	100.0	89.3	90.3	91.1	95.3	96.9	91.9	97.1	97.8
1951-05-18T00:00:00+01:00	94.6	97.7	91.7	100.0	89.4	90.4	93.4	95.1	97.9	91.7	98.3	97.7
1951-05-18T03:00:00+01:00	96.5	82.6	85.3	92.4	85.5	87.2	91.8	99.3	97.1	99.4	96.5	86.3
1951-05-18T06:00:00+01:00	96.1	85.4	87.6	93.7	87.0	88.7	92.9	99.5	97.3	99.6	97.3	89.0
1951-05-18T09:00:00+01:00	99.4	85.2	100.0	100.0	96.5	98.2	100.0	100.0	100.0	100.0	99.2	96.3
1951-05-18T12:00:00+01:00	74.1	73.6	65.9	81.4	72.5	74.2	76.8	99.3	89.6	99.4	69.3	75.3
1951-05-18T15:00:00+01:00	91.0	75.9	72.9	84.1	72.8	74.5	81.3	99.0	93.6	99.2	86.0	79.1
1951-05-18T18:00:00+01:00	92.1	81.4	83.7	91.5	83.8	85.5	88.8	99.3	96.3	99.5	88.7	86.9
1951-05-18T21:00:00+01:00	85.0	84.6	79.9	90.2	81.3	83.0	87.5	99.3	94.0	99.4	87.8	87.1
1951-05-19T00:00:00+01:00	81.0	83.6	73.8	87.7	75.7	77.4	82.0	98.9	92.1	99.1	85.9	84.1
1951-05-19T03:00:00+01:00	79.8	66.8	71.4	79.2	69.1	68.7	74.9	80.3	89.4	77.4	82.1	78.3
1951-05-19T06:00:00+01:00	84.0	69.8	84.6	89.1	77.5	77.1	82.2	89.7	96.0	86.8	78.6	83.2
1951-05-19T09:00:00+01:00	68.0	57.7	58.6	69.4	60.4	60.0	63.5	67.3	81.7	64.5	73.5	71.0
1951-05-19T12:00:00+01:00	90.5	61.6	84.1	72.1	71.3	70.9	76.4	81.5	95.0	78.7	74.4	73.4
1951-05-19T15:00:00+01:00	88.4	63.4	76.2	78.1	67.4	67.0	70.3	76.2	96.9	73.4	80.3	79.0
1951-05-19T18:00:00+01:00	96.3	69.8	86.0	89.8	82.7	82.3	91.0	89.9	99.4	87.1	94.4	82.9
1951-05-19T21:00:00+01:00	99.9	70.4	87.1	91.0	83.8	83.4	94.5	90.7	100.0	87.9	100.0	83.0
1951-05-20T00:00:00+01:00	100.0	72.2	86.8	91.0	84.1	83.7	94.4	91.3	100.0	88.4	99.8	82.7
1951-05-20T03:00:00+01:00	95.7	81.1	82.6	92.8	84.2	84.9	92.3	91.5	97.6	88.6	99.1	84.3
1951-05-20T06:00:00+01:00	93.5	82.6	83.3	93.3	84.2	84.9	92.2	92.2	97.0	89.3	98.0	84.9
1951-05-20T09:00:00+01:00	97.5	81.6	85.6	95.0	85.2	85.9	93.1	94.4	98.9	91.4	99.9	86.8
1951-05-20T12:00:00+01:00	98.7	88.2	88.9	97.2	87.0	87.7	94.9	97.7	100.0	94.7	100.0	89.0
1951-05-20T15:00:00+01:00	97.3	79.5	85.9	95.7	86.2	87.0	93.9	94.9	98.7	91.9	99.0	87.4
1951-05-20T18:00:00+01:00	95.1	75.4	82.9	91.4	79.9	80.6	89.3	83.9	97.8	81.0	97.5	81.0
1951-05-20T21:00:00+01:00	87.3	75.2	75.8	84.4	71.1	71.8	76.7	80.0	93.4	77.1	89.7	78.0
1951-05-21T00:00:00+01:00	75.9	70.8	63.9	74.7	64.9	65.6	69.9	77.1	85.8	74.2	79.8	72.5
1951-05-21T03:00:00+01:00	81.1	59.5	65.3	75.1	67.4	65.9	74.8	78.4	87.9	75.4	84.5	61.5
1951-05-21T06:00:00+01:00	79.7	55.0	72.8	79.1	68.4	66.9	75.0	77.9	91.1	74.9	78.1	59.8
1951-05-21T09:00:00+01:00	70.2	45.8	54.9	64.0	54.3	52.8	57.3	79.8	80.6	76.8	71.2	49.8
1951-05-21T12:00:00+01:00	75.5	52.6	59.6	72.0	64.3	62.8	66.8	67.3	84.3	64.3	75.8	58.1
1951-05-21T15:00:00+01:00	75.0	58.7	60.1	75.6	70.4	68.9	72.8	78.5	83.6	75.4	77.2	60.5
1951-05-21T18:00:00+01:00	86.9	66.7	76.1	87.5	80.3	78.8	86.5	89.9	92.8	86.8	86.6	70.5
1951-05-21T21:00:00+01:00	98.0	68.3	82.0	91.0	84.0	82.5	93.1	92.2	98.6	89.1	96.9	72.4
1951-05-22T00:00:00+01:00	100.0	68.9	84.3	93.5	87.1	85.7	98.0	92.9	100.0	89.9	100.0	72.3
1951-05-22T03:00:00+01:00	96.8	89.4	85.7	94.6	86.4	86.7	95.3	93.5	97.9	89.9	99.5	89.4
1951-05-22T06:00:00+01:00	96.9	91.2	86.0	94.6	86.4	86.7	95.3	93.5	97.9	90.0	99.7	89.3
1951-05-22T09:00:00+01:00	98.7	91.9	89.9	96.1	87.3	87.7	96.5	95.1	98.9	91.6	99.9	90.6
1951-05-22T12:00:00+01:00	100.0	89.7	95.6	100.0	90.2	90.5	99.2	98.9	100.0	95.4	100.0	94.6
1951-05-22T15:00:00+01:00	86.8	90.8	75.5	89.6	85.1	85.4	94.5	92.9	92.0	89.4	99.0	84.1
1951-05-22T18:00:00+01:00	75.3	86.0	68.1	81.6	70.8	71.1	73.1	83.9	91.1	80.4	76.3	82.4
1951-05-22T21:00:00+01:00	74.5	85.7	69.1	82.4	67.9	68.3	69.1	80.7	90.9	77.1	70.5	82.6
1951-05-23T00:00:00+01:00	75.9	86.2	69.8	82.7	68.2	68.6	69.3	81.0	91.3	77.5	71.9	83.2
1951-05-23T03:00:00+01:00	74.9	78.4	66.1	76.9	64.4	64.8	66.8	74.7	82.4	70.3	63.5	70.7
1951-05-23T06:00:00+01:00	72.0	78.0	63.3	76.0	63.7	64.2	66.4	74.7	80.0	70.3	62.2	70.2
1951-05-23T09:00:00+01:00	62.0	75.1	50.6	65.6	55.4	55.8	56.2	64.8	68.1	60.4	53.6	62.6
1951-05-23T12:00:00+01:00	58.2	74.4	45.5	62.5	50.7	51.2	50.0	59.9	64.4	55.5	51.3	60.9
1951-05-23T15:00:00+01:00	60.4	73.9	46.8	61.7	50.6	51.1	50.5	60.1	64.8	55.7	51.7	60.7
1951-05-23T18:00:00+01:00	72.0	77.5	62.3	73.5	61.6	62.0	63.9	72.5	78.4	68.1	62.0	68.2
1951-05-23T21:00:00+01:00	75.7	77.7	64.0	75.3	66.1	66.5	71.2	77.3	81.4	72.9	70.8	69.0
1951-05-24T00:00:00+01:00	75.8	77.2	64.9	75.6	64.1	64.6	68.9	74.5	82.2	70.1	70.8	69.6
1951-05-24T03:00:00+01:00	69.0	77.3	63.7	81.9	66.2	65.1	72.2	79.5	85.4	75.1	80.1	76.6
1951-05-24T06:00:00+01:00	68.5	75.1	64.3	80.0	57.0	55.9	61.5	70.9	86.0	66.4	72.0	77.2
1951-05-24T09:00:00+01:00	88.7	72.4	77.6	85.0	62.2	61.1	65.2	64.6	98.9	60.1	74.4	83.2
1951-05-24T12:00:00+01:00	95.0	99.6	93.6	100.0	98.9	97.8	100.0	97.9	93.6	93.5	89.7	100.0
1951-05-24T15:00:00+01:00	85.7	79.9	68.9	85.3	73.5	72.4	77.4	84.3	89.6	79.9	86.8	80.8
1951-05-24T18:00:00+01:00	100.0	86.6	87.6	93.5	86.5	85.4	93.3	92.8	100.0	88.4	95.6	90.0
1951-05-24T21:00:00+01:00	99.8	89.3	87.6	93.6	88.2	87.1	96.7	94.8	99.5	90.3	98.8	90.1
1951-05-25T00:00:00+01:00	99.3	88.8	86.3	92.7	88.1	87.0	96.7	94.8	98.5	90.3	100.0	88.7
1951-05-25T03:00:00+01:00	99.9	95.5	96.9	100.0	94.0	97.7	99.4	98.5	99.7	99.9	100.0	99.7
1951-05-25T06:00:00+01:00	100.0	94.9	97.7	100.0	95.3	98.4	99.6	98.9	99.8	100.0	100.0	99.8
1951-05-25T09:00:00+01:00	100.0	99.2	99.1	100.0	97.2	99.4	99.8	100.0	99.9	100.0	100.0	100.0
1951-05-25T12:00:00+01:00	100.0	100.0	100.0	100.0	98.4	100.0	100.0	99.9	100.0	100.0	100.0	100.0
1951-05-25T15:00:00+01:00	100.0	93.8	98.1	100.0	95.5	98.4	99.6	99.0	99.8	100.0	100.0	99.9
1951-05-25T18:00:00+01:00	100.0	96.1	97.6	100.0	95.0	98.2	99.5	98.7	99.8	100.0	100.0	99.8
1951-05-25T21:00:00+01:00	100.0	96.6	97.6	100.0	95.1	98.3	99.5	98.8	99.8	100.0	100.0	99.8
1951-05-26T00:00:00+01:00	99.9	96.4	97.5	100.0	95.1	98.3	99.5	98.8	99.7	100.0	100.0	99.8
1951-05-26T03:00:00+01:00	98.1	93.0	91.4	99.9	89.4	90.7	96.8	96.5	99.0	94.3	99.9	98.9
1951-05-26T06:00:00+01:00	98.9	93.5	92.6	99.9	89.6	90.8	96.9	96.8	99.2	94.7	100.0	99.1
1951-05-26T09:00:00+01:00	99.4	94.3	94.2	99.9	90.1	91.3	97.4	97.8	99.5	95.6	100.0	99.5
1951-05-26T12:00:00+01:00	100.0	90.6	97.0	100.0	90.9	92.1	98.2	98.9	100.0	96.7	100.0	100.0
1951-05-26T15:00:00+01:00	99.2	89.3	93.6	99.9	89.8	91.0	97.1	97.3	99.4	95.1	100.0	99.4
1951-05-26T18:00:00+01:00	98.7	93.1	91.3	99.9	89.2	90.4	96.5	96.4	99.0	94.2	100.0	99.0
1951-05-26T21:00:00+01:00	98.8	93.7	91.5	99.9	89.6	90.9	96.9	96.8	99.0	94.7	100.0	99.1
1951-05-27T00:00:00+01:00	90.8	90.9	80.3	99.6	83.4	84.6	91.0	94.1	95.6	92.0	99.6	97.7
1951-05-27T03:00:00+01:00	81.9	73.2	53.0	57.7	60.4	62.0	69.3	72.7	79.2	66.8	85.5	55.3
1951-05-27T06:00:00+01:00	74.9	75.9	54.8	58.9	61.8	63.4	69.1	78.4	78.2	72.5	77.4	58.0
1951-05-27T09:00:00+01:00	62.3	71.0	32.4	42.5	46.6	48.2	48.7	65.9	60.9	60.0	64.5	44.1
1951-05-27T12:00:00+01:00	54.3	69.1	24.6	35.9	40.7	42.3	42.2	49.3	51.2	43.4	52.9	38.0
1951-05-27T15:00:00+01:00	58.2	64.2	29.8	39.1	42.1	43.7	42.8	54.5	57.1	48.6	51.4	42.9
1951-05-27T18:00:00+01:00	73.8	67.0	45.2	50.0	49.8	51.4	54.3	63.0	73.3	57.1	66.0	47.9
1951-05-27T21:00:00+01:00	71.2	73.4	48.1	55.4	58.7	60.3	63.7	74.1	72.4	68.2	69.2	53.5
1951-05-28T00:00:00+01:00	70.9	73.8	48.3	56.2	61.5	63.1	68.6	76.3	72.3	70.4	72.3	53.7
1951-05-28T03:00:00+01:00	71.5	75.3	51.1	61.5	62.2	62.8	66.5	76.1	74.3	70.3	70.3	58.6
1951-05-28T06:00:00+01:00	71.1	77.4	53.4	63.2	57.3	57.9	56.6	71.6	76.1	65.9	59.4	61.6
1951-05-28T09:00:00+01:00	62.6	73.2	36.0	49.6	45.3	45.9	42.3	54.2	63.7	48.4	52.4	50.6
1951-05-28T12:00:00+01:00	56.2	69.4	26.7	42.5	42.9	43.5	39.3	53.1	54.4	47.3	48.5	44.7
1951-05-28T15:00:00+01:00	62.5	72.6	36.7	50.5	48.5	49.1	45.9	58.6	62.9	52.8	53.5	50.6
1951-05-28T18:00:00+01:00	71.8	74.4	50.8	59.2	56.0	56.6	57.6	70.0	74.9	64.3	62.4	57.4
1951-05-28T21:00:00+01:00	74.0	75.8	52.4	62.1	61.3	61.9	63.7	74.8	77.5	69.0	67.2	59.2
1951-05-29T00:00:00+01:00	74.3	75.2	52.9	62.1	61.7	62.3	65.5	74.5	77.6	68.8	68.7	59.3
1951-05-29T03:00:00+01:00	75.1	62.5	67.3	78.2	71.7	69.4	78.2	80.7	85.7	75.5	77.9	68.6
1951-05-29T06:00:00+01:00	75.0	55.1	68.5	76.0	66.3	64.0	71.8	73.8	85.6	68.6	70.9	64.0
1951-05-29T09:00:00+01:00	75.6	47.4	59.8	70.1	62.4	60.1	65.0	61.1	83.4	56.0	70.2	57.4
1951-05-29T12:00:00+01:00	73.3	54.7	67.7	81.5	64.7	62.4	66.8	68.6	88.4	63.5	67.7	72.9
1951-05-29T15:00:00+01:00	75.9	54.8	64.2	76.3	68.9	66.6	71.0	72.6	84.1	67.4	71.2	65.9
1951-05-29T18:00:00+01:00	85.7	57.8	73.5	82.7	77.1	74.8	83.7	83.0	90.7	77.8	83.8	67.7
1951-05-29T21:00:00+01:00	92.1	64.8	83.9	91.0	84.1	81.8	89.2	89.4	97.2	84.3	85.0	74.9
1951-05-30T00:00:00+01:00	100.0	68.9	86.2	93.2	87.6	85.3	93.2	90.9	100.0	85.7	93.5	76.7
1951-05-30T03:00:00+01:00	98.9	84.6	85.3	94.2	88.2	89.7	96.5	98.3	99.9	100.0	99.7	84.5
1951-05-30T06:00:00+01:00	97.1	85.1	85.9	94.7	88.5	90.0	97.0	98.5	98.6	100.0	99.9	85.1
1951-05-30T09:00:00+01:00	91.6	80.3	74.8	90.4	91.6	93.1	100.0	100.0	88.2	100.0	100.0	79.8
1951-05-30T12:00:00+01:00	85.8	75.3	66.6	82.3	83.5	85.0	92.8	98.3	84.8	100.0	99.4	72.5
1951-05-30T15:00:00+01:00	89.5	71.0	67.6	81.5	82.7	84.2	92.2	98.3	89.3	100.0	96.5	70.7
1951-05-30T18:00:00+01:00	98.8	78.8	82.8	91.5	87.7	89.2	96.5	98.2	98.1	100.0	98.6	80.9
1951-05-30T21:00:00+01:00	99.1	82.4	85.2	94.2	88.1	89.5	96.5	98.3	100.0	100.0	98.6	84.3
1951-05-31T00:00:00+01:00	95.4	82.5	80.0	92.2	88.0	89.5	96.7	98.3	95.5	100.0	99.3	82.6
1951-05-31T03:00:00+01:00	95.2	91.3	87.6	99.0	88.9	90.8	98.7	95.3	97.0	94.2	98.5	92.3
1951-05-31T06:00:00+01:00	98.2	91.8	88.9	99.2	89.2	91.1	99.0	95.8	98.3	94.7	99.7	92.9
1951-05-31T09:00:00+01:00	100.0	84.7	94.1	100.0	90.6	92.6	100.0	97.9	100.0	96.7	99.6	94.6
1951-05-31T12:00:00+01:00	99.4	87.7	91.9	99.9	90.7	92.6	100.0	98.0	99.2	96.9	99.8	94.9
1951-05-31T15:00:00+01:00	99.4	92.4	91.0	99.6	89.8	91.7	99.3	96.3	99.2	95.2	99.8	94.1
1951-05-31T18:00:00+01:00	98.6	91.5	88.0	99.1	89.1	91.0	98.8	95.3	98.4	94.2	99.8	92.5
1951-05-31T21:00:00+01:00	95.7	91.8	83.8	98.9	90.2	92.1	99.6	95.7	96.0	94.6	100.0	91.0
1951-06-01T00:00:00+01:00	90.2	88.6	76.4	96.8	83.1	85.0	94.8	91.8	93.5	90.7	98.3	87.5
1951-06-01T03:00:00+01:00	94.3	78.0	71.3	77.3	77.5	77.0	90.6	86.7	90.6	82.0	97.6	63.1
1951-06-01T06:00:00+01:00	97.5	82.3	82.1	86.3	85.6	85.2	98.2	92.4	96.0	87.7	100.0	68.9
1951-06-01T09:00:00+01:00	81.9	74.6	55.4	66.8	71.5	71.1	83.6	84.7	75.6	80.0	95.6	52.8
1951-06-01T12:00:00+01:00	61.1	72.0	43.3	56.1	54.3	53.9	55.0	61.6	62.3	56.9	64.1	48.9
1951-06-01T15:00:00+01:00	66.3	73.9	53.5	63.3	57.7	57.2	59.0	70.9	71.3	66.2	64.4	55.8
1951-06-01T18:00:00+01:00	76.1	77.2	65.8	73.2	68.1	67.7	71.8	79.3	81.2	74.6	73.1	61.8
1951-06-01T21:00:00+01:00	80.1	76.8	68.5	74.8	70.6	70.2	77.2	82.0	83.4	77.3	80.7	62.3
1951-06-02T00:00:00+01:00	76.2	76.4	68.0	74.3	71.3	70.9	78.1	83.0	82.2	78.3	77.0	61.8
1951-06-02T03:00:00+01:00	73.8	71.2	51.8	57.1	58.5	58.8	61.9	69.1	76.5	64.0	69.8	54.3
1951-06-02T06:00:00+01:00	72.0	72.1	51.1	56.6	54.0	54.3	54.6	66.0	75.0	60.9	61.8	55.1
1951-06-02T09:00:00+01:00	62.9	62.4	32.5	41.4	43.0	43.3	41.6	49.3	61.4	44.1	52.6	41.8
1951-06-02T12:00:00+01:00	58.8	67.6	28.1	39.7	43.8	44.1	41.6	49.6	56.2	44.4	52.4	41.0
1951-06-02T15:00:00+01:00	60.6	68.0	32.8	42.6	44.1	44.4	42.5	53.4	60.4	48.2	52.4	44.3
1951-06-02T18:00:00+01:00	70.3	70.7	47.2	53.1	51.8	52.1	52.7	63.3	72.5	58.1	60.7	52.3
1951-06-02T21:00:00+01:00	74.9	71.0	50.5	55.9	55.6	56.0	60.2	66.9	76.1	61.8	73.0	53.8
1951-06-03T00:00:00+01:00	76.3	71.3	51.3	56.9	56.4	56.7	61.1	66.4	76.1	61.2	75.8	54.8
1951-06-03T03:00:00+01:00	70.2	65.7	43.9	53.8	51.4	52.1	56.5	64.6	65.2	59.5	69.3	48.3
1951-06-03T06:00:00+01:00	60.7	65.2	42.1	51.8	44.8	45.4	44.6	59.3	60.6	54.2	50.4	48.0
1951-06-03T09:00:00+01:00	55.1	63.1	25.0	39.8	38.4	39.1	36.5	46.3	48.9	41.2	47.2	37.0
1951-06-03T12:00:00+01:00	53.6	63.6	23.1	38.4	36.6	37.2	33.9	43.0	47.3	37.9	45.7	36.4
1951-06-03T15:00:00+01:00	59.3	65.0	35.8	48.5	39.8	40.4	37.4	48.1	60.3	43.0	46.9	45.7
1951-06-03T18:00:00+01:00	73.8	66.7	49.7	56.9	51.6	52.2	52.6	63.2	72.0	58.0	58.7	50.9
1951-06-03T21:00:00+01:00	72.1	62.1	41.3	54.1	55.9	56.6	60.6	66.8	63.9	61.7	70.5	43.7
1951-06-04T00:00:00+01:00	61.4	27.6	25.9	28.7	29.8	30.5	40.9	37.5	53.8	32.4	53.6	15.0
1951-06-04T03:00:00+01:00	76.3	42.4	61.8	65.0	52.9	50.7	61.3	58.6	83.4	53.6	68.9	49.1
1951-06-04T06:00:00+01:00	70.7	51.8	65.6	71.0	57.6	55.4	62.4	72.2	80.8	67.2	63.0	59.8
1951-06-04T09:00:00+01:00	71.4	52.9	59.1	69.0	65.5	63.3	70.1	77.6	77.1	72.7	70.9	56.0
1951-06-04T12:00:00+01:00	84.2	57.1	74.2	77.1	70.8	68.6	74.5	80.0	89.7	75.1	74.2	63.5
1951-06-04T15:00:00+01:00	91.6	67.3	87.9	90.8	86.7	84.5	90.4	94.8	97.4	89.9	82.3	71.6
1951-06-04T18:00:00+01:00	90.1	68.9	84.0	90.3	84.9	82.8	90.9	94.2	96.5	89.2	86.7	72.4
1951-06-04T21:00:00+01:00	91.1	69.2	83.9	90.3	84.9	82.7	92.4	94.4	97.3	89.4	89.4	72.6
1951-06-05T00:00:00+01:00	96.1	70.5	86.2	92.6	86.9	84.8	94.5	94.4	100.0	89.4	93.7	73.1
1951-06-05T03:00:00+01:00	98.4	91.0	97.9	100.0	94.8	97.0	95.0	98.2	99.5	99.7	97.6	99.6
1951-06-05T06:00:00+01:00	97.9	91.1	98.1	100.0	94.9	97.2	93.0	98.3	99.6	99.7	90.3	99.7
1951-06-05T09:00:00+01:00	87.9	86.7	99.2	100.0	94.6	96.8	87.9	99.6	99.3	99.9	78.3	99.9
1951-06-05T12:00:00+01:00	93.0	87.8	100.0	100.0	96.5	98.8	88.5	100.0	100.0	100.0	76.1	100.0
1951-06-05T15:00:00+01:00	93.9	89.7	98.9	100.0	95.9	98.1	89.4	99.0	99.8	99.8	80.9	99.9
1951-06-05T18:00:00+01:00	98.5	91.4	98.0	100.0	95.0	97.2	95.0	98.4	99.6	99.7	96.3	99.7
1951-06-05T21:00:00+01:00	99.1	91.7	97.9	100.0	94.9	97.2	95.2	98.3	99.5	99.7	97.7	99.7
1951-06-06T00:00:00+01:00	99.0	91.7	97.9	100.0	95.0	97.2	95.1	98.3	99.5	99.7	100.0	99.7
1951-06-06T03:00:00+01:00	98.8	88.6	87.5	92.5	87.2	84.7	97.9	93.2	98.1	88.9	99.9	81.0
1951-06-06T06:00:00+01:00	98.9	88.1	87.9	92.7	87.2	84.8	98.0	93.3	98.3	89.0	99.9	81.0
1951-06-06T09:00:00+01:00	100.0	91.2	91.5	95.0	87.8	85.4	98.6	94.8	100.0	90.4	100.0	83.4
1951-06-06T12:00:00+01:00	66.1	78.7	45.0	63.4	67.9	65.5	74.5	84.5	73.6	80.1	84.3	59.7
1951-06-06T15:00:00+01:00	65.4	80.7	53.9	66.9	60.8	58.4	59.3	71.8	77.7	67.4	64.3	66.1
1951-06-06T18:00:00+01:00	75.9	83.3	69.0	77.4	66.8	64.4	69.6	77.7	86.0	73.3	74.1	73.3
1951-06-06T21:00:00+01:00	81.9	83.0	72.7	80.5	70.5	68.1	77.0	80.7	88.6	76.4	84.0	75.2
1951-06-07T00:00:00+01:00	82.2	84.6	73.0	81.0	70.8	68.4	76.2	81.5	88.2	77.1	84.4	75.8
1951-06-07T03:00:00+01:00	79.1	61.5	58.2	59.9	61.2	59.5	74.5	69.5	78.0	62.3	82.1	50.3
1951-06-07T06:00:00+01:00	69.4	60.9	51.6	54.5	53.8	52.1	67.3	65.5	68.9	58.3	74.0	48.6
1951-06-07T09:00:00+01:00	62.3	44.1	33.6	39.8	43.2	41.4	54.3	46.3	56.5	39.1	66.2	32.6
1951-06-07T12:00:00+01:00	62.6	42.0	32.9	39.7	46.0	44.3	57.8	48.5	55.7	41.3	65.0	31.7
1951-06-07T15:00:00+01:00	65.3	46.2	38.5	45.4	51.0	49.2	61.0	61.0	59.8	53.8	65.0	36.7
1951-06-07T18:00:00+01:00	82.5	57.1	53.9	56.6	60.4	58.6	70.7	70.9	79.3	63.7	76.0	46.8
1951-06-07T21:00:00+01:00	97.4	67.2	71.4	70.2	74.7	73.0	88.0	81.0	95.1	73.8	90.9	57.1
1951-06-08T00:00:00+01:00	100.0	67.3	73.9	72.6	78.7	77.0	95.2	82.6	96.8	75.4	100.0	57.2
1951-06-08T03:00:00+01:00	93.0	93.7	88.8	100.0	88.9	92.0	97.5	94.8	96.0	94.4	94.7	94.3
1951-06-08T06:00:00+01:00	98.5	94.8	95.4	100.0	90.7	93.8	99.1	95.0	98.9	94.7	99.6	97.0
1951-06-08T09:00:00+01:00	100.0	99.0	99.8	100.0	92.2	95.3	100.0	96.8	99.9	96.5	100.0	99.5
1951-06-08T12:00:00+01:00	99.9	98.6	99.7	100.0	91.6	94.8	99.6	96.3	100.0	96.0	99.9	99.5
1951-06-08T15:00:00+01:00	98.6	97.3	96.3	100.0	90.9	94.0	99.2	95.2	99.2	94.9	98.6	97.8
1951-06-08T18:00:00+01:00	98.6	96.3	94.4	100.0	90.2	93.4	98.8	94.6	98.8	94.2	99.8	96.4
1951-06-08T21:00:00+01:00	98.6	96.3	94.4	100.0	90.3	93.5	98.8	94.7	98.7	94.3	99.9	96.4
1951-06-09T00:00:00+01:00	98.6	95.3	94.5	100.0	90.2	93.4	98.8	94.6	98.7	94.2	99.5	96.6
1951-06-09T03:00:00+01:00	100.0	80.3	74.3	75.7	80.0	78.6	96.2	85.6	98.9	78.1	100.0	65.5
1951-06-09T06:00:00+01:00	89.0	77.8	63.9	69.1	75.7	74.3	93.5	83.7	84.4	76.1	98.3	60.3
1951-06-09T09:00:00+01:00	64.3	71.5	38.4	48.3	49.3	47.9	54.4	55.3	62.4	47.8	65.3	47.8
1951-06-09T12:00:00+01:00	62.4	71.4	34.5	45.7	47.1	45.7	51.8	53.4	58.1	45.9	64.4	46.1
1951-06-09T15:00:00+01:00	64.0	70.0	36.9	45.9	48.1	46.8	55.1	57.3	61.0	49.8	64.1	46.2
1951-06-09T18:00:00+01:00	67.8	74.1	49.5	57.4	58.4	57.0	65.9	70.6	68.8	63.0	67.8	55.8
1951-06-09T21:00:00+01:00	75.3	75.9	59.6	64.3	63.7	62.4	73.8	74.6	77.9	67.1	78.1	60.1
1951-06-10T00:00:00+01:00	71.9	74.3	53.4	60.2	61.6	60.3	72.4	74.8	72.0	67.2	79.7	57.4
1951-06-10T03:00:00+01:00	82.0	77.4	65.8	67.9	68.6	66.4	79.8	83.3	82.0	79.0	88.1	62.8
1951-06-10T06:00:00+01:00	79.0	78.6	64.1	68.1	66.4	64.2	77.3	82.1	79.6	77.9	86.2	63.8
1951-06-10T09:00:00+01:00	74.0	73.2	47.5	54.0	57.7	55.5	65.3	75.4	69.6	71.2	76.1	51.1
1951-06-10T12:00:00+01:00	62.8	75.1	41.4	49.0	51.4	49.2	56.1	68.4	60.3	64.1	64.2	49.4
1951-06-10T15:00:00+01:00	70.7	76.0	51.8	56.9	59.2	57.0	63.6	74.6	70.0	70.4	66.5	55.4
1951-06-10T18:00:00+01:00	75.7	77.8	63.3	65.7	64.0	61.8	71.6	80.3	78.3	76.1	75.0	62.4
1951-06-10T21:00:00+01:00	82.0	78.4	68.2	69.0	66.7	64.5	75.2	81.4	84.2	77.2	80.2	64.0
1951-06-11T00:00:00+01:00	82.9	78.7	69.5	70.7	67.9	65.7	76.1	81.5	85.1	77.3	81.4	64.8
1951-06-11T03:00:00+01:00	79.3	77.0	71.1	76.1	69.3	67.6	75.8	83.1	87.2	78.8	70.8	69.1
1951-06-11T06:00:00+01:00	74.5	76.9	65.7	71.7	63.9	62.2	67.0	79.6	80.7	75.4	62.3	66.9
1951-06-11T09:00:00+01:00	68.4	74.4	55.9	64.5	56.3	54.6	57.0	74.4	74.7	70.1	55.3	61.9
1951-06-11T12:00:00+01:00	63.8	73.5	50.2	61.1	54.7	53.0	55.3	67.2	68.2	62.9	55.4	58.9
1951-06-11T15:00:00+01:00	67.4	75.6	58.1	67.4	59.1	57.4	60.3	75.5	74.0	71.2	57.3	64.5
1951-06-11T18:00:00+01:00	75.3	78.3	68.7	74.7	66.1	64.4	69.2	82.0	83.4	77.8	64.3	70.2
1951-06-11T21:00:00+01:00	79.7	76.6	70.5	75.2	67.4	65.7	72.7	80.5	87.5	76.3	67.5	68.5
1951-06-12T00:00:00+01:00	77.5	80.4	72.6	78.7	71.2	69.6	76.8	85.5	85.9	81.3	67.0	72.6
1951-06-12T03:00:00+01:00	78.6	66.1	54.0	61.4	54.0	54.6	58.7	65.1	74.3	60.3	68.3	52.5
1951-06-12T06:00:00+01:00	64.3	67.1	50.6	57.4	49.1	49.7	49.0	66.5	64.4	61.7	50.9	52.9
1951-06-12T09:00:00+01:00	59.7	64.6	37.3	50.0	44.5	45.0	43.0	61.6	55.3	56.9	50.0	45.0
1951-06-12T12:00:00+01:00	48.9	61.8	23.0	38.8	37.3	37.9	36.8	58.1	42.6	53.3	44.5	36.9
1951-06-12T15:00:00+01:00	48.0	54.5	24.8	39.4	36.3	36.8	35.0	49.2	43.0	44.4	40.5	37.3
1951-06-12T18:00:00+01:00	57.2	57.7	35.0	44.9	37.4	37.9	40.0	51.8	53.6	47.0	51.6	41.0
1951-06-12T21:00:00+01:00	52.3	53.8	28.2	40.6	37.8	38.3	42.4	54.4	46.0	49.6	52.6	35.2
1951-06-13T00:00:00+01:00	40.4	26.5	11.0	18.7	18.2	18.7	28.0	32.9	31.4	28.1	44.8	11.5
1951-06-13T03:00:00+01:00	58.6	46.9	37.6	39.1	36.6	35.6	46.5	47.0	57.1	39.7	67.3	36.9
1951-06-13T06:00:00+01:00	63.8	65.5	51.9	56.2	51.5	50.5	55.7	64.3	66.6	57.0	68.1	56.6
1951-06-13T09:00:00+01:00	67.1	68.2	50.3	55.3	55.6	54.6	59.1	67.5	67.0	60.3	69.0	54.4
1951-06-13T12:00:00+01:00	72.2	66.0	50.5	54.3	56.5	55.6	62.3	65.0	69.4	57.7	73.6	51.9
1951-06-13T15:00:00+01:00	73.4	69.7	57.7	61.2	57.0	56.1	62.1	67.6	77.6	60.3	72.7	58.8
1951-06-13T18:00:00+01:00	81.6	73.9	67.8	68.8	66.3	65.3	73.8	79.8	84.0	72.5	83.6	64.8
1951-06-13T21:00:00+01:00	83.5	73.4	69.1	69.0	66.6	65.7	74.8	79.7	86.4	72.4	83.5	64.4
1951-06-14T00:00:00+01:00	83.3	73.3	68.7	69.4	67.8	66.9	76.0	80.2	86.2	72.9	84.4	64.4
1951-06-14T03:00:00+01:00	82.4	72.9	68.3	69.5	68.5	67.2	78.2	84.3	84.9	78.7	82.7	65.4
1951-06-14T06:00:00+01:00	81.6	73.3	70.3	71.3	69.0	67.7	78.3	83.2	83.6	77.6	85.7	65.6
1951-06-14T09:00:00+01:00	70.6	71.6	53.4	57.6	60.4	59.1	68.3	77.9	69.0	72.3	73.2	54.7
1951-06-14T12:00:00+01:00	61.5	63.4	51.2	57.4	58.8	57.5	62.8	74.9	63.9	69.3	61.1	56.7
1951-06-14T15:00:00+01:00	65.9	62.1	53.5	57.3	56.8	55.5	62.5	72.4	68.7	66.9	62.5	56.5
1951-06-14T18:00:00+01:00	71.6	68.8	58.5	61.4	59.8	58.5	69.4	75.7	72.8	70.1	76.3	59.7
1951-06-14T21:00:00+01:00	70.3	61.7	57.0	58.3	59.3	58.0	72.2	73.7	71.1	68.1	78.9	54.5
1951-06-15T00:00:00+01:00	74.7	63.0	61.0	60.9	61.4	60.1	73.5	74.9	76.7	69.3	78.3	56.2
1951-06-15T03:00:00+01:00	85.0	61.4	52.2	59.0	68.3	67.0	79.5	72.1	74.9	64.7	87.5	50.4
1951-06-15T06:00:00+01:00	77.8	60.9	48.0	54.6	62.7	61.4	73.4	69.7	68.7	62.4	80.6	48.4
1951-06-15T09:00:00+01:00	70.0	47.6	29.3	40.9	54.5	53.2	62.9	53.0	55.1	45.6	76.7	35.9
1951-06-15T12:00:00+01:00	72.5	43.6	27.8	38.4	51.9	50.6	60.7	49.9	57.9	42.6	73.8	31.7
1951-06-15T15:00:00+01:00	73.0	43.6	33.7	44.8	60.5	59.2	70.7	55.2	57.7	47.8	79.1	31.9
1951-06-15T18:00:00+01:00	79.1	46.1	38.2	47.1	66.2	64.9	83.9	72.2	59.9	64.9	92.5	34.5
1951-06-15T21:00:00+01:00	83.6	49.4	44.8	53.6	73.5	72.2	91.8	76.9	63.9	69.6	96.5	36.7
1951-06-16T00:00:00+01:00	90.4	55.0	49.2	60.6	81.8	80.4	97.3	83.3	67.4	75.9	100.0	38.6
1951-06-16T03:00:00+01:00	80.5	64.4	68.1	74.1	74.1	72.6	84.9	83.8	84.8	79.9	94.3	62.8
1951-06-16T06:00:00+01:00	81.9	72.9	73.0	80.5	79.5	78.0	88.1	88.6	86.0	84.7	94.9	71.2
1951-06-16T09:00:00+01:00	76.0	70.9	63.4	74.0	73.6	72.1	75.7	85.5	83.8	81.6	85.5	70.4
1951-06-16T12:00:00+01:00	100.0	86.0	91.2	93.3	87.1	85.5	95.5	92.9	100.0	89.0	99.9	84.2
1951-06-16T15:00:00+01:00	99.8	86.5	91.1	93.7	87.8	86.3	96.3	93.5	99.6	89.7	100.0	84.6
1951-06-16T18:00:00+01:00	98.3	83.8	86.8	90.9	86.5	85.0	94.9	92.1	97.9	88.2	99.6	82.0
1951-06-16T21:00:00+01:00	89.1	82.4	79.7	87.3	82.7	81.2	90.6	90.4	92.2	86.5	97.9	80.6
1951-06-17T00:00:00+01:00	83.8	80.1	75.6	83.1	76.4	74.9	79.6	85.0	89.9	81.1	91.6	78.4
1951-06-17T03:00:00+01:00	75.7	77.2	67.0	70.8	61.9	59.5	65.1	74.3	84.0	67.3	69.4	62.8
1951-06-17T06:00:00+01:00	72.5	77.2	63.0	69.0	58.8	56.5	60.9	73.2	78.5	66.2	63.3	61.8
1951-06-17T09:00:00+01:00	69.0	75.3	52.7	60.0	52.5	50.1	52.8	63.0	71.2	56.0	57.8	54.1
1951-06-17T12:00:00+01:00	65.0	74.2	46.8	55.9	49.4	47.0	48.9	57.6	66.4	50.6	54.2	50.8
1951-06-17T15:00:00+01:00	66.8	74.7	53.3	60.8	53.3	50.9	54.5	64.7	70.3	57.7	57.1	55.0
1951-06-17T18:00:00+01:00	74.2	78.4	65.5	70.6	62.7	60.3	66.0	75.8	79.6	68.8	64.2	62.7
1951-06-17T21:00:00+01:00	80.8	78.7	70.4	74.7	68.6	66.2	75.5	79.7	85.1	72.7	78.6	64.2
1951-06-18T00:00:00+01:00	79.5	78.8	69.1	74.0	67.1	64.7	73.4	78.3	83.2	71.3	77.6	63.9
1951-06-18T03:00:00+01:00	76.4	70.9	53.7	61.8	58.2	58.3	62.2	69.8	72.9	65.5	67.1	53.6
1951-06-18T06:00:00+01:00	64.2	71.3	49.0	57.5	51.0	51.0	51.5	67.2	63.8	62.8	52.2	53.2
1951-06-18T09:00:00+01:00	55.8	67.3	27.2	42.2	41.5	41.6	40.7	51.6	48.8	47.3	45.9	39.6
1951-06-18T12:00:00+01:00	54.0	56.6	24.7	39.9	39.1	39.1	38.1	46.9	47.2	42.6	43.9	37.3
1951-06-18T15:00:00+01:00	53.4	53.9	26.0	39.5	37.7	37.8	37.8	46.2	48.0	41.9	42.3	34.7
1951-06-18T18:00:00+01:00	63.9	64.8	42.0	52.1	47.5	47.5	50.2	59.7	61.8	55.4	50.6	45.6
1951-06-18T21:00:00+01:00	66.7	68.2	44.4	56.0	53.3	53.3	58.4	66.8	62.7	62.5	63.0	49.8
1951-06-19T00:00:00+01:00	61.2	68.8	37.8	52.9	54.4	54.4	60.1	67.8	54.2	63.5	63.7	47.1
1951-06-19T03:00:00+01:00	58.4	52.3	28.9	43.4	42.2	44.0	48.6	57.1	50.3	51.6	58.8	32.5
1951-06-19T06:00:00+01:00	55.6	51.9	34.0	41.2	31.8	33.6	36.0	51.3	52.4	45.7	43.4	29.3
1951-06-19T09:00:00+01:00	58.1	40.6	36.0	42.6	24.7	26.5	26.3	31.9	61.8	26.3	39.1	32.2
1951-06-19T12:00:00+01:00	54.3	41.6	34.1	41.8	22.3	24.1	21.7	28.9	59.8	23.3	34.1	34.4
1951-06-19T15:00:00+01:00	49.5	42.1	18.6	32.4	23.4	25.2	22.5	31.5	44.6	25.9	34.5	26.6
1951-06-19T18:00:00+01:00	55.1	60.4	36.5	51.2	40.8	42.6	41.0	53.2	56.2	47.6	41.5	45.3
1951-06-19T21:00:00+01:00	82.0	66.8	59.0	65.9	54.2	56.0	59.2	64.1	81.1	58.5	66.5	55.8
1951-06-20T00:00:00+01:00	68.8	57.3	39.3	53.3	48.1	49.9	52.2	59.8	62.9	54.2	59.2	39.2
1951-06-20T03:00:00+01:00	59.6	21.0	25.4	28.9	28.2	30.4	38.6	35.6	42.1	31.6	56.6	11.9
1951-06-20T06:00:00+01:00	59.4	44.0	39.7	43.1	35.0	37.2	37.8	50.3	50.0	46.3	48.3	33.0
1951-06-20T09:00:00+01:00	58.9	35.4	26.7	32.6	26.0	28.1	28.1	29.4	45.3	25.4	48.0	22.9
1951-06-20T12:00:00+01:00	53.3	31.5	26.0	31.3	20.0	22.2	22.4	23.4	44.5	19.4	41.8	22.3
1951-06-20T15:00:00+01:00	51.6	35.0	18.1	29.4	25.5	27.7	25.8	32.5	36.1	28.6	43.7	20.0
1951-06-20T18:00:00+01:00	63.5	50.5	32.5	43.4	39.5	41.7	39.5	52.3	47.9	48.3	57.5	33.1
1951-06-20T21:00:00+01:00	70.3	55.2	44.0	53.1	51.5	53.7	53.4	60.8	57.5	56.9	61.9	40.2
1951-06-21T00:00:00+01:00	69.5	41.8	40.6	45.4	40.7	42.9	47.6	48.9	56.7	44.9	61.1	32.0
1951-06-21T03:00:00+01:00	69.7	49.5	43.8	50.8	51.8	51.7	61.4	60.9	62.4	55.6	69.8	36.9
1951-06-21T06:00:00+01:00	64.6	48.1	45.9	47.2	41.5	41.5	51.2	55.3	59.6	50.1	59.6	38.5
1951-06-21T09:00:00+01:00	55.1	43.5	28.0	35.7	32.4	32.3	39.1	37.4	47.5	32.1	52.7	31.1
1951-06-21T12:00:00+01:00	51.5	41.7	27.6	33.5	28.2	28.2	35.2	31.0	44.7	25.7	47.2	28.4
1951-06-21T15:00:00+01:00	54.7	51.1	30.1	40.4	34.9	34.8	37.2	41.6	49.6	36.3	49.2	37.3
1951-06-21T18:00:00+01:00	71.3	65.0	52.4	58.4	52.5	52.4	57.4	63.4	70.1	58.2	62.2	52.0
1951-06-21T21:00:00+01:00	72.8	67.4	53.5	60.1	54.9	54.8	63.0	66.3	71.0	61.0	68.6	54.1
1951-06-22T00:00:00+01:00	74.3	68.7	58.2	63.0	59.9	59.8	67.4	71.1	73.0	65.9	72.0	56.8
1951-06-22T03:00:00+01:00	73.1	76.0	59.6	67.9	62.8	61.9	63.7	75.9	73.3	69.7	69.4	61.9
1951-06-22T06:00:00+01:00	69.4	76.0	55.7	64.0	54.4	53.5	50.8	70.5	71.8	64.2	55.4	60.6
1951-06-22T09:00:00+01:00	55.1	60.7	32.8	46.2	42.8	41.9	37.2	52.6	52.3	46.4	44.6	45.4
1951-06-22T12:00:00+01:00	47.0	61.4	25.5	39.9	34.3	33.4	25.8	43.5	44.3	37.3	35.3	41.1
1951-06-22T15:00:00+01:00	51.2	64.3	35.1	46.9	41.3	40.4	33.7	52.5	50.9	46.3	36.7	47.7
1951-06-22T18:00:00+01:00	69.7	72.9	53.3	60.8	54.9	54.0	52.6	67.0	70.4	60.8	53.7	56.0
1951-06-22T21:00:00+01:00	77.0	76.2	61.4	69.9	65.9	65.0	68.9	77.4	78.7	71.2	68.2	62.3
1951-06-23T00:00:00+01:00	75.9	75.7	59.4	68.5	64.1	63.2	66.7	76.0	75.8	69.8	72.4	61.3
1951-06-23T03:00:00+01:00	71.4	67.7	50.0	62.8	54.6	56.8	60.7	73.3	65.1	66.5	66.4	54.6
1951-06-23T06:00:00+01:00	67.8	65.8	46.7	58.1	47.8	49.9	51.6	69.1	60.5	62.3	59.2	50.2
1951-06-23T09:00:00+01:00	54.2	55.6	25.1	41.5	34.8	37.0	34.5	57.4	44.0	50.6	45.2	37.3
1951-06-23T12:00:00+01:00	46.9	51.2	20.3	36.6	30.1	32.3	27.8	49.0	37.6	42.2	35.2	33.9
1951-06-23T15:00:00+01:00	49.1	54.1	27.2	41.9	34.4	36.6	32.9	50.3	42.3	43.5	36.1	39.1
1951-06-23T18:00:00+01:00	61.3	58.6	38.6	49.2	40.8	43.0	44.0	60.5	53.6	53.6	48.1	40.6
1951-06-23T21:00:00+01:00	56.0	48.8	29.2	43.3	38.6	40.8	46.0	59.9	44.8	53.1	55.5	31.0
1951-06-24T00:00:00+01:00	52.9	33.4	22.1	33.5	32.7	34.9	44.6	51.3	39.2	44.5	53.8	17.3
1951-06-24T03:00:00+01:00	64.1	28.7	31.9	35.7	34.6	37.1	49.7	45.2	46.2	41.2	62.5	18.2
1951-06-24T06:00:00+01:00	59.8	29.9	31.9	35.9	31.9	34.4	45.4	43.9	43.3	39.9	58.1	19.9
1951-06-24T09:00:00+01:00	56.5	41.9	41.5	43.8	36.6	39.1	46.8	43.1	41.3	39.1	49.6	30.5
1951-06-24T12:00:00+01:00	46.9	34.9	24.6	29.6	20.9	23.4	27.2	31.9	33.2	27.9	35.9	22.1
1951-06-24T15:00:00+01:00	52.4	34.1	17.8	26.6	18.7	21.2	21.0	29.0	32.3	25.0	41.4	20.8
1951-06-24T18:00:00+01:00	59.3	51.5	34.9	45.1	36.0	38.5	39.6	50.5	46.0	46.5	54.8	38.8
1951-06-24T21:00:00+01:00	61.9	52.3	40.3	48.7	43.8	46.3	50.4	57.5	50.9	53.5	55.6	38.4
1951-06-25T00:00:00+01:00	61.0	41.2	34.1	41.5	40.8	43.3	52.3	54.0	46.4	50.0	60.0	27.1
1951-06-25T03:00:00+01:00	70.4	24.3	29.5	34.8	37.4	40.5	58.3	45.5	56.1	39.1	69.4	13.5
1951-06-25T06:00:00+01:00	75.3	49.2	53.0	59.5	50.9	54.1	62.2	66.2	69.9	59.8	64.0	42.8
1951-06-25T09:00:00+01:00	60.0	44.2	33.9	43.9	39.1	42.2	50.3	47.9	50.4	41.5	54.2	33.2
1951-06-25T12:00:00+01:00	47.6	36.7	18.6	29.7	20.9	24.1	30.1	32.1	40.3	25.7	39.9	23.9
1951-06-25T15:00:00+01:00	45.2	35.0	17.6	29.0	18.0	21.1	25.7	30.3	40.3	23.9	34.9	24.3
1951-06-25T18:00:00+01:00	65.2	48.4	39.7	46.5	34.0	37.1	46.0	48.4	61.5	42.1	57.0	41.2
1951-06-25T21:00:00+01:00	71.8	58.4	49.3	58.3	45.9	49.1	56.4	57.7	71.9	51.3	60.8	50.0
1951-06-26T00:00:00+01:00	77.5	61.6	53.8	62.1	48.9	52.0	59.5	60.0	77.4	53.6	63.6	54.0
1951-06-26T03:00:00+01:00	71.8	51.0	43.0	50.2	44.4	47.7	58.1	55.8	67.8	48.9	71.6	39.3
1951-06-26T06:00:00+01:00	64.6	45.5	39.9	44.3	36.7	40.0	49.3	50.5	60.7	43.6	62.4	33.7
1951-06-26T09:00:00+01:00	56.4	39.4	26.4	35.9	29.0	32.4	39.7	35.2	48.6	28.3	58.3	26.9
1951-06-26T12:00:00+01:00	58.1	45.6	27.9	38.5	30.8	34.2	38.8	37.6	51.5	30.7	55.0	31.0
1951-06-26T15:00:00+01:00	54.8	55.4	30.6	41.9	33.8	37.1	41.0	46.6	52.6	39.7	52.9	38.7
1951-06-26T18:00:00+01:00	71.1	58.7	45.8	52.9	44.5	47.8	54.4	59.3	67.5	52.4	68.3	44.9
1951-06-26T21:00:00+01:00	68.6	57.5	46.1	52.7	44.5	47.8	57.8	58.5	68.5	51.6	67.8	45.3
1951-06-27T00:00:00+01:00	74.1	59.2	49.8	55.8	49.3	52.6	62.5	61.5	73.8	54.6	70.4	47.4
1951-06-27T03:00:00+01:00	78.9	63.7	68.7	76.8	67.8	65.0	77.6	78.0	85.0	73.1	85.5	67.2
1951-06-27T06:00:00+01:00	82.9	73.7	80.3	87.8	75.1	72.3	79.2	88.2	90.6	83.3	83.6	80.5
1951-06-27T09:00:00+01:00	74.4	75.2	73.3	84.8	76.0	73.2	78.1	84.1	81.7	79.2	78.5	80.2
1951-06-27T12:00:00+01:00	78.9	66.9	73.0	82.7	77.2	74.4	82.0	85.1	86.7	80.2	80.0	73.6
1951-06-27T15:00:00+01:00	79.7	70.6	78.6	84.3	72.5	69.7	73.8	79.4	91.7	74.5	75.9	77.9
1951-06-27T18:00:00+01:00	94.7	79.4	83.8	91.9	83.8	80.9	87.5	94.2	96.3	89.3	92.4	83.1
1951-06-27T21:00:00+01:00	100.0	79.7	86.2	93.8	86.2	83.4	93.8	94.9	100.0	90.0	95.7	82.9
1951-06-28T00:00:00+01:00	97.5	79.6	85.9	94.0	86.3	83.5	97.1	95.0	97.4	90.1	100.0	83.0
1951-06-28T03:00:00+01:00	96.5	96.8	99.9	100.0	98.2	98.4	96.2	100.0	97.2	99.6	98.7	98.0
1951-06-28T06:00:00+01:00	99.1	96.9	99.9	100.0	98.0	98.2	96.1	100.0	98.0	99.6	100.0	97.9
1951-06-28T09:00:00+01:00	100.0	91.2	100.0	100.0	98.7	98.9	96.7	100.0	100.0	99.7	96.5	100.0
1951-06-28T12:00:00+01:00	90.2	91.4	99.8	100.0	99.1	99.2	96.9	100.0	95.3	100.0	92.0	95.6
1951-06-28T15:00:00+01:00	93.8	96.3	99.9	100.0	98.4	98.6	94.8	100.0	98.5	99.7	90.8	98.6
1951-06-28T18:00:00+01:00	96.7	96.8	99.9	100.0	97.9	98.0	94.0	100.0	97.8	99.6	96.6	98.0
1951-06-28T21:00:00+01:00	96.2	96.6	99.9	100.0	97.5	97.7	92.7	100.0	97.6	99.6	93.8	97.9
1951-06-29T00:00:00+01:00	94.0	96.5	99.9	100.0	96.7	96.9	91.7	100.0	96.6	99.6	94.5	97.8
1951-06-29T03:00:00+01:00	93.1	98.2	98.5	98.9	86.2	85.9	94.0	94.8	98.1	89.9	99.4	97.6
1951-06-29T06:00:00+01:00	93.1	98.4	98.5	98.8	86.0	85.7	93.7	94.5	97.9	89.6	98.9	97.5
1951-06-29T09:00:00+01:00	88.7	96.2	100.0	100.0	86.2	85.9	93.0	94.6	98.0	89.7	93.6	98.6
1951-06-29T12:00:00+01:00	87.8	94.0	99.1	98.7	83.1	82.7	80.8	93.3	99.1	88.4	74.5	98.2
1951-06-29T15:00:00+01:00	76.1	100.0	97.9	97.4	77.9	77.5	74.5	89.3	89.6	84.4	67.7	99.0
1951-06-29T18:00:00+01:00	82.3	98.2	97.7	96.7	78.5	78.2	78.9	89.3	94.1	84.4	76.1	97.6
1951-06-29T21:00:00+01:00	90.9	97.7	97.7	96.4	81.8	81.5	86.2	93.2	94.6	88.3	94.1	97.7
1951-06-30T00:00:00+01:00	91.8	98.0	98.2	97.8	84.4	84.0	90.2	94.0	95.4	89.1	100.0	97.3
1951-06-30T03:00:00+01:00	98.6	78.9	87.8	91.2	86.1	84.5	93.5	96.0	100.0	91.5	100.0	74.2
1951-06-30T06:00:00+01:00	93.3	78.2	88.4	91.2	82.6	81.0	88.3	93.3	99.6	88.8	92.4	74.7
1951-06-30T09:00:00+01:00	86.2	74.3	90.5	91.3	83.4	81.8	88.0	96.6	98.9	92.1	84.1	77.5
1951-06-30T12:00:00+01:00	79.7	67.9	60.3	71.8	69.8	68.2	72.2	92.3	79.7	87.8	81.6	61.2
1951-06-30T15:00:00+01:00	78.5	66.4	56.3	66.2	62.6	61.0	70.8	75.0	79.2	70.4	88.5	57.0
1951-06-30T18:00:00+01:00	90.9	67.2	72.2	75.5	70.1	68.5	77.7	81.7	91.0	77.2	89.6	61.2
1951-06-30T21:00:00+01:00	91.5	66.5	80.7	82.6	77.2	75.6	85.8	88.5	94.6	84.0	91.8	64.8
1951-07-01T00:00:00+01:00	83.5	72.1	74.1	80.0	72.0	70.4	79.8	84.8	88.6	80.3	92.2	67.5
1951-07-01T03:00:00+01:00	77.8	73.2	73.7	80.8	74.8	70.9	80.0	86.9	88.7	83.6	82.2	70.0
1951-07-01T06:00:00+01:00	78.7	74.0	74.4	81.1	71.1	67.1	71.9	83.9	88.6	80.7	76.1	70.8
1951-07-01T09:00:00+01:00	75.2	69.1	63.5	75.1	78.6	74.6	80.0	86.6	78.8	83.4	74.7	64.5
1951-07-01T12:00:00+01:00	98.2	62.4	80.8	81.5	84.6	80.7	87.0	83.0	95.5	79.8	87.6	61.0
1951-07-01T15:00:00+01:00	95.4	68.6	87.1	91.0	86.2	82.2	93.4	95.5	100.0	92.3	100.0	74.6
1951-07-01T18:00:00+01:00	94.3	70.9	81.4	86.2	84.7	80.7	91.7	94.7	95.6	91.5	96.7	69.5
1951-07-01T21:00:00+01:00	90.2	63.7	74.6	79.3	78.4	74.4	86.3	88.9	91.3	85.7	96.7	61.7
1951-07-02T00:00:00+01:00	89.4	72.7	78.6	85.0	82.1	78.2	88.0	92.2	92.7	89.0	95.6	70.2
1951-07-02T03:00:00+01:00	90.3	79.3	91.9	99.7	84.0	82.6	86.7	98.7	100.0	93.9	92.7	86.1
1951-07-02T06:00:00+01:00	91.7	86.9	95.5	99.9	89.8	88.5	92.5	99.8	100.0	98.4	93.7	91.9
1951-07-02T09:00:00+01:00	99.6	87.0	99.0	100.0	91.4	90.0	96.1	100.0	100.0	99.2	99.9	94.2
1951-07-02T12:00:00+01:00	98.2	83.8	98.1	100.0	91.2	89.9	95.7	99.9	100.0	98.8	99.8	94.5
1951-07-02T15:00:00+01:00	98.7	86.9	97.4	100.0	91.4	90.0	95.5	99.9	100.0	98.7	100.0	93.8
1951-07-02T18:00:00+01:00	98.1	89.7	96.9	100.0	91.3	89.9	95.4	99.9	100.0	98.6	99.6	93.3
1951-07-02T21:00:00+01:00	98.4	89.6	97.0	100.0	91.3	89.9	95.0	99.9	100.0	98.7	99.5	93.4
1951-07-03T00:00:00+01:00	98.4	89.4	97.0	100.0	91.3	89.9	95.1	99.9	100.0	98.7	99.5	93.4
1951-07-03T03:00:00+01:00	99.6	98.7	87.4	94.5	87.6	85.7	95.2	96.0	99.1	91.5	99.7	84.3
1951-07-03T06:00:00+01:00	99.6	98.9	87.1	94.5	87.6	85.7	95.0	95.8	98.9	91.3	99.9	84.7
1951-07-03T09:00:00+01:00	100.0	99.2	88.8	95.9	87.6	85.7	95.0	95.8	100.0	91.3	100.0	86.1
1951-07-03T12:00:00+01:00	85.8	100.0	74.8	87.2	86.6	84.6	94.5	96.0	90.2	91.6	96.9	78.4
1951-07-03T15:00:00+01:00	70.6	98.8	61.5	77.2	73.6	71.7	77.1	90.3	80.1	85.8	93.6	74.8
1951-07-03T18:00:00+01:00	79.3	97.6	67.7	80.8	70.3	68.4	75.9	84.8	85.7	80.3	96.0	79.3
1951-07-03T21:00:00+01:00	79.1	98.4	76.6	86.2	74.6	72.7	78.5	88.9	87.8	84.5	94.5	82.7
1951-07-04T00:00:00+01:00	81.7	98.9	78.7	87.7	76.5	74.6	77.0	90.8	89.3	86.4	93.2	83.9
1951-07-04T03:00:00+01:00	84.0	87.2	68.3	76.1	71.0	70.1	80.7	85.5	87.4	80.8	93.3	68.8
1951-07-04T06:00:00+01:00	81.1	88.5	70.5	77.5	70.3	69.4	81.1	86.1	88.8	81.4	91.2	70.8
1951-07-04T09:00:00+01:00	75.4	86.7	50.4	64.6	64.4	63.5	77.9	79.7	74.0	75.0	96.8	57.7
1951-07-04T12:00:00+01:00	74.7	87.5	52.5	65.7	72.7	71.9	86.2	88.7	73.0	84.1	95.8	59.1
1951-07-04T15:00:00+01:00	69.5	83.5	51.5	62.9	62.5	61.7	66.5	79.6	71.9	74.9	74.3	57.9
1951-07-04T18:00:00+01:00	80.1	86.8	69.6	76.0	71.5	70.6	76.2	85.4	88.0	80.7	76.5	67.5
1951-07-04T21:00:00+01:00	82.0	87.7	72.1	79.1	75.4	74.6	83.2	87.9	89.8	83.3	82.2	69.3
1951-07-05T00:00:00+01:00	80.2	87.4	70.2	77.7	73.6	72.7	80.9	87.1	88.5	82.5	79.4	69.0
1951-07-05T03:00:00+01:00	78.5	72.0	58.3	65.6	62.4	61.9	73.0	75.5	83.1	68.3	81.7	56.2
1951-07-05T06:00:00+01:00	77.0	72.9	57.6	64.1	59.3	58.8	67.0	74.2	81.4	67.0	76.0	56.4
1951-07-05T09:00:00+01:00	64.0	61.5	33.7	46.7	49.7	49.1	56.1	67.3	62.1	60.2	69.4	41.5
1951-07-05T12:00:00+01:00	59.9	65.4	30.9	44.7	42.4	41.8	47.2	49.9	60.4	42.7	72.7	40.8
1951-07-05T15:00:00+01:00	59.0	59.6	30.5	44.0	41.3	40.7	49.5	47.8	59.9	40.6	75.4	39.4
1951-07-05T18:00:00+01:00	67.1	49.7	28.1	39.3	42.1	41.6	61.1	52.7	60.0	45.5	91.0	28.5
1951-07-05T21:00:00+01:00	63.2	38.3	28.4	34.2	39.9	39.3	60.4	54.7	59.5	47.5	82.2	21.1
1951-07-06T00:00:00+01:00	84.1	57.2	58.3	63.6	65.3	64.7	81.5	75.4	83.5	68.2	96.7	47.3
1951-07-06T03:00:00+01:00	98.7	74.5	87.6	92.1	87.2	85.7	94.1	92.1	98.9	89.6	100.0	67.2
1951-07-06T06:00:00+01:00	98.3	76.4	89.0	93.2	87.6	86.2	95.5	92.8	100.0	90.4	99.8	68.6
1951-07-06T09:00:00+01:00	89.8	80.2	92.4	98.1	96.6	95.2	100.0	100.0	91.2	100.0	92.0	72.8
1951-07-06T12:00:00+01:00	73.7	50.4	55.2	61.6	59.9	58.5	68.4	73.5	81.1	64.8	80.5	40.6
1951-07-06T15:00:00+01:00	71.1	54.4	51.9	61.2	56.8	55.3	63.3	71.5	79.4	62.1	77.6	41.5
1951-07-06T18:00:00+01:00	81.2	70.7	70.7	78.7	69.4	68.0	74.5	82.7	88.5	77.0	85.9	61.3
1951-07-06T21:00:00+01:00	80.7	73.4	74.5	82.4	75.7	74.2	80.8	87.9	90.8	83.9	85.2	63.7
1951-07-07T00:00:00+01:00	70.7	58.8	62.8	70.4	65.7	64.2	74.2	79.7	83.5	73.0	81.0	48.9
1951-07-07T03:00:00+01:00	75.5	69.9	69.4	79.8	71.6	68.9	77.2	81.8	87.9	77.9	84.2	69.4
1951-07-07T06:00:00+01:00	73.9	75.0	70.0	81.8	71.7	69.0	74.1	84.6	86.7	80.7	81.6	73.1
1951-07-07T09:00:00+01:00	74.4	76.7	67.8	82.6	80.7	78.0	84.0	94.2	83.2	90.3	84.4	72.7
1951-07-07T12:00:00+01:00	71.8	72.8	64.5	80.8	76.9	74.2	78.9	90.9	82.1	87.0	81.2	71.0
1951-07-07T15:00:00+01:00	95.7	77.5	85.5	94.8	84.2	81.5	87.0	92.0	100.0	88.1	89.2	79.4
1951-07-07T18:00:00+01:00	98.3	80.1	85.7	94.9	87.4	84.7	95.6	95.1	100.0	91.2	96.4	78.9
1951-07-07T21:00:00+01:00	96.7	81.3	82.1	92.7	86.7	84.0	95.7	95.1	96.7	91.2	100.0	77.7
1951-07-08T00:00:00+01:00	88.2	79.3	75.0	88.2	82.8	80.1	92.2	93.0	91.5	89.1	98.2	75.0
1951-07-08T03:00:00+01:00	87.4	74.9	64.1	69.2	70.4	69.8	84.0	81.3	88.0	76.2	97.9	59.0
1951-07-08T06:00:00+01:00	75.3	73.9	60.3	66.7	68.2	67.6	81.0	79.6	78.4	74.5	92.0	56.8
1951-07-08T09:00:00+01:00	59.6	56.4	34.0	43.0	42.0	41.4	49.8	59.8	59.5	54.7	73.1	40.6
1951-07-08T12:00:00+01:00	59.2	67.0	36.4	46.8	45.0	44.4	49.2	51.5	61.7	46.3	63.9	44.0
1951-07-08T15:00:00+01:00	65.4	71.9	47.1	55.5	55.3	54.7	60.3	68.3	69.2	63.2	65.6	50.6
1951-07-08T18:00:00+01:00	74.7	74.9	62.0	67.1	62.0	61.4	67.7	75.4	82.5	70.3	69.8	59.3
1951-07-08T21:00:00+01:00	75.1	75.7	63.1	68.7	65.2	64.6	73.3	79.3	83.2	74.2	74.3	60.8
1951-07-09T00:00:00+01:00	76.4	75.4	64.0	69.6	65.4	64.8	73.2	78.3	83.9	73.2	76.1	60.5
1951-07-09T03:00:00+01:00	78.0	81.5	69.6	77.8	68.8	66.3	74.2	85.9	89.7	81.3	69.3	72.4
1951-07-09T06:00:00+01:00	75.2	81.9	68.4	76.7	65.4	62.9	68.7	83.8	87.9	79.2	63.4	72.5
1951-07-09T09:00:00+01:00	70.3	78.9	55.3	66.6	57.9	55.4	60.1	78.1	78.5	73.5	60.7	63.9
1951-07-09T12:00:00+01:00	66.5	78.8	52.8	66.0	56.8	54.3	58.4	77.7	75.5	73.1	58.6	64.2
1951-07-09T15:00:00+01:00	71.5	78.5	60.9	70.6	59.8	57.3	61.8	79.5	82.8	74.8	60.9	67.7
1951-07-09T18:00:00+01:00	78.1	80.6	67.9	76.6	66.9	64.4	71.9	84.3	89.1	79.7	67.4	71.6
1951-07-09T21:00:00+01:00	79.7	81.9	70.9	79.0	69.2	66.7	74.5	85.7	90.7	81.0	70.3	73.0
1951-07-10T00:00:00+01:00	80.7	81.7	70.7	79.6	70.5	68.0	76.8	86.2	91.4	81.6	72.1	72.8
1951-07-10T03:00:00+01:00	79.6	80.4	69.0	76.8	66.2	65.5	71.2	80.3	91.8	75.0	66.6	70.1
1951-07-10T06:00:00+01:00	72.4	80.7	67.0	74.3	60.7	60.1	63.2	77.8	86.4	72.5	57.0	70.5
1951-07-10T09:00:00+01:00	60.1	77.3	46.1	59.3	51.8	51.2	53.1	71.7	68.2	66.5	52.2	57.9
1951-07-10T12:00:00+01:00	63.9	75.9	48.1	61.0	49.6	48.9	50.1	59.8	73.3	54.6	51.4	59.1
1951-07-10T15:00:00+01:00	68.1	79.3	61.5	71.9	58.0	57.3	59.9	75.4	82.5	70.2	55.3	68.9
1951-07-10T18:00:00+01:00	78.8	79.9	67.0	74.5	63.2	62.5	67.5	79.0	90.0	73.7	64.0	69.5
1951-07-10T21:00:00+01:00	81.6	81.4	71.2	79.0	69.3	68.7	76.3	82.3	92.9	77.1	71.2	71.3
1951-07-11T00:00:00+01:00	78.6	80.7	68.9	76.5	65.8	65.2	71.0	80.7	90.3	75.4	66.7	70.6
1951-07-11T03:00:00+01:00	79.3	86.6	72.7	82.6	71.1	68.9	73.9	84.5	90.5	80.0	69.3	76.8
1951-07-11T06:00:00+01:00	76.0	85.8	69.0	78.9	68.3	66.1	69.6	84.6	87.2	80.1	65.7	75.8
1951-07-11T09:00:00+01:00	66.7	85.5	61.4	76.4	63.5	61.3	65.2	81.9	79.3	77.4	62.5	75.4
1951-07-11T12:00:00+01:00	66.3	86.6	55.3	70.0	62.0	59.8	61.6	80.7	74.3	76.2	57.7	69.1
1951-07-11T15:00:00+01:00	74.3	86.2	68.0	78.2	67.6	65.4	68.9	83.6	85.5	79.1	63.7	74.9
1951-07-11T18:00:00+01:00	75.8	86.7	70.4	81.0	70.8	68.6	73.9	85.7	87.2	81.2	67.8	76.9
1951-07-11T21:00:00+01:00	77.2	86.6	70.5	81.0	70.2	68.0	72.5	85.2	88.3	80.7	67.8	76.8
1951-07-12T00:00:00+01:00	80.6	86.4	71.7	81.4	70.5	68.3	72.9	84.8	91.0	80.3	69.8	76.5
1951-07-12T03:00:00+01:00	78.9	80.7	67.0	73.1	63.6	63.2	67.2	81.5	89.0	76.0	66.2	67.3
1951-07-12T06:00:00+01:00	72.6	81.7	66.9	73.3	64.8	64.4	69.0	83.6	84.4	78.1	63.7	68.5
1951-07-12T09:00:00+01:00	67.9	77.5	49.9	58.6	53.1	52.7	56.0	74.5	73.2	69.0	59.5	56.1
1951-07-12T12:00:00+01:00	60.4	78.2	44.5	56.3	49.4	49.0	50.3	72.8	66.1	67.3	52.9	55.6
1951-07-12T15:00:00+01:00	70.1	78.9	54.9	62.5	53.8	53.5	55.1	76.0	76.7	70.5	57.5	60.6
1951-07-12T18:00:00+01:00	79.1	81.5	67.5	73.2	63.2	62.9	67.3	81.6	88.2	76.1	67.4	67.8
1951-07-12T21:00:00+01:00	81.4	82.4	69.7	75.9	67.5	67.2	73.4	84.4	90.1	78.9	72.4	69.2
1951-07-13T00:00:00+01:00	79.6	82.6	70.0	75.8	67.9	67.6	73.6	85.1	89.3	79.6	70.4	69.3
1951-07-13T03:00:00+01:00	82.6	89.0	70.3	76.8	71.9	69.5	75.4	87.5	90.8	83.5	70.1	70.2
1951-07-13T06:00:00+01:00	73.3	89.1	66.3	73.7	66.7	64.3	67.4	85.6	83.1	81.6	62.7	70.3
1951-07-13T09:00:00+01:00	62.9	86.5	46.0	58.0	54.2	51.9	52.5	76.2	67.4	72.2	52.1	57.3
1951-07-13T12:00:00+01:00	55.0	85.0	40.4	53.3	49.6	47.2	45.6	73.3	60.2	69.3	44.4	54.6
1951-07-13T15:00:00+01:00	60.4	81.7	47.6	58.3	54.6	52.2	52.2	77.3	66.2	73.3	48.2	58.7
1951-07-13T18:00:00+01:00	77.9	87.7	66.7	72.3	66.3	64.0	68.3	84.4	86.0	80.4	64.1	67.9
1951-07-13T21:00:00+01:00	83.9	89.4	71.1	78.1	74.6	72.2	79.9	88.9	91.2	84.8	75.0	70.1
1951-07-14T00:00:00+01:00	82.3	88.3	70.0	77.3	73.1	70.7	77.6	87.7	90.5	83.7	73.1	69.3
1951-07-14T03:00:00+01:00	86.0	72.7	73.2	74.4	58.5	59.4	69.6	72.4	96.0	65.2	74.1	58.7
1951-07-14T06:00:00+01:00	75.0	74.9	70.5	71.0	50.4	51.4	57.3	69.3	88.7	62.1	60.7	60.1
1951-07-14T09:00:00+01:00	63.7	69.5	57.2	62.9	38.3	39.2	41.5	58.6	80.2	51.4	50.9	51.2
1951-07-14T12:00:00+01:00	61.3	58.9	61.4	58.5	24.5	25.4	29.1	33.4	85.6	26.3	40.6	48.4
1951-07-14T15:00:00+01:00	60.8	45.6	45.2	45.2	22.6	23.5	27.7	33.8	72.1	26.6	40.0	35.1
1951-07-14T18:00:00+01:00	74.4	58.8	54.9	56.7	41.1	42.0	50.5	53.5	79.3	46.3	64.5	41.0
1951-07-14T21:00:00+01:00	77.5	67.7	68.6	69.2	51.1	52.1	61.7	64.2	86.3	57.1	69.4	51.7
1951-07-15T00:00:00+01:00	80.0	65.5	70.0	69.8	55.6	56.5	66.8	70.1	92.0	62.9	65.9	52.1
1951-07-15T03:00:00+01:00	78.1	55.6	52.7	55.7	56.8	56.2	71.4	66.4	75.5	60.0	80.5	37.1
1951-07-15T06:00:00+01:00	75.9	60.6	58.7	58.8	53.5	52.9	67.0	61.5	78.6	55.1	77.0	42.3
1951-07-15T09:00:00+01:00	66.1	55.9	43.6	49.2	43.0	42.4	53.6	48.0	67.1	41.6	70.8	38.2
1951-07-15T12:00:00+01:00	55.1	70.0	35.8	46.6	41.3	40.7	46.2	51.5	57.0	45.1	60.2	42.2
1951-07-15T15:00:00+01:00	72.1	68.8	45.0	53.5	47.9	47.2	58.5	61.4	65.7	55.1	82.4	46.0
1951-07-15T18:00:00+01:00	77.6	72.8	64.1	66.0	57.7	57.1	64.4	71.8	83.9	65.5	70.3	56.6
1951-07-15T21:00:00+01:00	82.9	73.3	65.4	70.6	66.4	65.7	79.0	76.9	88.4	70.5	82.8	57.3
1951-07-16T00:00:00+01:00	78.6	73.5	64.5	69.4	65.3	64.7	77.4	77.1	85.6	70.7	79.9	57.5
1951-07-16T03:00:00+01:00	76.4	87.9	69.9	77.3	68.0	67.3	73.6	84.0	86.5	78.5	68.3	74.7
1951-07-16T06:00:00+01:00	79.4	87.7	71.1	77.4	64.0	63.3	66.4	79.5	88.5	74.0	66.3	74.5
1951-07-16T09:00:00+01:00	63.4	85.9	59.3	70.0	53.2	52.4	50.7	73.5	76.5	68.1	48.2	71.6
1951-07-16T12:00:00+01:00	56.3	83.6	46.2	58.5	48.6	47.8	46.7	63.2	63.6	57.8	43.7	61.6
1951-07-16T15:00:00+01:00	66.7	83.3	56.4	63.0	51.4	50.6	49.8	67.4	75.7	61.9	48.0	65.0
1951-07-16T18:00:00+01:00	72.3	86.0	66.7	72.5	59.6	58.8	60.0	75.5	82.7	70.0	56.1	71.6
1951-07-16T21:00:00+01:00	82.7	86.8	72.6	78.7	67.7	66.9	72.2	81.4	91.7	76.0	69.4	73.5
1951-07-17T00:00:00+01:00	85.3	86.9	73.6	79.7	69.6	68.8	77.2	82.3	93.7	76.8	73.3	73.7
1951-07-17T03:00:00+01:00	74.7	71.8	61.8	67.0	58.1	57.1	60.5	72.0	78.8	65.3	56.4	57.1
1951-07-17T06:00:00+01:00	52.5	66.8	46.2	52.6	40.4	39.4	36.6	61.2	60.9	54.5	32.0	49.5
1951-07-17T09:00:00+01:00	40.0	53.6	24.4	35.9	29.4	28.4	23.2	44.4	41.2	37.7	21.6	35.5
1951-07-17T12:00:00+01:00	40.2	53.7	26.3	37.9	31.2	30.2	22.4	44.1	42.0	37.3	17.3	35.9
1951-07-17T15:00:00+01:00	49.6	60.1	37.3	47.1	38.8	37.8	31.8	52.9	53.1	46.2	25.1	44.4
1951-07-17T18:00:00+01:00	66.7	70.0	56.1	60.2	49.8	48.7	46.3	65.1	72.2	58.3	39.6	54.0
1951-07-17T21:00:00+01:00	77.1	72.5	63.8	69.0	60.7	59.7	64.2	73.7	81.2	66.9	59.2	57.8
1951-07-18T00:00:00+01:00	71.3	71.3	57.1	65.3	59.6	58.6	62.7	73.4	74.0	66.6	57.1	54.7
1951-07-18T03:00:00+01:00	80.3	56.7	55.9	57.7	60.6	60.2	75.0	70.1	79.3	62.9	79.0	40.1
1951-07-18T06:00:00+01:00	82.8	64.5	69.3	67.8	60.2	59.8	66.8	71.4	88.6	64.2	69.2	56.5
1951-07-18T09:00:00+01:00	70.8	58.5	50.2	55.6	51.7	51.3	57.9	58.4	72.1	51.1	67.7	48.5
1951-07-18T12:00:00+01:00	64.1	51.0	43.6	46.2	42.3	41.9	46.9	45.3	65.3	38.0	58.0	37.9
1951-07-18T15:00:00+01:00	58.1	40.7	32.6	35.7	37.3	36.9	47.1	43.1	55.5	35.9	57.1	24.2
1951-07-18T18:00:00+01:00	71.3	44.2	44.2	43.7	46.0	45.6	61.1	52.1	68.3	44.9	71.8	30.0
1951-07-18T21:00:00+01:00	77.9	47.7	51.9	50.4	53.2	52.8	70.3	57.7	75.1	50.5	81.2	35.1
1951-07-19T00:00:00+01:00	81.2	52.2	56.1	56.5	58.8	58.4	72.0	65.6	78.5	58.3	78.9	40.9
1951-07-19T03:00:00+01:00	72.3	53.5	45.5	53.4	50.4	53.7	61.5	64.7	62.7	58.6	71.6	43.5
1951-07-19T06:00:00+01:00	68.1	53.2	45.1	51.9	47.5	50.8	60.1	60.7	60.4	54.6	69.0	41.5
1951-07-19T09:00:00+01:00	61.5	41.8	29.4	36.7	29.8	33.1	38.6	39.2	49.2	33.1	59.7	30.6
1951-07-19T12:00:00+01:00	54.0	39.8	22.7	33.1	24.6	27.9	29.4	34.0	43.1	27.9	48.8	28.1
1951-07-19T15:00:00+01:00	52.7	40.4	19.6	32.0	27.1	30.4	33.3	36.2	39.8	30.1	49.3	26.0
1951-07-19T18:00:00+01:00	66.2	45.0	31.1	41.1	39.0	42.3	50.5	50.5	49.9	44.4	68.1	30.1
1951-07-19T21:00:00+01:00	54.0	43.4	27.8	35.8	35.3	38.6	47.8	53.4	46.0	47.3	54.5	30.5
1951-07-20T00:00:00+01:00	68.0	48.1	37.7	44.1	42.2	45.5	53.6	57.2	59.3	51.1	61.1	34.9
1951-07-20T03:00:00+01:00	78.7	41.4	51.5	46.6	48.2	48.2	63.7	58.7	76.1	51.8	67.1	30.5
1951-07-20T06:00:00+01:00	76.6	52.5	60.7	56.1	48.5	48.6	58.4	62.3	80.6	55.4	61.2	45.8
1951-07-20T09:00:00+01:00	76.6	48.3	55.9	49.0	44.6	44.6	51.9	51.3	76.5	44.4	57.2	40.5
1951-07-20T12:00:00+01:00	68.1	49.7	54.9	46.2	37.2	37.3	41.7	46.7	73.9	39.8	42.4	44.0
1951-07-20T15:00:00+01:00	54.6	51.8	38.9	41.0	34.2	34.3	38.1	49.3	57.2	42.4	37.8	40.2
1951-07-20T18:00:00+01:00	66.3	54.8	51.5	50.5	42.5	42.6	50.5	54.0	69.3	47.1	52.4	43.2
1951-07-20T21:00:00+01:00	78.1	55.6	58.2	57.3	56.1	56.2	65.9	67.9	78.9	61.0	62.2	45.2
1951-07-21T00:00:00+01:00	75.9	53.8	57.9	55.9	54.9	54.9	66.2	68.1	79.1	61.2	61.8	43.7
1951-07-21T03:00:00+01:00	76.5	54.2	56.3	56.7	58.6	58.5	68.2	67.0	75.5	61.0	65.7	43.9
1951-07-21T06:00:00+01:00	72.5	56.7	58.0	57.0	56.5	56.5	62.7	67.4	73.4	61.4	57.2	47.6
1951-07-21T09:00:00+01:00	63.7	50.5	42.0	45.5	45.8	45.7	47.3	51.5	60.2	45.5	49.1	40.2
1951-07-21T12:00:00+01:00	52.8	61.8	42.8	51.5	48.8	48.7	45.4	55.6	52.4	49.6	36.0	50.6
1951-07-21T15:00:00+01:00	60.6	54.4	46.0	51.8	49.5	49.5	47.4	48.9	58.6	42.9	42.0	40.9
1951-07-21T18:00:00+01:00	68.5	46.6	43.3	45.4	49.1	49.1	56.7	53.8	62.2	47.8	56.3	32.8
1951-07-21T21:00:00+01:00	65.5	59.1	52.1	53.2	48.2	48.1	55.1	58.8	68.0	52.9	55.4	48.1
1951-07-22T00:00:00+01:00	79.2	71.0	64.8	66.3	62.8	62.7	66.9	73.6	82.7	67.6	59.2	59.1
1951-07-22T03:00:00+01:00	76.8	76.1	62.8	66.5	60.4	59.5	64.0	73.7	83.6	67.7	61.3	65.2
1951-07-22T06:00:00+01:00	74.3	74.8	60.2	64.1	57.8	56.9	60.4	71.1	81.1	65.2	59.5	63.5
1951-07-22T09:00:00+01:00	66.8	75.9	45.0	53.0	50.8	49.9	50.4	63.4	67.7	57.5	51.6	54.1
1951-07-22T12:00:00+01:00	56.8	66.8	37.9	46.6	39.8	38.9	36.3	48.8	61.2	42.9	37.8	52.4
1951-07-22T15:00:00+01:00	66.0	65.1	47.3	50.9	44.6	43.6	43.0	52.5	69.3	46.6	46.3	54.6
1951-07-22T18:00:00+01:00	75.4	76.0	63.4	65.1	55.0	54.1	54.7	65.5	83.2	59.5	53.0	65.1
1951-07-22T21:00:00+01:00	78.3	77.5	65.8	68.9	62.7	61.8	65.5	74.9	85.4	69.0	59.2	66.5
1951-07-23T00:00:00+01:00	77.7	78.1	65.1	69.7	63.5	62.6	68.7	75.7	84.5	69.7	63.3	67.0
1951-07-23T03:00:00+01:00	77.1	77.4	65.3	68.4	63.4	62.7	65.6	75.9	82.7	69.8	59.7	67.0
1951-07-23T06:00:00+01:00	71.7	75.8	61.1	64.5	58.4	57.7	59.9	72.3	78.1	66.2	57.1	64.8
1951-07-23T09:00:00+01:00	51.3	64.7	32.9	44.1	40.4	39.7	36.4	51.3	51.6	45.3	39.5	50.6
1951-07-23T12:00:00+01:00	49.9	66.8	37.3	45.6	40.0	39.2	33.9	50.8	53.4	44.7	32.3	53.4
1951-07-23T15:00:00+01:00	61.3	70.9	47.0	50.2	45.1	44.4	40.7	56.3	65.0	50.2	38.8	55.4
1951-07-23T18:00:00+01:00	74.2	75.4	61.6	63.4	56.5	55.8	56.0	71.3	80.7	65.2	53.0	65.0
1951-07-23T21:00:00+01:00	79.4	77.5	67.3	70.0	67.9	67.2	73.2	78.2	85.0	72.1	65.0	66.9
1951-07-24T00:00:00+01:00	74.6	77.5	65.2	70.0	67.9	67.2	74.5	78.1	80.5	72.0	67.6	66.9
1951-07-24T03:00:00+01:00	67.7	69.4	50.7	60.2	55.2	55.7	64.8	69.5	69.7	64.4	64.4	54.0
1951-07-24T06:00:00+01:00	62.7	54.8	42.2	47.1	40.9	41.4	49.4	56.7	62.3	51.6	52.0	38.8
1951-07-24T09:00:00+01:00	59.8	38.4	29.6	36.3	31.9	32.4	37.4	36.9	54.9	31.8	46.0	26.4
1951-07-24T12:00:00+01:00	56.5	39.0	29.9	36.0	29.2	29.7	31.9	35.1	53.9	30.0	40.8	29.1
1951-07-24T15:00:00+01:00	49.8	42.0	24.3	33.8	28.5	29.0	29.5	38.8	47.6	33.7	34.5	30.7
1951-07-24T18:00:00+01:00	67.1	51.6	41.8	46.3	38.3	38.9	45.1	50.3	64.7	45.2	54.4	39.5
1951-07-24T21:00:00+01:00	92.2	63.5	60.2	64.7	62.0	62.6	72.3	72.5	84.6	67.4	83.9	52.5
1951-07-25T00:00:00+01:00	91.8	71.0	65.0	69.6	67.8	68.3	78.6	78.2	86.2	73.1	85.7	58.4
1951-07-25T03:00:00+01:00	95.9	89.5	84.8	93.5	87.0	85.8	93.4	95.4	98.5	91.2	100.0	91.3
1951-07-25T06:00:00+01:00	95.8	90.0	85.3	93.7	87.1	85.9	94.1	95.3	100.0	91.1	98.5	91.3
1951-07-25T09:00:00+01:00	81.4	84.4	84.7	91.3	83.1	81.8	82.8	95.1	93.8	90.9	78.7	92.6
1951-07-25T12:00:00+01:00	66.7	84.1	69.2	84.3	76.0	74.8	74.1	92.9	78.9	88.7	69.7	90.5
1951-07-25T15:00:00+01:00	76.0	82.0	71.7	83.2	71.6	70.4	74.7	84.0	85.4	79.8	79.1	85.5
1951-07-25T18:00:00+01:00	90.0	88.5	79.2	87.6	79.4	78.2	82.8	93.7	95.8	89.5	84.1	91.3
1951-07-25T21:00:00+01:00	93.3	89.8	84.9	93.1	86.0	84.8	90.1	94.9	98.5	90.7	89.4	91.2
1951-07-26T00:00:00+01:00	95.3	86.5	85.3	93.8	87.0	85.8	91.9	95.4	99.1	91.2	96.7	90.0
1951-07-26T03:00:00+01:00	99.8	81.6	74.4	76.2	77.4	76.9	89.7	84.5	98.8	78.9	95.0	66.3
1951-07-26T06:00:00+01:00	87.7	80.6	67.2	72.4	70.1	69.6	81.9	79.3	89.7	73.6	87.2	64.8
1951-07-26T09:00:00+01:00	60.5	79.9	40.5	52.0	52.0	51.5	55.8	68.1	58.9	62.5	70.2	51.9
1951-07-26T12:00:00+01:00	52.3	67.5	34.9	47.9	43.2	42.7	45.5	51.3	55.3	45.6	55.3	50.8
1951-07-26T15:00:00+01:00	55.8	72.8	37.1	47.3	44.4	43.9	54.3	52.0	57.4	46.4	68.6	49.5
1951-07-26T18:00:00+01:00	57.4	73.0	43.5	53.3	51.7	51.1	58.2	65.3	61.4	59.6	64.8	53.3
1951-07-26T21:00:00+01:00	71.4	76.7	60.4	63.8	58.9	58.4	65.4	70.3	81.1	64.6	60.4	61.0
1951-07-27T00:00:00+01:00	71.0	77.4	55.8	62.9	60.8	60.3	71.0	73.4	74.1	67.7	78.7	59.7
1951-07-27T03:00:00+01:00	65.1	60.6	42.7	50.2	42.1	42.2	52.9	58.7	62.3	53.0	67.5	45.8
1951-07-27T06:00:00+01:00	61.4	65.7	44.9	54.6	42.8	42.9	47.4	55.8	63.7	50.2	58.0	52.2
1951-07-27T09:00:00+01:00	51.7	55.5	27.0	41.8	35.4	35.6	39.7	45.4	46.2	39.7	55.6	41.2
1951-07-27T12:00:00+01:00	49.0	55.7	26.0	40.7	33.7	33.9	32.7	47.0	45.3	41.3	44.3	40.5
1951-07-27T15:00:00+01:00	54.5	60.4	33.4	45.2	37.9	38.0	38.1	52.0	51.2	46.4	46.3	43.1
1951-07-27T18:00:00+01:00	68.4	69.2	53.7	60.2	48.7	48.9	52.0	64.3	71.2	58.6	57.4	55.6
1951-07-27T21:00:00+01:00	73.5	73.9	58.9	66.6	60.4	60.6	67.5	75.3	75.9	69.7	64.1	59.8
1951-07-28T00:00:00+01:00	73.8	72.6	56.2	63.9	57.5	57.6	66.1	73.7	73.7	68.0	72.4	58.3
1951-07-28T03:00:00+01:00	71.1	67.8	50.9	58.3	53.8	54.2	62.3	70.1	69.6	63.2	65.7	53.0
1951-07-28T06:00:00+01:00	62.3	58.7	40.9	48.9	40.4	40.8	49.4	54.6	60.8	47.7	59.4	44.1
1951-07-28T09:00:00+01:00	58.3	56.0	34.4	43.8	36.1	36.4	39.7	46.7	55.2	39.7	50.3	40.5
1951-07-28T12:00:00+01:00	52.3	54.9	31.8	42.0	34.8	35.2	36.2	48.2	51.5	41.3	41.3	41.8
1951-07-28T15:00:00+01:00	57.8	56.7	40.7	48.2	38.7	39.1	40.4	51.4	60.1	44.5	41.8	45.1
1951-07-28T18:00:00+01:00	60.0	62.8	42.4	51.1	44.0	44.4	48.0	60.9	60.2	53.9	51.3	47.3
1951-07-28T21:00:00+01:00	60.0	63.2	42.7	50.3	43.5	43.8	47.5	63.7	61.6	56.8	46.9	46.7
1951-07-29T00:00:00+01:00	67.4	68.2	50.4	56.7	48.9	49.2	52.4	67.4	69.7	60.4	51.4	53.0
1951-07-29T03:00:00+01:00	69.2	81.7	59.8	65.6	55.1	55.0	57.4	74.9	75.4	69.4	56.1	69.5
1951-07-29T06:00:00+01:00	70.0	82.2	58.6	66.4	57.8	57.6	60.5	76.8	73.6	71.4	61.9	69.6
1951-07-29T09:00:00+01:00	64.9	81.2	51.1	59.7	50.4	50.2	50.4	69.0	66.8	63.5	53.1	65.3
1951-07-29T12:00:00+01:00	51.6	80.2	45.5	57.0	47.7	47.6	44.9	66.8	59.5	61.3	38.6	65.7
1951-07-29T15:00:00+01:00	58.5	81.5	56.5	65.0	53.6	53.4	52.5	76.8	69.3	71.3	42.1	70.8
1951-07-29T18:00:00+01:00	72.1	83.3	64.5	69.6	59.7	59.6	61.0	79.7	78.4	74.2	54.5	72.3
1951-07-29T21:00:00+01:00	71.6	84.3	65.5	72.0	63.6	63.5	68.8	81.4	77.5	75.9	62.6	73.0
1951-07-30T00:00:00+01:00	60.5	82.2	54.5	64.7	55.3	55.2	59.2	74.9	65.8	69.5	54.9	68.4
1951-07-30T03:00:00+01:00	53.4	50.8	27.0	35.5	36.0	36.1	46.8	55.1	42.0	48.2	58.0	32.1
1951-07-30T06:00:00+01:00	59.1	47.9	26.4	34.2	33.3	33.4	44.4	49.7	44.9	42.7	60.2	29.9
1951-07-30T09:00:00+01:00	58.8	43.3	28.7	33.4	32.3	32.4	43.6	48.7	47.2	41.8	58.5	29.3
1951-07-30T12:00:00+01:00	56.1	51.3	32.6	40.3	36.0	36.1	45.6	45.8	48.7	38.9	59.5	40.0
1951-07-30T15:00:00+01:00	56.9	50.2	29.0	39.3	38.5	38.6	46.7	50.0	46.6	43.1	60.6	37.0
1951-07-30T18:00:00+01:00	80.9	62.5	52.4	55.8	51.8	51.9	63.6	62.3	70.9	55.4	80.1	49.4
1951-07-30T21:00:00+01:00	86.5	68.6	60.5	62.9	62.1	62.1	74.5	74.6	78.3	67.7	82.0	56.3
1951-07-31T00:00:00+01:00	87.6	71.0	61.3	64.6	64.2	64.3	75.8	78.0	78.6	71.1	82.4	58.2
1951-07-31T03:00:00+01:00	82.8	77.7	65.5	69.6	66.2	66.0	71.4	77.3	83.3	70.6	65.8	67.7
1951-07-31T06:00:00+01:00	78.6	77.9	64.2	68.2	63.5	63.3	65.9	76.1	80.6	69.3	59.8	68.4
1951-07-31T09:00:00+01:00	59.0	69.9	47.0	56.2	45.9	45.8	45.4	54.8	63.6	48.1	44.2	61.1
1951-07-31T12:00:00+01:00	50.7	75.7	45.2	54.2	42.6	42.4	36.4	53.7	58.9	47.0	27.4	61.1
1951-07-31T15:00:00+01:00	48.0	62.6	42.5	51.4	39.5	39.4	34.7	50.9	55.5	44.2	26.8	57.8
1951-07-31T18:00:00+01:00	63.0	75.2	58.1	62.7	50.6	50.4	47.3	64.4	70.8	57.7	37.6	65.4
1951-07-31T21:00:00+01:00	65.5	77.4	61.4	67.1	56.4	56.3	56.2	71.3	73.0	64.5	47.3	68.6
1951-08-01T00:00:00+01:00	53.8	73.5	49.7	57.6	46.6	46.4	46.4	63.3	60.6	56.6	42.0	61.9
1951-08-01T03:00:00+01:00	52.3	63.8	36.7	46.9	42.5	42.6	42.7	60.3	39.3	56.5	40.3	43.8
1951-08-01T06:00:00+01:00	46.3	34.4	16.8	25.5	21.6	21.8	27.7	37.0	27.5	33.2	35.9	17.4
1951-08-01T09:00:00+01:00	45.8	27.4	16.9	24.2	21.4	21.5	26.6	25.1	26.4	21.2	31.2	15.5
1951-08-01T12:00:00+01:00	48.4	40.3	22.9	34.3	31.7	31.9	31.6	39.1	30.8	35.2	32.2	29.5
1951-08-01T15:00:00+01:00	49.2	45.2	28.0	36.3	31.1	31.3	31.2	40.7	34.9	36.8	30.3	32.8
1951-08-01T18:00:00+01:00	68.0	50.3	44.9	49.4	45.3	45.4	48.0	55.3	52.0	51.5	46.2	40.9
1951-08-01T21:00:00+01:00	70.4	52.6	48.5	51.9	46.9	47.1	48.9	56.1	58.1	52.2	43.1	44.6
1951-08-02T00:00:00+01:00	70.4	54.9	45.2	50.1	50.1	50.3	53.9	59.5	55.5	55.7	48.2	41.6
1951-08-02T03:00:00+01:00	73.8	53.0	50.7	50.9	53.1	52.2	65.8	60.9	71.1	54.4	74.2	40.8
1951-08-02T06:00:00+01:00	76.8	66.6	60.4	61.0	58.4	57.5	67.1	68.7	76.8	62.2	75.9	55.4
1951-08-02T09:00:00+01:00	70.3	70.5	50.1	56.7	54.4	53.5	59.8	63.6	67.4	57.1	72.5	52.4
1951-08-02T12:00:00+01:00	62.1	69.4	47.3	54.2	49.9	49.0	52.2	59.6	62.7	53.1	59.7	51.9
1951-08-02T15:00:00+01:00	65.3	64.6	45.7	51.0	50.3	49.4	52.2	59.2	62.8	52.7	57.8	48.6
1951-08-02T18:00:00+01:00	77.7	64.4	56.9	58.7	58.2	57.3	65.4	66.2	75.5	59.7	72.3	50.7
1951-08-02T21:00:00+01:00	83.4	70.0	63.6	65.2	65.7	64.8	74.2	75.1	82.8	68.6	76.6	56.8
1951-08-03T00:00:00+01:00	82.6	71.5	64.9	66.6	66.2	65.3	74.7	75.4	83.0	68.9	76.2	58.4
1951-08-03T03:00:00+01:00	84.3	72.5	66.8	68.0	67.3	66.8	73.9	76.8	83.0	70.2	76.7	62.9
1951-08-03T06:00:00+01:00	80.9	74.3	67.7	68.0	63.9	63.4	66.9	75.5	82.0	68.9	68.0	64.9
1951-08-03T09:00:00+01:00	66.4	62.2	49.1	53.5	51.6	51.0	53.0	60.6	64.4	54.0	58.8	54.2
1951-08-03T12:00:00+01:00	66.5	61.2	46.5	51.4	49.8	49.2	47.5	54.9	63.3	48.4	52.0	51.7
1951-08-03T15:00:00+01:00	69.2	67.8	52.5	56.7	54.6	54.1	54.1	61.1	68.1	54.5	55.4	56.2
1951-08-03T18:00:00+01:00	80.8	70.3	64.1	65.5	63.1	62.6	67.5	71.2	79.3	64.6	71.9	61.3
1951-08-03T21:00:00+01:00	78.2	61.1	60.6	59.9	61.9	61.3	70.2	71.7	77.3	65.1	72.1	52.6
1951-08-04T00:00:00+01:00	81.2	67.8	63.8	64.2	67.0	66.4	75.1	78.2	79.7	71.6	77.6	58.6
1951-08-04T03:00:00+01:00	78.7	90.1	74.4	89.0	82.9	79.4	88.3	93.7	86.2	90.2	91.3	78.1
1951-08-04T06:00:00+01:00	90.7	95.9	84.5	97.3	89.6	86.0	96.2	96.5	95.6	93.0	98.6	83.9
1951-08-04T09:00:00+01:00	96.1	97.4	86.4	97.9	89.7	86.2	96.4	96.5	99.2	93.0	100.0	85.0
1951-08-04T12:00:00+01:00	90.1	96.5	85.2	96.9	89.7	86.1	96.5	96.5	93.6	92.9	99.6	83.0
1951-08-04T15:00:00+01:00	97.0	97.3	86.1	97.7	89.5	86.0	96.2	96.5	100.0	92.9	99.5	84.9
1951-08-04T18:00:00+01:00	97.1	97.3	86.1	97.7	89.5	86.0	96.2	96.5	100.0	92.9	99.7	85.0
1951-08-04T21:00:00+01:00	97.0	95.6	86.1	97.6	89.5	85.9	96.1	96.3	99.9	92.8	99.9	84.9
1951-08-05T00:00:00+01:00	97.0	97.9	86.1	97.7	89.5	86.0	96.1	96.5	99.9	92.9	99.8	85.2
1951-08-05T03:00:00+01:00	100.0	90.8	84.5	91.2	84.8	84.9	96.5	95.4	100.0	88.2	100.0	83.8
1951-08-05T06:00:00+01:00	95.0	90.1	80.7	90.0	83.9	83.9	95.9	94.6	95.1	87.4	99.8	82.8
1951-08-05T09:00:00+01:00	83.8	86.4	71.3	79.8	72.2	72.3	79.5	86.1	86.6	78.9	88.9	77.0
1951-08-05T12:00:00+01:00	73.5	85.6	64.5	76.6	63.6	63.6	65.9	82.3	82.7	75.2	74.1	78.1
1951-08-05T15:00:00+01:00	69.8	84.7	61.2	74.9	62.6	62.7	63.2	82.1	79.7	75.0	71.4	76.7
1951-08-05T18:00:00+01:00	79.8	87.3	71.1	80.9	69.8	69.8	72.7	86.6	87.4	79.4	77.7	80.0
1951-08-05T21:00:00+01:00	83.1	88.2	74.7	83.8	72.6	72.7	77.2	86.9	90.2	79.8	81.0	80.9
1951-08-06T00:00:00+01:00	79.7	88.1	72.9	82.6	72.8	72.8	77.5	88.3	87.4	81.1	79.6	80.3
1951-08-06T03:00:00+01:00	76.5	74.7	58.6	66.1	61.8	63.0	66.5	73.5	73.7	67.7	64.8	59.1
1951-08-06T06:00:00+01:00	64.9	71.7	49.4	58.3	49.6	50.9	49.3	65.7	64.6	59.9	49.2	55.4
1951-08-06T09:00:00+01:00	48.8	58.3	23.3	39.9	36.1	37.4	33.3	47.7	42.0	41.9	38.4	41.4
1951-08-06T12:00:00+01:00	44.4	54.1	16.3	32.6	28.4	29.7	25.1	35.7	36.2	29.9	32.9	33.6
1951-08-06T15:00:00+01:00	48.4	54.3	24.7	39.3	33.1	34.4	29.3	42.4	43.4	36.6	33.0	38.9
1951-08-06T18:00:00+01:00	71.5	65.0	45.0	54.0	49.0	50.3	51.5	60.7	64.6	54.9	56.7	49.0
1951-08-06T21:00:00+01:00	80.2	74.8	58.6	66.2	63.0	64.3	68.6	74.6	75.9	68.8	68.9	59.2
1951-08-07T00:00:00+01:00	77.9	73.9	55.4	63.3	58.2	59.5	64.0	71.5	73.1	65.7	69.8	58.3
1951-08-07T03:00:00+01:00	86.1	73.7	61.7	65.4	69.3	68.8	76.3	77.4	84.2	70.8	83.8	57.8
1951-08-07T06:00:00+01:00	76.3	73.6	57.3	60.8	60.4	59.9	63.9	72.3	76.7	65.7	70.2	57.2
1951-08-07T09:00:00+01:00	65.4	57.1	36.9	46.7	50.0	49.6	52.8	51.4	60.8	44.7	63.9	42.5
1951-08-07T12:00:00+01:00	58.6	54.2	29.6	40.4	44.0	43.5	43.7	46.2	54.2	39.6	55.5	37.5
1951-08-07T15:00:00+01:00	60.9	58.5	33.8	44.2	49.4	48.9	50.7	50.8	56.6	44.2	57.8	38.5
1951-08-07T18:00:00+01:00	81.4	68.5	55.5	58.2	64.9	64.5	70.5	71.3	78.4	64.7	73.7	50.4
1951-08-07T21:00:00+01:00	89.4	72.4	65.3	67.7	71.4	70.9	78.1	77.2	88.3	70.5	84.4	58.6
1951-08-08T00:00:00+01:00	88.5	73.6	64.5	67.6	71.7	71.3	79.0	78.3	87.0	71.6	83.4	58.6
1951-08-08T03:00:00+01:00	86.0	76.3	65.7	69.4	67.0	67.5	72.5	77.3	86.0	70.1	70.9	66.0
1951-08-08T06:00:00+01:00	88.5	76.3	67.3	70.9	67.9	68.5	73.1	76.3	86.4	69.0	75.1	66.5
1951-08-08T09:00:00+01:00	59.0	71.7	42.4	52.0	44.8	45.4	43.0	54.7	62.3	47.4	42.8	55.9
1951-08-08T12:00:00+01:00	45.9	56.3	30.5	42.0	37.3	37.9	34.6	48.9	50.5	41.6	26.9	45.7
1951-08-08T15:00:00+01:00	53.2	57.0	37.1	46.1	36.8	37.4	34.8	44.0	59.1	36.8	30.8	49.9
1951-08-08T18:00:00+01:00	67.9	74.6	57.4	63.7	52.9	53.4	53.7	64.7	76.6	57.4	45.9	64.8
1951-08-08T21:00:00+01:00	75.5	75.2	62.1	66.1	57.7	58.3	62.4	71.0	80.7	63.8	63.1	65.3
1951-08-09T00:00:00+01:00	73.9	75.6	57.0	66.0	61.3	61.9	68.0	74.5	73.3	67.2	72.3	64.9
1951-08-09T03:00:00+01:00	75.5	72.8	51.6	61.4	56.8	58.6	62.9	71.2	69.5	65.1	66.4	54.8
1951-08-09T06:00:00+01:00	65.7	71.1	46.9	58.3	49.8	51.5	52.4	66.4	64.6	60.3	51.2	54.2
1951-08-09T09:00:00+01:00	55.1	62.1	30.8	44.7	40.3	42.1	39.8	52.2	51.0	46.1	37.7	43.5
1951-08-09T12:00:00+01:00	51.4	60.6	29.0	44.5	38.1	39.8	35.7	50.2	48.4	44.1	33.3	42.8
1951-08-09T15:00:00+01:00	52.9	57.0	31.0	43.4	36.7	38.5	36.1	49.6	50.7	43.5	32.3	39.9
1951-08-09T18:00:00+01:00	69.2	67.6	49.9	58.2	48.7	50.5	51.8	61.0	70.5	55.0	45.2	51.1
1951-08-09T21:00:00+01:00	73.0	71.7	53.2	61.3	56.8	58.6	62.6	70.2	72.3	64.1	53.1	52.9
1951-08-10T00:00:00+01:00	63.7	57.1	40.1	47.5	46.7	48.5	55.0	59.9	59.2	53.8	48.8	36.5
1951-08-10T03:00:00+01:00	69.4	40.9	37.9	38.0	44.8	45.2	60.8	50.0	63.0	42.4	71.4	24.3
1951-08-10T06:00:00+01:00	88.8	54.1	63.2	62.3	64.9	65.3	77.4	69.8	86.0	62.2	82.5	48.3
1951-08-10T09:00:00+01:00	80.4	64.2	51.5	57.5	64.4	64.8	74.9	67.7	74.7	60.2	78.8	50.2
1951-08-10T12:00:00+01:00	68.2	58.2	33.8	45.2	51.8	52.1	60.1	51.5	60.3	43.9	69.6	38.4
1951-08-10T15:00:00+01:00	67.4	52.6	34.8	42.3	46.1	46.5	54.9	47.7	62.0	40.1	64.3	35.3
1951-08-10T18:00:00+01:00	88.9	62.3	55.1	57.2	62.1	62.4	75.8	65.9	82.4	58.4	84.6	46.0
1951-08-10T21:00:00+01:00	89.0	63.9	59.1	60.3	66.2	66.5	80.1	71.8	83.5	64.3	88.0	49.4
1951-08-11T00:00:00+01:00	89.1	60.2	59.0	59.1	64.9	65.3	79.0	70.6	83.3	63.1	86.0	47.2
1951-08-11T03:00:00+01:00	88.7	58.1	59.4	58.3	65.7	67.4	78.9	71.7	79.6	64.5	87.0	43.1
1951-08-11T06:00:00+01:00	87.4	59.8	63.4	61.8	67.6	69.3	78.2	73.0	82.6	65.8	80.6	45.1
1951-08-11T09:00:00+01:00	71.4	56.5	54.3	55.9	56.8	58.6	65.3	64.2	71.1	56.9	68.0	45.4
1951-08-11T12:00:00+01:00	70.0	57.6	49.7	51.6	54.6	56.3	60.1	58.9	68.0	51.7	61.3	42.1
1951-08-11T15:00:00+01:00	70.1	62.3	50.5	53.3	56.5	58.3	63.8	59.9	68.3	52.6	63.4	43.9
1951-08-11T18:00:00+01:00	84.2	69.6	62.0	61.7	65.5	67.2	75.4	71.7	81.8	64.4	78.2	51.0
1951-08-11T21:00:00+01:00	89.2	70.5	69.1	67.6	71.6	73.3	82.2	78.1	87.3	70.8	83.5	55.8
1951-08-12T00:00:00+01:00	80.5	70.4	64.8	64.2	65.6	67.3	75.7	74.2	80.9	67.0	79.1	55.6
1951-08-12T03:00:00+01:00	83.2	76.0	64.1	67.4	64.2	65.7	69.5	75.9	84.7	68.1	74.6	60.4
1951-08-12T06:00:00+01:00	76.9	66.2	52.2	55.7	53.5	55.0	60.0	66.4	75.5	58.7	69.1	48.8
1951-08-12T09:00:00+01:00	66.7	56.2	38.3	46.6	42.7	44.2	46.3	47.0	64.0	39.3	59.9	41.8
1951-08-12T12:00:00+01:00	61.1	57.5	31.5	41.7	47.2	48.6	48.1	52.1	57.6	44.3	51.9	39.2
1951-08-12T15:00:00+01:00	77.7	58.3	44.2	52.0	55.4	56.8	56.5	54.0	75.5	46.3	59.1	42.2
1951-08-12T18:00:00+01:00	84.2	66.8	54.0	58.0	58.2	59.7	65.1	65.3	78.7	57.6	73.8	49.5
1951-08-12T21:00:00+01:00	85.5	67.2	56.3	59.4	58.4	59.9	65.6	67.3	79.6	59.6	78.3	49.9
1951-08-13T00:00:00+01:00	90.2	63.7	62.8	63.1	59.9	61.4	69.7	66.3	86.9	58.5	80.6	51.6
1951-08-13T03:00:00+01:00	85.1	61.5	62.2	60.3	63.9	64.0	71.8	70.1	83.6	62.3	74.9	50.8
1951-08-13T06:00:00+01:00	86.2	61.8	64.1	62.1	62.8	62.8	67.9	68.5	85.4	60.7	71.8	51.5
1951-08-13T09:00:00+01:00	69.0	52.6	40.6	45.8	51.9	52.0	56.3	54.5	62.2	46.7	66.8	40.7
1951-08-13T12:00:00+01:00	74.5	54.0	48.8	46.3	51.0	51.1	54.2	52.9	69.3	45.2	60.6	41.2
1951-08-13T15:00:00+01:00	76.2	53.6	45.8	45.1	52.7	52.8	54.4	55.1	70.8	47.3	57.4	39.6
1951-08-13T18:00:00+01:00	87.1	62.5	57.9	58.0	65.2	65.3	72.1	71.2	79.9	63.5	78.8	48.9
1951-08-13T21:00:00+01:00	90.2	61.3	58.1	56.9	64.7	64.8	74.6	70.3	80.9	62.5	87.4	46.9
1951-08-14T00:00:00+01:00	84.7	61.5	56.7	55.4	62.3	62.4	71.5	70.5	78.2	62.7	78.9	47.3
1951-08-14T03:00:00+01:00	82.3	78.1	65.0	70.3	68.0	67.6	70.5	78.4	83.4	70.4	61.2	72.6
1951-08-14T06:00:00+01:00	76.2	82.4	64.6	71.1	67.9	67.5	66.0	81.4	78.8	73.3	55.0	76.0
1951-08-14T09:00:00+01:00	58.9	70.2	39.3	52.6	48.1	47.8	41.8	57.2	56.4	49.1	40.4	61.2
1951-08-14T12:00:00+01:00	52.8	76.4	36.3	51.1	43.2	42.8	34.8	51.5	53.5	43.5	31.8	61.3
1951-08-14T15:00:00+01:00	64.1	79.2	54.8	64.8	52.4	52.1	44.0	63.1	69.2	55.1	36.8	72.6
1951-08-14T18:00:00+01:00	83.3	82.8	68.0	73.7	66.8	66.4	65.5	77.2	85.5	69.1	56.7	75.7
1951-08-14T21:00:00+01:00	88.7	83.1	69.9	76.0	69.9	69.6	71.8	79.5	88.6	71.4	66.9	75.9
1951-08-15T00:00:00+01:00	80.1	82.9	67.4	73.9	67.7	67.3	67.9	79.1	82.8	71.0	59.2	75.9
1951-08-15T03:00:00+01:00	83.1	87.8	68.9	74.6	69.3	69.1	71.1	83.1	83.9	75.0	67.2	70.1
1951-08-15T06:00:00+01:00	68.3	86.8	56.8	67.7	60.6	60.4	58.6	78.1	69.6	70.1	55.0	67.4
1951-08-15T09:00:00+01:00	61.0	83.3	44.8	55.5	51.1	50.8	45.4	65.8	59.3	57.7	43.6	57.2
1951-08-15T12:00:00+01:00	61.8	84.2	44.7	55.5	52.9	52.7	46.2	68.1	60.2	60.0	39.7	57.3
1951-08-15T15:00:00+01:00	67.2	81.3	51.4	59.7	54.0	53.7	48.4	67.0	66.6	58.9	44.1	59.0
1951-08-15T18:00:00+01:00	79.8	86.2	66.4	71.6	64.5	64.2	62.2	78.8	81.8	70.8	55.8	68.3
1951-08-15T21:00:00+01:00	85.7	87.8	70.1	75.6	69.3	69.0	70.5	82.1	86.0	74.1	66.5	70.1
1951-08-16T00:00:00+01:00	82.3	86.5	66.7	72.9	61.8	61.5	60.1	76.0	83.3	67.9	61.1	68.8
1951-08-16T03:00:00+01:00	69.9	49.5	37.6	42.3	42.0	39.5	48.4	51.9	54.8	46.0	62.7	31.0
1951-08-16T06:00:00+01:00	60.0	29.7	24.1	27.4	26.3	23.9	34.4	35.2	45.3	29.3	54.3	15.4
1951-08-16T09:00:00+01:00	62.5	35.1	21.5	23.4	26.1	23.7	37.5	25.5	42.1	19.6	59.2	10.5
1951-08-16T12:00:00+01:00	57.6	31.6	20.1	23.2	24.8	22.4	33.2	24.7	40.9	18.8	50.8	12.8
1951-08-16T15:00:00+01:00	78.4	41.4	35.5	30.3	31.4	28.9	36.8	35.8	64.0	29.9	50.2	20.3
1951-08-16T18:00:00+01:00	92.2	46.3	56.5	50.8	50.9	48.4	63.4	52.9	79.0	47.0	74.3	34.4
1951-08-16T21:00:00+01:00	85.5	64.3	58.3	64.0	66.2	63.8	71.7	71.6	72.8	65.7	79.4	53.0
1951-08-17T00:00:00+01:00	84.8	68.5	52.6	61.3	67.2	64.7	71.6	76.3	67.0	70.4	82.2	47.3
1951-08-17T03:00:00+01:00	90.5	51.6	52.3	55.5	61.4	59.9	75.9	70.0	69.6	64.1	93.7	41.5
1951-08-17T06:00:00+01:00	91.7	59.1	54.9	58.7	64.7	63.2	78.5	73.3	73.2	67.4	91.4	45.3
1951-08-17T09:00:00+01:00	66.4	37.2	20.6	27.2	33.8	32.3	47.0	38.4	43.6	32.5	67.0	19.9
1951-08-17T12:00:00+01:00	52.3	42.7	8.8	19.1	20.1	18.6	24.9	25.4	32.6	19.5	47.6	20.0
1951-08-17T15:00:00+01:00	53.1	43.3	14.5	24.2	22.3	20.8	27.0	28.2	36.9	22.3	47.7	25.1
1951-08-17T18:00:00+01:00	78.7	52.8	43.6	44.6	45.6	44.1	59.5	52.4	65.1	46.4	72.2	38.2
1951-08-17T21:00:00+01:00	86.1	53.6	50.7	51.5	53.8	52.3	67.7	60.0	68.8	54.1	83.1	42.3
1951-08-18T00:00:00+01:00	80.7	52.5	42.1	45.9	50.6	49.1	63.5	59.4	61.0	53.5	82.2	37.4
1951-08-18T03:00:00+01:00	73.0	40.9	32.3	36.8	40.1	39.9	53.0	49.9	51.5	44.1	66.0	25.7
1951-08-18T06:00:00+01:00	68.1	41.0	37.3	39.2	39.7	39.6	54.3	48.2	53.7	42.4	57.5	28.2
1951-08-18T09:00:00+01:00	54.6	34.9	15.6	24.5	22.1	21.9	28.4	27.6	36.0	21.8	41.5	20.1
1951-08-18T12:00:00+01:00	50.6	38.3	15.4	25.6	20.8	20.6	22.4	27.6	34.8	21.7	31.9	22.9
1951-08-18T15:00:00+01:00	50.3	39.9	17.7	27.3	22.4	22.2	24.6	30.4	35.6	24.6	31.4	25.2
1951-08-18T18:00:00+01:00	78.8	53.8	48.6	52.2	48.3	48.1	56.5	58.0	65.3	52.2	57.9	42.5
1951-08-18T21:00:00+01:00	81.6	61.8	50.9	57.5	56.6	56.4	64.4	67.8	65.3	62.0	70.2	48.3
1951-08-19T00:00:00+01:00	83.6	56.0	51.3	55.6	54.8	54.6	65.4	63.6	67.2	57.8	72.5	43.7
1951-08-19T03:00:00+01:00	83.4	52.3	56.6	55.8	63.3	66.4	73.1	66.4	77.9	57.0	79.5	43.7
1951-08-19T06:00:00+01:00	85.5	63.7	63.9	64.6	70.4	73.4	77.6	75.3	84.2	65.9	75.5	53.7
1951-08-19T09:00:00+01:00	66.2	55.5	37.7	45.3	51.4	54.4	52.3	53.9	59.4	44.5	60.0	42.1
1951-08-19T12:00:00+01:00	58.2	47.2	30.2	36.7	43.5	46.6	45.1	46.8	51.7	37.5	51.2	33.1
1951-08-19T15:00:00+01:00	63.1	55.7	44.5	48.0	46.2	49.3	46.6	51.2	65.8	41.8	48.3	45.8
1951-08-19T18:00:00+01:00	79.1	64.8	59.0	60.0	60.6	63.6	64.3	68.0	79.6	58.6	64.7	53.5
1951-08-19T21:00:00+01:00	96.4	72.5	71.1	71.1	77.6	80.7	84.8	84.0	91.5	74.7	86.0	61.3
1951-08-20T00:00:00+01:00	96.3	71.9	70.9	71.7	78.5	81.5	86.2	83.9	91.3	74.5	89.8	60.2
1951-08-20T03:00:00+01:00	87.1	85.8	81.0	88.1	85.2	83.8	87.1	94.4	93.1	90.6	88.9	82.3
1951-08-20T06:00:00+01:00	90.2	89.7	84.5	90.3	86.0	84.6	89.4	94.4	96.3	90.6	91.1	86.1
1951-08-20T09:00:00+01:00	88.1	90.1	84.5	90.4	87.1	85.8	89.4	95.1	94.8	91.3	88.7	85.9
1951-08-20T12:00:00+01:00	86.1	89.3	85.3	91.2	85.9	84.5	84.8	93.9	95.1	90.1	81.9	87.3
1951-08-20T15:00:00+01:00	77.1	89.7	79.1	86.7	80.9	79.5	78.7	93.1	89.8	89.3	72.9	86.9
1951-08-20T18:00:00+01:00	86.9	92.3	83.5	88.5	84.9	83.5	85.4	95.3	94.9	91.6	85.8	87.0
1951-08-20T21:00:00+01:00	96.5	92.2	86.6	91.4	87.8	86.4	93.2	95.4	100.0	91.6	95.5	87.1
1951-08-21T00:00:00+01:00	100.0	92.3	86.6	91.3	87.7	86.3	93.4	95.4	100.0	91.6	100.0	87.0
1951-08-21T03:00:00+01:00	99.2	97.3	92.3	97.3	90.9	89.4	96.9	96.0	99.8	91.7	98.6	90.5
1951-08-21T06:00:00+01:00	99.0	96.8	92.2	97.2	90.8	89.4	96.8	96.0	99.6	91.7	99.1	90.2
1951-08-21T09:00:00+01:00	99.0	96.8	92.2	97.1	90.7	89.3	96.8	95.9	99.6	91.6	99.0	90.4
1951-08-21T12:00:00+01:00	99.0	97.2	92.1	97.1	90.7	89.3	96.8	95.9	99.5	91.6	98.8	90.5
1951-08-21T15:00:00+01:00	99.0	97.4	92.2	97.2	90.8	89.3	96.8	95.9	99.5	91.6	99.2	90.5
1951-08-21T18:00:00+01:00	98.9	97.2	92.2	97.2	90.8	89.3	96.7	96.0	99.5	91.6	99.1	90.5
1951-08-21T21:00:00+01:00	98.9	97.2	92.1	97.1	90.8	89.3	96.7	96.0	99.5	91.6	99.1	90.4
1951-08-22T00:00:00+01:00	98.9	97.2	92.1	97.2	90.8	89.4	96.7	96.0	99.5	91.7	99.1	90.5
1951-08-22T03:00:00+01:00	100.0	92.4	84.6	90.0	86.3	86.6	96.9	95.5	100.0	89.2	99.9	84.8
1951-08-22T06:00:00+01:00	100.0	92.9	84.7	90.1	86.5	86.8	97.1	95.8	100.0	89.5	100.0	85.0
1951-08-22T09:00:00+01:00	89.7	89.6	72.5	82.0	79.6	79.9	90.2	92.0	90.2	85.7	95.8	80.1
1951-08-22T12:00:00+01:00	72.3	88.0	59.1	72.6	69.3	69.5	75.6	86.8	77.8	80.5	79.6	76.5
1951-08-22T15:00:00+01:00	72.7	86.4	58.4	70.5	62.0	62.3	62.4	76.6	79.1	70.2	67.6	75.1
1951-08-22T18:00:00+01:00	84.1	89.9	73.1	81.2	72.3	72.6	75.2	85.2	89.3	78.9	78.6	81.5
1951-08-22T21:00:00+01:00	82.3	90.7	72.2	81.7	75.4	75.6	81.1	89.3	87.4	82.9	81.7	82.0
1951-08-23T00:00:00+01:00	77.6	89.8	65.9	77.0	71.8	72.0	77.3	88.5	83.4	82.2	77.5	79.9
1951-08-23T03:00:00+01:00	74.5	70.9	47.8	56.2	58.5	62.2	69.1	72.1	56.6	63.7	75.6	52.7
1951-08-23T06:00:00+01:00	60.7	51.3	24.6	33.9	37.3	41.0	49.0	54.8	39.2	46.4	61.6	28.4
1951-08-23T09:00:00+01:00	65.7	32.8	24.0	27.3	32.9	36.6	44.3	36.9	39.8	28.6	56.6	16.8
1951-08-23T12:00:00+01:00	70.1	42.8	29.6	36.5	42.3	46.0	49.7	46.8	45.4	38.5	58.6	28.8
1951-08-23T15:00:00+01:00	70.8	45.6	31.1	36.3	39.6	43.3	47.5	46.7	47.4	38.3	58.5	29.6
1951-08-23T18:00:00+01:00	92.3	51.7	50.9	51.0	57.0	60.7	69.3	65.0	66.7	56.6	77.4	36.7
1951-08-23T21:00:00+01:00	84.5	48.6	47.8	51.2	58.5	62.2	70.8	66.3	59.4	57.9	77.8	34.7
1951-08-24T00:00:00+01:00	71.0	26.8	25.1	29.1	44.6	48.3	64.2	54.0	39.2	45.6	75.5	10.9
1951-08-24T03:00:00+01:00	68.0	43.0	49.3	43.5	51.9	52.3	66.2	54.2	66.5	42.6	72.0	35.7
1951-08-24T06:00:00+01:00	77.5	65.6	61.9	60.6	65.1	65.4	73.1	69.0	78.7	57.4	73.7	55.6
1951-08-24T09:00:00+01:00	71.0	57.9	50.1	51.5	57.2	57.6	63.1	56.8	67.9	45.2	67.3	46.2
1951-08-24T12:00:00+01:00	71.6	55.3	50.4	51.7	58.3	58.6	61.7	61.4	69.3	49.8	62.4	46.6
1951-08-24T15:00:00+01:00	73.0	57.7	52.7	52.1	56.4	56.8	59.8	59.3	73.2	47.6	61.7	48.5
1951-08-24T18:00:00+01:00	95.6	71.5	72.9	69.3	75.2	75.6	82.7	80.0	93.5	68.4	83.9	60.4
1951-08-24T21:00:00+01:00	100.0	76.4	79.1	74.4	78.4	78.7	84.5	83.9	98.2	72.3	89.0	65.6
1951-08-25T00:00:00+01:00	99.4	77.1	79.6	75.0	80.8	81.2	89.7	85.9	97.4	74.3	93.5	65.7
1951-08-25T03:00:00+01:00	96.6	95.6	92.7	97.9	90.3	90.0	92.3	95.9	97.7	92.6	95.1	92.0
1951-08-25T06:00:00+01:00	97.8	95.5	92.9	98.2	90.7	90.4	93.6	95.9	98.8	92.7	95.2	91.9
1951-08-25T09:00:00+01:00	97.7	95.6	92.9	98.2	90.6	90.3	93.3	95.8	99.3	92.5	92.2	91.9
1951-08-25T12:00:00+01:00	94.6	95.6	92.9	98.2	90.8	90.5	88.4	95.9	99.4	92.7	81.7	91.8
1951-08-25T15:00:00+01:00	98.8	95.3	92.8	98.1	89.7	89.4	87.7	94.9	99.2	91.6	87.4	91.9
1951-08-25T18:00:00+01:00	99.0	95.1	92.9	98.2	90.5	90.3	95.0	95.8	99.3	92.5	99.9	91.8
1951-08-25T21:00:00+01:00	99.0	93.9	92.8	98.0	90.5	90.2	95.0	95.7	99.2	92.4	100.0	91.6
1951-08-26T00:00:00+01:00	99.1	92.4	92.9	98.2	90.6	90.3	95.0	95.8	99.3	92.6	100.0	92.0
1951-08-26T03:00:00+01:00	100.0	90.5	88.4	91.5	86.4	86.6	96.7	96.2	100.0	90.5	99.9	85.4
1951-08-26T06:00:00+01:00	98.0	93.0	88.0	91.5	86.7	86.9	96.9	96.4	97.8	90.7	100.0	85.4
1951-08-26T09:00:00+01:00	84.6	92.0	81.4	88.0	82.1	82.3	92.2	94.3	87.6	88.6	93.6	84.6
1951-08-26T12:00:00+01:00	76.1	88.8	72.4	78.4	71.4	71.6	73.7	88.0	84.0	82.3	70.3	81.0
1951-08-26T15:00:00+01:00	78.8	86.8	70.3	77.0	64.2	64.4	64.9	80.5	85.5	74.7	69.9	78.8
1951-08-26T18:00:00+01:00	84.5	90.0	75.8	82.5	71.9	72.1	77.5	85.5	88.0	79.8	83.7	82.4
1951-08-26T21:00:00+01:00	83.7	91.2	74.4	82.5	78.6	78.8	83.6	92.3	85.5	86.6	84.2	81.3
1951-08-27T00:00:00+01:00	83.8	84.3	76.6	77.8	71.8	72.0	78.5	86.9	88.9	81.2	77.5	78.0
1951-08-27T03:00:00+01:00	87.1	92.7	81.5	86.2	76.0	76.2	76.2	91.3	96.4	85.2	76.4	85.3
1951-08-27T06:00:00+01:00	90.3	92.6	84.5	89.2	76.2	76.4	76.8	88.3	98.1	82.2	79.3	85.4
1951-08-27T09:00:00+01:00	99.0	92.7	87.6	92.1	86.1	86.3	94.8	95.8	100.0	89.7	97.1	85.4
1951-08-27T12:00:00+01:00	91.3	88.7	87.1	92.0	86.9	87.0	89.8	96.6	98.7	90.5	84.1	85.1
1951-08-27T15:00:00+01:00	89.7	82.2	68.8	74.8	70.6	70.8	76.2	76.5	92.3	70.4	84.9	72.2
1951-08-27T18:00:00+01:00	96.9	92.6	86.8	91.5	83.2	83.3	89.9	92.4	98.6	86.3	100.0	85.0
1951-08-27T21:00:00+01:00	88.2	90.8	79.6	86.8	80.9	81.0	88.3	92.9	94.2	86.8	95.6	82.9
1951-08-28T00:00:00+01:00	84.8	90.9	77.6	85.7	78.4	78.5	83.5	90.5	92.5	84.5	90.7	82.8
1951-08-28T03:00:00+01:00	91.4	88.1	75.6	78.8	75.1	76.2	78.5	87.8	87.3	81.0	82.3	78.3
1951-08-28T06:00:00+01:00	77.6	87.9	69.5	73.7	69.5	70.5	70.4	86.2	79.9	79.4	65.5	77.2
1951-08-28T09:00:00+01:00	68.9	83.0	55.3	63.9	60.0	61.0	58.6	78.9	70.2	72.1	55.2	69.7
1951-08-28T12:00:00+01:00	71.4	82.4	57.6	64.6	58.5	59.5	57.2	71.2	73.1	64.4	56.0	70.4
1951-08-28T15:00:00+01:00	76.2	85.0	63.3	69.3	65.5	66.5	65.0	79.9	77.1	73.1	60.4	73.2
1951-08-28T18:00:00+01:00	83.2	85.5	68.1	72.4	70.6	71.6	74.0	84.2	83.3	77.4	71.7	74.3
1951-08-28T21:00:00+01:00	91.4	85.9	70.8	75.1	72.7	73.8	76.3	85.1	86.1	78.4	81.8	76.0
1951-08-29T00:00:00+01:00	94.8	87.8	76.6	79.3	76.4	77.4	81.7	89.0	91.1	82.2	85.8	78.5
1951-08-29T03:00:00+01:00	91.4	86.6	75.4	78.3	78.6	78.8	87.2	90.6	92.2	84.2	90.3	74.3
1951-08-29T06:00:00+01:00	88.0	86.1	73.8	77.1	74.5	74.8	81.1	87.6	89.7	81.2	86.0	74.3
1951-08-29T09:00:00+01:00	79.6	78.5	60.9	65.8	66.2	66.5	69.1	74.2	79.2	67.8	70.8	64.7
1951-08-29T12:00:00+01:00	80.5	79.5	61.4	63.7	63.4	63.6	64.5	73.0	82.6	66.6	64.8	62.2
1951-08-29T15:00:00+01:00	84.0	82.0	62.8	68.2	68.7	69.0	74.2	78.5	84.7	72.1	77.3	66.1
1951-08-29T18:00:00+01:00	84.4	83.9	68.4	72.4	72.8	73.1	78.6	84.0	87.4	77.6	76.4	69.7
1951-08-29T21:00:00+01:00	85.7	85.1	72.7	76.4	75.1	75.4	80.5	88.1	90.7	81.6	77.8	73.0
1951-08-30T00:00:00+01:00	83.3	85.1	72.6	75.7	74.3	74.6	80.1	86.8	89.7	80.4	77.5	72.9
1951-08-30T03:00:00+01:00	79.8	83.3	69.9	74.1	71.1	71.0	76.5	84.6	85.5	78.2	78.3	70.9
1951-08-30T06:00:00+01:00	80.1	80.9	65.3	70.5	67.1	67.0	73.4	80.9	82.8	74.5	79.6	68.0
1951-08-30T09:00:00+01:00	81.5	81.5	64.2	69.6	70.7	70.6	76.1	83.0	82.3	76.6	79.1	65.9
1951-08-30T12:00:00+01:00	76.1	81.0	61.1	67.6	66.6	66.5	69.8	78.2	78.8	71.8	71.3	65.5
1951-08-30T15:00:00+01:00	78.0	79.4	55.3	63.4	63.9	63.8	65.8	74.5	79.9	68.1	65.6	62.2
1951-08-30T18:00:00+01:00	100.0	79.6	79.0	78.3	79.7	79.6	88.3	86.9	100.0	80.6	90.9	67.3
1951-08-30T21:00:00+01:00	91.4	82.6	78.2	80.7	82.4	82.3	89.9	92.1	95.2	85.7	86.6	72.4
1951-08-31T00:00:00+01:00	90.2	73.2	73.8	73.6	76.8	76.7	87.4	86.1	93.1	79.7	84.2	63.7
1951-08-31T03:00:00+01:00	87.2	86.9	83.3	88.2	83.0	81.5	84.6	93.5	96.3	90.8	84.8	87.1
1951-08-31T06:00:00+01:00	86.9	90.6	85.2	90.5	85.0	83.5	87.2	94.9	96.8	92.2	85.3	90.4
1951-08-31T09:00:00+01:00	90.8	87.2	89.2	92.8	88.3	86.8	91.8	96.2	98.8	93.5	87.7	91.0
1951-08-31T12:00:00+01:00	77.5	84.8	78.6	85.4	84.0	82.5	83.0	96.2	92.0	93.6	78.0	87.7
1951-08-31T15:00:00+01:00	93.9	85.6	86.6	91.3	86.3	84.8	90.7	95.4	97.8	92.8	94.7	89.7
1951-08-31T18:00:00+01:00	98.7	91.6	89.6	93.4	88.6	87.0	93.1	95.8	100.0	93.2	96.2	90.8
1951-08-31T21:00:00+01:00	97.1	92.4	89.8	93.6	89.3	87.8	94.5	96.5	99.2	93.8	97.5	90.9
1951-09-01T00:00:00+01:00	98.1	91.8	89.6	93.6	89.3	87.8	95.3	96.6	99.2	93.9	100.0	91.0
1951-09-01T03:00:00+01:00	96.9	96.4	97.8	100.0	96.5	96.3	100.0	99.5	98.0	99.1	99.2	99.3
1951-09-01T06:00:00+01:00	98.0	96.6	97.8	100.0	96.5	96.3	100.0	99.4	98.8	99.0	99.5	99.0
1951-09-01T09:00:00+01:00	98.5	96.0	98.2	100.0	96.4	96.2	100.0	99.4	99.4	98.9	99.4	99.1
1951-09-01T12:00:00+01:00	96.3	91.3	98.1	100.0	96.3	96.1	100.0	99.3	97.5	98.8	99.5	99.0
1951-09-01T15:00:00+01:00	97.3	92.6	98.0	100.0	96.3	96.1	100.0	99.2	100.0	98.8	96.1	98.9
1951-09-01T18:00:00+01:00	98.9	95.4	97.8	100.0	96.2	96.0	100.0	99.1	99.7	98.7	99.3	98.8
1951-09-01T21:00:00+01:00	99.0	96.3	97.7	100.0	96.2	96.0	100.0	99.1	99.7	98.7	99.4	98.8
1951-09-02T00:00:00+01:00	99.0	96.2	97.8	100.0	96.2	96.0	100.0	99.1	99.7	98.7	99.4	98.8
1951-09-02T03:00:00+01:00	99.0	93.4	95.7	99.7	95.9	96.2	99.3	97.9	99.9	98.1	99.3	94.2
1951-09-02T06:00:00+01:00	97.5	91.4	95.7	99.6	95.8	96.1	99.4	97.9	99.6	98.1	99.3	94.0
1951-09-02T09:00:00+01:00	99.3	89.3	95.6	99.3	95.8	96.1	99.4	97.9	99.9	98.1	99.5	93.7
1951-09-02T12:00:00+01:00	99.5	88.6	95.9	99.7	95.8	96.1	99.5	98.0	100.0	98.2	99.5	94.1
1951-09-02T15:00:00+01:00	96.9	89.6	95.7	99.5	95.8	96.0	99.3	98.0	100.0	98.1	96.7	93.7
1951-09-02T18:00:00+01:00	99.3	92.1	95.7	99.6	95.8	96.1	99.3	97.9	100.0	98.1	99.2	94.0
1951-09-02T21:00:00+01:00	99.3	92.7	95.7	99.6	95.8	96.1	99.4	98.0	100.0	98.2	99.2	94.0
1951-09-03T00:00:00+01:00	99.2	93.7	95.8	99.8	96.0	96.3	99.2	98.1	100.0	98.3	99.2	94.4
1951-09-03T03:00:00+01:00	99.4	97.8	95.3	99.5	94.1	94.3	98.3	97.7	99.9	97.0	99.7	95.9
1951-09-03T06:00:00+01:00	99.5	97.3	95.3	99.3	94.0	94.2	98.4	97.5	100.0	96.8	99.7	95.6
1951-09-03T09:00:00+01:00	99.4	96.3	95.4	99.3	94.0	94.2	98.3	97.5	100.0	96.8	99.8	95.5
1951-09-03T12:00:00+01:00	99.5	92.6	95.4	99.3	94.0	94.2	98.4	97.5	100.0	96.8	99.8	95.5
1951-09-03T15:00:00+01:00	99.4	96.3	95.3	99.3	94.0	94.2	98.4	97.5	99.9	96.8	99.8	95.3
1951-09-03T18:00:00+01:00	99.5	97.5	95.3	99.4	94.0	94.2	98.4	97.6	100.0	96.9	99.8	95.7
1951-09-03T21:00:00+01:00	99.4	97.7	95.3	99.5	94.1	94.3	98.3	97.6	100.0	96.9	99.7	95.8
1951-09-04T00:00:00+01:00	99.5	97.6	95.4	99.4	94.1	94.3	98.4	97.6	100.0	96.9	99.7	95.7
1951-09-04T03:00:00+01:00	99.4	95.5	96.5	99.3	94.2	94.1	98.7	97.3	100.0	96.9	99.8	96.5
1951-09-04T06:00:00+01:00	99.5	94.3	96.6	99.4	94.2	94.1	98.6	97.3	100.0	96.9	99.8	96.5
1951-09-04T09:00:00+01:00	99.5	91.5	96.6	99.4	94.3	94.2	98.7	97.4	100.0	97.0	99.9	96.4
1951-09-04T12:00:00+01:00	99.4	93.3	96.5	99.3	94.3	94.1	98.7	97.4	100.0	97.0	99.8	96.5
1951-09-04T15:00:00+01:00	99.4	94.6	96.5	99.5	94.4	94.2	98.8	97.5	100.0	97.1	99.8	96.7
1951-09-04T18:00:00+01:00	99.4	96.3	96.6	99.5	94.4	94.3	98.8	97.4	100.0	97.0	99.9	96.8
1951-09-04T21:00:00+01:00	99.4	96.3	96.7	99.5	94.4	94.3	98.9	97.4	100.0	97.0	99.8	96.7
1951-09-05T00:00:00+01:00	99.6	96.6	96.8	99.7	94.6	94.5	98.9	97.6	100.0	97.2	99.8	97.0
1951-09-05T03:00:00+01:00	98.0	98.0	89.1	92.9	87.1	87.8	94.3	96.3	100.0	93.6	99.2	90.2
1951-09-05T06:00:00+01:00	98.5	97.8	89.3	93.1	87.4	88.1	94.8	96.0	100.0	93.3	100.0	89.9
1951-09-05T09:00:00+01:00	93.5	98.0	87.9	91.8	85.9	86.6	92.2	96.2	98.5	93.5	94.5	90.2
1951-09-05T12:00:00+01:00	85.7	92.4	78.1	86.2	73.7	74.4	79.2	74.9	92.6	72.2	89.4	84.5
[truncated: 290,220 more rows]
