# Supplementary material for: Investigation of Climate Change Impact on Water Resources for an Alpine Basin in Northern Italy: Implications for Evapotranspiration Modeling Complexity
Source: PLoS One. 2014 Oct 6;9(10):e109053. doi: 10.1371/journal.pone.0109053 (PMC4186761; doi:10.1371/journal.pone.0109053)
Supplement: Dataset S1 — At-site bias-corrected climate data used in the hydrological models for the period 1951–2050, which include 3-hourly data for rainfall in mm (PRE_3hc.txt), air temperature in °C (TAS_3hi.txt), wind speed in m/s (WSS_3hi.txt), solar radiation in W/m2 (RSDS_3hi.txt), and percentage relative humidity (HURS_3hi.txt). (ZIP) [file pone.0109053.s001.zip › Dataset_S1/RegCM/PRE_3hc.txt]

PRE_3hi
metadata
21	# stations
10800	time step [s]
-999.9	missing data
name	id	X	Y	Z
FOBELLO	2057900	434800	5082809	873
SABBIA	2123900	440818	5078628	600
VARALLO	2156900	443670	5074457	470
ALPE_DEVERO	3010900	443114	5129624	1634
ANZINO	3011900	434710	5093118	669
PIZZANCO	3020900	436556	5108355	1142
LAGO_PAIONE	3020901	437588	5114118	2269
CICOGNA	3053900	460716	5094778	696
CRODO	3057900	447933	5119640	560
DOMODOSSOLA	3061900	446156	5105927	252
DRUOGNO	3063900	455744	5109311	831
FORMAZZA_BRUGGI	3067901	456129	5133034	1226
PASSO_DEL_MORO	3086900	420822	5094426	2820
MACUGNAGA_PECETTO	3086901	419334	5091685	1360
CANDOGLIA_TOCE	3096900	455291	5091605	201
LARECCHIO	3101901	456225	5117160	1860
MOTTARONE_-_BAITA_CAI	3142900	457172	5081082	1302
MOTTARONE	3142902	457689	5081238	1491
MOTTAC	3150900	454003	5101241	1695
SAMBUGHETTO	3151900	446665	5084060	742
VARZO	3155900	437878	5122296	1308
data
#	2057900	2123900	2156900	3010900	3011900	3020900	3020901	3053900	3057900	3061900	3063900	3067901	3086900	3086901	3096900	3101901	3142900	3142902	3150900	3151900	3155900
1951-01-01T03:00:00+01:00	0.0	0.0	0.0	0.3	0.0	0.0	0.0	0.0	0.0	0.0	0.0	0.0	0.0	0.0	0.0	0.0	0.0	0.0	0.0	0.0	0.0
1951-01-01T06:00:00+01:00	0.0	0.0	0.0	0.4	0.0	0.0	0.0	0.0	0.0	0.0	0.0	0.0	0.0	0.0	0.0	0.0	0.0	0.0	0.0	0.0	0.0
1951-01-01T09:00:00+01:00	0.0	0.0	0.0	0.5	0.0	0.0	0.0	0.0	0.0	0.0	0.0	0.0	0.0	0.0	0.0	0.0	0.0	0.0	0.0	0.0	0.0
1951-01-01T12:00:00+01:00	0.0	0.0	0.0	0.3	0.0	0.0	0.0	0.0	0.0	0.0	0.0	0.0	0.0	0.0	0.0	0.0	0.0	0.0	0.0	0.0	0.0
1951-01-01T15:00:00+01:00	0.0	0.0	0.0	0.2	0.0	0.0	0.0	0.0	0.0	0.0	0.0	0.0	0.0	0.0	0.0	0.0	0.0	0.0	0.0	0.0	0.0
1951-01-01T18:00:00+01:00	0.0	0.0	0.0	0.4	0.0	0.0	0.0	0.0	0.0	0.0	0.0	0.0	0.0	0.0	0.0	0.0	0.0	0.0	0.0	0.0	0.0
1951-01-01T21:00:00+01:00	0.0	0.0	0.0	0.4	0.0	0.0	0.0	0.0	0.0	0.0	0.0	0.0	0.0	0.0	0.0	0.0	0.0	0.0	0.0	0.0	0.0
1951-01-02T00:00:00+01:00	0.0	0.0	0.0	0.7	0.0	0.0	0.0	0.0	0.0	0.0	0.0	0.0	0.0	0.0	0.0	0.0	0.0	0.0	0.0	0.0	0.0
1951-01-02T03:00:00+01:00	0.0	0.0	0.0	0.1	0.0	0.0	0.0	0.0	0.0	0.0	0.0	0.0	0.0	0.0	0.0	0.0	0.0	0.0	0.0	0.0	0.0
1951-01-02T06:00:00+01:00	0.0	0.0	0.0	0.1	0.0	0.0	0.0	0.0	0.0	0.0	0.0	0.0	0.0	0.0	0.0	0.0	0.0	0.0	0.0	0.0	0.0
1951-01-02T09:00:00+01:00	0.0	0.0	0.0	0.0	0.0	0.0	0.0	0.0	0.0	0.0	0.0	0.0	0.0	0.0	0.0	0.0	0.0	0.0	0.0	0.0	0.0
1951-01-02T12:00:00+01:00	0.0	0.0	0.0	0.0	0.0	0.0	0.0	0.0	0.0	0.0	0.0	0.0	0.0	0.0	0.0	0.0	0.0	0.0	0.0	0.0	0.0
1951-01-02T15:00:00+01:00	0.0	0.0	0.0	0.0	0.0	0.0	0.0	0.0	0.0	0.0	0.0	0.0	0.0	0.0	0.0	0.0	0.0	0.0	0.0	0.0	0.0
1951-01-02T18:00:00+01:00	0.0	0.0	0.0	0.0	0.0	0.0	0.0	0.0	0.0	0.0	0.0	0.0	0.0	0.0	0.0	0.0	0.0	0.0	0.0	0.0	0.0
1951-01-02T21:00:00+01:00	0.0	0.0	0.0	0.0	0.0	0.0	0.0	0.0	0.0	0.0	0.0	0.0	0.0	0.0	0.0	0.0	0.0	0.0	0.0	0.0	0.0
1951-01-03T00:00:00+01:00	0.0	0.0	0.0	0.0	0.0	0.0	0.0	0.0	0.0	0.0	0.0	0.0	0.0	0.0	0.0	0.0	0.0	0.0	0.0	0.0	0.0
1951-01-03T03:00:00+01:00	0.0	0.0	0.0	0.0	0.0	0.0	0.0	0.0	0.0	0.0	0.0	0.0	0.0	0.0	0.0	0.0	0.0	0.0	0.0	0.0	0.0
1951-01-03T06:00:00+01:00	0.0	0.0	0.0	0.0	0.0	0.0	0.0	0.0	0.0	0.0	0.0	0.0	0.0	0.0	0.0	0.0	0.0	0.0	0.0	0.0	0.0
1951-01-03T09:00:00+01:00	0.0	0.0	0.0	0.0	0.0	0.0	0.0	0.0	0.0	0.0	0.0	0.0	0.0	0.0	0.0	0.0	0.0	0.0	0.0	0.0	0.0
1951-01-03T12:00:00+01:00	0.0	0.0	0.0	0.0	0.0	0.0	0.0	0.0	0.0	0.0	0.0	0.0	0.0	0.0	0.0	0.0	0.0	0.0	0.0	0.0	0.0
1951-01-03T15:00:00+01:00	0.0	0.0	0.0	0.0	0.0	0.0	0.0	0.0	0.0	0.0	0.0	0.0	0.0	0.0	0.0	0.0	0.0	0.0	0.0	0.0	0.0
1951-01-03T18:00:00+01:00	0.0	0.0	0.0	0.0	0.0	0.0	0.0	0.0	0.0	0.0	0.0	0.0	0.0	0.0	0.0	0.0	0.0	0.0	0.0	0.0	0.0
1951-01-03T21:00:00+01:00	0.0	0.0	0.0	0.0	0.0	0.0	0.0	0.0	0.0	0.0	0.0	0.0	0.0	0.0	0.0	0.0	0.0	0.0	0.0	0.0	0.0
1951-01-04T00:00:00+01:00	0.0	0.0	0.0	0.0	0.0	0.0	0.0	0.0	0.0	0.0	0.0	0.0	0.0	0.0	0.0	0.0	0.0	0.0	0.0	0.0	0.0
1951-01-04T03:00:00+01:00	0.0	0.0	0.0	0.0	0.0	0.0	0.0	0.0	0.0	0.0	0.0	0.0	0.0	0.0	0.0	0.0	0.0	0.0	0.0	0.0	0.0
1951-01-04T06:00:00+01:00	0.0	0.0	0.0	0.0	0.0	0.0	0.0	0.0	0.0	0.0	0.0	0.0	0.0	0.0	0.0	0.0	0.0	0.0	0.0	0.0	0.0
1951-01-04T09:00:00+01:00	0.0	0.0	0.0	0.0	0.0	0.0	0.0	0.0	0.0	0.0	0.0	0.0	0.0	0.0	0.0	0.0	0.0	0.0	0.0	0.0	0.0
1951-01-04T12:00:00+01:00	0.1	0.0	0.0	0.5	0.0	0.0	0.0	0.0	0.0	0.0	0.0	0.0	0.0	0.2	0.0	0.0	0.0	0.0	0.0	0.0	0.5
1951-01-04T15:00:00+01:00	0.1	0.0	0.0	0.7	0.0	0.0	0.0	0.0	0.0	0.0	0.0	0.0	0.0	0.1	0.0	0.0	0.0	0.0	0.0	0.0	0.5
1951-01-04T18:00:00+01:00	0.0	0.0	0.0	0.6	0.0	0.0	0.0	0.0	0.0	0.0	0.0	0.0	0.0	0.0	0.0	0.0	0.0	0.0	0.0	0.0	0.3
1951-01-04T21:00:00+01:00	0.0	0.0	0.0	0.8	0.0	0.0	0.0	0.0	0.0	0.0	0.0	0.0	0.0	0.0	0.0	0.0	0.0	0.0	0.0	0.0	0.5
1951-01-05T00:00:00+01:00	0.0	0.0	0.0	0.6	0.0	0.0	0.0	0.0	0.0	0.0	0.0	0.0	0.0	0.0	0.0	0.0	0.0	0.0	0.0	0.0	0.4
1951-01-05T03:00:00+01:00	0.0	0.0	0.0	0.7	0.0	0.0	0.0	0.0	0.0	0.0	0.0	0.0	0.0	0.0	0.0	0.0	0.0	0.0	0.0	0.0	0.1
1951-01-05T06:00:00+01:00	0.0	0.0	0.0	0.7	0.0	0.0	0.0	0.0	0.0	0.0	0.0	0.0	0.0	0.0	0.0	0.0	0.0	0.0	0.0	0.0	0.1
1951-01-05T09:00:00+01:00	0.0	0.0	0.0	0.9	0.0	0.0	0.0	0.0	0.0	0.0	0.0	0.0	0.0	0.0	0.0	0.0	0.0	0.0	0.0	0.0	0.2
1951-01-05T12:00:00+01:00	0.0	0.0	0.0	0.6	0.0	0.0	0.0	0.0	0.0	0.0	0.0	0.0	0.0	0.0	0.0	0.0	0.0	0.0	0.0	0.0	0.1
1951-01-05T15:00:00+01:00	0.0	0.0	0.0	0.4	0.0	0.0	0.0	0.0	0.0	0.0	0.0	0.0	0.0	0.0	0.0	0.0	0.0	0.0	0.0	0.0	0.1
1951-01-05T18:00:00+01:00	0.0	0.0	0.0	0.5	0.0	0.0	0.0	0.0	0.0	0.0	0.0	0.0	0.0	0.0	0.0	0.0	0.0	0.0	0.0	0.0	0.1
1951-01-05T21:00:00+01:00	0.0	0.0	0.0	0.5	0.0	0.0	0.0	0.0	0.0	0.0	0.0	0.0	0.0	0.0	0.0	0.0	0.0	0.0	0.0	0.0	0.1
1951-01-06T00:00:00+01:00	0.0	0.0	0.0	0.5	0.0	0.0	0.0	0.0	0.0	0.0	0.0	0.0	0.0	0.0	0.0	0.0	0.0	0.0	0.0	0.0	0.1
1951-01-06T03:00:00+01:00	0.0	0.0	0.0	0.0	0.0	0.0	0.0	0.0	0.0	0.0	0.0	0.0	0.0	0.0	0.0	0.0	0.0	0.0	0.0	0.0	0.0
1951-01-06T06:00:00+01:00	0.0	0.0	0.0	0.0	0.0	0.0	0.0	0.0	0.0	0.0	0.0	0.0	0.0	0.0	0.0	0.0	0.0	0.0	0.0	0.0	0.0
1951-01-06T09:00:00+01:00	0.0	0.0	0.0	0.0	0.0	0.0	0.0	0.0	0.0	0.0	0.0	0.0	0.0	0.0	0.0	0.0	0.0	0.0	0.0	0.0	0.0
1951-01-06T12:00:00+01:00	0.0	0.0	0.0	0.0	0.0	0.0	0.0	0.0	0.0	0.0	0.0	0.0	0.0	0.0	0.0	0.0	0.0	0.0	0.0	0.0	0.0
1951-01-06T15:00:00+01:00	0.0	0.0	0.0	0.0	0.0	0.0	0.0	0.0	0.0	0.0	0.0	0.0	0.0	0.0	0.0	0.0	0.0	0.0	0.0	0.0	0.0
1951-01-06T18:00:00+01:00	0.0	0.0	0.0	0.0	0.0	0.0	0.0	0.0	0.0	0.0	0.0	0.0	0.0	0.0	0.0	0.0	0.0	0.0	0.0	0.0	0.0
1951-01-06T21:00:00+01:00	0.0	0.0	0.0	0.0	0.0	0.0	0.0	0.0	0.0	0.0	0.0	0.0	0.0	0.0	0.0	0.0	0.0	0.0	0.0	0.0	0.0
1951-01-07T00:00:00+01:00	0.0	0.0	0.0	0.0	0.0	0.0	0.0	0.0	0.0	0.0	0.0	0.0	0.0	0.0	0.0	0.0	0.0	0.0	0.0	0.0	0.0
1951-01-07T03:00:00+01:00	0.0	0.0	0.0	3.0	0.0	0.0	0.0	0.0	0.0	0.0	0.0	0.0	0.0	0.0	0.0	0.0	0.0	0.0	0.0	0.0	0.7
1951-01-07T06:00:00+01:00	0.0	0.0	0.0	3.0	0.0	0.0	0.0	0.0	0.0	0.0	0.0	0.0	0.0	0.0	0.0	0.0	0.0	0.0	0.0	0.0	0.8
1951-01-07T09:00:00+01:00	0.0	0.0	0.0	1.5	0.0	0.0	0.0	0.0	0.0	0.0	0.0	0.0	0.0	0.0	0.0	0.0	0.0	0.0	0.0	0.0	0.5
1951-01-07T12:00:00+01:00	0.0	0.0	0.0	0.5	0.0	0.0	0.0	0.0	0.0	0.0	0.0	0.0	0.0	0.0	0.0	0.0	0.0	0.0	0.0	0.0	0.1
1951-01-07T15:00:00+01:00	0.0	0.0	0.0	0.3	0.0	0.0	0.0	0.0	0.0	0.0	0.0	0.0	0.0	0.0	0.0	0.0	0.0	0.0	0.0	0.0	0.1
1951-01-07T18:00:00+01:00	0.0	0.0	0.0	0.6	0.0	0.0	0.0	0.0	0.0	0.0	0.0	0.0	0.0	0.0	0.0	0.0	0.0	0.0	0.0	0.0	0.2
1951-01-07T21:00:00+01:00	0.0	0.0	0.0	0.4	0.0	0.0	0.0	0.0	0.0	0.0	0.0	0.0	0.0	0.0	0.0	0.0	0.0	0.0	0.0	0.0	0.1
1951-01-08T00:00:00+01:00	0.0	0.0	0.0	0.2	0.0	0.0	0.0	0.0	0.0	0.0	0.0	0.0	0.0	0.0	0.0	0.0	0.0	0.0	0.0	0.0	0.1
1951-01-08T03:00:00+01:00	0.0	0.0	0.0	0.0	0.0	0.0	0.0	0.0	0.0	0.0	0.0	0.0	0.0	0.0	0.0	0.0	0.0	0.0	0.0	0.0	0.0
1951-01-08T06:00:00+01:00	0.0	0.0	0.0	0.0	0.0	0.0	0.0	0.0	0.0	0.0	0.0	0.0	0.0	0.0	0.0	0.0	0.0	0.0	0.0	0.0	0.0
1951-01-08T09:00:00+01:00	0.0	0.0	0.0	0.0	0.0	0.0	0.0	0.0	0.0	0.0	0.0	0.0	0.0	0.0	0.0	0.0	0.0	0.0	0.0	0.0	0.0
1951-01-08T12:00:00+01:00	0.0	0.0	0.0	0.0	0.0	0.0	0.0	0.0	0.0	0.0	0.0	0.0	0.0	0.0	0.0	0.0	0.0	0.0	0.0	0.0	0.0
1951-01-08T15:00:00+01:00	0.0	0.0	0.0	0.0	0.0	0.0	0.0	0.0	0.0	0.0	0.0	0.0	0.0	0.0	0.0	0.0	0.0	0.0	0.0	0.0	0.0
1951-01-08T18:00:00+01:00	0.0	0.0	0.0	0.0	0.0	0.0	0.0	0.0	0.0	0.0	0.0	0.0	0.0	0.0	0.0	0.0	0.0	0.0	0.0	0.0	0.0
1951-01-08T21:00:00+01:00	0.0	0.0	0.0	0.0	0.0	0.0	0.0	0.0	0.0	0.0	0.0	0.0	0.0	0.0	0.0	0.0	0.0	0.0	0.0	0.0	0.0
1951-01-09T00:00:00+01:00	0.0	0.0	0.0	0.0	0.0	0.0	0.0	0.0	0.0	0.0	0.0	0.0	0.0	0.0	0.0	0.0	0.0	0.0	0.0	0.0	0.0
1951-01-09T03:00:00+01:00	0.0	0.0	0.0	0.6	0.0	0.0	0.0	0.0	0.0	0.0	0.0	0.0	0.0	0.0	0.0	0.0	0.0	0.0	0.0	0.0	0.1
1951-01-09T06:00:00+01:00	0.0	0.0	0.0	0.7	0.0	0.0	0.0	0.0	0.0	0.0	0.0	0.0	0.0	0.0	0.0	0.0	0.0	0.0	0.0	0.0	0.2
1951-01-09T09:00:00+01:00	0.0	0.0	0.0	0.3	0.0	0.0	0.0	0.0	0.0	0.0	0.0	0.0	0.0	0.0	0.0	0.0	0.0	0.0	0.0	0.0	0.1
1951-01-09T12:00:00+01:00	0.0	0.0	0.0	1.4	0.0	0.0	0.0	0.0	0.0	0.0	0.0	0.0	0.0	0.0	0.0	0.0	0.0	0.0	0.0	0.0	0.3
1951-01-09T15:00:00+01:00	0.0	0.0	0.0	4.0	0.0	0.0	0.0	0.0	0.0	0.0	0.0	0.0	0.0	0.0	0.0	0.0	0.0	0.0	0.0	0.0	0.8
1951-01-09T18:00:00+01:00	0.0	0.0	0.0	4.1	0.0	0.0	0.0	0.0	0.0	0.0	0.0	0.0	0.0	0.0	0.0	0.0	0.0	0.0	0.0	0.0	1.6
1951-01-09T21:00:00+01:00	0.0	0.0	0.0	0.8	0.0	0.0	0.0	0.0	0.0	0.0	0.0	0.0	0.0	0.0	0.0	0.0	0.0	0.0	0.0	0.0	0.2
1951-01-10T00:00:00+01:00	0.0	0.0	0.0	0.8	0.0	0.0	0.0	0.0	0.0	0.0	0.0	0.0	0.0	0.0	0.0	0.0	0.0	0.0	0.0	0.0	0.2
1951-01-10T03:00:00+01:00	0.0	0.0	0.0	0.0	0.0	0.0	0.0	0.0	0.0	0.0	0.0	0.0	0.0	0.0	0.0	0.0	0.0	0.0	0.0	0.0	0.0
1951-01-10T06:00:00+01:00	0.0	0.0	0.0	0.0	0.0	0.0	0.0	0.0	0.0	0.0	0.0	0.0	0.0	0.0	0.0	0.0	0.0	0.0	0.0	0.0	0.0
1951-01-10T09:00:00+01:00	0.0	0.0	0.0	0.0	0.0	0.0	0.0	0.0	0.0	0.0	0.0	0.0	0.0	0.0	0.0	0.0	0.0	0.0	0.0	0.0	0.0
1951-01-10T12:00:00+01:00	0.0	0.0	0.0	0.0	0.0	0.0	0.0	0.0	0.0	0.0	0.0	0.0	0.0	0.0	0.0	0.0	0.0	0.0	0.0	0.0	0.0
1951-01-10T15:00:00+01:00	0.0	0.0	0.0	0.0	0.0	0.0	0.0	0.0	0.0	0.0	0.0	0.0	0.0	0.0	0.0	0.0	0.0	0.0	0.0	0.0	0.0
1951-01-10T18:00:00+01:00	0.0	0.0	0.0	0.0	0.0	0.0	0.0	0.0	0.0	0.0	0.0	0.0	0.0	0.0	0.0	0.0	0.0	0.0	0.0	0.0	0.0
1951-01-10T21:00:00+01:00	0.0	0.0	0.0	0.0	0.0	0.0	0.0	0.0	0.0	0.0	0.0	0.0	0.0	0.0	0.0	0.0	0.0	0.0	0.0	0.0	0.0
1951-01-11T00:00:00+01:00	0.0	0.0	0.0	0.0	0.0	0.0	0.0	0.0	0.0	0.0	0.0	0.0	0.0	0.0	0.0	0.0	0.0	0.0	0.0	0.0	0.0
1951-01-11T03:00:00+01:00	0.0	0.0	0.0	0.0	0.0	0.0	0.0	0.0	0.0	0.0	0.0	0.0	0.0	0.0	0.0	0.0	0.0	0.0	0.0	0.0	0.0
1951-01-11T06:00:00+01:00	0.0	0.0	0.0	0.0	0.0	0.0	0.0	0.0	0.0	0.0	0.0	0.0	0.0	0.0	0.0	0.0	0.0	0.0	0.0	0.0	0.0
1951-01-11T09:00:00+01:00	0.0	0.0	0.0	0.0	0.0	0.0	0.0	0.0	0.0	0.0	0.0	0.0	0.0	0.0	0.0	0.0	0.0	0.0	0.0	0.0	0.0
1951-01-11T12:00:00+01:00	0.0	0.0	0.0	0.0	0.0	0.0	0.0	0.0	0.0	0.0	0.0	0.0	0.0	0.0	0.0	0.0	0.0	0.0	0.0	0.0	0.0
1951-01-11T15:00:00+01:00	0.0	0.0	0.0	0.0	0.0	0.0	0.0	0.0	0.0	0.0	0.0	0.0	0.0	0.0	0.0	0.0	0.0	0.0	0.0	0.0	0.0
1951-01-11T18:00:00+01:00	0.0	0.0	0.0	0.0	0.0	0.0	0.0	0.0	0.0	0.0	0.0	0.0	0.0	0.0	0.0	0.0	0.0	0.0	0.0	0.0	0.0
1951-01-11T21:00:00+01:00	0.0	0.0	0.0	0.0	0.0	0.0	0.0	0.0	0.0	0.0	0.0	0.0	0.0	0.0	0.0	0.0	0.0	0.0	0.0	0.0	0.0
1951-01-12T00:00:00+01:00	0.0	0.0	0.0	0.0	0.0	0.0	0.0	0.0	0.0	0.0	0.0	0.0	0.0	0.0	0.0	0.0	0.0	0.0	0.0	0.0	0.0
1951-01-12T03:00:00+01:00	0.0	0.0	0.0	0.0	0.0	0.0	0.0	0.0	0.0	0.0	0.0	0.0	0.0	0.0	0.0	0.0	0.0	0.0	0.0	0.0	0.0
1951-01-12T06:00:00+01:00	0.0	0.0	0.0	0.0	0.0	0.0	0.0	0.0	0.0	0.0	0.0	0.0	0.0	0.0	0.0	0.0	0.0	0.0	0.0	0.0	0.0
1951-01-12T09:00:00+01:00	0.0	0.0	0.0	0.0	0.0	0.0	0.0	0.0	0.0	0.0	0.0	0.0	0.0	0.0	0.0	0.0	0.0	0.0	0.0	0.0	0.0
1951-01-12T12:00:00+01:00	0.3	0.1	0.0	0.0	0.0	0.0	0.0	0.0	0.0	0.0	0.0	0.0	0.0	0.0	0.0	0.0	0.0	0.0	0.0	0.0	0.0
1951-01-12T15:00:00+01:00	0.9	0.2	0.0	0.0	0.0	0.0	0.0	0.0	0.0	0.0	0.0	0.0	0.0	0.0	0.0	0.0	0.0	0.0	0.0	0.0	0.0
1951-01-12T18:00:00+01:00	0.2	0.1	0.0	0.0	0.0	0.0	0.0	0.0	0.0	0.0	0.0	0.0	0.0	0.0	0.0	0.0	0.0	0.0	0.0	0.0	0.0
1951-01-12T21:00:00+01:00	0.0	0.0	0.0	0.0	0.0	0.0	0.0	0.0	0.0	0.0	0.0	0.0	0.0	0.0	0.0	0.0	0.0	0.0	0.0	0.0	0.0
1951-01-13T00:00:00+01:00	0.0	0.0	0.0	0.0	0.0	0.0	0.0	0.0	0.0	0.0	0.0	0.0	0.0	0.0	0.0	0.0	0.0	0.0	0.0	0.0	0.0
1951-01-13T03:00:00+01:00	0.0	0.0	0.0	0.1	0.0	0.0	0.0	0.0	0.0	0.0	0.0	0.0	0.0	0.0	0.0	0.0	0.0	0.0	0.0	0.0	0.0
1951-01-13T06:00:00+01:00	0.0	0.0	0.0	0.1	0.0	0.0	0.0	0.0	0.0	0.0	0.0	0.0	0.0	0.0	0.0	0.0	0.0	0.0	0.0	0.0	0.0
1951-01-13T09:00:00+01:00	0.0	0.0	0.0	0.1	0.0	0.0	0.0	0.0	0.0	0.0	0.0	0.0	0.0	0.0	0.0	0.0	0.0	0.0	0.0	0.0	0.0
1951-01-13T12:00:00+01:00	0.0	0.0	0.0	0.1	0.0	0.0	0.0	0.0	0.0	0.0	0.0	0.0	0.0	0.0	0.0	0.0	0.0	0.0	0.0	0.0	0.0
1951-01-13T15:00:00+01:00	0.0	0.0	0.0	0.3	0.0	0.0	0.0	0.0	0.0	0.0	0.0	0.0	0.0	0.0	0.0	0.0	0.0	0.0	0.0	0.0	0.0
1951-01-13T18:00:00+01:00	0.0	0.0	0.0	0.3	0.0	0.0	0.0	0.0	0.0	0.0	0.0	0.0	0.0	0.0	0.0	0.0	0.0	0.0	0.0	0.0	0.0
1951-01-13T21:00:00+01:00	0.0	0.0	0.0	0.4	0.0	0.0	0.0	0.0	0.0	0.0	0.0	0.0	0.0	0.0	0.0	0.0	0.0	0.0	0.0	0.0	0.0
1951-01-14T00:00:00+01:00	0.0	0.0	0.0	0.3	0.0	0.0	0.0	0.0	0.0	0.0	0.0	0.0	0.0	0.0	0.0	0.0	0.0	0.0	0.0	0.0	0.0
1951-01-14T03:00:00+01:00	0.0	0.0	0.0	0.0	0.0	0.0	0.0	0.0	0.0	0.0	0.0	0.0	0.0	0.0	0.0	0.0	0.0	0.0	0.0	0.0	0.0
1951-01-14T06:00:00+01:00	0.0	0.0	0.0	0.0	0.0	0.0	0.0	0.0	0.0	0.0	0.0	0.0	0.0	0.0	0.0	0.0	0.0	0.0	0.0	0.0	0.0
1951-01-14T09:00:00+01:00	0.0	0.0	0.0	0.0	0.0	0.0	0.0	0.0	0.0	0.0	0.0	0.0	0.0	0.0	0.0	0.0	0.0	0.0	0.0	0.0	0.0
1951-01-14T12:00:00+01:00	0.0	0.0	0.0	0.0	0.0	0.0	0.0	0.0	0.0	0.0	0.0	0.0	0.0	0.0	0.0	0.0	0.0	0.0	0.0	0.0	0.0
1951-01-14T15:00:00+01:00	0.0	0.0	0.0	0.0	0.0	0.0	0.0	0.0	0.0	0.0	0.0	0.0	0.0	0.0	0.0	0.0	0.0	0.0	0.0	0.0	0.0
1951-01-14T18:00:00+01:00	0.0	0.0	0.0	0.0	0.0	0.0	0.0	0.0	0.0	0.0	0.0	0.0	0.0	0.0	0.0	0.0	0.0	0.0	0.0	0.0	0.0
1951-01-14T21:00:00+01:00	0.0	0.0	0.0	0.0	0.0	0.0	0.0	0.0	0.0	0.0	0.0	0.0	0.0	0.0	0.0	0.0	0.0	0.0	0.0	0.0	0.0
1951-01-15T00:00:00+01:00	0.0	0.0	0.0	0.0	0.0	0.0	0.0	0.0	0.0	0.0	0.0	0.0	0.0	0.0	0.0	0.0	0.0	0.0	0.0	0.0	0.0
1951-01-15T03:00:00+01:00	0.0	0.0	0.0	0.0	0.0	0.0	0.0	0.0	0.0	0.0	0.0	0.0	0.0	0.0	0.0	0.0	0.0	0.0	0.0	0.0	0.0
1951-01-15T06:00:00+01:00	0.0	0.0	0.0	0.0	0.0	0.0	0.0	0.0	0.0	0.0	0.0	0.0	0.0	0.0	0.0	0.0	0.0	0.0	0.0	0.0	0.0
1951-01-15T09:00:00+01:00	0.0	0.0	0.0	0.0	0.0	0.0	0.0	0.0	0.0	0.0	0.0	0.0	0.0	0.0	0.0	0.0	0.0	0.0	0.0	0.0	0.0
1951-01-15T12:00:00+01:00	0.0	0.0	0.0	0.0	0.0	0.0	0.0	0.0	0.0	0.0	0.0	0.0	0.0	0.0	0.0	0.0	0.0	0.0	0.0	0.0	0.0
1951-01-15T15:00:00+01:00	0.0	0.0	0.0	0.0	0.0	0.0	0.0	0.0	0.0	0.0	0.0	0.0	0.0	0.0	0.0	0.0	0.0	0.0	0.0	0.0	0.0
1951-01-15T18:00:00+01:00	0.0	0.0	0.0	0.0	0.0	0.0	0.0	0.0	0.0	0.0	0.0	0.0	0.0	0.0	0.0	0.0	0.0	0.0	0.0	0.0	0.0
1951-01-15T21:00:00+01:00	0.0	0.0	0.0	0.0	0.0	0.0	0.0	0.0	0.0	0.0	0.0	0.0	0.0	0.0	0.0	0.0	0.0	0.0	0.0	0.0	0.0
1951-01-16T00:00:00+01:00	0.0	0.0	0.0	0.0	0.0	0.0	0.0	0.0	0.0	0.0	0.0	0.0	0.0	0.0	0.0	0.0	0.0	0.0	0.0	0.0	0.0
1951-01-16T03:00:00+01:00	0.0	0.0	0.0	0.0	0.0	0.0	0.0	0.0	0.0	0.0	0.0	0.0	0.0	0.0	0.0	0.0	0.0	0.0	0.0	0.0	0.0
1951-01-16T06:00:00+01:00	0.0	0.0	0.0	0.0	0.0	0.0	0.0	0.0	0.0	0.0	0.0	0.0	0.0	0.0	0.0	0.0	0.0	0.0	0.0	0.0	0.0
1951-01-16T09:00:00+01:00	0.0	0.0	0.0	0.0	0.0	0.0	0.0	0.0	0.0	0.0	0.0	0.0	0.0	0.0	0.0	0.0	0.0	0.0	0.0	0.0	0.0
1951-01-16T12:00:00+01:00	0.0	0.0	0.0	0.0	0.0	0.0	0.0	0.0	0.0	0.0	0.0	0.0	0.0	0.0	0.0	0.0	0.0	0.0	0.0	0.0	0.0
1951-01-16T15:00:00+01:00	0.0	0.0	0.0	0.0	0.0	0.0	0.0	0.0	0.0	0.0	0.0	0.0	0.0	0.0	0.0	0.0	0.0	0.0	0.0	0.0	0.0
1951-01-16T18:00:00+01:00	0.0	0.0	0.0	0.0	0.0	0.0	0.0	0.0	0.0	0.0	0.0	0.0	0.0	0.0	0.0	0.0	0.0	0.0	0.0	0.0	0.0
1951-01-16T21:00:00+01:00	0.0	0.0	0.0	0.0	0.0	0.0	0.0	0.0	0.0	0.0	0.0	0.0	0.0	0.0	0.0	0.0	0.0	0.0	0.0	0.0	0.0
1951-01-17T00:00:00+01:00	0.0	0.0	0.0	0.0	0.0	0.0	0.0	0.0	0.0	0.0	0.0	0.0	0.0	0.0	0.0	0.0	0.0	0.0	0.0	0.0	0.0
1951-01-17T03:00:00+01:00	0.0	0.0	0.0	0.0	0.0	0.0	0.0	0.0	0.0	0.0	0.0	0.0	0.0	0.0	0.0	0.0	0.0	0.0	0.0	0.0	0.0
1951-01-17T06:00:00+01:00	0.0	0.0	0.0	0.0	0.0	0.0	0.0	0.0	0.0	0.0	0.0	0.0	0.0	0.0	0.0	0.0	0.0	0.0	0.0	0.0	0.0
1951-01-17T09:00:00+01:00	0.0	0.0	0.0	0.0	0.0	0.0	0.0	0.0	0.0	0.0	0.0	0.0	0.0	0.0	0.0	0.0	0.0	0.0	0.0	0.0	0.0
1951-01-17T12:00:00+01:00	0.0	0.0	0.0	0.0	0.0	0.0	0.0	0.0	0.0	0.0	0.0	0.0	0.0	0.0	0.0	0.0	0.0	0.0	0.0	0.0	0.0
1951-01-17T15:00:00+01:00	0.0	0.0	0.0	0.0	0.0	0.0	0.0	0.0	0.0	0.0	0.0	0.0	0.0	0.0	0.0	0.0	0.0	0.0	0.0	0.0	0.0
1951-01-17T18:00:00+01:00	0.0	0.0	0.0	0.0	0.0	0.0	0.0	0.0	0.0	0.0	0.0	0.0	0.0	0.0	0.0	0.0	0.0	0.0	0.0	0.0	0.0
1951-01-17T21:00:00+01:00	0.0	0.0	0.0	0.0	0.0	0.0	0.0	0.0	0.0	0.0	0.0	0.0	0.0	0.0	0.0	0.0	0.0	0.0	0.0	0.0	0.0
1951-01-18T00:00:00+01:00	0.0	0.0	0.0	0.0	0.0	0.0	0.0	0.0	0.0	0.0	0.0	0.0	0.0	0.0	0.0	0.0	0.0	0.0	0.0	0.0	0.0
1951-01-18T03:00:00+01:00	0.0	0.0	0.0	0.0	0.0	0.0	0.0	0.0	0.0	0.0	0.0	0.0	0.0	0.0	0.0	0.0	0.0	0.0	0.0	0.0	0.0
1951-01-18T06:00:00+01:00	0.0	0.0	0.0	0.0	0.0	0.0	0.0	0.0	0.0	0.0	0.0	0.0	0.0	0.0	0.0	0.0	0.0	0.0	0.0	0.0	0.0
1951-01-18T09:00:00+01:00	0.0	0.0	0.0	0.0	0.0	0.0	0.0	0.0	0.0	0.0	0.0	0.0	0.0	0.0	0.0	0.0	0.0	0.0	0.0	0.0	0.0
1951-01-18T12:00:00+01:00	0.0	0.0	0.0	0.0	0.0	0.0	0.0	0.0	0.0	0.0	0.0	0.0	0.0	0.0	0.0	0.0	0.0	0.0	0.0	0.0	0.0
1951-01-18T15:00:00+01:00	0.0	0.0	0.0	0.0	0.0	0.0	0.0	0.0	0.0	0.0	0.0	0.0	0.0	0.0	0.0	0.0	0.0	0.0	0.0	0.0	0.0
1951-01-18T18:00:00+01:00	0.0	0.0	0.0	0.0	0.0	0.0	0.0	0.0	0.0	0.0	0.0	0.0	0.0	0.0	0.0	0.0	0.0	0.0	0.0	0.0	0.0
1951-01-18T21:00:00+01:00	0.0	0.0	0.0	0.0	0.0	0.0	0.0	0.0	0.0	0.0	0.0	0.0	0.0	0.0	0.0	0.0	0.0	0.0	0.0	0.0	0.0
1951-01-19T00:00:00+01:00	0.0	0.0	0.0	0.0	0.0	0.0	0.0	0.0	0.0	0.0	0.0	0.0	0.0	0.0	0.0	0.0	0.0	0.0	0.0	0.0	0.0
1951-01-19T03:00:00+01:00	0.0	0.0	0.0	0.0	0.0	0.0	0.0	0.0	0.0	0.0	0.0	0.0	0.0	0.0	0.0	0.0	0.0	0.0	0.0	0.0	0.0
1951-01-19T06:00:00+01:00	0.0	0.0	0.0	0.0	0.0	0.0	0.0	0.0	0.0	0.0	0.0	0.0	0.0	0.0	0.0	0.0	0.0	0.0	0.0	0.0	0.0
1951-01-19T09:00:00+01:00	0.0	0.0	0.0	0.0	0.0	0.0	0.0	0.0	0.0	0.0	0.0	0.0	0.0	0.0	0.0	0.0	0.0	0.0	0.0	0.0	0.0
1951-01-19T12:00:00+01:00	0.0	0.0	0.0	0.0	0.0	0.0	0.0	0.0	0.0	0.0	0.0	0.0	0.0	0.0	0.0	0.0	0.0	0.0	0.0	0.0	0.0
1951-01-19T15:00:00+01:00	0.0	0.0	0.0	0.0	0.0	0.0	0.0	0.0	0.0	0.0	0.0	0.0	0.0	0.0	0.0	0.0	0.0	0.0	0.0	0.0	0.0
1951-01-19T18:00:00+01:00	0.0	0.0	0.0	0.0	0.0	0.0	0.0	0.0	0.0	0.0	0.0	0.0	0.0	0.0	0.0	0.0	0.0	0.0	0.0	0.0	0.0
1951-01-19T21:00:00+01:00	0.0	0.0	0.0	0.0	0.0	0.0	0.0	0.0	0.0	0.0	0.0	0.0	0.0	0.0	0.0	0.0	0.0	0.0	0.0	0.0	0.0
1951-01-20T00:00:00+01:00	0.0	0.0	0.0	0.0	0.0	0.0	0.0	0.0	0.0	0.0	0.0	0.0	0.0	0.0	0.0	0.0	0.0	0.0	0.0	0.0	0.0
1951-01-20T03:00:00+01:00	0.0	0.0	0.0	0.0	0.0	0.0	0.0	0.0	0.0	0.0	0.0	0.0	0.0	0.0	0.0	0.0	0.0	0.0	0.0	0.0	0.0
1951-01-20T06:00:00+01:00	0.0	0.0	0.0	0.0	0.0	0.0	0.0	0.0	0.0	0.0	0.0	0.0	0.0	0.0	0.0	0.0	0.0	0.0	0.0	0.0	0.0
1951-01-20T09:00:00+01:00	0.0	0.0	0.0	0.0	0.0	0.0	0.0	0.0	0.0	0.0	0.0	0.0	0.0	0.0	0.0	0.0	0.0	0.0	0.0	0.0	0.0
1951-01-20T12:00:00+01:00	0.0	0.0	0.0	0.0	0.0	0.0	0.0	0.0	0.0	0.0	0.0	0.0	0.0	0.0	0.0	0.0	0.0	0.0	0.0	0.0	0.0
1951-01-20T15:00:00+01:00	0.0	0.0	0.0	0.0	0.0	0.0	0.0	0.0	0.0	0.0	0.0	0.0	0.0	0.0	0.0	0.0	0.0	0.0	0.0	0.0	0.0
1951-01-20T18:00:00+01:00	0.0	0.0	0.0	0.0	0.0	0.0	0.0	0.0	0.0	0.0	0.0	0.0	0.0	0.0	0.0	0.0	0.0	0.0	0.0	0.0	0.0
1951-01-20T21:00:00+01:00	0.0	0.0	0.0	0.0	0.0	0.0	0.0	0.0	0.0	0.0	0.0	0.0	0.0	0.0	0.0	0.0	0.0	0.0	0.0	0.0	0.0
1951-01-21T00:00:00+01:00	0.0	0.0	0.0	0.0	0.0	0.0	0.0	0.0	0.0	0.0	0.0	0.0	0.0	0.0	0.0	0.0	0.0	0.0	0.0	0.0	0.0
1951-01-21T03:00:00+01:00	0.0	0.0	0.0	0.0	0.0	0.0	0.0	0.0	0.0	0.0	0.0	0.0	0.0	0.0	0.0	0.0	0.0	0.0	0.0	0.0	0.0
1951-01-21T06:00:00+01:00	0.0	0.0	0.0	0.0	0.0	0.0	0.0	0.0	0.0	0.0	0.0	0.0	0.0	0.0	0.0	0.0	0.0	0.0	0.0	0.0	0.0
1951-01-21T09:00:00+01:00	0.0	0.0	0.0	0.0	0.0	0.0	0.0	0.0	0.0	0.0	0.0	0.0	0.0	0.0	0.0	0.0	0.0	0.0	0.0	0.0	0.0
1951-01-21T12:00:00+01:00	0.0	0.0	0.0	0.0	0.0	0.0	0.0	0.0	0.0	0.0	0.0	0.0	0.0	0.0	0.0	0.0	0.0	0.0	0.0	0.0	0.0
1951-01-21T15:00:00+01:00	0.0	0.0	0.0	0.0	0.0	0.0	0.0	0.0	0.0	0.0	0.0	0.0	0.0	0.0	0.0	0.0	0.0	0.0	0.0	0.0	0.0
1951-01-21T18:00:00+01:00	0.0	0.0	0.0	0.0	0.0	0.0	0.0	0.0	0.0	0.0	0.0	0.0	0.0	0.0	0.0	0.0	0.0	0.0	0.0	0.0	0.0
1951-01-21T21:00:00+01:00	0.0	0.0	0.0	0.0	0.0	0.0	0.0	0.0	0.0	0.0	0.0	0.0	0.0	0.0	0.0	0.0	0.0	0.0	0.0	0.0	0.0
1951-01-22T00:00:00+01:00	0.0	0.0	0.0	0.0	0.0	0.0	0.0	0.0	0.0	0.0	0.0	0.0	0.0	0.0	0.0	0.0	0.0	0.0	0.0	0.0	0.0
1951-01-22T03:00:00+01:00	0.0	0.0	0.0	0.0	0.0	0.0	0.0	0.0	0.0	0.0	0.0	0.0	0.0	0.0	0.0	0.0	0.0	0.0	0.0	0.0	0.0
1951-01-22T06:00:00+01:00	0.0	0.0	0.0	0.0	0.0	0.0	0.0	0.0	0.0	0.0	0.0	0.0	0.0	0.0	0.0	0.0	0.0	0.0	0.0	0.0	0.0
1951-01-22T09:00:00+01:00	0.0	0.0	0.0	0.0	0.0	0.0	0.0	0.0	0.0	0.0	0.0	0.0	0.0	0.0	0.0	0.0	0.0	0.0	0.0	0.0	0.0
1951-01-22T12:00:00+01:00	0.0	0.0	0.0	0.0	0.0	0.0	0.0	0.0	0.0	0.0	0.0	0.0	0.0	0.0	0.0	0.0	0.0	0.0	0.0	0.0	0.0
1951-01-22T15:00:00+01:00	0.0	0.0	0.0	0.0	0.0	0.0	0.0	0.0	0.0	0.0	0.0	0.0	0.0	0.0	0.0	0.0	0.0	0.0	0.0	0.0	0.0
1951-01-22T18:00:00+01:00	0.0	0.0	0.0	0.0	0.0	0.0	0.0	0.0	0.0	0.0	0.0	0.0	0.0	0.0	0.0	0.0	0.0	0.0	0.0	0.0	0.0
1951-01-22T21:00:00+01:00	0.0	0.0	0.0	0.0	0.0	0.0	0.0	0.0	0.0	0.0	0.0	0.0	0.0	0.0	0.0	0.0	0.0	0.0	0.0	0.0	0.0
1951-01-23T00:00:00+01:00	0.0	0.0	0.0	0.0	0.0	0.0	0.0	0.0	0.0	0.0	0.0	0.0	0.0	0.0	0.0	0.0	0.0	0.0	0.0	0.0	0.0
1951-01-23T03:00:00+01:00	0.0	0.0	0.0	0.0	0.0	0.0	0.0	0.0	0.0	0.0	0.0	0.0	0.0	0.0	0.0	0.0	0.0	0.0	0.0	0.0	0.0
1951-01-23T06:00:00+01:00	0.0	0.0	0.0	0.0	0.0	0.0	0.0	0.0	0.0	0.0	0.0	0.0	0.0	0.0	0.0	0.0	0.0	0.0	0.0	0.0	0.0
1951-01-23T09:00:00+01:00	0.0	0.0	0.0	0.0	0.0	0.0	0.0	0.0	0.0	0.0	0.0	0.0	0.0	0.0	0.0	0.0	0.0	0.0	0.0	0.0	0.0
1951-01-23T12:00:00+01:00	0.0	0.0	0.0	0.0	0.0	0.0	0.0	0.0	0.0	0.0	0.0	0.0	0.0	0.0	0.0	0.0	0.0	0.0	0.0	0.0	0.0
1951-01-23T15:00:00+01:00	0.0	0.0	0.0	0.0	0.0	0.0	0.0	0.0	0.0	0.0	0.0	0.0	0.0	0.0	0.0	0.0	0.0	0.0	0.0	0.0	0.0
1951-01-23T18:00:00+01:00	0.0	0.0	0.0	0.0	0.0	0.0	0.0	0.0	0.0	0.0	0.0	0.0	0.0	0.0	0.0	0.0	0.0	0.0	0.0	0.0	0.0
1951-01-23T21:00:00+01:00	0.0	0.0	0.0	0.0	0.0	0.0	0.0	0.0	0.0	0.0	0.0	0.0	0.0	0.0	0.0	0.0	0.0	0.0	0.0	0.0	0.0
1951-01-24T00:00:00+01:00	0.0	0.0	0.0	0.0	0.0	0.0	0.0	0.0	0.0	0.0	0.0	0.0	0.0	0.0	0.0	0.0	0.0	0.0	0.0	0.0	0.0
1951-01-24T03:00:00+01:00	0.0	0.0	0.0	0.0	0.0	0.0	0.0	0.0	0.0	0.0	0.0	0.0	0.0	0.0	0.0	0.0	0.0	0.0	0.0	0.0	0.0
1951-01-24T06:00:00+01:00	0.0	0.0	0.0	0.0	0.0	0.0	0.0	0.0	0.0	0.0	0.0	0.0	0.0	0.0	0.0	0.0	0.0	0.0	0.0	0.0	0.0
1951-01-24T09:00:00+01:00	0.0	0.0	0.0	0.0	0.0	0.0	0.0	0.0	0.0	0.0	0.0	0.0	0.0	0.0	0.0	0.0	0.0	0.0	0.0	0.0	0.0
1951-01-24T12:00:00+01:00	0.0	0.0	0.0	0.0	0.0	0.0	0.0	0.0	0.0	0.0	0.0	0.0	0.0	0.0	0.0	0.0	0.0	0.0	0.0	0.0	0.0
1951-01-24T15:00:00+01:00	0.0	0.0	0.0	0.0	0.0	0.0	0.0	0.0	0.0	0.0	0.0	0.0	0.0	0.0	0.0	0.0	0.0	0.0	0.0	0.0	0.0
1951-01-24T18:00:00+01:00	0.0	0.0	0.0	0.0	0.0	0.0	0.0	0.0	0.0	0.0	0.0	0.0	0.0	0.0	0.0	0.0	0.0	0.0	0.0	0.0	0.0
1951-01-24T21:00:00+01:00	0.0	0.0	0.0	0.0	0.0	0.0	0.0	0.0	0.0	0.0	0.0	0.0	0.0	0.0	0.0	0.0	0.0	0.0	0.0	0.0	0.0
1951-01-25T00:00:00+01:00	0.0	0.0	0.0	0.0	0.0	0.0	0.0	0.0	0.0	0.0	0.0	0.0	0.0	0.0	0.0	0.0	0.0	0.0	0.0	0.0	0.0
1951-01-25T03:00:00+01:00	0.0	0.0	0.0	0.0	0.0	0.0	0.0	0.0	0.0	0.0	0.0	0.0	0.0	0.0	0.0	0.0	0.0	0.0	0.0	0.0	0.0
1951-01-25T06:00:00+01:00	0.0	0.0	0.0	0.0	0.0	0.0	0.0	0.0	0.0	0.0	0.0	0.0	0.0	0.0	0.0	0.0	0.0	0.0	0.0	0.0	0.0
1951-01-25T09:00:00+01:00	0.0	0.0	0.0	0.0	0.0	0.0	0.0	0.0	0.0	0.0	0.0	0.0	0.0	0.0	0.0	0.0	0.0	0.0	0.0	0.0	0.0
1951-01-25T12:00:00+01:00	0.0	0.0	0.0	0.0	0.0	0.0	0.0	0.0	0.0	0.0	0.0	0.0	0.0	0.0	0.0	0.0	0.0	0.0	0.0	0.0	0.0
1951-01-25T15:00:00+01:00	0.0	0.0	0.0	0.0	0.0	0.0	0.0	0.0	0.0	0.0	0.0	0.0	0.0	0.0	0.0	0.0	0.0	0.0	0.0	0.0	0.0
1951-01-25T18:00:00+01:00	0.0	0.0	0.0	0.0	0.0	0.0	0.0	0.0	0.0	0.0	0.0	0.0	0.0	0.0	0.0	0.0	0.0	0.0	0.0	0.0	0.0
1951-01-25T21:00:00+01:00	0.0	0.0	0.0	0.0	0.0	0.0	0.0	0.0	0.0	0.0	0.0	0.0	0.0	0.0	0.0	0.0	0.0	0.0	0.0	0.0	0.0
1951-01-26T00:00:00+01:00	0.0	0.0	0.0	0.0	0.0	0.0	0.0	0.0	0.0	0.0	0.0	0.0	0.0	0.0	0.0	0.0	0.0	0.0	0.0	0.0	0.0
1951-01-26T03:00:00+01:00	0.0	0.0	0.0	0.0	0.0	0.0	0.0	0.0	0.0	0.0	0.0	0.0	0.0	0.0	0.0	0.0	0.0	0.0	0.0	0.0	0.0
1951-01-26T06:00:00+01:00	0.0	0.0	0.0	0.0	0.0	0.0	0.0	0.0	0.0	0.0	0.0	0.0	0.0	0.0	0.0	0.0	0.0	0.0	0.0	0.0	0.0
1951-01-26T09:00:00+01:00	0.0	0.0	0.0	0.0	0.0	0.0	0.0	0.0	0.0	0.0	0.0	0.0	0.0	0.0	0.0	0.0	0.0	0.0	0.0	0.0	0.0
1951-01-26T12:00:00+01:00	0.0	0.0	0.0	0.0	0.0	0.0	0.0	0.0	0.0	0.0	0.0	0.0	0.0	0.0	0.0	0.0	0.0	0.0	0.0	0.0	0.0
1951-01-26T15:00:00+01:00	0.0	0.0	0.0	0.0	0.0	0.0	0.0	0.0	0.0	0.0	0.0	0.0	0.0	0.0	0.0	0.0	0.0	0.0	0.0	0.0	0.0
1951-01-26T18:00:00+01:00	0.0	0.0	0.0	0.0	0.0	0.0	0.0	0.0	0.0	0.0	0.0	0.0	0.0	0.0	0.0	0.0	0.0	0.0	0.0	0.0	0.0
1951-01-26T21:00:00+01:00	0.0	0.0	0.0	0.0	0.0	0.0	0.0	0.0	0.0	0.0	0.0	0.0	0.0	0.0	0.0	0.0	0.0	0.0	0.0	0.0	0.0
1951-01-27T00:00:00+01:00	0.0	0.0	0.0	0.0	0.0	0.0	0.0	0.0	0.0	0.0	0.0	0.0	0.0	0.0	0.0	0.0	0.0	0.0	0.0	0.0	0.0
1951-01-27T03:00:00+01:00	0.0	0.0	0.0	0.0	0.0	0.0	0.0	0.0	0.0	0.0	0.0	0.0	0.0	0.0	0.0	0.0	0.0	0.0	0.0	0.0	0.0
1951-01-27T06:00:00+01:00	0.0	0.0	0.0	0.0	0.0	0.0	0.0	0.0	0.0	0.0	0.0	0.0	0.0	0.0	0.0	0.0	0.0	0.0	0.0	0.0	0.0
1951-01-27T09:00:00+01:00	0.0	0.0	0.0	0.0	0.0	0.0	0.0	0.0	0.0	0.0	0.0	0.0	0.0	0.0	0.0	0.0	0.0	0.0	0.0	0.0	0.0
1951-01-27T12:00:00+01:00	0.0	0.0	0.0	0.0	0.0	0.0	0.0	0.0	0.0	0.0	0.0	0.0	0.0	0.0	0.0	0.0	0.0	0.0	0.0	0.0	0.0
1951-01-27T15:00:00+01:00	0.0	0.0	0.0	0.0	0.0	0.0	0.0	0.0	0.0	0.0	0.0	0.0	0.0	0.0	0.0	0.0	0.0	0.0	0.0	0.0	0.0
1951-01-27T18:00:00+01:00	0.0	0.0	0.0	0.0	0.0	0.0	0.0	0.0	0.0	0.0	0.0	0.0	0.0	0.0	0.0	0.0	0.0	0.0	0.0	0.0	0.0
1951-01-27T21:00:00+01:00	0.0	0.0	0.0	0.0	0.0	0.0	0.0	0.0	0.0	0.0	0.0	0.0	0.0	0.0	0.0	0.0	0.0	0.0	0.0	0.0	0.0
1951-01-28T00:00:00+01:00	0.0	0.0	0.0	0.0	0.0	0.0	0.0	0.0	0.0	0.0	0.0	0.0	0.0	0.0	0.0	0.0	0.0	0.0	0.0	0.0	0.0
1951-01-28T03:00:00+01:00	0.0	0.0	0.0	0.0	0.0	0.0	0.0	0.0	0.0	0.0	0.0	0.0	0.0	0.0	0.0	0.0	0.0	0.0	0.0	0.0	0.0
1951-01-28T06:00:00+01:00	0.0	0.0	0.0	0.0	0.0	0.0	0.0	0.0	0.0	0.0	0.0	0.0	0.0	0.0	0.0	0.0	0.0	0.0	0.0	0.0	0.0
1951-01-28T09:00:00+01:00	0.0	0.0	0.0	0.0	0.0	0.0	0.0	0.0	0.0	0.0	0.0	0.0	0.0	0.0	0.0	0.0	0.0	0.0	0.0	0.0	0.0
1951-01-28T12:00:00+01:00	0.0	0.0	0.0	0.0	0.0	0.0	0.0	0.0	0.0	0.0	0.0	0.0	0.0	0.0	0.0	0.0	0.0	0.0	0.0	0.0	0.0
1951-01-28T15:00:00+01:00	0.0	0.0	0.0	0.0	0.0	0.0	0.0	0.0	0.0	0.0	0.0	0.0	0.0	0.0	0.0	0.0	0.0	0.0	0.0	0.0	0.0
1951-01-28T18:00:00+01:00	0.0	0.0	0.0	0.0	0.0	0.0	0.0	0.0	0.0	0.0	0.0	0.0	0.0	0.0	0.0	0.0	0.0	0.0	0.0	0.0	0.0
1951-01-28T21:00:00+01:00	0.0	0.0	0.0	0.0	0.0	0.0	0.0	0.0	0.0	0.0	0.0	0.0	0.0	0.0	0.0	0.0	0.0	0.0	0.0	0.0	0.0
1951-01-29T00:00:00+01:00	0.0	0.0	0.0	0.0	0.0	0.0	0.0	0.0	0.0	0.0	0.0	0.0	0.0	0.0	0.0	0.0	0.0	0.0	0.0	0.0	0.0
1951-01-29T03:00:00+01:00	0.0	0.0	0.0	0.0	0.0	0.0	0.0	0.0	0.0	0.0	0.0	0.0	0.0	0.0	0.0	0.0	0.0	0.0	0.0	0.0	0.0
1951-01-29T06:00:00+01:00	0.0	0.0	0.0	0.0	0.0	0.0	0.0	0.0	0.0	0.0	0.0	0.0	0.0	0.0	0.0	0.0	0.0	0.0	0.0	0.0	0.0
1951-01-29T09:00:00+01:00	0.0	0.0	0.0	0.0	0.0	0.0	0.0	0.0	0.0	0.0	0.0	0.0	0.0	0.0	0.0	0.0	0.0	0.0	0.0	0.0	0.0
1951-01-29T12:00:00+01:00	0.0	0.0	0.0	0.0	0.0	0.0	0.0	0.0	0.0	0.0	0.0	0.0	0.0	0.0	0.0	0.0	0.0	0.0	0.0	0.0	0.0
1951-01-29T15:00:00+01:00	0.0	0.0	0.0	0.0	0.0	0.0	0.0	0.0	0.0	0.0	0.0	0.0	0.0	0.0	0.0	0.0	0.0	0.0	0.0	0.0	0.0
1951-01-29T18:00:00+01:00	0.0	0.0	0.0	0.0	0.0	0.0	0.0	0.0	0.0	0.0	0.0	0.0	0.0	0.0	0.0	0.0	0.0	0.0	0.0	0.0	0.0
1951-01-29T21:00:00+01:00	0.0	0.0	0.0	0.0	0.0	0.0	0.0	0.0	0.0	0.0	0.0	0.0	0.0	0.0	0.0	0.0	0.0	0.0	0.0	0.0	0.0
1951-01-30T00:00:00+01:00	0.0	0.0	0.0	0.0	0.0	0.0	0.0	0.0	0.0	0.0	0.0	0.0	0.0	0.0	0.0	0.0	0.0	0.0	0.0	0.0	0.0
1951-01-30T03:00:00+01:00	0.0	0.0	0.0	0.0	0.0	0.0	0.0	0.0	0.0	0.0	0.0	0.0	0.0	0.0	0.0	0.0	0.0	0.0	0.0	0.0	0.0
1951-01-30T06:00:00+01:00	0.0	0.0	0.0	0.0	0.0	0.0	0.0	0.0	0.0	0.0	0.0	0.0	0.0	0.0	0.0	0.0	0.0	0.0	0.0	0.0	0.0
1951-01-30T09:00:00+01:00	0.0	0.0	0.0	0.0	0.0	0.0	0.0	0.0	0.0	0.0	0.0	0.0	0.0	0.0	0.0	0.0	0.0	0.0	0.0	0.0	0.0
1951-01-30T12:00:00+01:00	0.0	0.0	0.0	0.0	0.0	0.0	0.0	0.0	0.0	0.0	0.0	0.0	0.0	0.0	0.0	0.0	0.0	0.0	0.0	0.0	0.0
1951-01-30T15:00:00+01:00	0.0	0.0	0.0	0.0	0.0	0.0	0.0	0.0	0.0	0.0	0.0	0.0	0.0	0.0	0.0	0.0	0.0	0.0	0.0	0.0	0.0
1951-01-30T18:00:00+01:00	0.0	0.0	0.0	0.0	0.0	0.0	0.0	0.0	0.0	0.0	0.0	0.0	0.0	0.0	0.0	0.0	0.0	0.0	0.0	0.0	0.0
1951-01-30T21:00:00+01:00	0.0	0.0	0.0	0.0	0.0	0.0	0.0	0.0	0.0	0.0	0.0	0.0	0.0	0.0	0.0	0.0	0.0	0.0	0.0	0.0	0.0
1951-01-31T00:00:00+01:00	0.0	0.0	0.0	0.0	0.0	0.0	0.0	0.0	0.0	0.0	0.0	0.0	0.0	0.0	0.0	0.0	0.0	0.0	0.0	0.0	0.0
1951-01-31T03:00:00+01:00	0.0	0.0	0.0	0.0	0.0	0.0	0.0	0.0	0.0	0.0	0.0	0.0	0.0	0.0	0.0	0.0	0.0	0.0	0.0	0.0	0.0
1951-01-31T06:00:00+01:00	0.0	0.0	0.0	0.0	0.0	0.0	0.0	0.0	0.0	0.0	0.0	0.0	0.0	0.0	0.0	0.0	0.0	0.0	0.0	0.0	0.0
1951-01-31T09:00:00+01:00	0.0	0.0	0.0	0.0	0.0	0.0	0.0	0.0	0.0	0.0	0.0	0.0	0.0	0.0	0.0	0.0	0.0	0.0	0.0	0.0	0.0
1951-01-31T12:00:00+01:00	0.0	0.0	0.0	0.0	0.0	0.0	0.0	0.0	0.0	0.0	0.0	0.0	0.0	0.0	0.0	0.0	0.0	0.0	0.0	0.0	0.0
1951-01-31T15:00:00+01:00	0.0	0.0	0.0	0.0	0.0	0.0	0.0	0.0	0.0	0.0	0.0	0.0	0.0	0.0	0.0	0.0	0.0	0.0	0.0	0.0	0.0
1951-01-31T18:00:00+01:00	0.0	0.0	0.0	0.0	0.0	0.0	0.0	0.0	0.0	0.0	0.0	0.0	0.0	0.0	0.0	0.0	0.0	0.0	0.0	0.0	0.0
1951-01-31T21:00:00+01:00	0.0	0.0	0.0	0.0	0.0	0.0	0.0	0.0	0.0	0.0	0.0	0.0	0.0	0.0	0.0	0.0	0.0	0.0	0.0	0.0	0.0
1951-02-01T00:00:00+01:00	0.0	0.0	0.0	0.0	0.0	0.0	0.0	0.0	0.0	0.0	0.0	0.0	0.0	0.0	0.0	0.0	0.0	0.0	0.0	0.0	0.0
1951-02-01T03:00:00+01:00	0.0	0.0	0.0	0.0	0.0	0.0	0.0	0.0	0.0	0.0	0.0	0.0	0.0	0.0	0.0	0.0	0.0	0.0	0.0	0.0	0.0
1951-02-01T06:00:00+01:00	0.0	0.0	0.0	0.0	0.0	0.0	0.0	0.0	0.0	0.0	0.0	0.0	0.0	0.0	0.0	0.0	0.0	0.0	0.0	0.0	0.0
1951-02-01T09:00:00+01:00	0.0	0.0	0.0	0.0	0.0	0.0	0.0	0.0	0.0	0.0	0.0	0.0	0.0	0.0	0.0	0.0	0.0	0.0	0.0	0.0	0.0
1951-02-01T12:00:00+01:00	0.0	0.0	0.0	0.0	0.0	0.0	0.0	0.0	0.0	0.0	0.0	0.0	0.0	0.0	0.0	0.0	0.0	0.0	0.0	0.0	0.0
1951-02-01T15:00:00+01:00	0.0	0.0	0.0	0.0	0.0	0.0	0.0	0.0	0.0	0.0	0.0	0.0	0.0	0.0	0.0	0.0	0.0	0.0	0.0	0.0	0.0
1951-02-01T18:00:00+01:00	0.0	0.0	0.0	0.0	0.0	0.0	0.0	0.0	0.0	0.0	0.0	0.0	0.0	0.0	0.0	0.0	0.0	0.0	0.0	0.0	0.0
1951-02-01T21:00:00+01:00	0.0	0.0	0.0	0.0	0.0	0.0	0.0	0.0	0.0	0.0	0.0	0.0	0.0	0.0	0.0	0.0	0.0	0.0	0.0	0.0	0.0
1951-02-02T00:00:00+01:00	0.0	0.0	0.0	0.0	0.0	0.0	0.0	0.0	0.0	0.0	0.0	0.0	0.0	0.0	0.0	0.0	0.0	0.0	0.0	0.0	0.0
1951-02-02T03:00:00+01:00	0.0	0.0	0.0	0.0	0.0	0.0	0.0	0.0	0.0	0.0	0.0	0.0	0.0	0.0	0.0	0.0	0.0	0.0	0.0	0.0	0.0
1951-02-02T06:00:00+01:00	0.0	0.0	0.0	0.0	0.0	0.0	0.0	0.0	0.0	0.0	0.0	0.0	0.0	0.0	0.0	0.0	0.0	0.0	0.0	0.0	0.0
1951-02-02T09:00:00+01:00	0.0	0.0	0.0	0.0	0.0	0.0	0.0	0.0	0.0	0.0	0.0	0.0	0.0	0.0	0.0	0.0	0.0	0.0	0.0	0.0	0.0
1951-02-02T12:00:00+01:00	0.0	0.0	0.0	0.0	0.0	0.0	0.0	0.0	0.0	0.0	0.0	0.0	0.0	0.0	0.0	0.0	0.0	0.0	0.0	0.0	0.0
1951-02-02T15:00:00+01:00	0.0	0.0	0.0	0.0	0.0	0.0	0.0	0.0	0.0	0.0	0.0	0.0	0.0	0.0	0.0	0.0	0.0	0.0	0.0	0.0	0.0
1951-02-02T18:00:00+01:00	0.0	0.0	0.0	0.0	0.0	0.0	0.0	0.0	0.0	0.0	0.0	0.0	0.0	0.0	0.0	0.0	0.0	0.0	0.0	0.0	0.0
1951-02-02T21:00:00+01:00	0.0	0.0	0.0	0.0	0.0	0.0	0.0	0.0	0.0	0.0	0.0	0.0	0.0	0.0	0.0	0.0	0.0	0.0	0.0	0.0	0.0
1951-02-03T00:00:00+01:00	0.0	0.0	0.0	0.0	0.0	0.0	0.0	0.0	0.0	0.0	0.0	0.0	0.0	0.0	0.0	0.0	0.0	0.0	0.0	0.0	0.0
1951-02-03T03:00:00+01:00	0.0	0.0	0.0	0.0	0.0	0.0	0.0	0.0	0.0	0.0	0.0	0.0	0.0	0.0	0.0	0.0	0.0	0.0	0.0	0.0	0.0
1951-02-03T06:00:00+01:00	0.0	0.0	0.0	0.0	0.0	0.0	0.0	0.0	0.0	0.0	0.0	0.0	0.0	0.0	0.0	0.0	0.0	0.0	0.0	0.0	0.0
1951-02-03T09:00:00+01:00	0.0	0.0	0.0	0.0	0.0	0.0	0.0	0.0	0.0	0.0	0.0	0.0	0.0	0.0	0.0	0.0	0.0	0.0	0.0	0.0	0.0
1951-02-03T12:00:00+01:00	0.0	0.0	0.0	0.0	0.0	0.0	0.0	0.0	0.0	0.0	0.0	0.0	0.0	0.0	0.0	0.0	0.0	0.0	0.0	0.0	0.0
1951-02-03T15:00:00+01:00	0.0	0.0	0.0	0.0	0.0	0.0	0.0	0.0	0.0	0.0	0.0	0.0	0.0	0.0	0.0	0.0	0.0	0.0	0.0	0.0	0.0
1951-02-03T18:00:00+01:00	0.0	0.0	0.0	0.0	0.0	0.0	0.0	0.0	0.0	0.0	0.0	0.0	0.0	0.0	0.0	0.0	0.0	0.0	0.0	0.0	0.0
1951-02-03T21:00:00+01:00	0.0	0.0	0.0	0.0	0.0	0.0	0.0	0.0	0.0	0.0	0.0	0.0	0.0	0.0	0.0	0.0	0.0	0.0	0.0	0.0	0.0
1951-02-04T00:00:00+01:00	0.0	0.0	0.0	0.0	0.0	0.0	0.0	0.0	0.0	0.0	0.0	0.0	0.0	0.0	0.0	0.0	0.0	0.0	0.0	0.0	0.0
1951-02-04T03:00:00+01:00	0.0	0.0	0.0	0.0	0.0	0.0	0.0	0.0	0.0	0.0	0.0	0.0	0.0	0.0	0.0	0.0	0.0	0.0	0.0	0.0	0.0
1951-02-04T06:00:00+01:00	0.0	0.0	0.0	0.0	0.0	0.0	0.0	0.0	0.0	0.0	0.0	0.0	0.0	0.0	0.0	0.0	0.0	0.0	0.0	0.0	0.0
1951-02-04T09:00:00+01:00	0.0	0.0	0.0	0.0	0.0	0.0	0.0	0.0	0.0	0.0	0.0	0.0	0.0	0.0	0.0	0.0	0.0	0.0	0.0	0.0	0.0
1951-02-04T12:00:00+01:00	0.0	0.0	0.0	0.0	0.0	0.0	0.0	0.0	0.0	0.0	0.0	0.0	0.0	0.0	0.0	0.0	0.0	0.0	0.0	0.0	0.0
1951-02-04T15:00:00+01:00	0.0	0.0	0.0	0.0	0.0	0.0	0.0	0.0	0.0	0.0	0.0	0.0	0.0	0.0	0.0	0.0	0.0	0.0	0.0	0.0	0.0
1951-02-04T18:00:00+01:00	0.0	0.0	0.0	0.0	0.0	0.0	0.0	0.0	0.0	0.0	0.0	0.0	0.0	0.0	0.0	0.0	0.0	0.0	0.0	0.0	0.0
1951-02-04T21:00:00+01:00	0.0	0.0	0.0	0.0	0.0	0.0	0.0	0.0	0.0	0.0	0.0	0.0	0.0	0.0	0.0	0.0	0.0	0.0	0.0	0.0	0.0
1951-02-05T00:00:00+01:00	0.0	0.0	0.0	0.0	0.0	0.0	0.0	0.0	0.0	0.0	0.0	0.0	0.0	0.0	0.0	0.0	0.0	0.0	0.0	0.0	0.0
1951-02-05T03:00:00+01:00	0.0	0.0	0.0	0.0	0.0	0.0	0.0	0.0	0.0	0.0	0.0	0.0	0.0	0.0	0.0	0.0	0.0	0.0	0.0	0.0	0.0
1951-02-05T06:00:00+01:00	0.0	0.0	0.0	0.0	0.0	0.0	0.0	0.0	0.0	0.0	0.0	0.0	0.0	0.0	0.0	0.0	0.0	0.0	0.0	0.0	0.0
1951-02-05T09:00:00+01:00	0.0	0.0	0.0	0.0	0.0	0.0	0.0	0.0	0.0	0.0	0.0	0.0	0.0	0.0	0.0	0.0	0.0	0.0	0.0	0.0	0.0
1951-02-05T12:00:00+01:00	0.0	0.0	0.0	0.0	0.0	0.0	0.0	0.0	0.0	0.0	0.0	0.0	0.0	0.0	0.0	0.0	0.0	0.0	0.0	0.0	0.0
1951-02-05T15:00:00+01:00	0.0	0.0	0.0	0.0	0.0	0.0	0.0	0.0	0.0	0.0	0.0	0.0	0.0	0.0	0.0	0.0	0.0	0.0	0.0	0.0	0.0
1951-02-05T18:00:00+01:00	0.0	0.0	0.0	0.0	0.0	0.0	0.0	0.0	0.0	0.0	0.0	0.0	0.0	0.0	0.0	0.0	0.0	0.0	0.0	0.0	0.0
1951-02-05T21:00:00+01:00	0.0	0.0	0.0	0.0	0.0	0.0	0.0	0.0	0.0	0.0	0.0	0.0	0.0	0.0	0.0	0.0	0.0	0.0	0.0	0.0	0.0
1951-02-06T00:00:00+01:00	0.0	0.0	0.0	0.0	0.0	0.0	0.0	0.0	0.0	0.0	0.0	0.0	0.0	0.0	0.0	0.0	0.0	0.0	0.0	0.0	0.0
1951-02-06T03:00:00+01:00	0.0	0.0	0.0	0.0	0.0	0.0	0.0	0.0	0.0	0.0	0.0	0.0	0.0	0.0	0.0	0.0	0.0	0.0	0.0	0.0	0.0
1951-02-06T06:00:00+01:00	0.0	0.0	0.0	0.0	0.0	0.0	0.0	0.0	0.0	0.0	0.0	0.0	0.0	0.0	0.0	0.0	0.0	0.0	0.0	0.0	0.0
1951-02-06T09:00:00+01:00	0.0	0.0	0.0	0.0	0.0	0.0	0.0	0.0	0.0	0.0	0.0	0.0	0.0	0.0	0.0	0.0	0.0	0.0	0.0	0.0	0.0
1951-02-06T12:00:00+01:00	0.0	0.0	0.0	0.0	0.0	0.0	0.0	0.0	0.0	0.0	0.0	0.0	0.0	0.0	0.0	0.0	0.0	0.0	0.0	0.0	0.0
1951-02-06T15:00:00+01:00	0.0	0.0	0.0	0.0	0.0	0.0	0.0	0.0	0.0	0.0	0.0	0.0	0.0	0.0	0.0	0.0	0.0	0.0	0.0	0.0	0.0
1951-02-06T18:00:00+01:00	0.0	0.0	0.0	0.0	0.0	0.0	0.0	0.0	0.0	0.0	0.0	0.0	0.0	0.0	0.0	0.0	0.0	0.0	0.0	0.0	0.0
1951-02-06T21:00:00+01:00	0.0	0.0	0.0	0.0	0.0	0.0	0.0	0.0	0.0	0.0	0.0	0.0	0.0	0.0	0.0	0.0	0.0	0.0	0.0	0.0	0.0
1951-02-07T00:00:00+01:00	0.0	0.0	0.0	0.0	0.0	0.0	0.0	0.0	0.0	0.0	0.0	0.0	0.0	0.0	0.0	0.0	0.0	0.0	0.0	0.0	0.0
1951-02-07T03:00:00+01:00	0.0	0.0	0.0	0.0	0.0	0.0	0.0	0.0	0.0	0.0	0.0	0.0	0.0	0.0	0.0	0.0	0.0	0.0	0.0	0.0	0.0
1951-02-07T06:00:00+01:00	0.0	0.0	0.0	0.0	0.0	0.0	0.0	0.0	0.0	0.0	0.0	0.0	0.0	0.0	0.0	0.0	0.0	0.0	0.0	0.0	0.0
1951-02-07T09:00:00+01:00	0.0	0.0	0.0	0.0	0.0	0.0	0.0	0.0	0.0	0.0	0.0	0.0	0.0	0.0	0.0	0.0	0.0	0.0	0.0	0.0	0.0
1951-02-07T12:00:00+01:00	0.0	0.0	0.0	0.0	0.0	0.0	0.0	0.0	0.0	0.0	0.0	0.0	0.0	0.0	0.0	0.0	0.0	0.0	0.0	0.0	0.0
1951-02-07T15:00:00+01:00	0.0	0.0	0.0	0.0	0.0	0.0	0.0	0.0	0.0	0.0	0.0	0.0	0.0	0.0	0.0	0.0	0.0	0.0	0.0	0.0	0.0
1951-02-07T18:00:00+01:00	0.0	0.0	0.0	0.0	0.0	0.0	0.0	0.0	0.0	0.0	0.0	0.0	0.0	0.0	0.0	0.0	0.0	0.0	0.0	0.0	0.0
1951-02-07T21:00:00+01:00	0.0	0.0	0.0	0.0	0.0	0.0	0.0	0.0	0.0	0.0	0.0	0.0	0.0	0.0	0.0	0.0	0.0	0.0	0.0	0.0	0.0
1951-02-08T00:00:00+01:00	0.0	0.0	0.0	0.0	0.0	0.0	0.0	0.0	0.0	0.0	0.0	0.0	0.0	0.0	0.0	0.0	0.0	0.0	0.0	0.0	0.0
1951-02-08T03:00:00+01:00	0.0	0.0	0.0	0.0	0.0	0.0	0.0	0.0	0.0	0.0	0.0	0.0	0.0	0.0	0.0	0.0	0.0	0.0	0.0	0.0	0.0
1951-02-08T06:00:00+01:00	0.0	0.0	0.0	0.0	0.0	0.0	0.0	0.0	0.0	0.0	0.0	0.0	0.0	0.0	0.0	0.0	0.0	0.0	0.0	0.0	0.0
1951-02-08T09:00:00+01:00	0.0	0.0	0.0	0.0	0.0	0.0	0.0	0.0	0.0	0.0	0.0	0.0	0.0	0.0	0.0	0.0	0.0	0.0	0.0	0.0	0.0
1951-02-08T12:00:00+01:00	0.0	0.0	0.0	0.0	0.0	0.0	0.0	0.0	0.0	0.0	0.0	0.0	0.0	0.0	0.0	0.0	0.0	0.0	0.0	0.0	0.0
1951-02-08T15:00:00+01:00	0.0	0.0	0.0	0.0	0.0	0.0	0.0	0.0	0.0	0.0	0.0	0.0	0.0	0.0	0.0	0.0	0.0	0.0	0.0	0.0	0.0
1951-02-08T18:00:00+01:00	0.0	0.0	0.0	0.0	0.0	0.0	0.0	0.0	0.0	0.0	0.0	0.0	0.0	0.0	0.0	0.0	0.0	0.0	0.0	0.0	0.0
1951-02-08T21:00:00+01:00	0.0	0.0	0.0	0.0	0.0	0.0	0.0	0.0	0.0	0.0	0.0	0.0	0.0	0.0	0.0	0.0	0.0	0.0	0.0	0.0	0.0
1951-02-09T00:00:00+01:00	0.0	0.0	0.0	0.0	0.0	0.0	0.0	0.0	0.0	0.0	0.0	0.0	0.0	0.0	0.0	0.0	0.0	0.0	0.0	0.0	0.0
1951-02-09T03:00:00+01:00	0.0	0.0	0.0	0.0	0.0	0.0	0.0	0.0	0.0	0.0	0.0	0.0	0.0	0.0	0.0	0.0	0.0	0.0	0.0	0.0	0.0
1951-02-09T06:00:00+01:00	0.0	0.0	0.0	0.0	0.0	0.0	0.0	0.0	0.0	0.0	0.0	0.0	0.0	0.0	0.0	0.0	0.0	0.0	0.0	0.0	0.0
1951-02-09T09:00:00+01:00	0.0	0.0	0.0	0.0	0.0	0.0	0.0	0.0	0.0	0.0	0.0	0.0	0.0	0.0	0.0	0.0	0.0	0.0	0.0	0.0	0.0
1951-02-09T12:00:00+01:00	0.0	0.0	0.0	0.0	0.0	0.0	0.0	0.0	0.0	0.0	0.0	0.0	0.0	0.0	0.0	0.0	0.0	0.0	0.0	0.0	0.0
1951-02-09T15:00:00+01:00	0.0	0.0	0.0	0.0	0.0	0.0	0.0	0.0	0.0	0.0	0.0	0.0	0.0	0.0	0.0	0.0	0.0	0.0	0.0	0.0	0.0
1951-02-09T18:00:00+01:00	0.0	0.0	0.0	0.0	0.0	0.0	0.0	0.0	0.0	0.0	0.0	0.0	0.0	0.0	0.0	0.0	0.0	0.0	0.0	0.0	0.0
1951-02-09T21:00:00+01:00	0.0	0.0	0.0	0.0	0.0	0.0	0.0	0.0	0.0	0.0	0.0	0.0	0.0	0.0	0.0	0.0	0.0	0.0	0.0	0.0	0.0
1951-02-10T00:00:00+01:00	0.0	0.0	0.0	0.0	0.0	0.0	0.0	0.0	0.0	0.0	0.0	0.0	0.0	0.0	0.0	0.0	0.0	0.0	0.0	0.0	0.0
1951-02-10T03:00:00+01:00	0.0	0.0	0.0	0.0	0.0	0.0	0.0	0.0	0.0	0.0	0.0	0.0	0.0	0.0	0.0	0.0	0.0	0.0	0.0	0.0	0.0
1951-02-10T06:00:00+01:00	0.0	0.0	0.0	0.0	0.0	0.0	0.0	0.0	0.0	0.0	0.0	0.0	0.0	0.0	0.0	0.0	0.0	0.0	0.0	0.0	0.0
1951-02-10T09:00:00+01:00	0.0	0.0	0.0	0.0	0.0	0.0	0.0	0.1	0.0	0.0	0.0	0.0	0.0	0.0	0.0	0.0	0.0	0.0	0.0	0.1	0.0
1951-02-10T12:00:00+01:00	0.2	0.1	0.0	0.0	0.0	0.0	0.0	0.2	0.0	0.0	0.0	0.0	0.0	0.0	0.1	0.0	0.2	0.0	0.0	0.2	0.0
1951-02-10T15:00:00+01:00	0.5	0.2	0.0	0.0	0.0	0.0	0.0	0.4	0.0	0.0	0.0	0.0	0.0	0.0	0.1	0.0	0.3	0.0	0.0	0.5	0.0
1951-02-10T18:00:00+01:00	0.5	0.3	0.0	0.0	0.0	0.0	0.0	0.3	0.0	0.0	0.0	0.0	0.0	0.0	0.1	0.0	0.2	0.0	0.0	0.4	0.0
1951-02-10T21:00:00+01:00	0.8	0.4	0.0	0.0	0.0	0.0	0.0	0.4	0.0	0.0	0.0	0.0	0.1	0.0	0.1	0.0	0.4	0.0	0.0	0.6	0.0
1951-02-11T00:00:00+01:00	0.8	0.4	0.0	0.0	0.0	0.0	0.0	0.4	0.0	0.0	0.0	0.0	0.1	0.0	0.1	0.0	0.4	0.0	0.0	0.6	0.0
1951-02-11T03:00:00+01:00	0.0	0.0	0.0	0.0	0.0	0.0	0.0	0.0	0.0	0.0	0.0	0.0	0.0	0.0	0.0	0.0	0.1	0.0	0.0	0.0	0.0
1951-02-11T06:00:00+01:00	0.0	0.0	0.0	0.0	0.0	0.0	0.0	0.0	0.0	0.0	0.0	0.0	0.0	0.0	0.0	0.0	0.1	0.0	0.0	0.0	0.0
1951-02-11T09:00:00+01:00	0.0	0.0	0.0	0.0	0.0	0.0	0.0	0.0	0.0	0.0	0.0	0.0	0.0	0.0	0.0	0.0	0.0	0.0	0.0	0.0	0.0
1951-02-11T12:00:00+01:00	0.0	0.0	0.0	0.0	0.0	0.0	0.0	0.0	0.0	0.0	0.0	0.0	0.0	0.0	0.0	0.0	0.0	0.0	0.0	0.0	0.0
1951-02-11T15:00:00+01:00	0.0	0.0	0.0	0.0	0.0	0.0	0.0	0.0	0.0	0.0	0.0	0.0	0.0	0.0	0.0	0.0	0.0	0.0	0.0	0.0	0.0
1951-02-11T18:00:00+01:00	0.0	0.0	0.0	0.0	0.0	0.0	0.0	0.0	0.0	0.0	0.0	0.0	0.0	0.0	0.0	0.0	0.0	0.0	0.0	0.0	0.0
1951-02-11T21:00:00+01:00	0.0	0.0	0.0	0.0	0.0	0.0	0.0	0.0	0.0	0.0	0.0	0.0	0.0	0.0	0.0	0.0	0.0	0.0	0.0	0.0	0.0
1951-02-12T00:00:00+01:00	0.0	0.0	0.0	0.0	0.0	0.0	0.0	0.0	0.0	0.0	0.0	0.0	0.0	0.0	0.0	0.0	0.0	0.0	0.0	0.0	0.0
1951-02-12T03:00:00+01:00	0.0	0.0	0.0	0.0	0.0	0.0	0.0	0.0	0.0	0.0	0.0	0.0	0.0	0.0	0.0	0.0	0.0	0.0	0.0	0.0	0.1
1951-02-12T06:00:00+01:00	0.0	0.0	0.0	0.0	0.0	0.0	0.0	0.0	0.0	0.0	0.0	0.0	0.0	0.0	0.0	0.0	0.0	0.0	0.0	0.0	0.0
1951-02-12T09:00:00+01:00	0.0	0.0	0.0	0.0	0.0	0.0	0.0	0.0	0.0	0.0	0.0	0.0	0.0	0.1	0.0	0.0	0.0	0.0	0.0	0.0	0.0
1951-02-12T12:00:00+01:00	0.0	0.0	0.0	0.0	0.0	0.0	0.0	0.0	0.0	0.0	0.0	0.0	0.1	0.1	0.0	0.0	0.0	0.0	0.0	0.0	0.3
1951-02-12T15:00:00+01:00	0.0	0.0	0.0	0.0	0.0	0.0	0.0	0.0	0.0	0.0	0.0	0.0	0.1	0.1	0.0	0.0	0.0	0.0	0.0	0.0	0.2
1951-02-12T18:00:00+01:00	0.0	0.0	0.0	0.0	0.0	0.0	0.0	0.0	0.0	0.0	0.0	0.0	0.1	0.1	0.0	0.0	0.0	0.0	0.0	0.0	0.1
1951-02-12T21:00:00+01:00	0.0	0.0	0.0	0.0	0.0	0.0	0.0	0.0	0.0	0.0	0.0	0.0	0.1	0.1	0.0	0.0	0.0	0.0	0.0	0.0	0.1
1951-02-13T00:00:00+01:00	0.0	0.0	0.0	0.0	0.0	0.0	0.0	0.0	0.0	0.0	0.0	0.0	0.1	0.2	0.0	0.0	0.0	0.0	0.0	0.0	0.6
1951-02-13T03:00:00+01:00	2.6	2.5	1.3	4.9	1.7	1.5	0.8	1.5	1.1	1.1	0.5	1.3	0.7	2.3	0.9	1.6	0.8	0.1	0.4	1.5	2.5
1951-02-13T06:00:00+01:00	2.1	2.0	1.0	2.5	2.4	2.2	1.1	2.6	1.5	1.5	0.8	1.8	0.8	3.3	1.1	2.1	0.8	0.1	0.6	1.9	2.5
1951-02-13T09:00:00+01:00	1.6	1.6	0.8	5.1	2.6	2.4	1.5	1.8	1.4	1.3	0.6	1.9	1.0	3.2	0.9	2.3	0.7	0.1	0.4	1.6	5.1
1951-02-13T12:00:00+01:00	2.5	2.4	1.3	4.2	1.3	1.2	0.6	2.2	1.1	1.1	0.7	1.2	0.6	1.7	1.2	1.4	1.3	0.2	0.5	2.0	2.5
1951-02-13T15:00:00+01:00	1.4	1.3	0.7	1.2	1.2	1.0	0.5	1.9	0.8	0.8	0.6	0.9	0.5	1.3	0.9	1.1	0.9	0.2	0.5	1.5	1.3
1951-02-13T18:00:00+01:00	0.4	0.4	0.2	1.1	0.7	0.6	0.3	0.4	0.3	0.3	0.1	0.5	0.3	0.8	0.2	0.6	0.1	0.0	0.1	0.3	1.1
1951-02-13T21:00:00+01:00	0.0	0.0	0.0	0.4	0.1	0.1	0.1	0.1	0.1	0.1	0.0	0.1	0.0	0.1	0.0	0.1	0.0	0.0	0.0	0.0	0.3
1951-02-14T00:00:00+01:00	0.0	0.0	0.0	0.2	0.1	0.1	0.0	0.1	0.1	0.1	0.0	0.1	0.0	0.0	0.1	0.1	0.0	0.0	0.0	0.1	0.1
1951-02-14T03:00:00+01:00	0.0	0.0	0.0	0.0	0.0	0.0	0.0	0.0	0.0	0.0	0.0	0.0	0.0	0.0	0.0	0.0	0.0	0.0	0.0	0.0	0.0
1951-02-14T06:00:00+01:00	0.0	0.0	0.0	0.0	0.0	0.0	0.0	0.0	0.0	0.0	0.0	0.0	0.0	0.0	0.0	0.0	0.0	0.0	0.0	0.0	0.0
1951-02-14T09:00:00+01:00	0.2	0.1	0.0	0.0	0.0	0.1	0.0	0.0	0.0	0.0	0.0	0.0	0.2	0.1	0.0	0.0	0.0	0.0	0.0	0.0	0.0
1951-02-14T12:00:00+01:00	0.4	0.2	0.1	0.0	0.0	0.1	0.0	0.1	0.0	0.0	0.0	0.0	0.2	0.1	0.0	0.0	0.1	0.0	0.0	0.1	0.0
1951-02-14T15:00:00+01:00	1.1	0.6	0.2	0.0	0.1	0.2	0.0	0.3	0.0	0.0	0.0	0.0	0.4	0.2	0.1	0.0	0.4	0.0	0.1	0.5	0.0
1951-02-14T18:00:00+01:00	1.0	0.5	0.2	0.0	0.1	0.2	0.0	0.5	0.0	0.0	0.0	0.0	0.3	0.1	0.1	0.0	0.6	0.0	0.1	0.7	0.0
1951-02-14T21:00:00+01:00	0.6	0.3	0.1	0.0	0.1	0.2	0.0	0.4	0.0	0.0	0.0	0.0	0.3	0.1	0.1	0.0	0.3	0.0	0.1	0.4	0.0
1951-02-15T00:00:00+01:00	0.8	0.4	0.2	0.0	0.1	0.2	0.0	0.5	0.0	0.0	0.0	0.0	0.4	0.2	0.1	0.0	0.6	0.0	0.1	0.6	0.1
1951-02-15T03:00:00+01:00	0.0	0.0	0.0	0.2	0.0	0.0	0.0	0.0	0.0	0.0	0.0	0.0	0.1	0.1	0.0	0.0	0.0	0.0	0.0	0.0	0.4
1951-02-15T06:00:00+01:00	0.0	0.0	0.0	0.3	0.0	0.0	0.0	0.0	0.0	0.0	0.0	0.1	0.1	0.1	0.0	0.0	0.0	0.0	0.0	0.0	0.5
1951-02-15T09:00:00+01:00	0.0	0.0	0.0	0.3	0.0	0.0	0.0	0.0	0.0	0.0	0.0	0.0	0.0	0.0	0.0	0.0	0.0	0.0	0.0	0.0	0.4
1951-02-15T12:00:00+01:00	0.0	0.0	0.0	0.3	0.0	0.0	0.0	0.0	0.0	0.0	0.0	0.1	0.1	0.1	0.0	0.0	0.0	0.0	0.0	0.0	0.6
1951-02-15T15:00:00+01:00	0.0	0.0	0.0	0.3	0.0	0.0	0.0	0.0	0.0	0.0	0.0	0.1	0.1	0.1	0.0	0.0	0.0	0.0	0.0	0.0	0.5
1951-02-15T18:00:00+01:00	0.0	0.0	0.0	0.1	0.0	0.0	0.0	0.0	0.0	0.0	0.0	0.0	0.0	0.1	0.0	0.0	0.0	0.0	0.0	0.0	0.2
1951-02-15T21:00:00+01:00	0.0	0.0	0.0	0.1	0.0	0.0	0.0	0.0	0.0	0.0	0.0	0.1	0.0	0.0	0.0	0.0	0.0	0.0	0.0	0.0	0.3
1951-02-16T00:00:00+01:00	0.0	0.0	0.0	0.1	0.0	0.0	0.0	0.0	0.0	0.0	0.0	0.0	0.0	0.0	0.0	0.0	0.0	0.0	0.0	0.0	0.3
1951-02-16T03:00:00+01:00	0.0	0.0	0.0	0.0	0.0	0.0	0.0	0.0	0.0	0.0	0.0	0.0	0.0	0.0	0.0	0.0	0.0	0.0	0.0	0.0	0.0
1951-02-16T06:00:00+01:00	0.0	0.0	0.0	0.0	0.0	0.0	0.0	0.0	0.0	0.0	0.0	0.0	0.0	0.0	0.0	0.0	0.0	0.0	0.0	0.0	0.0
1951-02-16T09:00:00+01:00	0.0	0.0	0.0	0.0	0.0	0.0	0.0	0.0	0.0	0.0	0.0	0.0	0.0	0.0	0.0	0.0	0.0	0.0	0.0	0.0	0.0
1951-02-16T12:00:00+01:00	0.0	0.0	0.0	0.0	0.0	0.0	0.0	0.0	0.0	0.0	0.0	0.0	0.0	0.0	0.0	0.0	0.0	0.0	0.0	0.0	0.0
1951-02-16T15:00:00+01:00	0.0	0.0	0.0	0.0	0.0	0.0	0.0	0.0	0.0	0.0	0.0	0.0	0.0	0.0	0.0	0.0	0.0	0.0	0.0	0.0	0.0
1951-02-16T18:00:00+01:00	0.0	0.0	0.0	0.0	0.0	0.0	0.0	0.0	0.0	0.0	0.0	0.0	0.0	0.0	0.0	0.0	0.0	0.0	0.0	0.0	0.0
1951-02-16T21:00:00+01:00	0.0	0.0	0.0	0.0	0.0	0.0	0.0	0.0	0.0	0.0	0.0	0.0	0.0	0.0	0.0	0.0	0.0	0.0	0.0	0.0	0.0
1951-02-17T00:00:00+01:00	0.0	0.0	0.0	0.0	0.0	0.0	0.0	0.0	0.0	0.0	0.0	0.0	0.0	0.0	0.0	0.0	0.0	0.0	0.0	0.0	0.0
1951-02-17T03:00:00+01:00	0.0	0.0	0.0	0.0	0.0	0.0	0.0	0.0	0.0	0.0	0.0	0.0	0.0	0.0	0.0	0.0	0.0	0.0	0.0	0.1	0.0
1951-02-17T06:00:00+01:00	0.0	0.0	0.0	0.0	0.0	0.0	0.0	0.1	0.0	0.0	0.0	0.0	0.0	0.0	0.0	0.0	0.1	0.0	0.0	0.1	0.0
1951-02-17T09:00:00+01:00	0.1	0.0	0.0	0.0	0.0	0.0	0.0	0.1	0.0	0.0	0.0	0.0	0.0	0.0	0.0	0.0	0.1	0.0	0.0	0.1	0.0
1951-02-17T12:00:00+01:00	0.4	0.2	0.0	0.0	0.0	0.0	0.0	0.2	0.0	0.0	0.0	0.1	0.1	0.0	0.0	0.0	0.3	0.0	0.1	0.3	0.0
1951-02-17T15:00:00+01:00	0.9	0.4	0.0	0.0	0.0	0.0	0.0	0.3	0.0	0.0	0.0	0.1	0.2	0.0	0.0	0.0	0.6	0.0	0.1	0.7	0.0
1951-02-17T18:00:00+01:00	0.9	0.4	0.0	0.0	0.0	0.0	0.0	0.4	0.0	0.0	0.0	0.1	0.2	0.0	0.0	0.0	0.7	0.0	0.2	0.8	0.0
1951-02-17T21:00:00+01:00	0.1	0.0	0.0	0.0	0.0	0.0	0.0	0.1	0.0	0.0	0.0	0.1	0.1	0.0	0.0	0.0	0.1	0.0	0.0	0.2	0.0
1951-02-18T00:00:00+01:00	0.0	0.0	0.0	0.0	0.0	0.0	0.0	0.0	0.0	0.0	0.0	0.0	0.0	0.0	0.0	0.0	0.0	0.0	0.0	0.0	0.0
1951-02-18T03:00:00+01:00	0.3	0.4	0.2	0.1	0.4	0.4	0.2	0.3	0.2	0.2	0.2	0.4	0.2	0.4	0.2	0.5	0.1	0.0	0.1	0.3	0.4
1951-02-18T06:00:00+01:00	2.6	2.7	1.7	0.8	2.1	2.0	0.9	2.0	1.3	1.2	1.0	1.7	1.1	2.1	1.4	2.3	1.0	0.4	0.7	1.9	2.1
1951-02-18T09:00:00+01:00	2.7	2.8	1.8	0.6	2.1	2.1	0.9	3.1	1.7	1.5	1.6	2.0	1.0	1.4	1.9	2.8	1.4	0.5	1.2	2.5	1.4
1951-02-18T12:00:00+01:00	3.1	3.2	2.0	0.7	2.3	2.2	0.9	3.1	1.8	1.6	1.6	2.3	1.2	2.0	1.9	3.1	1.4	0.5	1.2	2.5	1.6
1951-02-18T15:00:00+01:00	2.7	2.8	1.8	0.6	2.0	1.9	0.9	3.2	1.7	1.5	1.7	2.3	0.9	1.7	2.1	3.1	1.8	0.7	1.2	2.7	1.6
1951-02-18T18:00:00+01:00	3.7	3.8	2.4	1.1	3.0	2.9	1.4	3.8	2.2	2.0	2.0	2.6	1.4	2.7	2.6	3.6	2.1	0.8	1.4	3.3	3.0
1951-02-18T21:00:00+01:00	1.4	1.5	0.9	0.7	1.3	1.2	0.7	2.4	1.4	1.3	1.3	2.0	0.5	0.8	1.4	2.7	1.2	0.5	0.9	1.8	1.6
1951-02-19T00:00:00+01:00	0.0	0.0	0.0	0.0	0.0	0.0	0.0	0.0	0.0	0.0	0.0	0.0	0.0	0.0	0.0	0.1	0.0	0.0	0.0	0.0	0.0
1951-02-19T03:00:00+01:00	0.6	0.8	0.7	0.1	0.6	0.5	0.2	0.4	0.2	0.2	0.2	0.2	0.3	0.6	0.3	0.2	0.1	0.1	0.1	0.3	0.4
1951-02-19T06:00:00+01:00	5.9	7.4	6.8	0.9	3.8	3.3	1.1	4.1	1.4	1.8	2.0	1.4	1.9	3.2	4.1	1.3	3.0	1.2	1.2	4.6	2.3
1951-02-19T09:00:00+01:00	3.9	5.0	4.5	0.6	3.5	3.1	1.1	5.0	1.7	2.2	2.4	1.9	1.4	1.9	3.6	1.7	2.5	1.0	1.5	4.1	1.7
1951-02-19T12:00:00+01:00	0.3	0.4	0.3	0.3	0.6	0.5	0.3	1.3	0.6	0.8	0.6	1.3	0.2	0.2	0.6	1.2	0.3	0.1	0.4	0.6	0.8
1951-02-19T15:00:00+01:00	2.6	3.3	3.0	1.0	3.4	3.0	1.1	2.8	1.2	1.5	1.4	1.7	1.3	2.4	2.0	1.5	1.2	0.5	0.8	2.3	2.9
1951-02-19T18:00:00+01:00	1.1	1.4	1.3	0.5	1.4	1.2	0.4	2.2	0.8	1.0	1.1	1.3	0.5	0.8	1.1	1.1	0.5	0.2	0.7	1.3	0.9
1951-02-19T21:00:00+01:00	2.6	3.3	3.0	0.8	2.3	2.0	0.6	1.2	0.5	0.6	0.6	0.4	1.1	2.0	1.2	0.4	0.7	0.3	0.4	1.4	1.8
1951-02-20T00:00:00+01:00	0.3	0.4	0.4	0.3	0.4	0.4	0.1	0.5	0.1	0.1	0.3	0.1	0.2	0.3	0.4	0.1	0.4	0.2	0.2	0.4	0.3
1951-02-20T03:00:00+01:00	0.0	0.0	0.0	0.0	0.0	0.0	0.0	0.0	0.0	0.0	0.0	0.0	0.0	0.0	0.0	0.0	0.0	0.0	0.0	0.0	0.0
1951-02-20T06:00:00+01:00	0.0	0.0	0.0	0.0	0.0	0.0	0.0	0.0	0.0	0.0	0.0	0.0	0.0	0.0	0.0	0.0	0.0	0.0	0.0	0.0	0.0
1951-02-20T09:00:00+01:00	0.0	0.0	0.0	0.0	0.0	0.0	0.0	0.0	0.0	0.0	0.0	0.0	0.0	0.0	0.0	0.0	0.0	0.0	0.0	0.0	0.0
1951-02-20T12:00:00+01:00	0.0	0.0	0.0	0.0	0.0	0.0	0.0	0.0	0.0	0.0	0.0	0.0	0.0	0.0	0.0	0.0	0.0	0.0	0.0	0.0	0.0
1951-02-20T15:00:00+01:00	0.0	0.0	0.0	0.0	0.0	0.0	0.0	0.0	0.0	0.0	0.0	0.0	0.0	0.0	0.0	0.0	0.0	0.0	0.0	0.0	0.0
1951-02-20T18:00:00+01:00	0.0	0.0	0.0	0.0	0.0	0.0	0.0	0.0	0.0	0.0	0.0	0.0	0.0	0.0	0.0	0.0	0.0	0.0	0.0	0.0	0.0
1951-02-20T21:00:00+01:00	0.0	0.0	0.0	0.0	0.0	0.0	0.0	0.0	0.0	0.0	0.0	0.0	0.0	0.0	0.0	0.0	0.0	0.0	0.0	0.0	0.0
1951-02-21T00:00:00+01:00	0.0	0.0	0.0	0.0	0.0	0.0	0.0	0.0	0.0	0.0	0.0	0.0	0.0	0.0	0.0	0.0	0.0	0.0	0.0	0.0	0.0
1951-02-21T03:00:00+01:00	0.0	0.0	0.0	0.0	0.0	0.0	0.0	0.0	0.0	0.0	0.0	0.0	0.0	0.0	0.0	0.0	0.0	0.0	0.0	0.0	0.0
1951-02-21T06:00:00+01:00	0.0	0.0	0.0	0.0	0.0	0.0	0.0	0.0	0.0	0.0	0.0	0.0	0.0	0.0	0.0	0.0	0.0	0.0	0.0	0.0	0.0
1951-02-21T09:00:00+01:00	0.0	0.0	0.0	0.0	0.0	0.0	0.0	0.0	0.0	0.0	0.0	0.0	0.0	0.0	0.0	0.0	0.0	0.0	0.0	0.0	0.0
1951-02-21T12:00:00+01:00	0.0	0.0	0.0	0.0	0.0	0.0	0.0	0.0	0.0	0.0	0.0	0.0	0.0	0.0	0.0	0.0	0.0	0.0	0.0	0.0	0.0
1951-02-21T15:00:00+01:00	0.0	0.0	0.0	0.0	0.0	0.0	0.0	0.0	0.0	0.0	0.0	0.0	0.0	0.0	0.0	0.0	0.0	0.0	0.0	0.0	0.0
1951-02-21T18:00:00+01:00	0.0	0.0	0.0	0.0	0.0	0.0	0.0	0.0	0.0	0.0	0.0	0.0	0.0	0.0	0.0	0.0	0.0	0.0	0.0	0.0	0.0
1951-02-21T21:00:00+01:00	0.0	0.0	0.0	0.0	0.0	0.0	0.0	0.0	0.0	0.0	0.0	0.0	0.0	0.0	0.0	0.0	0.0	0.0	0.0	0.0	0.0
1951-02-22T00:00:00+01:00	0.0	0.0	0.0	0.0	0.0	0.0	0.0	0.0	0.0	0.0	0.0	0.0	0.0	0.0	0.0	0.0	0.0	0.0	0.0	0.0	0.0
1951-02-22T03:00:00+01:00	0.0	0.0	0.0	0.0	0.0	0.0	0.0	0.0	0.0	0.0	0.0	0.0	0.0	0.0	0.0	0.0	0.0	0.0	0.0	0.0	0.0
1951-02-22T06:00:00+01:00	0.0	0.0	0.0	0.0	0.0	0.0	0.0	0.0	0.0	0.0	0.0	0.0	0.0	0.0	0.0	0.0	0.0	0.0	0.0	0.0	0.0
1951-02-22T09:00:00+01:00	0.1	0.1	0.1	0.0	0.2	0.2	0.1	0.1	0.0	0.0	0.0	0.0	0.1	0.4	0.0	0.0	0.0	0.0	0.0	0.1	0.1
1951-02-22T12:00:00+01:00	2.0	2.2	1.1	0.0	1.0	1.0	0.5	1.1	0.4	0.4	0.5	0.5	0.6	1.6	0.8	0.4	0.5	0.1	0.4	1.1	0.4
1951-02-22T15:00:00+01:00	2.9	3.2	1.7	0.1	1.3	1.3	0.7	2.1	0.6	0.6	0.9	0.7	0.8	1.8	1.7	0.6	1.9	0.5	0.7	2.3	0.4
1951-02-22T18:00:00+01:00	5.9	6.7	3.4	0.1	2.7	2.8	1.4	4.8	1.4	1.3	2.2	1.9	1.5	3.5	3.6	1.7	3.2	0.9	1.6	4.8	0.8
1951-02-22T21:00:00+01:00	4.4	4.9	2.5	0.1	1.7	1.7	0.8	3.8	0.9	0.9	1.7	1.3	1.0	1.9	2.9	1.1	3.1	0.8	1.3	3.9	0.5
1951-02-23T00:00:00+01:00	3.6	4.1	2.1	0.2	1.6	1.6	0.9	2.6	0.8	0.8	1.2	1.3	0.9	1.8	2.2	1.1	2.4	0.6	0.9	2.9	0.7
1951-02-23T03:00:00+01:00	2.2	1.0	0.4	0.0	0.1	0.2	0.3	0.5	0.0	0.0	0.0	0.4	0.6	0.5	0.1	0.0	1.0	0.0	0.5	1.1	0.4
1951-02-23T06:00:00+01:00	2.1	0.9	0.4	0.0	0.1	0.2	0.3	0.3	0.0	0.0	0.0	0.3	0.7	0.6	0.1	0.0	0.8	0.0	0.3	0.9	0.4
1951-02-23T09:00:00+01:00	1.0	0.4	0.2	0.0	0.1	0.1	0.1	0.1	0.0	0.0	0.0	0.1	0.3	0.3	0.0	0.0	0.4	0.0	0.1	0.4	0.1
1951-02-23T12:00:00+01:00	0.2	0.1	0.0	0.0	0.0	0.0	0.0	0.0	0.0	0.0	0.0	0.0	0.1	0.1	0.0	0.0	0.0	0.0	0.0	0.0	0.1
1951-02-23T15:00:00+01:00	0.0	0.0	0.0	0.0	0.0	0.0	0.0	0.0	0.0	0.0	0.0	0.0	0.0	0.0	0.0	0.0	0.0	0.0	0.0	0.0	0.0
1951-02-23T18:00:00+01:00	0.0	0.0	0.0	0.0	0.0	0.0	0.0	0.0	0.0	0.0	0.0	0.0	0.0	0.0	0.0	0.0	0.0	0.0	0.0	0.0	0.0
1951-02-23T21:00:00+01:00	0.0	0.0	0.0	0.0	0.0	0.0	0.0	0.0	0.0	0.0	0.0	0.0	0.0	0.0	0.0	0.0	0.0	0.0	0.0	0.0	0.0
1951-02-24T00:00:00+01:00	0.0	0.0	0.0	0.0	0.0	0.0	0.0	0.0	0.0	0.0	0.0	0.0	0.0	0.0	0.0	0.0	0.0	0.0	0.0	0.0	0.0
1951-02-24T03:00:00+01:00	0.0	0.0	0.0	0.0	0.0	0.0	0.0	0.0	0.0	0.0	0.0	0.0	0.0	0.0	0.0	0.0	0.0	0.0	0.0	0.0	0.0
1951-02-24T06:00:00+01:00	0.0	0.0	0.0	0.0	0.0	0.0	0.0	0.0	0.0	0.0	0.0	0.0	0.0	0.0	0.0	0.0	0.0	0.0	0.0	0.0	0.0
1951-02-24T09:00:00+01:00	0.0	0.0	0.0	0.0	0.0	0.0	0.0	0.0	0.0	0.0	0.0	0.0	0.0	0.0	0.0	0.0	0.0	0.0	0.0	0.0	0.0
1951-02-24T12:00:00+01:00	0.0	0.0	0.0	0.0	0.0	0.0	0.0	0.0	0.0	0.0	0.0	0.0	0.0	0.0	0.0	0.0	0.0	0.0	0.0	0.0	0.0
1951-02-24T15:00:00+01:00	0.0	0.0	0.0	0.0	0.0	0.0	0.0	0.0	0.0	0.0	0.0	0.0	0.0	0.0	0.0	0.0	0.0	0.0	0.0	0.0	0.0
1951-02-24T18:00:00+01:00	0.0	0.0	0.0	0.0	0.0	0.0	0.0	0.0	0.0	0.0	0.0	0.0	0.0	0.0	0.0	0.0	0.0	0.0	0.0	0.0	0.0
1951-02-24T21:00:00+01:00	0.0	0.0	0.0	0.0	0.0	0.0	0.0	0.0	0.0	0.0	0.0	0.0	0.0	0.0	0.0	0.0	0.0	0.0	0.0	0.0	0.0
1951-02-25T00:00:00+01:00	0.0	0.0	0.0	0.0	0.0	0.0	0.0	0.0	0.0	0.0	0.0	0.0	0.0	0.0	0.0	0.0	0.0	0.0	0.0	0.0	0.0
1951-02-25T03:00:00+01:00	0.0	0.0	0.0	0.0	0.0	0.0	0.0	0.0	0.0	0.0	0.0	0.0	0.0	0.0	0.0	0.0	0.0	0.0	0.0	0.0	0.0
1951-02-25T06:00:00+01:00	0.0	0.0	0.0	0.0	0.0	0.0	0.0	0.0	0.0	0.0	0.0	0.0	0.0	0.0	0.0	0.0	0.0	0.0	0.0	0.0	0.0
1951-02-25T09:00:00+01:00	0.0	0.0	0.0	0.0	0.0	0.0	0.0	0.0	0.0	0.0	0.0	0.0	0.0	0.0	0.0	0.0	0.0	0.0	0.0	0.0	0.0
1951-02-25T12:00:00+01:00	0.0	0.0	0.0	0.0	0.0	0.0	0.0	0.0	0.0	0.0	0.0	0.0	0.0	0.0	0.0	0.0	0.0	0.0	0.0	0.0	0.0
1951-02-25T15:00:00+01:00	0.0	0.0	0.0	0.0	0.0	0.0	0.0	0.0	0.0	0.0	0.0	0.0	0.0	0.0	0.0	0.0	0.0	0.0	0.0	0.0	0.0
1951-02-25T18:00:00+01:00	0.0	0.0	0.0	0.0	0.0	0.0	0.0	0.0	0.0	0.0	0.0	0.0	0.0	0.0	0.0	0.0	0.0	0.0	0.0	0.0	0.0
1951-02-25T21:00:00+01:00	0.0	0.0	0.0	0.0	0.0	0.0	0.0	0.0	0.0	0.0	0.0	0.0	0.0	0.0	0.0	0.0	0.0	0.0	0.0	0.0	0.0
1951-02-26T00:00:00+01:00	0.0	0.0	0.0	0.0	0.0	0.0	0.0	0.0	0.0	0.0	0.0	0.0	0.0	0.0	0.0	0.0	0.0	0.0	0.0	0.0	0.0
1951-02-26T03:00:00+01:00	0.0	0.0	0.0	0.0	0.0	0.0	0.0	0.0	0.0	0.0	0.0	0.0	0.0	0.0	0.0	0.0	0.0	0.0	0.0	0.0	0.0
1951-02-26T06:00:00+01:00	0.0	0.0	0.0	0.0	0.0	0.0	0.0	0.0	0.0	0.0	0.0	0.0	0.0	0.0	0.0	0.0	0.0	0.0	0.0	0.0	0.0
1951-02-26T09:00:00+01:00	0.0	0.0	0.0	0.0	0.0	0.0	0.0	0.0	0.0	0.0	0.0	0.0	0.0	0.0	0.0	0.0	0.0	0.0	0.0	0.0	0.0
1951-02-26T12:00:00+01:00	0.0	0.0	0.0	0.0	0.0	0.0	0.0	0.0	0.0	0.0	0.0	0.0	0.0	0.0	0.0	0.0	0.0	0.0	0.0	0.0	0.0
1951-02-26T15:00:00+01:00	0.0	0.0	0.0	0.0	0.0	0.0	0.0	0.0	0.0	0.0	0.0	0.0	0.0	0.0	0.0	0.0	0.0	0.0	0.0	0.0	0.0
1951-02-26T18:00:00+01:00	0.0	0.0	0.0	0.0	0.0	0.0	0.0	0.0	0.0	0.0	0.0	0.0	0.0	0.0	0.0	0.0	0.0	0.0	0.0	0.0	0.0
1951-02-26T21:00:00+01:00	0.0	0.0	0.0	0.0	0.0	0.0	0.0	0.0	0.0	0.0	0.0	0.0	0.0	0.0	0.0	0.0	0.0	0.0	0.0	0.0	0.0
1951-02-27T00:00:00+01:00	0.0	0.0	0.0	0.0	0.0	0.0	0.0	0.0	0.0	0.0	0.0	0.0	0.0	0.0	0.0	0.0	0.0	0.0	0.0	0.0	0.0
1951-02-27T03:00:00+01:00	0.0	0.0	0.0	0.0	0.0	0.0	0.0	0.0	0.0	0.0	0.0	0.0	0.0	0.0	0.0	0.0	0.0	0.0	0.0	0.0	0.0
1951-02-27T06:00:00+01:00	0.0	0.0	0.0	0.0	0.0	0.0	0.0	0.0	0.0	0.0	0.0	0.0	0.0	0.0	0.0	0.0	0.0	0.0	0.0	0.0	0.0
1951-02-27T09:00:00+01:00	0.0	0.0	0.0	0.0	0.0	0.0	0.0	0.0	0.0	0.0	0.0	0.0	0.0	0.0	0.0	0.0	0.0	0.0	0.0	0.0	0.0
1951-02-27T12:00:00+01:00	0.0	0.0	0.0	0.0	0.0	0.0	0.0	0.0	0.0	0.0	0.0	0.0	0.0	0.0	0.0	0.0	0.0	0.0	0.0	0.0	0.0
1951-02-27T15:00:00+01:00	0.0	0.0	0.0	0.0	0.0	0.0	0.0	0.0	0.0	0.0	0.0	0.0	0.0	0.0	0.0	0.0	0.0	0.0	0.0	0.0	0.0
1951-02-27T18:00:00+01:00	0.0	0.0	0.0	0.0	0.0	0.0	0.0	0.0	0.0	0.0	0.0	0.0	0.0	0.0	0.0	0.0	0.0	0.0	0.0	0.0	0.0
1951-02-27T21:00:00+01:00	0.0	0.0	0.0	0.0	0.0	0.0	0.0	0.0	0.0	0.0	0.0	0.0	0.0	0.0	0.0	0.0	0.0	0.0	0.0	0.0	0.0
1951-02-28T00:00:00+01:00	0.0	0.0	0.0	0.0	0.0	0.0	0.0	0.0	0.0	0.0	0.0	0.0	0.0	0.0	0.0	0.0	0.0	0.0	0.0	0.0	0.0
1951-02-28T03:00:00+01:00	0.6	0.5	0.2	0.0	0.8	0.5	0.2	0.0	0.0	0.0	0.0	0.0	0.4	1.7	0.0	0.0	0.0	0.0	0.0	0.0	0.2
1951-02-28T06:00:00+01:00	0.5	0.4	0.2	0.0	0.9	0.6	0.3	0.0	0.0	0.0	0.0	0.0	0.5	1.8	0.0	0.0	0.0	0.0	0.0	0.0	0.4
1951-02-28T09:00:00+01:00	0.9	0.8	0.4	0.0	1.3	1.0	0.6	0.2	0.1	0.0	0.0	0.2	0.7	1.7	0.0	0.0	0.0	0.0	0.1	0.1	0.5
1951-02-28T12:00:00+01:00	0.8	0.6	0.3	0.0	1.2	0.9	0.4	0.1	0.1	0.0	0.0	0.1	0.6	1.9	0.0	0.0	0.0	0.0	0.1	0.1	0.4
1951-02-28T15:00:00+01:00	0.5	0.4	0.2	0.0	0.8	0.6	0.3	0.1	0.0	0.0	0.0	0.1	0.5	1.8	0.0	0.0	0.0	0.0	0.0	0.0	0.4
1951-02-28T18:00:00+01:00	0.5	0.4	0.2	0.0	0.7	0.5	0.3	0.2	0.1	0.0	0.0	0.1	0.4	0.8	0.0	0.0	0.0	0.0	0.1	0.1	0.4
1951-02-28T21:00:00+01:00	0.7	0.6	0.3	0.0	0.6	0.4	0.3	0.3	0.1	0.0	0.0	0.3	0.3	0.7	0.0	0.0	0.0	0.0	0.2	0.1	0.2
1951-03-01T00:00:00+01:00	0.9	0.7	0.3	0.0	1.0	0.7	0.6	0.4	0.1	0.0	0.0	0.5	0.4	1.1	0.0	0.0	0.0	0.0	0.3	0.2	0.6
1951-03-01T03:00:00+01:00	1.7	1.9	2.0	0.1	1.4	1.2	0.8	2.3	1.2	1.3	1.6	1.9	0.7	1.1	3.1	1.8	1.4	0.6	1.4	2.3	0.8
1951-03-01T06:00:00+01:00	2.9	3.4	3.5	0.1	1.8	1.5	0.9	2.8	1.4	1.5	1.9	2.0	1.1	1.8	4.1	1.8	2.0	0.9	1.7	3.0	0.7
1951-03-01T09:00:00+01:00	3.5	4.0	4.2	0.2	2.3	1.9	1.3	3.1	1.7	1.8	2.1	2.7	1.3	2.3	4.8	2.5	2.3	1.1	1.9	3.5	1.1
1951-03-01T12:00:00+01:00	3.3	3.8	4.0	0.2	2.0	1.7	1.1	3.2	1.6	1.7	2.2	2.3	1.2	2.0	4.9	2.1	2.6	1.2	1.9	3.6	1.0
1951-03-01T15:00:00+01:00	3.0	3.5	3.7	0.1	1.5	1.2	0.7	2.4	0.9	1.0	1.6	0.9	1.0	1.7	4.2	0.9	2.5	1.2	1.5	3.0	0.4
1951-03-01T18:00:00+01:00	1.9	2.2	2.3	0.1	0.9	0.8	0.4	1.2	0.5	0.6	0.8	0.7	0.6	1.2	2.4	0.6	1.6	0.7	0.7	1.8	0.4
1951-03-01T21:00:00+01:00	1.2	1.4	1.5	0.1	1.0	0.8	0.5	1.2	0.6	0.6	0.8	0.7	0.5	0.9	1.8	0.7	0.8	0.4	0.7	1.3	0.4
1951-03-02T00:00:00+01:00	1.3	1.5	1.6	0.0	0.8	0.7	0.4	1.5	0.5	0.6	1.0	0.6	0.4	0.6	2.3	0.6	1.2	0.6	0.9	1.7	0.2
1951-03-02T03:00:00+01:00	0.1	0.0	0.0	0.0	0.0	0.0	0.0	0.0	0.0	0.0	0.0	0.0	0.1	0.0	0.0	0.0	0.0	0.0	0.0	0.0	0.0
1951-03-02T06:00:00+01:00	0.0	0.0	0.0	0.0	0.0	0.0	0.0	0.0	0.0	0.0	0.0	0.0	0.1	0.0	0.0	0.0	0.0	0.0	0.0	0.0	0.0
1951-03-02T09:00:00+01:00	0.0	0.0	0.0	0.0	0.0	0.0	0.0	0.0	0.0	0.0	0.0	0.0	0.1	0.0	0.0	0.0	0.0	0.0	0.0	0.0	0.0
1951-03-02T12:00:00+01:00	0.0	0.0	0.0	0.0	0.0	0.0	0.0	0.0	0.0	0.0	0.0	0.0	0.1	0.0	0.0	0.0	0.0	0.0	0.0	0.0	0.0
1951-03-02T15:00:00+01:00	0.0	0.0	0.0	0.0	0.0	0.0	0.0	0.0	0.0	0.0	0.0	0.0	0.1	0.0	0.0	0.0	0.0	0.0	0.0	0.0	0.0
1951-03-02T18:00:00+01:00	0.0	0.0	0.0	0.0	0.0	0.0	0.0	0.0	0.0	0.0	0.0	0.0	0.1	0.0	0.0	0.0	0.0	0.0	0.0	0.0	0.0
1951-03-02T21:00:00+01:00	0.0	0.0	0.0	0.0	0.0	0.0	0.0	0.0	0.0	0.0	0.0	0.0	0.0	0.0	0.0	0.0	0.0	0.0	0.0	0.0	0.0
1951-03-03T00:00:00+01:00	0.0	0.0	0.0	0.0	0.0	0.0	0.0	0.0	0.0	0.0	0.0	0.0	0.0	0.0	0.0	0.0	0.0	0.0	0.0	0.0	0.0
1951-03-03T03:00:00+01:00	0.0	0.0	0.0	0.0	0.0	0.0	0.0	0.0	0.0	0.0	0.0	0.0	0.0	0.0	0.0	0.0	0.0	0.0	0.0	0.0	0.0
1951-03-03T06:00:00+01:00	0.0	0.0	0.0	0.0	0.0	0.0	0.0	0.0	0.0	0.0	0.0	0.0	0.0	0.0	0.0	0.0	0.0	0.0	0.0	0.0	0.0
1951-03-03T09:00:00+01:00	0.0	0.0	0.0	0.0	0.0	0.0	0.0	0.0	0.0	0.0	0.0	0.0	0.0	0.0	0.0	0.0	0.0	0.0	0.0	0.0	0.0
1951-03-03T12:00:00+01:00	0.0	0.0	0.0	0.0	0.0	0.0	0.0	0.0	0.0	0.0	0.0	0.0	0.0	0.0	0.0	0.0	0.0	0.0	0.0	0.0	0.0
1951-03-03T15:00:00+01:00	0.0	0.0	0.0	0.0	0.0	0.0	0.0	0.0	0.0	0.0	0.0	0.0	0.0	0.0	0.0	0.0	0.0	0.0	0.0	0.0	0.0
1951-03-03T18:00:00+01:00	0.0	0.0	0.0	0.0	0.0	0.0	0.0	0.0	0.0	0.0	0.0	0.0	0.0	0.0	0.0	0.0	0.0	0.0	0.0	0.0	0.0
1951-03-03T21:00:00+01:00	0.0	0.0	0.0	0.0	0.0	0.0	0.0	0.0	0.0	0.0	0.0	0.0	0.0	0.0	0.0	0.0	0.0	0.0	0.0	0.0	0.0
1951-03-04T00:00:00+01:00	0.0	0.0	0.0	0.0	0.0	0.0	0.0	0.0	0.0	0.0	0.0	0.0	0.0	0.0	0.0	0.0	0.0	0.0	0.0	0.0	0.0
1951-03-04T03:00:00+01:00	0.1	0.0	0.0	0.0	0.0	0.0	0.0	0.1	0.0	0.0	0.0	0.0	0.1	0.0	0.0	0.0	0.1	0.0	0.1	0.1	0.0
1951-03-04T06:00:00+01:00	0.1	0.0	0.0	0.0	0.0	0.0	0.0	0.1	0.0	0.0	0.0	0.0	0.1	0.0	0.0	0.0	0.1	0.0	0.1	0.1	0.0
1951-03-04T09:00:00+01:00	0.1	0.0	0.0	0.0	0.0	0.0	0.0	0.1	0.0	0.0	0.0	0.0	0.1	0.0	0.0	0.0	0.1	0.0	0.1	0.1	0.0
1951-03-04T12:00:00+01:00	0.0	0.0	0.0	0.0	0.0	0.0	0.0	0.1	0.0	0.0	0.0	0.0	0.0	0.0	0.0	0.0	0.1	0.0	0.1	0.1	0.0
1951-03-04T15:00:00+01:00	0.1	0.0	0.0	0.0	0.0	0.0	0.0	0.1	0.0	0.0	0.0	0.0	0.1	0.0	0.0	0.0	0.0	0.0	0.1	0.1	0.0
1951-03-04T18:00:00+01:00	0.2	0.1	0.0	0.0	0.0	0.0	0.0	0.2	0.0	0.0	0.0	0.0	0.1	0.0	0.0	0.0	0.2	0.0	0.2	0.3	0.0
1951-03-04T21:00:00+01:00	0.2	0.1	0.0	0.0	0.0	0.0	0.0	0.3	0.0	0.0	0.1	0.0	0.2	0.0	0.0	0.0	0.3	0.0	0.2	0.4	0.0
1951-03-05T00:00:00+01:00	0.2	0.1	0.0	0.0	0.0	0.0	0.0	0.2	0.0	0.0	0.0	0.0	0.1	0.0	0.0	0.0	0.2	0.0	0.2	0.3	0.0
1951-03-05T03:00:00+01:00	1.0	0.9	0.9	0.0	0.4	0.4	0.3	0.9	0.3	0.3	0.4	0.4	0.2	0.4	1.0	0.2	0.7	0.4	0.3	1.2	0.2
1951-03-05T06:00:00+01:00	1.5	1.5	1.4	0.0	0.5	0.5	0.4	0.9	0.3	0.3	0.3	0.4	0.3	0.8	1.1	0.2	0.7	0.4	0.3	1.3	0.2
1951-03-05T09:00:00+01:00	3.8	3.8	3.6	0.0	1.1	1.1	0.9	2.1	0.7	0.6	0.8	0.8	0.7	1.7	2.7	0.4	1.7	1.0	0.8	3.2	0.4
1951-03-05T12:00:00+01:00	4.6	4.6	4.3	0.0	1.4	1.4	1.2	2.6	1.0	0.8	1.0	1.1	1.0	2.2	3.1	0.5	1.6	0.9	0.9	3.7	0.5
1951-03-05T15:00:00+01:00	2.6	2.5	2.4	0.0	0.9	1.0	0.8	1.4	0.6	0.5	0.5	0.5	0.6	1.5	1.7	0.3	0.8	0.5	0.5	2.0	0.4
1951-03-05T18:00:00+01:00	1.9	1.9	1.8	0.0	0.5	0.6	0.4	0.6	0.3	0.2	0.2	0.3	0.4	1.3	0.8	0.1	0.5	0.3	0.2	1.0	0.2
1951-03-05T21:00:00+01:00	0.7	0.7	0.7	0.0	0.3	0.3	0.2	0.4	0.1	0.1	0.1	0.1	0.2	0.5	0.4	0.1	0.3	0.1	0.1	0.5	0.1
1951-03-06T00:00:00+01:00	0.3	0.3	0.3	0.0	0.1	0.1	0.1	0.1	0.1	0.0	0.0	0.1	0.1	0.3	0.1	0.0	0.0	0.0	0.0	0.1	0.1
1951-03-06T03:00:00+01:00	0.0	0.0	0.0	0.0	0.0	0.0	0.0	0.0	0.0	0.0	0.0	0.0	0.0	0.0	0.0	0.0	0.0	0.0	0.0	0.0	0.0
1951-03-06T06:00:00+01:00	0.0	0.0	0.0	0.0	0.0	0.0	0.0	0.0	0.0	0.0	0.0	0.0	0.0	0.0	0.0	0.0	0.0	0.0	0.0	0.0	0.0
1951-03-06T09:00:00+01:00	0.0	0.0	0.0	0.0	0.0	0.0	0.0	0.0	0.0	0.0	0.0	0.0	0.0	0.0	0.0	0.0	0.0	0.0	0.0	0.0	0.0
1951-03-06T12:00:00+01:00	0.0	0.0	0.0	0.0	0.0	0.0	0.0	0.0	0.0	0.0	0.0	0.0	0.0	0.0	0.0	0.0	0.0	0.0	0.0	0.0	0.0
1951-03-06T15:00:00+01:00	0.0	0.0	0.0	0.0	0.0	0.0	0.0	0.0	0.0	0.0	0.0	0.0	0.0	0.0	0.0	0.0	0.0	0.0	0.0	0.0	0.0
1951-03-06T18:00:00+01:00	0.0	0.0	0.0	0.0	0.0	0.0	0.0	0.0	0.0	0.0	0.0	0.0	0.0	0.0	0.0	0.0	0.0	0.0	0.0	0.0	0.0
1951-03-06T21:00:00+01:00	0.0	0.0	0.0	0.0	0.0	0.0	0.0	0.0	0.0	0.0	0.0	0.0	0.0	0.0	0.0	0.0	0.0	0.0	0.0	0.0	0.0
1951-03-07T00:00:00+01:00	0.0	0.0	0.0	0.0	0.0	0.0	0.0	0.0	0.0	0.0	0.0	0.0	0.0	0.0	0.0	0.0	0.0	0.0	0.0	0.0	0.0
1951-03-07T03:00:00+01:00	0.0	0.0	0.0	0.0	0.0	0.0	0.0	0.0	0.0	0.0	0.0	0.0	0.0	0.0	0.0	0.0	0.0	0.0	0.0	0.0	0.0
1951-03-07T06:00:00+01:00	0.0	0.0	0.0	0.0	0.0	0.0	0.0	0.0	0.0	0.0	0.0	0.0	0.0	0.0	0.0	0.0	0.0	0.0	0.0	0.0	0.0
1951-03-07T09:00:00+01:00	0.0	0.0	0.0	0.0	0.0	0.0	0.0	0.0	0.0	0.0	0.0	0.0	0.0	0.0	0.0	0.0	0.0	0.0	0.0	0.0	0.0
1951-03-07T12:00:00+01:00	0.0	0.0	0.0	0.0	0.0	0.0	0.0	0.0	0.0	0.0	0.0	0.0	0.0	0.0	0.0	0.0	0.0	0.0	0.0	0.0	0.0
1951-03-07T15:00:00+01:00	0.0	0.0	0.0	0.0	0.0	0.0	0.0	0.0	0.0	0.0	0.0	0.0	0.0	0.0	0.0	0.0	0.0	0.0	0.0	0.0	0.0
1951-03-07T18:00:00+01:00	0.0	0.0	0.0	0.0	0.0	0.0	0.0	0.0	0.0	0.0	0.0	0.0	0.0	0.0	0.0	0.0	0.0	0.0	0.0	0.0	0.0
1951-03-07T21:00:00+01:00	0.0	0.0	0.0	0.0	0.0	0.0	0.0	0.0	0.0	0.0	0.0	0.0	0.0	0.0	0.0	0.0	0.0	0.0	0.0	0.0	0.0
1951-03-08T00:00:00+01:00	0.0	0.0	0.0	0.0	0.0	0.0	0.0	0.0	0.0	0.0	0.0	0.0	0.0	0.0	0.0	0.0	0.0	0.0	0.0	0.0	0.0
1951-03-08T03:00:00+01:00	0.0	0.0	0.0	0.0	0.0	0.0	0.0	0.0	0.0	0.0	0.0	0.0	0.0	0.0	0.0	0.0	0.0	0.0	0.0	0.0	0.0
1951-03-08T06:00:00+01:00	0.0	0.0	0.0	0.0	0.0	0.0	0.0	0.0	0.0	0.0	0.0	0.0	0.0	0.0	0.0	0.0	0.0	0.0	0.0	0.0	0.0
1951-03-08T09:00:00+01:00	0.0	0.0	0.0	0.0	0.0	0.0	0.0	0.0	0.0	0.0	0.0	0.0	0.0	0.0	0.0	0.0	0.0	0.0	0.0	0.0	0.0
1951-03-08T12:00:00+01:00	0.0	0.0	0.0	0.0	0.0	0.0	0.0	0.0	0.0	0.0	0.0	0.0	0.0	0.0	0.0	0.0	0.0	0.0	0.0	0.0	0.0
1951-03-08T15:00:00+01:00	0.0	0.0	0.0	0.0	0.0	0.0	0.0	0.0	0.0	0.0	0.0	0.0	0.0	0.0	0.0	0.0	0.0	0.0	0.0	0.0	0.0
1951-03-08T18:00:00+01:00	0.0	0.0	0.0	0.0	0.0	0.0	0.0	0.0	0.0	0.0	0.0	0.0	0.0	0.0	0.0	0.0	0.0	0.0	0.0	0.0	0.0
1951-03-08T21:00:00+01:00	0.0	0.0	0.0	0.0	0.0	0.0	0.0	0.0	0.0	0.0	0.0	0.0	0.0	0.0	0.0	0.0	0.0	0.0	0.0	0.0	0.0
1951-03-09T00:00:00+01:00	0.0	0.0	0.0	0.0	0.0	0.0	0.0	0.0	0.0	0.0	0.0	0.0	0.0	0.0	0.0	0.0	0.0	0.0	0.0	0.0	0.0
1951-03-09T03:00:00+01:00	0.0	0.0	0.0	0.0	0.0	0.0	0.0	0.0	0.0	0.0	0.0	0.0	0.0	0.0	0.0	0.0	0.0	0.0	0.0	0.0	0.0
1951-03-09T06:00:00+01:00	0.0	0.0	0.0	0.0	0.0	0.0	0.0	0.0	0.0	0.0	0.0	0.0	0.0	0.0	0.0	0.0	0.0	0.0	0.0	0.0	0.0
1951-03-09T09:00:00+01:00	0.0	0.0	0.0	0.0	0.0	0.0	0.0	0.0	0.0	0.0	0.0	0.0	0.0	0.0	0.0	0.0	0.0	0.0	0.0	0.0	0.0
1951-03-09T12:00:00+01:00	0.0	0.0	0.0	0.0	0.0	0.0	0.0	0.0	0.0	0.0	0.0	0.0	0.0	0.0	0.0	0.0	0.0	0.0	0.0	0.0	0.0
1951-03-09T15:00:00+01:00	0.0	0.0	0.0	0.0	0.0	0.0	0.0	0.0	0.0	0.0	0.0	0.0	0.0	0.0	0.0	0.0	0.0	0.0	0.0	0.0	0.0
1951-03-09T18:00:00+01:00	0.0	0.0	0.0	0.0	0.0	0.0	0.0	0.0	0.0	0.0	0.0	0.0	0.0	0.0	0.0	0.0	0.0	0.0	0.0	0.0	0.0
1951-03-09T21:00:00+01:00	0.0	0.0	0.0	0.0	0.0	0.0	0.0	0.0	0.0	0.0	0.0	0.0	0.0	0.0	0.0	0.0	0.0	0.0	0.0	0.0	0.0
1951-03-10T00:00:00+01:00	0.0	0.0	0.0	0.0	0.0	0.0	0.0	0.0	0.0	0.0	0.0	0.0	0.0	0.0	0.0	0.0	0.0	0.0	0.0	0.0	0.0
1951-03-10T03:00:00+01:00	0.0	0.0	0.0	0.0	0.0	0.0	0.0	0.0	0.0	0.0	0.0	0.0	0.0	0.0	0.0	0.0	0.0	0.0	0.0	0.0	0.0
1951-03-10T06:00:00+01:00	0.0	0.0	0.0	0.0	0.0	0.0	0.0	0.0	0.0	0.0	0.0	0.0	0.0	0.0	0.0	0.0	0.0	0.0	0.0	0.0	0.0
1951-03-10T09:00:00+01:00	0.0	0.0	0.0	0.0	0.0	0.0	0.0	0.0	0.0	0.0	0.0	0.0	0.0	0.0	0.0	0.0	0.0	0.0	0.0	0.0	0.0
1951-03-10T12:00:00+01:00	0.0	0.0	0.0	0.0	0.0	0.0	0.0	0.0	0.0	0.0	0.0	0.0	0.0	0.0	0.0	0.0	0.0	0.0	0.0	0.0	0.0
1951-03-10T15:00:00+01:00	0.0	0.0	0.0	0.0	0.0	0.0	0.0	0.0	0.0	0.0	0.0	0.0	0.0	0.0	0.0	0.0	0.0	0.0	0.0	0.0	0.0
1951-03-10T18:00:00+01:00	0.0	0.0	0.0	0.0	0.0	0.0	0.0	0.0	0.0	0.0	0.0	0.0	0.0	0.0	0.0	0.0	0.0	0.0	0.0	0.0	0.0
1951-03-10T21:00:00+01:00	0.0	0.0	0.0	0.0	0.0	0.0	0.0	0.0	0.0	0.0	0.0	0.0	0.0	0.0	0.0	0.0	0.0	0.0	0.0	0.0	0.0
1951-03-11T00:00:00+01:00	0.0	0.0	0.0	0.0	0.0	0.0	0.0	0.0	0.0	0.0	0.0	0.0	0.0	0.0	0.0	0.0	0.0	0.0	0.0	0.0	0.0
1951-03-11T03:00:00+01:00	0.0	0.0	0.0	0.0	0.0	0.0	0.0	0.0	0.0	0.0	0.0	0.0	0.0	0.0	0.0	0.0	0.0	0.0	0.0	0.0	0.0
1951-03-11T06:00:00+01:00	0.0	0.0	0.0	0.0	0.0	0.0	0.0	0.0	0.0	0.0	0.0	0.0	0.0	0.0	0.0	0.0	0.0	0.0	0.0	0.0	0.0
1951-03-11T09:00:00+01:00	0.0	0.0	0.0	0.0	0.0	0.0	0.0	0.0	0.0	0.0	0.0	0.0	0.0	0.0	0.0	0.0	0.0	0.0	0.0	0.0	0.0
1951-03-11T12:00:00+01:00	0.0	0.0	0.0	0.0	0.0	0.0	0.0	0.0	0.0	0.0	0.0	0.0	0.0	0.0	0.0	0.0	0.0	0.0	0.0	0.0	0.0
1951-03-11T15:00:00+01:00	0.0	0.0	0.0	0.0	0.0	0.0	0.0	0.0	0.0	0.0	0.0	0.0	0.0	0.0	0.0	0.0	0.0	0.0	0.0	0.0	0.0
1951-03-11T18:00:00+01:00	0.0	0.0	0.0	0.0	0.0	0.0	0.0	0.0	0.0	0.0	0.0	0.0	0.0	0.0	0.0	0.0	0.0	0.0	0.0	0.0	0.0
1951-03-11T21:00:00+01:00	0.0	0.0	0.0	0.0	0.0	0.0	0.0	0.0	0.0	0.0	0.0	0.0	0.0	0.0	0.0	0.0	0.0	0.0	0.0	0.0	0.0
1951-03-12T00:00:00+01:00	0.0	0.0	0.0	0.0	0.0	0.0	0.0	0.0	0.0	0.0	0.0	0.0	0.0	0.0	0.0	0.0	0.0	0.0	0.0	0.0	0.0
1951-03-12T03:00:00+01:00	0.0	0.0	0.0	0.0	0.0	0.0	0.0	0.0	0.0	0.0	0.0	0.0	0.0	0.0	0.0	0.0	0.0	0.0	0.0	0.0	0.0
1951-03-12T06:00:00+01:00	0.0	0.0	0.0	0.0	0.0	0.0	0.0	0.0	0.0	0.0	0.0	0.0	0.0	0.0	0.0	0.0	0.0	0.0	0.0	0.0	0.0
1951-03-12T09:00:00+01:00	0.0	0.0	0.0	0.0	0.0	0.0	0.0	0.0	0.0	0.0	0.0	0.0	0.0	0.0	0.0	0.0	0.0	0.0	0.0	0.0	0.0
1951-03-12T12:00:00+01:00	0.0	0.0	0.0	0.0	0.0	0.0	0.0	0.0	0.0	0.0	0.0	0.0	0.0	0.0	0.0	0.0	0.0	0.0	0.0	0.0	0.0
1951-03-12T15:00:00+01:00	0.0	0.0	0.0	0.0	0.0	0.0	0.0	0.0	0.0	0.0	0.0	0.0	0.0	0.0	0.0	0.0	0.0	0.0	0.0	0.0	0.0
1951-03-12T18:00:00+01:00	0.0	0.0	0.0	0.0	0.0	0.0	0.0	0.0	0.0	0.0	0.0	0.0	0.0	0.0	0.0	0.0	0.0	0.0	0.0	0.0	0.0
1951-03-12T21:00:00+01:00	0.0	0.0	0.0	0.0	0.0	0.0	0.0	0.0	0.0	0.0	0.0	0.0	0.0	0.0	0.0	0.0	0.0	0.0	0.0	0.0	0.0
1951-03-13T00:00:00+01:00	0.0	0.0	0.0	0.0	0.0	0.0	0.0	0.0	0.0	0.0	0.0	0.0	0.0	0.0	0.0	0.0	0.0	0.0	0.0	0.0	0.0
1951-03-13T03:00:00+01:00	0.0	0.0	0.0	0.0	0.0	0.0	0.0	0.0	0.0	0.0	0.0	0.0	0.0	0.0	0.0	0.0	0.0	0.0	0.0	0.0	0.0
1951-03-13T06:00:00+01:00	0.0	0.0	0.0	0.0	0.0	0.0	0.0	0.0	0.0	0.0	0.0	0.0	0.0	0.0	0.0	0.0	0.0	0.0	0.0	0.0	0.0
1951-03-13T09:00:00+01:00	0.0	0.0	0.0	0.0	0.0	0.0	0.0	0.0	0.0	0.0	0.0	0.0	0.0	0.0	0.0	0.0	0.0	0.0	0.0	0.0	0.0
1951-03-13T12:00:00+01:00	0.0	0.0	0.0	0.0	0.0	0.0	0.0	0.0	0.0	0.0	0.0	0.0	0.0	0.0	0.0	0.0	0.0	0.0	0.0	0.0	0.0
1951-03-13T15:00:00+01:00	0.0	0.0	0.0	0.0	0.0	0.0	0.0	0.0	0.0	0.0	0.0	0.0	0.0	0.0	0.0	0.0	0.0	0.0	0.0	0.0	0.0
1951-03-13T18:00:00+01:00	0.0	0.0	0.0	0.0	0.0	0.0	0.0	0.0	0.0	0.0	0.0	0.0	0.0	0.0	0.0	0.0	0.0	0.0	0.0	0.0	0.0
1951-03-13T21:00:00+01:00	0.0	0.0	0.0	0.0	0.0	0.0	0.0	0.0	0.0	0.0	0.0	0.0	0.0	0.0	0.0	0.0	0.0	0.0	0.0	0.0	0.0
1951-03-14T00:00:00+01:00	0.0	0.0	0.0	0.0	0.0	0.0	0.0	0.0	0.0	0.0	0.0	0.0	0.0	0.0	0.0	0.0	0.0	0.0	0.0	0.0	0.0
1951-03-14T03:00:00+01:00	0.0	0.0	0.0	0.0	0.0	0.0	0.0	0.0	0.0	0.0	0.0	0.0	0.0	0.0	0.0	0.0	0.0	0.0	0.0	0.0	0.0
1951-03-14T06:00:00+01:00	0.0	0.0	0.0	0.0	0.0	0.0	0.0	0.0	0.0	0.0	0.0	0.0	0.0	0.0	0.0	0.0	0.0	0.0	0.0	0.0	0.0
1951-03-14T09:00:00+01:00	0.0	0.0	0.0	0.0	0.0	0.0	0.0	0.0	0.0	0.0	0.0	0.0	0.0	0.0	0.0	0.0	0.0	0.0	0.0	0.0	0.0
1951-03-14T12:00:00+01:00	0.0	0.0	0.0	0.0	0.0	0.0	0.0	0.0	0.0	0.0	0.0	0.0	0.0	0.0	0.0	0.0	0.0	0.0	0.0	0.0	0.0
1951-03-14T15:00:00+01:00	0.0	0.0	0.0	0.0	0.0	0.0	0.0	0.0	0.0	0.0	0.0	0.0	0.0	0.0	0.0	0.0	0.0	0.0	0.0	0.0	0.0
1951-03-14T18:00:00+01:00	0.0	0.0	0.0	0.0	0.0	0.0	0.0	0.0	0.0	0.0	0.0	0.0	0.0	0.0	0.0	0.0	0.0	0.0	0.0	0.0	0.0
1951-03-14T21:00:00+01:00	0.0	0.0	0.0	0.0	0.0	0.0	0.0	0.0	0.0	0.0	0.0	0.0	0.0	0.0	0.0	0.0	0.0	0.0	0.0	0.0	0.0
1951-03-15T00:00:00+01:00	0.0	0.0	0.0	0.0	0.0	0.0	0.0	0.0	0.0	0.0	0.0	0.0	0.0	0.0	0.0	0.0	0.0	0.0	0.0	0.0	0.0
1951-03-15T03:00:00+01:00	0.0	0.0	0.0	0.0	0.0	0.0	0.0	0.0	0.0	0.0	0.0	0.0	0.0	0.0	0.0	0.0	0.0	0.0	0.0	0.0	0.0
1951-03-15T06:00:00+01:00	0.0	0.0	0.0	0.0	0.0	0.0	0.0	0.0	0.0	0.0	0.0	0.0	0.0	0.0	0.0	0.0	0.0	0.0	0.0	0.0	0.0
1951-03-15T09:00:00+01:00	0.0	0.0	0.0	0.0	0.0	0.0	0.0	0.0	0.0	0.0	0.0	0.0	0.0	0.0	0.0	0.0	0.0	0.0	0.0	0.0	0.0
1951-03-15T12:00:00+01:00	0.0	0.0	0.0	0.0	0.0	0.0	0.0	0.0	0.0	0.0	0.0	0.0	0.0	0.0	0.0	0.0	0.0	0.0	0.0	0.0	0.0
1951-03-15T15:00:00+01:00	0.0	0.0	0.0	0.0	0.0	0.0	0.0	0.0	0.0	0.0	0.0	0.0	0.0	0.0	0.0	0.0	0.0	0.0	0.0	0.0	0.0
1951-03-15T18:00:00+01:00	0.0	0.0	0.0	0.0	0.0	0.0	0.0	0.0	0.0	0.0	0.0	0.0	0.0	0.0	0.0	0.0	0.0	0.0	0.0	0.0	0.0
1951-03-15T21:00:00+01:00	0.0	0.0	0.0	0.0	0.0	0.0	0.0	0.0	0.0	0.0	0.0	0.0	0.0	0.0	0.0	0.0	0.0	0.0	0.0	0.0	0.0
1951-03-16T00:00:00+01:00	0.0	0.0	0.0	0.0	0.0	0.0	0.0	0.0	0.0	0.0	0.0	0.0	0.0	0.0	0.0	0.0	0.0	0.0	0.0	0.0	0.0
1951-03-16T03:00:00+01:00	0.0	0.0	0.0	0.0	0.0	0.0	0.0	0.0	0.0	0.0	0.0	0.0	0.0	0.0	0.0	0.0	0.0	0.0	0.0	0.0	0.0
1951-03-16T06:00:00+01:00	0.0	0.0	0.0	0.0	0.0	0.0	0.0	0.0	0.0	0.0	0.0	0.0	0.0	0.0	0.0	0.0	0.0	0.0	0.0	0.0	0.0
1951-03-16T09:00:00+01:00	0.0	0.0	0.0	0.0	0.0	0.0	0.0	0.0	0.0	0.0	0.0	0.0	0.0	0.0	0.0	0.0	0.0	0.0	0.0	0.0	0.0
1951-03-16T12:00:00+01:00	0.0	0.0	0.0	0.0	0.0	0.0	0.0	0.0	0.0	0.0	0.0	0.0	0.0	0.0	0.0	0.0	0.0	0.0	0.0	0.0	0.0
1951-03-16T15:00:00+01:00	0.0	0.0	0.0	0.0	0.0	0.0	0.0	0.0	0.0	0.0	0.0	0.0	0.0	0.0	0.0	0.0	0.0	0.0	0.0	0.0	0.0
1951-03-16T18:00:00+01:00	0.0	0.0	0.0	0.0	0.0	0.0	0.0	0.0	0.0	0.0	0.0	0.0	0.0	0.0	0.0	0.0	0.0	0.0	0.0	0.0	0.0
1951-03-16T21:00:00+01:00	0.0	0.0	0.0	0.0	0.0	0.0	0.0	0.0	0.0	0.0	0.0	0.0	0.0	0.0	0.0	0.0	0.0	0.0	0.0	0.0	0.0
1951-03-17T00:00:00+01:00	0.0	0.0	0.0	0.0	0.0	0.0	0.0	0.0	0.0	0.0	0.0	0.0	0.0	0.0	0.0	0.0	0.0	0.0	0.0	0.0	0.0
1951-03-17T03:00:00+01:00	0.0	0.0	0.0	0.0	0.0	0.0	0.0	0.0	0.0	0.0	0.0	0.0	0.0	0.0	0.0	0.0	0.0	0.0	0.0	0.0	0.0
1951-03-17T06:00:00+01:00	0.0	0.0	0.0	0.0	0.0	0.0	0.0	0.0	0.0	0.0	0.0	0.0	0.0	0.0	0.0	0.0	0.0	0.0	0.0	0.0	0.0
1951-03-17T09:00:00+01:00	0.0	0.0	0.0	0.0	0.0	0.0	0.0	0.0	0.0	0.0	0.0	0.0	0.0	0.0	0.0	0.0	0.0	0.0	0.0	0.0	0.0
1951-03-17T12:00:00+01:00	0.0	0.0	0.0	0.0	0.0	0.0	0.0	0.0	0.0	0.0	0.0	0.0	0.0	0.0	0.0	0.0	0.0	0.0	0.0	0.0	0.0
1951-03-17T15:00:00+01:00	0.0	0.0	0.0	0.0	0.0	0.0	0.0	0.0	0.0	0.0	0.0	0.0	0.0	0.0	0.0	0.0	0.0	0.0	0.0	0.0	0.0
1951-03-17T18:00:00+01:00	0.0	0.0	0.0	0.0	0.0	0.0	0.0	0.0	0.0	0.0	0.0	0.0	0.0	0.0	0.0	0.0	0.0	0.0	0.0	0.0	0.0
1951-03-17T21:00:00+01:00	0.0	0.0	0.0	0.0	0.0	0.0	0.0	0.0	0.0	0.0	0.0	0.0	0.0	0.0	0.0	0.0	0.0	0.0	0.0	0.0	0.0
1951-03-18T00:00:00+01:00	0.0	0.0	0.0	0.0	0.0	0.0	0.0	0.0	0.0	0.0	0.0	0.0	0.0	0.0	0.0	0.0	0.0	0.0	0.0	0.0	0.0
1951-03-18T03:00:00+01:00	0.0	0.0	0.0	0.0	0.0	0.0	0.0	0.0	0.0	0.0	0.0	0.0	0.0	0.0	0.0	0.0	0.0	0.0	0.0	0.0	0.0
1951-03-18T06:00:00+01:00	0.0	0.0	0.0	0.0	0.0	0.0	0.0	0.0	0.0	0.0	0.0	0.0	0.0	0.0	0.0	0.0	0.0	0.0	0.0	0.0	0.0
1951-03-18T09:00:00+01:00	0.0	0.0	0.0	0.0	0.0	0.0	0.0	0.0	0.0	0.0	0.0	0.0	0.0	0.0	0.0	0.0	0.0	0.0	0.0	0.0	0.0
1951-03-18T12:00:00+01:00	0.0	0.0	0.0	0.0	0.0	0.0	0.0	0.0	0.0	0.0	0.0	0.0	0.0	0.0	0.0	0.0	0.0	0.0	0.0	0.0	0.0
1951-03-18T15:00:00+01:00	0.1	0.1	0.0	0.0	0.0	0.0	0.0	0.0	0.0	0.0	0.0	0.0	0.1	0.0	0.0	0.0	0.0	0.0	0.1	0.0	0.0
1951-03-18T18:00:00+01:00	0.2	0.1	0.0	0.0	0.0	0.0	0.0	0.1	0.0	0.0	0.0	0.0	0.1	0.0	0.0	0.0	0.1	0.0	0.2	0.1	0.0
1951-03-18T21:00:00+01:00	0.2	0.1	0.0	0.0	0.0	0.0	0.0	0.1	0.0	0.0	0.0	0.0	0.1	0.0	0.0	0.0	0.2	0.0	0.2	0.1	0.0
1951-03-19T00:00:00+01:00	0.3	0.1	0.0	0.0	0.0	0.0	0.0	0.1	0.0	0.0	0.0	0.0	0.1	0.0	0.0	0.0	0.2	0.0	0.3	0.2	0.0
1951-03-19T03:00:00+01:00	0.5	0.4	0.2	0.2	0.2	0.2	0.3	0.4	0.1	0.1	0.2	0.4	0.2	0.5	0.0	0.3	0.3	0.0	0.4	0.3	0.2
1951-03-19T06:00:00+01:00	0.4	0.3	0.1	0.2	0.1	0.2	0.2	0.3	0.1	0.1	0.2	0.4	0.1	0.3	0.0	0.3	0.2	0.0	0.3	0.2	0.2
1951-03-19T09:00:00+01:00	0.3	0.2	0.1	0.2	0.1	0.2	0.2	0.3	0.1	0.1	0.1	0.4	0.1	0.4	0.0	0.3	0.2	0.0	0.3	0.2	0.2
1951-03-19T12:00:00+01:00	0.5	0.3	0.2	0.5	0.3	0.4	0.6	0.4	0.2	0.1	0.2	0.7	0.3	1.0	0.0	0.5	0.1	0.0	0.3	0.2	0.7
1951-03-19T15:00:00+01:00	0.1	0.1	0.0	0.4	0.1	0.1	0.3	0.2	0.1	0.1	0.1	0.4	0.1	0.2	0.0	0.3	0.0	0.0	0.2	0.1	0.4
1951-03-19T18:00:00+01:00	0.1	0.1	0.1	0.3	0.1	0.1	0.2	0.2	0.1	0.1	0.1	0.3	0.1	0.2	0.0	0.2	0.0	0.0	0.2	0.1	0.3
1951-03-19T21:00:00+01:00	0.2	0.1	0.1	0.4	0.1	0.1	0.2	0.2	0.1	0.1	0.1	0.4	0.1	0.2	0.0	0.3	0.1	0.0	0.2	0.1	0.3
1951-03-20T00:00:00+01:00	0.2	0.1	0.1	0.4	0.1	0.1	0.2	0.3	0.1	0.1	0.1	0.4	0.1	0.1	0.0	0.3	0.1	0.0	0.3	0.1	0.2
1951-03-20T03:00:00+01:00	0.0	0.0	0.0	0.0	0.0	0.0	0.0	0.0	0.0	0.0	0.0	0.0	0.0	0.0	0.0	0.0	0.0	0.0	0.0	0.0	0.0
1951-03-20T06:00:00+01:00	0.0	0.0	0.0	0.0	0.0	0.0	0.0	0.0	0.0	0.0	0.0	0.0	0.0	0.0	0.0	0.0	0.0	0.0	0.0	0.0	0.0
1951-03-20T09:00:00+01:00	0.0	0.0	0.0	0.0	0.0	0.0	0.0	0.0	0.0	0.0	0.0	0.0	0.0	0.0	0.0	0.0	0.0	0.0	0.0	0.0	0.0
1951-03-20T12:00:00+01:00	0.0	0.0	0.0	0.0	0.0	0.0	0.0	0.0	0.0	0.0	0.0	0.0	0.0	0.0	0.0	0.0	0.0	0.0	0.0	0.0	0.0
1951-03-20T15:00:00+01:00	0.0	0.0	0.0	0.0	0.0	0.0	0.0	0.0	0.0	0.0	0.0	0.0	0.0	0.0	0.0	0.0	0.0	0.0	0.0	0.0	0.0
1951-03-20T18:00:00+01:00	0.0	0.0	0.0	0.0	0.0	0.0	0.0	0.0	0.0	0.0	0.0	0.0	0.0	0.0	0.0	0.0	0.0	0.0	0.0	0.0	0.0
1951-03-20T21:00:00+01:00	0.0	0.0	0.0	0.0	0.0	0.0	0.0	0.0	0.0	0.0	0.0	0.0	0.0	0.0	0.0	0.0	0.0	0.0	0.0	0.0	0.0
1951-03-21T00:00:00+01:00	0.0	0.0	0.0	0.0	0.0	0.0	0.0	0.0	0.0	0.0	0.0	0.0	0.0	0.0	0.0	0.0	0.0	0.0	0.0	0.0	0.0
1951-03-21T03:00:00+01:00	0.0	0.0	0.0	0.0	0.0	0.0	0.0	0.0	0.0	0.0	0.0	0.0	0.0	0.0	0.0	0.0	0.0	0.0	0.0	0.0	0.0
1951-03-21T06:00:00+01:00	0.0	0.0	0.0	0.0	0.0	0.0	0.0	0.0	0.0	0.0	0.0	0.0	0.0	0.0	0.0	0.0	0.0	0.0	0.0	0.0	0.0
1951-03-21T09:00:00+01:00	0.0	0.0	0.0	0.0	0.0	0.0	0.0	0.0	0.0	0.0	0.0	0.0	0.0	0.0	0.0	0.0	0.0	0.0	0.0	0.0	0.0
1951-03-21T12:00:00+01:00	0.0	0.0	0.0	0.0	0.0	0.0	0.0	0.0	0.0	0.0	0.0	0.0	0.0	0.0	0.0	0.0	0.0	0.0	0.0	0.0	0.0
1951-03-21T15:00:00+01:00	0.0	0.0	0.0	0.0	0.0	0.0	0.0	0.0	0.0	0.0	0.0	0.0	0.0	0.1	0.0	0.0	0.0	0.0	0.0	0.0	0.0
1951-03-21T18:00:00+01:00	0.0	0.0	0.0	0.0	0.0	0.0	0.0	0.0	0.0	0.0	0.0	0.0	0.1	0.1	0.0	0.0	0.0	0.0	0.0	0.0	0.0
1951-03-21T21:00:00+01:00	0.1	0.0	0.0	0.0	0.0	0.0	0.0	0.0	0.0	0.0	0.0	0.0	0.1	0.1	0.0	0.0	0.0	0.0	0.0	0.0	0.0
1951-03-22T00:00:00+01:00	0.1	0.0	0.0	0.0	0.0	0.0	0.0	0.0	0.0	0.0	0.0	0.0	0.1	0.2	0.0	0.0	0.0	0.0	0.0	0.0	0.0
1951-03-22T03:00:00+01:00	0.3	0.3	0.3	0.0	0.1	0.2	0.2	0.2	0.1	0.1	0.1	0.1	0.1	0.3	0.1	0.0	0.1	0.1	0.1	0.2	0.1
1951-03-22T06:00:00+01:00	0.0	0.0	0.0	0.0	0.0	0.0	0.1	0.0	0.0	0.0	0.0	0.0	0.0	0.1	0.0	0.0	0.1	0.0	0.0	0.0	0.0
1951-03-22T09:00:00+01:00	0.5	0.4	0.5	0.0	0.2	0.2	0.4	0.8	0.2	0.2	0.4	0.2	0.1	0.3	0.3	0.1	1.1	0.5	0.6	0.7	0.1
1951-03-22T12:00:00+01:00	0.4	0.4	0.4	0.2	0.3	0.4	0.9	1.4	0.4	0.4	0.6	0.8	0.2	0.3	0.4	0.6	0.9	0.4	1.1	0.8	0.4
1951-03-22T15:00:00+01:00	0.3	0.3	0.3	0.1	0.2	0.3	0.6	0.8	0.2	0.2	0.4	0.4	0.1	0.2	0.2	0.3	0.5	0.2	0.6	0.5	0.2
1951-03-22T18:00:00+01:00	0.5	0.5	0.5	0.1	0.2	0.3	0.6	1.2	0.3	0.3	0.5	0.4	0.2	0.3	0.4	0.3	1.1	0.5	0.9	0.9	0.2
1951-03-22T21:00:00+01:00	0.6	0.5	0.6	0.1	0.2	0.4	0.7	1.2	0.3	0.3	0.6	0.4	0.2	0.3	0.5	0.3	1.3	0.6	0.9	1.0	0.2
1951-03-23T00:00:00+01:00	1.7	1.5	1.5	0.3	0.6	0.9	1.7	2.5	0.8	0.7	1.2	1.1	0.5	0.9	0.9	0.8	2.1	1.0	1.9	2.0	0.6
1951-03-23T03:00:00+01:00	3.9	4.3	4.6	2.2	4.6	4.7	3.2	5.2	2.4	2.6	2.2	2.0	1.8	3.8	1.9	2.2	3.5	1.5	2.9	5.3	2.6
1951-03-23T06:00:00+01:00	2.7	3.0	3.2	1.1	3.4	3.5	2.1	3.7	1.9	2.0	1.6	1.8	1.3	3.1	1.1	2.0	1.8	0.7	2.0	3.1	1.7
1951-03-23T09:00:00+01:00	3.3	3.6	3.9	2.0	4.4	4.5	3.2	6.0	2.9	3.2	2.5	3.3	1.6	3.3	1.7	3.6	3.3	1.4	3.3	5.0	2.7
1951-03-23T12:00:00+01:00	3.5	3.9	4.2	1.9	4.9	5.0	3.3	4.6	2.3	2.5	1.9	2.2	1.8	4.3	1.6	2.4	2.8	1.1	2.5	4.5	3.1
1951-03-23T15:00:00+01:00	1.5	1.6	1.7	0.7	1.8	1.8	1.2	1.0	0.6	0.6	0.4	0.5	0.7	2.0	0.5	0.5	1.1	0.4	0.6	1.5	1.4
1951-03-23T18:00:00+01:00	0.5	0.6	0.6	0.1	0.6	0.6	0.3	0.3	0.1	0.1	0.1	0.1	0.3	0.9	0.1	0.1	0.4	0.2	0.2	0.4	0.3
1951-03-23T21:00:00+01:00	1.1	1.3	1.3	0.4	1.2	1.2	0.8	1.1	0.5	0.6	0.5	0.4	0.5	1.2	0.5	0.4	1.0	0.4	0.6	1.5	0.7
1951-03-24T00:00:00+01:00	0.5	0.5	0.6	0.0	0.4	0.4	0.1	0.0	0.0	0.0	0.0	0.0	0.3	0.9	0.0	0.0	0.0	0.0	0.0	0.1	0.2
1951-03-24T03:00:00+01:00	0.3	0.3	0.2	0.0	0.1	0.1	0.1	0.0	0.0	0.0	0.0	0.0	0.2	0.6	0.0	0.0	0.0	0.0	0.0	0.0	0.0
1951-03-24T06:00:00+01:00	0.6	0.5	0.4	0.0	0.2	0.2	0.1	0.0	0.0	0.0	0.0	0.0	0.3	0.8	0.0	0.0	0.1	0.0	0.0	0.0	0.0
1951-03-24T09:00:00+01:00	0.7	0.6	0.6	0.0	0.2	0.2	0.1	0.0	0.0	0.0	0.0	0.0	0.4	1.1	0.0	0.0	0.1	0.0	0.0	0.0	0.0
1951-03-24T12:00:00+01:00	0.8	0.8	0.6	0.0	0.3	0.3	0.2	0.0	0.0	0.0	0.0	0.0	0.5	1.4	0.0	0.0	0.1	0.0	0.0	0.0	0.0
1951-03-24T15:00:00+01:00	0.3	0.2	0.2	0.0	0.1	0.1	0.1	0.0	0.0	0.0	0.0	0.0	0.1	0.4	0.0	0.0	0.0	0.0	0.0	0.0	0.0
1951-03-24T18:00:00+01:00	0.4	0.3	0.3	0.0	0.1	0.1	0.0	0.0	0.0	0.0	0.0	0.0	0.2	0.5	0.0	0.0	0.0	0.0	0.0	0.0	0.0
1951-03-24T21:00:00+01:00	0.1	0.1	0.0	0.0	0.0	0.0	0.0	0.0	0.0	0.0	0.0	0.0	0.0	0.1	0.0	0.0	0.0	0.0	0.0	0.0	0.0
1951-03-25T00:00:00+01:00	0.0	0.0	0.0	0.0	0.0	0.0	0.0	0.0	0.0	0.0	0.0	0.0	0.0	0.0	0.0	0.0	0.0	0.0	0.0	0.0	0.0
1951-03-25T03:00:00+01:00	0.0	0.0	0.0	0.0	0.0	0.0	0.0	0.0	0.0	0.0	0.0	0.0	0.0	0.0	0.0	0.0	0.0	0.0	0.0	0.0	0.0
1951-03-25T06:00:00+01:00	0.0	0.0	0.0	0.0	0.0	0.0	0.0	0.0	0.0	0.0	0.0	0.0	0.0	0.0	0.0	0.0	0.0	0.0	0.0	0.0	0.0
1951-03-25T09:00:00+01:00	0.0	0.0	0.0	0.0	0.0	0.0	0.0	0.0	0.0	0.0	0.0	0.0	0.0	0.0	0.0	0.0	0.0	0.0	0.0	0.0	0.0
1951-03-25T12:00:00+01:00	0.0	0.0	0.0	0.0	0.0	0.0	0.0	0.0	0.0	0.0	0.0	0.0	0.0	0.0	0.0	0.0	0.0	0.0	0.0	0.0	0.0
1951-03-25T15:00:00+01:00	0.0	0.0	0.0	0.0	0.0	0.0	0.0	0.0	0.0	0.0	0.0	0.0	0.0	0.0	0.0	0.0	0.0	0.0	0.0	0.0	0.0
1951-03-25T18:00:00+01:00	0.0	0.0	0.0	0.0	0.0	0.0	0.0	0.0	0.0	0.0	0.0	0.0	0.0	0.0	0.0	0.0	0.0	0.0	0.0	0.0	0.0
1951-03-25T21:00:00+01:00	0.0	0.0	0.0	0.0	0.0	0.0	0.0	0.0	0.0	0.0	0.0	0.0	0.0	0.0	0.0	0.0	0.0	0.0	0.0	0.0	0.0
1951-03-26T00:00:00+01:00	0.0	0.0	0.0	0.0	0.0	0.0	0.0	0.0	0.0	0.0	0.0	0.0	0.0	0.0	0.0	0.0	0.0	0.0	0.0	0.0	0.0
1951-03-26T03:00:00+01:00	0.0	0.0	0.0	0.0	0.0	0.0	0.0	0.0	0.0	0.0	0.0	0.0	0.0	0.0	0.0	0.0	0.0	0.0	0.0	0.0	0.0
1951-03-26T06:00:00+01:00	0.0	0.0	0.0	0.0	0.0	0.0	0.0	0.0	0.0	0.0	0.0	0.0	0.0	0.0	0.0	0.0	0.0	0.0	0.0	0.0	0.0
1951-03-26T09:00:00+01:00	0.0	0.0	0.0	0.0	0.0	0.0	0.0	0.0	0.0	0.0	0.0	0.0	0.0	0.0	0.0	0.0	0.0	0.0	0.0	0.0	0.0
1951-03-26T12:00:00+01:00	0.0	0.0	0.0	0.0	0.0	0.0	0.0	0.0	0.0	0.0	0.0	0.0	0.0	0.0	0.0	0.0	0.0	0.0	0.0	0.0	0.0
1951-03-26T15:00:00+01:00	0.0	0.0	0.0	0.0	0.0	0.0	0.0	0.0	0.0	0.0	0.0	0.0	0.0	0.0	0.0	0.0	0.0	0.0	0.0	0.0	0.0
1951-03-26T18:00:00+01:00	0.0	0.0	0.0	0.0	0.0	0.0	0.0	0.0	0.0	0.0	0.0	0.0	0.0	0.0	0.0	0.0	0.0	0.0	0.0	0.0	0.0
1951-03-26T21:00:00+01:00	0.0	0.0	0.0	0.0	0.0	0.0	0.0	0.0	0.0	0.0	0.0	0.0	0.0	0.0	0.0	0.0	0.0	0.0	0.0	0.0	0.0
1951-03-27T00:00:00+01:00	0.0	0.0	0.0	0.0	0.0	0.0	0.0	0.0	0.0	0.0	0.0	0.0	0.0	0.0	0.0	0.0	0.0	0.0	0.0	0.0	0.0
1951-03-27T03:00:00+01:00	0.0	0.0	0.0	0.0	0.0	0.0	0.0	0.0	0.0	0.0	0.0	0.0	0.0	0.0	0.0	0.0	0.0	0.0	0.0	0.0	0.0
1951-03-27T06:00:00+01:00	0.0	0.0	0.0	0.0	0.0	0.0	0.0	0.0	0.0	0.0	0.0	0.0	0.0	0.0	0.0	0.0	0.0	0.0	0.0	0.0	0.0
1951-03-27T09:00:00+01:00	0.0	0.0	0.0	0.0	0.0	0.0	0.0	0.0	0.0	0.0	0.0	0.0	0.0	0.0	0.0	0.0	0.0	0.0	0.0	0.0	0.0
1951-03-27T12:00:00+01:00	0.0	0.0	0.0	0.0	0.0	0.0	0.0	0.0	0.0	0.0	0.0	0.0	0.0	0.0	0.0	0.0	0.0	0.0	0.0	0.0	0.0
1951-03-27T15:00:00+01:00	0.0	0.0	0.0	0.0	0.0	0.0	0.0	0.0	0.0	0.0	0.0	0.0	0.0	0.0	0.0	0.0	0.0	0.0	0.0	0.0	0.0
1951-03-27T18:00:00+01:00	0.0	0.0	0.0	0.0	0.0	0.0	0.0	0.0	0.0	0.0	0.0	0.0	0.0	0.0	0.0	0.0	0.0	0.0	0.0	0.0	0.0
1951-03-27T21:00:00+01:00	0.0	0.0	0.0	0.0	0.0	0.0	0.0	0.0	0.0	0.0	0.0	0.0	0.0	0.0	0.0	0.0	0.0	0.0	0.0	0.0	0.0
1951-03-28T00:00:00+01:00	0.0	0.0	0.0	0.0	0.0	0.0	0.0	0.0	0.0	0.0	0.0	0.0	0.0	0.0	0.0	0.0	0.0	0.0	0.0	0.0	0.0
1951-03-28T03:00:00+01:00	0.0	0.0	0.0	0.0	0.0	0.0	0.0	0.0	0.0	0.0	0.0	0.0	0.0	0.0	0.0	0.0	0.0	0.0	0.0	0.0	0.0
1951-03-28T06:00:00+01:00	0.0	0.0	0.0	0.0	0.0	0.0	0.0	0.0	0.0	0.0	0.0	0.0	0.0	0.0	0.0	0.0	0.0	0.0	0.0	0.0	0.0
1951-03-28T09:00:00+01:00	0.0	0.0	0.0	0.0	0.0	0.0	0.0	0.0	0.0	0.0	0.0	0.0	0.0	0.0	0.0	0.0	0.0	0.0	0.0	0.0	0.0
1951-03-28T12:00:00+01:00	0.0	0.0	0.0	0.0	0.0	0.0	0.0	0.0	0.0	0.0	0.0	0.0	0.0	0.0	0.0	0.0	0.0	0.0	0.0	0.0	0.0
1951-03-28T15:00:00+01:00	0.0	0.0	0.0	0.0	0.0	0.0	0.0	0.0	0.0	0.0	0.0	0.0	0.0	0.0	0.0	0.0	0.0	0.0	0.0	0.0	0.0
1951-03-28T18:00:00+01:00	0.0	0.0	0.0	0.0	0.0	0.0	0.0	0.0	0.0	0.0	0.0	0.0	0.0	0.0	0.0	0.0	0.0	0.0	0.0	0.0	0.0
1951-03-28T21:00:00+01:00	0.0	0.0	0.0	0.0	0.0	0.0	0.0	0.0	0.0	0.0	0.0	0.0	0.0	0.0	0.0	0.0	0.0	0.0	0.0	0.0	0.0
1951-03-29T00:00:00+01:00	0.0	0.0	0.0	0.0	0.0	0.0	0.0	0.0	0.0	0.0	0.0	0.0	0.0	0.0	0.0	0.0	0.0	0.0	0.0	0.0	0.0
1951-03-29T03:00:00+01:00	0.0	0.0	0.0	0.0	0.0	0.0	0.0	0.0	0.0	0.0	0.0	0.0	0.0	0.0	0.0	0.0	0.0	0.0	0.0	0.0	0.0
1951-03-29T06:00:00+01:00	0.0	0.0	0.0	0.0	0.0	0.0	0.0	0.0	0.0	0.0	0.0	0.0	0.0	0.0	0.0	0.0	0.0	0.0	0.0	0.0	0.0
1951-03-29T09:00:00+01:00	0.0	0.0	0.0	0.0	0.0	0.0	0.0	0.0	0.0	0.0	0.0	0.0	0.0	0.0	0.0	0.0	0.0	0.0	0.0	0.0	0.0
1951-03-29T12:00:00+01:00	0.0	0.0	0.0	0.0	0.0	0.0	0.0	0.0	0.0	0.0	0.0	0.0	0.0	0.0	0.0	0.0	0.0	0.0	0.0	0.0	0.0
1951-03-29T15:00:00+01:00	0.0	0.0	0.0	0.0	0.0	0.0	0.0	0.0	0.0	0.0	0.0	0.0	0.0	0.0	0.0	0.0	0.0	0.0	0.0	0.0	0.0
1951-03-29T18:00:00+01:00	0.0	0.0	0.0	0.0	0.0	0.0	0.0	0.0	0.0	0.0	0.0	0.0	0.0	0.0	0.0	0.0	0.0	0.0	0.0	0.0	0.0
1951-03-29T21:00:00+01:00	0.0	0.0	0.0	0.0	0.0	0.0	0.0	0.0	0.0	0.0	0.0	0.0	0.0	0.0	0.0	0.0	0.0	0.0	0.0	0.0	0.0
1951-03-30T00:00:00+01:00	0.0	0.0	0.0	0.0	0.0	0.0	0.0	0.0	0.0	0.0	0.0	0.0	0.0	0.0	0.0	0.0	0.0	0.0	0.0	0.0	0.0
1951-03-30T03:00:00+01:00	0.0	0.0	0.0	0.0	0.0	0.0	0.0	0.0	0.0	0.0	0.0	0.0	0.0	0.0	0.0	0.0	0.0	0.0	0.0	0.0	0.0
1951-03-30T06:00:00+01:00	0.0	0.0	0.0	0.0	0.0	0.0	0.0	0.0	0.0	0.0	0.0	0.0	0.0	0.0	0.0	0.0	0.0	0.0	0.0	0.0	0.0
1951-03-30T09:00:00+01:00	0.0	0.0	0.0	0.0	0.0	0.0	0.0	0.0	0.0	0.0	0.0	0.0	0.0	0.0	0.0	0.0	0.0	0.0	0.0	0.0	0.0
1951-03-30T12:00:00+01:00	0.0	0.0	0.0	0.0	0.0	0.0	0.0	0.0	0.0	0.0	0.0	0.0	0.0	0.0	0.0	0.0	0.0	0.0	0.0	0.0	0.0
1951-03-30T15:00:00+01:00	0.0	0.0	0.0	0.0	0.0	0.0	0.0	0.0	0.0	0.0	0.0	0.0	0.0	0.0	0.0	0.0	0.0	0.0	0.0	0.0	0.0
1951-03-30T18:00:00+01:00	0.0	0.0	0.0	0.0	0.0	0.0	0.0	0.0	0.0	0.0	0.0	0.0	0.0	0.0	0.0	0.0	0.0	0.0	0.0	0.0	0.0
1951-03-30T21:00:00+01:00	0.0	0.0	0.0	0.0	0.0	0.0	0.0	0.0	0.0	0.0	0.0	0.0	0.0	0.0	0.0	0.0	0.0	0.0	0.0	0.0	0.0
1951-03-31T00:00:00+01:00	0.0	0.0	0.0	0.0	0.0	0.0	0.0	0.0	0.0	0.0	0.0	0.0	0.0	0.0	0.0	0.0	0.0	0.0	0.0	0.0	0.0
1951-03-31T03:00:00+01:00	0.1	0.1	0.1	0.0	0.1	0.1	0.1	0.2	0.1	0.1	0.1	0.1	0.0	0.1	0.0	0.2	0.2	0.0	0.2	0.1	0.1
1951-03-31T06:00:00+01:00	0.2	0.2	0.2	0.0	0.2	0.2	0.2	0.5	0.1	0.1	0.3	0.3	0.1	0.2	0.1	0.3	0.5	0.1	0.4	0.3	0.2
1951-03-31T09:00:00+01:00	0.5	0.5	0.5	0.0	0.3	0.3	0.3	0.9	0.2	0.2	0.5	0.4	0.1	0.3	0.2	0.5	0.9	0.2	0.7	0.6	0.2
1951-03-31T12:00:00+01:00	0.7	0.7	0.7	0.0	0.3	0.3	0.3	1.0	0.2	0.2	0.5	0.4	0.2	0.3	0.3	0.4	1.2	0.3	0.7	0.8	0.2
1951-03-31T15:00:00+01:00	0.5	0.5	0.5	0.0	0.2	0.2	0.2	0.8	0.2	0.1	0.4	0.3	0.1	0.3	0.2	0.3	1.1	0.3	0.6	0.7	0.1
1951-03-31T18:00:00+01:00	0.5	0.5	0.5	0.0	0.2	0.3	0.3	0.6	0.2	0.1	0.3	0.2	0.2	0.4	0.2	0.3	0.7	0.2	0.4	0.5	0.2
1951-03-31T21:00:00+01:00	0.4	0.4	0.4	0.0	0.3	0.3	0.3	0.6	0.2	0.2	0.3	0.3	0.2	0.4	0.2	0.3	0.4	0.1	0.5	0.4	0.2
1951-04-01T00:00:00+01:00	0.2	0.1	0.2	0.0	0.1	0.2	0.2	0.2	0.1	0.1	0.1	0.2	0.1	0.2	0.0	0.2	0.0	0.0	0.2	0.1	0.1
1951-04-01T03:00:00+01:00	0.1	0.1	0.0	0.0	0.0	0.0	0.0	0.0	0.0	0.0	0.0	0.0	0.0	0.1	0.0	0.0	0.0	0.0	0.0	0.0	0.0
1951-04-01T06:00:00+01:00	0.0	0.0	0.0	0.0	0.0	0.0	0.0	0.0	0.0	0.0	0.0	0.0	0.0	0.0	0.0	0.0	0.0	0.0	0.0	0.0	0.0
1951-04-01T09:00:00+01:00	0.0	0.0	0.0	0.0	0.0	0.0	0.0	0.0	0.0	0.0	0.0	0.0	0.0	0.0	0.0	0.0	0.0	0.0	0.0	0.0	0.0
1951-04-01T12:00:00+01:00	0.3	0.3	0.2	0.0	0.1	0.0	0.0	0.1	0.0	0.0	0.0	0.0	0.1	0.2	0.0	0.0	0.2	0.0	0.1	0.1	0.0
1951-04-01T15:00:00+01:00	0.3	0.2	0.2	0.0	0.1	0.0	0.1	0.1	0.0	0.0	0.0	0.0	0.1	0.3	0.0	0.0	0.2	0.0	0.1	0.1	0.0
1951-04-01T18:00:00+01:00	0.3	0.3	0.2	0.0	0.0	0.0	0.0	0.0	0.0	0.0	0.0	0.0	0.1	0.2	0.0	0.0	0.2	0.0	0.1	0.1	0.0
1951-04-01T21:00:00+01:00	0.5	0.4	0.3	0.0	0.1	0.0	0.1	0.1	0.0	0.0	0.0	0.0	0.1	0.5	0.0	0.0	0.1	0.0	0.1	0.1	0.0
1951-04-02T00:00:00+01:00	0.4	0.4	0.3	0.0	0.1	0.0	0.1	0.1	0.0	0.0	0.0	0.0	0.1	0.3	0.0	0.0	0.2	0.0	0.1	0.1	0.0
1951-04-02T03:00:00+01:00	0.0	0.0	0.0	0.0	0.0	0.0	0.0	0.0	0.0	0.0	0.0	0.0	0.0	0.0	0.0	0.0	0.0	0.0	0.0	0.0	0.0
1951-04-02T06:00:00+01:00	0.0	0.0	0.0	0.0	0.0	0.0	0.0	0.0	0.0	0.0	0.0	0.0	0.0	0.0	0.0	0.0	0.0	0.0	0.0	0.0	0.0
1951-04-02T09:00:00+01:00	0.0	0.0	0.0	0.0	0.0	0.0	0.0	0.0	0.0	0.0	0.0	0.0	0.0	0.0	0.0	0.0	0.0	0.0	0.0	0.0	0.0
1951-04-02T12:00:00+01:00	0.0	0.0	0.0	0.0	0.0	0.0	0.0	0.0	0.0	0.0	0.0	0.0	0.0	0.0	0.0	0.0	0.0	0.0	0.0	0.0	0.0
1951-04-02T15:00:00+01:00	0.0	0.0	0.0	0.0	0.0	0.0	0.0	0.0	0.0	0.0	0.0	0.0	0.0	0.0	0.0	0.0	0.0	0.0	0.0	0.0	0.0
1951-04-02T18:00:00+01:00	0.0	0.0	0.0	0.0	0.0	0.0	0.0	0.0	0.0	0.0	0.0	0.0	0.0	0.0	0.0	0.0	0.0	0.0	0.0	0.0	0.0
1951-04-02T21:00:00+01:00	0.0	0.0	0.0	0.0	0.0	0.0	0.0	0.0	0.0	0.0	0.0	0.0	0.0	0.0	0.0	0.0	0.0	0.0	0.0	0.0	0.0
1951-04-03T00:00:00+01:00	0.0	0.0	0.0	0.0	0.0	0.0	0.0	0.0	0.0	0.0	0.0	0.0	0.0	0.0	0.0	0.0	0.0	0.0	0.0	0.0	0.0
1951-04-03T03:00:00+01:00	0.0	0.0	0.0	0.0	0.0	0.0	0.0	0.0	0.0	0.0	0.0	0.0	0.0	0.0	0.0	0.0	0.0	0.0	0.0	0.0	0.0
1951-04-03T06:00:00+01:00	0.0	0.0	0.0	0.0	0.0	0.0	0.0	0.0	0.0	0.0	0.0	0.0	0.0	0.0	0.0	0.0	0.0	0.0	0.0	0.0	0.0
1951-04-03T09:00:00+01:00	0.0	0.0	0.0	0.0	0.0	0.0	0.0	0.0	0.0	0.0	0.0	0.0	0.0	0.0	0.0	0.0	0.0	0.0	0.0	0.0	0.0
1951-04-03T12:00:00+01:00	0.0	0.0	0.0	0.0	0.0	0.0	0.0	0.0	0.0	0.0	0.0	0.0	0.0	0.0	0.0	0.0	0.0	0.0	0.0	0.0	0.0
1951-04-03T15:00:00+01:00	0.0	0.0	0.0	0.0	0.0	0.0	0.0	0.0	0.0	0.0	0.0	0.0	0.0	0.0	0.0	0.0	0.0	0.0	0.0	0.0	0.0
1951-04-03T18:00:00+01:00	0.0	0.0	0.0	0.0	0.0	0.0	0.0	0.0	0.0	0.0	0.0	0.0	0.0	0.0	0.0	0.0	0.0	0.0	0.0	0.0	0.0
1951-04-03T21:00:00+01:00	0.0	0.0	0.0	0.0	0.0	0.0	0.0	0.0	0.0	0.0	0.0	0.0	0.0	0.0	0.0	0.0	0.0	0.0	0.0	0.0	0.0
1951-04-04T00:00:00+01:00	0.0	0.0	0.0	0.0	0.0	0.0	0.0	0.0	0.0	0.0	0.0	0.0	0.0	0.0	0.0	0.0	0.0	0.0	0.0	0.0	0.0
1951-04-04T03:00:00+01:00	0.0	0.0	0.0	0.0	0.0	0.0	0.0	0.0	0.0	0.0	0.0	0.0	0.0	0.0	0.0	0.0	0.0	0.0	0.0	0.0	0.0
1951-04-04T06:00:00+01:00	0.0	0.0	0.0	0.0	0.0	0.0	0.0	0.1	0.0	0.0	0.0	0.0	0.0	0.0	0.0	0.1	0.0	0.0	0.0	0.0	0.0
1951-04-04T09:00:00+01:00	0.1	0.1	0.1	0.1	0.1	0.1	0.1	0.3	0.1	0.1	0.1	0.1	0.0	0.1	0.1	0.1	0.2	0.1	0.2	0.2	0.1
1951-04-04T12:00:00+01:00	0.5	0.4	0.4	0.1	0.2	0.2	0.2	0.6	0.2	0.2	0.3	0.2	0.1	0.4	0.3	0.3	0.8	0.2	0.4	0.5	0.2
1951-04-04T15:00:00+01:00	1.8	1.5	1.5	0.3	0.5	0.8	0.5	1.4	0.4	0.4	0.7	0.5	0.3	1.1	0.7	0.5	2.5	0.8	0.9	1.4	0.5
1951-04-04T18:00:00+01:00	1.9	1.6	1.6	0.4	0.6	0.9	0.6	2.0	0.5	0.5	1.0	0.7	0.3	1.0	0.9	0.8	2.9	0.9	1.2	1.8	0.6
1951-04-04T21:00:00+01:00	1.8	1.5	1.5	0.9	0.8	1.3	0.8	1.2	0.5	0.5	0.6	0.7	0.5	2.2	0.5	0.8	1.3	0.4	0.7	1.0	1.3
1951-04-05T00:00:00+01:00	2.2	1.8	1.8	1.3	1.1	1.7	1.1	1.4	0.6	0.6	0.7	0.9	0.6	2.3	0.6	1.0	1.3	0.4	0.9	1.2	2.0
1951-04-05T03:00:00+01:00	0.0	0.0	0.0	0.0	0.0	0.0	0.0	0.0	0.0	0.0	0.0	0.0	0.0	0.0	0.0	0.0	0.3	0.0	0.2	0.0	0.0
1951-04-05T06:00:00+01:00	0.0	0.0	0.0	0.0	0.0	0.0	0.0	0.0	0.0	0.0	0.0	0.0	0.0	0.0	0.0	0.0	0.6	0.0	0.1	0.0	0.0
1951-04-05T09:00:00+01:00	0.0	0.0	0.0	0.0	0.0	0.0	0.0	0.0	0.0	0.0	0.0	0.0	0.0	0.0	0.0	0.0	0.0	0.0	0.0	0.0	0.0
1951-04-05T12:00:00+01:00	0.0	0.0	0.0	0.0	0.0	0.0	0.0	0.0	0.0	0.0	0.0	0.0	0.0	0.0	0.0	0.0	0.0	0.0	0.0	0.0	0.0
1951-04-05T15:00:00+01:00	0.0	0.0	0.0	0.0	0.0	0.0	0.0	0.0	0.0	0.0	0.0	0.0	0.0	0.0	0.0	0.0	0.0	0.0	0.0	0.0	0.0
1951-04-05T18:00:00+01:00	0.0	0.0	0.0	0.0	0.0	0.0	0.0	0.0	0.0	0.0	0.0	0.0	0.0	0.0	0.0	0.0	0.0	0.0	0.0	0.0	0.0
1951-04-05T21:00:00+01:00	0.0	0.0	0.0	0.0	0.0	0.0	0.0	0.0	0.0	0.0	0.0	0.0	0.0	0.0	0.0	0.0	0.0	0.0	0.0	0.0	0.0
1951-04-06T00:00:00+01:00	0.0	0.0	0.0	0.0	0.0	0.0	0.0	0.0	0.0	0.0	0.0	0.0	0.0	0.0	0.0	0.0	0.0	0.0	0.0	0.0	0.0
1951-04-06T03:00:00+01:00	0.0	0.0	0.0	0.0	0.0	0.0	0.0	0.0	0.0	0.0	0.0	0.0	0.0	0.0	0.0	0.0	0.0	0.0	0.0	0.0	0.0
1951-04-06T06:00:00+01:00	0.0	0.0	0.0	0.0	0.0	0.0	0.0	0.0	0.0	0.0	0.0	0.0	0.0	0.0	0.0	0.0	0.0	0.0	0.0	0.0	0.0
1951-04-06T09:00:00+01:00	0.0	0.0	0.0	0.0	0.0	0.0	0.0	0.0	0.0	0.0	0.0	0.0	0.0	0.0	0.0	0.0	0.0	0.0	0.0	0.0	0.0
1951-04-06T12:00:00+01:00	0.0	0.0	0.0	0.0	0.0	0.0	0.0	0.0	0.0	0.0	0.0	0.0	0.0	0.0	0.0	0.0	0.0	0.0	0.0	0.0	0.0
1951-04-06T15:00:00+01:00	0.0	0.0	0.0	0.0	0.0	0.0	0.0	0.0	0.0	0.0	0.0	0.0	0.0	0.0	0.0	0.0	0.0	0.0	0.0	0.0	0.0
1951-04-06T18:00:00+01:00	0.0	0.0	0.0	0.0	0.0	0.0	0.0	0.0	0.0	0.0	0.0	0.0	0.0	0.0	0.0	0.0	0.0	0.0	0.0	0.0	0.0
1951-04-06T21:00:00+01:00	0.0	0.0	0.0	0.0	0.0	0.0	0.0	0.0	0.0	0.0	0.0	0.0	0.0	0.0	0.0	0.0	0.0	0.0	0.0	0.0	0.0
1951-04-07T00:00:00+01:00	0.0	0.0	0.0	0.0	0.0	0.0	0.0	0.0	0.0	0.0	0.0	0.0	0.0	0.0	0.0	0.0	0.0	0.0	0.0	0.0	0.0
1951-04-07T03:00:00+01:00	0.8	0.7	0.7	0.1	0.3	0.4	0.4	0.7	0.2	0.2	0.3	0.3	0.2	0.5	0.3	0.3	0.7	0.2	0.5	0.6	0.3
1951-04-07T06:00:00+01:00	1.2	1.1	1.0	0.4	0.8	0.9	0.8	1.4	0.4	0.6	0.7	0.7	0.3	0.8	0.5	0.9	1.3	0.4	1.1	1.1	0.8
1951-04-07T09:00:00+01:00	1.0	0.9	0.8	0.3	0.5	0.6	0.6	1.1	0.3	0.4	0.5	0.5	0.2	0.5	0.4	0.7	1.3	0.4	0.9	1.0	0.5
1951-04-07T12:00:00+01:00	0.3	0.3	0.3	0.2	0.2	0.3	0.3	0.9	0.2	0.3	0.4	0.3	0.1	0.2	0.3	0.4	1.4	0.4	0.7	0.7	0.4
1951-04-07T15:00:00+01:00	0.1	0.1	0.1	0.2	0.1	0.2	0.2	0.5	0.1	0.2	0.2	0.3	0.0	0.1	0.2	0.3	0.6	0.2	0.4	0.4	0.3
1951-04-07T18:00:00+01:00	0.1	0.1	0.1	0.3	0.1	0.1	0.2	0.2	0.1	0.1	0.1	0.2	0.0	0.0	0.1	0.2	0.4	0.1	0.2	0.2	0.2
1951-04-07T21:00:00+01:00	0.1	0.1	0.1	0.1	0.0	0.0	0.1	0.2	0.1	0.1	0.1	0.1	0.0	0.0	0.1	0.1	0.2	0.1	0.2	0.2	0.1
1951-04-08T00:00:00+01:00	0.1	0.1	0.1	0.1	0.0	0.1	0.1	0.1	0.0	0.1	0.1	0.0	0.0	0.0	0.0	0.1	0.2	0.0	0.1	0.1	0.1
1951-04-08T03:00:00+01:00	0.0	0.0	0.0	0.0	0.0	0.0	0.0	0.0	0.0	0.0	0.0	0.0	0.0	0.0	0.0	0.0	0.0	0.0	0.0	0.0	0.0
1951-04-08T06:00:00+01:00	0.0	0.0	0.0	0.0	0.0	0.0	0.0	0.0	0.0	0.0	0.0	0.0	0.0	0.0	0.0	0.0	0.0	0.0	0.0	0.0	0.0
1951-04-08T09:00:00+01:00	0.0	0.0	0.0	0.0	0.0	0.0	0.0	0.0	0.0	0.0	0.0	0.0	0.0	0.0	0.0	0.0	0.0	0.0	0.0	0.0	0.0
1951-04-08T12:00:00+01:00	0.0	0.0	0.0	0.0	0.0	0.0	0.0	0.0	0.0	0.0	0.0	0.0	0.0	0.0	0.0	0.0	0.0	0.0	0.0	0.0	0.0
1951-04-08T15:00:00+01:00	0.0	0.0	0.0	0.0	0.0	0.0	0.0	0.0	0.0	0.0	0.0	0.0	0.0	0.0	0.0	0.0	0.0	0.0	0.0	0.0	0.0
1951-04-08T18:00:00+01:00	0.0	0.0	0.0	0.1	0.0	0.0	0.0	0.0	0.0	0.0	0.0	0.0	0.0	0.0	0.0	0.0	0.0	0.0	0.0	0.0	0.0
1951-04-08T21:00:00+01:00	0.0	0.0	0.0	0.0	0.0	0.0	0.0	0.0	0.0	0.0	0.0	0.0	0.0	0.0	0.0	0.0	0.0	0.0	0.0	0.0	0.0
1951-04-09T00:00:00+01:00	0.0	0.0	0.0	0.0	0.0	0.0	0.0	0.0	0.0	0.0	0.0	0.0	0.0	0.0	0.0	0.0	0.0	0.0	0.0	0.0	0.0
1951-04-09T03:00:00+01:00	0.2	0.2	0.2	1.6	0.2	0.3	0.4	1.2	0.5	0.6	0.6	0.7	0.1	0.1	0.3	1.3	1.1	0.3	0.8	0.8	0.7
1951-04-09T06:00:00+01:00	0.1	0.0	0.0	1.5	0.1	0.1	0.2	0.8	0.3	0.4	0.4	0.6	0.0	0.0	0.2	1.0	0.7	0.2	0.5	0.4	0.5
1951-04-09T09:00:00+01:00	0.4	0.4	0.4	0.6	0.0	0.1	0.1	0.4	0.1	0.2	0.2	0.2	0.0	0.0	0.2	0.4	1.3	0.4	0.3	0.5	0.2
1951-04-09T12:00:00+01:00	1.0	0.9	0.9	1.3	0.4	0.7	0.7	1.3	0.7	0.8	0.6	0.7	0.1	0.1	0.5	1.2	1.7	0.5	0.8	1.2	0.6
1951-04-09T15:00:00+01:00	1.3	1.1	1.1	4.8	1.1	1.8	1.7	2.2	1.3	1.6	1.1	1.7	0.3	0.9	0.8	2.9	1.2	0.4	1.4	1.8	2.7
1951-04-09T18:00:00+01:00	0.4	0.4	0.4	4.9	0.6	0.9	1.4	1.1	1.0	1.3	0.5	1.7	0.2	0.5	0.4	3.0	0.5	0.1	0.7	0.9	2.6
1951-04-09T21:00:00+01:00	0.0	0.0	0.0	0.3	0.0	0.0	0.0	0.1	0.0	0.0	0.0	0.1	0.0	0.0	0.0	0.1	0.1	0.0	0.0	0.0	0.1
1951-04-10T00:00:00+01:00	0.0	0.0	0.0	0.0	0.0	0.0	0.0	0.0	0.0	0.0	0.0	0.0	0.0	0.0	0.0	0.0	0.0	0.0	0.0	0.0	0.0
1951-04-10T03:00:00+01:00	0.0	0.0	0.0	0.0	0.0	0.0	0.0	0.0	0.0	0.0	0.0	0.0	0.0	0.0	0.0	0.0	0.0	0.0	0.0	0.0	0.0
1951-04-10T06:00:00+01:00	0.0	0.0	0.0	0.0	0.0	0.0	0.0	0.0	0.0	0.0	0.0	0.0	0.0	0.1	0.0	0.0	0.0	0.0	0.0	0.0	0.0
1951-04-10T09:00:00+01:00	0.0	0.0	0.0	0.0	0.0	0.0	0.0	0.0	0.0	0.0	0.0	0.0	0.0	0.0	0.0	0.0	0.0	0.0	0.0	0.0	0.0
1951-04-10T12:00:00+01:00	0.0	0.0	0.0	0.0	0.0	0.0	0.0	0.0	0.0	0.0	0.0	0.0	0.0	0.0	0.0	0.0	0.0	0.0	0.0	0.0	0.0
1951-04-10T15:00:00+01:00	0.3	0.2	0.1	0.0	0.3	0.3	0.1	0.2	0.0	0.0	0.0	0.1	0.1	0.2	0.0	0.2	0.0	0.0	0.2	0.1	0.0
1951-04-10T18:00:00+01:00	0.5	0.4	0.2	0.0	0.3	0.3	0.1	0.2	0.0	0.0	0.0	0.1	0.1	0.3	0.0	0.1	0.2	0.0	0.3	0.1	0.0
1951-04-10T21:00:00+01:00	0.3	0.2	0.1	0.0	0.2	0.2	0.1	0.4	0.0	0.0	0.1	0.1	0.0	0.1	0.0	0.2	0.3	0.0	0.4	0.2	0.0
1951-04-11T00:00:00+01:00	1.1	0.9	0.5	0.0	0.6	0.7	0.2	0.5	0.0	0.0	0.1	0.1	0.2	0.6	0.0	0.3	0.4	0.0	0.5	0.3	0.0
1951-04-11T03:00:00+01:00	1.5	1.0	0.6	0.0	0.8	0.8	0.2	0.1	0.0	0.0	0.0	0.0	0.3	1.5	0.0	0.0	0.5	0.1	0.3	0.1	0.0
1951-04-11T06:00:00+01:00	0.3	0.2	0.1	0.0	0.3	0.3	0.1	0.1	0.0	0.0	0.0	0.0	0.1	0.3	0.0	0.0	0.6	0.1	0.2	0.1	0.0
1951-04-11T09:00:00+01:00	0.0	0.0	0.0	0.0	0.0	0.0	0.0	0.0	0.0	0.0	0.0	0.0	0.0	0.0	0.0	0.0	0.2	0.0	0.1	0.1	0.0
1951-04-11T12:00:00+01:00	0.0	0.0	0.0	0.0	0.0	0.0	0.0	0.0	0.0	0.0	0.0	0.0	0.0	0.0	0.0	0.0	0.0	0.0	0.0	0.0	0.0
1951-04-11T15:00:00+01:00	0.0	0.0	0.0	0.0	0.0	0.0	0.0	0.0	0.0	0.0	0.0	0.0	0.0	0.0	0.0	0.0	0.0	0.0	0.0	0.0	0.0
1951-04-11T18:00:00+01:00	0.0	0.0	0.0	0.0	0.0	0.0	0.0	0.0	0.0	0.0	0.0	0.0	0.0	0.0	0.0	0.0	0.0	0.0	0.0	0.0	0.0
1951-04-11T21:00:00+01:00	0.0	0.0	0.0	0.0	0.0	0.0	0.0	0.0	0.0	0.0	0.0	0.0	0.0	0.0	0.0	0.0	0.0	0.0	0.0	0.0	0.0
1951-04-12T00:00:00+01:00	0.0	0.0	0.0	0.0	0.0	0.0	0.0	0.0	0.0	0.0	0.0	0.0	0.0	0.0	0.0	0.0	0.0	0.0	0.0	0.0	0.0
1951-04-12T03:00:00+01:00	0.0	0.0	0.0	0.0	0.0	0.0	0.0	0.0	0.0	0.0	0.0	0.0	0.0	0.0	0.0	0.0	0.0	0.0	0.0	0.0	0.0
1951-04-12T06:00:00+01:00	0.0	0.0	0.0	0.0	0.0	0.0	0.0	0.0	0.0	0.0	0.0	0.0	0.0	0.0	0.0	0.0	0.0	0.0	0.0	0.0	0.0
1951-04-12T09:00:00+01:00	0.0	0.0	0.0	0.0	0.0	0.0	0.0	0.1	0.0	0.0	0.0	0.0	0.0	0.0	0.0	0.1	0.1	0.0	0.2	0.0	0.0
1951-04-12T12:00:00+01:00	0.0	0.0	0.0	0.0	0.0	0.0	0.0	0.4	0.0	0.0	0.0	0.2	0.0	0.0	0.0	0.5	0.7	0.0	0.7	0.1	0.0
1951-04-12T15:00:00+01:00	0.0	0.0	0.0	0.0	0.0	0.0	0.0	0.1	0.0	0.0	0.0	0.1	0.0	0.0	0.0	0.3	0.0	0.0	0.2	0.0	0.0
1951-04-12T18:00:00+01:00	0.0	0.0	0.0	0.0	0.0	0.0	0.0	0.0	0.0	0.0	0.0	0.1	0.0	0.0	0.0	0.1	0.0	0.0	0.1	0.0	0.0
1951-04-12T21:00:00+01:00	0.0	0.0	0.0	0.0	0.0	0.0	0.0	0.0	0.0	0.0	0.0	0.0	0.0	0.0	0.0	0.0	0.0	0.0	0.0	0.0	0.0
1951-04-13T00:00:00+01:00	0.0	0.0	0.0	0.0	0.0	0.0	0.0	0.0	0.0	0.0	0.0	0.0	0.0	0.0	0.0	0.0	0.0	0.0	0.0	0.0	0.0
1951-04-13T03:00:00+01:00	0.0	0.0	0.0	0.0	0.0	0.0	0.0	0.0	0.0	0.0	0.0	0.0	0.0	0.0	0.0	0.0	0.0	0.0	0.0	0.0	0.0
1951-04-13T06:00:00+01:00	0.0	0.0	0.0	0.0	0.0	0.0	0.0	0.0	0.0	0.0	0.0	0.0	0.0	0.0	0.0	0.0	0.0	0.0	0.0	0.0	0.0
1951-04-13T09:00:00+01:00	0.0	0.0	0.0	0.0	0.0	0.0	0.0	0.0	0.0	0.0	0.0	0.0	0.0	0.0	0.0	0.0	0.0	0.0	0.0	0.0	0.0
1951-04-13T12:00:00+01:00	0.0	0.0	0.0	0.0	0.0	0.0	0.0	0.0	0.0	0.0	0.0	0.0	0.0	0.0	0.0	0.0	0.0	0.0	0.0	0.0	0.0
1951-04-13T15:00:00+01:00	0.0	0.0	0.0	0.0	0.0	0.0	0.0	0.0	0.0	0.0	0.0	0.0	0.0	0.0	0.0	0.0	0.0	0.0	0.0	0.0	0.0
1951-04-13T18:00:00+01:00	0.0	0.0	0.0	0.0	0.0	0.0	0.0	0.0	0.0	0.0	0.0	0.0	0.0	0.0	0.0	0.0	0.0	0.0	0.0	0.0	0.0
1951-04-13T21:00:00+01:00	0.0	0.0	0.0	0.0	0.0	0.0	0.0	0.0	0.0	0.0	0.0	0.0	0.0	0.0	0.0	0.0	0.0	0.0	0.0	0.0	0.0
1951-04-14T00:00:00+01:00	0.0	0.0	0.0	0.0	0.0	0.0	0.0	0.0	0.0	0.0	0.0	0.0	0.0	0.0	0.0	0.0	0.0	0.0	0.0	0.0	0.0
1951-04-14T03:00:00+01:00	0.0	0.0	0.0	0.0	0.0	0.0	0.0	0.0	0.0	0.0	0.0	0.0	0.0	0.0	0.0	0.0	0.0	0.0	0.0	0.0	0.0
1951-04-14T06:00:00+01:00	0.0	0.0	0.0	0.0	0.0	0.0	0.0	0.0	0.0	0.0	0.0	0.0	0.0	0.0	0.0	0.0	0.0	0.0	0.0	0.0	0.0
1951-04-14T09:00:00+01:00	0.0	0.0	0.0	0.0	0.0	0.0	0.0	0.0	0.0	0.0	0.0	0.0	0.0	0.0	0.0	0.0	0.0	0.0	0.0	0.0	0.0
1951-04-14T12:00:00+01:00	0.0	0.0	0.0	0.0	0.0	0.0	0.0	0.0	0.0	0.0	0.0	0.0	0.0	0.0	0.0	0.0	0.0	0.0	0.0	0.0	0.0
1951-04-14T15:00:00+01:00	0.0	0.0	0.0	0.0	0.0	0.0	0.0	0.0	0.0	0.0	0.0	0.0	0.0	0.0	0.0	0.0	0.0	0.0	0.0	0.0	0.0
1951-04-14T18:00:00+01:00	0.0	0.0	0.0	0.0	0.0	0.0	0.0	0.0	0.0	0.0	0.0	0.0	0.0	0.0	0.0	0.0	0.0	0.0	0.0	0.0	0.0
1951-04-14T21:00:00+01:00	0.0	0.0	0.0	0.0	0.0	0.0	0.0	0.0	0.0	0.0	0.0	0.0	0.0	0.0	0.0	0.0	0.0	0.0	0.0	0.0	0.0
1951-04-15T00:00:00+01:00	0.0	0.0	0.0	0.0	0.0	0.0	0.0	0.0	0.0	0.0	0.0	0.0	0.0	0.0	0.0	0.0	0.0	0.0	0.0	0.0	0.0
1951-04-15T03:00:00+01:00	0.0	0.0	0.0	0.3	0.0	0.0	0.0	0.0	0.0	0.0	0.0	0.0	0.0	0.0	0.0	0.0	0.0	0.0	0.0	0.0	0.0
1951-04-15T06:00:00+01:00	0.0	0.0	0.0	0.3	0.0	0.0	0.0	0.0	0.0	0.0	0.0	0.0	0.0	0.0	0.0	0.0	0.0	0.0	0.0	0.0	0.0
1951-04-15T09:00:00+01:00	0.0	0.0	0.0	0.2	0.0	0.0	0.0	0.0	0.0	0.0	0.0	0.0	0.0	0.0	0.0	0.0	0.0	0.0	0.0	0.0	0.0
1951-04-15T12:00:00+01:00	0.0	0.0	0.0	0.2	0.0	0.0	0.0	0.0	0.0	0.0	0.0	0.0	0.0	0.0	0.0	0.0	0.0	0.0	0.0	0.0	0.0
1951-04-15T15:00:00+01:00	0.0	0.0	0.0	0.2	0.0	0.0	0.0	0.0	0.0	0.0	0.0	0.0	0.0	0.0	0.0	0.0	0.0	0.0	0.0	0.0	0.0
1951-04-15T18:00:00+01:00	0.0	0.0	0.0	0.2	0.0	0.0	0.0	0.0	0.0	0.0	0.0	0.0	0.0	0.0	0.0	0.0	0.0	0.0	0.0	0.0	0.0
1951-04-15T21:00:00+01:00	0.0	0.0	0.0	0.1	0.0	0.0	0.0	0.0	0.0	0.0	0.0	0.0	0.0	0.0	0.0	0.0	0.0	0.0	0.0	0.0	0.0
1951-04-16T00:00:00+01:00	0.0	0.0	0.0	0.1	0.0	0.0	0.0	0.0	0.0	0.0	0.0	0.0	0.0	0.0	0.0	0.0	0.0	0.0	0.0	0.0	0.0
1951-04-16T03:00:00+01:00	0.0	0.0	0.0	0.0	0.0	0.0	0.0	0.0	0.0	0.0	0.0	0.0	0.0	0.0	0.0	0.0	0.0	0.0	0.0	0.0	0.0
1951-04-16T06:00:00+01:00	0.0	0.0	0.0	0.0	0.0	0.0	0.0	0.0	0.0	0.0	0.0	0.0	0.0	0.0	0.0	0.0	0.0	0.0	0.0	0.0	0.0
1951-04-16T09:00:00+01:00	0.0	0.0	0.0	0.0	0.0	0.0	0.0	0.0	0.0	0.0	0.0	0.0	0.0	0.0	0.0	0.0	0.0	0.0	0.0	0.0	0.0
1951-04-16T12:00:00+01:00	0.0	0.0	0.0	0.0	0.0	0.0	0.0	0.0	0.0	0.0	0.0	0.0	0.0	0.0	0.0	0.0	0.0	0.0	0.0	0.0	0.0
1951-04-16T15:00:00+01:00	0.0	0.0	0.0	0.0	0.0	0.0	0.0	0.0	0.0	0.0	0.0	0.0	0.0	0.0	0.0	0.0	0.0	0.0	0.0	0.0	0.0
1951-04-16T18:00:00+01:00	0.0	0.0	0.0	0.0	0.0	0.0	0.0	0.0	0.0	0.0	0.0	0.0	0.0	0.0	0.0	0.0	0.0	0.0	0.0	0.0	0.0
1951-04-16T21:00:00+01:00	0.0	0.0	0.0	0.0	0.0	0.0	0.0	0.0	0.0	0.0	0.0	0.0	0.0	0.0	0.0	0.0	0.0	0.0	0.0	0.0	0.0
1951-04-17T00:00:00+01:00	0.0	0.0	0.0	0.0	0.0	0.0	0.0	0.0	0.0	0.0	0.0	0.0	0.0	0.0	0.0	0.0	0.0	0.0	0.0	0.0	0.0
1951-04-17T03:00:00+01:00	0.0	0.0	0.0	0.0	0.0	0.0	0.0	0.0	0.0	0.0	0.0	0.0	0.0	0.0	0.0	0.0	0.9	0.0	0.0	0.0	0.0
1951-04-17T06:00:00+01:00	0.0	0.0	0.0	0.1	0.0	0.0	0.0	0.0	0.0	0.0	0.0	0.0	0.0	0.0	0.0	0.0	0.0	0.0	0.0	0.0	0.0
1951-04-17T09:00:00+01:00	0.0	0.0	0.0	0.1	0.0	0.0	0.0	0.0	0.0	0.0	0.0	0.0	0.0	0.0	0.0	0.0	0.0	0.0	0.0	0.0	0.0
1951-04-17T12:00:00+01:00	0.0	0.0	0.0	0.0	0.0	0.0	0.0	0.0	0.0	0.0	0.0	0.0	0.0	0.0	0.0	0.0	0.0	0.0	0.0	0.0	0.0
1951-04-17T15:00:00+01:00	0.0	0.0	0.0	0.0	0.0	0.0	0.0	0.0	0.0	0.0	0.0	0.0	0.0	0.0	0.0	0.0	0.0	0.0	0.0	0.0	0.0
1951-04-17T18:00:00+01:00	0.0	0.0	0.0	0.1	0.0	0.0	0.0	0.0	0.0	0.0	0.0	0.0	0.0	0.0	0.0	0.0	0.0	0.0	0.0	0.0	0.0
1951-04-17T21:00:00+01:00	0.0	0.0	0.0	0.3	0.0	0.0	0.0	0.0	0.0	0.0	0.0	0.0	0.0	0.0	0.0	0.0	0.0	0.0	0.0	0.0	0.0
1951-04-18T00:00:00+01:00	0.0	0.0	0.0	0.2	0.0	0.0	0.0	0.0	0.0	0.0	0.0	0.0	0.0	0.0	0.0	0.0	0.0	0.0	0.0	0.0	0.0
1951-04-18T03:00:00+01:00	0.0	0.0	0.0	0.0	0.0	0.0	0.0	0.0	0.0	0.0	0.0	0.0	0.0	0.0	0.0	0.0	0.0	0.0	0.0	0.0	0.0
1951-04-18T06:00:00+01:00	0.0	0.0	0.0	0.0	0.0	0.0	0.0	0.0	0.0	0.0	0.0	0.0	0.0	0.0	0.0	0.0	0.0	0.0	0.0	0.0	0.0
1951-04-18T09:00:00+01:00	0.0	0.0	0.0	0.0	0.0	0.0	0.0	0.0	0.0	0.0	0.0	0.0	0.0	0.0	0.0	0.0	0.0	0.0	0.0	0.0	0.0
1951-04-18T12:00:00+01:00	0.0	0.0	0.0	0.0	0.0	0.0	0.0	0.0	0.0	0.0	0.0	0.0	0.0	0.0	0.0	0.0	0.0	0.0	0.0	0.0	0.0
1951-04-18T15:00:00+01:00	0.0	0.0	0.0	0.0	0.0	0.0	0.0	0.0	0.0	0.0	0.0	0.0	0.0	0.0	0.0	0.0	0.0	0.0	0.0	0.0	0.0
1951-04-18T18:00:00+01:00	0.0	0.0	0.0	0.0	0.0	0.0	0.0	0.0	0.0	0.0	0.0	0.0	0.0	0.0	0.0	0.0	0.0	0.0	0.0	0.0	0.0
1951-04-18T21:00:00+01:00	0.0	0.0	0.0	0.0	0.0	0.0	0.0	0.0	0.0	0.0	0.0	0.0	0.0	0.0	0.0	0.0	0.0	0.0	0.0	0.0	0.0
1951-04-19T00:00:00+01:00	0.0	0.0	0.0	0.0	0.0	0.0	0.0	0.0	0.0	0.0	0.0	0.0	0.0	0.0	0.0	0.0	0.0	0.0	0.0	0.0	0.0
1951-04-19T03:00:00+01:00	0.1	0.1	0.1	0.2	0.2	0.2	0.2	0.3	0.3	0.4	0.2	0.4	0.0	0.0	0.2	0.7	0.1	0.0	0.2	0.2	0.3
1951-04-19T06:00:00+01:00	0.3	0.3	0.3	0.4	0.6	0.6	0.5	1.1	0.8	1.0	0.6	0.8	0.1	0.2	0.5	1.5	0.5	0.3	0.7	0.8	0.5
1951-04-19T09:00:00+01:00	0.7	0.8	0.7	0.7	1.2	1.1	0.8	2.0	1.4	1.8	1.2	1.5	0.3	0.8	0.9	2.6	0.9	0.6	1.3	1.4	1.0
1951-04-19T12:00:00+01:00	4.2	4.6	4.3	1.2	3.3	3.1	1.8	5.7	3.2	4.3	3.4	3.0	1.2	3.2	3.4	5.2	4.6	2.9	3.6	5.1	1.7
1951-04-19T15:00:00+01:00	10.0	11.0	10.2	3.6	9.2	8.9	5.3	12.1	7.4	9.7	7.1	6.0	3.0	8.9	8.3	10.5	10.5	6.6	7.6	12.2	5.9
1951-04-19T18:00:00+01:00	10.5	11.5	10.7	3.1	7.4	7.1	4.4	12.2	6.8	9.0	7.1	5.4	2.8	7.7	8.7	9.4	13.0	8.2	7.6	12.8	5.0
1951-04-19T21:00:00+01:00	14.1	15.4	14.4	8.8	12.8	12.2	8.5	14.3	10.1	13.4	8.4	8.5	4.6	16.3	10.2	15.0	13.5	8.5	9.0	15.1	13.0
1951-04-20T00:00:00+01:00	18.3	20.0	18.7	5.4	15.0	14.4	8.4	18.0	10.5	13.9	10.5	8.7	5.4	18.7	13.7	15.2	20.2	12.7	11.3	20.3	9.7
1951-04-20T03:00:00+01:00	31.7	32.4	29.9	7.8	20.3	21.9	10.7	49.8	25.7	26.8	36.5	27.1	6.9	21.2	34.1	45.1	59.7	34.0	44.6	54.0	13.7
1951-04-20T06:00:00+01:00	34.0	34.8	32.1	10.8	25.9	28.0	14.2	70.1	36.2	37.7	51.3	39.7	7.6	21.2	43.9	66.1	76.1	43.3	62.8	69.5	18.0
1951-04-20T09:00:00+01:00	11.2	11.4	10.6	5.5	9.2	10.0	6.0	31.4	17.7	18.5	23.0	24.7	2.5	6.9	17.2	41.1	25.5	14.5	28.2	27.2	7.9
1951-04-20T12:00:00+01:00	2.1	2.1	1.9	2.9	1.6	1.8	1.4	11.9	6.3	6.6	8.7	10.0	0.3	0.6	5.3	16.6	8.9	5.0	10.6	8.3	3.2
1951-04-20T15:00:00+01:00	0.0	0.0	0.0	0.0	0.0	0.0	0.0	2.0	0.9	1.0	1.5	2.0	0.0	0.0	0.4	3.4	0.8	0.5	1.8	0.6	0.0
1951-04-20T18:00:00+01:00	0.1	0.1	0.0	0.4	0.3	0.3	0.3	1.1	0.9	0.9	0.8	1.5	0.0	0.0	0.4	2.5	0.4	0.2	1.0	0.6	0.4
1951-04-20T21:00:00+01:00	0.1	0.1	0.1	1.2	0.4	0.4	0.6	1.5	1.6	1.6	1.1	2.2	0.0	0.0	0.6	3.7	0.2	0.1	1.3	0.9	1.0
1951-04-21T00:00:00+01:00	0.0	0.0	0.0	1.1	0.3	0.3	0.3	0.9	0.6	0.6	0.6	1.2	0.1	0.2	0.3	2.0	0.3	0.2	0.8	0.4	0.9
1951-04-21T03:00:00+01:00	0.2	0.2	0.2	0.4	0.4	0.7	0.5	1.0	0.4	0.5	0.6	0.4	0.2	0.3	0.2	0.7	0.9	0.2	0.9	0.6	0.8
1951-04-21T06:00:00+01:00	0.7	0.6	0.6	0.7	0.5	0.8	0.6	2.2	1.0	1.2	1.3	1.1	0.2	0.2	0.5	1.9	1.7	0.4	2.1	1.4	0.8
1951-04-21T09:00:00+01:00	0.5	0.5	0.5	0.4	0.4	0.7	0.6	1.6	0.7	0.9	1.0	0.7	0.1	0.2	0.5	1.2	1.7	0.4	1.5	1.3	0.6
1951-04-21T12:00:00+01:00	1.1	1.0	1.0	0.5	0.7	1.1	0.8	2.2	1.1	1.4	1.4	1.0	0.2	0.3	0.7	1.8	2.4	0.6	2.2	1.9	0.6
1951-04-21T15:00:00+01:00	0.6	0.5	0.5	0.3	0.5	0.8	0.5	1.0	0.6	0.7	0.6	0.6	0.2	0.4	0.3	1.1	0.8	0.2	1.0	0.7	0.5
1951-04-21T18:00:00+01:00	0.2	0.2	0.2	0.3	0.1	0.2	0.1	0.1	0.1	0.1	0.1	0.1	0.1	0.1	0.1	0.2	0.5	0.1	0.1	0.2	0.2
1951-04-21T21:00:00+01:00	0.0	0.0	0.0	0.5	0.0	0.0	0.0	0.0	0.0	0.0	0.0	0.0	0.0	0.0	0.0	0.1	0.0	0.0	0.0	0.0	0.2
1951-04-22T00:00:00+01:00	0.0	0.0	0.0	0.3	0.1	0.1	0.1	0.0	0.1	0.1	0.0	0.1	0.0	0.1	0.0	0.1	0.0	0.0	0.0	0.0	0.3
1951-04-22T03:00:00+01:00	0.0	0.0	0.0	1.6	0.0	0.0	0.0	0.0	0.0	0.0	0.0	0.0	0.0	0.0	0.0	0.0	0.0	0.0	0.0	0.0	0.4
1951-04-22T06:00:00+01:00	0.0	0.0	0.0	1.1	0.0	0.0	0.0	0.0	0.0	0.0	0.0	0.0	0.0	0.0	0.0	0.0	0.0	0.0	0.0	0.0	0.4
1951-04-22T09:00:00+01:00	0.0	0.0	0.0	2.3	0.0	0.0	0.0	0.0	0.0	0.0	0.0	0.0	0.0	0.0	0.0	0.0	0.0	0.0	0.0	0.0	0.6
1951-04-22T12:00:00+01:00	0.0	0.0	0.0	0.9	0.0	0.0	0.0	0.0	0.0	0.0	0.0	0.0	0.0	0.0	0.0	0.0	0.0	0.0	0.0	0.0	0.2
1951-04-22T15:00:00+01:00	0.0	0.0	0.0	0.3	0.0	0.0	0.0	0.0	0.0	0.0	0.0	0.0	0.0	0.0	0.0	0.0	0.0	0.0	0.0	0.0	0.1
1951-04-22T18:00:00+01:00	0.0	0.0	0.0	0.3	0.0	0.0	0.0	0.0	0.0	0.0	0.0	0.0	0.0	0.0	0.0	0.0	0.0	0.0	0.0	0.0	0.1
1951-04-22T21:00:00+01:00	0.0	0.0	0.0	0.5	0.0	0.0	0.0	0.0	0.0	0.0	0.0	0.0	0.0	0.0	0.0	0.0	0.0	0.0	0.0	0.0	0.1
1951-04-23T00:00:00+01:00	0.0	0.0	0.0	0.7	0.0	0.0	0.0	0.0	0.0	0.0	0.0	0.0	0.0	0.0	0.0	0.0	0.0	0.0	0.0	0.0	0.2
1951-04-23T03:00:00+01:00	0.0	0.0	0.0	0.1	0.0	0.0	0.0	0.0	0.0	0.0	0.0	0.0	0.0	0.0	0.0	0.0	0.0	0.0	0.0	0.0	0.0
1951-04-23T06:00:00+01:00	0.0	0.0	0.0	0.2	0.0	0.0	0.0	0.0	0.0	0.0	0.0	0.0	0.0	0.0	0.0	0.0	0.0	0.0	0.0	0.0	0.0
1951-04-23T09:00:00+01:00	0.0	0.0	0.0	0.1	0.0	0.0	0.0	0.0	0.0	0.0	0.0	0.0	0.0	0.0	0.0	0.0	0.0	0.0	0.0	0.0	0.0
1951-04-23T12:00:00+01:00	0.0	0.0	0.0	0.0	0.0	0.0	0.0	0.0	0.0	0.0	0.0	0.0	0.0	0.0	0.0	0.0	0.0	0.0	0.0	0.0	0.0
1951-04-23T15:00:00+01:00	0.0	0.0	0.0	0.0	0.0	0.0	0.0	0.0	0.0	0.0	0.0	0.0	0.0	0.0	0.0	0.0	0.0	0.0	0.0	0.0	0.0
1951-04-23T18:00:00+01:00	0.0	0.0	0.0	0.0	0.0	0.0	0.0	0.0	0.0	0.0	0.0	0.0	0.0	0.0	0.0	0.0	0.0	0.0	0.0	0.0	0.0
1951-04-23T21:00:00+01:00	0.0	0.0	0.0	0.0	0.0	0.0	0.0	0.0	0.0	0.0	0.0	0.0	0.0	0.0	0.0	0.0	0.0	0.0	0.0	0.0	0.0
1951-04-24T00:00:00+01:00	0.0	0.0	0.0	0.0	0.0	0.0	0.0	0.0	0.0	0.0	0.0	0.0	0.0	0.0	0.0	0.0	0.0	0.0	0.0	0.0	0.0
1951-04-24T03:00:00+01:00	0.0	0.0	0.0	0.0	0.0	0.0	0.0	0.0	0.0	0.0	0.0	0.0	0.0	0.0	0.0	0.0	0.0	0.0	0.0	0.0	0.0
1951-04-24T06:00:00+01:00	0.0	0.0	0.0	0.0	0.0	0.0	0.0	0.0	0.0	0.0	0.0	0.0	0.0	0.0	0.0	0.0	0.0	0.0	0.0	0.0	0.0
1951-04-24T09:00:00+01:00	0.0	0.0	0.0	0.0	0.0	0.0	0.0	0.0	0.0	0.0	0.0	0.0	0.0	0.0	0.0	0.0	0.0	0.0	0.0	0.0	0.0
1951-04-24T12:00:00+01:00	0.0	0.0	0.0	0.0	0.0	0.0	0.0	0.0	0.0	0.0	0.0	0.0	0.0	0.0	0.0	0.0	0.0	0.0	0.0	0.0	0.0
1951-04-24T15:00:00+01:00	0.0	0.0	0.0	0.0	0.0	0.0	0.0	0.0	0.0	0.0	0.0	0.0	0.0	0.0	0.0	0.0	0.0	0.0	0.0	0.0	0.0
1951-04-24T18:00:00+01:00	0.0	0.0	0.0	0.0	0.0	0.0	0.0	0.0	0.0	0.0	0.0	0.0	0.0	0.0	0.0	0.0	0.0	0.0	0.0	0.0	0.0
1951-04-24T21:00:00+01:00	0.0	0.0	0.0	0.0	0.0	0.0	0.0	0.0	0.0	0.0	0.0	0.0	0.0	0.0	0.0	0.0	0.0	0.0	0.0	0.0	0.0
1951-04-25T00:00:00+01:00	0.0	0.0	0.0	0.0	0.0	0.0	0.0	0.0	0.0	0.0	0.0	0.0	0.0	0.0	0.0	0.0	0.0	0.0	0.0	0.0	0.0
1951-04-25T03:00:00+01:00	0.0	0.0	0.0	0.0	0.0	0.0	0.1	0.0	0.0	0.0	0.0	0.1	0.0	0.0	0.0	0.1	0.0	0.0	0.0	0.0	0.0
1951-04-25T06:00:00+01:00	0.0	0.0	0.0	0.0	0.0	0.0	0.2	0.0	0.0	0.0	0.0	0.1	0.0	0.0	0.0	0.2	0.0	0.0	0.0	0.0	0.0
1951-04-25T09:00:00+01:00	0.1	0.1	0.1	0.0	0.1	0.1	0.3	0.3	0.2	0.1	0.1	0.2	0.0	0.0	0.0	0.5	0.3	0.0	0.6	0.2	0.0
1951-04-25T12:00:00+01:00	0.5	0.4	0.3	0.0	0.3	0.3	1.2	0.6	0.5	0.3	0.2	0.6	0.0	0.1	0.0	1.4	0.5	0.0	1.3	0.8	0.3
1951-04-25T15:00:00+01:00	0.2	0.2	0.1	0.0	0.2	0.2	0.4	0.3	0.1	0.1	0.1	0.2	0.0	0.1	0.0	0.4	0.0	0.0	0.7	0.3	0.1
1951-04-25T18:00:00+01:00	0.1	0.0	0.0	0.0	0.1	0.1	0.3	0.1	0.0	0.0	0.0	0.1	0.0	0.1	0.0	0.1	0.0	0.0	0.3	0.1	0.1
1951-04-25T21:00:00+01:00	0.0	0.0	0.0	0.0	0.0	0.0	0.0	0.0	0.0	0.0	0.0	0.0	0.0	0.0	0.0	0.0	0.0	0.0	0.0	0.0	0.0
1951-04-26T00:00:00+01:00	0.0	0.0	0.0	0.0	0.0	0.0	0.0	0.0	0.0	0.0	0.0	0.0	0.0	0.0	0.0	0.1	0.0	0.0	0.0	0.0	0.0
1951-04-26T03:00:00+01:00	0.0	0.0	0.0	0.0	0.0	0.0	0.0	0.0	0.0	0.0	0.0	0.0	0.0	0.0	0.0	0.0	0.0	0.0	0.0	0.0	0.0
1951-04-26T06:00:00+01:00	0.0	0.0	0.0	0.0	0.0	0.0	0.0	0.0	0.0	0.0	0.0	0.0	0.0	0.0	0.0	0.0	0.0	0.0	0.0	0.0	0.0
1951-04-26T09:00:00+01:00	0.0	0.0	0.0	0.0	0.0	0.0	0.0	0.0	0.0	0.0	0.0	0.0	0.0	0.0	0.0	0.0	0.0	0.0	0.0	0.0	0.0
1951-04-26T12:00:00+01:00	0.0	0.0	0.0	0.0	0.0	0.0	0.0	0.0	0.0	0.0	0.0	0.0	0.0	0.0	0.0	0.0	0.0	0.0	0.0	0.0	0.0
1951-04-26T15:00:00+01:00	0.0	0.0	0.0	0.0	0.0	0.0	0.0	0.0	0.0	0.0	0.0	0.0	0.0	0.0	0.0	0.0	0.0	0.0	0.0	0.0	0.0
1951-04-26T18:00:00+01:00	0.0	0.0	0.0	0.0	0.0	0.0	0.0	0.0	0.0	0.0	0.0	0.0	0.0	0.0	0.0	0.0	0.0	0.0	0.0	0.0	0.0
1951-04-26T21:00:00+01:00	0.0	0.0	0.0	0.0	0.0	0.0	0.0	0.0	0.0	0.0	0.0	0.0	0.0	0.0	0.0	0.0	0.0	0.0	0.0	0.0	0.0
1951-04-27T00:00:00+01:00	0.0	0.0	0.0	0.0	0.0	0.0	0.0	0.0	0.0	0.0	0.0	0.0	0.0	0.0	0.0	0.0	0.0	0.0	0.0	0.0	0.0
1951-04-27T03:00:00+01:00	0.0	0.0	0.0	0.0	0.0	0.0	0.0	0.0	0.0	0.0	0.0	0.0	0.0	0.0	0.0	0.0	0.0	0.0	0.0	0.0	0.0
1951-04-27T06:00:00+01:00	0.0	0.0	0.0	0.0	0.0	0.0	0.0	0.0	0.0	0.0	0.0	0.0	0.0	0.0	0.0	0.0	0.0	0.0	0.0	0.0	0.0
1951-04-27T09:00:00+01:00	0.0	0.0	0.0	0.0	0.0	0.0	0.0	0.0	0.0	0.0	0.0	0.0	0.0	0.0	0.0	0.0	0.0	0.0	0.0	0.0	0.0
1951-04-27T12:00:00+01:00	0.0	0.0	0.0	0.0	0.0	0.0	0.0	0.0	0.0	0.0	0.0	0.0	0.0	0.0	0.0	0.0	0.0	0.0	0.0	0.0	0.0
1951-04-27T15:00:00+01:00	0.0	0.0	0.0	0.0	0.0	0.0	0.0	0.0	0.0	0.0	0.0	0.0	0.0	0.0	0.0	0.0	0.0	0.0	0.0	0.0	0.0
1951-04-27T18:00:00+01:00	0.0	0.0	0.0	0.0	0.0	0.0	0.0	0.0	0.0	0.0	0.0	0.0	0.0	0.0	0.0	0.0	0.0	0.0	0.0	0.0	0.0
1951-04-27T21:00:00+01:00	0.0	0.0	0.0	0.0	0.0	0.0	0.0	0.0	0.0	0.0	0.0	0.0	0.0	0.0	0.0	0.0	0.0	0.0	0.0	0.0	0.0
1951-04-28T00:00:00+01:00	0.0	0.0	0.0	0.0	0.0	0.0	0.0	0.0	0.0	0.0	0.0	0.0	0.0	0.0	0.0	0.0	0.0	0.0	0.0	0.0	0.0
1951-04-28T03:00:00+01:00	0.0	0.0	0.0	0.1	0.0	0.0	0.0	0.0	0.0	0.0	0.0	0.0	0.0	0.1	0.0	0.0	0.0	0.0	0.0	0.0	0.1
1951-04-28T06:00:00+01:00	0.0	0.0	0.0	0.0	0.0	0.0	0.0	0.0	0.0	0.0	0.0	0.0	0.0	0.0	0.0	0.0	0.0	0.0	0.0	0.0	0.0
1951-04-28T09:00:00+01:00	0.0	0.0	0.0	0.6	0.0	0.0	0.0	0.0	0.0	0.0	0.0	0.0	0.0	0.1	0.0	0.0	0.0	0.0	0.0	0.0	0.4
1951-04-28T12:00:00+01:00	0.0	0.0	0.0	2.1	0.0	0.0	0.5	0.0	0.0	0.0	0.0	0.1	0.0	0.5	0.0	0.2	0.0	0.0	0.0	0.0	1.3
1951-04-28T15:00:00+01:00	0.0	0.0	0.0	2.2	0.0	0.0	0.4	0.0	0.0	0.0	0.0	0.1	0.0	0.2	0.0	0.2	0.0	0.0	0.0	0.0	1.3
1951-04-28T18:00:00+01:00	0.0	0.0	0.0	1.7	0.0	0.0	0.5	0.0	0.0	0.0	0.0	0.1	0.0	0.2	0.0	0.3	0.0	0.0	0.0	0.0	1.1
1951-04-28T21:00:00+01:00	0.0	0.0	0.0	1.1	0.0	0.0	0.2	0.0	0.0	0.0	0.0	0.1	0.0	0.1	0.0	0.2	0.0	0.0	0.0	0.0	0.5
1951-04-29T00:00:00+01:00	0.0	0.0	0.0	1.3	0.0	0.0	0.2	0.0	0.0	0.0	0.0	0.1	0.0	0.1	0.0	0.3	0.0	0.0	0.0	0.0	0.6
1951-04-29T03:00:00+01:00	0.0	0.0	0.0	1.2	0.0	0.0	0.1	0.0	0.0	0.0	0.0	0.2	0.0	0.0	0.0	0.6	0.0	0.0	0.0	0.0	0.3
1951-04-29T06:00:00+01:00	0.0	0.0	0.0	2.4	0.0	0.0	0.3	0.0	0.0	0.0	0.0	0.2	0.0	0.0	0.0	0.7	0.0	0.0	0.0	0.0	0.6
1951-04-29T09:00:00+01:00	0.0	0.0	0.0	2.1	0.0	0.0	0.1	0.0	0.0	0.0	0.0	0.1	0.0	0.0	0.0	0.3	0.0	0.0	0.0	0.0	0.4
1951-04-29T12:00:00+01:00	0.0	0.0	0.0	0.5	0.0	0.0	0.0	0.0	0.0	0.0	0.0	0.0	0.0	0.0	0.0	0.0	0.0	0.0	0.0	0.0	0.2
1951-04-29T15:00:00+01:00	0.0	0.0	0.0	0.1	0.0	0.0	0.0	0.0	0.0	0.0	0.0	0.0	0.0	0.0	0.0	0.0	0.0	0.0	0.0	0.0	0.0
1951-04-29T18:00:00+01:00	0.0	0.0	0.0	0.6	0.0	0.0	0.0	0.0	0.0	0.0	0.0	0.0	0.0	0.0	0.0	0.1	0.0	0.0	0.0	0.0	0.2
1951-04-29T21:00:00+01:00	0.0	0.0	0.0	0.7	0.0	0.0	0.1	0.0	0.0	0.0	0.0	0.0	0.0	0.0	0.0	0.1	0.0	0.0	0.0	0.0	0.2
1951-04-30T00:00:00+01:00	0.0	0.0	0.0	0.9	0.0	0.0	0.0	0.0	0.0	0.0	0.0	0.0	0.0	0.0	0.0	0.1	0.0	0.0	0.0	0.0	0.2
1951-04-30T03:00:00+01:00	0.0	0.0	0.0	0.4	0.0	0.0	0.0	0.0	0.0	0.0	0.0	0.0	0.0	0.0	0.0	0.0	0.0	0.0	0.0	0.0	0.1
1951-04-30T06:00:00+01:00	0.0	0.0	0.0	0.5	0.0	0.0	0.0	0.0	0.0	0.0	0.0	0.0	0.0	0.0	0.0	0.0	0.0	0.0	0.0	0.0	0.1
1951-04-30T09:00:00+01:00	0.0	0.0	0.0	0.3	0.0	0.0	0.0	0.0	0.0	0.0	0.0	0.0	0.0	0.0	0.0	0.0	0.0	0.0	0.0	0.0	0.0
1951-04-30T12:00:00+01:00	0.0	0.0	0.0	0.3	0.0	0.0	0.0	0.0	0.0	0.0	0.0	0.0	0.0	0.0	0.0	0.0	0.0	0.0	0.0	0.0	0.0
1951-04-30T15:00:00+01:00	0.0	0.0	0.0	0.3	0.0	0.0	0.0	0.0	0.0	0.0	0.0	0.0	0.0	0.0	0.0	0.0	0.0	0.0	0.0	0.0	0.0
1951-04-30T18:00:00+01:00	0.0	0.0	0.0	0.1	0.0	0.0	0.0	0.0	0.0	0.0	0.0	0.0	0.0	0.0	0.0	0.0	0.0	0.0	0.0	0.0	0.0
1951-04-30T21:00:00+01:00	0.0	0.0	0.0	0.3	0.0	0.0	0.0	0.0	0.0	0.0	0.0	0.0	0.0	0.0	0.0	0.0	0.0	0.0	0.0	0.0	0.1
1951-05-01T00:00:00+01:00	0.0	0.0	0.0	0.1	0.0	0.0	0.0	0.0	0.0	0.0	0.0	0.0	0.0	0.0	0.0	0.0	0.0	0.0	0.0	0.0	0.0
1951-05-01T03:00:00+01:00	0.0	0.0	0.0	0.0	0.0	0.0	0.0	0.0	0.0	0.0	0.0	0.0	0.0	0.0	0.0	0.1	0.0	0.0	0.0	0.0	0.0
1951-05-01T06:00:00+01:00	0.0	0.0	0.0	0.0	0.0	0.0	0.0	0.0	0.0	0.0	0.0	0.0	0.0	0.0	0.0	0.0	0.0	0.0	0.0	0.0	0.0
1951-05-01T09:00:00+01:00	0.3	0.3	0.1	0.0	0.0	0.0	0.0	1.5	0.2	0.2	1.0	0.3	0.0	0.0	0.2	0.9	0.8	0.5	1.5	0.6	0.0
1951-05-01T12:00:00+01:00	0.5	0.6	0.3	0.0	0.0	0.0	0.0	3.3	0.4	0.3	2.2	0.4	0.0	0.0	0.4	1.0	2.4	1.5	3.3	1.8	0.0
1951-05-01T15:00:00+01:00	0.3	0.3	0.2	0.0	0.0	0.0	0.0	1.4	0.2	0.1	0.9	0.3	0.0	0.0	0.2	0.7	1.0	0.6	1.4	0.8	0.0
1951-05-01T18:00:00+01:00	0.0	0.0	0.0	0.0	0.0	0.0	0.0	0.0	0.0	0.0	0.0	0.0	0.0	0.0	0.0	0.1	0.0	0.0	0.0	0.0	0.0
1951-05-01T21:00:00+01:00	0.0	0.0	0.0	0.0	0.0	0.0	0.0	0.0	0.0	0.0	0.0	0.0	0.0	0.0	0.0	0.0	0.0	0.0	0.0	0.0	0.0
1951-05-02T00:00:00+01:00	0.0	0.0	0.0	0.0	0.0	0.0	0.0	0.0	0.0	0.0	0.0	0.0	0.0	0.0	0.0	0.0	0.0	0.0	0.0	0.0	0.0
1951-05-02T03:00:00+01:00	0.0	0.0	0.0	0.7	0.0	0.0	0.0	0.0	0.0	0.0	0.0	0.0	0.0	0.0	0.0	0.0	0.0	0.0	0.0	0.0	0.1
1951-05-02T06:00:00+01:00	0.0	0.0	0.0	0.6	0.0	0.0	0.0	0.0	0.0	0.0	0.0	0.0	0.0	0.0	0.0	0.0	0.0	0.0	0.0	0.0	0.1
1951-05-02T09:00:00+01:00	0.0	0.0	0.0	0.3	0.0	0.0	0.0	0.0	0.0	0.0	0.0	0.0	0.0	0.0	0.0	0.0	0.0	0.0	0.0	0.0	0.1
1951-05-02T12:00:00+01:00	0.0	0.0	0.0	0.2	0.0	0.0	0.0	0.0	0.0	0.0	0.0	0.0	0.0	0.0	0.0	0.0	0.0	0.0	0.0	0.0	0.0
1951-05-02T15:00:00+01:00	0.0	0.0	0.0	0.1	0.0	0.0	0.0	0.0	0.0	0.0	0.0	0.0	0.0	0.0	0.0	0.0	0.0	0.0	0.0	0.0	0.0
1951-05-02T18:00:00+01:00	0.0	0.0	0.0	0.2	0.0	0.0	0.0	0.0	0.0	0.0	0.0	0.0	0.0	0.0	0.0	0.0	0.0	0.0	0.0	0.0	0.0
1951-05-02T21:00:00+01:00	0.0	0.0	0.0	0.2	0.0	0.0	0.0	0.0	0.0	0.0	0.0	0.0	0.0	0.0	0.0	0.0	0.0	0.0	0.0	0.0	0.1
1951-05-03T00:00:00+01:00	0.0	0.0	0.0	0.2	0.0	0.0	0.0	0.0	0.0	0.0	0.0	0.0	0.0	0.0	0.0	0.0	0.0	0.0	0.0	0.0	0.0
1951-05-03T03:00:00+01:00	0.0	0.0	0.0	0.0	0.0	0.0	0.0	0.0	0.0	0.0	0.0	0.2	0.0	0.0	0.0	0.4	0.0	0.0	0.0	0.0	0.0
1951-05-03T06:00:00+01:00	0.0	0.0	0.0	0.1	0.0	0.0	0.1	0.0	0.1	0.0	0.0	0.6	0.0	0.0	0.0	1.0	0.0	0.0	0.0	0.0	0.1
1951-05-03T09:00:00+01:00	0.0	0.0	0.0	0.1	0.0	0.0	0.1	0.1	0.1	0.1	0.0	0.7	0.0	0.0	0.0	1.2	0.0	0.0	0.2	0.0	0.2
1951-05-03T12:00:00+01:00	0.0	0.0	0.0	0.1	0.0	0.0	0.1	0.2	0.1	0.1	0.1	0.7	0.0	0.0	0.0	1.2	0.0	0.0	0.4	0.0	0.1
1951-05-03T15:00:00+01:00	0.0	0.0	0.0	0.0	0.0	0.0	0.0	0.0	0.0	0.0	0.0	0.2	0.0	0.0	0.0	0.4	0.0	0.0	0.1	0.0	0.1
1951-05-03T18:00:00+01:00	0.0	0.0	0.0	0.1	0.0	0.0	0.0	0.0	0.0	0.0	0.0	0.2	0.0	0.0	0.0	0.3	0.0	0.0	0.0	0.0	0.1
1951-05-03T21:00:00+01:00	0.0	0.0	0.0	0.1	0.0	0.0	0.2	0.1	0.1	0.1	0.0	0.8	0.0	0.0	0.0	1.3	0.0	0.0	0.2	0.0	0.2
1951-05-04T00:00:00+01:00	0.0	0.0	0.0	0.1	0.0	0.0	0.1	0.3	0.1	0.1	0.1	0.7	0.0	0.0	0.0	1.1	0.0	0.0	0.8	0.0	0.1
1951-05-04T03:00:00+01:00	0.0	0.0	0.0	0.0	0.0	0.0	0.0	0.0	0.0	0.0	0.0	0.0	0.0	0.0	0.0	0.0	0.0	0.0	0.0	0.0	0.0
1951-05-04T06:00:00+01:00	0.0	0.0	0.0	0.0	0.0	0.0	0.0	0.0	0.0	0.0	0.0	0.0	0.0	0.0	0.0	0.0	0.0	0.0	0.0	0.0	0.0
1951-05-04T09:00:00+01:00	0.0	0.0	0.0	0.0	0.0	0.0	0.0	0.0	0.0	0.0	0.0	0.0	0.0	0.0	0.0	0.0	0.0	0.0	0.0	0.0	0.0
1951-05-04T12:00:00+01:00	0.0	0.0	0.0	0.0	0.0	0.0	0.0	0.0	0.0	0.0	0.0	0.0	0.0	0.0	0.0	0.0	0.0	0.0	0.0	0.0	0.0
1951-05-04T15:00:00+01:00	0.0	0.0	0.0	0.0	0.0	0.0	0.0	0.0	0.0	0.0	0.0	0.0	0.0	0.0	0.0	0.0	0.0	0.0	0.0	0.0	0.0
1951-05-04T18:00:00+01:00	0.0	0.0	0.0	0.0	0.0	0.0	0.0	0.0	0.0	0.0	0.0	0.0	0.0	0.0	0.0	0.0	0.0	0.0	0.0	0.0	0.0
1951-05-04T21:00:00+01:00	0.0	0.0	0.0	0.0	0.0	0.0	0.0	0.0	0.0	0.0	0.0	0.0	0.0	0.0	0.0	0.0	0.0	0.0	0.0	0.0	0.0
1951-05-05T00:00:00+01:00	0.0	0.0	0.0	0.0	0.0	0.0	0.0	0.0	0.0	0.0	0.0	0.0	0.0	0.0	0.0	0.0	0.0	0.0	0.0	0.0	0.0
1951-05-05T03:00:00+01:00	0.4	0.3	0.4	0.0	0.4	0.6	0.7	1.6	0.8	0.8	1.0	0.8	0.2	0.2	0.6	1.2	1.3	1.0	1.3	1.1	0.2
1951-05-05T06:00:00+01:00	1.8	1.7	1.8	0.2	2.0	2.5	3.1	6.1	3.2	3.1	3.7	3.5	0.7	0.8	2.7	5.1	4.9	3.8	5.1	4.9	0.8
1951-05-05T09:00:00+01:00	0.4	0.4	0.4	0.3	1.0	1.2	2.0	1.8	1.4	1.3	1.1	1.8	0.3	0.6	0.8	2.7	1.2	0.9	1.5	1.3	0.8
1951-05-05T12:00:00+01:00	0.0	0.0	0.0	0.0	0.1	0.2	0.3	0.8	0.4	0.4	0.5	0.5	0.0	0.1	0.2	0.8	0.4	0.3	0.6	0.4	0.1
1951-05-05T15:00:00+01:00	0.0	0.0	0.0	0.1	0.2	0.2	0.3	1.5	0.6	0.6	0.9	0.7	0.0	0.3	0.5	1.0	1.0	0.7	1.2	0.8	0.1
1951-05-05T18:00:00+01:00	0.1	0.1	0.1	0.2	0.3	0.4	0.5	0.7	0.5	0.4	0.4	0.7	0.1	0.3	0.2	1.0	0.1	0.0	0.6	0.3	0.4
1951-05-05T21:00:00+01:00	0.7	0.7	0.8	0.3	0.8	1.0	1.4	2.9	1.6	1.5	1.7	1.7	0.3	0.4	1.3	2.5	2.2	1.7	2.4	2.2	0.5
1951-05-06T00:00:00+01:00	0.5	0.5	0.5	0.1	0.9	1.1	1.4	6.1	2.5	2.3	3.7	2.8	0.2	0.3	2.2	4.1	4.2	3.2	5.1	4.0	0.4
1951-05-06T03:00:00+01:00	2.4	2.4	2.3	2.6	3.1	3.3	2.3	9.8	4.1	5.3	5.5	5.5	0.5	1.6	5.8	8.7	4.3	2.5	8.1	6.3	4.0
1951-05-06T06:00:00+01:00	20.4	21.0	19.4	4.3	11.1	11.9	6.7	25.7	9.3	11.9	14.4	6.9	3.0	8.3	25.5	11.0	30.3	17.9	21.2	27.7	7.1
1951-05-06T09:00:00+01:00	18.5	19.0	17.6	11.8	16.2	17.3	11.4	57.2	22.7	29.2	32.1	27.5	3.0	8.5	36.5	43.7	36.8	21.8	47.2	39.7	17.3
1951-05-06T12:00:00+01:00	37.0	38.0	35.2	15.9	28.8	30.7	17.7	44.0	20.9	26.9	24.7	18.5	7.4	24.9	38.4	29.4	35.0	20.7	36.3	41.8	27.3
1951-05-06T15:00:00+01:00	36.5	37.5	34.8	12.6	25.0	26.6	14.3	41.1	18.4	23.6	23.1	18.0	7.6	29.4	32.2	28.7	30.5	18.1	33.9	35.1	22.6
1951-05-06T18:00:00+01:00	31.6	32.5	30.1	13.0	22.6	24.1	13.7	34.6	16.8	21.7	19.4	16.5	6.3	23.8	29.3	26.3	26.0	15.4	28.5	31.9	21.5
1951-05-06T21:00:00+01:00	19.1	19.6	18.2	10.0	15.2	16.2	9.0	21.3	11.0	14.2	12.0	12.4	4.2	18.5	16.1	19.7	14.2	8.4	17.6	17.6	16.1
1951-05-07T00:00:00+01:00	35.7	36.7	34.0	12.7	25.3	27.0	14.8	43.2	19.0	24.4	24.3	17.6	7.0	26.5	35.9	27.9	37.4	22.1	35.7	39.2	20.1
1951-05-07T03:00:00+01:00	37.3	42.2	37.0	5.9	30.1	30.9	15.4	26.8	13.5	15.3	21.1	6.9	6.0	24.1	18.0	12.3	27.4	18.4	21.7	31.6	14.4
1951-05-07T06:00:00+01:00	23.2	26.3	23.0	4.0	18.7	19.1	9.5	15.9	9.0	10.1	12.5	5.4	3.8	17.0	9.8	9.7	13.4	9.0	12.8	17.3	10.4
1951-05-07T09:00:00+01:00	9.8	11.1	9.7	3.2	10.3	10.6	5.6	11.5	6.4	7.2	9.1	4.7	2.1	11.7	4.2	8.3	4.0	2.7	9.3	7.4	7.3
1951-05-07T12:00:00+01:00	8.0	9.1	7.9	4.6	13.1	13.5	7.9	13.3	7.2	8.1	10.5	4.3	2.0	9.0	5.8	7.6	5.4	3.7	10.8	10.2	11.3
1951-05-07T15:00:00+01:00	4.3	4.9	4.3	2.1	7.1	7.3	4.0	3.2	2.1	2.3	2.5	1.3	1.2	7.2	2.0	2.3	2.0	1.3	2.6	3.6	6.7
1951-05-07T18:00:00+01:00	5.9	6.6	5.8	4.3	12.5	12.8	7.8	16.1	8.0	9.0	12.7	5.7	1.6	7.6	6.7	10.1	8.7	5.8	13.1	11.8	11.0
1951-05-07T21:00:00+01:00	21.5	24.4	21.4	3.9	16.1	16.5	8.9	14.5	7.4	8.4	11.4	3.4	3.4	13.8	10.5	6.1	15.2	10.2	11.7	18.5	9.9
1951-05-08T00:00:00+01:00	18.8	21.3	18.6	3.1	19.7	20.2	8.7	10.0	5.8	6.5	7.9	2.4	4.1	20.8	5.9	4.3	6.1	4.1	8.1	10.3	9.7
1951-05-08T03:00:00+01:00	11.2	11.5	10.7	11.5	10.5	11.1	7.2	10.4	9.4	11.8	8.0	12.7	3.5	12.2	10.1	20.6	4.1	2.4	9.6	11.0	13.4
1951-05-08T06:00:00+01:00	10.9	11.2	10.4	7.9	9.1	9.7	5.3	5.2	5.3	6.6	4.0	5.8	3.2	11.5	7.8	9.5	4.6	2.7	4.8	8.5	9.1
1951-05-08T09:00:00+01:00	6.3	6.4	6.0	6.6	7.0	7.4	4.4	5.5	5.3	6.6	4.2	7.1	2.2	8.1	4.9	11.6	2.1	1.2	5.1	5.4	7.6
1951-05-08T12:00:00+01:00	15.5	15.9	14.8	8.5	10.8	11.4	6.1	8.4	6.4	8.0	6.5	6.7	3.7	13.7	14.9	10.9	10.8	6.2	7.8	16.4	11.1
1951-05-08T15:00:00+01:00	36.5	37.5	34.9	15.2	21.8	23.1	12.2	16.1	14.2	17.7	12.5	14.5	8.6	27.8	29.2	23.6	22.4	12.9	15.0	31.9	20.3
1951-05-08T18:00:00+01:00	47.0	48.2	44.9	16.5	34.1	36.2	18.5	23.1	18.8	23.5	17.9	15.7	12.0	35.4	40.2	25.6	35.1	20.2	21.5	44.0	26.8
1951-05-08T21:00:00+01:00	36.3	37.2	34.6	23.0	32.2	34.1	19.2	26.3	21.9	27.4	20.3	21.3	10.8	34.3	31.9	34.7	21.1	12.2	24.4	34.9	30.1
1951-05-09T00:00:00+01:00	49.8	51.0	47.5	20.9	33.7	35.8	21.8	48.9	28.7	35.9	37.8	22.4	11.2	27.0	68.5	36.4	67.9	39.1	45.4	75.0	26.5
1951-05-09T03:00:00+01:00	51.1	52.3	48.8	16.0	29.1	30.5	17.7	47.6	23.8	29.1	29.0	21.0	13.7	34.0	42.7	31.3	43.2	26.9	40.2	46.1	17.3
1951-05-09T06:00:00+01:00	60.3	61.7	57.6	17.5	46.7	49.0	26.2	61.8	28.1	34.3	37.7	17.0	18.9	44.7	55.6	25.3	53.1	33.1	52.2	60.0	24.0
1951-05-09T09:00:00+01:00	49.7	50.9	47.5	22.7	45.4	47.6	28.5	66.3	31.0	37.9	40.4	25.3	17.0	44.3	54.7	37.6	49.3	30.7	56.0	59.0	35.1
1951-05-09T12:00:00+01:00	41.2	42.2	39.3	25.6	38.8	40.7	26.7	61.7	33.3	40.8	37.6	32.2	13.4	33.6	46.9	47.9	43.0	26.7	52.1	50.6	35.8
1951-05-09T15:00:00+01:00	14.6	14.9	13.9	20.1	23.1	24.3	18.4	50.0	22.9	28.0	30.4	26.4	6.4	15.3	33.9	39.3	36.3	22.6	42.2	36.6	28.4
1951-05-09T18:00:00+01:00	1.2	1.2	1.2	9.7	6.9	7.3	6.9	11.0	7.9	9.7	6.7	12.3	1.7	5.8	5.5	18.2	1.9	1.2	9.3	5.9	12.7
1951-05-09T21:00:00+01:00	0.9	0.9	0.8	15.0	5.2	5.4	6.1	10.1	7.7	9.4	6.2	11.4	1.1	3.3	5.1	16.9	2.6	1.6	8.5	5.5	12.8
1951-05-10T00:00:00+01:00	1.3	1.4	1.3	5.7	1.7	1.8	2.5	2.1	2.4	2.9	1.3	3.3	0.5	2.1	2.2	4.9	2.6	1.6	1.7	2.3	6.1
1951-05-10T03:00:00+01:00	5.4	4.6	4.5	0.0	2.2	3.2	2.5	3.8	1.2	1.2	2.6	0.7	1.8	2.0	2.1	1.1	4.9	3.4	4.6	3.7	0.0
1951-05-10T06:00:00+01:00	2.0	1.7	1.7	0.0	1.0	1.5	1.3	1.8	0.8	0.8	1.3	1.1	0.9	1.6	0.5	1.7	0.7	0.5	2.2	0.9	0.0
1951-05-10T09:00:00+01:00	1.9	1.6	1.6	0.0	1.2	1.7	1.5	1.7	0.8	0.8	1.2	0.9	0.7	1.3	0.8	1.5	1.4	1.0	2.1	1.3	0.0
1951-05-10T12:00:00+01:00	0.6	0.5	0.5	0.0	0.5	0.7	0.4	0.3	0.1	0.1	0.2	0.1	0.3	0.4	0.1	0.2	0.2	0.2	0.4	0.3	0.0
1951-05-10T15:00:00+01:00	0.0	0.0	0.0	0.0	0.0	0.1	0.1	0.0	0.0	0.0	0.0	0.0	0.0	0.0	0.0	0.0	0.0	0.0	0.0	0.0	0.0
1951-05-10T18:00:00+01:00	0.0	0.0	0.0	0.0	0.0	0.0	0.0	0.0	0.0	0.0	0.0	0.0	0.0	0.0	0.0	0.0	0.0	0.0	0.0	0.0	0.0
1951-05-10T21:00:00+01:00	0.0	0.0	0.0	0.0	0.0	0.0	0.0	0.0	0.0	0.0	0.0	0.0	0.0	0.0	0.0	0.0	0.0	0.0	0.0	0.0	0.0
1951-05-11T00:00:00+01:00	0.0	0.0	0.0	0.0	0.0	0.0	0.0	0.2	0.0	0.0	0.1	0.0	0.0	0.0	0.0	0.1	0.1	0.1	0.2	0.1	0.0
1951-05-11T03:00:00+01:00	0.0	0.0	0.0	0.1	0.0	0.0	0.0	0.0	0.0	0.0	0.0	0.0	0.0	0.0	0.0	0.0	0.0	0.0	0.0	0.0	0.1
1951-05-11T06:00:00+01:00	0.0	0.0	0.0	0.0	0.0	0.0	0.0	0.0	0.0	0.0	0.0	0.0	0.0	0.0	0.0	0.0	0.0	0.0	0.0	0.0	0.0
1951-05-11T09:00:00+01:00	0.0	0.0	0.0	0.0	0.0	0.0	0.0	0.0	0.0	0.0	0.0	0.0	0.0	0.0	0.0	0.0	0.0	0.0	0.0	0.0	0.0
1951-05-11T12:00:00+01:00	0.3	0.4	0.3	0.0	0.1	0.1	0.1	0.4	0.3	0.3	0.2	0.4	0.0	0.0	0.4	0.6	0.9	0.7	0.3	0.5	0.1
1951-05-11T15:00:00+01:00	6.9	7.3	6.1	0.3	2.8	3.8	3.1	4.4	3.1	2.6	2.8	1.9	2.0	3.6	4.5	2.5	6.7	5.2	3.9	6.3	1.4
1951-05-11T18:00:00+01:00	4.8	5.1	4.3	1.4	5.8	7.7	7.0	6.8	5.3	4.4	4.4	4.1	2.8	5.5	4.6	5.5	5.0	3.9	6.1	6.5	6.7
1951-05-11T21:00:00+01:00	0.5	0.5	0.4	0.4	1.3	1.7	1.9	4.5	2.9	2.4	2.9	4.1	0.4	1.5	1.8	5.5	3.3	2.5	4.0	2.6	1.9
1951-05-12T00:00:00+01:00	0.5	0.6	0.5	0.2	0.9	1.2	1.0	3.0	1.4	1.2	1.9	2.4	0.4	1.6	1.3	3.2	2.7	2.1	2.7	1.9	1.3
1951-05-12T03:00:00+01:00	0.6	0.5	0.5	0.0	0.8	1.1	1.1	2.4	0.9	0.9	1.7	1.7	0.3	1.0	0.6	2.3	2.4	1.8	2.6	1.3	0.1
1951-05-12T06:00:00+01:00	1.4	1.1	1.2	0.0	1.3	1.8	1.8	1.7	0.7	0.7	1.2	0.9	0.7	1.4	0.7	1.1	1.9	1.4	1.9	1.6	0.2
1951-05-12T09:00:00+01:00	0.3	0.2	0.3	0.0	0.4	0.5	0.4	0.5	0.2	0.2	0.4	0.3	0.2	0.7	0.1	0.4	0.5	0.4	0.6	0.3	0.0
1951-05-12T12:00:00+01:00	0.3	0.2	0.2	0.0	0.3	0.5	0.6	1.7	0.6	0.6	1.2	1.1	0.1	0.1	0.4	1.4	1.4	1.1	1.9	1.0	0.0
1951-05-12T15:00:00+01:00	0.0	0.0	0.0	0.0	0.2	0.3	0.4	0.9	0.4	0.4	0.6	0.7	0.0	0.0	0.2	0.9	1.0	0.8	1.0	0.4	0.0
1951-05-12T18:00:00+01:00	0.1	0.1	0.1	0.0	0.1	0.1	0.2	0.3	0.1	0.1	0.2	0.2	0.1	0.3	0.0	0.3	0.1	0.1	0.3	0.1	0.0
1951-05-12T21:00:00+01:00	1.9	1.5	1.6	0.0	1.1	1.5	0.7	0.0	0.0	0.0	0.0	0.0	0.9	2.9	0.0	0.0	0.0	0.0	0.0	0.0	0.1
1951-05-13T00:00:00+01:00	0.6	0.4	0.5	0.0	0.8	1.1	0.7	0.0	0.0	0.0	0.0	0.0	0.5	3.2	0.0	0.0	0.0	0.0	0.0	0.0	0.1
1951-05-13T03:00:00+01:00	0.4	0.2	0.0	0.0	0.2	0.8	0.0	0.0	0.0	0.0	0.0	0.0	0.8	0.4	0.0	0.0	0.0	0.0	0.0	0.0	0.0
1951-05-13T06:00:00+01:00	0.0	0.0	0.0	0.0	0.0	0.0	0.0	0.0	0.0	0.0	0.0	0.0	0.0	0.0	0.0	0.0	0.0	0.0	0.0	0.0	0.0
1951-05-13T09:00:00+01:00	0.0	0.0	0.0	0.0	0.0	0.0	0.0	0.0	0.0	0.0	0.0	0.0	0.0	0.0	0.0	0.0	0.0	0.0	0.0	0.0	0.0
1951-05-13T12:00:00+01:00	0.0	0.0	0.0	0.1	0.0	0.0	0.0	0.0	0.0	0.0	0.0	0.0	0.0	0.0	0.0	0.0	0.0	0.0	0.0	0.0	0.0
1951-05-13T15:00:00+01:00	0.0	0.0	0.0	0.0	0.0	0.0	0.0	0.0	0.0	0.0	0.0	0.0	0.0	0.0	0.0	0.0	0.0	0.0	0.0	0.0	0.0
1951-05-13T18:00:00+01:00	0.0	0.0	0.0	0.0	0.0	0.0	0.0	0.0	0.0	0.0	0.0	0.0	0.0	0.0	0.0	0.0	0.0	0.0	0.0	0.0	0.0
1951-05-13T21:00:00+01:00	0.0	0.0	0.0	0.1	0.0	0.0	0.0	0.0	0.0	0.0	0.0	0.0	0.0	0.0	0.0	0.0	0.0	0.0	0.0	0.0	0.0
1951-05-14T00:00:00+01:00	0.0	0.0	0.0	0.1	0.0	0.0	0.0	0.0	0.0	0.0	0.0	0.0	0.0	0.0	0.0	0.0	0.0	0.0	0.0	0.0	0.0
1951-05-14T03:00:00+01:00	0.1	0.1	0.1	4.0	0.3	0.6	2.0	1.3	1.4	1.4	1.2	2.7	0.2	0.2	0.5	3.9	0.9	0.8	2.1	1.5	2.4
1951-05-14T06:00:00+01:00	0.5	0.6	0.4	7.2	0.5	1.0	3.2	0.3	1.8	1.7	0.3	2.9	0.8	1.0	0.2	4.2	0.4	0.4	0.5	0.6	4.2
1951-05-14T09:00:00+01:00	0.0	0.0	0.0	5.7	0.1	0.3	1.3	0.1	0.7	0.7	0.1	0.8	0.1	0.3	0.1	1.2	0.0	0.0	0.2	0.2	2.9
1951-05-14T12:00:00+01:00	0.0	0.0	0.0	5.4	0.3	0.6	2.6	0.3	1.4	1.3	0.3	2.1	0.2	0.4	0.2	3.1	0.0	0.0	0.5	0.5	4.3
1951-05-14T15:00:00+01:00	0.0	0.0	0.0	2.4	0.0	0.0	0.3	0.0	0.2	0.2	0.0	0.2	0.0	0.0	0.0	0.3	0.0	0.0	0.0	0.0	1.1
1951-05-14T18:00:00+01:00	0.0	0.0	0.0	1.0	0.0	0.0	0.1	0.0	0.0	0.0	0.0	0.0	0.0	0.0	0.0	0.1	0.0	0.0	0.0	0.0	0.2
1951-05-14T21:00:00+01:00	0.0	0.0	0.0	3.1	0.0	0.0	0.9	0.0	0.6	0.6	0.0	0.8	0.0	0.1	0.0	1.2	0.0	0.0	0.0	0.0	1.9
1951-05-15T00:00:00+01:00	0.0	0.0	0.0	2.3	0.3	0.7	1.3	0.1	0.3	0.3	0.1	0.4	0.4	0.5	0.1	0.6	0.0	0.0	0.2	0.2	2.0
1951-05-15T03:00:00+01:00	0.0	0.0	0.0	1.7	0.5	0.9	0.9	0.0	0.1	0.1	0.0	0.3	0.4	1.6	0.0	0.4	0.0	0.0	0.0	0.0	1.9
1951-05-15T06:00:00+01:00	0.0	0.0	0.0	3.6	0.0	0.0	1.6	0.0	0.9	0.8	0.0	1.7	0.0	0.1	0.0	2.4	0.0	0.0	0.0	0.0	3.0
1951-05-15T09:00:00+01:00	0.0	0.0	0.0	6.4	0.6	1.1	3.6	0.0	1.6	1.4	0.0	2.7	0.4	1.0	0.0	3.9	0.0	0.0	0.0	0.0	5.9
1951-05-15T12:00:00+01:00	0.0	0.0	0.0	4.0	0.9	1.5	2.5	0.0	0.8	0.6	0.0	1.1	0.6	2.0	0.0	1.6	0.0	0.0	0.0	0.0	4.6
1951-05-15T15:00:00+01:00	0.0	0.0	0.0	2.8	0.3	0.5	1.6	0.0	0.6	0.5	0.0	1.1	0.2	0.9	0.0	1.6	0.0	0.0	0.0	0.0	3.0
1951-05-15T18:00:00+01:00	0.0	0.0	0.0	1.7	0.6	1.0	1.6	0.0	0.3	0.3	0.0	0.7	0.4	1.0	0.0	1.0	0.0	0.0	0.0	0.0	2.1
1951-05-15T21:00:00+01:00	0.0	0.0	0.0	2.2	0.0	0.1	0.4	0.0	0.2	0.2	0.0	0.3	0.0	0.2	0.0	0.5	0.0	0.0	0.0	0.0	1.0
1951-05-16T00:00:00+01:00	0.0	0.0	0.0	2.3	0.2	0.3	0.8	0.0	0.3	0.3	0.0	0.5	0.1	0.3	0.0	0.8	0.0	0.0	0.0	0.0	1.8
1951-05-16T03:00:00+01:00	0.0	0.0	0.0	0.0	0.0	0.0	0.0	0.0	0.0	0.0	0.0	0.0	0.0	0.0	0.0	0.0	0.0	0.0	0.0	0.0	0.0
1951-05-16T06:00:00+01:00	0.0	0.0	0.0	0.0	0.0	0.0	0.0	0.0	0.0	0.0	0.0	0.0	0.0	0.0	0.0	0.0	0.0	0.0	0.0	0.0	0.0
1951-05-16T09:00:00+01:00	0.0	0.0	0.0	0.0	0.0	0.0	0.0	0.0	0.0	0.0	0.0	0.0	0.0	0.0	0.0	0.0	0.0	0.0	0.0	0.0	0.0
1951-05-16T12:00:00+01:00	0.0	0.0	0.0	0.0	0.0	0.0	0.0	0.0	0.0	0.0	0.0	0.0	0.0	0.0	0.0	0.0	0.0	0.0	0.0	0.0	0.0
1951-05-16T15:00:00+01:00	0.0	0.0	0.0	0.0	0.0	0.0	0.0	0.0	0.0	0.0	0.0	0.0	0.0	0.0	0.0	0.0	0.0	0.0	0.0	0.0	0.0
1951-05-16T18:00:00+01:00	0.0	0.0	0.0	0.0	0.0	0.0	0.0	0.0	0.0	0.0	0.0	0.0	0.0	0.0	0.0	0.0	0.0	0.0	0.0	0.0	0.0
1951-05-16T21:00:00+01:00	0.0	0.0	0.0	0.0	0.0	0.0	0.0	0.0	0.0	0.0	0.0	0.0	0.0	0.0	0.0	0.0	0.0	0.0	0.0	0.0	0.0
1951-05-17T00:00:00+01:00	0.0	0.0	0.0	0.0	0.0	0.0	0.0	0.0	0.0	0.0	0.0	0.0	0.0	0.0	0.0	0.0	0.0	0.0	0.0	0.0	0.0
1951-05-17T03:00:00+01:00	2.8	2.6	2.8	0.0	1.0	1.4	0.7	0.5	0.3	0.2	0.3	0.1	1.4	3.3	0.5	0.2	0.6	0.5	0.4	0.6	0.1
1951-05-17T06:00:00+01:00	7.9	7.4	7.8	0.1	2.2	3.0	1.4	1.0	0.7	0.6	0.7	1.1	3.6	9.0	1.3	1.6	1.4	1.2	0.9	1.6	0.3
1951-05-17T09:00:00+01:00	5.2	4.8	5.1	0.2	1.9	2.6	1.2	3.1	1.1	0.9	2.2	2.0	2.0	5.1	2.9	2.9	6.9	6.0	2.9	3.6	0.2
1951-05-17T12:00:00+01:00	2.9	2.7	2.8	0.4	1.8	2.4	2.6	4.3	2.0	1.7	3.0	3.2	1.0	1.3	3.8	4.7	8.9	7.8	4.0	4.7	0.5
1951-05-17T15:00:00+01:00	0.7	0.7	0.7	0.3	0.8	1.1	1.5	2.2	1.3	1.1	1.5	1.7	0.3	0.3	1.5	2.6	1.4	1.3	2.0	1.9	0.4
1951-05-17T18:00:00+01:00	0.4	0.3	0.4	0.1	0.5	0.7	0.6	1.0	0.4	0.3	0.7	0.4	0.3	0.6	0.6	0.5	0.6	0.5	0.9	0.8	0.2
1951-05-17T21:00:00+01:00	0.3	0.3	0.3	0.0	0.3	0.4	0.4	0.4	0.3	0.2	0.2	0.2	0.2	0.2	0.3	0.3	0.3	0.2	0.3	0.4	0.1
1951-05-18T00:00:00+01:00	0.4	0.4	0.4	0.0	0.4	0.6	0.5	0.6	0.3	0.2	0.4	0.2	0.3	0.4	0.4	0.3	0.5	0.5	0.5	0.6	0.1
1951-05-18T03:00:00+01:00	0.1	0.1	0.1	0.0	0.0	0.1	0.1	0.7	0.1	0.1	0.4	0.1	0.1	0.6	0.2	0.1	0.4	0.5	0.7	0.6	0.0
1951-05-18T06:00:00+01:00	0.2	0.2	0.2	0.0	0.1	0.2	0.2	0.7	0.2	0.1	0.4	0.3	0.2	0.6	0.2	0.3	0.4	0.5	0.8	0.7	0.0
1951-05-18T09:00:00+01:00	0.2	0.2	0.2	0.0	0.1	0.3	0.3	1.2	0.3	0.2	0.7	0.6	0.3	0.2	0.3	0.6	0.9	1.0	1.3	1.0	0.0
1951-05-18T12:00:00+01:00	0.1	0.1	0.0	0.0	0.0	0.1	0.1	0.6	0.1	0.1	0.3	0.4	0.1	0.1	0.1	0.4	0.7	0.8	0.6	0.3	0.0
1951-05-18T15:00:00+01:00	0.1	0.2	0.1	0.0	0.0	0.0	0.0	0.3	0.0	0.0	0.2	0.0	0.1	0.2	0.1	0.0	0.3	0.4	0.3	0.3	0.0
1951-05-18T18:00:00+01:00	0.1	0.1	0.1	0.0	0.0	0.1	0.0	0.1	0.0	0.0	0.1	0.1	0.1	0.6	0.0	0.1	0.1	0.1	0.2	0.1	0.0
1951-05-18T21:00:00+01:00	0.0	0.0	0.0	0.0	0.0	0.0	0.0	0.0	0.0	0.0	0.0	0.0	0.0	0.5	0.0	0.0	0.0	0.0	0.0	0.0	0.0
1951-05-19T00:00:00+01:00	0.0	0.0	0.0	0.0	0.0	0.0	0.0	0.0	0.0	0.0	0.0	0.0	0.0	0.0	0.0	0.0	0.0	0.0	0.0	0.0	0.0
1951-05-19T03:00:00+01:00	0.0	0.0	0.0	0.0	0.0	0.0	0.0	0.0	0.0	0.0	0.0	0.0	0.0	0.0	0.0	0.0	0.0	0.0	0.0	0.0	0.0
1951-05-19T06:00:00+01:00	0.0	0.0	0.0	0.0	0.0	0.0	0.0	0.0	0.0	0.0	0.0	0.0	0.0	0.1	0.0	0.0	0.0	0.0	0.0	0.0	0.0
1951-05-19T09:00:00+01:00	0.0	0.0	0.0	0.0	0.0	0.1	0.0	0.0	0.0	0.0	0.0	0.0	0.1	0.2	0.0	0.0	0.0	0.0	0.0	0.0	0.0
1951-05-19T12:00:00+01:00	0.0	0.0	0.0	0.0	0.0	0.0	0.0	0.0	0.0	0.0	0.0	0.0	0.0	0.0	0.0	0.0	0.0	0.0	0.1	0.0	0.0
1951-05-19T15:00:00+01:00	0.2	0.1	0.1	0.0	0.0	0.1	0.0	0.0	0.0	0.0	0.0	0.0	0.1	0.2	0.0	0.0	0.1	0.1	0.1	0.0	0.0
1951-05-19T18:00:00+01:00	1.3	1.0	1.0	0.0	0.0	0.1	0.0	0.0	0.0	0.0	0.0	0.0	0.8	1.0	0.0	0.0	0.1	0.1	0.1	0.0	0.0
1951-05-19T21:00:00+01:00	1.7	1.3	1.3	0.0	0.1	0.2	0.0	0.1	0.0	0.0	0.0	0.0	1.0	1.4	0.0	0.0	0.0	0.0	0.2	0.0	0.0
1951-05-20T00:00:00+01:00	1.8	1.4	1.4	0.0	0.1	0.3	0.0	0.1	0.0	0.0	0.0	0.0	1.0	1.8	0.0	0.0	0.0	0.0	0.2	0.0	0.0
1951-05-20T03:00:00+01:00	0.8	0.6	0.6	0.0	0.5	0.7	0.5	1.5	0.4	0.4	1.1	0.6	0.5	0.8	1.0	0.7	1.3	1.3	1.6	1.2	0.2
1951-05-20T06:00:00+01:00	0.2	0.1	0.2	0.0	0.3	0.4	0.5	1.7	0.5	0.4	1.3	0.7	0.2	0.3	1.0	0.8	1.2	1.2	1.8	1.3	0.3
1951-05-20T09:00:00+01:00	3.8	2.8	2.9	0.0	2.5	3.5	2.6	2.2	1.2	1.1	1.6	1.3	2.2	3.5	1.8	1.3	1.8	1.7	2.4	2.3	1.0
1951-05-20T12:00:00+01:00	2.4	1.8	1.9	0.0	2.4	3.4	3.5	3.6	1.5	1.3	2.7	1.6	1.8	2.3	2.9	1.6	3.5	3.3	3.8	3.7	1.5
1951-05-20T15:00:00+01:00	2.1	1.5	1.6	0.0	1.9	2.7	2.5	1.2	0.7	0.6	0.9	0.8	1.7	2.7	1.0	0.8	0.8	0.7	1.2	1.3	1.3
1951-05-20T18:00:00+01:00	1.1	0.8	0.8	0.0	0.5	0.8	0.4	0.3	0.1	0.1	0.2	0.0	0.6	1.6	0.3	0.0	0.4	0.3	0.3	0.4	0.1
1951-05-20T21:00:00+01:00	0.3	0.2	0.2	0.0	0.2	0.3	0.1	0.0	0.0	0.0	0.0	0.0	0.2	0.4	0.0	0.0	0.1	0.1	0.0	0.0	0.1
1951-05-21T00:00:00+01:00	0.0	0.0	0.0	0.0	0.0	0.0	0.0	0.0	0.0	0.0	0.0	0.0	0.0	0.0	0.0	0.0	0.0	0.0	0.0	0.0	0.0
1951-05-21T03:00:00+01:00	0.0	0.0	0.0	0.0	0.0	0.0	0.0	0.0	0.0	0.0	0.0	0.0	0.0	0.1	0.0	0.0	0.0	0.0	0.0	0.0	0.0
1951-05-21T06:00:00+01:00	0.0	0.0	0.0	0.0	0.0	0.0	0.0	0.0	0.0	0.0	0.0	0.0	0.0	0.0	0.0	0.0	0.0	0.0	0.0	0.0	0.0
1951-05-21T09:00:00+01:00	0.0	0.0	0.0	0.0	0.0	0.0	0.0	0.0	0.0	0.0	0.0	0.0	0.0	0.0	0.0	0.0	0.0	0.0	0.0	0.0	0.0
1951-05-21T12:00:00+01:00	0.0	0.0	0.0	0.0	0.0	0.0	0.0	0.0	0.0	0.0	0.0	0.0	0.0	0.0	0.0	0.0	0.0	0.0	0.0	0.0	0.0
1951-05-21T15:00:00+01:00	0.0	0.0	0.0	0.0	0.0	0.0	0.0	0.0	0.0	0.0	0.0	0.0	0.0	0.0	0.0	0.0	0.0	0.0	0.0	0.0	0.0
1951-05-21T18:00:00+01:00	0.0	0.0	0.0	0.0	0.0	0.0	0.0	0.0	0.0	0.0	0.0	0.0	0.0	0.0	0.0	0.0	0.0	0.0	0.0	0.0	0.0
1951-05-21T21:00:00+01:00	0.3	0.3	0.3	0.0	0.0	0.1	0.0	0.0	0.0	0.0	0.0	0.0	0.2	0.5	0.0	0.0	0.0	0.0	0.0	0.0	0.0
1951-05-22T00:00:00+01:00	2.8	2.5	2.3	0.0	0.7	1.6	0.0	0.1	0.0	0.0	0.0	0.0	2.2	3.0	0.0	0.0	0.0	0.0	0.7	0.0	0.0
1951-05-22T03:00:00+01:00	3.8	4.4	3.4	2.3	5.0	5.4	5.1	3.8	2.6	2.7	2.8	3.1	2.3	5.4	2.4	3.2	1.6	1.2	3.9	3.2	3.4
1951-05-22T06:00:00+01:00	8.0	9.2	7.1	2.2	6.0	6.5	5.9	5.3	2.9	3.0	3.9	2.5	3.5	7.2	5.0	2.6	6.6	5.2	5.5	6.6	3.4
1951-05-22T09:00:00+01:00	4.0	4.6	3.6	2.3	4.3	4.6	4.3	3.6	2.1	2.2	2.7	2.2	2.3	5.2	2.5	2.3	2.8	2.2	3.7	3.3	3.3
1951-05-22T12:00:00+01:00	6.8	7.8	6.0	1.8	4.0	4.3	4.4	5.0	2.8	2.9	3.7	2.7	2.4	4.4	4.8	2.8	6.8	5.4	5.1	6.4	2.2
1951-05-22T15:00:00+01:00	7.9	9.1	7.0	7.4	8.4	9.1	10.7	10.0	6.7	7.1	7.4	8.2	3.7	5.9	7.1	8.5	8.1	6.4	10.3	9.5	6.8
1951-05-22T18:00:00+01:00	0.0	0.0	0.0	2.1	0.0	0.0	0.1	1.5	0.5	0.5	1.1	0.9	0.0	0.1	0.7	0.9	2.6	2.0	1.5	0.9	0.7
1951-05-22T21:00:00+01:00	0.0	0.0	0.0	1.2	0.0	0.0	0.2	0.0	0.1	0.1	0.0	0.1	0.0	0.1	0.0	0.1	0.0	0.0	0.0	0.0	0.4
1951-05-23T00:00:00+01:00	0.0	0.0	0.0	0.6	0.1	0.1	0.1	0.0	0.0	0.0	0.0	0.0	0.0	0.2	0.0	0.0	0.0	0.0	0.0	0.0	0.3
1951-05-23T03:00:00+01:00	0.0	0.0	0.0	0.3	0.0	0.0	0.0	0.0	0.0	0.0	0.0	0.0	0.0	0.0	0.0	0.0	0.0	0.0	0.0	0.0	0.1
1951-05-23T06:00:00+01:00	0.0	0.0	0.0	0.5	0.0	0.0	0.0	0.0	0.0	0.0	0.0	0.0	0.0	0.0	0.0	0.0	0.0	0.0	0.0	0.0	0.2
1951-05-23T09:00:00+01:00	0.0	0.0	0.0	0.2	0.0	0.0	0.0	0.0	0.0	0.0	0.0	0.0	0.0	0.0	0.0	0.0	0.0	0.0	0.0	0.0	0.1
1951-05-23T12:00:00+01:00	0.0	0.0	0.0	0.2	0.0	0.0	0.0	0.0	0.0	0.0	0.0	0.0	0.0	0.0	0.0	0.0	0.0	0.0	0.0	0.0	0.1
1951-05-23T15:00:00+01:00	0.0	0.0	0.0	0.1	0.0	0.0	0.0	0.0	0.0	0.0	0.0	0.0	0.0	0.0	0.0	0.0	0.0	0.0	0.0	0.0	0.0
1951-05-23T18:00:00+01:00	0.0	0.0	0.0	0.1	0.0	0.0	0.0	0.0	0.0	0.0	0.0	0.0	0.0	0.0	0.0	0.0	0.0	0.0	0.0	0.0	0.0
1951-05-23T21:00:00+01:00	0.0	0.0	0.0	0.1	0.0	0.0	0.0	0.0	0.0	0.0	0.0	0.0	0.0	0.0	0.0	0.0	0.0	0.0	0.0	0.0	0.0
1951-05-24T00:00:00+01:00	0.0	0.0	0.0	0.0	0.0	0.0	0.0	0.0	0.0	0.0	0.0	0.0	0.0	0.0	0.0	0.0	0.0	0.0	0.0	0.0	0.0
1951-05-24T03:00:00+01:00	0.0	0.0	0.0	0.0	0.0	0.0	0.0	0.0	0.0	0.0	0.0	0.0	0.0	0.0	0.0	0.0	0.0	0.0	0.0	0.0	0.0
1951-05-24T06:00:00+01:00	0.0	0.0	0.0	0.0	0.0	0.0	0.0	0.0	0.0	0.0	0.0	0.0	0.0	0.1	0.0	0.0	0.0	0.0	0.0	0.0	0.0
1951-05-24T09:00:00+01:00	0.4	0.3	0.3	0.0	0.3	0.4	0.2	0.0	0.0	0.0	0.0	0.0	0.4	0.6	0.0	0.0	0.0	0.0	0.0	0.0	0.1
1951-05-24T12:00:00+01:00	3.4	2.7	2.4	0.0	1.7	1.9	1.9	1.5	0.8	0.7	1.1	0.4	1.7	1.5	1.7	0.5	2.1	1.9	1.6	1.8	0.4
1951-05-24T15:00:00+01:00	0.0	0.0	0.0	0.0	0.0	0.0	0.0	0.0	0.0	0.0	0.0	0.1	0.0	0.3	0.0	0.1	0.0	0.0	0.0	0.0	0.0
1951-05-24T18:00:00+01:00	1.6	1.3	1.2	0.0	1.1	1.3	1.2	0.6	0.4	0.4	0.4	0.5	1.1	1.5	0.5	0.5	0.3	0.3	0.6	0.5	0.5
1951-05-24T21:00:00+01:00	2.5	2.0	1.8	0.0	2.5	2.9	3.3	2.6	1.6	1.4	1.8	2.2	1.7	2.2	1.9	2.4	1.7	1.6	2.7	2.0	1.2
1951-05-25T00:00:00+01:00	2.1	1.7	1.5	0.0	1.4	1.6	1.9	2.7	1.2	1.1	1.9	0.8	1.0	0.3	2.2	0.9	3.0	2.8	2.8	2.2	0.3
1951-05-25T03:00:00+01:00	1.2	1.3	1.2	0.7	1.0	1.2	1.3	2.0	1.1	1.0	1.3	1.2	0.6	0.3	1.7	1.3	2.7	2.3	1.6	2.3	0.6
1951-05-25T06:00:00+01:00	2.6	2.8	2.6	0.8	2.8	3.4	2.6	2.8	1.7	1.5	1.8	1.9	1.8	2.7	2.3	2.0	3.4	3.0	2.2	3.3	1.7
1951-05-25T09:00:00+01:00	2.3	2.4	2.2	2.4	3.1	3.8	3.8	2.2	1.6	1.5	1.4	1.5	2.2	4.0	2.0	1.6	2.9	2.5	1.7	2.8	4.3
1951-05-25T12:00:00+01:00	2.1	2.2	2.0	2.8	2.7	3.3	3.6	2.8	2.0	1.8	1.8	1.9	1.8	3.4	2.2	2.0	3.0	2.6	2.2	3.1	4.2
1951-05-25T15:00:00+01:00	1.3	1.4	1.2	1.6	1.8	2.2	2.6	2.4	1.7	1.5	1.5	1.8	1.2	2.5	1.5	1.9	1.9	1.6	1.8	2.1	2.8
1951-05-25T18:00:00+01:00	2.9	3.0	2.8	1.6	2.5	3.1	3.3	4.6	2.6	2.4	2.9	2.6	1.8	2.8	3.5	2.7	5.9	5.2	3.6	4.9	2.8
1951-05-25T21:00:00+01:00	2.9	3.1	2.9	1.4	2.5	3.0	3.1	5.4	2.8	2.5	3.4	2.9	1.6	2.0	4.0	3.1	6.5	5.6	4.2	5.6	2.2
1951-05-26T00:00:00+01:00	0.5	0.6	0.5	0.9	0.8	1.0	1.4	2.9	1.6	1.4	1.9	2.1	0.3	0.3	1.6	2.3	2.1	1.8	2.3	2.2	1.1
1951-05-26T03:00:00+01:00	0.3	0.3	0.3	0.2	0.5	0.6	0.6	0.7	0.5	0.5	0.5	0.7	0.3	0.4	0.4	0.8	0.2	0.2	0.7	0.5	0.4
1951-05-26T06:00:00+01:00	0.2	0.2	0.2	0.3	0.5	0.6	0.8	1.5	0.8	0.8	1.0	1.2	0.2	0.4	0.6	1.2	0.6	0.5	1.3	0.9	0.6
1951-05-26T09:00:00+01:00	1.1	1.1	1.0	0.6	1.4	1.6	1.9	2.1	1.4	1.4	1.5	1.8	0.9	1.2	1.1	1.9	1.2	1.0	1.9	1.6	1.3
1951-05-26T12:00:00+01:00	3.6	3.7	3.2	1.0	3.5	4.0	4.1	4.4	2.7	2.6	3.1	3.0	2.6	3.1	3.3	3.2	4.5	4.0	3.9	4.6	2.5
1951-05-26T15:00:00+01:00	5.2	5.2	4.6	1.4	4.6	5.2	6.1	8.8	5.0	4.7	6.2	6.1	2.9	3.1	6.6	6.5	9.1	8.2	7.7	9.3	3.4
1951-05-26T18:00:00+01:00	2.5	2.6	2.2	1.0	2.6	3.0	3.7	6.2	3.5	3.3	4.3	4.7	1.7	2.0	3.5	5.0	4.8	4.3	5.4	5.0	2.6
1951-05-26T21:00:00+01:00	0.4	0.4	0.4	1.4	1.1	1.2	1.4	1.5	0.9	0.8	1.1	1.2	0.7	1.7	0.6	1.3	1.6	1.4	1.3	0.9	2.5
1951-05-27T00:00:00+01:00	0.1	0.1	0.1	0.9	0.7	0.9	1.4	0.6	0.4	0.4	0.4	0.7	0.5	0.7	0.4	0.7	1.1	1.0	0.5	0.6	1.9
1951-05-27T03:00:00+01:00	0.0	0.0	0.0	0.0	0.0	0.0	0.0	0.0	0.0	0.0	0.0	0.0	0.0	0.0	0.0	0.0	0.0	0.0	0.0	0.0	0.0
1951-05-27T06:00:00+01:00	0.0	0.0	0.0	0.0	0.0	0.0	0.0	0.0	0.0	0.0	0.0	0.0	0.0	0.0	0.0	0.0	0.0	0.0	0.0	0.0	0.0
1951-05-27T09:00:00+01:00	0.0	0.0	0.0	0.0	0.0	0.0	0.0	0.0	0.0	0.0	0.0	0.0	0.0	0.0	0.0	0.0	0.0	0.0	0.0	0.0	0.0
1951-05-27T12:00:00+01:00	0.0	0.0	0.0	0.0	0.0	0.0	0.0	0.0	0.0	0.0	0.0	0.0	0.0	0.0	0.0	0.0	0.0	0.0	0.0	0.0	0.0
1951-05-27T15:00:00+01:00	0.0	0.0	0.0	0.0	0.0	0.0	0.0	0.0	0.0	0.0	0.0	0.0	0.0	0.0	0.0	0.0	0.0	0.0	0.0	0.0	0.0
1951-05-27T18:00:00+01:00	0.0	0.0	0.0	0.0	0.0	0.0	0.0	0.0	0.0	0.0	0.0	0.0	0.0	0.2	0.0	0.0	0.0	0.0	0.0	0.0	0.0
1951-05-27T21:00:00+01:00	0.0	0.0	0.0	0.0	0.0	0.0	0.0	0.0	0.0	0.0	0.0	0.0	0.0	0.2	0.0	0.0	0.0	0.0	0.0	0.0	0.0
1951-05-28T00:00:00+01:00	0.0	0.0	0.0	0.0	0.0	0.0	0.0	0.0	0.0	0.0	0.0	0.0	0.0	0.2	0.0	0.0	0.0	0.0	0.0	0.0	0.0
1951-05-28T03:00:00+01:00	0.0	0.0	0.0	0.0	0.0	0.0	0.0	0.0	0.0	0.0	0.0	0.0	0.0	0.0	0.0	0.0	0.0	0.0	0.0	0.0	0.0
1951-05-28T06:00:00+01:00	0.0	0.0	0.0	0.0	0.0	0.0	0.0	0.0	0.0	0.0	0.0	0.0	0.0	0.0	0.0	0.0	0.0	0.0	0.0	0.0	0.0
1951-05-28T09:00:00+01:00	0.0	0.0	0.0	0.0	0.0	0.0	0.0	0.0	0.0	0.0	0.0	0.0	0.0	0.0	0.0	0.0	0.0	0.0	0.0	0.0	0.0
1951-05-28T12:00:00+01:00	0.0	0.0	0.0	0.0	0.0	0.0	0.0	0.0	0.0	0.0	0.0	0.0	0.0	0.0	0.0	0.0	0.0	0.0	0.0	0.0	0.0
1951-05-28T15:00:00+01:00	0.0	0.0	0.0	0.0	0.0	0.0	0.0	0.0	0.0	0.0	0.0	0.0	0.0	0.0	0.0	0.0	0.0	0.0	0.0	0.0	0.0
1951-05-28T18:00:00+01:00	0.0	0.0	0.0	0.0	0.0	0.0	0.0	0.0	0.0	0.0	0.0	0.0	0.0	0.0	0.0	0.0	0.0	0.0	0.0	0.0	0.0
1951-05-28T21:00:00+01:00	0.0	0.0	0.0	0.0	0.0	0.0	0.0	0.0	0.0	0.0	0.0	0.0	0.0	0.0	0.0	0.0	0.0	0.0	0.0	0.0	0.0
1951-05-29T00:00:00+01:00	0.0	0.0	0.0	0.0	0.0	0.0	0.0	0.0	0.0	0.0	0.0	0.0	0.0	0.0	0.0	0.0	0.0	0.0	0.0	0.0	0.0
1951-05-29T03:00:00+01:00	0.0	0.0	0.0	0.0	0.0	0.0	0.0	0.0	0.0	0.0	0.0	0.0	0.0	0.0	0.0	0.0	0.0	0.0	0.0	0.0	0.0
1951-05-29T06:00:00+01:00	0.0	0.0	0.0	0.0	0.0	0.0	0.0	0.0	0.0	0.0	0.0	0.0	0.0	0.0	0.0	0.0	0.0	0.0	0.0	0.0	0.0
1951-05-29T09:00:00+01:00	0.0	0.0	0.0	0.0	0.0	0.0	0.0	0.0	0.0	0.0	0.0	0.0	0.0	0.0	0.0	0.0	0.0	0.0	0.0	0.0	0.0
1951-05-29T12:00:00+01:00	0.0	0.0	0.0	0.0	0.1	0.1	0.1	0.0	0.0	0.0	0.0	0.0	0.2	0.2	0.0	0.0	0.0	0.0	0.0	0.0	0.0
1951-05-29T15:00:00+01:00	0.0	0.0	0.0	0.0	0.0	0.0	0.1	0.0	0.0	0.0	0.0	0.0	0.0	0.0	0.0	0.0	0.0	0.0	0.0	0.0	0.0
1951-05-29T18:00:00+01:00	0.0	0.0	0.0	0.0	0.0	0.0	0.0	0.0	0.0	0.0	0.0	0.0	0.0	0.0	0.0	0.0	0.0	0.0	0.0	0.0	0.0
1951-05-29T21:00:00+01:00	0.4	0.3	0.3	0.0	0.3	0.4	0.1	0.0	0.0	0.0	0.0	0.0	0.6	0.4	0.0	0.0	0.0	0.0	0.0	0.0	0.0
1951-05-30T00:00:00+01:00	3.1	2.3	2.4	0.0	1.4	1.9	1.4	0.6	0.0	0.0	0.6	0.0	2.9	1.9	0.0	0.0	0.1	0.1	1.2	1.0	0.0
1951-05-30T03:00:00+01:00	1.4	1.3	1.2	0.6	1.7	2.0	2.6	1.4	1.3	1.2	0.9	1.4	1.3	2.1	1.3	1.7	1.0	1.2	1.1	1.5	1.5
1951-05-30T06:00:00+01:00	1.2	1.1	1.0	0.8	1.9	2.2	3.3	2.9	2.0	1.9	1.9	2.5	0.9	0.7	2.6	3.0	3.2	3.6	2.4	2.9	1.8
1951-05-30T09:00:00+01:00	0.5	0.5	0.4	0.5	0.9	1.0	1.9	2.6	1.7	1.5	1.8	2.3	0.4	0.0	1.8	2.7	2.0	2.3	2.2	2.0	0.8
1951-05-30T12:00:00+01:00	0.2	0.2	0.2	0.0	0.2	0.2	0.3	1.0	0.5	0.5	0.7	0.6	0.2	0.0	0.5	0.7	0.7	0.8	0.9	0.6	0.0
1951-05-30T15:00:00+01:00	0.5	0.5	0.4	0.1	0.5	0.6	0.6	0.8	0.5	0.5	0.5	0.4	0.4	0.1	0.6	0.5	0.6	0.7	0.7	0.6	0.1
1951-05-30T18:00:00+01:00	1.7	1.6	1.4	0.1	1.1	1.3	1.4	1.6	1.1	1.0	1.1	0.6	1.1	0.7	1.4	0.8	1.4	1.6	1.3	1.6	0.2
1951-05-30T21:00:00+01:00	5.3	5.1	4.5	0.8	5.8	6.7	6.5	5.7	4.2	3.9	3.8	3.8	4.1	4.1	4.6	4.5	3.0	3.4	4.7	5.1	2.2
1951-05-31T00:00:00+01:00	2.9	2.8	2.5	0.4	2.0	2.3	3.2	3.9	2.6	2.5	2.6	2.8	1.6	1.0	3.4	3.4	3.3	3.7	3.2	3.8	1.0
1951-05-31T03:00:00+01:00	2.7	2.5	2.2	3.6	3.5	3.9	4.0	3.4	2.3	2.2	2.2	2.5	2.7	4.9	2.6	2.9	2.3	2.4	3.0	2.4	4.0
1951-05-31T06:00:00+01:00	2.5	2.3	2.1	3.7	4.1	4.6	5.4	3.0	2.8	2.6	2.0	3.5	2.6	4.4	2.8	4.0	1.8	1.9	2.7	2.6	4.7
1951-05-31T09:00:00+01:00	1.1	1.0	0.9	1.3	2.1	2.3	2.3	1.8	1.3	1.2	1.2	1.8	1.3	2.7	1.3	2.1	0.8	0.9	1.6	1.2	2.1
1951-05-31T12:00:00+01:00	2.8	2.6	2.3	1.0	1.9	2.2	2.1	2.7	1.6	1.5	1.8	1.5	1.8	2.8	2.6	1.7	3.1	3.3	2.4	2.4	1.4
1951-05-31T15:00:00+01:00	2.9	2.6	2.3	4.7	3.8	4.3	5.3	4.0	3.3	3.0	2.7	3.8	2.6	4.4	3.4	4.4	2.6	2.8	3.6	3.1	5.7
1951-05-31T18:00:00+01:00	1.0	0.9	0.8	3.4	1.6	1.8	2.9	2.4	2.1	2.0	1.6	3.2	1.0	1.5	1.7	3.7	1.0	1.0	2.2	1.5	3.3
1951-05-31T21:00:00+01:00	0.2	0.2	0.1	2.1	0.1	0.1	0.6	0.9	0.7	0.7	0.6	1.4	0.1	0.0	0.5	1.5	0.7	0.7	0.8	0.5	1.2
1951-06-01T00:00:00+01:00	0.0	0.0	0.0	1.4	0.0	0.0	0.0	0.1	0.0	0.0	0.1	0.1	0.0	0.1	0.0	0.1	0.1	0.1	0.1	0.0	0.3
1951-06-01T03:00:00+01:00	0.0	0.0	0.0	0.7	0.0	0.0	0.1	0.0	0.0	0.0	0.0	0.1	0.0	0.0	0.0	0.1	0.0	0.0	0.0	0.0	0.2
1951-06-01T06:00:00+01:00	1.9	0.9	0.5	3.1	1.8	2.0	4.0	0.5	0.8	0.9	0.5	2.4	2.8	1.3	0.0	2.4	0.0	0.0	1.1	1.0	2.5
1951-06-01T09:00:00+01:00	0.0	0.0	0.0	1.9	0.0	0.0	0.5	0.0	0.2	0.2	0.0	0.7	0.0	0.0	0.0	0.7	0.0	0.0	0.0	0.0	0.7
1951-06-01T12:00:00+01:00	0.0	0.0	0.0	1.2	0.0	0.0	0.1	0.0	0.0	0.0	0.0	0.1	0.0	0.1	0.0	0.1	0.0	0.0	0.0	0.0	0.3
1951-06-01T15:00:00+01:00	0.0	0.0	0.0	1.0	0.0	0.0	0.1	0.0	0.0	0.0	0.0	0.1	0.0	0.1	0.0	0.1	0.0	0.0	0.0	0.0	0.3
1951-06-01T18:00:00+01:00	0.0	0.0	0.0	1.7	0.0	0.0	0.6	0.0	0.2	0.2	0.0	0.5	0.1	0.1	0.0	0.5	0.0	0.0	0.0	0.0	0.7
1951-06-01T21:00:00+01:00	0.0	0.0	0.0	1.2	0.0	0.0	0.2	0.0	0.1	0.1	0.0	0.2	0.1	0.1	0.0	0.2	0.0	0.0	0.0	0.0	0.3
1951-06-02T00:00:00+01:00	0.0	0.0	0.0	2.0	0.0	0.0	0.7	0.0	0.2	0.2	0.0	0.6	0.0	0.0	0.0	0.6	0.0	0.0	0.0	0.0	0.8
1951-06-02T03:00:00+01:00	0.0	0.0	0.0	0.4	0.0	0.0	0.0	0.0	0.0	0.0	0.0	0.0	0.0	0.0	0.0	0.0	0.0	0.0	0.0	0.0	0.0
1951-06-02T06:00:00+01:00	0.0	0.0	0.0	0.3	0.0	0.0	0.0	0.0	0.0	0.0	0.0	0.0	0.0	0.0	0.0	0.0	0.0	0.0	0.0	0.0	0.0
1951-06-02T09:00:00+01:00	0.0	0.0	0.0	0.2	0.0	0.0	0.0	0.0	0.0	0.0	0.0	0.0	0.0	0.0	0.0	0.0	0.0	0.0	0.0	0.0	0.0
1951-06-02T12:00:00+01:00	0.0	0.0	0.0	0.2	0.0	0.0	0.0	0.0	0.0	0.0	0.0	0.0	0.0	0.0	0.0	0.0	0.0	0.0	0.0	0.0	0.0
1951-06-02T15:00:00+01:00	0.0	0.0	0.0	0.2	0.0	0.0	0.0	0.0	0.0	0.0	0.0	0.0	0.0	0.0	0.0	0.0	0.0	0.0	0.0	0.0	0.0
1951-06-02T18:00:00+01:00	0.0	0.0	0.0	0.4	0.0	0.0	0.0	0.0	0.0	0.0	0.0	0.0	0.0	0.0	0.0	0.0	0.0	0.0	0.0	0.0	0.0
1951-06-02T21:00:00+01:00	0.0	0.0	0.0	0.3	0.0	0.0	0.0	0.0	0.0	0.0	0.0	0.0	0.0	0.0	0.0	0.0	0.0	0.0	0.0	0.0	0.0
1951-06-03T00:00:00+01:00	0.0	0.0	0.0	0.5	0.0	0.0	0.0	0.0	0.0	0.0	0.0	0.0	0.0	0.0	0.0	0.0	0.0	0.0	0.0	0.0	0.0
1951-06-03T03:00:00+01:00	0.0	0.0	0.0	0.0	0.0	0.0	0.0	0.0	0.0	0.0	0.0	0.0	0.0	0.0	0.0	0.0	0.0	0.0	0.0	0.0	0.0
1951-06-03T06:00:00+01:00	0.0	0.0	0.0	0.0	0.0	0.0	0.0	0.0	0.0	0.0	0.0	0.0	0.0	0.0	0.0	0.0	0.0	0.0	0.0	0.0	0.0
1951-06-03T09:00:00+01:00	0.0	0.0	0.0	0.0	0.0	0.0	0.0	0.0	0.0	0.0	0.0	0.0	0.0	0.0	0.0	0.0	0.0	0.0	0.0	0.0	0.0
1951-06-03T12:00:00+01:00	0.0	0.0	0.0	0.0	0.0	0.0	0.0	0.0	0.0	0.0	0.0	0.0	0.0	0.0	0.0	0.0	0.0	0.0	0.0	0.0	0.0
1951-06-03T15:00:00+01:00	0.0	0.0	0.0	0.0	0.0	0.0	0.0	0.0	0.0	0.0	0.0	0.0	0.0	0.0	0.0	0.0	0.0	0.0	0.0	0.0	0.0
1951-06-03T18:00:00+01:00	0.0	0.0	0.0	0.0	0.0	0.0	0.0	0.0	0.0	0.0	0.0	0.0	0.0	0.0	0.0	0.0	0.0	0.0	0.0	0.0	0.0
1951-06-03T21:00:00+01:00	0.0	0.0	0.0	0.0	0.0	0.0	0.0	0.0	0.0	0.0	0.0	0.0	0.0	0.0	0.0	0.0	0.0	0.0	0.0	0.0	0.0
1951-06-04T00:00:00+01:00	0.0	0.0	0.0	0.0	0.0	0.0	0.0	0.0	0.0	0.0	0.0	0.0	0.0	0.0	0.0	0.0	0.0	0.0	0.0	0.0	0.0
1951-06-04T03:00:00+01:00	0.0	0.0	0.0	0.0	0.0	0.0	0.0	0.0	0.0	0.0	0.0	0.0	0.0	0.0	0.0	0.0	0.0	0.0	0.0	0.0	0.0
1951-06-04T06:00:00+01:00	0.0	0.0	0.0	0.0	0.0	0.0	0.0	0.0	0.0	0.0	0.0	0.0	0.0	0.0	0.0	0.0	0.0	0.0	0.0	0.0	0.0
1951-06-04T09:00:00+01:00	0.0	0.0	0.0	0.0	0.0	0.0	0.0	0.0	0.0	0.0	0.0	0.0	0.0	0.0	0.0	0.0	0.0	0.0	0.0	0.0	0.0
1951-06-04T12:00:00+01:00	0.6	0.3	0.3	0.0	0.3	0.3	0.1	0.0	0.0	0.0	0.0	0.1	0.3	1.0	0.0	0.1	0.0	0.0	0.0	0.0	0.0
1951-06-04T15:00:00+01:00	2.2	1.1	1.1	0.0	2.8	2.4	2.8	0.8	0.4	0.5	0.8	1.2	2.2	1.7	0.3	1.0	0.0	0.0	1.1	1.4	0.5
1951-06-04T18:00:00+01:00	0.0	0.0	0.0	0.0	0.2	0.2	0.3	0.2	0.1	0.1	0.2	0.3	0.1	0.1	0.0	0.2	0.0	0.0	0.3	0.1	0.1
1951-06-04T21:00:00+01:00	0.1	0.1	0.1	0.0	0.3	0.3	0.4	0.1	0.1	0.1	0.1	0.2	0.2	0.3	0.0	0.2	0.0	0.0	0.2	0.2	0.1
1951-06-05T00:00:00+01:00	0.2	0.1	0.1	0.0	0.7	0.6	1.2	0.4	0.3	0.3	0.4	0.8	0.4	0.4	0.1	0.6	0.0	0.0	0.6	0.5	0.2
1951-06-05T03:00:00+01:00	1.4	1.3	1.2	0.4	1.7	1.8	2.1	2.5	1.7	1.6	1.6	1.8	1.2	0.9	1.9	2.0	1.6	1.8	2.0	2.0	1.1
1951-06-05T06:00:00+01:00	0.8	0.7	0.6	0.5	1.5	1.5	1.9	1.4	1.2	1.1	0.9	1.6	0.9	1.2	1.0	1.8	0.4	0.4	1.1	1.1	1.5
1951-06-05T09:00:00+01:00	0.2	0.2	0.2	0.3	0.7	0.7	0.9	0.6	0.5	0.5	0.4	0.8	0.4	0.7	0.4	0.9	0.0	0.0	0.5	0.4	0.9
1951-06-05T12:00:00+01:00	0.4	0.4	0.3	0.4	0.9	0.9	1.1	0.8	0.7	0.6	0.5	1.0	0.5	0.9	0.5	1.1	0.1	0.1	0.6	0.5	1.1
1951-06-05T15:00:00+01:00	0.7	0.6	0.6	0.4	1.0	1.1	1.2	1.0	0.8	0.8	0.6	1.3	0.7	1.2	0.6	1.5	0.2	0.2	0.8	0.6	1.1
1951-06-05T18:00:00+01:00	1.5	1.4	1.2	0.6	2.0	2.0	2.3	2.5	1.9	1.8	1.6	2.3	1.3	1.3	1.6	2.6	1.1	1.2	2.1	1.7	1.5
1951-06-05T21:00:00+01:00	4.0	3.7	3.3	1.0	4.4	4.5	4.9	5.5	3.6	3.4	3.5	4.0	3.3	3.4	4.6	4.5	4.0	4.3	4.5	4.9	2.9
1951-06-06T00:00:00+01:00	5.2	4.8	4.4	1.1	4.4	4.5	4.8	5.6	3.3	3.1	3.6	3.7	3.7	4.2	5.7	4.0	6.1	6.6	4.6	6.0	3.0
1951-06-06T03:00:00+01:00	4.0	3.5	3.1	3.0	3.8	4.2	4.5	8.4	3.7	3.5	5.5	4.1	2.6	2.3	6.7	4.8	12.0	11.7	7.2	7.2	3.2
1951-06-06T06:00:00+01:00	3.1	2.7	2.4	1.9	2.9	3.2	3.1	3.4	2.0	1.8	2.2	2.2	2.5	3.5	2.7	2.6	3.5	3.4	2.9	2.9	2.4
1951-06-06T09:00:00+01:00	4.3	3.8	3.4	5.4	5.3	5.8	5.4	5.4	3.6	3.3	3.5	3.7	4.1	5.0	3.7	4.3	3.6	3.5	4.6	4.0	5.3
1951-06-06T12:00:00+01:00	2.4	2.1	1.9	11.4	2.9	3.2	5.6	3.6	3.7	3.5	2.3	4.3	2.0	2.0	2.6	5.0	3.7	3.7	3.1	2.8	6.5
1951-06-06T15:00:00+01:00	0.0	0.0	0.0	0.8	0.0	0.0	0.1	0.0	0.1	0.1	0.0	0.1	0.0	0.0	0.0	0.1	0.0	0.0	0.0	0.0	0.2
1951-06-06T18:00:00+01:00	0.0	0.0	0.0	0.2	0.0	0.0	0.0	0.0	0.0	0.0	0.0	0.0	0.0	0.0	0.0	0.0	0.0	0.0	0.0	0.0	0.1
1951-06-06T21:00:00+01:00	0.0	0.0	0.0	0.3	0.1	0.1	0.1	0.0	0.0	0.0	0.0	0.0	0.1	0.5	0.0	0.0	0.0	0.0	0.0	0.0	0.3
1951-06-07T00:00:00+01:00	0.0	0.0	0.0	1.1	0.2	0.2	0.3	0.0	0.0	0.0	0.0	0.1	0.2	0.3	0.0	0.1	0.0	0.0	0.0	0.0	1.1
1951-06-07T03:00:00+01:00	0.0	0.0	0.0	0.0	0.0	0.0	0.0	0.0	0.0	0.0	0.0	0.0	0.0	0.0	0.0	0.0	0.0	0.0	0.0	0.0	0.0
1951-06-07T06:00:00+01:00	0.0	0.0	0.0	0.0	0.0	0.0	0.0	0.0	0.0	0.0	0.0	0.0	0.0	0.0	0.0	0.0	0.0	0.0	0.0	0.0	0.0
1951-06-07T09:00:00+01:00	0.0	0.0	0.0	0.0	0.0	0.0	0.0	0.0	0.0	0.0	0.0	0.0	0.0	0.0	0.0	0.0	0.0	0.0	0.0	0.0	0.0
1951-06-07T12:00:00+01:00	0.0	0.0	0.0	0.0	0.0	0.0	0.0	0.0	0.0	0.0	0.0	0.0	0.0	0.0	0.0	0.0	0.0	0.0	0.0	0.0	0.0
1951-06-07T15:00:00+01:00	0.0	0.0	0.0	0.0	0.0	0.0	0.0	0.0	0.0	0.0	0.0	0.0	0.0	0.0	0.0	0.0	0.0	0.0	0.0	0.0	0.0
1951-06-07T18:00:00+01:00	0.0	0.0	0.0	0.0	0.0	0.0	0.0	0.0	0.0	0.0	0.0	0.0	0.0	0.0	0.0	0.0	0.0	0.0	0.0	0.0	0.0
1951-06-07T21:00:00+01:00	0.0	0.0	0.0	0.0	0.0	0.0	0.0	0.0	0.0	0.0	0.0	0.0	0.0	0.0	0.0	0.0	0.0	0.0	0.0	0.0	0.0
1951-06-08T00:00:00+01:00	0.0	0.0	0.0	0.0	0.0	0.0	0.0	0.0	0.0	0.0	0.0	0.0	0.0	0.0	0.0	0.0	0.0	0.0	0.0	0.0	0.0
1951-06-08T03:00:00+01:00	0.0	0.0	0.0	0.0	0.0	0.0	0.0	0.1	0.1	0.1	0.0	0.2	0.0	0.1	0.0	0.2	0.0	0.0	0.0	0.0	0.1
1951-06-08T06:00:00+01:00	0.5	0.5	0.5	0.3	0.8	0.8	0.9	1.1	0.7	0.7	0.7	0.8	0.5	0.7	0.8	0.9	1.0	1.1	1.0	0.8	0.6
1951-06-08T09:00:00+01:00	2.5	2.3	2.1	0.6	1.7	1.8	1.6	2.8	1.5	1.5	1.8	1.6	1.6	1.9	2.5	1.8	4.0	4.3	2.5	2.5	0.9
1951-06-08T12:00:00+01:00	3.8	3.4	3.2	1.7	3.4	3.6	3.9	3.5	2.6	2.5	2.3	3.4	2.9	3.4	3.4	3.9	4.6	5.0	3.1	3.4	3.0
1951-06-08T15:00:00+01:00	1.7	1.5	1.4	1.7	2.5	2.7	3.6	2.9	2.5	2.5	1.9	3.7	1.7	1.9	2.0	4.2	1.5	1.6	2.6	2.0	3.0
1951-06-08T18:00:00+01:00	1.5	1.4	1.3	1.2	1.8	1.9	2.4	2.8	2.0	1.9	1.8	2.5	1.1	1.0	2.2	2.9	2.3	2.5	2.5	2.2	1.6
1951-06-08T21:00:00+01:00	1.3	1.1	1.0	1.2	1.0	1.1	1.8	2.8	1.9	1.8	1.8	2.5	0.6	0.3	2.2	2.9	3.0	3.2	2.5	2.2	1.2
1951-06-09T00:00:00+01:00	2.9	2.6	2.4	1.3	2.8	2.9	2.5	1.8	1.4	1.4	1.1	1.7	2.8	4.1	1.3	1.9	1.1	1.2	1.6	1.3	2.1
1951-06-09T03:00:00+01:00	10.1	7.9	7.7	4.0	7.0	8.3	10.6	7.1	6.8	6.0	5.9	7.2	7.1	8.6	6.8	9.1	5.2	5.1	7.4	7.0	6.3
1951-06-09T06:00:00+01:00	1.1	0.9	0.9	1.2	1.1	1.3	2.1	2.7	2.0	1.8	2.2	2.2	0.7	0.4	2.1	2.8	2.5	2.5	2.8	2.1	1.1
1951-06-09T09:00:00+01:00	0.0	0.0	0.0	0.2	0.0	0.0	0.1	0.0	0.0	0.0	0.0	0.0	0.0	0.1	0.0	0.0	0.0	0.0	0.0	0.0	0.2
1951-06-09T12:00:00+01:00	0.0	0.0	0.0	0.4	0.0	0.0	0.1	0.0	0.0	0.0	0.0	0.0	0.0	0.0	0.0	0.1	0.1	0.1	0.0	0.0	0.2
1951-06-09T15:00:00+01:00	0.0	0.0	0.0	0.4	0.0	0.0	0.1	0.0	0.1	0.1	0.0	0.1	0.0	0.0	0.0	0.1	0.0	0.0	0.0	0.0	0.1
1951-06-09T18:00:00+01:00	0.0	0.0	0.0	0.2	0.0	0.0	0.0	0.0	0.0	0.0	0.0	0.0	0.0	0.0	0.0	0.0	0.0	0.0	0.0	0.0	0.0
1951-06-09T21:00:00+01:00	0.0	0.0	0.0	0.1	0.0	0.0	0.1	0.0	0.0	0.0	0.0	0.0	0.0	0.0	0.0	0.1	0.0	0.0	0.0	0.0	0.1
1951-06-10T00:00:00+01:00	0.0	0.0	0.0	0.2	0.0	0.0	0.1	0.0	0.1	0.1	0.0	0.1	0.0	0.0	0.0	0.1	0.0	0.0	0.0	0.0	0.1
1951-06-10T03:00:00+01:00	0.0	0.0	0.0	0.2	0.0	0.0	0.0	0.0	0.0	0.0	0.0	0.0	0.0	0.0	0.0	0.0	0.0	0.0	0.0	0.0	0.1
1951-06-10T06:00:00+01:00	0.0	0.0	0.0	0.4	0.0	0.0	0.0	0.0	0.0	0.0	0.0	0.0	0.0	0.0	0.0	0.0	0.0	0.0	0.0	0.0	0.2
1951-06-10T09:00:00+01:00	0.0	0.0	0.0	1.2	0.0	0.0	0.1	0.0	0.0	0.0	0.0	0.0	0.0	0.0	0.0	0.0	0.0	0.0	0.0	0.0	0.5
1951-06-10T12:00:00+01:00	0.0	0.0	0.0	0.3	0.0	0.0	0.0	0.0	0.0	0.0	0.0	0.0	0.0	0.0	0.0	0.0	0.0	0.0	0.0	0.0	0.1
1951-06-10T15:00:00+01:00	0.0	0.0	0.0	0.5	0.0	0.0	0.0	0.0	0.0	0.0	0.0	0.0	0.0	0.0	0.0	0.0	0.0	0.0	0.0	0.0	0.1
1951-06-10T18:00:00+01:00	0.0	0.0	0.0	0.7	0.0	0.0	0.0	0.0	0.0	0.0	0.0	0.0	0.0	0.0	0.0	0.0	0.0	0.0	0.0	0.0	0.2
1951-06-10T21:00:00+01:00	0.0	0.0	0.0	0.9	0.1	0.0	0.1	0.0	0.0	0.0	0.0	0.0	0.4	0.1	0.0	0.0	0.0	0.0	0.0	0.0	0.7
1951-06-11T00:00:00+01:00	0.0	0.0	0.0	1.1	0.1	0.0	0.2	0.0	0.0	0.0	0.0	0.0	0.9	0.3	0.0	0.0	0.0	0.0	0.0	0.0	1.1
1951-06-11T03:00:00+01:00	0.0	0.0	0.0	0.5	0.0	0.0	0.1	0.0	0.0	0.0	0.0	0.1	0.0	0.3	0.0	0.0	0.0	0.0	0.0	0.0	0.2
1951-06-11T06:00:00+01:00	0.0	0.0	0.0	0.5	0.0	0.0	0.1	0.0	0.0	0.0	0.0	0.1	0.0	0.1	0.0	0.0	0.0	0.0	0.0	0.0	0.2
1951-06-11T09:00:00+01:00	0.0	0.0	0.0	0.8	0.0	0.0	0.1	0.0	0.0	0.0	0.0	0.1	0.0	0.0	0.0	0.1	0.0	0.0	0.0	0.0	0.3
1951-06-11T12:00:00+01:00	0.0	0.0	0.0	0.7	0.0	0.0	0.1	0.0	0.0	0.0	0.0	0.1	0.0	0.0	0.0	0.0	0.0	0.0	0.0	0.0	0.2
1951-06-11T15:00:00+01:00	0.0	0.0	0.0	0.8	0.0	0.0	0.1	0.0	0.0	0.0	0.0	0.1	0.0	0.0	0.0	0.0	0.0	0.0	0.0	0.0	0.2
1951-06-11T18:00:00+01:00	0.0	0.0	0.0	1.4	0.0	0.0	0.1	0.0	0.0	0.0	0.0	0.2	0.0	0.0	0.0	0.1	0.0	0.0	0.0	0.0	0.4
1951-06-11T21:00:00+01:00	0.0	0.0	0.0	0.9	0.0	0.0	0.2	0.0	0.0	0.0	0.0	0.2	0.0	0.1	0.0	0.1	0.0	0.0	0.0	0.0	0.4
1951-06-12T00:00:00+01:00	0.0	0.0	0.0	1.1	0.0	0.0	0.1	0.0	0.0	0.0	0.0	0.3	0.0	0.1	0.0	0.1	0.0	0.0	0.0	0.0	0.3
1951-06-12T03:00:00+01:00	0.0	0.0	0.0	0.4	0.0	0.0	0.1	0.0	0.0	0.0	0.0	0.2	0.0	0.0	0.0	0.1	0.0	0.0	0.0	0.0	0.0
1951-06-12T06:00:00+01:00	0.0	0.0	0.0	0.5	0.0	0.0	0.1	0.0	0.0	0.0	0.0	0.6	0.0	0.0	0.0	0.5	0.0	0.0	0.0	0.0	0.0
1951-06-12T09:00:00+01:00	0.0	0.0	0.0	0.6	0.0	0.0	0.1	0.0	0.0	0.0	0.0	0.7	0.0	0.0	0.0	0.5	0.0	0.0	0.0	0.0	0.0
1951-06-12T12:00:00+01:00	0.0	0.0	0.0	0.2	0.0	0.0	0.0	0.0	0.0	0.0	0.0	0.3	0.0	0.0	0.0	0.2	0.0	0.0	0.0	0.0	0.0
1951-06-12T15:00:00+01:00	0.0	0.0	0.0	0.0	0.0	0.0	0.0	0.0	0.0	0.0	0.0	0.0	0.0	0.0	0.0	0.0	0.0	0.0	0.0	0.0	0.0
1951-06-12T18:00:00+01:00	0.0	0.0	0.0	0.0	0.0	0.0	0.0	0.0	0.0	0.0	0.0	0.0	0.0	0.0	0.0	0.0	0.0	0.0	0.0	0.0	0.0
1951-06-12T21:00:00+01:00	0.0	0.0	0.0	0.0	0.0	0.0	0.0	0.0	0.0	0.0	0.0	0.0	0.0	0.0	0.0	0.0	0.0	0.0	0.0	0.0	0.0
1951-06-13T00:00:00+01:00	0.0	0.0	0.0	0.0	0.0	0.0	0.0	0.0	0.0	0.0	0.0	0.0	0.0	0.0	0.0	0.0	0.0	0.0	0.0	0.0	0.0
1951-06-13T03:00:00+01:00	0.0	0.0	0.0	0.0	0.0	0.0	0.0	0.0	0.0	0.0	0.0	0.0	0.0	0.0	0.0	0.0	0.0	0.0	0.0	0.0	0.0
1951-06-13T06:00:00+01:00	0.0	0.0	0.0	0.0	0.0	0.0	0.0	0.0	0.0	0.0	0.0	0.0	0.0	0.0	0.0	0.0	0.0	0.0	0.0	0.0	0.0
1951-06-13T09:00:00+01:00	0.0	0.0	0.0	0.0	0.0	0.0	0.0	0.0	0.0	0.0	0.0	0.0	0.0	0.0	0.0	0.0	0.0	0.0	0.0	0.0	0.0
1951-06-13T12:00:00+01:00	0.0	0.0	0.0	0.0	0.0	0.0	0.0	0.0	0.0	0.0	0.0	0.0	0.0	0.0	0.0	0.0	0.0	0.0	0.0	0.0	0.0
1951-06-13T15:00:00+01:00	0.0	0.0	0.0	0.0	0.0	0.0	0.0	0.0	0.0	0.0	0.0	0.0	0.0	0.0	0.0	0.0	0.0	0.0	0.0	0.0	0.0
1951-06-13T18:00:00+01:00	0.0	0.0	0.0	0.0	0.0	0.0	0.0	0.0	0.0	0.0	0.0	0.0	0.0	0.0	0.0	0.0	0.0	0.0	0.0	0.0	0.0
1951-06-13T21:00:00+01:00	0.0	0.0	0.0	0.0	0.0	0.0	0.0	0.0	0.0	0.0	0.0	0.0	0.0	0.0	0.0	0.0	0.0	0.0	0.0	0.0	0.0
1951-06-14T00:00:00+01:00	0.0	0.0	0.0	0.0	0.0	0.0	0.0	0.0	0.0	0.0	0.0	0.0	0.0	0.0	0.0	0.0	0.0	0.0	0.0	0.0	0.0
1951-06-14T03:00:00+01:00	1.3	0.7	0.3	0.0	0.0	0.0	0.0	0.0	0.0	0.0	0.0	0.0	0.9	0.2	0.0	0.0	0.0	0.0	0.0	0.0	0.0
1951-06-14T06:00:00+01:00	0.8	0.4	0.2	0.0	0.0	0.0	0.0	0.0	0.0	0.0	0.0	0.0	0.6	0.1	0.0	0.0	0.1	0.0	0.0	0.0	0.0
1951-06-14T09:00:00+01:00	0.1	0.0	0.0	0.0	0.0	0.0	0.0	0.0	0.0	0.0	0.0	0.0	0.1	0.0	0.0	0.0	0.0	0.0	0.0	0.0	0.0
1951-06-14T12:00:00+01:00	0.0	0.0	0.0	0.0	0.0	0.0	0.0	0.0	0.0	0.0	0.0	0.0	0.0	0.0	0.0	0.0	0.0	0.0	0.0	0.0	0.0
1951-06-14T15:00:00+01:00	0.0	0.0	0.0	0.0	0.0	0.0	0.0	0.0	0.0	0.0	0.0	0.0	0.0	0.0	0.0	0.0	0.0	0.0	0.0	0.0	0.0
1951-06-14T18:00:00+01:00	0.0	0.0	0.0	0.0	0.0	0.0	0.0	0.0	0.0	0.0	0.0	0.0	0.0	0.0	0.0	0.0	0.0	0.0	0.0	0.0	0.0
1951-06-14T21:00:00+01:00	0.0	0.0	0.0	0.0	0.0	0.0	0.0	0.0	0.0	0.0	0.0	0.0	0.0	0.0	0.0	0.0	0.0	0.0	0.0	0.0	0.0
1951-06-15T00:00:00+01:00	0.0	0.0	0.0	0.0	0.0	0.0	0.0	0.0	0.0	0.0	0.0	0.0	0.0	0.0	0.0	0.0	0.0	0.0	0.0	0.0	0.0
1951-06-15T03:00:00+01:00	0.0	0.0	0.0	0.0	0.0	0.0	0.0	0.0	0.0	0.0	0.0	0.0	0.0	0.0	0.0	0.0	0.0	0.0	0.0	0.0	0.0
1951-06-15T06:00:00+01:00	0.0	0.0	0.0	0.0	0.0	0.0	0.0	0.0	0.0	0.0	0.0	0.0	0.0	0.0	0.0	0.0	0.0	0.0	0.0	0.0	0.0
1951-06-15T09:00:00+01:00	0.0	0.0	0.0	0.0	0.0	0.0	0.0	0.0	0.0	0.0	0.0	0.0	0.0	0.0	0.0	0.0	0.0	0.0	0.0	0.0	0.0
1951-06-15T12:00:00+01:00	0.2	0.1	0.0	0.0	0.0	0.0	0.0	0.0	0.0	0.0	0.0	0.0	0.0	0.0	0.0	0.0	0.0	0.0	0.0	0.0	0.0
1951-06-15T15:00:00+01:00	0.9	0.4	0.2	0.0	0.0	0.0	0.0	0.1	0.0	0.0	0.1	0.0	0.0	0.0	0.2	0.0	1.3	1.2	0.1	0.7	0.0
1951-06-15T18:00:00+01:00	0.4	0.2	0.1	0.0	0.0	0.0	0.0	0.8	0.0	0.0	0.7	0.0	0.0	0.0	0.3	0.0	3.4	3.3	0.8	1.5	0.0
1951-06-15T21:00:00+01:00	0.2	0.1	0.0	0.0	0.0	0.0	0.0	0.4	0.0	0.0	0.3	0.0	0.0	0.0	0.2	0.0	1.6	1.6	0.4	0.9	0.0
1951-06-16T00:00:00+01:00	0.0	0.0	0.0	0.0	0.0	0.0	0.0	0.1	0.0	0.0	0.1	0.0	0.0	0.0	0.0	0.0	0.0	0.0	0.1	0.0	0.0
1951-06-16T03:00:00+01:00	0.0	0.0	0.0	0.0	0.0	0.0	0.0	0.0	0.0	0.0	0.0	0.0	0.0	0.0	0.0	0.0	0.0	0.0	0.0	0.0	0.0
1951-06-16T06:00:00+01:00	0.0	0.0	0.0	0.0	0.0	0.0	0.0	0.0	0.0	0.0	0.0	0.0	0.0	0.0	0.0	0.0	0.0	0.0	0.0	0.0	0.0
1951-06-16T09:00:00+01:00	0.0	0.0	0.0	0.0	0.0	0.0	0.0	0.0	0.0	0.0	0.0	0.0	0.0	0.0	0.0	0.0	0.0	0.0	0.0	0.0	0.0
1951-06-16T12:00:00+01:00	12.3	13.0	11.5	6.1	8.5	8.9	9.1	10.7	5.2	4.8	6.7	6.3	8.0	8.8	7.7	6.9	10.8	10.4	10.1	8.9	6.3
1951-06-16T15:00:00+01:00	6.6	7.0	6.2	4.0	3.0	3.1	4.4	6.2	2.9	2.7	3.9	3.7	3.2	2.7	5.2	4.1	9.7	9.3	5.8	6.0	2.9
1951-06-16T18:00:00+01:00	5.4	5.7	5.1	1.4	2.0	2.1	1.6	2.7	1.2	1.1	1.7	1.1	2.9	2.9	2.2	1.2	3.4	3.2	2.6	2.6	0.7
1951-06-16T21:00:00+01:00	0.6	0.6	0.6	2.6	0.6	0.7	1.6	1.5	1.0	1.0	0.9	2.0	0.5	0.6	0.8	2.2	1.2	1.2	1.4	0.9	1.7
1951-06-17T00:00:00+01:00	0.0	0.0	0.0	1.7	0.0	0.0	0.1	0.0	0.0	0.0	0.0	0.1	0.0	0.1	0.0	0.1	0.0	0.0	0.0	0.0	0.4
1951-06-17T03:00:00+01:00	0.0	0.0	0.0	1.1	0.0	0.0	0.0	0.0	0.0	0.0	0.0	0.0	0.0	0.0	0.0	0.0	0.0	0.0	0.0	0.0	0.3
1951-06-17T06:00:00+01:00	0.0	0.0	0.0	0.1	0.0	0.0	0.0	0.0	0.0	0.0	0.0	0.0	0.0	0.0	0.0	0.0	0.0	0.0	0.0	0.0	0.0
1951-06-17T09:00:00+01:00	0.0	0.0	0.0	0.2	0.0	0.0	0.0	0.0	0.0	0.0	0.0	0.0	0.0	0.0	0.0	0.0	0.0	0.0	0.0	0.0	0.1
1951-06-17T12:00:00+01:00	0.0	0.0	0.0	0.4	0.0	0.0	0.0	0.0	0.0	0.0	0.0	0.0	0.0	0.0	0.0	0.0	0.0	0.0	0.0	0.0	0.1
1951-06-17T15:00:00+01:00	0.0	0.0	0.0	0.2	0.0	0.0	0.0	0.0	0.0	0.0	0.0	0.0	0.0	0.0	0.0	0.0	0.0	0.0	0.0	0.0	0.1
1951-06-17T18:00:00+01:00	0.0	0.0	0.0	0.2	0.0	0.0	0.0	0.0	0.0	0.0	0.0	0.0	0.0	0.0	0.0	0.0	0.0	0.0	0.0	0.0	0.0
1951-06-17T21:00:00+01:00	0.0	0.0	0.0	0.7	0.0	0.0	0.0	0.0	0.0	0.0	0.0	0.0	0.0	0.0	0.0	0.0	0.0	0.0	0.0	0.0	0.1
1951-06-18T00:00:00+01:00	0.0	0.0	0.0	0.4	0.0	0.0	0.0	0.0	0.0	0.0	0.0	0.0	0.0	0.0	0.0	0.0	0.0	0.0	0.0	0.0	0.1
1951-06-18T03:00:00+01:00	0.0	0.0	0.0	0.0	0.0	0.0	0.0	0.0	0.0	0.0	0.0	0.0	0.0	0.0	0.0	0.0	0.0	0.0	0.0	0.0	0.0
1951-06-18T06:00:00+01:00	0.0	0.0	0.0	0.0	0.0	0.0	0.0	0.0	0.0	0.0	0.0	0.0	0.0	0.0	0.0	0.0	0.0	0.0	0.0	0.0	0.0
1951-06-18T09:00:00+01:00	0.0	0.0	0.0	0.0	0.0	0.0	0.0	0.0	0.0	0.0	0.0	0.0	0.0	0.0	0.0	0.0	0.0	0.0	0.0	0.0	0.0
1951-06-18T12:00:00+01:00	0.0	0.0	0.0	0.0	0.0	0.0	0.0	0.0	0.0	0.0	0.0	0.0	0.0	0.0	0.0	0.0	0.0	0.0	0.0	0.0	0.0
1951-06-18T15:00:00+01:00	0.0	0.0	0.0	0.0	0.0	0.0	0.0	0.0	0.0	0.0	0.0	0.0	0.0	0.0	0.0	0.0	0.0	0.0	0.0	0.0	0.0
1951-06-18T18:00:00+01:00	0.0	0.0	0.0	0.0	0.0	0.0	0.0	0.0	0.0	0.0	0.0	0.0	0.0	0.0	0.0	0.0	0.0	0.0	0.0	0.0	0.0
1951-06-18T21:00:00+01:00	0.0	0.0	0.0	0.0	0.0	0.0	0.0	0.0	0.0	0.0	0.0	0.0	0.0	0.0	0.0	0.0	0.0	0.0	0.0	0.0	0.0
1951-06-19T00:00:00+01:00	0.0	0.0	0.0	0.0	0.0	0.0	0.0	0.0	0.0	0.0	0.0	0.0	0.0	0.0	0.0	0.0	0.0	0.0	0.0	0.0	0.0
1951-06-19T03:00:00+01:00	0.0	0.0	0.0	0.0	0.0	0.0	0.0	0.0	0.0	0.0	0.0	0.0	0.0	0.0	0.0	0.0	0.0	0.0	0.0	0.0	0.0
1951-06-19T06:00:00+01:00	0.0	0.0	0.0	0.0	0.0	0.0	0.0	0.0	0.0	0.0	0.0	0.0	0.0	0.0	0.0	0.0	0.0	0.0	0.0	0.0	0.0
1951-06-19T09:00:00+01:00	0.0	0.0	0.0	0.0	0.0	0.0	0.0	0.0	0.0	0.0	0.0	0.0	0.0	0.0	0.0	0.0	0.0	0.0	0.0	0.0	0.0
1951-06-19T12:00:00+01:00	0.0	0.0	0.0	0.0	0.0	0.0	0.0	0.0	0.0	0.0	0.0	0.0	0.0	0.0	0.0	0.0	0.0	0.0	0.0	0.0	0.0
1951-06-19T15:00:00+01:00	0.0	0.0	0.0	0.0	0.0	0.0	0.0	0.0	0.0	0.0	0.0	0.0	0.0	0.0	0.0	0.0	0.0	0.0	0.0	0.0	0.0
1951-06-19T18:00:00+01:00	0.0	0.0	0.0	0.0	0.0	0.0	0.0	0.0	0.0	0.0	0.0	0.0	0.0	0.0	0.0	0.0	0.0	0.0	0.0	0.0	0.0
1951-06-19T21:00:00+01:00	0.0	0.0	0.0	0.0	0.0	0.0	0.0	0.0	0.0	0.0	0.0	0.0	0.0	0.0	0.0	0.0	0.0	0.0	0.0	0.0	0.0
1951-06-20T00:00:00+01:00	0.0	0.0	0.0	0.0	0.0	0.0	0.0	0.0	0.0	0.0	0.0	0.0	0.0	0.0	0.0	0.0	0.0	0.0	0.0	0.0	0.0
1951-06-20T03:00:00+01:00	0.0	0.0	0.0	0.0	0.0	0.0	0.0	0.0	0.0	0.0	0.0	0.0	0.0	0.0	0.0	0.0	0.0	0.0	0.0	0.0	0.0
1951-06-20T06:00:00+01:00	0.0	0.0	0.0	0.0	0.0	0.0	0.0	0.0	0.0	0.0	0.0	0.0	0.0	0.0	0.0	0.0	0.0	0.0	0.0	0.0	0.0
1951-06-20T09:00:00+01:00	0.0	0.0	0.0	0.0	0.0	0.0	0.0	0.0	0.0	0.0	0.0	0.0	0.0	0.0	0.0	0.0	0.0	0.0	0.0	0.0	0.0
1951-06-20T12:00:00+01:00	0.0	0.0	0.0	0.0	0.0	0.0	0.0	0.0	0.0	0.0	0.0	0.0	0.0	0.0	0.0	0.0	0.0	0.0	0.0	0.0	0.0
1951-06-20T15:00:00+01:00	0.0	0.0	0.0	0.0	0.0	0.0	0.0	0.0	0.0	0.0	0.0	0.0	0.0	0.0	0.0	0.0	0.0	0.0	0.0	0.0	0.0
1951-06-20T18:00:00+01:00	0.0	0.0	0.0	0.0	0.0	0.0	0.0	0.0	0.0	0.0	0.0	0.0	0.0	0.0	0.0	0.0	0.0	0.0	0.0	0.0	0.0
1951-06-20T21:00:00+01:00	0.0	0.0	0.0	0.0	0.0	0.0	0.0	0.0	0.0	0.0	0.0	0.0	0.0	0.0	0.0	0.0	0.0	0.0	0.0	0.0	0.0
1951-06-21T00:00:00+01:00	0.0	0.0	0.0	0.0	0.0	0.0	0.0	0.0	0.0	0.0	0.0	0.0	0.0	0.0	0.0	0.0	0.0	0.0	0.0	0.0	0.0
1951-06-21T03:00:00+01:00	0.0	0.0	0.0	0.0	0.0	0.0	0.0	0.0	0.0	0.0	0.0	0.0	0.0	0.0	0.0	0.0	0.0	0.0	0.0	0.0	0.0
1951-06-21T06:00:00+01:00	0.0	0.0	0.0	0.0	0.0	0.0	0.0	0.0	0.0	0.0	0.0	0.0	0.0	0.0	0.0	0.0	0.0	0.0	0.0	0.0	0.0
1951-06-21T09:00:00+01:00	0.0	0.0	0.0	0.0	0.0	0.0	0.0	0.0	0.0	0.0	0.0	0.0	0.0	0.0	0.0	0.0	0.0	0.0	0.0	0.0	0.0
1951-06-21T12:00:00+01:00	0.0	0.0	0.0	0.0	0.0	0.0	0.0	0.0	0.0	0.0	0.0	0.0	0.0	0.0	0.0	0.0	0.0	0.0	0.0	0.0	0.0
1951-06-21T15:00:00+01:00	0.0	0.0	0.0	0.0	0.0	0.0	0.0	0.0	0.0	0.0	0.0	0.0	0.0	0.0	0.0	0.0	0.0	0.0	0.0	0.0	0.0
1951-06-21T18:00:00+01:00	0.0	0.0	0.0	0.0	0.0	0.0	0.0	0.0	0.0	0.0	0.0	0.0	0.0	0.0	0.0	0.0	0.0	0.0	0.0	0.0	0.0
1951-06-21T21:00:00+01:00	0.0	0.0	0.0	0.0	0.0	0.0	0.0	0.0	0.0	0.0	0.0	0.0	0.0	0.0	0.0	0.0	0.0	0.0	0.0	0.0	0.0
1951-06-22T00:00:00+01:00	0.0	0.0	0.0	0.0	0.0	0.0	0.0	0.0	0.0	0.0	0.0	0.0	0.0	0.0	0.0	0.0	0.0	0.0	0.0	0.0	0.0
1951-06-22T03:00:00+01:00	0.0	0.0	0.0	0.0	0.0	0.0	0.0	0.0	0.0	0.0	0.0	0.0	0.0	0.0	0.0	0.0	0.0	0.0	0.0	0.0	0.0
1951-06-22T06:00:00+01:00	0.0	0.0	0.0	0.0	0.0	0.0	0.0	0.0	0.0	0.0	0.0	0.0	0.0	0.0	0.0	0.0	0.0	0.0	0.0	0.0	0.0
1951-06-22T09:00:00+01:00	0.0	0.0	0.0	0.0	0.0	0.0	0.0	0.0	0.0	0.0	0.0	0.0	0.0	0.0	0.0	0.0	0.0	0.0	0.0	0.0	0.0
1951-06-22T12:00:00+01:00	0.0	0.0	0.0	0.0	0.0	0.0	0.0	0.0	0.0	0.0	0.0	0.0	0.0	0.0	0.0	0.0	0.0	0.0	0.0	0.0	0.0
1951-06-22T15:00:00+01:00	0.0	0.0	0.0	0.0	0.0	0.0	0.0	0.0	0.0	0.0	0.0	0.0	0.0	0.0	0.0	0.0	0.0	0.0	0.0	0.0	0.0
1951-06-22T18:00:00+01:00	0.0	0.0	0.0	0.0	0.0	0.0	0.0	0.0	0.0	0.0	0.0	0.0	0.0	0.0	0.0	0.0	0.0	0.0	0.0	0.0	0.0
1951-06-22T21:00:00+01:00	0.0	0.0	0.0	0.0	0.0	0.0	0.0	0.0	0.0	0.0	0.0	0.0	0.0	0.0	0.0	0.0	0.0	0.0	0.0	0.0	0.0
1951-06-23T00:00:00+01:00	0.0	0.0	0.0	0.0	0.0	0.0	0.0	0.0	0.0	0.0	0.0	0.0	0.0	0.0	0.0	0.0	0.0	0.0	0.0	0.0	0.0
1951-06-23T03:00:00+01:00	0.0	0.0	0.0	0.0	0.0	0.0	0.0	0.0	0.0	0.0	0.0	0.0	0.0	0.0	0.0	0.0	0.0	0.0	0.0	0.0	0.0
1951-06-23T06:00:00+01:00	0.0	0.0	0.0	0.0	0.0	0.0	0.0	0.0	0.0	0.0	0.0	0.0	0.0	0.0	0.0	0.0	0.0	0.0	0.0	0.0	0.0
1951-06-23T09:00:00+01:00	0.0	0.0	0.0	0.0	0.0	0.0	0.0	0.0	0.0	0.0	0.0	0.0	0.0	0.0	0.0	0.0	0.0	0.0	0.0	0.0	0.0
1951-06-23T12:00:00+01:00	0.0	0.0	0.0	0.0	0.0	0.0	0.0	0.0	0.0	0.0	0.0	0.0	0.0	0.0	0.0	0.0	0.0	0.0	0.0	0.0	0.0
1951-06-23T15:00:00+01:00	0.0	0.0	0.0	0.0	0.0	0.0	0.0	0.0	0.0	0.0	0.0	0.0	0.0	0.0	0.0	0.0	0.0	0.0	0.0	0.0	0.0
1951-06-23T18:00:00+01:00	0.0	0.0	0.0	0.0	0.0	0.0	0.0	0.0	0.0	0.0	0.0	0.0	0.0	0.0	0.0	0.0	0.0	0.0	0.0	0.0	0.0
1951-06-23T21:00:00+01:00	0.0	0.0	0.0	0.0	0.0	0.0	0.0	0.0	0.0	0.0	0.0	0.0	0.0	0.0	0.0	0.0	0.0	0.0	0.0	0.0	0.0
1951-06-24T00:00:00+01:00	0.0	0.0	0.0	0.0	0.0	0.0	0.0	0.0	0.0	0.0	0.0	0.0	0.0	0.0	0.0	0.0	0.0	0.0	0.0	0.0	0.0
1951-06-24T03:00:00+01:00	0.0	0.0	0.0	0.0	0.0	0.0	0.0	0.0	0.0	0.0	0.0	0.0	0.0	0.0	0.0	0.0	0.0	0.0	0.0	0.0	0.0
1951-06-24T06:00:00+01:00	0.0	0.0	0.0	0.0	0.0	0.0	0.0	0.0	0.0	0.0	0.0	0.0	0.0	0.0	0.0	0.0	0.0	0.0	0.0	0.0	0.0
1951-06-24T09:00:00+01:00	0.0	0.0	0.0	0.0	0.0	0.0	0.0	0.0	0.0	0.0	0.0	0.0	0.0	0.0	0.0	0.0	0.0	0.0	0.0	0.0	0.0
1951-06-24T12:00:00+01:00	0.0	0.0	0.0	0.0	0.0	0.0	0.0	0.0	0.0	0.0	0.0	0.0	0.0	0.0	0.0	0.0	0.0	0.0	0.0	0.0	0.0
1951-06-24T15:00:00+01:00	0.0	0.0	0.0	0.0	0.0	0.0	0.0	0.0	0.0	0.0	0.0	0.0	0.0	0.0	0.0	0.0	0.0	0.0	0.0	0.0	0.0
1951-06-24T18:00:00+01:00	0.0	0.0	0.0	0.0	0.0	0.0	0.0	0.0	0.0	0.0	0.0	0.0	0.0	0.0	0.0	0.0	0.0	0.0	0.0	0.0	0.0
1951-06-24T21:00:00+01:00	0.0	0.0	0.0	0.0	0.0	0.0	0.0	0.0	0.0	0.0	0.0	0.0	0.0	0.0	0.0	0.0	0.0	0.0	0.0	0.0	0.0
1951-06-25T00:00:00+01:00	0.0	0.0	0.0	0.0	0.0	0.0	0.0	0.0	0.0	0.0	0.0	0.0	0.0	0.0	0.0	0.0	0.0	0.0	0.0	0.0	0.0
1951-06-25T03:00:00+01:00	0.0	0.0	0.0	0.0	0.0	0.0	0.0	0.0	0.0	0.0	0.0	0.0	0.0	0.0	0.0	0.0	0.0	0.0	0.0	0.0	0.0
1951-06-25T06:00:00+01:00	0.0	0.0	0.0	0.0	0.0	0.0	0.0	0.0	0.0	0.0	0.0	0.0	0.0	0.0	0.0	0.0	0.0	0.0	0.0	0.0	0.0
1951-06-25T09:00:00+01:00	0.0	0.0	0.0	0.0	0.0	0.0	0.0	0.0	0.0	0.0	0.0	0.0	0.0	0.0	0.0	0.0	0.0	0.0	0.0	0.0	0.0
1951-06-25T12:00:00+01:00	0.0	0.0	0.0	0.0	0.0	0.0	0.0	0.0	0.0	0.0	0.0	0.0	0.0	0.0	0.0	0.0	0.0	0.0	0.0	0.0	0.0
1951-06-25T15:00:00+01:00	0.0	0.0	0.0	0.0	0.0	0.0	0.0	0.0	0.0	0.0	0.0	0.0	0.0	0.0	0.0	0.0	0.0	0.0	0.0	0.0	0.0
1951-06-25T18:00:00+01:00	0.0	0.0	0.0	0.0	0.0	0.0	0.0	0.0	0.0	0.0	0.0	0.0	0.0	0.0	0.0	0.0	0.0	0.0	0.0	0.0	0.0
1951-06-25T21:00:00+01:00	0.0	0.0	0.0	0.0	0.0	0.0	0.0	0.0	0.0	0.0	0.0	0.0	0.0	0.0	0.0	0.0	0.0	0.0	0.0	0.0	0.0
1951-06-26T00:00:00+01:00	0.0	0.0	0.0	0.0	0.0	0.0	0.0	0.0	0.0	0.0	0.0	0.0	0.0	0.0	0.0	0.0	0.0	0.0	0.0	0.0	0.0
1951-06-26T03:00:00+01:00	0.0	0.0	0.0	0.0	0.0	0.0	0.0	0.0	0.0	0.0	0.0	0.0	0.0	0.0	0.0	0.0	0.0	0.0	0.0	0.0	0.0
1951-06-26T06:00:00+01:00	0.0	0.0	0.0	0.0	0.0	0.0	0.0	0.0	0.0	0.0	0.0	0.0	0.0	0.0	0.0	0.0	0.0	0.0	0.0	0.0	0.0
1951-06-26T09:00:00+01:00	0.0	0.0	0.0	0.0	0.0	0.0	0.0	0.0	0.0	0.0	0.0	0.0	0.0	0.0	0.0	0.0	0.0	0.0	0.0	0.0	0.0
1951-06-26T12:00:00+01:00	0.0	0.0	0.0	0.0	0.0	0.0	0.0	0.0	0.0	0.0	0.0	0.0	0.0	0.0	0.0	0.0	0.0	0.0	0.0	0.0	0.0
1951-06-26T15:00:00+01:00	0.0	0.0	0.0	0.0	0.0	0.0	0.0	0.0	0.0	0.0	0.0	0.0	0.0	0.0	0.0	0.0	0.0	0.0	0.0	0.0	0.0
1951-06-26T18:00:00+01:00	0.0	0.0	0.0	0.0	0.0	0.0	0.0	0.0	0.0	0.0	0.0	0.0	0.0	0.0	0.0	0.0	0.0	0.0	0.0	0.0	0.0
1951-06-26T21:00:00+01:00	0.0	0.0	0.0	0.0	0.0	0.0	0.0	0.0	0.0	0.0	0.0	0.0	0.0	0.0	0.0	0.0	0.0	0.0	0.0	0.0	0.0
1951-06-27T00:00:00+01:00	0.0	0.0	0.0	0.0	0.0	0.0	0.0	0.0	0.0	0.0	0.0	0.0	0.0	0.0	0.0	0.0	0.0	0.0	0.0	0.0	0.0
1951-06-27T03:00:00+01:00	0.0	0.0	0.0	0.0	0.0	0.0	0.0	0.0	0.0	0.0	0.0	0.0	0.0	0.0	0.0	0.0	0.0	0.0	0.0	0.0	0.0
1951-06-27T06:00:00+01:00	0.0	0.0	0.0	0.0	0.1	0.1	0.1	0.0	0.0	0.0	0.0	0.0	0.1	0.3	0.0	0.0	0.0	0.0	0.0	0.0	0.0
1951-06-27T09:00:00+01:00	0.0	0.0	0.0	0.0	0.2	0.2	0.3	0.1	0.1	0.1	0.1	0.1	0.1	0.2	0.1	0.1	0.0	0.0	0.1	0.1	0.1
1951-06-27T12:00:00+01:00	0.6	0.4	0.4	0.0	0.3	0.3	0.4	0.7	0.3	0.3	0.4	0.1	0.3	0.1	0.5	0.1	1.1	0.9	0.5	0.9	0.0
1951-06-27T15:00:00+01:00	0.6	0.5	0.5	0.0	0.4	0.3	0.3	0.4	0.2	0.2	0.2	0.1	0.4	0.5	0.2	0.1	0.5	0.4	0.3	0.4	0.1
1951-06-27T18:00:00+01:00	2.1	1.6	1.6	0.0	1.1	1.0	0.8	0.7	0.4	0.4	0.5	0.3	1.2	1.5	0.5	0.3	1.0	0.9	0.5	0.9	0.2
1951-06-27T21:00:00+01:00	5.4	4.1	3.9	0.0	3.7	3.5	3.2	1.8	0.9	0.9	1.1	0.6	3.8	3.8	1.4	0.5	2.1	1.9	1.3	2.4	0.7
1951-06-28T00:00:00+01:00	0.6	0.5	0.5	0.0	1.0	0.9	1.2	1.9	0.9	0.9	1.2	1.0	0.6	0.6	0.8	0.9	0.9	0.8	1.5	1.4	0.3
1951-06-28T03:00:00+01:00	0.7	0.5	0.5	0.1	1.0	0.9	1.1	2.6	1.1	1.0	1.4	1.6	0.6	0.5	1.0	1.7	0.9	0.7	2.1	1.5	0.5
1951-06-28T06:00:00+01:00	2.0	1.5	1.4	0.1	1.6	1.4	1.8	3.9	1.5	1.3	2.1	1.6	1.1	0.6	2.4	1.8	3.3	2.7	3.2	3.6	0.7
1951-06-28T09:00:00+01:00	1.1	0.9	0.8	0.1	1.3	1.1	1.6	7.7	2.2	1.8	4.2	2.4	0.8	0.4	3.5	2.6	5.8	4.8	6.2	5.4	0.6
1951-06-28T12:00:00+01:00	0.7	0.5	0.5	0.0	0.4	0.3	0.5	2.2	0.7	0.6	1.2	0.9	0.4	0.3	1.1	1.0	2.0	1.6	1.8	1.6	0.3
1951-06-28T15:00:00+01:00	2.0	1.5	1.5	0.1	1.5	1.4	1.6	3.1	1.3	1.1	1.7	1.0	1.1	0.6	1.9	1.1	2.6	2.1	2.5	3.0	0.6
1951-06-28T18:00:00+01:00	2.7	2.0	1.9	0.1	1.6	1.5	2.0	3.8	1.6	1.3	2.0	1.2	1.4	0.8	2.4	1.3	3.3	2.7	3.0	3.7	0.7
1951-06-28T21:00:00+01:00	0.3	0.2	0.2	0.0	0.4	0.3	0.4	0.6	0.4	0.3	0.3	0.7	0.2	0.4	0.2	0.8	0.0	0.0	0.5	0.4	0.3
1951-06-29T00:00:00+01:00	0.1	0.0	0.0	0.0	0.2	0.2	0.3	0.5	0.3	0.2	0.3	0.5	0.1	0.2	0.2	0.5	0.0	0.0	0.4	0.3	0.2
1951-06-29T03:00:00+01:00	0.5	0.3	0.3	0.3	0.6	0.5	0.7	1.2	0.4	0.5	0.9	0.8	0.3	0.5	0.8	0.8	0.9	0.8	1.1	0.9	0.4
1951-06-29T06:00:00+01:00	1.0	0.7	0.6	0.4	1.1	1.0	1.3	3.2	0.9	1.1	2.4	1.8	0.7	0.8	1.9	1.8	2.4	2.2	2.9	2.1	0.7
1951-06-29T09:00:00+01:00	0.0	0.0	0.0	0.2	0.5	0.4	0.7	0.4	0.2	0.3	0.3	0.6	0.3	1.1	0.2	0.6	0.0	0.0	0.4	0.3	0.5
1951-06-29T12:00:00+01:00	3.7	2.8	2.3	0.3	2.1	1.9	1.0	1.2	0.5	0.5	0.9	0.4	2.0	2.4	1.1	0.4	1.4	1.3	1.1	1.2	0.4
1951-06-29T15:00:00+01:00	0.8	0.6	0.5	0.7	1.0	1.0	1.5	0.9	0.6	0.7	0.7	1.0	0.6	1.1	0.9	1.0	0.5	0.5	0.9	1.0	1.0
1951-06-29T18:00:00+01:00	1.5	1.1	0.9	1.2	1.5	1.4	1.6	1.0	0.4	0.5	0.8	0.2	1.4	1.8	1.0	0.2	1.6	1.5	0.9	1.1	1.5
1951-06-29T21:00:00+01:00	0.3	0.2	0.2	0.4	1.0	0.9	1.2	0.3	0.2	0.2	0.2	0.4	0.8	2.1	0.3	0.4	0.0	0.0	0.3	0.3	1.0
1951-06-30T00:00:00+01:00	0.2	0.1	0.1	2.1	1.2	1.1	1.8	0.0	0.3	0.3	0.0	0.5	1.2	2.5	0.0	0.5	0.0	0.0	0.0	0.0	2.5
1951-06-30T03:00:00+01:00	0.1	0.1	0.0	0.4	1.2	0.8	2.2	0.0	0.3	0.3	0.0	0.5	1.5	1.7	0.0	0.5	0.0	0.0	0.0	0.1	1.7
1951-06-30T06:00:00+01:00	0.4	0.3	0.2	0.4	1.5	0.9	2.9	0.3	0.6	0.8	0.2	1.2	1.4	1.6	0.2	1.1	0.0	0.0	0.2	0.5	1.5
1951-06-30T09:00:00+01:00	0.2	0.1	0.1	0.1	0.4	0.2	0.6	0.2	0.2	0.2	0.1	0.4	0.3	0.4	0.1	0.4	0.0	0.0	0.1	0.2	0.3
1951-06-30T12:00:00+01:00	1.0	0.7	0.5	0.0	0.2	0.2	0.3	0.1	0.1	0.1	0.0	0.2	0.7	0.6	0.1	0.2	0.4	0.3	0.1	0.3	0.3
1951-06-30T15:00:00+01:00	0.9	0.6	0.5	0.0	0.0	0.0	0.0	0.1	0.0	0.0	0.1	0.0	0.3	0.2	0.2	0.0	0.9	0.8	0.1	0.5	0.0
1951-06-30T18:00:00+01:00	0.7	0.5	0.4	0.0	0.0	0.0	0.0	0.1	0.0	0.0	0.0	0.0	0.5	0.4	0.1	0.0	0.5	0.4	0.1	0.2	0.0
1951-06-30T21:00:00+01:00	0.2	0.1	0.1	0.0	0.0	0.0	0.0	0.0	0.0	0.0	0.0	0.0	0.1	0.1	0.0	0.0	0.0	0.0	0.0	0.0	0.0
1951-07-01T00:00:00+01:00	0.0	0.0	0.0	0.0	0.0	0.0	0.0	0.0	0.0	0.0	0.0	0.0	0.0	0.0	0.0	0.0	0.0	0.0	0.0	0.0	0.0
1951-07-01T03:00:00+01:00	0.0	0.0	0.0	0.0	0.0	0.0	0.0	0.0	0.0	0.0	0.0	0.0	0.0	0.1	0.0	0.0	0.0	0.0	0.0	0.0	0.0
1951-07-01T06:00:00+01:00	0.3	0.2	0.2	0.0	0.1	0.1	0.0	0.0	0.0	0.0	0.0	0.0	0.2	0.2	0.0	0.0	0.0	0.0	0.0	0.0	0.0
1951-07-01T09:00:00+01:00	1.1	0.8	0.7	0.0	0.4	0.3	0.2	0.3	0.1	0.1	0.2	0.2	0.7	1.1	0.2	0.2	0.0	0.0	0.2	0.2	0.0
1951-07-01T12:00:00+01:00	2.5	1.8	1.6	0.0	0.8	0.6	0.5	1.7	0.6	0.6	1.3	0.4	1.3	0.8	0.9	0.4	1.9	1.6	1.4	1.4	0.0
1951-07-01T15:00:00+01:00	2.6	1.8	1.6	0.0	1.1	0.8	0.7	5.6	1.8	1.8	4.1	2.8	1.4	1.5	1.6	2.6	2.9	2.5	4.7	2.6	0.0
1951-07-01T18:00:00+01:00	0.7	0.5	0.5	0.0	0.2	0.1	0.2	2.3	0.7	0.7	1.7	1.2	0.3	0.4	0.5	1.1	0.9	0.8	1.9	0.9	0.0
1951-07-01T21:00:00+01:00	0.7	0.5	0.4	0.0	0.5	0.4	0.3	0.5	0.3	0.3	0.4	0.6	0.5	0.5	0.2	0.5	0.2	0.2	0.5	0.3	0.0
1951-07-02T00:00:00+01:00	0.5	0.4	0.3	0.0	1.3	1.0	1.2	0.7	0.5	0.5	0.5	1.2	1.0	1.3	0.4	1.1	0.2	0.2	0.6	0.7	0.0
1951-07-02T03:00:00+01:00	0.3	0.2	0.3	0.0	0.2	0.1	0.1	0.2	0.1	0.1	0.1	0.0	0.2	0.2	0.1	0.0	0.3	0.2	0.1	0.2	0.0
1951-07-02T06:00:00+01:00	0.1	0.1	0.1	0.0	0.1	0.1	0.1	0.3	0.1	0.1	0.2	0.2	0.0	0.1	0.1	0.2	0.1	0.1	0.3	0.2	0.1
1951-07-02T09:00:00+01:00	1.2	0.9	1.1	0.4	0.9	0.7	1.3	2.1	1.0	0.8	1.3	1.5	0.4	0.7	1.6	1.5	2.3	1.8	1.6	2.5	1.2
1951-07-02T12:00:00+01:00	2.0	1.5	1.8	0.3	1.8	1.5	1.6	3.4	0.9	0.8	2.1	1.2	1.4	2.5	2.4	1.2	3.6	2.9	2.7	3.7	1.2
1951-07-02T15:00:00+01:00	3.4	2.6	3.0	0.2	1.2	1.0	1.0	2.7	0.7	0.6	1.7	0.8	1.3	2.1	2.5	0.8	6.3	5.1	2.1	4.0	0.8
1951-07-02T18:00:00+01:00	1.2	0.9	1.1	0.3	0.9	0.7	0.9	1.8	0.8	0.7	1.1	1.1	0.8	1.3	0.8	1.1	0.8	0.7	1.4	1.2	0.7
1951-07-02T21:00:00+01:00	2.4	1.8	2.1	0.3	1.1	0.9	1.3	3.5	1.5	1.2	2.2	2.3	1.3	1.8	1.4	2.3	1.6	1.3	2.8	2.3	0.9
1951-07-03T00:00:00+01:00	3.6	2.7	3.1	0.4	2.6	2.1	2.7	5.2	2.0	1.6	3.2	2.2	2.6	3.1	2.4	2.2	3.3	2.6	4.1	3.8	1.7
1951-07-03T03:00:00+01:00	0.7	0.6	0.6	0.5	1.0	0.8	1.0	1.7	0.9	0.6	1.1	1.0	0.8	1.1	0.8	1.0	0.9	0.8	1.4	1.3	0.8
1951-07-03T06:00:00+01:00	1.4	1.1	1.2	0.6	1.1	0.9	1.1	2.4	1.2	0.8	1.5	1.7	0.8	0.8	1.4	1.6	1.7	1.4	2.0	2.3	0.7
1951-07-03T09:00:00+01:00	5.1	4.1	4.6	4.9	4.6	3.7	4.2	8.2	3.5	2.3	5.2	3.4	4.2	5.7	4.4	3.3	8.3	6.9	6.8	7.1	4.0
1951-07-03T12:00:00+01:00	3.7	3.0	3.4	1.9	1.1	0.9	1.4	4.8	1.8	1.2	3.0	1.6	1.6	1.1	3.0	1.6	9.2	7.6	4.0	4.9	0.8
1951-07-03T15:00:00+01:00	0.1	0.1	0.1	1.3	0.3	0.3	1.2	0.3	0.9	0.6	0.2	1.3	0.4	0.6	0.2	1.2	0.5	0.4	0.3	0.3	1.0
1951-07-03T18:00:00+01:00	0.9	0.7	0.8	0.3	0.0	0.0	0.0	0.6	0.0	0.0	0.4	0.0	0.1	0.1	0.9	0.0	2.9	2.4	0.5	1.5	0.1
1951-07-03T21:00:00+01:00	0.0	0.0	0.0	0.4	0.1	0.1	0.2	0.0	0.1	0.1	0.0	0.1	0.1	0.1	0.0	0.1	0.2	0.2	0.0	0.0	0.2
1951-07-04T00:00:00+01:00	0.6	0.5	0.5	0.9	0.7	0.6	1.1	1.5	1.0	0.7	1.0	1.1	0.0	0.0	1.4	1.0	0.9	0.7	1.3	2.4	0.8
1951-07-04T03:00:00+01:00	0.0	0.0	0.0	0.0	0.0	0.0	0.0	0.2	0.0	0.0	0.2	0.1	0.0	0.0	0.1	0.1	0.6	0.5	0.2	0.2	0.0
1951-07-04T06:00:00+01:00	0.0	0.0	0.0	0.1	0.0	0.0	0.0	0.2	0.0	0.0	0.2	0.0	0.0	0.0	0.1	0.0	0.7	0.6	0.2	0.3	0.0
1951-07-04T09:00:00+01:00	0.0	0.0	0.0	0.1	0.0	0.0	0.0	0.4	0.0	0.0	0.4	0.0	0.0	0.0	0.2	0.0	3.6	3.0	0.3	0.4	0.0
1951-07-04T12:00:00+01:00	0.0	0.0	0.0	0.2	0.0	0.0	0.0	2.4	0.0	0.0	2.4	1.7	0.0	0.0	0.5	1.7	5.6	4.7	2.0	1.2	0.0
1951-07-04T15:00:00+01:00	0.0	0.0	0.0	0.1	0.0	0.0	0.0	0.1	0.0	0.0	0.1	0.1	0.0	0.0	0.0	0.1	0.7	0.6	0.1	0.1	0.0
1951-07-04T18:00:00+01:00	0.0	0.0	0.0	0.1	0.0	0.0	0.0	0.0	0.0	0.0	0.0	0.1	0.0	0.0	0.0	0.1	0.0	0.0	0.0	0.0	0.0
1951-07-04T21:00:00+01:00	0.0	0.0	0.0	0.1	0.0	0.0	0.0	0.0	0.0	0.0	0.0	0.1	0.0	0.0	0.0	0.1	0.0	0.0	0.0	0.0	0.0
1951-07-05T00:00:00+01:00	0.0	0.0	0.0	0.0	0.0	0.0	0.0	0.0	0.0	0.0	0.0	0.1	0.0	0.0	0.0	0.1	0.0	0.0	0.0	0.0	0.0
1951-07-05T03:00:00+01:00	0.0	0.0	0.0	0.0	0.0	0.0	0.0	0.0	0.0	0.0	0.0	0.0	0.0	0.0	0.0	0.0	0.0	0.0	0.0	0.0	0.0
1951-07-05T06:00:00+01:00	0.0	0.0	0.0	0.0	0.0	0.0	0.0	0.0	0.0	0.0	0.0	0.0	0.0	0.0	0.0	0.0	0.0	0.0	0.0	0.0	0.0
1951-07-05T09:00:00+01:00	0.0	0.0	0.0	0.0	0.0	0.0	0.0	0.0	0.0	0.0	0.0	0.0	0.0	0.0	0.0	0.0	0.0	0.0	0.0	0.0	0.0
1951-07-05T12:00:00+01:00	0.0	0.0	0.0	0.0	0.0	0.0	0.0	0.0	0.0	0.0	0.0	0.0	0.0	0.0	0.0	0.0	0.1	0.1	0.0	0.0	0.0
1951-07-05T15:00:00+01:00	0.0	0.0	0.0	0.0	0.0	0.0	0.0	0.0	0.0	0.0	0.0	0.0	0.0	0.0	0.0	0.0	0.7	0.5	0.0	0.0	0.0
1951-07-05T18:00:00+01:00	0.0	0.0	0.0	0.0	0.0	0.0	0.0	0.0	0.0	0.0	0.0	0.0	0.0	0.0	0.0	0.0	1.4	1.1	0.0	0.0	0.0
1951-07-05T21:00:00+01:00	0.0	0.0	0.0	0.0	0.0	0.0	0.0	0.0	0.0	0.0	0.0	0.0	0.0	0.0	0.0	0.0	0.1	0.1	0.0	0.0	0.0
1951-07-06T00:00:00+01:00	0.0	0.0	0.0	0.0	0.0	0.0	0.0	0.0	0.0	0.0	0.0	0.0	0.0	0.0	0.0	0.0	0.0	0.0	0.0	0.0	0.0
1951-07-06T03:00:00+01:00	0.0	0.0	0.0	0.0	0.0	0.0	0.0	0.0	0.0	0.0	0.0	0.0	0.0	0.0	0.0	0.0	0.0	0.0	0.0	0.0	0.0
1951-07-06T06:00:00+01:00	0.0	0.0	0.0	0.0	0.0	0.0	0.0	0.0	0.0	0.0	0.0	0.0	0.0	0.0	0.0	0.0	0.0	0.0	0.0	0.0	0.0
1951-07-06T09:00:00+01:00	0.0	0.0	0.0	0.0	0.0	0.0	0.0	0.0	0.0	0.0	0.0	0.0	0.0	0.0	0.0	0.0	0.0	0.0	0.0	0.0	0.0
1951-07-06T12:00:00+01:00	0.0	0.0	0.0	0.0	0.0	0.0	0.0	0.0	0.0	0.0	0.0	0.0	0.0	0.0	0.0	0.0	0.0	0.0	0.0	0.0	0.0
1951-07-06T15:00:00+01:00	0.0	0.0	0.0	0.0	0.0	0.0	0.0	0.0	0.0	0.0	0.0	0.0	0.0	0.0	0.0	0.0	0.0	0.0	0.0	0.0	0.0
1951-07-06T18:00:00+01:00	0.0	0.0	0.0	0.0	0.0	0.0	0.0	0.0	0.0	0.0	0.0	0.0	0.0	0.0	0.0	0.0	0.0	0.0	0.0	0.0	0.0
1951-07-06T21:00:00+01:00	0.0	0.0	0.0	0.0	0.0	0.0	0.0	0.0	0.0	0.0	0.0	0.0	0.0	0.0	0.0	0.0	0.0	0.0	0.0	0.0	0.0
1951-07-07T00:00:00+01:00	0.0	0.0	0.0	0.0	0.0	0.0	0.0	0.0	0.0	0.0	0.0	0.0	0.0	0.0	0.0	0.0	0.0	0.0	0.0	0.0	0.0
1951-07-07T03:00:00+01:00	0.0	0.0	0.0	0.0	0.0	0.0	0.0	0.0	0.0	0.0	0.0	0.0	0.0	0.0	0.0	0.0	0.0	0.0	0.0	0.0	0.0
1951-07-07T06:00:00+01:00	0.0	0.0	0.0	0.0	0.0	0.0	0.0	0.0	0.0	0.0	0.0	0.0	0.0	0.0	0.0	0.0	0.0	0.0	0.0	0.0	0.0
1951-07-07T09:00:00+01:00	0.0	0.0	0.0	0.2	0.4	0.3	1.1	0.6	0.6	0.6	0.5	1.5	0.1	0.1	0.3	1.4	0.0	0.0	0.5	0.6	0.9
1951-07-07T12:00:00+01:00	0.0	0.0	0.0	0.0	0.0	0.0	0.1	0.0	0.0	0.0	0.0	0.3	0.0	0.0	0.0	0.3	0.0	0.0	0.0	0.0	0.1
1951-07-07T15:00:00+01:00	6.2	4.0	3.1	0.3	4.7	3.6	3.5	1.6	1.0	1.0	1.3	1.4	5.1	8.8	0.9	1.3	0.7	0.6	1.4	1.9	2.8
1951-07-07T18:00:00+01:00	2.6	1.7	1.3	0.5	3.5	2.7	4.1	4.1	2.4	2.3	3.4	4.2	2.7	3.0	1.6	3.8	0.9	0.7	3.6	3.2	3.0
1951-07-07T21:00:00+01:00	0.2	0.1	0.1	0.1	0.1	0.1	0.2	0.6	0.2	0.2	0.5	0.4	0.1	0.1	0.3	0.3	0.6	0.5	0.5	0.6	0.4
1951-07-08T00:00:00+01:00	0.0	0.0	0.0	0.1	0.0	0.0	0.0	0.3	0.0	0.0	0.2	0.1	0.0	0.0	0.1	0.1	0.5	0.4	0.2	0.2	0.3
1951-07-08T03:00:00+01:00	0.0	0.0	0.0	0.1	0.0	0.0	0.0	0.0	0.0	0.0	0.0	0.0	0.0	0.0	0.0	0.0	0.0	0.0	0.0	0.0	0.0
1951-07-08T06:00:00+01:00	0.0	0.0	0.0	0.0	0.0	0.0	0.0	0.0	0.0	0.0	0.0	0.0	0.0	0.0	0.0	0.0	0.0	0.0	0.0	0.0	0.0
1951-07-08T09:00:00+01:00	0.0	0.0	0.0	0.0	0.0	0.0	0.0	0.0	0.0	0.0	0.0	0.0	0.0	0.0	0.0	0.0	0.0	0.0	0.0	0.0	0.0
1951-07-08T12:00:00+01:00	0.0	0.0	0.0	0.0	0.0	0.0	0.0	0.0	0.0	0.0	0.0	0.0	0.0	0.0	0.0	0.0	0.0	0.0	0.0	0.0	0.0
1951-07-08T15:00:00+01:00	0.0	0.0	0.0	0.2	0.0	0.0	0.0	0.0	0.0	0.0	0.0	0.0	0.0	0.0	0.0	0.0	0.0	0.0	0.0	0.0	0.0
1951-07-08T18:00:00+01:00	0.0	0.0	0.0	0.1	0.0	0.0	0.0	0.0	0.0	0.0	0.0	0.0	0.0	0.0	0.0	0.0	0.0	0.0	0.0	0.0	0.0
1951-07-08T21:00:00+01:00	0.0	0.0	0.0	0.3	0.0	0.0	0.0	0.0	0.0	0.0	0.0	0.0	0.0	0.0	0.0	0.0	0.0	0.0	0.0	0.0	0.0
1951-07-09T00:00:00+01:00	0.0	0.0	0.0	0.4	0.0	0.0	0.0	0.0	0.0	0.0	0.0	0.0	0.0	0.0	0.0	0.0	0.0	0.0	0.0	0.0	0.0
1951-07-09T03:00:00+01:00	0.0	0.0	0.0	0.3	0.0	0.0	0.0	0.0	0.0	0.0	0.0	0.1	0.0	0.0	0.0	0.1	0.0	0.0	0.0	0.0	0.2
1951-07-09T06:00:00+01:00	0.0	0.0	0.0	0.2	0.0	0.0	0.0	0.0	0.0	0.0	0.0	0.1	0.0	0.0	0.0	0.1	0.0	0.0	0.0	0.0	0.1
1951-07-09T09:00:00+01:00	0.0	0.0	0.0	0.7	0.0	0.0	0.0	0.0	0.0	0.0	0.0	0.1	0.0	0.0	0.0	0.1	0.0	0.0	0.0	0.0	0.3
1951-07-09T12:00:00+01:00	0.0	0.0	0.0	1.0	0.0	0.0	0.1	0.0	0.0	0.0	0.0	0.2	0.0	0.0	0.0	0.2	0.0	0.0	0.0	0.0	0.5
1951-07-09T15:00:00+01:00	0.0	0.0	0.0	1.2	0.0	0.0	0.1	0.0	0.0	0.0	0.0	0.2	0.0	0.0	0.0	0.2	0.0	0.0	0.0	0.0	0.6
1951-07-09T18:00:00+01:00	0.0	0.0	0.0	1.5	0.0	0.0	0.1	0.0	0.0	0.0	0.0	0.2	0.0	0.0	0.0	0.2	0.0	0.0	0.0	0.0	0.8
1951-07-09T21:00:00+01:00	0.0	0.0	0.0	0.6	0.0	0.0	0.1	0.0	0.0	0.0	0.0	0.2	0.0	0.0	0.0	0.2	0.0	0.0	0.0	0.0	0.5
1951-07-10T00:00:00+01:00	0.0	0.0	0.0	1.0	0.0	0.0	0.1	0.0	0.0	0.0	0.0	0.2	0.0	0.0	0.0	0.2	0.0	0.0	0.0	0.0	0.4
1951-07-10T03:00:00+01:00	0.0	0.0	0.0	0.5	0.0	0.0	0.1	0.0	0.0	0.0	0.0	0.1	0.0	0.0	0.0	0.1	0.0	0.0	0.0	0.0	0.4
1951-07-10T06:00:00+01:00	0.0	0.0	0.0	0.5	0.0	0.0	0.0	0.0	0.0	0.0	0.0	0.1	0.0	0.0	0.0	0.1	0.0	0.0	0.0	0.0	0.3
1951-07-10T09:00:00+01:00	0.0	0.0	0.0	0.2	0.0	0.0	0.0	0.0	0.0	0.0	0.0	0.1	0.0	0.0	0.0	0.1	0.0	0.0	0.0	0.0	0.1
1951-07-10T12:00:00+01:00	0.0	0.0	0.0	0.9	0.0	0.0	0.1	0.0	0.0	0.0	0.0	0.1	0.0	0.0	0.0	0.1	0.0	0.0	0.0	0.0	0.5
1951-07-10T15:00:00+01:00	0.0	0.0	0.0	0.9	0.0	0.0	0.1	0.0	0.0	0.0	0.0	0.1	0.0	0.0	0.0	0.1	0.0	0.0	0.0	0.0	0.7
1951-07-10T18:00:00+01:00	0.0	0.0	0.0	0.5	0.0	0.0	0.0	0.0	0.0	0.0	0.0	0.1	0.0	0.0	0.0	0.1	0.0	0.0	0.0	0.0	0.3
1951-07-10T21:00:00+01:00	0.0	0.0	0.0	0.7	0.0	0.0	0.1	0.0	0.0	0.0	0.0	0.1	0.0	0.0	0.0	0.1	0.0	0.0	0.0	0.0	0.3
1951-07-11T00:00:00+01:00	0.0	0.0	0.0	0.6	0.0	0.0	0.1	0.0	0.0	0.0	0.0	0.1	0.0	0.0	0.0	0.1	0.0	0.0	0.0	0.0	0.5
1951-07-11T03:00:00+01:00	0.0	0.0	0.0	0.7	0.0	0.0	0.1	0.0	0.0	0.0	0.0	0.1	0.0	0.0	0.0	0.1	0.0	0.0	0.0	0.0	0.3
1951-07-11T06:00:00+01:00	0.0	0.0	0.0	0.6	0.0	0.0	0.1	0.0	0.0	0.0	0.0	0.2	0.0	0.0	0.0	0.2	0.0	0.0	0.0	0.0	0.2
1951-07-11T09:00:00+01:00	0.0	0.0	0.0	0.8	0.0	0.0	0.1	0.0	0.0	0.0	0.0	0.2	0.0	0.0	0.0	0.2	0.0	0.0	0.0	0.0	0.5
1951-07-11T12:00:00+01:00	0.0	0.0	0.0	0.5	0.0	0.0	0.0	0.0	0.0	0.0	0.0	0.1	0.0	0.0	0.0	0.2	0.0	0.0	0.0	0.0	0.2
1951-07-11T15:00:00+01:00	0.0	0.0	0.0	0.5	0.0	0.0	0.1	0.0	0.0	0.0	0.0	0.2	0.0	0.0	0.0	0.2	0.0	0.0	0.0	0.0	0.3
1951-07-11T18:00:00+01:00	0.0	0.0	0.0	0.8	0.0	0.0	0.1	0.0	0.0	0.0	0.0	0.2	0.0	0.0	0.0	0.2	0.0	0.0	0.0	0.0	0.4
1951-07-11T21:00:00+01:00	0.0	0.0	0.0	1.2	0.0	0.0	0.1	0.0	0.0	0.0	0.0	0.3	0.0	0.0	0.0	0.3	0.0	0.0	0.0	0.0	0.6
1951-07-12T00:00:00+01:00	0.0	0.0	0.0	1.2	0.0	0.0	0.1	0.0	0.0	0.0	0.0	0.3	0.0	0.0	0.0	0.3	0.0	0.0	0.0	0.0	0.6
1951-07-12T03:00:00+01:00	0.0	0.0	0.0	0.7	0.0	0.0	0.0	0.0	0.0	0.0	0.0	0.4	0.0	0.0	0.0	0.3	0.0	0.0	0.0	0.0	0.1
1951-07-12T06:00:00+01:00	0.0	0.0	0.0	1.1	0.0	0.0	0.1	0.0	0.0	0.0	0.0	0.6	0.0	0.0	0.0	0.5	0.0	0.0	0.0	0.0	0.2
1951-07-12T09:00:00+01:00	0.0	0.0	0.0	0.9	0.0	0.0	0.0	0.0	0.0	0.0	0.0	0.5	0.0	0.0	0.0	0.4	0.0	0.0	0.0	0.0	0.1
1951-07-12T12:00:00+01:00	0.0	0.0	0.0	0.4	0.0	0.0	0.0	0.0	0.0	0.0	0.0	0.3	0.0	0.0	0.0	0.3	0.0	0.0	0.0	0.0	0.1
1951-07-12T15:00:00+01:00	0.0	0.0	0.0	0.5	0.0	0.0	0.0	0.0	0.0	0.0	0.0	0.4	0.0	0.0	0.0	0.4	0.0	0.0	0.0	0.0	0.1
1951-07-12T18:00:00+01:00	0.0	0.0	0.0	0.5	0.0	0.0	0.0	0.0	0.0	0.0	0.0	0.5	0.0	0.0	0.0	0.4	0.0	0.0	0.0	0.0	0.1
1951-07-12T21:00:00+01:00	0.0	0.0	0.0	0.6	0.0	0.0	0.0	0.0	0.0	0.0	0.0	0.4	0.0	0.0	0.0	0.3	0.0	0.0	0.0	0.0	0.1
1951-07-13T00:00:00+01:00	0.0	0.0	0.0	0.5	0.0	0.0	0.0	0.0	0.0	0.0	0.0	0.3	0.0	0.0	0.0	0.3	0.0	0.0	0.0	0.0	0.1
1951-07-13T03:00:00+01:00	0.0	0.0	0.0	0.0	0.0	0.0	0.0	0.0	0.0	0.0	0.0	0.0	0.0	0.0	0.0	0.0	0.0	0.0	0.0	0.0	0.0
1951-07-13T06:00:00+01:00	0.0	0.0	0.0	0.0	0.0	0.0	0.0	0.0	0.0	0.0	0.0	0.0	0.0	0.0	0.0	0.0	0.0	0.0	0.0	0.0	0.0
1951-07-13T09:00:00+01:00	0.0	0.0	0.0	0.0	0.0	0.0	0.0	0.0	0.0	0.0	0.0	0.0	0.0	0.0	0.0	0.0	0.0	0.0	0.0	0.0	0.0
1951-07-13T12:00:00+01:00	0.0	0.0	0.0	0.0	0.0	0.0	0.0	0.0	0.0	0.0	0.0	0.0	0.0	0.0	0.0	0.0	0.0	0.0	0.0	0.0	0.0
1951-07-13T15:00:00+01:00	0.0	0.0	0.0	0.0	0.0	0.0	0.0	0.0	0.0	0.0	0.0	0.0	0.0	0.0	0.0	0.0	0.0	0.0	0.0	0.0	0.0
1951-07-13T18:00:00+01:00	0.0	0.0	0.0	0.0	0.0	0.0	0.0	0.0	0.0	0.0	0.0	0.0	0.0	0.0	0.0	0.0	0.0	0.0	0.0	0.0	0.0
1951-07-13T21:00:00+01:00	0.0	0.0	0.0	0.0	0.0	0.0	0.0	0.0	0.0	0.0	0.0	0.0	0.0	0.0	0.0	0.0	0.0	0.0	0.0	0.0	0.0
1951-07-14T00:00:00+01:00	0.0	0.0	0.0	0.0	0.0	0.0	0.0	0.0	0.0	0.0	0.0	0.0	0.0	0.0	0.0	0.0	0.0	0.0	0.0	0.0	0.0
1951-07-14T03:00:00+01:00	0.0	0.0	0.0	0.0	0.0	0.0	0.0	0.0	0.0	0.0	0.0	0.0	0.0	0.0	0.0	0.0	0.0	0.0	0.0	0.0	0.0
1951-07-14T06:00:00+01:00	0.0	0.0	0.0	0.0	0.0	0.0	0.0	0.0	0.0	0.0	0.0	0.0	0.0	0.0	0.0	0.0	0.0	0.0	0.0	0.0	0.0
1951-07-14T09:00:00+01:00	0.0	0.0	0.0	0.0	0.0	0.0	0.0	0.0	0.0	0.0	0.0	0.0	0.0	0.0	0.0	0.0	0.0	0.0	0.0	0.0	0.0
1951-07-14T12:00:00+01:00	0.0	0.0	0.0	0.0	0.0	0.0	0.0	0.0	0.0	0.0	0.0	0.0	0.0	0.0	0.0	0.0	0.0	0.0	0.0	0.0	0.0
1951-07-14T15:00:00+01:00	0.0	0.0	0.0	0.0	0.0	0.0	0.0	0.0	0.0	0.0	0.0	0.0	0.0	0.0	0.0	0.0	0.0	0.0	0.0	0.0	0.0
1951-07-14T18:00:00+01:00	0.0	0.0	0.0	0.0	0.0	0.0	0.0	0.0	0.0	0.0	0.0	0.0	0.0	0.0	0.0	0.0	0.0	0.0	0.0	0.0	0.0
1951-07-14T21:00:00+01:00	0.0	0.0	0.0	0.0	0.0	0.0	0.0	0.0	0.0	0.0	0.0	0.0	0.0	0.0	0.0	0.0	0.0	0.0	0.0	0.0	0.0
1951-07-15T00:00:00+01:00	0.0	0.0	0.0	0.0	0.0	0.0	0.0	0.0	0.0	0.0	0.0	0.0	0.0	0.0	0.0	0.0	0.0	0.0	0.0	0.0	0.0
1951-07-15T03:00:00+01:00	0.0	0.0	0.0	0.0	0.0	0.0	0.0	0.0	0.0	0.0	0.0	0.0	0.0	0.0	0.0	0.0	0.0	0.0	0.0	0.0	0.0
1951-07-15T06:00:00+01:00	0.0	0.0	0.0	0.0	0.0	0.0	0.0	0.0	0.0	0.0	0.0	0.0	0.0	0.0	0.0	0.0	0.0	0.0	0.0	0.0	0.0
1951-07-15T09:00:00+01:00	0.0	0.0	0.0	0.0	0.0	0.0	0.0	0.0	0.0	0.0	0.0	0.0	0.0	0.0	0.0	0.0	0.0	0.0	0.0	0.0	0.0
1951-07-15T12:00:00+01:00	0.0	0.0	0.0	0.0	0.0	0.0	0.0	0.0	0.0	0.0	0.0	0.0	0.0	0.0	0.0	0.0	0.0	0.0	0.0	0.0	0.0
1951-07-15T15:00:00+01:00	0.0	0.0	0.0	0.0	0.0	0.0	0.0	0.0	0.0	0.0	0.0	0.0	0.0	0.0	0.0	0.0	1.0	0.9	0.0	0.0	0.0
1951-07-15T18:00:00+01:00	0.0	0.0	0.0	0.0	0.0	0.0	0.0	0.0	0.0	0.0	0.0	0.0	0.0	0.0	0.0	0.0	0.0	0.0	0.0	0.0	0.0
1951-07-15T21:00:00+01:00	0.0	0.0	0.0	0.0	0.0	0.0	0.0	0.0	0.0	0.0	0.0	0.0	0.0	0.0	0.0	0.0	0.0	0.0	0.0	0.0	0.0
1951-07-16T00:00:00+01:00	0.0	0.0	0.0	0.0	0.0	0.0	0.0	0.0	0.0	0.0	0.0	0.0	0.0	0.0	0.0	0.0	0.0	0.0	0.0	0.0	0.0
1951-07-16T03:00:00+01:00	0.0	0.0	0.0	1.0	0.0	0.0	0.3	0.0	0.2	0.1	0.0	0.3	0.0	0.0	0.0	0.3	0.0	0.0	0.0	0.0	0.7
1951-07-16T06:00:00+01:00	0.0	0.0	0.0	0.5	0.0	0.0	0.3	0.0	0.1	0.0	0.0	0.1	0.0	0.0	0.0	0.2	0.0	0.0	0.0	0.0	0.5
1951-07-16T09:00:00+01:00	0.0	0.0	0.0	0.9	0.0	0.0	0.4	0.0	0.2	0.1	0.0	0.3	0.0	0.0	0.0	0.3	0.0	0.0	0.0	0.0	0.9
1951-07-16T12:00:00+01:00	0.0	0.0	0.0	0.6	0.0	0.0	0.1	0.0	0.1	0.0	0.0	0.1	0.0	0.0	0.0	0.1	0.0	0.0	0.0	0.0	0.5
1951-07-16T15:00:00+01:00	0.0	0.0	0.0	0.6	0.0	0.0	0.1	0.0	0.1	0.0	0.0	0.1	0.0	0.0	0.0	0.1	0.0	0.0	0.0	0.0	0.4
1951-07-16T18:00:00+01:00	0.0	0.0	0.0	1.4	0.0	0.0	0.3	0.0	0.2	0.1	0.0	0.2	0.0	0.0	0.0	0.3	0.0	0.0	0.0	0.0	0.8
1951-07-16T21:00:00+01:00	0.0	0.0	0.0	1.2	0.0	0.0	0.8	0.0	0.4	0.2	0.0	0.6	0.0	0.1	0.0	0.7	0.0	0.0	0.0	0.0	1.4
1951-07-17T00:00:00+01:00	0.0	0.0	0.0	0.5	0.0	0.0	0.2	0.0	0.1	0.0	0.0	0.1	0.0	0.0	0.0	0.1	0.0	0.0	0.0	0.0	0.4
1951-07-17T03:00:00+01:00	0.0	0.0	0.0	0.0	0.0	0.0	0.0	0.0	0.0	0.0	0.0	0.0	0.0	0.0	0.0	0.0	0.0	0.0	0.0	0.0	0.0
1951-07-17T06:00:00+01:00	0.0	0.0	0.0	0.0	0.0	0.0	0.0	0.0	0.0	0.0	0.0	0.0	0.0	0.0	0.0	0.0	0.0	0.0	0.0	0.0	0.0
1951-07-17T09:00:00+01:00	0.0	0.0	0.0	0.0	0.0	0.0	0.0	0.0	0.0	0.0	0.0	0.0	0.0	0.0	0.0	0.0	0.0	0.0	0.0	0.0	0.0
1951-07-17T12:00:00+01:00	0.0	0.0	0.0	0.0	0.0	0.0	0.0	0.0	0.0	0.0	0.0	0.0	0.0	0.0	0.0	0.0	0.0	0.0	0.0	0.0	0.0
1951-07-17T15:00:00+01:00	0.0	0.0	0.0	0.0	0.0	0.0	0.0	0.0	0.0	0.0	0.0	0.0	0.0	0.0	0.0	0.0	0.0	0.0	0.0	0.0	0.0
1951-07-17T18:00:00+01:00	0.0	0.0	0.0	0.0	0.0	0.0	0.0	0.0	0.0	0.0	0.0	0.0	0.0	0.0	0.0	0.0	0.0	0.0	0.0	0.0	0.0
1951-07-17T21:00:00+01:00	0.0	0.0	0.0	0.0	0.0	0.0	0.0	0.0	0.0	0.0	0.0	0.0	0.0	0.0	0.0	0.0	0.0	0.0	0.0	0.0	0.0
1951-07-18T00:00:00+01:00	0.0	0.0	0.0	0.0	0.0	0.0	0.0	0.0	0.0	0.0	0.0	0.0	0.0	0.0	0.0	0.0	0.0	0.0	0.0	0.0	0.0
1951-07-18T03:00:00+01:00	0.0	0.0	0.0	0.0	0.0	0.0	0.0	0.0	0.0	0.0	0.0	0.0	0.0	0.0	0.0	0.0	0.0	0.0	0.0	0.0	0.0
1951-07-18T06:00:00+01:00	0.0	0.0	0.0	0.0	0.0	0.0	0.0	0.0	0.0	0.0	0.0	0.0	0.0	0.0	0.0	0.0	0.0	0.0	0.0	0.0	0.0
1951-07-18T09:00:00+01:00	0.0	0.0	0.0	0.0	0.0	0.0	0.0	0.0	0.0	0.0	0.0	0.0	0.0	0.0	0.0	0.0	0.0	0.0	0.0	0.0	0.0
1951-07-18T12:00:00+01:00	0.0	0.0	0.0	0.0	0.0	0.0	0.0	0.0	0.0	0.0	0.0	0.0	0.0	0.0	0.0	0.0	0.0	0.0	0.0	0.0	0.0
1951-07-18T15:00:00+01:00	0.0	0.0	0.0	0.0	0.0	0.0	0.0	0.0	0.0	0.0	0.0	0.0	0.0	0.0	0.0	0.0	0.0	0.0	0.0	0.0	0.0
1951-07-18T18:00:00+01:00	0.0	0.0	0.0	0.0	0.0	0.0	0.0	0.0	0.0	0.0	0.0	0.0	0.0	0.0	0.0	0.0	0.0	0.0	0.0	0.0	0.0
1951-07-18T21:00:00+01:00	0.0	0.0	0.0	0.0	0.0	0.0	0.0	0.0	0.0	0.0	0.0	0.0	0.0	0.0	0.0	0.0	0.0	0.0	0.0	0.0	0.0
1951-07-19T00:00:00+01:00	0.0	0.0	0.0	0.0	0.0	0.0	0.0	0.0	0.0	0.0	0.0	0.0	0.0	0.0	0.0	0.0	0.0	0.0	0.0	0.0	0.0
1951-07-19T03:00:00+01:00	0.0	0.0	0.0	0.0	0.0	0.0	0.0	0.0	0.0	0.0	0.0	0.0	0.0	0.0	0.0	0.0	0.0	0.0	0.0	0.0	0.0
1951-07-19T06:00:00+01:00	0.0	0.0	0.0	0.0	0.0	0.0	0.0	0.0	0.0	0.0	0.0	0.0	0.0	0.0	0.0	0.0	0.0	0.0	0.0	0.0	0.0
1951-07-19T09:00:00+01:00	0.0	0.0	0.0	0.0	0.0	0.0	0.0	0.0	0.0	0.0	0.0	0.0	0.0	0.0	0.0	0.0	0.0	0.0	0.0	0.0	0.0
1951-07-19T12:00:00+01:00	0.0	0.0	0.0	0.0	0.0	0.0	0.0	0.0	0.0	0.0	0.0	0.0	0.0	0.0	0.0	0.0	0.0	0.0	0.0	0.0	0.0
1951-07-19T15:00:00+01:00	0.0	0.0	0.0	0.0	0.0	0.0	0.0	0.0	0.0	0.0	0.0	0.0	0.0	0.0	0.0	0.0	0.0	0.0	0.0	0.0	0.0
1951-07-19T18:00:00+01:00	0.0	0.0	0.0	0.0	0.0	0.0	0.0	0.0	0.0	0.0	0.0	0.0	0.0	0.0	0.0	0.0	0.0	0.0	0.0	0.0	0.0
1951-07-19T21:00:00+01:00	0.0	0.0	0.0	0.0	0.0	0.0	0.0	0.0	0.0	0.0	0.0	0.0	0.0	0.0	0.0	0.0	0.0	0.0	0.0	0.0	0.0
1951-07-20T00:00:00+01:00	0.0	0.0	0.0	0.0	0.0	0.0	0.0	0.0	0.0	0.0	0.0	0.0	0.0	0.0	0.0	0.0	0.0	0.0	0.0	0.0	0.0
1951-07-20T03:00:00+01:00	0.0	0.0	0.0	0.0	0.0	0.0	0.0	0.0	0.0	0.0	0.0	0.0	0.0	0.0	0.0	0.0	0.0	0.0	0.0	0.0	0.0
1951-07-20T06:00:00+01:00	0.0	0.0	0.0	0.0	0.0	0.0	0.0	0.0	0.0	0.0	0.0	0.0	0.0	0.0	0.0	0.0	0.0	0.0	0.0	0.0	0.0
1951-07-20T09:00:00+01:00	0.0	0.0	0.0	0.0	0.0	0.0	0.0	0.0	0.0	0.0	0.0	0.0	0.0	0.0	0.0	0.0	0.0	0.0	0.0	0.0	0.0
1951-07-20T12:00:00+01:00	0.0	0.0	0.0	0.0	0.0	0.0	0.0	0.0	0.0	0.0	0.0	0.0	0.0	0.0	0.0	0.0	0.0	0.0	0.0	0.0	0.0
1951-07-20T15:00:00+01:00	0.0	0.0	0.0	0.0	0.0	0.0	0.0	0.0	0.0	0.0	0.0	0.0	0.0	0.0	0.0	0.0	0.0	0.0	0.0	0.0	0.0
1951-07-20T18:00:00+01:00	0.0	0.0	0.0	0.0	0.0	0.0	0.0	0.0	0.0	0.0	0.0	0.0	0.0	0.0	0.0	0.0	0.0	0.0	0.0	0.0	0.0
1951-07-20T21:00:00+01:00	0.0	0.0	0.0	0.0	0.0	0.0	0.0	0.0	0.0	0.0	0.0	0.0	0.0	0.0	0.0	0.0	0.0	0.0	0.0	0.0	0.0
1951-07-21T00:00:00+01:00	0.0	0.0	0.0	0.0	0.0	0.0	0.0	0.0	0.0	0.0	0.0	0.0	0.0	0.0	0.0	0.0	0.0	0.0	0.0	0.0	0.0
1951-07-21T03:00:00+01:00	0.0	0.0	0.0	0.0	0.0	0.0	0.0	0.0	0.0	0.0	0.0	0.0	0.0	0.0	0.0	0.0	0.0	0.0	0.0	0.0	0.0
1951-07-21T06:00:00+01:00	0.0	0.0	0.0	0.0	0.0	0.0	0.0	0.0	0.0	0.0	0.0	0.0	0.0	0.0	0.0	0.0	0.0	0.0	0.0	0.0	0.0
1951-07-21T09:00:00+01:00	0.0	0.0	0.0	0.0	0.0	0.0	0.0	0.0	0.0	0.0	0.0	0.0	0.0	0.0	0.0	0.0	0.0	0.0	0.0	0.0	0.0
1951-07-21T12:00:00+01:00	0.0	0.0	0.0	0.0	0.0	0.0	0.0	0.0	0.0	0.0	0.0	0.0	0.0	0.0	0.0	0.0	0.0	0.0	0.0	0.0	0.0
1951-07-21T15:00:00+01:00	0.0	0.0	0.0	0.0	0.0	0.0	0.0	0.0	0.0	0.0	0.0	0.0	0.0	0.0	0.0	0.0	0.0	0.0	0.0	0.0	0.0
1951-07-21T18:00:00+01:00	0.0	0.0	0.0	0.0	0.0	0.0	0.0	0.0	0.0	0.0	0.0	0.0	0.0	0.0	0.0	0.0	0.0	0.0	0.0	0.0	0.0
1951-07-21T21:00:00+01:00	0.0	0.0	0.0	0.0	0.0	0.0	0.0	0.0	0.0	0.0	0.0	0.0	0.0	0.0	0.0	0.0	0.0	0.0	0.0	0.0	0.0
1951-07-22T00:00:00+01:00	0.0	0.0	0.0	0.0	0.0	0.0	0.0	0.0	0.0	0.0	0.0	0.0	0.0	0.0	0.0	0.0	0.0	0.0	0.0	0.0	0.0
1951-07-22T03:00:00+01:00	0.0	0.0	0.0	0.0	0.0	0.0	0.0	0.0	0.0	0.0	0.0	0.0	0.0	0.0	0.0	0.0	0.0	0.0	0.0	0.0	0.0
1951-07-22T06:00:00+01:00	0.0	0.0	0.0	0.0	0.0	0.0	0.0	0.0	0.0	0.0	0.0	0.0	0.0	0.0	0.0	0.0	0.0	0.0	0.0	0.0	0.0
1951-07-22T09:00:00+01:00	0.0	0.0	0.0	0.0	0.0	0.0	0.0	0.0	0.0	0.0	0.0	0.0	0.0	0.0	0.0	0.0	0.0	0.0	0.0	0.0	0.0
1951-07-22T12:00:00+01:00	0.0	0.0	0.0	0.0	0.0	0.0	0.0	0.0	0.0	0.0	0.0	0.0	0.0	0.0	0.0	0.0	0.0	0.0	0.0	0.0	0.0
1951-07-22T15:00:00+01:00	0.0	0.0	0.0	0.0	0.0	0.0	0.0	0.0	0.0	0.0	0.0	0.0	0.0	0.0	0.0	0.0	0.0	0.0	0.0	0.0	0.0
1951-07-22T18:00:00+01:00	0.0	0.0	0.0	0.0	0.0	0.0	0.0	0.0	0.0	0.0	0.0	0.0	0.0	0.0	0.0	0.0	0.0	0.0	0.0	0.0	0.0
1951-07-22T21:00:00+01:00	0.0	0.0	0.0	0.0	0.0	0.0	0.0	0.0	0.0	0.0	0.0	0.0	0.0	0.0	0.0	0.0	0.0	0.0	0.0	0.0	0.0
1951-07-23T00:00:00+01:00	0.0	0.0	0.0	0.0	0.0	0.0	0.0	0.0	0.0	0.0	0.0	0.0	0.0	0.0	0.0	0.0	0.0	0.0	0.0	0.0	0.0
1951-07-23T03:00:00+01:00	0.0	0.0	0.0	0.0	0.0	0.0	0.0	0.0	0.0	0.0	0.0	0.0	0.0	0.0	0.0	0.0	0.0	0.0	0.0	0.0	0.0
1951-07-23T06:00:00+01:00	0.0	0.0	0.0	0.0	0.0	0.0	0.0	0.0	0.0	0.0	0.0	0.0	0.0	0.0	0.0	0.0	0.0	0.0	0.0	0.0	0.0
1951-07-23T09:00:00+01:00	0.0	0.0	0.0	0.0	0.0	0.0	0.0	0.0	0.0	0.0	0.0	0.0	0.0	0.0	0.0	0.0	0.0	0.0	0.0	0.0	0.0
1951-07-23T12:00:00+01:00	0.0	0.0	0.0	0.0	0.0	0.0	0.0	0.0	0.0	0.0	0.0	0.0	0.0	0.0	0.0	0.0	0.0	0.0	0.0	0.0	0.0
1951-07-23T15:00:00+01:00	0.0	0.0	0.0	0.0	0.0	0.0	0.0	0.0	0.0	0.0	0.0	0.0	0.0	0.0	0.0	0.0	0.0	0.0	0.0	0.0	0.0
1951-07-23T18:00:00+01:00	0.0	0.0	0.0	0.0	0.0	0.0	0.0	0.0	0.0	0.0	0.0	0.0	0.0	0.0	0.0	0.0	0.0	0.0	0.0	0.0	0.0
1951-07-23T21:00:00+01:00	0.0	0.0	0.0	0.0	0.0	0.0	0.0	0.0	0.0	0.0	0.0	0.0	0.0	0.0	0.0	0.0	0.0	0.0	0.0	0.0	0.0
1951-07-24T00:00:00+01:00	0.0	0.0	0.0	0.0	0.0	0.0	0.0	0.0	0.0	0.0	0.0	0.0	0.0	0.0	0.0	0.0	0.0	0.0	0.0	0.0	0.0
1951-07-24T03:00:00+01:00	0.0	0.0	0.0	0.0	0.0	0.0	0.0	0.0	0.0	0.0	0.0	0.0	0.0	0.0	0.0	0.0	0.0	0.0	0.0	0.0	0.0
1951-07-24T06:00:00+01:00	0.0	0.0	0.0	0.0	0.0	0.0	0.0	0.0	0.0	0.0	0.0	0.0	0.0	0.0	0.0	0.0	0.0	0.0	0.0	0.0	0.0
1951-07-24T09:00:00+01:00	0.0	0.0	0.0	0.0	0.0	0.0	0.0	0.0	0.0	0.0	0.0	0.0	0.0	0.0	0.0	0.0	0.0	0.0	0.0	0.0	0.0
1951-07-24T12:00:00+01:00	0.0	0.0	0.0	0.0	0.0	0.0	0.0	0.0	0.0	0.0	0.0	0.0	0.0	0.0	0.0	0.0	0.0	0.0	0.0	0.0	0.0
1951-07-24T15:00:00+01:00	0.0	0.0	0.0	0.0	0.0	0.0	0.0	0.0	0.0	0.0	0.0	0.0	0.0	0.0	0.0	0.0	0.0	0.0	0.0	0.0	0.0
1951-07-24T18:00:00+01:00	0.0	0.0	0.0	0.0	0.0	0.0	0.0	0.0	0.0	0.0	0.0	0.0	0.0	0.0	0.0	0.0	0.0	0.0	0.0	0.0	0.0
1951-07-24T21:00:00+01:00	0.0	0.0	0.0	0.0	0.0	0.0	0.0	0.0	0.0	0.0	0.0	0.0	0.0	0.0	0.0	0.0	0.0	0.0	0.0	0.0	0.0
1951-07-25T00:00:00+01:00	0.0	0.0	0.0	0.0	0.0	0.0	0.0	0.0	0.0	0.0	0.0	0.0	0.0	0.0	0.0	0.0	0.0	0.0	0.0	0.0	0.0
1951-07-25T03:00:00+01:00	0.0	0.0	0.0	0.0	0.1	0.1	0.3	0.1	0.1	0.1	0.1	0.2	0.2	0.3	0.1	0.2	0.0	0.0	0.1	0.1	0.1
1951-07-25T06:00:00+01:00	0.3	0.2	0.1	0.0	0.4	0.3	0.6	0.4	0.3	0.2	0.4	0.5	0.4	0.2	0.3	0.5	0.1	0.1	0.4	0.4	0.2
1951-07-25T09:00:00+01:00	0.3	0.2	0.1	0.0	0.3	0.3	0.5	0.3	0.2	0.2	0.3	0.4	0.4	0.3	0.2	0.5	0.1	0.1	0.3	0.3	0.2
1951-07-25T12:00:00+01:00	0.3	0.3	0.1	0.0	0.3	0.2	0.4	0.2	0.2	0.1	0.2	0.4	0.2	0.2	0.3	0.4	0.4	0.3	0.2	0.4	0.2
1951-07-25T15:00:00+01:00	1.7	1.4	0.7	0.0	0.3	0.2	0.5	0.8	0.2	0.2	0.8	0.2	0.9	0.4	1.0	0.2	1.5	1.2	0.9	1.3	0.1
1951-07-25T18:00:00+01:00	1.5	1.2	0.7	0.0	0.6	0.5	0.5	0.3	0.1	0.1	0.3	0.2	1.2	1.2	0.4	0.3	0.6	0.5	0.3	0.6	0.2
1951-07-25T21:00:00+01:00	1.7	1.4	0.7	0.0	1.5	1.3	1.9	0.4	0.6	0.4	0.4	0.9	2.4	2.0	0.4	1.0	0.0	0.0	0.5	0.5	0.7
1951-07-26T00:00:00+01:00	1.2	1.0	0.5	0.0	0.8	0.7	0.7	0.3	0.3	0.2	0.3	0.4	1.1	0.8	0.3	0.5	0.1	0.1	0.3	0.3	0.2
1951-07-26T03:00:00+01:00	3.1	2.5	1.7	0.0	1.0	0.7	0.0	0.2	0.0	0.0	0.1	0.0	2.4	1.2	0.2	0.0	0.3	0.2	0.2	0.5	0.0
1951-07-26T06:00:00+01:00	1.3	1.1	0.7	0.0	0.4	0.3	0.0	0.4	0.0	0.0	0.1	0.0	0.8	0.1	0.3	0.0	0.8	0.6	0.3	0.8	0.0
1951-07-26T09:00:00+01:00	0.0	0.0	0.0	0.0	0.0	0.0	0.0	0.0	0.0	0.0	0.0	0.0	0.0	0.0	0.0	0.0	0.2	0.1	0.0	0.0	0.0
1951-07-26T12:00:00+01:00	0.0	0.0	0.0	0.0	0.0	0.0	0.0	0.0	0.0	0.0	0.0	0.0	0.0	0.0	0.0	0.0	0.2	0.1	0.0	0.0	0.0
1951-07-26T15:00:00+01:00	0.0	0.0	0.0	0.0	0.0	0.0	0.0	0.2	0.0	0.0	0.1	0.0	0.0	0.0	0.2	0.0	0.8	0.7	0.1	0.4	0.0
1951-07-26T18:00:00+01:00	0.0	0.0	0.0	0.0	0.0	0.0	0.0	0.0	0.0	0.0	0.0	0.0	0.0	0.0	0.0	0.0	0.0	0.0	0.0	0.0	0.0
1951-07-26T21:00:00+01:00	0.0	0.0	0.0	0.0	0.0	0.0	0.0	0.0	0.0	0.0	0.0	0.0	0.0	0.0	0.0	0.0	0.0	0.0	0.0	0.0	0.0
1951-07-27T00:00:00+01:00	0.0	0.0	0.0	0.0	0.0	0.0	0.0	0.0	0.0	0.0	0.0	0.0	0.0	0.0	0.0	0.0	0.0	0.0	0.0	0.0	0.0
1951-07-27T03:00:00+01:00	0.0	0.0	0.0	0.0	0.0	0.0	0.0	0.0	0.0	0.0	0.0	0.0	0.0	0.0	0.0	0.0	0.0	0.0	0.0	0.0	0.0
1951-07-27T06:00:00+01:00	0.0	0.0	0.0	0.0	0.0	0.0	0.0	0.0	0.0	0.0	0.0	0.0	0.0	0.0	0.0	0.0	0.0	0.0	0.0	0.0	0.0
1951-07-27T09:00:00+01:00	0.0	0.0	0.0	0.0	0.0	0.0	0.0	0.0	0.0	0.0	0.0	0.0	0.0	0.0	0.0	0.0	0.0	0.0	0.0	0.0	0.0
1951-07-27T12:00:00+01:00	0.0	0.0	0.0	0.0	0.0	0.0	0.0	0.0	0.0	0.0	0.0	0.0	0.0	0.0	0.0	0.0	0.0	0.0	0.0	0.0	0.0
1951-07-27T15:00:00+01:00	0.0	0.0	0.0	0.0	0.0	0.0	0.0	0.0	0.0	0.0	0.0	0.0	0.0	0.0	0.0	0.0	0.0	0.0	0.0	0.0	0.0
1951-07-27T18:00:00+01:00	0.0	0.0	0.0	0.0	0.0	0.0	0.0	0.0	0.0	0.0	0.0	0.0	0.0	0.0	0.0	0.0	0.0	0.0	0.0	0.0	0.0
1951-07-27T21:00:00+01:00	0.0	0.0	0.0	0.0	0.0	0.0	0.0	0.0	0.0	0.0	0.0	0.0	0.0	0.0	0.0	0.0	0.0	0.0	0.0	0.0	0.0
1951-07-28T00:00:00+01:00	0.0	0.0	0.0	0.0	0.0	0.0	0.0	0.0	0.0	0.0	0.0	0.0	0.0	0.0	0.0	0.0	0.0	0.0	0.0	0.0	0.0
1951-07-28T03:00:00+01:00	0.0	0.0	0.0	0.0	0.0	0.0	0.0	0.0	0.0	0.0	0.0	0.0	0.0	0.0	0.0	0.0	0.0	0.0	0.0	0.0	0.0
1951-07-28T06:00:00+01:00	0.0	0.0	0.0	0.0	0.0	0.0	0.0	0.0	0.0	0.0	0.0	0.0	0.0	0.0	0.0	0.0	0.0	0.0	0.0	0.0	0.0
1951-07-28T09:00:00+01:00	0.0	0.0	0.0	0.0	0.0	0.0	0.0	0.0	0.0	0.0	0.0	0.0	0.0	0.0	0.0	0.0	0.0	0.0	0.0	0.0	0.0
1951-07-28T12:00:00+01:00	0.0	0.0	0.0	0.0	0.0	0.0	0.0	0.0	0.0	0.0	0.0	0.0	0.0	0.0	0.0	0.0	0.0	0.0	0.0	0.0	0.0
1951-07-28T15:00:00+01:00	0.0	0.0	0.0	0.0	0.0	0.0	0.0	0.0	0.0	0.0	0.0	0.0	0.0	0.0	0.0	0.0	0.0	0.0	0.0	0.0	0.0
1951-07-28T18:00:00+01:00	0.0	0.0	0.0	0.0	0.0	0.0	0.0	0.0	0.0	0.0	0.0	0.0	0.0	0.0	0.0	0.0	0.0	0.0	0.0	0.0	0.0
1951-07-28T21:00:00+01:00	0.0	0.0	0.0	0.0	0.0	0.0	0.0	0.0	0.0	0.0	0.0	0.0	0.0	0.0	0.0	0.0	0.0	0.0	0.0	0.0	0.0
1951-07-29T00:00:00+01:00	0.0	0.0	0.0	0.0	0.0	0.0	0.0	0.0	0.0	0.0	0.0	0.0	0.0	0.0	0.0	0.0	0.0	0.0	0.0	0.0	0.0
1951-07-29T03:00:00+01:00	0.0	0.0	0.0	0.0	0.0	0.0	0.0	0.0	0.0	0.0	0.0	0.0	0.0	0.0	0.0	0.0	0.0	0.0	0.0	0.0	0.0
1951-07-29T06:00:00+01:00	0.0	0.0	0.0	0.0	0.0	0.0	0.0	0.0	0.0	0.0	0.0	0.0	0.0	0.0	0.0	0.0	0.0	0.0	0.0	0.0	0.0
1951-07-29T09:00:00+01:00	0.0	0.0	0.0	0.0	0.0	0.0	0.0	0.0	0.0	0.0	0.0	0.0	0.0	0.0	0.0	0.0	0.0	0.0	0.0	0.0	0.0
1951-07-29T12:00:00+01:00	0.0	0.0	0.0	0.1	0.0	0.0	0.0	0.0	0.0	0.0	0.0	0.0	0.0	0.0	0.0	0.0	0.0	0.0	0.0	0.0	0.0
1951-07-29T15:00:00+01:00	0.0	0.0	0.0	0.1	0.0	0.0	0.0	0.0	0.0	0.0	0.0	0.0	0.0	0.0	0.0	0.0	0.0	0.0	0.0	0.0	0.0
1951-07-29T18:00:00+01:00	0.0	0.0	0.0	0.1	0.0	0.0	0.0	0.0	0.0	0.0	0.0	0.0	0.0	0.0	0.0	0.0	0.0	0.0	0.0	0.0	0.0
1951-07-29T21:00:00+01:00	0.0	0.0	0.0	0.0	0.0	0.0	0.0	0.0	0.0	0.0	0.0	0.0	0.0	0.0	0.0	0.0	0.0	0.0	0.0	0.0	0.0
1951-07-30T00:00:00+01:00	0.0	0.0	0.0	0.0	0.0	0.0	0.0	0.0	0.0	0.0	0.0	0.0	0.0	0.0	0.0	0.0	0.0	0.0	0.0	0.0	0.0
1951-07-30T03:00:00+01:00	0.0	0.0	0.0	0.0	0.0	0.0	0.0	0.0	0.0	0.0	0.0	0.0	0.0	0.0	0.0	0.0	0.0	0.0	0.0	0.0	0.0
1951-07-30T06:00:00+01:00	0.0	0.0	0.0	0.0	0.0	0.0	0.0	0.0	0.0	0.0	0.0	0.0	0.0	0.0	0.0	0.0	0.0	0.0	0.0	0.0	0.0
1951-07-30T09:00:00+01:00	0.0	0.0	0.0	0.0	0.0	0.0	0.0	0.0	0.0	0.0	0.0	0.0	0.0	0.0	0.0	0.0	0.0	0.0	0.0	0.0	0.0
1951-07-30T12:00:00+01:00	0.0	0.0	0.0	0.0	0.0	0.0	0.0	0.0	0.0	0.0	0.0	0.0	0.0	0.0	0.0	0.0	0.0	0.0	0.0	0.0	0.0
1951-07-30T15:00:00+01:00	0.0	0.0	0.0	0.0	0.0	0.0	0.0	0.0	0.0	0.0	0.0	0.0	0.0	0.0	0.0	0.0	0.0	0.0	0.0	0.0	0.0
1951-07-30T18:00:00+01:00	0.0	0.0	0.0	0.0	0.0	0.0	0.0	0.0	0.0	0.0	0.0	0.0	0.0	0.0	0.0	0.0	0.0	0.0	0.0	0.0	0.0
1951-07-30T21:00:00+01:00	0.0	0.0	0.0	0.0	0.0	0.0	0.0	0.0	0.0	0.0	0.0	0.0	0.0	0.0	0.0	0.0	0.0	0.0	0.0	0.0	0.0
1951-07-31T00:00:00+01:00	0.0	0.0	0.0	0.0	0.0	0.0	0.0	0.0	0.0	0.0	0.0	0.0	0.0	0.0	0.0	0.0	0.0	0.0	0.0	0.0	0.0
1951-07-31T03:00:00+01:00	0.0	0.0	0.0	0.0	0.0	0.0	0.0	0.0	0.0	0.0	0.0	0.0	0.0	0.0	0.0	0.0	0.0	0.0	0.0	0.0	0.0
1951-07-31T06:00:00+01:00	0.0	0.0	0.0	0.0	0.0	0.0	0.0	0.0	0.0	0.0	0.0	0.0	0.0	0.0	0.0	0.0	0.0	0.0	0.0	0.0	0.0
1951-07-31T09:00:00+01:00	0.0	0.0	0.0	0.0	0.0	0.0	0.0	0.0	0.0	0.0	0.0	0.0	0.0	0.0	0.0	0.0	0.0	0.0	0.0	0.0	0.0
1951-07-31T12:00:00+01:00	0.0	0.0	0.0	0.0	0.0	0.0	0.0	0.0	0.0	0.0	0.0	0.0	0.0	0.0	0.0	0.0	0.0	0.0	0.0	0.0	0.0
1951-07-31T15:00:00+01:00	0.0	0.0	0.0	0.0	0.0	0.0	0.0	0.0	0.0	0.0	0.0	0.0	0.0	0.0	0.0	0.0	0.0	0.0	0.0	0.0	0.0
1951-07-31T18:00:00+01:00	0.0	0.0	0.0	0.0	0.0	0.0	0.0	0.0	0.0	0.0	0.0	0.0	0.0	0.0	0.0	0.0	0.0	0.0	0.0	0.0	0.0
1951-07-31T21:00:00+01:00	0.0	0.0	0.0	0.0	0.0	0.0	0.0	0.0	0.0	0.0	0.0	0.0	0.0	0.0	0.0	0.0	0.0	0.0	0.0	0.0	0.0
1951-08-01T00:00:00+01:00	0.0	0.0	0.0	0.0	0.0	0.0	0.0	0.0	0.0	0.0	0.0	0.0	0.0	0.0	0.0	0.0	0.0	0.0	0.0	0.0	0.0
1951-08-01T03:00:00+01:00	0.0	0.0	0.0	0.0	0.0	0.0	0.0	0.0	0.0	0.0	0.0	0.0	0.0	0.0	0.0	0.0	0.0	0.0	0.0	0.0	0.0
1951-08-01T06:00:00+01:00	0.0	0.0	0.0	0.0	0.0	0.0	0.0	0.0	0.0	0.0	0.0	0.0	0.0	0.0	0.0	0.0	0.0	0.0	0.0	0.0	0.0
1951-08-01T09:00:00+01:00	0.0	0.0	0.0	0.0	0.0	0.0	0.0	0.0	0.0	0.0	0.0	0.0	0.0	0.0	0.0	0.0	0.0	0.0	0.0	0.0	0.0
1951-08-01T12:00:00+01:00	0.0	0.0	0.0	0.0	0.0	0.0	0.0	0.0	0.0	0.0	0.0	0.0	0.0	0.0	0.0	0.0	0.0	0.0	0.0	0.0	0.0
1951-08-01T15:00:00+01:00	0.0	0.0	0.0	0.0	0.0	0.0	0.0	0.0	0.0	0.0	0.0	0.0	0.0	0.0	0.0	0.0	0.0	0.0	0.0	0.0	0.0
1951-08-01T18:00:00+01:00	0.0	0.0	0.0	0.0	0.0	0.0	0.0	0.0	0.0	0.0	0.0	0.0	0.0	0.0	0.0	0.0	0.0	0.0	0.0	0.0	0.0
1951-08-01T21:00:00+01:00	0.0	0.0	0.0	0.0	0.0	0.0	0.0	0.0	0.0	0.0	0.0	0.0	0.0	0.0	0.0	0.0	0.0	0.0	0.0	0.0	0.0
1951-08-02T00:00:00+01:00	0.0	0.0	0.0	0.0	0.0	0.0	0.0	0.0	0.0	0.0	0.0	0.0	0.0	0.0	0.0	0.0	0.0	0.0	0.0	0.0	0.0
1951-08-02T03:00:00+01:00	0.0	0.0	0.0	0.0	0.0	0.0	0.0	0.0	0.0	0.0	0.0	0.0	0.0	0.0	0.0	0.0	0.0	0.0	0.0	0.0	0.0
1951-08-02T06:00:00+01:00	0.0	0.0	0.0	0.0	0.0	0.0	0.0	0.0	0.0	0.0	0.0	0.0	0.0	0.0	0.0	0.0	0.0	0.0	0.0	0.0	0.0
1951-08-02T09:00:00+01:00	0.0	0.0	0.0	0.0	0.0	0.0	0.0	0.0	0.0	0.0	0.0	0.0	0.0	0.0	0.0	0.0	0.0	0.0	0.0	0.0	0.0
1951-08-02T12:00:00+01:00	0.0	0.0	0.0	0.0	0.0	0.0	0.0	0.0	0.0	0.0	0.0	0.0	0.0	0.0	0.0	0.0	0.0	0.0	0.0	0.0	0.0
1951-08-02T15:00:00+01:00	0.0	0.0	0.0	0.0	0.0	0.0	0.0	0.0	0.0	0.0	0.0	0.0	0.0	0.0	0.0	0.0	0.0	0.0	0.0	0.0	0.0
1951-08-02T18:00:00+01:00	0.0	0.0	0.0	0.0	0.0	0.0	0.0	0.0	0.0	0.0	0.0	0.0	0.0	0.0	0.0	0.0	0.0	0.0	0.0	0.0	0.0
1951-08-02T21:00:00+01:00	0.0	0.0	0.0	0.0	0.0	0.0	0.0	0.0	0.0	0.0	0.0	0.0	0.0	0.0	0.0	0.0	0.0	0.0	0.0	0.0	0.0
1951-08-03T00:00:00+01:00	0.0	0.0	0.0	0.0	0.0	0.0	0.0	0.0	0.0	0.0	0.0	0.0	0.0	0.0	0.0	0.0	0.0	0.0	0.0	0.0	0.0
1951-08-03T03:00:00+01:00	0.0	0.0	0.0	0.0	0.0	0.0	0.0	0.0	0.0	0.0	0.0	0.0	0.0	0.0	0.0	0.0	0.0	0.0	0.0	0.0	0.0
1951-08-03T06:00:00+01:00	0.0	0.0	0.0	0.0	0.0	0.0	0.0	0.0	0.0	0.0	0.0	0.0	0.0	0.0	0.0	0.0	0.0	0.0	0.0	0.0	0.0
1951-08-03T09:00:00+01:00	0.0	0.0	0.0	0.0	0.0	0.0	0.0	0.0	0.0	0.0	0.0	0.0	0.0	0.0	0.0	0.0	0.0	0.0	0.0	0.0	0.0
1951-08-03T12:00:00+01:00	0.0	0.0	0.0	0.0	0.0	0.0	0.0	0.0	0.0	0.0	0.0	0.0	0.0	0.0	0.0	0.0	0.0	0.0	0.0	0.0	0.0
1951-08-03T15:00:00+01:00	0.0	0.0	0.0	0.0	0.0	0.0	0.0	0.0	0.0	0.0	0.0	0.0	0.0	0.0	0.0	0.0	0.0	0.0	0.0	0.0	0.0
1951-08-03T18:00:00+01:00	0.0	0.0	0.0	0.0	0.0	0.0	0.0	0.0	0.0	0.0	0.0	0.0	0.0	0.0	0.0	0.0	0.0	0.0	0.0	0.0	0.0
1951-08-03T21:00:00+01:00	0.0	0.0	0.0	0.0	0.0	0.0	0.0	0.0	0.0	0.0	0.0	0.0	0.0	0.0	0.0	0.0	0.0	0.0	0.0	0.0	0.0
1951-08-04T00:00:00+01:00	0.0	0.0	0.0	0.0	0.0	0.0	0.0	0.0	0.0	0.0	0.0	0.0	0.0	0.0	0.0	0.0	0.0	0.0	0.0	0.0	0.0
1951-08-04T03:00:00+01:00	0.0	0.0	0.0	0.0	0.0	0.0	0.0	0.0	0.0	0.0	0.0	0.0	0.0	0.0	0.0	0.1	0.0	0.0	0.0	0.0	0.0
1951-08-04T06:00:00+01:00	0.1	0.1	0.1	0.2	0.1	0.2	0.3	0.8	0.3	0.5	0.4	0.6	0.1	0.1	0.4	1.1	0.5	0.5	0.6	0.4	0.2
1951-08-04T09:00:00+01:00	3.1	4.2	5.4	2.8	3.1	4.8	5.1	13.0	6.4	8.5	7.2	7.6	2.2	1.8	7.1	14.0	8.0	8.0	10.7	6.2	2.4
1951-08-04T12:00:00+01:00	1.0	1.3	1.7	3.4	1.1	1.7	2.9	4.6	2.9	4.0	2.6	3.9	0.4	0.5	3.2	7.1	6.2	6.2	3.8	2.8	1.9
1951-08-04T15:00:00+01:00	3.7	5.0	6.3	3.8	3.2	5.0	6.2	6.6	4.4	5.9	3.7	4.8	2.5	2.0	6.3	8.9	10.2	10.2	5.4	5.5	3.1
1951-08-04T18:00:00+01:00	3.1	4.2	5.4	6.3	4.5	6.9	8.2	5.7	4.5	6.1	3.2	5.5	3.9	5.3	3.9	10.1	2.2	2.2	4.7	3.4	5.8
1951-08-04T21:00:00+01:00	6.9	9.4	12.0	4.6	7.3	11.2	11.0	13.6	8.0	10.8	7.5	7.9	6.7	7.4	8.3	14.4	8.2	8.2	11.2	7.3	5.5
1951-08-05T00:00:00+01:00	11.0	15.0	19.1	14.8	6.1	9.3	8.7	16.8	8.3	11.1	9.3	7.3	6.9	9.1	13.8	13.4	17.9	17.9	13.8	12.1	6.1
1951-08-05T03:00:00+01:00	6.8	6.7	6.5	39.2	6.1	6.3	18.7	10.7	13.6	14.1	7.3	16.5	5.8	9.0	8.5	30.2	9.9	9.1	9.9	7.7	28.4
1951-08-05T06:00:00+01:00	6.7	6.7	6.5	18.0	8.3	8.6	16.7	13.0	12.6	13.0	8.8	16.0	6.3	6.6	8.8	29.3	5.6	5.2	12.1	8.0	19.0
1951-08-05T09:00:00+01:00	0.4	0.4	0.4	5.7	0.5	0.5	1.4	1.0	1.2	1.3	0.7	1.9	0.4	0.4	0.6	3.6	1.0	0.9	0.9	0.5	3.8
1951-08-05T12:00:00+01:00	0.0	0.0	0.0	5.3	0.2	0.2	1.2	0.0	0.7	0.7	0.0	1.1	0.2	0.2	0.0	2.1	0.0	0.0	0.0	0.0	3.0
1951-08-05T15:00:00+01:00	0.0	0.0	0.0	3.0	0.1	0.1	1.5	0.0	1.2	1.2	0.0	1.4	0.1	0.1	0.0	2.6	0.0	0.0	0.0	0.0	1.8
1951-08-05T18:00:00+01:00	0.0	0.0	0.0	1.9	0.3	0.3	0.8	0.0	0.3	0.3	0.0	0.3	0.3	0.4	0.0	0.6	0.0	0.0	0.0	0.0	1.9
1951-08-05T21:00:00+01:00	0.0	0.0	0.0	1.6	0.2	0.2	0.4	0.0	0.2	0.2	0.0	0.2	0.2	0.2	0.0	0.4	0.0	0.0	0.0	0.0	1.3
1951-08-06T00:00:00+01:00	0.0	0.0	0.0	1.5	0.1	0.1	0.5	0.0	0.3	0.3	0.0	0.3	0.1	0.2	0.0	0.5	0.0	0.0	0.0	0.0	0.9
1951-08-06T03:00:00+01:00	0.0	0.0	0.0	0.0	0.0	0.0	0.0	0.0	0.0	0.0	0.0	0.0	0.0	0.0	0.0	0.0	0.0	0.0	0.0	0.0	0.0
1951-08-06T06:00:00+01:00	0.0	0.0	0.0	0.0	0.0	0.0	0.0	0.0	0.0	0.0	0.0	0.0	0.0	0.0	0.0	0.0	0.0	0.0	0.0	0.0	0.0
1951-08-06T09:00:00+01:00	0.0	0.0	0.0	0.0	0.0	0.0	0.0	0.0	0.0	0.0	0.0	0.0	0.0	0.0	0.0	0.0	0.0	0.0	0.0	0.0	0.0
1951-08-06T12:00:00+01:00	0.0	0.0	0.0	0.0	0.0	0.0	0.0	0.0	0.0	0.0	0.0	0.0	0.0	0.0	0.0	0.0	0.0	0.0	0.0	0.0	0.0
1951-08-06T15:00:00+01:00	0.0	0.0	0.0	0.0	0.0	0.0	0.0	0.0	0.0	0.0	0.0	0.0	0.0	0.0	0.0	0.0	0.0	0.0	0.0	0.0	0.0
1951-08-06T18:00:00+01:00	0.0	0.0	0.0	0.0	0.0	0.0	0.0	0.0	0.0	0.0	0.0	0.0	0.0	0.0	0.0	0.0	0.0	0.0	0.0	0.0	0.0
1951-08-06T21:00:00+01:00	0.0	0.0	0.0	0.0	0.0	0.0	0.0	0.0	0.0	0.0	0.0	0.0	0.0	0.0	0.0	0.0	0.0	0.0	0.0	0.0	0.0
1951-08-07T00:00:00+01:00	0.0	0.0	0.0	0.0	0.0	0.0	0.0	0.0	0.0	0.0	0.0	0.0	0.0	0.0	0.0	0.0	0.0	0.0	0.0	0.0	0.0
1951-08-07T03:00:00+01:00	0.0	0.0	0.0	0.0	0.0	0.0	0.0	0.0	0.0	0.0	0.0	0.0	0.0	0.0	0.0	0.0	0.0	0.0	0.0	0.0	0.0
1951-08-07T06:00:00+01:00	0.0	0.0	0.0	0.0	0.0	0.0	0.0	0.0	0.0	0.0	0.0	0.0	0.0	0.0	0.0	0.0	0.0	0.0	0.0	0.0	0.0
1951-08-07T09:00:00+01:00	0.0	0.0	0.0	0.0	0.0	0.0	0.0	0.0	0.0	0.0	0.0	0.0	0.0	0.0	0.0	0.0	0.0	0.0	0.0	0.0	0.0
1951-08-07T12:00:00+01:00	0.0	0.0	0.0	0.0	0.0	0.0	0.0	0.0	0.0	0.0	0.0	0.0	0.0	0.0	0.0	0.0	0.0	0.0	0.0	0.0	0.0
1951-08-07T15:00:00+01:00	0.0	0.0	0.0	0.0	0.0	0.0	0.0	0.0	0.0	0.0	0.0	0.0	0.0	0.0	0.0	0.0	0.0	0.0	0.0	0.0	0.0
1951-08-07T18:00:00+01:00	0.0	0.0	0.0	0.0	0.0	0.0	0.0	0.0	0.0	0.0	0.0	0.0	0.0	0.0	0.0	0.0	0.0	0.0	0.0	0.0	0.0
1951-08-07T21:00:00+01:00	0.0	0.0	0.0	0.0	0.0	0.0	0.0	0.0	0.0	0.0	0.0	0.0	0.0	0.0	0.0	0.0	0.0	0.0	0.0	0.0	0.0
1951-08-08T00:00:00+01:00	0.0	0.0	0.0	0.0	0.0	0.0	0.0	0.0	0.0	0.0	0.0	0.0	0.0	0.0	0.0	0.0	0.0	0.0	0.0	0.0	0.0
1951-08-08T03:00:00+01:00	0.0	0.0	0.0	0.0	0.0	0.0	0.0	0.0	0.0	0.0	0.0	0.0	0.0	0.0	0.0	0.0	0.2	0.3	0.0	0.0	0.0
1951-08-08T06:00:00+01:00	0.0	0.0	0.0	0.0	0.0	0.0	0.0	0.0	0.0	0.0	0.0	0.0	0.0	0.0	0.0	0.0	0.5	0.6	0.0	0.0	0.0
1951-08-08T09:00:00+01:00	0.0	0.0	0.0	0.0	0.0	0.0	0.0	0.0	0.0	0.0	0.0	0.0	0.0	0.0	0.0	0.0	0.0	0.0	0.0	0.0	0.0
1951-08-08T12:00:00+01:00	0.0	0.0	0.0	0.0	0.0	0.0	0.0	0.0	0.0	0.0	0.0	0.0	0.0	0.0	0.0	0.0	0.0	0.0	0.0	0.0	0.0
1951-08-08T15:00:00+01:00	0.0	0.0	0.0	0.0	0.0	0.0	0.0	0.0	0.0	0.0	0.0	0.0	0.0	0.0	0.0	0.0	0.0	0.0	0.0	0.0	0.0
1951-08-08T18:00:00+01:00	0.0	0.0	0.0	0.0	0.0	0.0	0.0	0.0	0.0	0.0	0.0	0.0	0.0	0.0	0.0	0.0	0.0	0.0	0.0	0.0	0.0
1951-08-08T21:00:00+01:00	0.0	0.0	0.0	0.0	0.0	0.0	0.0	0.0	0.0	0.0	0.0	0.0	0.0	0.0	0.0	0.0	0.0	0.0	0.0	0.0	0.0
1951-08-09T00:00:00+01:00	0.0	0.0	0.0	0.0	0.0	0.0	0.0	0.0	0.0	0.0	0.0	0.0	0.0	0.0	0.0	0.0	0.0	0.0	0.0	0.0	0.0
1951-08-09T03:00:00+01:00	0.0	0.0	0.0	0.0	0.0	0.0	0.0	0.0	0.0	0.0	0.0	0.0	0.0	0.0	0.0	0.0	0.0	0.0	0.0	0.0	0.0
1951-08-09T06:00:00+01:00	0.0	0.0	0.0	0.0	0.0	0.0	0.0	0.0	0.0	0.0	0.0	0.0	0.0	0.0	0.0	0.0	0.0	0.0	0.0	0.0	0.0
1951-08-09T09:00:00+01:00	0.0	0.0	0.0	0.0	0.0	0.0	0.0	0.0	0.0	0.0	0.0	0.0	0.0	0.0	0.0	0.0	0.0	0.0	0.0	0.0	0.0
1951-08-09T12:00:00+01:00	0.0	0.0	0.0	0.0	0.0	0.0	0.0	0.0	0.0	0.0	0.0	0.0	0.0	0.0	0.0	0.0	0.0	0.0	0.0	0.0	0.0
1951-08-09T15:00:00+01:00	0.0	0.0	0.0	0.0	0.0	0.0	0.0	0.0	0.0	0.0	0.0	0.0	0.0	0.0	0.0	0.0	0.0	0.0	0.0	0.0	0.0
1951-08-09T18:00:00+01:00	0.0	0.0	0.0	0.0	0.0	0.0	0.0	0.0	0.0	0.0	0.0	0.0	0.0	0.0	0.0	0.0	0.0	0.0	0.0	0.0	0.0
1951-08-09T21:00:00+01:00	0.0	0.0	0.0	0.0	0.0	0.0	0.0	0.0	0.0	0.0	0.0	0.0	0.0	0.0	0.0	0.0	0.0	0.0	0.0	0.0	0.0
1951-08-10T00:00:00+01:00	0.0	0.0	0.0	0.0	0.0	0.0	0.0	0.0	0.0	0.0	0.0	0.0	0.0	0.0	0.0	0.0	0.0	0.0	0.0	0.0	0.0
1951-08-10T03:00:00+01:00	0.0	0.0	0.0	0.0	0.0	0.0	0.0	0.0	0.0	0.0	0.0	0.0	0.0	0.0	0.0	0.0	0.0	0.0	0.0	0.0	0.0
1951-08-10T06:00:00+01:00	0.0	0.0	0.0	0.0	0.0	0.0	0.0	0.0	0.0	0.0	0.0	0.0	0.0	0.0	0.0	0.0	0.0	0.0	0.0	0.0	0.0
1951-08-10T09:00:00+01:00	0.0	0.0	0.0	0.0	0.0	0.0	0.0	0.0	0.0	0.0	0.0	0.0	0.0	0.0	0.0	0.0	0.0	0.0	0.0	0.0	0.0
1951-08-10T12:00:00+01:00	0.0	0.0	0.0	0.0	0.0	0.0	0.0	0.0	0.0	0.0	0.0	0.0	0.0	0.0	0.0	0.0	0.0	0.0	0.0	0.0	0.0
1951-08-10T15:00:00+01:00	0.0	0.0	0.0	0.0	0.0	0.0	0.0	0.0	0.0	0.0	0.0	0.0	0.0	0.0	0.0	0.0	0.0	0.0	0.0	0.0	0.0
1951-08-10T18:00:00+01:00	0.0	0.0	0.0	0.0	0.0	0.0	0.0	0.0	0.0	0.0	0.0	0.0	0.0	0.0	0.0	0.0	0.0	0.0	0.0	0.0	0.0
1951-08-10T21:00:00+01:00	0.0	0.0	0.0	0.0	0.0	0.0	0.0	0.0	0.0	0.0	0.0	0.0	0.0	0.0	0.0	0.0	0.0	0.0	0.0	0.0	0.0
1951-08-11T00:00:00+01:00	0.0	0.0	0.0	0.0	0.0	0.0	0.0	0.0	0.0	0.0	0.0	0.0	0.0	0.0	0.0	0.0	0.0	0.0	0.0	0.0	0.0
1951-08-11T03:00:00+01:00	0.0	0.0	0.0	0.0	0.0	0.0	0.0	0.0	0.0	0.0	0.0	0.0	0.0	0.0	0.0	0.0	0.0	0.0	0.0	0.0	0.0
1951-08-11T06:00:00+01:00	0.0	0.0	0.0	0.0	0.0	0.0	0.0	0.0	0.0	0.0	0.0	0.0	0.0	0.0	0.0	0.0	0.0	0.0	0.0	0.0	0.0
1951-08-11T09:00:00+01:00	0.0	0.0	0.0	0.0	0.0	0.0	0.0	0.0	0.0	0.0	0.0	0.0	0.0	0.0	0.0	0.0	0.0	0.0	0.0	0.0	0.0
1951-08-11T12:00:00+01:00	0.0	0.0	0.0	0.0	0.0	0.0	0.0	0.0	0.0	0.0	0.0	0.0	0.0	0.0	0.0	0.0	0.0	0.0	0.0	0.0	0.0
1951-08-11T15:00:00+01:00	0.0	0.0	0.0	0.0	0.0	0.0	0.0	0.0	0.0	0.0	0.0	0.0	0.0	0.0	0.0	0.0	0.0	0.0	0.0	0.0	0.0
1951-08-11T18:00:00+01:00	0.0	0.0	0.0	0.0	0.0	0.0	0.0	0.0	0.0	0.0	0.0	0.0	0.0	0.0	0.0	0.0	0.0	0.0	0.0	0.0	0.0
1951-08-11T21:00:00+01:00	0.0	0.0	0.0	0.0	0.0	0.0	0.0	0.0	0.0	0.0	0.0	0.0	0.0	0.0	0.0	0.0	0.0	0.0	0.0	0.0	0.0
1951-08-12T00:00:00+01:00	0.0	0.0	0.0	0.0	0.0	0.0	0.0	0.0	0.0	0.0	0.0	0.0	0.0	0.0	0.0	0.0	0.0	0.0	0.0	0.0	0.0
1951-08-12T03:00:00+01:00	0.0	0.0	0.0	0.0	0.0	0.0	0.0	0.0	0.0	0.0	0.0	0.0	0.0	0.0	0.0	0.0	0.0	0.0	0.0	0.0	0.0
1951-08-12T06:00:00+01:00	0.0	0.0	0.0	0.0	0.0	0.0	0.0	0.0	0.0	0.0	0.0	0.0	0.0	0.0	0.0	0.0	0.0	0.0	0.0	0.0	0.0
1951-08-12T09:00:00+01:00	0.0	0.0	0.0	0.0	0.0	0.0	0.0	0.0	0.0	0.0	0.0	0.0	0.0	0.0	0.0	0.0	0.0	0.0	0.0	0.0	0.0
1951-08-12T12:00:00+01:00	0.0	0.0	0.0	0.0	0.0	0.0	0.0	0.0	0.0	0.0	0.0	0.0	0.0	0.0	0.0	0.0	0.0	0.0	0.0	0.0	0.0
1951-08-12T15:00:00+01:00	0.0	0.0	0.0	0.0	0.0	0.0	0.0	0.0	0.0	0.0	0.0	0.0	0.0	0.0	0.0	0.0	0.0	0.0	0.0	0.0	0.0
1951-08-12T18:00:00+01:00	0.0	0.0	0.0	0.0	0.0	0.0	0.0	0.0	0.0	0.0	0.0	0.0	0.0	0.0	0.0	0.0	0.0	0.0	0.0	0.0	0.0
1951-08-12T21:00:00+01:00	0.0	0.0	0.0	0.0	0.0	0.0	0.0	0.0	0.0	0.0	0.0	0.0	0.0	0.0	0.0	0.0	0.0	0.0	0.0	0.0	0.0
1951-08-13T00:00:00+01:00	0.0	0.0	0.0	0.0	0.0	0.0	0.0	0.0	0.0	0.0	0.0	0.0	0.0	0.0	0.0	0.0	0.0	0.0	0.0	0.0	0.0
1951-08-13T03:00:00+01:00	0.0	0.0	0.0	0.0	0.0	0.0	0.0	0.0	0.0	0.0	0.0	0.0	0.0	0.0	0.0	0.0	0.0	0.0	0.0	0.0	0.0
1951-08-13T06:00:00+01:00	0.0	0.0	0.0	0.0	0.0	0.0	0.0	0.0	0.0	0.0	0.0	0.0	0.0	0.0	0.0	0.0	0.0	0.0	0.0	0.0	0.0
1951-08-13T09:00:00+01:00	0.0	0.0	0.0	0.0	0.0	0.0	0.0	0.0	0.0	0.0	0.0	0.0	0.0	0.0	0.0	0.0	0.0	0.0	0.0	0.0	0.0
1951-08-13T12:00:00+01:00	0.8	0.3	0.3	0.0	0.0	0.0	0.0	0.3	0.0	0.0	0.0	0.0	0.0	0.0	0.0	0.0	0.1	0.1	0.0	0.0	0.0
1951-08-13T15:00:00+01:00	0.5	0.2	0.2	0.0	0.0	0.0	0.0	0.1	0.0	0.0	0.0	0.0	0.0	0.0	0.0	0.0	0.0	0.0	0.0	0.0	0.0
1951-08-13T18:00:00+01:00	0.2	0.1	0.1	0.0	0.0	0.0	0.0	0.2	0.0	0.0	0.0	0.0	0.0	0.0	0.0	0.0	0.0	0.0	0.0	0.0	0.0
1951-08-13T21:00:00+01:00	0.2	0.1	0.1	0.0	0.0	0.0	0.0	0.0	0.0	0.0	0.0	0.0	0.0	0.0	0.0	0.0	0.0	0.0	0.0	0.0	0.0
1951-08-14T00:00:00+01:00	0.0	0.0	0.0	0.0	0.0	0.0	0.0	0.0	0.0	0.0	0.0	0.0	0.0	0.0	0.0	0.0	0.0	0.0	0.0	0.0	0.0
1951-08-14T03:00:00+01:00	0.0	0.0	0.0	0.0	0.0	0.0	0.0	0.0	0.0	0.0	0.0	0.0	0.0	0.0	0.0	0.0	0.0	0.0	0.0	0.0	0.0
1951-08-14T06:00:00+01:00	0.0	0.0	0.0	0.0	0.0	0.0	0.0	0.0	0.0	0.0	0.0	0.0	0.0	0.0	0.0	0.0	0.0	0.0	0.0	0.0	0.0
1951-08-14T09:00:00+01:00	0.0	0.0	0.0	0.0	0.0	0.0	0.0	0.0	0.0	0.0	0.0	0.0	0.0	0.0	0.0	0.0	0.0	0.0	0.0	0.0	0.0
1951-08-14T12:00:00+01:00	0.0	0.0	0.0	0.0	0.0	0.0	0.0	0.0	0.0	0.0	0.0	0.0	0.0	0.0	0.0	0.0	0.0	0.0	0.0	0.0	0.0
1951-08-14T15:00:00+01:00	0.0	0.0	0.0	0.0	0.0	0.0	0.0	0.0	0.0	0.0	0.0	0.0	0.0	0.0	0.0	0.0	0.0	0.0	0.0	0.0	0.0
1951-08-14T18:00:00+01:00	0.0	0.0	0.0	0.0	0.0	0.0	0.0	0.0	0.0	0.0	0.0	0.0	0.0	0.0	0.0	0.0	0.0	0.0	0.0	0.0	0.0
1951-08-14T21:00:00+01:00	0.0	0.0	0.0	0.0	0.0	0.0	0.0	0.0	0.0	0.0	0.0	0.0	0.0	0.0	0.0	0.0	0.0	0.0	0.0	0.0	0.0
1951-08-15T00:00:00+01:00	0.0	0.0	0.0	0.0	0.0	0.0	0.0	0.0	0.0	0.0	0.0	0.0	0.0	0.0	0.0	0.0	0.0	0.0	0.0	0.0	0.0
1951-08-15T03:00:00+01:00	0.0	0.0	0.0	0.0	0.0	0.0	0.0	0.0	0.0	0.0	0.0	0.0	0.0	0.0	0.0	0.0	0.0	0.0	0.0	0.0	0.0
1951-08-15T06:00:00+01:00	0.0	0.0	0.0	0.0	0.0	0.0	0.0	0.0	0.0	0.0	0.0	0.0	0.0	0.0	0.0	0.0	0.0	0.0	0.0	0.0	0.0
1951-08-15T09:00:00+01:00	0.0	0.0	0.0	0.0	0.0	0.0	0.0	0.0	0.0	0.0	0.0	0.0	0.0	0.0	0.0	0.0	0.0	0.0	0.0	0.0	0.0
1951-08-15T12:00:00+01:00	0.0	0.0	0.0	0.0	0.0	0.0	0.0	0.0	0.0	0.0	0.0	0.0	0.0	0.0	0.0	0.0	0.0	0.0	0.0	0.0	0.0
1951-08-15T15:00:00+01:00	0.0	0.0	0.0	0.0	0.0	0.0	0.0	0.0	0.0	0.0	0.0	0.0	0.0	0.0	0.0	0.0	0.0	0.0	0.0	0.0	0.0
1951-08-15T18:00:00+01:00	0.0	0.0	0.0	0.0	0.0	0.0	0.0	0.0	0.0	0.0	0.0	0.0	0.0	0.0	0.0	0.0	0.0	0.0	0.0	0.0	0.0
1951-08-15T21:00:00+01:00	0.0	0.0	0.0	0.0	0.0	0.0	0.0	0.0	0.0	0.0	0.0	0.0	0.0	0.0	0.0	0.0	0.0	0.0	0.0	0.0	0.0
1951-08-16T00:00:00+01:00	0.0	0.0	0.0	0.0	0.0	0.0	0.0	0.0	0.0	0.0	0.0	0.0	0.0	0.0	0.0	0.0	0.0	0.0	0.0	0.0	0.0
1951-08-16T03:00:00+01:00	0.0	0.0	0.0	0.0	0.0	0.0	0.0	0.0	0.0	0.0	0.0	0.0	0.0	0.0	0.0	0.0	0.0	0.0	0.0	0.0	0.0
1951-08-16T06:00:00+01:00	0.0	0.0	0.0	0.0	0.0	0.0	0.0	0.0	0.0	0.0	0.0	0.0	0.0	0.0	0.0	0.0	0.0	0.0	0.0	0.0	0.0
1951-08-16T09:00:00+01:00	0.0	0.0	0.0	0.0	0.0	0.0	0.0	0.0	0.0	0.0	0.0	0.0	0.0	0.0	0.0	0.0	0.0	0.0	0.0	0.0	0.0
1951-08-16T12:00:00+01:00	0.0	0.0	0.0	0.0	0.0	0.0	0.0	0.0	0.0	0.0	0.0	0.0	0.0	0.0	0.0	0.0	0.0	0.0	0.0	0.0	0.0
1951-08-16T15:00:00+01:00	2.5	2.4	1.9	0.0	0.0	0.0	0.0	0.0	0.0	0.0	0.0	0.0	1.3	1.4	0.0	0.0	0.0	0.0	0.0	0.0	0.0
1951-08-16T18:00:00+01:00	0.9	0.8	0.6	0.0	0.0	0.0	0.0	0.0	0.0	0.0	0.0	0.0	0.4	0.5	0.0	0.0	0.0	0.0	0.0	0.0	0.0
1951-08-16T21:00:00+01:00	0.0	0.0	0.0	0.0	0.0	0.0	0.0	0.0	0.0	0.0	0.0	0.0	0.0	0.0	0.0	0.0	0.0	0.0	0.0	0.0	0.0
1951-08-17T00:00:00+01:00	0.0	0.0	0.0	0.0	0.0	0.0	0.0	0.0	0.0	0.0	0.0	0.0	0.0	0.0	0.0	0.0	0.0	0.0	0.0	0.0	0.0
1951-08-17T03:00:00+01:00	0.0	0.0	0.0	0.0	0.0	0.0	0.0	0.0	0.0	0.0	0.0	0.0	0.0	0.0	0.0	0.0	0.0	0.0	0.0	0.0	0.0
1951-08-17T06:00:00+01:00	0.0	0.0	0.0	0.0	0.0	0.0	0.0	0.0	0.0	0.0	0.0	0.0	0.0	0.0	0.0	0.0	0.0	0.0	0.0	0.0	0.0
1951-08-17T09:00:00+01:00	0.0	0.0	0.0	0.0	0.0	0.0	0.0	0.0	0.0	0.0	0.0	0.0	0.0	0.0	0.0	0.0	0.0	0.0	0.0	0.0	0.0
1951-08-17T12:00:00+01:00	0.0	0.0	0.0	0.0	0.0	0.0	0.0	0.0	0.0	0.0	0.0	0.0	0.0	0.0	0.0	0.0	0.0	0.0	0.0	0.0	0.0
1951-08-17T15:00:00+01:00	0.0	0.0	0.0	0.0	0.0	0.0	0.0	0.0	0.0	0.0	0.0	0.0	0.0	0.0	0.0	0.0	0.0	0.0	0.0	0.0	0.0
1951-08-17T18:00:00+01:00	0.0	0.0	0.0	0.0	0.0	0.0	0.0	0.0	0.0	0.0	0.0	0.0	0.0	0.0	0.0	0.0	0.0	0.0	0.0	0.0	0.0
1951-08-17T21:00:00+01:00	0.0	0.0	0.0	0.0	0.0	0.0	0.0	0.0	0.0	0.0	0.0	0.0	0.0	0.0	0.0	0.0	0.0	0.0	0.0	0.0	0.0
1951-08-18T00:00:00+01:00	0.0	0.0	0.0	0.0	0.0	0.0	0.0	0.0	0.0	0.0	0.0	0.0	0.0	0.0	0.0	0.0	0.0	0.0	0.0	0.0	0.0
1951-08-18T03:00:00+01:00	0.0	0.0	0.0	0.0	0.0	0.0	0.0	0.0	0.0	0.0	0.0	0.0	0.0	0.0	0.0	0.0	0.0	0.0	0.0	0.0	0.0
1951-08-18T06:00:00+01:00	0.0	0.0	0.0	0.0	0.0	0.0	0.0	0.0	0.0	0.0	0.0	0.0	0.0	0.0	0.0	0.0	0.0	0.0	0.0	0.0	0.0
1951-08-18T09:00:00+01:00	0.0	0.0	0.0	0.0	0.0	0.0	0.0	0.0	0.0	0.0	0.0	0.0	0.0	0.0	0.0	0.0	0.0	0.0	0.0	0.0	0.0
1951-08-18T12:00:00+01:00	0.0	0.0	0.0	0.0	0.0	0.0	0.0	0.0	0.0	0.0	0.0	0.0	0.0	0.0	0.0	0.0	0.0	0.0	0.0	0.0	0.0
1951-08-18T15:00:00+01:00	0.0	0.0	0.0	0.0	0.0	0.0	0.0	0.0	0.0	0.0	0.0	0.0	0.0	0.0	0.0	0.0	0.0	0.0	0.0	0.0	0.0
1951-08-18T18:00:00+01:00	0.0	0.0	0.0	0.0	0.0	0.0	0.0	0.0	0.0	0.0	0.0	0.0	0.0	0.0	0.0	0.0	0.0	0.0	0.0	0.0	0.0
1951-08-18T21:00:00+01:00	0.0	0.0	0.0	0.0	0.0	0.0	0.0	0.0	0.0	0.0	0.0	0.0	0.0	0.0	0.0	0.0	0.0	0.0	0.0	0.0	0.0
1951-08-19T00:00:00+01:00	0.0	0.0	0.0	0.0	0.0	0.0	0.0	0.0	0.0	0.0	0.0	0.0	0.0	0.0	0.0	0.0	0.0	0.0	0.0	0.0	0.0
1951-08-19T03:00:00+01:00	0.0	0.0	0.0	0.0	0.0	0.0	0.0	0.0	0.0	0.0	0.0	0.0	0.0	0.0	0.0	0.0	0.0	0.0	0.0	0.0	0.0
1951-08-19T06:00:00+01:00	0.0	0.0	0.0	0.0	0.0	0.0	0.0	0.0	0.0	0.0	0.0	0.0	0.0	0.0	0.0	0.0	0.0	0.0	0.0	0.0	0.0
1951-08-19T09:00:00+01:00	0.0	0.0	0.0	0.0	0.0	0.0	0.0	0.0	0.0	0.0	0.0	0.0	0.0	0.0	0.0	0.0	0.0	0.0	0.0	0.0	0.0
1951-08-19T12:00:00+01:00	0.0	0.0	0.0	0.0	0.0	0.0	0.0	0.0	0.0	0.0	0.0	0.0	0.0	0.0	0.0	0.0	0.0	0.0	0.0	0.0	0.0
1951-08-19T15:00:00+01:00	0.0	0.0	0.0	0.0	0.0	0.0	0.0	0.0	0.0	0.0	0.0	0.0	0.0	0.0	0.0	0.0	0.0	0.0	0.0	0.0	0.0
1951-08-19T18:00:00+01:00	0.0	0.0	0.0	0.0	0.0	0.0	0.0	0.0	0.0	0.0	0.0	0.0	0.0	0.0	0.0	0.0	0.0	0.0	0.0	0.0	0.0
1951-08-19T21:00:00+01:00	0.0	0.0	0.0	0.0	0.0	0.0	0.0	0.0	0.0	0.0	0.0	0.0	0.0	0.0	0.0	0.0	0.0	0.0	0.0	0.0	0.0
1951-08-20T00:00:00+01:00	0.0	0.0	0.0	0.0	0.0	0.0	0.0	0.0	0.0	0.0	0.0	0.0	0.0	0.0	0.0	0.0	0.0	0.0	0.0	0.0	0.0
1951-08-20T03:00:00+01:00	0.0	0.0	0.0	0.0	0.0	0.0	0.0	0.0	0.0	0.0	0.0	0.0	0.0	0.0	0.0	0.0	0.0	0.0	0.0	0.0	0.0
1951-08-20T06:00:00+01:00	0.0	0.0	0.0	0.0	0.0	0.0	0.0	0.0	0.0	0.0	0.0	0.0	0.0	0.0	0.0	0.0	0.0	0.0	0.0	0.0	0.0
1951-08-20T09:00:00+01:00	0.0	0.0	0.0	0.0	0.0	0.0	0.1	0.1	0.0	0.0	0.0	0.1	0.0	0.0	0.0	0.1	0.0	0.0	0.0	0.0	0.0
1951-08-20T12:00:00+01:00	0.0	0.0	0.0	0.0	0.0	0.0	0.1	0.1	0.0	0.0	0.0	0.1	0.0	0.0	0.0	0.1	0.0	0.0	0.0	0.0	0.0
1951-08-20T15:00:00+01:00	0.0	0.0	0.0	0.0	0.1	0.1	0.2	0.1	0.1	0.0	0.0	0.1	0.1	0.3	0.0	0.2	0.0	0.0	0.0	0.0	0.1
1951-08-20T18:00:00+01:00	0.0	0.0	0.0	0.0	0.0	0.0	0.1	0.1	0.0	0.0	0.0	0.2	0.0	0.1	0.0	0.2	0.0	0.0	0.0	0.0	0.1
1951-08-20T21:00:00+01:00	0.1	0.0	0.0	0.0	0.1	0.1	0.4	0.5	0.2	0.0	0.1	0.6	0.1	0.2	0.0	0.6	0.0	0.0	0.2	0.2	0.1
1951-08-21T00:00:00+01:00	0.2	0.0	0.0	0.0	0.3	0.3	0.9	0.6	0.3	0.1	0.1	0.6	0.3	0.7	0.0	0.7	0.0	0.0	0.3	0.3	0.4
1951-08-21T03:00:00+01:00	0.5	0.7	0.6	1.3	0.9	1.2	1.4	1.5	1.0	1.0	1.1	1.2	0.5	0.9	1.2	1.4	0.7	0.6	1.4	1.1	1.3
1951-08-21T06:00:00+01:00	1.7	2.6	2.2	2.1	1.7	2.3	2.1	2.5	1.4	1.4	1.9	1.7	1.4	2.4	2.4	2.0	2.5	2.2	2.3	2.2	1.8
1951-08-21T09:00:00+01:00	3.3	5.0	4.3	2.7	4.4	5.9	5.2	4.5	2.6	2.7	3.5	2.7	3.6	7.1	3.8	3.2	4.0	3.5	4.1	3.6	4.4
1951-08-21T12:00:00+01:00	4.8	7.4	6.3	4.8	6.9	9.4	9.9	5.8	4.5	4.5	4.4	4.7	6.0	9.4	5.1	5.6	4.8	4.2	5.3	4.7	8.8
1951-08-21T15:00:00+01:00	3.6	5.6	4.7	3.9	4.1	5.5	5.8	5.4	3.5	3.5	4.1	4.0	3.4	5.5	5.2	4.7	7.7	6.7	4.9	4.9	5.3
1951-08-21T18:00:00+01:00	4.1	6.3	5.3	2.3	3.2	4.4	4.4	12.1	5.0	5.1	9.2	5.3	2.7	3.5	9.9	6.3	14.7	12.9	11.1	9.2	2.4
1951-08-21T21:00:00+01:00	3.8	5.8	4.9	4.2	5.3	7.1	7.3	9.9	5.3	5.4	7.5	6.7	3.7	5.4	7.7	7.9	9.7	8.5	9.0	7.2	5.2
1951-08-22T00:00:00+01:00	5.1	7.8	6.6	2.8	4.5	6.2	5.5	12.4	5.6	5.7	9.4	7.2	3.0	4.2	11.6	8.5	17.7	15.5	11.3	10.7	3.7
1951-08-22T03:00:00+01:00	3.6	4.5	4.9	2.1	3.3	4.1	4.4	10.0	3.8	4.3	5.9	4.2	2.3	2.8	8.5	4.7	9.7	8.6	7.9	7.7	2.5
1951-08-22T06:00:00+01:00	7.6	9.4	10.4	13.1	10.9	13.7	14.3	11.0	7.1	7.9	6.6	8.0	8.4	14.3	8.6	9.0	6.8	6.1	8.7	7.7	12.5
1951-08-22T09:00:00+01:00	6.7	8.2	9.1	9.2	6.0	7.6	9.6	22.5	8.2	9.2	13.4	9.1	5.0	5.0	17.4	10.3	17.5	15.5	17.8	15.7	5.9
1951-08-22T12:00:00+01:00	0.0	0.0	0.0	0.6	0.0	0.0	0.1	2.4	0.4	0.5	1.4	0.8	0.0	0.0	1.5	0.9	2.1	1.9	1.9	1.3	0.2
1951-08-22T15:00:00+01:00	0.0	0.0	0.0	0.8	0.0	0.0	0.2	0.0	0.1	0.1	0.0	0.1	0.0	0.0	0.0	0.2	0.0	0.0	0.0	0.0	0.4
1951-08-22T18:00:00+01:00	0.0	0.0	0.0	1.4	0.1	0.1	0.3	0.0	0.2	0.2	0.0	0.2	0.1	0.1	0.0	0.2	0.0	0.0	0.0	0.0	0.7
1951-08-22T21:00:00+01:00	0.0	0.0	0.0	0.8	0.0	0.0	0.2	0.0	0.1	0.1	0.0	0.2	0.0	0.0	0.0	0.2	0.0	0.0	0.0	0.0	0.2
1951-08-23T00:00:00+01:00	0.0	0.0	0.0	0.2	0.0	0.0	0.0	0.0	0.0	0.0	0.0	0.0	0.0	0.0	0.0	0.0	0.0	0.0	0.0	0.0	0.1
1951-08-23T03:00:00+01:00	0.0	0.0	0.0	0.0	0.0	0.0	0.0	0.0	0.0	0.0	0.0	0.0	0.0	0.0	0.0	0.0	0.0	0.0	0.0	0.0	0.0
1951-08-23T06:00:00+01:00	0.0	0.0	0.0	0.0	0.0	0.0	0.0	0.0	0.0	0.0	0.0	0.0	0.0	0.0	0.0	0.0	0.0	0.0	0.0	0.0	0.0
1951-08-23T09:00:00+01:00	0.0	0.0	0.0	0.0	0.0	0.0	0.0	0.0	0.0	0.0	0.0	0.0	0.0	0.0	0.0	0.0	0.0	0.0	0.0	0.0	0.0
1951-08-23T12:00:00+01:00	0.0	0.0	0.0	0.0	0.0	0.0	0.0	0.0	0.0	0.0	0.0	0.0	0.0	0.0	0.0	0.0	0.0	0.0	0.0	0.0	0.0
1951-08-23T15:00:00+01:00	0.0	0.0	0.0	0.0	0.0	0.0	0.0	0.0	0.0	0.0	0.0	0.0	0.0	0.0	0.0	0.0	0.0	0.0	0.0	0.0	0.0
1951-08-23T18:00:00+01:00	0.0	0.0	0.0	0.0	0.0	0.0	0.0	0.0	0.0	0.0	0.0	0.0	0.0	0.0	0.0	0.0	0.0	0.0	0.0	0.0	0.0
1951-08-23T21:00:00+01:00	0.0	0.0	0.0	0.0	0.0	0.0	0.0	0.0	0.0	0.0	0.0	0.0	0.0	0.0	0.0	0.0	0.0	0.0	0.0	0.0	0.0
1951-08-24T00:00:00+01:00	0.0	0.0	0.0	0.0	0.0	0.0	0.0	0.0	0.0	0.0	0.0	0.0	0.0	0.0	0.0	0.0	0.0	0.0	0.0	0.0	0.0
1951-08-24T03:00:00+01:00	0.0	0.0	0.0	0.0	0.0	0.0	0.0	0.0	0.0	0.0	0.0	0.0	0.0	0.0	0.0	0.0	0.0	0.0	0.0	0.0	0.0
1951-08-24T06:00:00+01:00	0.0	0.0	0.0	0.0	0.0	0.0	0.0	0.0	0.0	0.0	0.0	0.0	0.0	0.0	0.0	0.0	0.0	0.0	0.0	0.0	0.0
1951-08-24T09:00:00+01:00	0.0	0.0	0.0	0.0	0.0	0.0	0.0	0.0	0.0	0.0	0.0	0.0	0.0	0.0	0.0	0.0	0.0	0.0	0.0	0.0	0.0
1951-08-24T12:00:00+01:00	0.0	0.0	0.0	0.0	0.0	0.0	0.0	0.0	0.0	0.0	0.0	0.0	0.0	0.0	0.0	0.0	0.0	0.0	0.0	0.0	0.0
1951-08-24T15:00:00+01:00	0.0	0.0	0.0	0.0	0.0	0.0	0.0	0.0	0.0	0.0	0.0	0.0	0.0	0.0	0.0	0.0	0.0	0.0	0.0	0.0	0.0
1951-08-24T18:00:00+01:00	0.0	0.0	0.0	0.0	0.0	0.0	0.0	0.0	0.0	0.0	0.0	0.0	0.0	0.0	0.0	0.0	0.0	0.0	0.0	0.0	0.0
1951-08-24T21:00:00+01:00	0.0	0.0	0.0	0.0	0.0	0.0	0.0	0.0	0.0	0.0	0.0	0.0	0.0	0.0	0.0	0.0	0.0	0.0	0.0	0.0	0.0
1951-08-25T00:00:00+01:00	0.0	0.0	0.0	0.0	0.0	0.0	0.0	0.0	0.0	0.0	0.0	0.0	0.0	0.0	0.0	0.0	0.0	0.0	0.0	0.0	0.0
1951-08-25T03:00:00+01:00	0.4	0.6	0.5	1.1	0.5	0.8	1.4	0.3	0.6	0.6	0.2	0.9	0.4	0.6	0.2	1.2	0.0	0.0	0.2	0.2	1.3
1951-08-25T06:00:00+01:00	0.2	0.2	0.2	0.7	0.5	0.7	1.1	1.1	0.7	0.7	1.0	1.2	0.2	0.3	0.8	1.6	0.1	0.1	1.0	0.8	1.0
1951-08-25T09:00:00+01:00	1.1	1.5	1.2	0.8	1.0	1.4	1.8	2.0	1.3	1.2	1.8	1.8	0.7	1.0	1.4	2.4	0.5	0.4	1.8	1.5	1.3
1951-08-25T12:00:00+01:00	2.2	2.9	2.4	1.3	1.9	2.7	3.3	3.4	2.1	2.0	3.1	2.7	1.4	1.8	3.0	3.6	1.3	1.1	3.1	3.2	2.2
1951-08-25T15:00:00+01:00	1.6	2.1	1.8	0.8	1.3	1.8	2.1	1.3	0.9	0.8	1.2	1.1	1.1	1.6	1.6	1.5	0.6	0.5	1.2	1.7	1.6
1951-08-25T18:00:00+01:00	9.4	12.3	10.3	2.1	5.1	7.3	7.9	10.2	5.0	4.9	9.1	4.8	4.9	6.1	11.1	6.3	9.6	7.8	9.2	12.0	4.3
1951-08-25T21:00:00+01:00	8.3	10.9	9.2	2.6	5.4	7.8	8.5	15.4	6.3	6.0	13.7	8.0	5.0	7.6	13.0	10.5	12.6	10.3	13.9	14.1	5.5
1951-08-26T00:00:00+01:00	24.0	31.3	26.4	2.4	7.6	10.9	12.3	22.1	7.6	7.4	19.7	5.0	8.0	7.5	39.2	6.6	60.0	48.8	19.9	42.4	4.5
1951-08-26T03:00:00+01:00	9.2	10.9	11.5	3.8	6.6	8.7	9.2	25.2	8.9	9.0	22.4	10.6	4.3	5.0	23.3	14.3	32.4	27.3	23.2	25.4	4.2
1951-08-26T06:00:00+01:00	3.6	4.3	4.5	7.5	4.5	5.9	7.5	13.5	5.8	5.8	12.0	6.9	2.7	4.7	10.4	9.2	12.2	10.3	12.4	11.4	5.8
1951-08-26T09:00:00+01:00	5.4	6.3	6.7	7.7	9.4	12.3	15.2	14.7	7.2	7.3	13.1	6.8	5.6	6.2	13.3	9.1	11.0	9.2	13.6	14.6	8.8
1951-08-26T12:00:00+01:00	0.0	0.1	0.1	4.0	0.6	0.8	1.4	0.2	0.4	0.4	0.1	0.6	0.4	0.9	0.1	0.8	0.0	0.0	0.1	0.1	2.1
1951-08-26T15:00:00+01:00	0.0	0.0	0.0	1.4	0.1	0.1	0.1	0.0	0.0	0.0	0.0	0.0	0.0	0.2	0.0	0.0	0.0	0.0	0.0	0.0	0.8
1951-08-26T18:00:00+01:00	0.0	0.0	0.0	0.7	0.1	0.1	0.2	0.0	0.0	0.1	0.0	0.1	0.1	0.1	0.0	0.1	0.0	0.0	0.0	0.0	0.3
1951-08-26T21:00:00+01:00	0.0	0.0	0.0	0.3	0.0	0.0	0.1	0.0	0.0	0.0	0.0	0.0	0.0	0.0	0.0	0.1	0.0	0.0	0.0	0.0	0.2
1951-08-27T00:00:00+01:00	0.1	0.1	0.1	0.0	0.1	0.1	0.0	0.0	0.0	0.0	0.0	0.0	0.0	0.1	0.0	0.0	0.0	0.0	0.0	0.0	0.0
1951-08-27T03:00:00+01:00	0.8	1.1	1.3	1.3	1.4	1.4	2.1	0.2	0.5	0.3	0.1	1.6	0.9	1.7	0.2	1.4	0.0	0.0	0.1	0.2	1.8
1951-08-27T06:00:00+01:00	1.0	1.3	1.5	2.1	1.9	1.9	2.3	0.1	0.4	0.2	0.0	1.2	1.2	2.5	0.1	1.1	0.0	0.0	0.1	0.1	2.4
1951-08-27T09:00:00+01:00	0.9	1.2	1.5	0.5	1.6	1.5	1.8	0.8	0.5	0.3	0.3	0.7	0.9	1.2	0.7	0.6	1.0	0.7	0.5	0.8	1.0
1951-08-27T12:00:00+01:00	0.6	0.8	0.9	0.1	0.6	0.6	0.5	0.3	0.1	0.1	0.1	0.3	0.5	0.7	0.2	0.3	0.4	0.3	0.2	0.3	0.3
1951-08-27T15:00:00+01:00	0.7	1.0	1.1	0.0	0.1	0.1	0.0	0.1	0.0	0.0	0.0	0.1	0.4	0.7	0.1	0.1	0.2	0.1	0.0	0.1	0.0
1951-08-27T18:00:00+01:00	1.0	1.4	1.7	0.5	0.7	0.7	0.9	0.4	0.3	0.2	0.2	0.4	0.4	0.5	0.7	0.3	1.1	0.8	0.3	0.8	0.7
1951-08-27T21:00:00+01:00	0.2	0.2	0.3	1.5	0.4	0.4	1.0	0.4	0.4	0.2	0.1	1.0	0.1	0.1	0.3	0.9	0.2	0.2	0.2	0.3	0.9
1951-08-28T00:00:00+01:00	0.0	0.0	0.0	0.4	0.0	0.0	0.2	0.0	0.1	0.0	0.0	0.1	0.0	0.0	0.0	0.1	0.0	0.0	0.0	0.0	0.3
1951-08-28T03:00:00+01:00	0.0	0.0	0.0	0.0	0.0	0.0	0.0	0.0	0.0	0.0	0.0	0.0	0.0	0.0	0.0	0.0	0.0	0.0	0.0	0.0	0.0
1951-08-28T06:00:00+01:00	0.0	0.0	0.0	0.0	0.0	0.0	0.0	0.0	0.0	0.0	0.0	0.0	0.0	0.0	0.0	0.0	0.0	0.0	0.0	0.0	0.0
1951-08-28T09:00:00+01:00	0.0	0.0	0.0	0.0	0.0	0.0	0.0	0.0	0.0	0.0	0.0	0.0	0.0	0.0	0.0	0.0	0.0	0.0	0.0	0.0	0.0
1951-08-28T12:00:00+01:00	0.0	0.0	0.0	0.0	0.0	0.0	0.0	0.0	0.0	0.0	0.0	0.0	0.0	0.0	0.0	0.0	0.0	0.0	0.0	0.0	0.0
1951-08-28T15:00:00+01:00	0.0	0.0	0.0	0.0	0.0	0.0	0.0	0.0	0.0	0.0	0.0	0.0	0.0	0.0	0.0	0.0	0.0	0.0	0.0	0.0	0.0
1951-08-28T18:00:00+01:00	0.0	0.0	0.0	0.0	0.0	0.0	0.0	0.0	0.0	0.0	0.0	0.0	0.0	0.0	0.0	0.0	0.0	0.0	0.0	0.0	0.0
1951-08-28T21:00:00+01:00	0.0	0.0	0.0	0.0	0.0	0.0	0.0	0.0	0.0	0.0	0.0	0.0	0.0	0.0	0.0	0.0	0.0	0.0	0.0	0.0	0.0
1951-08-29T00:00:00+01:00	0.0	0.0	0.0	0.0	0.0	0.0	0.0	0.0	0.0	0.0	0.0	0.0	0.0	0.0	0.0	0.0	0.0	0.0	0.0	0.0	0.0
1951-08-29T03:00:00+01:00	0.0	0.0	0.0	0.4	0.0	0.0	0.0	0.0	0.0	0.0	0.0	0.0	0.0	0.1	0.0	0.0	0.0	0.0	0.0	0.0	0.1
1951-08-29T06:00:00+01:00	0.0	0.0	0.0	0.3	0.0	0.0	0.0	0.0	0.0	0.0	0.0	0.0	0.0	0.0	0.0	0.0	0.0	0.0	0.0	0.0	0.1
1951-08-29T09:00:00+01:00	0.0	0.0	0.0	0.1	0.0	0.0	0.0	0.0	0.0	0.0	0.0	0.0	0.0	0.0	0.0	0.0	0.0	0.0	0.0	0.0	0.0
1951-08-29T12:00:00+01:00	0.0	0.0	0.0	0.0	0.0	0.0	0.0	0.0	0.0	0.0	0.0	0.0	0.0	0.1	0.0	0.0	0.0	0.0	0.0	0.0	0.0
1951-08-29T15:00:00+01:00	0.0	0.0	0.0	0.4	0.0	0.0	0.0	0.0	0.0	0.0	0.0	0.0	0.0	0.0	0.0	0.0	0.0	0.0	0.0	0.0	0.1
1951-08-29T18:00:00+01:00	0.0	0.0	0.0	0.6	0.0	0.0	0.0	0.0	0.0	0.0	0.0	0.0	0.0	0.0	0.0	0.0	0.0	0.0	0.0	0.0	0.1
1951-08-29T21:00:00+01:00	0.0	0.0	0.0	1.0	0.0	0.0	0.0	0.0	0.0	0.0	0.0	0.0	0.0	0.1	0.0	0.0	0.0	0.0	0.0	0.0	0.4
1951-08-30T00:00:00+01:00	0.0	0.0	0.0	0.8	0.0	0.0	0.0	0.0	0.0	0.0	0.0	0.0	0.0	0.0	0.0	0.0	0.0	0.0	0.0	0.0	0.2
1951-08-30T03:00:00+01:00	0.0	0.0	0.0	0.0	0.0	0.0	0.0	0.0	0.0	0.0	0.0	0.0	0.0	0.1	0.0	0.0	0.0	0.0	0.0	0.0	0.0
1951-08-30T06:00:00+01:00	0.0	0.0	0.0	0.0	0.0	0.0	0.0	0.0	0.0	0.0	0.0	0.0	0.0	0.0	0.0	0.0	0.0	0.0	0.0	0.0	0.0
1951-08-30T09:00:00+01:00	0.0	0.0	0.0	0.0	0.0	0.0	0.0	0.0	0.0	0.0	0.0	0.0	0.0	0.0	0.0	0.0	0.0	0.0	0.0	0.0	0.0
1951-08-30T12:00:00+01:00	0.0	0.0	0.0	0.0	0.0	0.0	0.0	0.0	0.0	0.0	0.0	0.0	0.0	0.0	0.0	0.0	0.0	0.0	0.0	0.0	0.0
1951-08-30T15:00:00+01:00	0.2	0.1	0.1	0.0	0.0	0.0	0.0	0.0	0.0	0.0	0.0	0.0	0.1	0.1	0.0	0.0	0.0	0.0	0.0	0.0	0.0
1951-08-30T18:00:00+01:00	1.8	1.1	0.9	0.0	0.0	0.0	0.0	0.0	0.0	0.0	0.0	0.0	0.8	0.9	0.0	0.0	0.4	0.0	0.0	0.0	0.0
1951-08-30T21:00:00+01:00	0.0	0.0	0.0	0.0	0.0	0.0	0.0	0.0	0.0	0.0	0.0	0.0	0.0	0.0	0.0	0.0	0.0	0.0	0.0	0.0	0.0
1951-08-31T00:00:00+01:00	0.0	0.0	0.0	0.0	0.0	0.0	0.0	0.0	0.0	0.0	0.0	0.0	0.0	0.0	0.0	0.0	0.0	0.0	0.0	0.0	0.0
1951-08-31T03:00:00+01:00	0.0	0.0	0.0	0.0	0.0	0.0	0.0	0.0	0.0	0.0	0.0	0.0	0.0	0.1	0.0	0.0	0.0	0.0	0.0	0.0	0.0
1951-08-31T06:00:00+01:00	0.0	0.0	0.0	0.0	0.0	0.0	0.1	0.0	0.0	0.0	0.0	0.0	0.0	0.1	0.0	0.0	0.0	0.0	0.0	0.0	0.0
1951-08-31T09:00:00+01:00	0.1	0.1	0.1	0.0	0.1	0.1	0.3	0.1	0.1	0.0	0.0	0.1	0.1	0.3	0.1	0.1	0.0	0.0	0.1	0.1	0.1
1951-08-31T12:00:00+01:00	0.0	0.0	0.0	0.0	0.2	0.2	0.5	0.2	0.1	0.0	0.1	0.2	0.2	0.4	0.1	0.1	0.2	0.2	0.2	0.2	0.1
1951-08-31T15:00:00+01:00	0.8	1.0	1.3	0.0	0.2	0.2	0.4	0.6	0.1	0.0	0.2	0.2	0.4	0.6	0.8	0.1	2.8	2.2	0.5	1.1	0.1
1951-08-31T18:00:00+01:00	3.3	4.1	5.0	0.0	1.5	1.5	1.5	0.5	0.1	0.0	0.1	0.1	2.6	4.2	0.6	0.1	1.6	1.3	0.4	0.8	0.3
1951-08-31T21:00:00+01:00	2.6	3.3	4.0	0.0	0.4	0.4	0.7	0.2	0.1	0.0	0.1	0.1	1.9	3.2	0.2	0.0	0.6	0.5	0.2	0.3	0.1
1951-09-01T00:00:00+01:00	0.1	0.2	0.2	0.0	0.2	0.2	0.2	0.6	0.1	0.0	0.2	0.1	0.1	0.1	0.5	0.1	1.3	1.0	0.5	0.6	0.0
1951-09-01T03:00:00+01:00	0.2	0.3	0.4	0.0	0.4	0.6	0.7	3.6	0.8	0.7	2.2	1.0	0.2	0.2	2.3	1.0	2.2	2.3	2.5	1.8	0.3
1951-09-01T06:00:00+01:00	0.4	0.6	0.7	0.1	0.6	0.9	1.1	3.8	1.1	0.9	2.3	1.4	0.3	0.3	2.5	1.4	2.6	2.7	2.6	1.9	0.5
1951-09-01T09:00:00+01:00	0.5	0.7	0.8	0.1	0.9	1.1	1.4	3.5	1.1	1.0	2.2	1.4	0.4	0.3	2.5	1.4	2.3	2.4	2.4	2.0	0.6
1951-09-01T12:00:00+01:00	0.3	0.4	0.5	0.1	0.7	0.9	1.0	2.7	0.8	0.7	1.7	1.0	0.3	0.4	1.8	1.0	1.7	1.8	1.9	1.4	0.5
1951-09-01T15:00:00+01:00	0.7	0.9	1.1	0.1	0.7	1.0	1.0	2.2	0.8	0.6	1.4	1.0	0.6	0.9	1.4	1.0	1.0	1.1	1.5	1.1	0.5
1951-09-01T18:00:00+01:00	0.5	0.7	0.9	0.0	0.6	0.9	0.9	1.7	0.6	0.5	1.0	0.7	0.4	0.5	1.3	0.7	1.1	1.2	1.2	1.0	0.4
1951-09-01T21:00:00+01:00	0.9	1.3	1.5	0.1	1.0	1.4	1.4	5.0	1.5	1.2	3.1	2.2	0.7	1.1	3.0	2.2	2.4	2.6	3.5	2.3	0.7
1951-09-02T00:00:00+01:00	3.7	5.0	6.0	0.1	2.7	3.7	2.7	5.5	2.0	1.7	3.4	2.7	2.7	3.7	4.1	2.7	3.1	3.2	3.8	3.2	1.0
1951-09-02T03:00:00+01:00	5.0	5.8	6.7	1.8	7.0	8.7	7.9	14.4	5.4	6.0	8.7	4.4	3.9	2.9	13.5	4.6	10.5	9.3	9.9	11.4	4.1
1951-09-02T06:00:00+01:00	0.5	0.5	0.6	1.4	1.4	1.7	2.7	8.7	3.3	3.7	5.3	4.3	0.3	0.2	4.7	4.5	3.6	3.2	5.9	4.0	1.8
1951-09-02T09:00:00+01:00	0.6	0.7	0.8	0.2	0.5	0.6	0.7	2.8	0.9	1.0	1.7	1.2	0.3	0.2	2.0	1.3	2.1	1.8	1.9	1.7	0.3
1951-09-02T12:00:00+01:00	0.9	1.0	1.2	0.3	1.1	1.4	1.1	2.4	0.9	1.0	1.5	0.9	0.8	0.9	1.7	0.9	1.2	1.1	1.7	1.5	0.7
1951-09-02T15:00:00+01:00	1.1	1.3	1.5	0.2	1.3	1.7	1.1	2.4	0.8	0.9	1.5	0.8	1.0	1.2	1.6	0.8	1.9	1.7	1.7	1.4	0.6
1951-09-02T18:00:00+01:00	0.7	0.9	1.0	0.2	1.0	1.3	1.0	2.5	0.9	1.0	1.5	1.1	0.6	0.8	1.8	1.1	2.7	2.4	1.7	1.5	0.6
1951-09-02T21:00:00+01:00	0.5	0.6	0.7	0.2	0.8	1.0	0.8	2.0	0.7	0.8	1.2	0.7	0.5	0.5	1.3	0.8	0.8	0.7	1.4	1.1	0.4
1951-09-03T00:00:00+01:00	1.6	1.8	2.1	0.4	1.4	1.7	1.4	6.3	1.3	1.4	3.8	1.3	0.7	0.6	6.5	1.3	7.3	6.4	4.3	5.5	0.7
1951-09-03T03:00:00+01:00	16.2	21.7	16.6	8.1	14.1	14.2	11.1	9.3	4.9	7.2	9.0	6.5	10.1	14.4	8.4	8.6	10.1	8.3	7.8	10.7	8.8
1951-09-03T06:00:00+01:00	11.1	14.9	11.3	4.6	10.5	10.6	9.4	11.1	5.3	7.6	10.6	5.1	6.1	7.3	9.9	6.7	13.1	10.9	9.2	12.6	6.0
1951-09-03T09:00:00+01:00	7.3	9.7	7.4	4.3	6.7	6.7	8.4	10.1	5.8	8.4	9.7	7.0	3.6	3.5	8.0	9.2	7.9	6.5	8.4	10.3	5.2
1951-09-03T12:00:00+01:00	5.5	7.3	5.6	1.5	4.5	4.5	4.0	4.8	2.5	3.7	4.6	2.9	2.9	4.1	4.1	3.9	5.5	4.6	4.0	5.3	2.5
1951-09-03T15:00:00+01:00	18.4	24.6	18.8	2.6	11.4	11.4	8.8	11.0	4.8	6.9	10.5	5.4	8.5	14.0	12.6	7.1	22.9	18.9	9.2	16.2	5.1
1951-09-03T18:00:00+01:00	22.8	30.4	23.2	11.9	19.6	19.7	21.6	36.2	16.6	24.1	34.7	17.5	8.4	8.9	31.9	23.1	41.4	34.2	30.2	40.7	10.6
1951-09-03T21:00:00+01:00	9.0	12.0	9.1	6.7	10.0	10.0	12.3	25.3	11.1	16.1	24.2	14.7	3.9	1.7	17.5	19.4	24.4	20.2	21.1	22.4	6.4
1951-09-04T00:00:00+01:00	5.1	6.8	5.2	6.1	6.8	6.8	8.1	16.6	5.7	8.3	16.0	9.0	3.9	5.0	11.1	11.9	18.0	14.8	13.9	14.2	6.8
1951-09-04T03:00:00+01:00	4.5	6.0	5.4	2.9	3.4	4.5	4.7	16.5	8.0	9.0	11.4	11.1	2.4	2.1	9.8	16.0	11.8	9.3	14.8	11.2	2.7
1951-09-04T06:00:00+01:00	3.0	3.9	3.5	2.8	3.5	4.7	5.5	10.7	5.8	6.4	7.4	6.7	2.3	2.6	6.9	9.7	7.8	6.1	9.6	7.9	3.9
1951-09-04T09:00:00+01:00	2.9	3.8	3.4	1.6	1.8	2.4	2.7	6.8	3.3	3.7	4.7	4.1	1.6	1.8	5.0	5.9	8.3	6.5	6.1	5.7	1.9
[truncated: 290,229 more rows]
