# Supplementary material for: Investigation of Climate Change Impact on Water Resources for an Alpine Basin in Northern Italy: Implications for Evapotranspiration Modeling Complexity
Source: PLoS One. 2014 Oct 6;9(10):e109053. doi: 10.1371/journal.pone.0109053 (PMC4186761; doi:10.1371/journal.pone.0109053)
Supplement: Dataset S1 — At-site bias-corrected climate data used in the hydrological models for the period 1951–2050, which include 3-hourly data for rainfall in mm (PRE_3hc.txt), air temperature in °C (TAS_3hi.txt), wind speed in m/s (WSS_3hi.txt), solar radiation in W/m2 (RSDS_3hi.txt), and percentage relative humidity (HURS_3hi.txt). (ZIP) [file pone.0109053.s001.zip › Dataset_S1/RegCM/RSDS_3hi.txt]

RSDS_3hi
metadata
2	# stations
10800	time step [s]
-999.9	missing data
name	id	X	Y	Z
LAGO_PAIONE	3020901	437588	5114118	2269
DOMODOSSOLA	3061900	446156	5105927	252
data
#	3020901	3061900
1951-01-01T03:00:00+01:00	0.0	0.0
1951-01-01T06:00:00+01:00	0.0	0.0
1951-01-01T09:00:00+01:00	51.0	37.7
1951-01-01T12:00:00+01:00	309.6	227.4
1951-01-01T15:00:00+01:00	264.2	173.7
1951-01-01T18:00:00+01:00	12.3	8.7
1951-01-01T21:00:00+01:00	0.0	0.0
1951-01-02T00:00:00+01:00	0.0	0.0
1951-01-02T03:00:00+01:00	0.0	0.0
1951-01-02T06:00:00+01:00	0.0	0.0
1951-01-02T09:00:00+01:00	47.7	32.3
1951-01-02T12:00:00+01:00	327.6	236.5
1951-01-02T15:00:00+01:00	317.0	209.6
1951-01-02T18:00:00+01:00	14.1	9.1
1951-01-02T21:00:00+01:00	0.0	0.0
1951-01-03T00:00:00+01:00	0.0	0.0
1951-01-03T03:00:00+01:00	0.0	0.0
1951-01-03T06:00:00+01:00	0.0	0.0
1951-01-03T09:00:00+01:00	77.2	55.8
1951-01-03T12:00:00+01:00	378.6	273.3
1951-01-03T15:00:00+01:00	298.2	219.9
1951-01-03T18:00:00+01:00	16.0	10.5
1951-01-03T21:00:00+01:00	0.0	0.0
1951-01-04T00:00:00+01:00	0.0	0.0
1951-01-04T03:00:00+01:00	0.0	0.0
1951-01-04T06:00:00+01:00	0.0	0.0
1951-01-04T09:00:00+01:00	10.4	9.7
1951-01-04T12:00:00+01:00	47.5	42.1
1951-01-04T15:00:00+01:00	37.3	30.9
1951-01-04T18:00:00+01:00	2.3	1.8
1951-01-04T21:00:00+01:00	0.0	0.0
1951-01-05T00:00:00+01:00	0.0	0.0
1951-01-05T03:00:00+01:00	0.0	0.0
1951-01-05T06:00:00+01:00	0.0	0.0
1951-01-05T09:00:00+01:00	55.4	39.8
1951-01-05T12:00:00+01:00	290.6	204.4
1951-01-05T15:00:00+01:00	280.6	196.3
1951-01-05T18:00:00+01:00	14.7	10.1
1951-01-05T21:00:00+01:00	0.0	0.0
1951-01-06T00:00:00+01:00	0.0	0.0
1951-01-06T03:00:00+01:00	0.0	0.0
1951-01-06T06:00:00+01:00	0.0	0.0
1951-01-06T09:00:00+01:00	51.5	34.9
1951-01-06T12:00:00+01:00	284.5	207.0
1951-01-06T15:00:00+01:00	235.1	166.0
1951-01-06T18:00:00+01:00	15.9	11.7
1951-01-06T21:00:00+01:00	0.0	0.0
1951-01-07T00:00:00+01:00	0.0	0.0
1951-01-07T03:00:00+01:00	0.0	0.0
1951-01-07T06:00:00+01:00	0.0	0.0
1951-01-07T09:00:00+01:00	37.9	27.7
1951-01-07T12:00:00+01:00	336.8	227.2
1951-01-07T15:00:00+01:00	288.7	200.8
1951-01-07T18:00:00+01:00	15.7	11.1
1951-01-07T21:00:00+01:00	0.0	0.0
1951-01-08T00:00:00+01:00	0.0	0.0
1951-01-08T03:00:00+01:00	0.0	0.0
1951-01-08T06:00:00+01:00	0.0	0.0
1951-01-08T09:00:00+01:00	50.4	34.0
1951-01-08T12:00:00+01:00	326.9	219.3
1951-01-08T15:00:00+01:00	266.6	176.7
1951-01-08T18:00:00+01:00	13.3	8.4
1951-01-08T21:00:00+01:00	0.0	0.0
1951-01-09T00:00:00+01:00	0.0	0.0
1951-01-09T03:00:00+01:00	0.0	0.0
1951-01-09T06:00:00+01:00	0.0	0.0
1951-01-09T09:00:00+01:00	52.9	32.8
1951-01-09T12:00:00+01:00	356.1	241.1
1951-01-09T15:00:00+01:00	232.4	166.8
1951-01-09T18:00:00+01:00	9.3	7.8
1951-01-09T21:00:00+01:00	0.0	0.0
1951-01-10T00:00:00+01:00	0.0	0.0
1951-01-10T03:00:00+01:00	0.0	0.0
1951-01-10T06:00:00+01:00	0.0	0.0
1951-01-10T09:00:00+01:00	68.7	48.0
1951-01-10T12:00:00+01:00	414.4	295.6
1951-01-10T15:00:00+01:00	269.6	171.2
1951-01-10T18:00:00+01:00	11.9	7.4
1951-01-10T21:00:00+01:00	0.0	0.0
1951-01-11T00:00:00+01:00	0.0	0.0
1951-01-11T03:00:00+01:00	0.0	0.0
1951-01-11T06:00:00+01:00	0.0	0.0
1951-01-11T09:00:00+01:00	77.9	51.2
1951-01-11T12:00:00+01:00	415.9	294.9
1951-01-11T15:00:00+01:00	290.1	213.5
1951-01-11T18:00:00+01:00	16.7	11.8
1951-01-11T21:00:00+01:00	0.0	0.0
1951-01-12T00:00:00+01:00	0.0	0.0
1951-01-12T03:00:00+01:00	0.0	0.0
1951-01-12T06:00:00+01:00	0.0	0.0
1951-01-12T09:00:00+01:00	30.0	28.4
1951-01-12T12:00:00+01:00	96.6	94.6
1951-01-12T15:00:00+01:00	85.0	56.5
1951-01-12T18:00:00+01:00	6.7	4.2
1951-01-12T21:00:00+01:00	0.0	0.0
1951-01-13T00:00:00+01:00	0.0	0.0
1951-01-13T03:00:00+01:00	0.0	0.0
1951-01-13T06:00:00+01:00	0.0	0.0
1951-01-13T09:00:00+01:00	54.4	36.4
1951-01-13T12:00:00+01:00	293.3	200.7
1951-01-13T15:00:00+01:00	288.6	199.2
1951-01-13T18:00:00+01:00	14.2	9.1
1951-01-13T21:00:00+01:00	0.0	0.0
1951-01-14T00:00:00+01:00	0.0	0.0
1951-01-14T03:00:00+01:00	0.0	0.0
1951-01-14T06:00:00+01:00	0.0	0.0
1951-01-14T09:00:00+01:00	57.2	39.7
1951-01-14T12:00:00+01:00	337.3	225.3
1951-01-14T15:00:00+01:00	249.0	175.2
1951-01-14T18:00:00+01:00	13.5	8.2
1951-01-14T21:00:00+01:00	0.0	0.0
1951-01-15T00:00:00+01:00	0.0	0.0
1951-01-15T03:00:00+01:00	0.0	0.0
1951-01-15T06:00:00+01:00	0.0	0.0
1951-01-15T09:00:00+01:00	50.2	43.2
1951-01-15T12:00:00+01:00	287.4	187.3
1951-01-15T15:00:00+01:00	279.6	193.6
1951-01-15T18:00:00+01:00	19.1	15.9
1951-01-15T21:00:00+01:00	0.0	0.0
1951-01-16T00:00:00+01:00	0.0	0.0
1951-01-16T03:00:00+01:00	0.0	0.0
1951-01-16T06:00:00+01:00	0.0	0.0
1951-01-16T09:00:00+01:00	81.9	56.6
1951-01-16T12:00:00+01:00	417.7	283.5
1951-01-16T15:00:00+01:00	278.8	200.1
1951-01-16T18:00:00+01:00	19.0	11.9
1951-01-16T21:00:00+01:00	0.0	0.0
1951-01-17T00:00:00+01:00	0.0	0.0
1951-01-17T03:00:00+01:00	0.0	0.0
1951-01-17T06:00:00+01:00	0.0	0.0
1951-01-17T09:00:00+01:00	79.2	56.0
1951-01-17T12:00:00+01:00	348.6	251.3
1951-01-17T15:00:00+01:00	252.3	170.5
1951-01-17T18:00:00+01:00	17.9	12.2
1951-01-17T21:00:00+01:00	0.0	0.0
1951-01-18T00:00:00+01:00	0.0	0.0
1951-01-18T03:00:00+01:00	0.0	0.0
1951-01-18T06:00:00+01:00	0.0	0.0
1951-01-18T09:00:00+01:00	38.5	24.3
1951-01-18T12:00:00+01:00	303.1	223.8
1951-01-18T15:00:00+01:00	232.7	185.7
1951-01-18T18:00:00+01:00	17.3	14.4
1951-01-18T21:00:00+01:00	0.0	0.0
1951-01-19T00:00:00+01:00	0.0	0.0
1951-01-19T03:00:00+01:00	0.0	0.0
1951-01-19T06:00:00+01:00	0.0	0.0
1951-01-19T09:00:00+01:00	55.2	35.5
1951-01-19T12:00:00+01:00	305.6	218.0
1951-01-19T15:00:00+01:00	242.3	179.9
1951-01-19T18:00:00+01:00	14.1	10.1
1951-01-19T21:00:00+01:00	0.0	0.0
1951-01-20T00:00:00+01:00	0.0	0.0
1951-01-20T03:00:00+01:00	0.0	0.0
1951-01-20T06:00:00+01:00	0.0	0.0
1951-01-20T09:00:00+01:00	73.7	64.6
1951-01-20T12:00:00+01:00	310.0	249.9
1951-01-20T15:00:00+01:00	299.5	203.8
1951-01-20T18:00:00+01:00	23.5	13.4
1951-01-20T21:00:00+01:00	0.0	0.0
1951-01-21T00:00:00+01:00	0.0	0.0
1951-01-21T03:00:00+01:00	0.0	0.0
1951-01-21T06:00:00+01:00	0.0	0.0
1951-01-21T09:00:00+01:00	75.4	55.3
1951-01-21T12:00:00+01:00	409.8	304.4
1951-01-21T15:00:00+01:00	352.3	259.0
1951-01-21T18:00:00+01:00	22.6	16.8
1951-01-21T21:00:00+01:00	0.0	0.0
1951-01-22T00:00:00+01:00	0.0	0.0
1951-01-22T03:00:00+01:00	0.0	0.0
1951-01-22T06:00:00+01:00	0.0	0.0
1951-01-22T09:00:00+01:00	87.1	62.5
1951-01-22T12:00:00+01:00	391.2	294.7
1951-01-22T15:00:00+01:00	285.0	153.2
1951-01-22T18:00:00+01:00	23.8	12.9
1951-01-22T21:00:00+01:00	0.0	0.0
1951-01-23T00:00:00+01:00	0.0	0.0
1951-01-23T03:00:00+01:00	0.0	0.0
1951-01-23T06:00:00+01:00	0.0	0.0
1951-01-23T09:00:00+01:00	91.6	62.0
1951-01-23T12:00:00+01:00	432.2	286.3
1951-01-23T15:00:00+01:00	375.6	256.8
1951-01-23T18:00:00+01:00	26.8	15.3
1951-01-23T21:00:00+01:00	0.0	0.0
1951-01-24T00:00:00+01:00	0.0	0.0
1951-01-24T03:00:00+01:00	0.0	0.0
1951-01-24T06:00:00+01:00	0.0	0.0
1951-01-24T09:00:00+01:00	45.7	34.5
1951-01-24T12:00:00+01:00	226.8	164.5
1951-01-24T15:00:00+01:00	205.3	155.5
1951-01-24T18:00:00+01:00	18.1	13.7
1951-01-24T21:00:00+01:00	0.0	0.0
1951-01-25T00:00:00+01:00	0.0	0.0
1951-01-25T03:00:00+01:00	0.0	0.0
1951-01-25T06:00:00+01:00	0.0	0.0
1951-01-25T09:00:00+01:00	107.3	80.1
1951-01-25T12:00:00+01:00	506.8	367.3
1951-01-25T15:00:00+01:00	347.7	247.2
1951-01-25T18:00:00+01:00	24.6	17.4
1951-01-25T21:00:00+01:00	0.0	0.0
1951-01-26T00:00:00+01:00	0.0	0.0
1951-01-26T03:00:00+01:00	0.0	0.0
1951-01-26T06:00:00+01:00	0.0	0.0
1951-01-26T09:00:00+01:00	87.5	64.6
1951-01-26T12:00:00+01:00	373.6	247.6
1951-01-26T15:00:00+01:00	262.9	173.8
1951-01-26T18:00:00+01:00	20.9	14.0
1951-01-26T21:00:00+01:00	0.0	0.0
1951-01-27T00:00:00+01:00	0.0	0.0
1951-01-27T03:00:00+01:00	0.0	0.0
1951-01-27T06:00:00+01:00	0.0	0.0
1951-01-27T09:00:00+01:00	45.2	28.5
1951-01-27T12:00:00+01:00	320.1	255.7
1951-01-27T15:00:00+01:00	374.1	257.7
1951-01-27T18:00:00+01:00	28.7	17.6
1951-01-27T21:00:00+01:00	0.0	0.0
1951-01-28T00:00:00+01:00	0.0	0.0
1951-01-28T03:00:00+01:00	0.0	0.0
1951-01-28T06:00:00+01:00	0.0	0.0
1951-01-28T09:00:00+01:00	110.5	79.5
1951-01-28T12:00:00+01:00	478.8	334.6
1951-01-28T15:00:00+01:00	316.4	218.7
1951-01-28T18:00:00+01:00	34.3	24.9
1951-01-28T21:00:00+01:00	0.0	0.0
1951-01-29T00:00:00+01:00	0.0	0.0
1951-01-29T03:00:00+01:00	0.0	0.0
1951-01-29T06:00:00+01:00	0.0	0.0
1951-01-29T09:00:00+01:00	114.5	91.0
1951-01-29T12:00:00+01:00	476.6	372.1
1951-01-29T15:00:00+01:00	382.5	280.8
1951-01-29T18:00:00+01:00	36.6	24.9
1951-01-29T21:00:00+01:00	0.0	0.0
1951-01-30T00:00:00+01:00	0.0	0.0
1951-01-30T03:00:00+01:00	0.0	0.0
1951-01-30T06:00:00+01:00	0.0	0.0
1951-01-30T09:00:00+01:00	92.7	73.6
1951-01-30T12:00:00+01:00	410.7	293.6
1951-01-30T15:00:00+01:00	317.0	193.5
1951-01-30T18:00:00+01:00	25.2	18.5
1951-01-30T21:00:00+01:00	0.0	0.0
1951-01-31T00:00:00+01:00	0.0	0.0
1951-01-31T03:00:00+01:00	0.0	0.0
1951-01-31T06:00:00+01:00	0.0	0.0
1951-01-31T09:00:00+01:00	61.7	57.0
1951-01-31T12:00:00+01:00	194.4	174.9
1951-01-31T15:00:00+01:00	162.3	128.0
1951-01-31T18:00:00+01:00	16.1	14.2
1951-01-31T21:00:00+01:00	0.0	0.0
1951-02-01T00:00:00+01:00	0.0	0.0
1951-02-01T03:00:00+01:00	0.0	0.0
1951-02-01T06:00:00+01:00	0.0	0.0
1951-02-01T09:00:00+01:00	95.1	66.4
1951-02-01T12:00:00+01:00	429.4	314.2
1951-02-01T15:00:00+01:00	361.1	267.6
1951-02-01T18:00:00+01:00	21.4	13.8
1951-02-01T21:00:00+01:00	0.0	0.0
1951-02-02T00:00:00+01:00	0.0	0.0
1951-02-02T03:00:00+01:00	0.0	0.0
1951-02-02T06:00:00+01:00	0.0	0.0
1951-02-02T09:00:00+01:00	141.3	111.9
1951-02-02T12:00:00+01:00	530.9	413.6
1951-02-02T15:00:00+01:00	452.1	349.3
1951-02-02T18:00:00+01:00	49.6	37.4
1951-02-02T21:00:00+01:00	0.0	0.0
1951-02-03T00:00:00+01:00	0.0	0.0
1951-02-03T03:00:00+01:00	0.0	0.0
1951-02-03T06:00:00+01:00	0.0	0.0
1951-02-03T09:00:00+01:00	139.7	112.6
1951-02-03T12:00:00+01:00	524.8	410.6
1951-02-03T15:00:00+01:00	464.0	359.5
1951-02-03T18:00:00+01:00	50.9	38.6
1951-02-03T21:00:00+01:00	0.0	0.0
1951-02-04T00:00:00+01:00	0.0	0.0
1951-02-04T03:00:00+01:00	0.0	0.0
1951-02-04T06:00:00+01:00	0.0	0.0
1951-02-04T09:00:00+01:00	123.7	103.7
1951-02-04T12:00:00+01:00	366.1	313.4
1951-02-04T15:00:00+01:00	219.3	134.0
1951-02-04T18:00:00+01:00	45.5	36.3
1951-02-04T21:00:00+01:00	0.0	0.0
1951-02-05T00:00:00+01:00	0.0	0.0
1951-02-05T03:00:00+01:00	0.0	0.0
1951-02-05T06:00:00+01:00	0.0	0.0
1951-02-05T09:00:00+01:00	84.7	63.5
1951-02-05T12:00:00+01:00	413.0	283.3
1951-02-05T15:00:00+01:00	407.5	303.3
1951-02-05T18:00:00+01:00	33.0	26.8
1951-02-05T21:00:00+01:00	0.0	0.0
1951-02-06T00:00:00+01:00	0.0	0.0
1951-02-06T03:00:00+01:00	0.0	0.0
1951-02-06T06:00:00+01:00	0.0	0.0
1951-02-06T09:00:00+01:00	106.1	76.7
1951-02-06T12:00:00+01:00	390.2	296.5
1951-02-06T15:00:00+01:00	384.7	278.7
1951-02-06T18:00:00+01:00	46.6	32.9
1951-02-06T21:00:00+01:00	0.0	0.0
1951-02-07T00:00:00+01:00	0.0	0.0
1951-02-07T03:00:00+01:00	0.0	0.0
1951-02-07T06:00:00+01:00	0.0	0.0
1951-02-07T09:00:00+01:00	64.6	54.6
1951-02-07T12:00:00+01:00	458.5	395.0
1951-02-07T15:00:00+01:00	557.0	428.3
1951-02-07T18:00:00+01:00	75.8	56.6
1951-02-07T21:00:00+01:00	0.0	0.0
1951-02-08T00:00:00+01:00	0.0	0.0
1951-02-08T03:00:00+01:00	0.0	0.0
1951-02-08T06:00:00+01:00	0.0	0.0
1951-02-08T09:00:00+01:00	137.1	111.9
1951-02-08T12:00:00+01:00	580.8	457.6
1951-02-08T15:00:00+01:00	423.5	320.2
1951-02-08T18:00:00+01:00	38.4	29.1
1951-02-08T21:00:00+01:00	0.0	0.0
1951-02-09T00:00:00+01:00	0.0	0.0
1951-02-09T03:00:00+01:00	0.0	0.0
1951-02-09T06:00:00+01:00	0.0	0.0
1951-02-09T09:00:00+01:00	170.7	138.9
1951-02-09T12:00:00+01:00	606.5	443.9
1951-02-09T15:00:00+01:00	443.3	351.4
1951-02-09T18:00:00+01:00	49.2	38.1
1951-02-09T21:00:00+01:00	0.0	0.0
1951-02-10T00:00:00+01:00	0.0	0.0
1951-02-10T03:00:00+01:00	0.0	0.0
1951-02-10T06:00:00+01:00	0.0	0.0
1951-02-10T09:00:00+01:00	107.6	77.9
1951-02-10T12:00:00+01:00	345.9	253.7
1951-02-10T15:00:00+01:00	195.0	146.9
1951-02-10T18:00:00+01:00	19.0	14.7
1951-02-10T21:00:00+01:00	0.0	0.0
1951-02-11T00:00:00+01:00	0.0	0.0
1951-02-11T03:00:00+01:00	0.0	0.0
1951-02-11T06:00:00+01:00	0.0	0.0
1951-02-11T09:00:00+01:00	100.1	69.4
1951-02-11T12:00:00+01:00	365.5	273.5
1951-02-11T15:00:00+01:00	318.3	243.6
1951-02-11T18:00:00+01:00	43.2	32.2
1951-02-11T21:00:00+01:00	0.0	0.0
1951-02-12T00:00:00+01:00	0.0	0.0
1951-02-12T03:00:00+01:00	0.0	0.0
1951-02-12T06:00:00+01:00	0.0	0.0
1951-02-12T09:00:00+01:00	36.6	52.6
1951-02-12T12:00:00+01:00	85.8	125.9
1951-02-12T15:00:00+01:00	83.9	121.0
1951-02-12T18:00:00+01:00	10.0	13.1
1951-02-12T21:00:00+01:00	0.0	0.0
1951-02-13T00:00:00+01:00	0.0	0.0
1951-02-13T03:00:00+01:00	0.0	0.0
1951-02-13T06:00:00+01:00	0.0	0.0
1951-02-13T09:00:00+01:00	27.1	26.2
1951-02-13T12:00:00+01:00	125.4	116.7
1951-02-13T15:00:00+01:00	99.7	90.1
1951-02-13T18:00:00+01:00	13.8	13.4
1951-02-13T21:00:00+01:00	0.0	0.0
1951-02-14T00:00:00+01:00	0.0	0.0
1951-02-14T03:00:00+01:00	0.0	0.0
1951-02-14T06:00:00+01:00	0.0	0.0
1951-02-14T09:00:00+01:00	55.5	72.5
1951-02-14T12:00:00+01:00	220.5	255.8
1951-02-14T15:00:00+01:00	172.0	189.4
1951-02-14T18:00:00+01:00	21.0	21.3
1951-02-14T21:00:00+01:00	0.0	0.0
1951-02-15T00:00:00+01:00	0.0	0.0
1951-02-15T03:00:00+01:00	0.0	0.0
1951-02-15T06:00:00+01:00	0.0	0.0
1951-02-15T09:00:00+01:00	79.4	92.2
1951-02-15T12:00:00+01:00	216.9	253.8
1951-02-15T15:00:00+01:00	172.5	202.5
1951-02-15T18:00:00+01:00	24.4	26.3
1951-02-15T21:00:00+01:00	0.0	0.0
1951-02-16T00:00:00+01:00	0.0	0.0
1951-02-16T03:00:00+01:00	0.0	0.0
1951-02-16T06:00:00+01:00	0.0	0.0
1951-02-16T09:00:00+01:00	86.0	66.6
1951-02-16T12:00:00+01:00	451.2	324.1
1951-02-16T15:00:00+01:00	445.3	322.6
1951-02-16T18:00:00+01:00	57.7	42.7
1951-02-16T21:00:00+01:00	0.0	0.0
1951-02-17T00:00:00+01:00	0.0	0.0
1951-02-17T03:00:00+01:00	0.0	0.0
1951-02-17T06:00:00+01:00	0.0	0.0
1951-02-17T09:00:00+01:00	92.1	88.4
1951-02-17T12:00:00+01:00	294.4	258.7
1951-02-17T15:00:00+01:00	190.1	167.6
1951-02-17T18:00:00+01:00	27.1	23.9
1951-02-17T21:00:00+01:00	0.0	0.0
1951-02-18T00:00:00+01:00	0.0	0.0
1951-02-18T03:00:00+01:00	0.0	0.0
1951-02-18T06:00:00+01:00	0.0	0.0
1951-02-18T09:00:00+01:00	27.7	14.3
1951-02-18T12:00:00+01:00	94.8	48.9
1951-02-18T15:00:00+01:00	82.4	43.6
1951-02-18T18:00:00+01:00	11.4	6.0
1951-02-18T21:00:00+01:00	0.0	0.0
1951-02-19T00:00:00+01:00	0.0	0.0
1951-02-19T03:00:00+01:00	0.0	0.0
1951-02-19T06:00:00+01:00	0.0	0.0
1951-02-19T09:00:00+01:00	56.7	54.8
1951-02-19T12:00:00+01:00	182.2	173.3
1951-02-19T15:00:00+01:00	132.8	131.4
1951-02-19T18:00:00+01:00	22.4	20.6
1951-02-19T21:00:00+01:00	0.0	0.0
1951-02-20T00:00:00+01:00	0.0	0.0
1951-02-20T03:00:00+01:00	0.0	0.0
1951-02-20T06:00:00+01:00	0.0	0.0
1951-02-20T09:00:00+01:00	109.0	87.8
1951-02-20T12:00:00+01:00	397.0	341.5
1951-02-20T15:00:00+01:00	335.8	282.9
1951-02-20T18:00:00+01:00	64.1	54.1
1951-02-20T21:00:00+01:00	0.0	0.0
1951-02-21T00:00:00+01:00	0.0	0.0
1951-02-21T03:00:00+01:00	0.0	0.0
1951-02-21T06:00:00+01:00	0.0	0.0
1951-02-21T09:00:00+01:00	198.6	173.7
1951-02-21T12:00:00+01:00	425.1	299.1
1951-02-21T15:00:00+01:00	379.1	284.2
1951-02-21T18:00:00+01:00	55.2	43.5
1951-02-21T21:00:00+01:00	0.0	0.0
1951-02-22T00:00:00+01:00	0.0	0.0
1951-02-22T03:00:00+01:00	0.0	0.0
1951-02-22T06:00:00+01:00	0.0	0.0
1951-02-22T09:00:00+01:00	48.6	45.1
1951-02-22T12:00:00+01:00	133.7	119.7
1951-02-22T15:00:00+01:00	110.0	96.0
1951-02-22T18:00:00+01:00	16.1	14.2
1951-02-22T21:00:00+01:00	0.0	0.0
1951-02-23T00:00:00+01:00	0.0	0.0
1951-02-23T03:00:00+01:00	0.0	0.0
1951-02-23T06:00:00+01:00	0.0	0.0
1951-02-23T09:00:00+01:00	96.2	74.5
1951-02-23T12:00:00+01:00	409.3	320.6
1951-02-23T15:00:00+01:00	430.1	373.7
1951-02-23T18:00:00+01:00	52.9	42.7
1951-02-23T21:00:00+01:00	0.0	0.0
1951-02-24T00:00:00+01:00	0.0	0.0
1951-02-24T03:00:00+01:00	0.0	0.0
1951-02-24T06:00:00+01:00	0.0	0.0
1951-02-24T09:00:00+01:00	126.5	113.9
1951-02-24T12:00:00+01:00	367.6	332.7
1951-02-24T15:00:00+01:00	288.0	268.3
1951-02-24T18:00:00+01:00	48.9	47.1
1951-02-24T21:00:00+01:00	0.0	0.0
1951-02-25T00:00:00+01:00	0.0	0.0
1951-02-25T03:00:00+01:00	0.0	0.0
1951-02-25T06:00:00+01:00	0.0	0.0
1951-02-25T09:00:00+01:00	123.0	107.9
1951-02-25T12:00:00+01:00	379.4	326.4
1951-02-25T15:00:00+01:00	352.4	316.0
1951-02-25T18:00:00+01:00	69.7	62.1
1951-02-25T21:00:00+01:00	0.0	0.0
1951-02-26T00:00:00+01:00	0.0	0.0
1951-02-26T03:00:00+01:00	0.0	0.0
1951-02-26T06:00:00+01:00	0.0	0.0
1951-02-26T09:00:00+01:00	172.8	137.8
1951-02-26T12:00:00+01:00	612.4	514.2
1951-02-26T15:00:00+01:00	563.5	483.4
1951-02-26T18:00:00+01:00	102.3	92.4
1951-02-26T21:00:00+01:00	0.0	0.0
1951-02-27T00:00:00+01:00	0.0	0.0
1951-02-27T03:00:00+01:00	0.0	0.0
1951-02-27T06:00:00+01:00	0.0	0.0
1951-02-27T09:00:00+01:00	225.3	189.7
1951-02-27T12:00:00+01:00	654.6	563.9
1951-02-27T15:00:00+01:00	469.5	397.3
1951-02-27T18:00:00+01:00	106.9	78.0
1951-02-27T21:00:00+01:00	0.0	0.0
1951-02-28T00:00:00+01:00	0.0	0.0
1951-02-28T03:00:00+01:00	0.0	0.0
1951-02-28T06:00:00+01:00	0.0	0.0
1951-02-28T09:00:00+01:00	40.8	41.9
1951-02-28T12:00:00+01:00	127.2	138.9
1951-02-28T15:00:00+01:00	111.0	121.3
1951-02-28T18:00:00+01:00	18.0	18.3
1951-02-28T21:00:00+01:00	0.0	0.0
1951-03-01T00:00:00+01:00	0.0	0.0
1951-03-01T03:00:00+01:00	0.0	0.0
1951-03-01T06:00:00+01:00	0.0	0.0
1951-03-01T09:00:00+01:00	62.6	67.1
1951-03-01T12:00:00+01:00	197.2	209.2
1951-03-01T15:00:00+01:00	184.2	195.9
1951-03-01T18:00:00+01:00	31.3	34.1
1951-03-01T21:00:00+01:00	0.0	0.0
1951-03-02T00:00:00+01:00	0.0	0.0
1951-03-02T03:00:00+01:00	0.0	0.0
1951-03-02T06:00:00+01:00	0.1	0.1
1951-03-02T09:00:00+01:00	120.0	111.2
1951-03-02T12:00:00+01:00	358.8	345.3
1951-03-02T15:00:00+01:00	299.8	291.8
1951-03-02T18:00:00+01:00	53.5	52.8
1951-03-02T21:00:00+01:00	0.0	0.0
1951-03-03T00:00:00+01:00	0.0	0.0
1951-03-03T03:00:00+01:00	0.0	0.0
1951-03-03T06:00:00+01:00	0.2	0.2
1951-03-03T09:00:00+01:00	162.9	131.9
1951-03-03T12:00:00+01:00	464.7	379.2
1951-03-03T15:00:00+01:00	467.5	426.2
1951-03-03T18:00:00+01:00	78.3	64.3
1951-03-03T21:00:00+01:00	0.0	0.0
1951-03-04T00:00:00+01:00	0.0	0.0
1951-03-04T03:00:00+01:00	0.0	0.0
1951-03-04T06:00:00+01:00	0.3	0.2
1951-03-04T09:00:00+01:00	168.9	132.4
1951-03-04T12:00:00+01:00	506.9	384.5
1951-03-04T15:00:00+01:00	428.0	345.4
1951-03-04T18:00:00+01:00	63.2	49.7
1951-03-04T21:00:00+01:00	0.0	0.0
1951-03-05T00:00:00+01:00	0.0	0.0
1951-03-05T03:00:00+01:00	0.0	0.0
1951-03-05T06:00:00+01:00	0.2	0.2
1951-03-05T09:00:00+01:00	101.3	91.1
1951-03-05T12:00:00+01:00	294.3	253.9
1951-03-05T15:00:00+01:00	262.5	240.9
1951-03-05T18:00:00+01:00	57.0	52.9
1951-03-05T21:00:00+01:00	0.0	0.0
1951-03-06T00:00:00+01:00	0.0	0.0
1951-03-06T03:00:00+01:00	0.0	0.0
1951-03-06T06:00:00+01:00	0.6	0.5
1951-03-06T09:00:00+01:00	163.9	165.1
1951-03-06T12:00:00+01:00	580.2	495.9
1951-03-06T15:00:00+01:00	451.8	377.6
1951-03-06T18:00:00+01:00	84.5	69.7
1951-03-06T21:00:00+01:00	0.0	0.0
1951-03-07T00:00:00+01:00	0.0	0.0
1951-03-07T03:00:00+01:00	0.0	0.0
1951-03-07T06:00:00+01:00	0.7	0.6
1951-03-07T09:00:00+01:00	119.4	106.7
1951-03-07T12:00:00+01:00	346.7	314.9
1951-03-07T15:00:00+01:00	445.8	457.3
1951-03-07T18:00:00+01:00	71.6	68.0
1951-03-07T21:00:00+01:00	0.0	0.0
1951-03-08T00:00:00+01:00	0.0	0.0
1951-03-08T03:00:00+01:00	0.0	0.0
1951-03-08T06:00:00+01:00	0.7	0.7
1951-03-08T09:00:00+01:00	180.8	173.1
1951-03-08T12:00:00+01:00	423.0	418.2
1951-03-08T15:00:00+01:00	342.4	301.6
1951-03-08T18:00:00+01:00	67.8	55.9
1951-03-08T21:00:00+01:00	0.0	0.0
1951-03-09T00:00:00+01:00	0.0	0.0
1951-03-09T03:00:00+01:00	0.0	0.0
1951-03-09T06:00:00+01:00	0.4	0.4
1951-03-09T09:00:00+01:00	102.1	93.0
1951-03-09T12:00:00+01:00	275.6	255.3
1951-03-09T15:00:00+01:00	250.9	250.2
1951-03-09T18:00:00+01:00	54.2	63.4
1951-03-09T21:00:00+01:00	0.0	0.0
1951-03-10T00:00:00+01:00	0.0	0.0
1951-03-10T03:00:00+01:00	0.0	0.0
1951-03-10T06:00:00+01:00	0.8	0.6
1951-03-10T09:00:00+01:00	198.4	172.0
1951-03-10T12:00:00+01:00	701.5	584.4
1951-03-10T15:00:00+01:00	472.8	399.5
1951-03-10T18:00:00+01:00	105.6	91.4
1951-03-10T21:00:00+01:00	0.0	0.0
1951-03-11T00:00:00+01:00	0.0	0.0
1951-03-11T03:00:00+01:00	0.0	0.0
1951-03-11T06:00:00+01:00	0.7	0.5
1951-03-11T09:00:00+01:00	123.8	95.2
1951-03-11T12:00:00+01:00	605.0	538.2
1951-03-11T15:00:00+01:00	738.3	618.8
1951-03-11T18:00:00+01:00	141.9	117.8
1951-03-11T21:00:00+01:00	0.0	0.0
1951-03-12T00:00:00+01:00	0.0	0.0
1951-03-12T03:00:00+01:00	0.0	0.0
1951-03-12T06:00:00+01:00	1.5	1.2
1951-03-12T09:00:00+01:00	162.4	148.4
1951-03-12T12:00:00+01:00	489.7	441.9
1951-03-12T15:00:00+01:00	782.7	638.8
1951-03-12T18:00:00+01:00	152.4	106.7
1951-03-12T21:00:00+01:00	0.0	0.0
1951-03-13T00:00:00+01:00	0.0	0.0
1951-03-13T03:00:00+01:00	0.0	0.0
1951-03-13T06:00:00+01:00	2.0	1.9
1951-03-13T09:00:00+01:00	279.9	232.4
1951-03-13T12:00:00+01:00	650.8	500.9
1951-03-13T15:00:00+01:00	583.0	458.1
1951-03-13T18:00:00+01:00	154.5	125.7
1951-03-13T21:00:00+01:00	0.0	0.0
1951-03-14T00:00:00+01:00	0.0	0.0
1951-03-14T03:00:00+01:00	0.0	0.0
1951-03-14T06:00:00+01:00	1.6	1.2
1951-03-14T09:00:00+01:00	230.5	181.8
1951-03-14T12:00:00+01:00	655.0	583.0
1951-03-14T15:00:00+01:00	655.8	572.0
1951-03-14T18:00:00+01:00	173.3	143.2
1951-03-14T21:00:00+01:00	0.0	0.0
1951-03-15T00:00:00+01:00	0.0	0.0
1951-03-15T03:00:00+01:00	0.0	0.0
1951-03-15T06:00:00+01:00	2.5	2.6
1951-03-15T09:00:00+01:00	287.5	273.5
1951-03-15T12:00:00+01:00	724.8	645.6
1951-03-15T15:00:00+01:00	662.4	583.2
1951-03-15T18:00:00+01:00	181.0	157.8
1951-03-15T21:00:00+01:00	0.0	0.0
1951-03-16T00:00:00+01:00	0.0	0.0
1951-03-16T03:00:00+01:00	0.0	0.0
1951-03-16T06:00:00+01:00	2.6	2.1
1951-03-16T09:00:00+01:00	309.6	257.4
1951-03-16T12:00:00+01:00	708.1	631.2
1951-03-16T15:00:00+01:00	454.2	382.3
1951-03-16T18:00:00+01:00	72.8	54.1
1951-03-16T21:00:00+01:00	0.0	0.0
1951-03-17T00:00:00+01:00	0.0	0.0
1951-03-17T03:00:00+01:00	0.0	0.0
1951-03-17T06:00:00+01:00	0.9	0.9
1951-03-17T09:00:00+01:00	92.8	91.2
1951-03-17T12:00:00+01:00	253.8	255.3
1951-03-17T15:00:00+01:00	350.1	316.0
1951-03-17T18:00:00+01:00	200.3	243.9
1951-03-17T21:00:00+01:00	0.0	0.0
1951-03-18T00:00:00+01:00	0.0	0.0
1951-03-18T03:00:00+01:00	0.0	0.0
1951-03-18T06:00:00+01:00	3.3	4.3
1951-03-18T09:00:00+01:00	245.3	309.0
1951-03-18T12:00:00+01:00	352.2	412.7
1951-03-18T15:00:00+01:00	255.1	255.0
1951-03-18T18:00:00+01:00	48.4	45.4
1951-03-18T21:00:00+01:00	0.0	0.0
1951-03-19T00:00:00+01:00	0.0	0.0
1951-03-19T03:00:00+01:00	0.0	0.0
1951-03-19T06:00:00+01:00	0.9	0.9
1951-03-19T09:00:00+01:00	84.8	83.3
1951-03-19T12:00:00+01:00	191.9	202.3
1951-03-19T15:00:00+01:00	199.4	201.5
1951-03-19T18:00:00+01:00	46.9	47.5
1951-03-19T21:00:00+01:00	0.0	0.0
1951-03-20T00:00:00+01:00	0.0	0.0
1951-03-20T03:00:00+01:00	0.0	0.0
1951-03-20T06:00:00+01:00	1.6	1.4
1951-03-20T09:00:00+01:00	266.1	222.4
1951-03-20T12:00:00+01:00	689.1	601.9
1951-03-20T15:00:00+01:00	599.2	507.4
1951-03-20T18:00:00+01:00	178.1	146.5
1951-03-20T21:00:00+01:00	0.0	0.0
1951-03-21T00:00:00+01:00	0.0	0.0
1951-03-21T03:00:00+01:00	0.0	0.0
1951-03-21T06:00:00+01:00	2.3	2.5
1951-03-21T09:00:00+01:00	208.3	229.0
1951-03-21T12:00:00+01:00	470.4	509.2
1951-03-21T15:00:00+01:00	338.7	348.3
1951-03-21T18:00:00+01:00	73.7	73.1
1951-03-21T21:00:00+01:00	0.0	0.0
1951-03-22T00:00:00+01:00	0.0	0.0
1951-03-22T03:00:00+01:00	0.0	0.0
1951-03-22T06:00:00+01:00	2.4	2.5
1951-03-22T09:00:00+01:00	148.9	146.1
1951-03-22T12:00:00+01:00	308.7	294.9
1951-03-22T15:00:00+01:00	336.5	337.1
1951-03-22T18:00:00+01:00	69.8	66.9
1951-03-22T21:00:00+01:00	0.0	0.0
1951-03-23T00:00:00+01:00	0.0	0.0
1951-03-23T03:00:00+01:00	0.0	0.0
1951-03-23T06:00:00+01:00	2.0	2.1
1951-03-23T09:00:00+01:00	109.3	110.6
1951-03-23T12:00:00+01:00	289.3	314.6
1951-03-23T15:00:00+01:00	302.3	372.7
1951-03-23T18:00:00+01:00	90.1	107.6
1951-03-23T21:00:00+01:00	0.0	0.0
1951-03-24T00:00:00+01:00	0.0	0.0
1951-03-24T03:00:00+01:00	0.0	0.0
1951-03-24T06:00:00+01:00	2.5	2.6
1951-03-24T09:00:00+01:00	149.5	149.9
1951-03-24T12:00:00+01:00	343.6	342.5
1951-03-24T15:00:00+01:00	420.3	459.2
1951-03-24T18:00:00+01:00	111.2	124.4
1951-03-24T21:00:00+01:00	0.0	0.0
1951-03-25T00:00:00+01:00	0.0	0.0
1951-03-25T03:00:00+01:00	0.0	0.0
1951-03-25T06:00:00+01:00	6.2	6.0
1951-03-25T09:00:00+01:00	317.1	301.5
1951-03-25T12:00:00+01:00	719.8	643.9
1951-03-25T15:00:00+01:00	636.2	552.1
1951-03-25T18:00:00+01:00	181.2	173.5
1951-03-25T21:00:00+01:00	0.0	0.0
1951-03-26T00:00:00+01:00	0.0	0.0
1951-03-26T03:00:00+01:00	0.0	0.0
1951-03-26T06:00:00+01:00	7.3	6.3
1951-03-26T09:00:00+01:00	375.3	325.5
1951-03-26T12:00:00+01:00	725.8	575.9
1951-03-26T15:00:00+01:00	631.2	516.3
1951-03-26T18:00:00+01:00	189.9	177.3
1951-03-26T21:00:00+01:00	0.0	0.0
1951-03-27T00:00:00+01:00	0.0	0.0
1951-03-27T03:00:00+01:00	0.0	0.0
1951-03-27T06:00:00+01:00	9.8	9.2
1951-03-27T09:00:00+01:00	405.8	373.3
1951-03-27T12:00:00+01:00	799.3	729.9
1951-03-27T15:00:00+01:00	661.6	601.3
1951-03-27T18:00:00+01:00	132.9	119.3
1951-03-27T21:00:00+01:00	0.0	0.0
1951-03-28T00:00:00+01:00	0.0	0.0
1951-03-28T03:00:00+01:00	0.0	0.0
1951-03-28T06:00:00+01:00	8.7	9.5
1951-03-28T09:00:00+01:00	326.8	316.2
1951-03-28T12:00:00+01:00	725.7	676.1
1951-03-28T15:00:00+01:00	626.2	594.2
1951-03-28T18:00:00+01:00	164.7	160.4
1951-03-28T21:00:00+01:00	0.0	0.0
1951-03-29T00:00:00+01:00	0.0	0.0
1951-03-29T03:00:00+01:00	0.0	0.0
1951-03-29T06:00:00+01:00	9.0	8.1
1951-03-29T09:00:00+01:00	319.0	290.4
1951-03-29T12:00:00+01:00	790.6	721.8
1951-03-29T15:00:00+01:00	739.1	670.3
1951-03-29T18:00:00+01:00	234.5	215.4
1951-03-29T21:00:00+01:00	0.0	0.0
1951-03-30T00:00:00+01:00	0.0	0.0
1951-03-30T03:00:00+01:00	0.0	0.0
1951-03-30T06:00:00+01:00	6.4	6.5
1951-03-30T09:00:00+01:00	204.2	184.7
1951-03-30T12:00:00+01:00	722.2	635.2
1951-03-30T15:00:00+01:00	651.6	584.1
1951-03-30T18:00:00+01:00	132.5	123.5
1951-03-30T21:00:00+01:00	0.0	0.0
1951-03-31T00:00:00+01:00	0.0	0.0
1951-03-31T03:00:00+01:00	0.0	0.0
1951-03-31T06:00:00+01:00	3.2	3.0
1951-03-31T09:00:00+01:00	120.4	111.7
1951-03-31T12:00:00+01:00	293.9	269.8
1951-03-31T15:00:00+01:00	241.3	225.1
1951-03-31T18:00:00+01:00	67.2	64.7
1951-03-31T21:00:00+01:00	0.0	0.0
1951-04-01T00:00:00+01:00	0.0	0.0
1951-04-01T03:00:00+01:00	0.0	0.0
1951-04-01T06:00:00+01:00	7.0	6.7
1951-04-01T09:00:00+01:00	259.1	293.5
1951-04-01T12:00:00+01:00	525.8	516.1
1951-04-01T15:00:00+01:00	380.3	339.3
1951-04-01T18:00:00+01:00	113.8	111.5
1951-04-01T21:00:00+01:00	0.0	0.0
1951-04-02T00:00:00+01:00	0.0	0.0
1951-04-02T03:00:00+01:00	0.0	0.0
1951-04-02T06:00:00+01:00	7.9	7.3
1951-04-02T09:00:00+01:00	306.1	291.6
1951-04-02T12:00:00+01:00	809.8	738.1
1951-04-02T15:00:00+01:00	751.0	686.8
1951-04-02T18:00:00+01:00	235.6	222.3
1951-04-02T21:00:00+01:00	0.0	0.0
1951-04-03T00:00:00+01:00	0.0	0.0
1951-04-03T03:00:00+01:00	0.0	0.0
1951-04-03T06:00:00+01:00	9.5	7.7
1951-04-03T09:00:00+01:00	340.2	313.0
1951-04-03T12:00:00+01:00	748.8	690.3
1951-04-03T15:00:00+01:00	686.4	623.1
1951-04-03T18:00:00+01:00	152.6	163.5
1951-04-03T21:00:00+01:00	0.0	0.0
1951-04-04T00:00:00+01:00	0.0	0.0
1951-04-04T03:00:00+01:00	0.0	0.0
1951-04-04T06:00:00+01:00	6.8	8.0
1951-04-04T09:00:00+01:00	178.3	192.0
1951-04-04T12:00:00+01:00	308.8	328.0
1951-04-04T15:00:00+01:00	210.6	225.0
1951-04-04T18:00:00+01:00	56.4	58.4
1951-04-04T21:00:00+01:00	0.0	0.0
1951-04-05T00:00:00+01:00	0.0	0.0
1951-04-05T03:00:00+01:00	0.0	0.0
1951-04-05T06:00:00+01:00	8.0	7.0
1951-04-05T09:00:00+01:00	245.5	233.2
1951-04-05T12:00:00+01:00	602.8	590.7
1951-04-05T15:00:00+01:00	598.8	632.8
1951-04-05T18:00:00+01:00	232.5	229.9
1951-04-05T21:00:00+01:00	0.0	0.0
1951-04-06T00:00:00+01:00	0.0	0.0
1951-04-06T03:00:00+01:00	0.0	0.0
1951-04-06T06:00:00+01:00	15.5	16.5
1951-04-06T09:00:00+01:00	406.9	337.6
1951-04-06T12:00:00+01:00	880.5	802.4
1951-04-06T15:00:00+01:00	665.2	602.1
1951-04-06T18:00:00+01:00	217.8	181.1
1951-04-06T21:00:00+01:00	0.0	0.0
1951-04-07T00:00:00+01:00	0.0	0.0
1951-04-07T03:00:00+01:00	0.0	0.0
1951-04-07T06:00:00+01:00	3.7	2.9
1951-04-07T09:00:00+01:00	104.5	85.8
1951-04-07T12:00:00+01:00	258.2	213.8
1951-04-07T15:00:00+01:00	225.1	183.2
1951-04-07T18:00:00+01:00	68.7	54.0
1951-04-07T21:00:00+01:00	0.0	0.0
1951-04-08T00:00:00+01:00	0.0	0.0
1951-04-08T03:00:00+01:00	0.0	0.0
1951-04-08T06:00:00+01:00	12.0	17.7
1951-04-08T09:00:00+01:00	336.0	413.1
1951-04-08T12:00:00+01:00	560.9	572.1
1951-04-08T15:00:00+01:00	358.7	321.2
1951-04-08T18:00:00+01:00	103.9	116.9
1951-04-08T21:00:00+01:00	0.0	0.0
1951-04-09T00:00:00+01:00	0.0	0.0
1951-04-09T03:00:00+01:00	0.0	0.0
1951-04-09T06:00:00+01:00	6.3	4.4
1951-04-09T09:00:00+01:00	137.0	96.6
1951-04-09T12:00:00+01:00	219.4	162.6
1951-04-09T15:00:00+01:00	169.9	128.6
1951-04-09T18:00:00+01:00	57.0	43.3
1951-04-09T21:00:00+01:00	0.0	0.0
1951-04-10T00:00:00+01:00	0.0	0.0
1951-04-10T03:00:00+01:00	0.0	0.0
1951-04-10T06:00:00+01:00	10.1	12.1
1951-04-10T09:00:00+01:00	200.5	227.0
1951-04-10T12:00:00+01:00	345.5	402.8
1951-04-10T15:00:00+01:00	258.2	299.4
1951-04-10T18:00:00+01:00	86.8	89.4
1951-04-10T21:00:00+01:00	0.1	0.1
1951-04-11T00:00:00+01:00	0.0	0.0
1951-04-11T03:00:00+01:00	0.0	0.0
1951-04-11T06:00:00+01:00	9.1	8.6
1951-04-11T09:00:00+01:00	251.8	232.9
1951-04-11T12:00:00+01:00	645.8	731.0
1951-04-11T15:00:00+01:00	404.9	504.0
1951-04-11T18:00:00+01:00	126.4	143.7
1951-04-11T21:00:00+01:00	0.5	0.5
1951-04-12T00:00:00+01:00	0.0	0.0
1951-04-12T03:00:00+01:00	0.0	0.0
1951-04-12T06:00:00+01:00	12.5	14.3
1951-04-12T09:00:00+01:00	187.7	205.9
1951-04-12T12:00:00+01:00	415.8	391.3
1951-04-12T15:00:00+01:00	428.7	421.1
1951-04-12T18:00:00+01:00	154.6	141.2
1951-04-12T21:00:00+01:00	0.4	0.4
1951-04-13T00:00:00+01:00	0.0	0.0
1951-04-13T03:00:00+01:00	0.0	0.0
1951-04-13T06:00:00+01:00	11.1	9.2
1951-04-13T09:00:00+01:00	277.9	263.2
1951-04-13T12:00:00+01:00	882.8	823.1
1951-04-13T15:00:00+01:00	841.8	778.3
1951-04-13T18:00:00+01:00	303.8	269.0
1951-04-13T21:00:00+01:00	1.0	0.8
1951-04-14T00:00:00+01:00	0.0	0.0
1951-04-14T03:00:00+01:00	0.0	0.0
1951-04-14T06:00:00+01:00	18.8	21.8
1951-04-14T09:00:00+01:00	300.1	319.3
1951-04-14T12:00:00+01:00	524.7	533.4
1951-04-14T15:00:00+01:00	432.1	453.5
1951-04-14T18:00:00+01:00	126.1	126.4
1951-04-14T21:00:00+01:00	0.7	0.7
1951-04-15T00:00:00+01:00	0.0	0.0
1951-04-15T03:00:00+01:00	0.0	0.0
1951-04-15T06:00:00+01:00	9.8	10.4
1951-04-15T09:00:00+01:00	205.0	224.1
1951-04-15T12:00:00+01:00	469.3	520.9
1951-04-15T15:00:00+01:00	421.3	496.5
1951-04-15T18:00:00+01:00	144.3	169.2
1951-04-15T21:00:00+01:00	1.0	1.2
1951-04-16T00:00:00+01:00	0.0	0.0
1951-04-16T03:00:00+01:00	0.0	0.0
1951-04-16T06:00:00+01:00	29.7	30.1
1951-04-16T09:00:00+01:00	512.1	479.1
1951-04-16T12:00:00+01:00	904.5	830.2
1951-04-16T15:00:00+01:00	571.4	534.2
1951-04-16T18:00:00+01:00	128.7	102.7
1951-04-16T21:00:00+01:00	0.8	0.6
1951-04-17T00:00:00+01:00	0.0	0.0
1951-04-17T03:00:00+01:00	0.0	0.0
1951-04-17T06:00:00+01:00	18.4	17.7
1951-04-17T09:00:00+01:00	327.3	300.6
1951-04-17T12:00:00+01:00	741.2	642.7
1951-04-17T15:00:00+01:00	579.6	467.0
1951-04-17T18:00:00+01:00	172.3	154.3
1951-04-17T21:00:00+01:00	1.4	1.4
1951-04-18T00:00:00+01:00	0.0	0.0
1951-04-18T03:00:00+01:00	0.0	0.0
1951-04-18T06:00:00+01:00	16.3	15.6
1951-04-18T09:00:00+01:00	160.4	154.1
1951-04-18T12:00:00+01:00	511.6	541.3
1951-04-18T15:00:00+01:00	430.6	516.2
1951-04-18T18:00:00+01:00	136.2	208.8
1951-04-18T21:00:00+01:00	1.6	2.2
1951-04-19T00:00:00+01:00	0.0	0.0
1951-04-19T03:00:00+01:00	0.0	0.0
1951-04-19T06:00:00+01:00	8.9	4.9
1951-04-19T09:00:00+01:00	122.1	67.6
1951-04-19T12:00:00+01:00	205.0	109.5
1951-04-19T15:00:00+01:00	129.0	73.7
1951-04-19T18:00:00+01:00	46.8	25.6
1951-04-19T21:00:00+01:00	0.5	0.3
1951-04-20T00:00:00+01:00	0.0	0.0
1951-04-20T03:00:00+01:00	0.0	0.0
1951-04-20T06:00:00+01:00	6.0	4.7
1951-04-20T09:00:00+01:00	105.4	79.5
1951-04-20T12:00:00+01:00	298.2	216.1
1951-04-20T15:00:00+01:00	302.1	251.0
1951-04-20T18:00:00+01:00	106.1	79.6
1951-04-20T21:00:00+01:00	1.0	0.8
1951-04-21T00:00:00+01:00	0.0	0.0
1951-04-21T03:00:00+01:00	0.0	0.0
1951-04-21T06:00:00+01:00	7.8	5.5
1951-04-21T09:00:00+01:00	107.1	78.2
1951-04-21T12:00:00+01:00	230.5	162.4
1951-04-21T15:00:00+01:00	182.8	128.4
1951-04-21T18:00:00+01:00	70.7	50.9
1951-04-21T21:00:00+01:00	0.9	0.6
1951-04-22T00:00:00+01:00	0.0	0.0
1951-04-22T03:00:00+01:00	0.0	0.0
1951-04-22T06:00:00+01:00	25.4	30.6
1951-04-22T09:00:00+01:00	305.6	387.0
1951-04-22T12:00:00+01:00	507.3	493.1
1951-04-22T15:00:00+01:00	616.0	614.1
1951-04-22T18:00:00+01:00	277.6	333.7
1951-04-22T21:00:00+01:00	2.8	3.4
1951-04-23T00:00:00+01:00	0.0	0.0
1951-04-23T03:00:00+01:00	0.0	0.0
1951-04-23T06:00:00+01:00	28.8	31.5
1951-04-23T09:00:00+01:00	421.7	415.5
1951-04-23T12:00:00+01:00	837.2	784.4
1951-04-23T15:00:00+01:00	769.1	730.0
1951-04-23T18:00:00+01:00	312.8	305.4
1951-04-23T21:00:00+01:00	4.0	4.0
1951-04-24T00:00:00+01:00	0.0	0.0
1951-04-24T03:00:00+01:00	0.0	0.0
1951-04-24T06:00:00+01:00	20.2	23.2
1951-04-24T09:00:00+01:00	225.2	247.8
1951-04-24T12:00:00+01:00	534.0	602.3
1951-04-24T15:00:00+01:00	637.9	770.0
1951-04-24T18:00:00+01:00	267.0	293.2
1951-04-24T21:00:00+01:00	3.5	3.2
1951-04-25T00:00:00+01:00	0.0	0.0
1951-04-25T03:00:00+01:00	0.0	0.0
1951-04-25T06:00:00+01:00	10.8	7.5
1951-04-25T09:00:00+01:00	134.6	87.3
1951-04-25T12:00:00+01:00	229.6	152.0
1951-04-25T15:00:00+01:00	226.7	154.7
1951-04-25T18:00:00+01:00	79.9	54.2
1951-04-25T21:00:00+01:00	1.1	0.8
1951-04-26T00:00:00+01:00	0.0	0.0
1951-04-26T03:00:00+01:00	0.0	0.0
1951-04-26T06:00:00+01:00	29.4	24.4
1951-04-26T09:00:00+01:00	464.4	449.4
1951-04-26T12:00:00+01:00	909.5	861.8
1951-04-26T15:00:00+01:00	756.3	693.8
1951-04-26T18:00:00+01:00	208.7	188.2
1951-04-26T21:00:00+01:00	3.1	2.5
1951-04-27T00:00:00+01:00	0.0	0.0
1951-04-27T03:00:00+01:00	0.0	0.0
1951-04-27T06:00:00+01:00	26.4	21.5
1951-04-27T09:00:00+01:00	382.3	332.8
1951-04-27T12:00:00+01:00	780.8	722.1
1951-04-27T15:00:00+01:00	682.0	665.1
1951-04-27T18:00:00+01:00	247.8	259.8
1951-04-27T21:00:00+01:00	3.8	3.7
1951-04-28T00:00:00+01:00	0.0	0.0
1951-04-28T03:00:00+01:00	0.0	0.0
1951-04-28T06:00:00+01:00	14.7	18.0
1951-04-28T09:00:00+01:00	166.1	140.6
1951-04-28T12:00:00+01:00	261.6	237.0
1951-04-28T15:00:00+01:00	328.6	360.1
1951-04-28T18:00:00+01:00	126.2	163.2
1951-04-28T21:00:00+01:00	2.0	2.4
1951-04-29T00:00:00+01:00	0.0	0.0
1951-04-29T03:00:00+01:00	0.0	0.0
1951-04-29T06:00:00+01:00	27.7	28.4
1951-04-29T09:00:00+01:00	363.2	348.4
1951-04-29T12:00:00+01:00	807.9	774.9
1951-04-29T15:00:00+01:00	766.2	703.2
1951-04-29T18:00:00+01:00	215.0	165.8
1951-04-29T21:00:00+01:00	3.3	2.9
1951-04-30T00:00:00+01:00	0.0	0.0
1951-04-30T03:00:00+01:00	0.0	0.0
1951-04-30T06:00:00+01:00	31.9	30.6
1951-04-30T09:00:00+01:00	408.5	368.2
1951-04-30T12:00:00+01:00	810.0	780.1
1951-04-30T15:00:00+01:00	683.2	716.0
1951-04-30T18:00:00+01:00	276.6	278.0
1951-04-30T21:00:00+01:00	5.3	5.4
1951-05-01T00:00:00+01:00	0.0	0.0
1951-05-01T03:00:00+01:00	0.0	0.0
1951-05-01T06:00:00+01:00	10.1	5.2
1951-05-01T09:00:00+01:00	121.3	54.1
1951-05-01T12:00:00+01:00	265.1	119.2
1951-05-01T15:00:00+01:00	295.0	125.1
1951-05-01T18:00:00+01:00	111.7	52.9
1951-05-01T21:00:00+01:00	2.1	1.0
1951-05-02T00:00:00+01:00	0.0	0.0
1951-05-02T03:00:00+01:00	0.0	0.0
1951-05-02T06:00:00+01:00	26.4	26.8
1951-05-02T09:00:00+01:00	364.0	370.5
1951-05-02T12:00:00+01:00	785.9	814.7
1951-05-02T15:00:00+01:00	601.1	583.0
1951-05-02T18:00:00+01:00	216.5	201.4
1951-05-02T21:00:00+01:00	4.4	4.0
1951-05-03T00:00:00+01:00	0.0	0.0
1951-05-03T03:00:00+01:00	0.0	0.0
1951-05-03T06:00:00+01:00	23.5	26.6
1951-05-03T09:00:00+01:00	237.8	243.4
1951-05-03T12:00:00+01:00	506.9	497.1
1951-05-03T15:00:00+01:00	523.8	533.7
1951-05-03T18:00:00+01:00	185.8	197.1
1951-05-03T21:00:00+01:00	4.0	4.0
1951-05-04T00:00:00+01:00	0.0	0.0
1951-05-04T03:00:00+01:00	0.0	0.0
1951-05-04T06:00:00+01:00	36.4	31.1
1951-05-04T09:00:00+01:00	402.2	370.3
1951-05-04T12:00:00+01:00	884.7	879.3
1951-05-04T15:00:00+01:00	820.7	801.6
1951-05-04T18:00:00+01:00	280.8	267.2
1951-05-04T21:00:00+01:00	7.4	7.1
1951-05-05T00:00:00+01:00	0.0	0.0
1951-05-05T03:00:00+01:00	0.0	0.0
1951-05-05T06:00:00+01:00	11.5	12.5
1951-05-05T09:00:00+01:00	124.4	137.9
1951-05-05T12:00:00+01:00	316.2	354.1
1951-05-05T15:00:00+01:00	296.3	326.6
1951-05-05T18:00:00+01:00	114.8	125.8
1951-05-05T21:00:00+01:00	2.8	2.8
1951-05-06T00:00:00+01:00	0.0	0.0
1951-05-06T03:00:00+01:00	0.0	0.0
1951-05-06T06:00:00+01:00	9.0	7.1
1951-05-06T09:00:00+01:00	88.4	68.7
1951-05-06T12:00:00+01:00	164.7	138.1
1951-05-06T15:00:00+01:00	161.4	133.6
1951-05-06T18:00:00+01:00	58.4	48.6
1951-05-06T21:00:00+01:00	1.7	1.3
1951-05-07T00:00:00+01:00	0.0	0.0
1951-05-07T03:00:00+01:00	0.0	0.0
1951-05-07T06:00:00+01:00	11.5	11.0
1951-05-07T09:00:00+01:00	110.8	105.1
1951-05-07T12:00:00+01:00	211.5	203.7
1951-05-07T15:00:00+01:00	230.0	272.6
1951-05-07T18:00:00+01:00	82.4	79.7
1951-05-07T21:00:00+01:00	2.4	2.3
1951-05-08T00:00:00+01:00	0.0	0.0
1951-05-08T03:00:00+01:00	0.0	0.0
1951-05-08T06:00:00+01:00	11.0	8.7
1951-05-08T09:00:00+01:00	110.4	82.6
1951-05-08T12:00:00+01:00	214.8	163.0
1951-05-08T15:00:00+01:00	172.6	126.7
1951-05-08T18:00:00+01:00	63.4	46.0
1951-05-08T21:00:00+01:00	2.0	1.5
1951-05-09T00:00:00+01:00	0.0	0.0
1951-05-09T03:00:00+01:00	0.0	0.0
1951-05-09T06:00:00+01:00	5.8	4.7
1951-05-09T09:00:00+01:00	51.0	42.4
1951-05-09T12:00:00+01:00	95.4	75.7
1951-05-09T15:00:00+01:00	82.9	66.9
1951-05-09T18:00:00+01:00	34.4	28.0
1951-05-09T21:00:00+01:00	1.3	1.0
1951-05-10T00:00:00+01:00	0.0	0.0
1951-05-10T03:00:00+01:00	0.0	0.0
1951-05-10T06:00:00+01:00	23.8	20.8
1951-05-10T09:00:00+01:00	227.6	205.4
1951-05-10T12:00:00+01:00	660.5	706.5
1951-05-10T15:00:00+01:00	731.5	755.6
1951-05-10T18:00:00+01:00	342.2	317.3
1951-05-10T21:00:00+01:00	10.7	11.3
1951-05-11T00:00:00+01:00	0.0	0.0
1951-05-11T03:00:00+01:00	0.0	0.0
1951-05-11T06:00:00+01:00	32.8	37.8
1951-05-11T09:00:00+01:00	343.5	417.7
1951-05-11T12:00:00+01:00	537.5	587.8
1951-05-11T15:00:00+01:00	356.2	373.4
1951-05-11T18:00:00+01:00	88.2	95.4
1951-05-11T21:00:00+01:00	3.8	3.9
1951-05-12T00:00:00+01:00	0.0	0.0
1951-05-12T03:00:00+01:00	0.0	0.0
1951-05-12T06:00:00+01:00	20.6	22.7
1951-05-12T09:00:00+01:00	258.7	299.8
1951-05-12T12:00:00+01:00	518.3	508.6
1951-05-12T15:00:00+01:00	478.0	477.9
1951-05-12T18:00:00+01:00	204.4	210.3
1951-05-12T21:00:00+01:00	6.0	6.6
1951-05-13T00:00:00+01:00	0.0	0.0
1951-05-13T03:00:00+01:00	0.0	0.0
1951-05-13T06:00:00+01:00	42.9	41.4
1951-05-13T09:00:00+01:00	340.4	334.7
1951-05-13T12:00:00+01:00	669.8	670.9
1951-05-13T15:00:00+01:00	728.8	813.7
1951-05-13T18:00:00+01:00	282.3	282.3
1951-05-13T21:00:00+01:00	9.2	9.2
1951-05-14T00:00:00+01:00	0.0	0.0
1951-05-14T03:00:00+01:00	0.0	0.0
1951-05-14T06:00:00+01:00	17.7	21.2
1951-05-14T09:00:00+01:00	194.3	225.8
1951-05-14T12:00:00+01:00	361.7	477.2
1951-05-14T15:00:00+01:00	468.9	722.7
1951-05-14T18:00:00+01:00	213.6	286.1
1951-05-14T21:00:00+01:00	7.4	9.0
1951-05-15T00:00:00+01:00	0.0	0.0
1951-05-15T03:00:00+01:00	0.0	0.0
1951-05-15T06:00:00+01:00	14.9	22.8
1951-05-15T09:00:00+01:00	98.4	122.2
1951-05-15T12:00:00+01:00	169.7	201.1
1951-05-15T15:00:00+01:00	203.1	280.2
1951-05-15T18:00:00+01:00	79.3	106.7
1951-05-15T21:00:00+01:00	3.1	3.7
1951-05-16T00:00:00+01:00	0.0	0.0
1951-05-16T03:00:00+01:00	0.0	0.0
1951-05-16T06:00:00+01:00	35.2	41.3
1951-05-16T09:00:00+01:00	283.9	350.4
1951-05-16T12:00:00+01:00	642.3	778.6
1951-05-16T15:00:00+01:00	560.7	648.8
1951-05-16T18:00:00+01:00	248.3	310.5
1951-05-16T21:00:00+01:00	11.6	15.0
1951-05-17T00:00:00+01:00	0.0	0.0
1951-05-17T03:00:00+01:00	0.0	0.0
1951-05-17T06:00:00+01:00	22.5	26.4
1951-05-17T09:00:00+01:00	177.3	193.6
1951-05-17T12:00:00+01:00	267.7	285.6
1951-05-17T15:00:00+01:00	241.4	258.4
1951-05-17T18:00:00+01:00	126.5	151.5
1951-05-17T21:00:00+01:00	7.3	8.9
1951-05-18T00:00:00+01:00	0.0	0.0
1951-05-18T03:00:00+01:00	0.0	0.0
1951-05-18T06:00:00+01:00	35.3	32.5
1951-05-18T09:00:00+01:00	272.0	249.8
1951-05-18T12:00:00+01:00	684.6	642.1
1951-05-18T15:00:00+01:00	705.2	741.0
1951-05-18T18:00:00+01:00	307.1	314.4
1951-05-18T21:00:00+01:00	13.3	14.6
1951-05-19T00:00:00+01:00	0.0	0.0
1951-05-19T03:00:00+01:00	0.0	0.0
1951-05-19T06:00:00+01:00	57.5	60.3
1951-05-19T09:00:00+01:00	388.4	414.7
1951-05-19T12:00:00+01:00	751.6	721.1
1951-05-19T15:00:00+01:00	663.5	656.9
1951-05-19T18:00:00+01:00	277.1	290.9
1951-05-19T21:00:00+01:00	8.8	8.6
1951-05-20T00:00:00+01:00	0.0	0.0
1951-05-20T03:00:00+01:00	0.0	0.0
1951-05-20T06:00:00+01:00	27.0	34.4
1951-05-20T09:00:00+01:00	135.2	181.7
1951-05-20T12:00:00+01:00	222.1	291.9
1951-05-20T15:00:00+01:00	219.8	291.0
1951-05-20T18:00:00+01:00	104.5	158.8
1951-05-20T21:00:00+01:00	4.8	6.7
1951-05-21T00:00:00+01:00	0.0	0.0
1951-05-21T03:00:00+01:00	0.0	0.0
1951-05-21T06:00:00+01:00	73.1	72.2
1951-05-21T09:00:00+01:00	467.8	540.5
1951-05-21T12:00:00+01:00	732.5	801.8
1951-05-21T15:00:00+01:00	531.2	495.7
1951-05-21T18:00:00+01:00	258.0	258.7
1951-05-21T21:00:00+01:00	12.6	12.6
1951-05-22T00:00:00+01:00	0.0	0.0
1951-05-22T03:00:00+01:00	0.0	0.0
1951-05-22T06:00:00+01:00	9.3	11.4
1951-05-22T09:00:00+01:00	80.2	100.1
1951-05-22T12:00:00+01:00	162.2	201.8
1951-05-22T15:00:00+01:00	120.3	145.8
1951-05-22T18:00:00+01:00	61.8	76.0
1951-05-22T21:00:00+01:00	3.4	4.3
1951-05-23T00:00:00+01:00	0.0	0.0
1951-05-23T03:00:00+01:00	0.0	0.0
1951-05-23T06:00:00+01:00	25.3	29.3
1951-05-23T09:00:00+01:00	216.3	241.9
1951-05-23T12:00:00+01:00	515.9	504.8
1951-05-23T15:00:00+01:00	707.7	795.3
1951-05-23T18:00:00+01:00	341.1	432.6
1951-05-23T21:00:00+01:00	19.3	24.9
1951-05-24T00:00:00+01:00	0.0	0.0
1951-05-24T03:00:00+01:00	0.0	0.0
1951-05-24T06:00:00+01:00	25.6	52.4
1951-05-24T09:00:00+01:00	165.5	333.1
1951-05-24T12:00:00+01:00	221.9	296.2
1951-05-24T15:00:00+01:00	253.5	339.7
1951-05-24T18:00:00+01:00	92.3	139.1
1951-05-24T21:00:00+01:00	3.4	4.4
1951-05-25T00:00:00+01:00	0.0	0.0
1951-05-25T03:00:00+01:00	0.0	0.0
1951-05-25T06:00:00+01:00	10.1	16.2
1951-05-25T09:00:00+01:00	72.2	116.7
1951-05-25T12:00:00+01:00	134.2	209.7
1951-05-25T15:00:00+01:00	123.5	191.7
1951-05-25T18:00:00+01:00	48.1	73.0
1951-05-25T21:00:00+01:00	3.3	4.7
1951-05-26T00:00:00+01:00	0.0	0.0
1951-05-26T03:00:00+01:00	0.0	0.0
1951-05-26T06:00:00+01:00	20.8	25.8
1951-05-26T09:00:00+01:00	134.6	165.6
1951-05-26T12:00:00+01:00	229.8	281.0
1951-05-26T15:00:00+01:00	211.1	253.3
1951-05-26T18:00:00+01:00	94.2	115.3
1951-05-26T21:00:00+01:00	5.9	7.2
1951-05-27T00:00:00+01:00	0.0	0.0
1951-05-27T03:00:00+01:00	0.0	0.0
1951-05-27T06:00:00+01:00	47.5	50.2
1951-05-27T09:00:00+01:00	286.2	301.2
1951-05-27T12:00:00+01:00	578.4	597.1
1951-05-27T15:00:00+01:00	701.8	744.7
1951-05-27T18:00:00+01:00	318.4	379.8
1951-05-27T21:00:00+01:00	19.5	27.3
1951-05-28T00:00:00+01:00	0.0	0.0
1951-05-28T03:00:00+01:00	0.0	0.0
1951-05-28T06:00:00+01:00	59.8	73.4
1951-05-28T09:00:00+01:00	400.6	487.5
1951-05-28T12:00:00+01:00	700.5	793.9
1951-05-28T15:00:00+01:00	812.5	822.4
1951-05-28T18:00:00+01:00	387.5	409.1
1951-05-28T21:00:00+01:00	25.0	27.4
1951-05-29T00:00:00+01:00	0.0	0.0
1951-05-29T03:00:00+01:00	0.0	0.0
1951-05-29T06:00:00+01:00	32.9	65.0
1951-05-29T09:00:00+01:00	198.2	328.6
1951-05-29T12:00:00+01:00	270.0	448.7
1951-05-29T15:00:00+01:00	252.4	354.9
1951-05-29T18:00:00+01:00	147.6	241.7
1951-05-29T21:00:00+01:00	8.9	13.6
1951-05-30T00:00:00+01:00	0.0	0.0
1951-05-30T03:00:00+01:00	0.0	0.0
1951-05-30T06:00:00+01:00	16.9	21.8
1951-05-30T09:00:00+01:00	143.0	168.6
1951-05-30T12:00:00+01:00	376.6	418.0
1951-05-30T15:00:00+01:00	347.2	389.2
1951-05-30T18:00:00+01:00	167.5	197.8
1951-05-30T21:00:00+01:00	7.6	8.7
1951-05-31T00:00:00+01:00	0.0	0.0
1951-05-31T03:00:00+01:00	0.0	0.0
1951-05-31T06:00:00+01:00	12.2	18.9
1951-05-31T09:00:00+01:00	93.4	141.0
1951-05-31T12:00:00+01:00	184.8	273.7
1951-05-31T15:00:00+01:00	138.7	202.7
1951-05-31T18:00:00+01:00	69.2	99.4
1951-05-31T21:00:00+01:00	4.5	6.2
1951-06-01T00:00:00+01:00	0.0	0.0
1951-06-01T03:00:00+01:00	0.0	0.0
1951-06-01T06:00:00+01:00	19.8	19.1
1951-06-01T09:00:00+01:00	211.6	209.1
1951-06-01T12:00:00+01:00	706.5	840.3
1951-06-01T15:00:00+01:00	759.5	946.4
1951-06-01T18:00:00+01:00	281.4	356.6
1951-06-01T21:00:00+01:00	19.8	24.1
1951-06-02T00:00:00+01:00	0.0	0.0
1951-06-02T03:00:00+01:00	0.0	0.0
1951-06-02T06:00:00+01:00	59.8	64.6
1951-06-02T09:00:00+01:00	451.8	432.0
1951-06-02T12:00:00+01:00	815.7	800.9
1951-06-02T15:00:00+01:00	792.3	756.1
1951-06-02T18:00:00+01:00	383.1	439.8
1951-06-02T21:00:00+01:00	25.5	31.0
1951-06-03T00:00:00+01:00	0.0	0.0
1951-06-03T03:00:00+01:00	0.0	0.0
1951-06-03T06:00:00+01:00	82.4	86.8
1951-06-03T09:00:00+01:00	541.3	540.8
1951-06-03T12:00:00+01:00	899.4	885.7
1951-06-03T15:00:00+01:00	822.5	845.0
1951-06-03T18:00:00+01:00	391.5	430.6
1951-06-03T21:00:00+01:00	28.8	30.7
1951-06-04T00:00:00+01:00	0.0	0.0
1951-06-04T03:00:00+01:00	0.0	0.0
1951-06-04T06:00:00+01:00	35.0	54.8
1951-06-04T09:00:00+01:00	198.4	277.7
1951-06-04T12:00:00+01:00	317.5	473.8
1951-06-04T15:00:00+01:00	204.0	266.7
1951-06-04T18:00:00+01:00	93.8	121.2
1951-06-04T21:00:00+01:00	7.5	11.5
1951-06-05T00:00:00+01:00	0.0	0.0
1951-06-05T03:00:00+01:00	0.0	0.0
1951-06-05T06:00:00+01:00	28.6	37.8
1951-06-05T09:00:00+01:00	230.6	295.8
1951-06-05T12:00:00+01:00	411.1	515.5
1951-06-05T15:00:00+01:00	366.9	459.2
1951-06-05T18:00:00+01:00	148.6	179.4
1951-06-05T21:00:00+01:00	8.6	10.2
1951-06-06T00:00:00+01:00	0.0	0.0
1951-06-06T03:00:00+01:00	0.0	0.0
1951-06-06T06:00:00+01:00	27.7	32.1
1951-06-06T09:00:00+01:00	186.3	219.4
1951-06-06T12:00:00+01:00	376.4	415.2
1951-06-06T15:00:00+01:00	594.6	701.4
1951-06-06T18:00:00+01:00	338.5	498.6
1951-06-06T21:00:00+01:00	17.5	28.4
1951-06-07T00:00:00+01:00	0.0	0.0
1951-06-07T03:00:00+01:00	0.0	0.0
1951-06-07T06:00:00+01:00	77.3	126.8
1951-06-07T09:00:00+01:00	377.4	577.7
1951-06-07T12:00:00+01:00	499.5	721.0
1951-06-07T15:00:00+01:00	395.9	520.2
1951-06-07T18:00:00+01:00	185.1	235.2
1951-06-07T21:00:00+01:00	10.4	12.4
1951-06-08T00:00:00+01:00	0.0	0.0
1951-06-08T03:00:00+01:00	0.0	0.0
1951-06-08T06:00:00+01:00	22.6	35.2
1951-06-08T09:00:00+01:00	139.9	207.7
1951-06-08T12:00:00+01:00	228.8	346.4
1951-06-08T15:00:00+01:00	208.8	313.8
1951-06-08T18:00:00+01:00	89.0	130.3
1951-06-08T21:00:00+01:00	6.0	7.9
1951-06-09T00:00:00+01:00	0.0	0.0
1951-06-09T03:00:00+01:00	0.0	0.0
1951-06-09T06:00:00+01:00	42.2	32.6
1951-06-09T09:00:00+01:00	467.4	485.0
1951-06-09T12:00:00+01:00	839.7	887.3
1951-06-09T15:00:00+01:00	825.2	814.1
1951-06-09T18:00:00+01:00	425.2	431.1
1951-06-09T21:00:00+01:00	24.5	23.1
1951-06-10T00:00:00+01:00	0.0	0.0
1951-06-10T03:00:00+01:00	0.0	0.0
1951-06-10T06:00:00+01:00	48.6	56.0
1951-06-10T09:00:00+01:00	316.1	322.4
1951-06-10T12:00:00+01:00	566.1	714.7
1951-06-10T15:00:00+01:00	559.5	710.9
1951-06-10T18:00:00+01:00	203.8	193.4
1951-06-10T21:00:00+01:00	13.4	15.0
1951-06-11T00:00:00+01:00	0.0	0.0
1951-06-11T03:00:00+01:00	0.0	0.0
1951-06-11T06:00:00+01:00	66.9	75.6
1951-06-11T09:00:00+01:00	329.3	366.1
1951-06-11T12:00:00+01:00	809.2	934.2
1951-06-11T15:00:00+01:00	771.4	865.7
1951-06-11T18:00:00+01:00	295.5	297.1
1951-06-11T21:00:00+01:00	17.9	16.6
1951-06-12T00:00:00+01:00	0.0	0.0
1951-06-12T03:00:00+01:00	0.0	0.0
1951-06-12T06:00:00+01:00	83.5	98.9
1951-06-12T09:00:00+01:00	353.7	359.9
1951-06-12T12:00:00+01:00	758.1	802.5
1951-06-12T15:00:00+01:00	851.5	852.1
1951-06-12T18:00:00+01:00	397.3	399.6
1951-06-12T21:00:00+01:00	17.7	18.1
1951-06-13T00:00:00+01:00	0.0	0.0
1951-06-13T03:00:00+01:00	0.0	0.0
1951-06-13T06:00:00+01:00	46.7	79.0
1951-06-13T09:00:00+01:00	194.3	288.8
1951-06-13T12:00:00+01:00	394.2	459.7
1951-06-13T15:00:00+01:00	459.1	576.9
1951-06-13T18:00:00+01:00	177.7	270.2
1951-06-13T21:00:00+01:00	10.4	15.4
1951-06-14T00:00:00+01:00	0.0	0.0
1951-06-14T03:00:00+01:00	0.0	0.0
1951-06-14T06:00:00+01:00	38.9	72.1
1951-06-14T09:00:00+01:00	280.6	412.6
1951-06-14T12:00:00+01:00	346.0	444.4
1951-06-14T15:00:00+01:00	280.2	408.9
1951-06-14T18:00:00+01:00	145.8	249.2
1951-06-14T21:00:00+01:00	15.5	27.0
1951-06-15T00:00:00+01:00	0.0	0.0
1951-06-15T03:00:00+01:00	0.0	0.0
1951-06-15T06:00:00+01:00	87.1	87.9
1951-06-15T09:00:00+01:00	469.3	465.3
1951-06-15T12:00:00+01:00	847.3	914.8
1951-06-15T15:00:00+01:00	664.6	618.2
1951-06-15T18:00:00+01:00	325.1	307.4
1951-06-15T21:00:00+01:00	17.9	16.1
1951-06-16T00:00:00+01:00	0.0	0.0
1951-06-16T03:00:00+01:00	0.0	0.0
1951-06-16T06:00:00+01:00	55.0	100.5
1951-06-16T09:00:00+01:00	211.5	405.9
1951-06-16T12:00:00+01:00	187.4	281.7
1951-06-16T15:00:00+01:00	190.1	266.5
1951-06-16T18:00:00+01:00	105.5	140.8
1951-06-16T21:00:00+01:00	6.4	9.6
1951-06-17T00:00:00+01:00	0.0	0.0
1951-06-17T03:00:00+01:00	0.0	0.0
1951-06-17T06:00:00+01:00	29.7	47.8
1951-06-17T09:00:00+01:00	306.5	404.7
1951-06-17T12:00:00+01:00	644.1	754.5
1951-06-17T15:00:00+01:00	722.8	874.4
1951-06-17T18:00:00+01:00	386.2	460.2
1951-06-17T21:00:00+01:00	25.6	32.5
1951-06-18T00:00:00+01:00	0.0	0.0
1951-06-18T03:00:00+01:00	0.0	0.0
1951-06-18T06:00:00+01:00	102.0	108.2
1951-06-18T09:00:00+01:00	569.0	564.7
1951-06-18T12:00:00+01:00	951.1	928.3
1951-06-18T15:00:00+01:00	899.2	877.1
1951-06-18T18:00:00+01:00	465.3	452.4
1951-06-18T21:00:00+01:00	38.4	36.7
1951-06-19T00:00:00+01:00	0.0	0.0
1951-06-19T03:00:00+01:00	0.0	0.0
1951-06-19T06:00:00+01:00	122.7	120.7
1951-06-19T09:00:00+01:00	621.8	607.6
1951-06-19T12:00:00+01:00	962.8	939.3
1951-06-19T15:00:00+01:00	899.0	875.0
1951-06-19T18:00:00+01:00	466.6	406.1
1951-06-19T21:00:00+01:00	36.9	31.5
1951-06-20T00:00:00+01:00	0.0	0.0
1951-06-20T03:00:00+01:00	0.0	0.0
1951-06-20T06:00:00+01:00	113.5	120.7
1951-06-20T09:00:00+01:00	574.6	601.2
1951-06-20T12:00:00+01:00	900.4	934.7
1951-06-20T15:00:00+01:00	831.2	865.5
1951-06-20T18:00:00+01:00	395.3	429.0
1951-06-20T21:00:00+01:00	24.0	27.9
1951-06-21T00:00:00+01:00	0.0	0.0
1951-06-21T03:00:00+01:00	0.0	0.0
1951-06-21T06:00:00+01:00	94.9	99.9
1951-06-21T09:00:00+01:00	485.5	518.0
1951-06-21T12:00:00+01:00	825.2	865.7
1951-06-21T15:00:00+01:00	761.0	780.7
1951-06-21T18:00:00+01:00	273.3	301.7
1951-06-21T21:00:00+01:00	16.4	14.6
1951-06-22T00:00:00+01:00	0.0	0.0
1951-06-22T03:00:00+01:00	0.0	0.0
1951-06-22T06:00:00+01:00	64.5	74.1
1951-06-22T09:00:00+01:00	524.0	562.4
1951-06-22T12:00:00+01:00	913.7	938.8
1951-06-22T15:00:00+01:00	826.4	835.8
1951-06-22T18:00:00+01:00	417.2	420.5
1951-06-22T21:00:00+01:00	30.4	29.6
1951-06-23T00:00:00+01:00	0.0	0.0
1951-06-23T03:00:00+01:00	0.0	0.0
1951-06-23T06:00:00+01:00	80.5	82.3
1951-06-23T09:00:00+01:00	529.0	547.9
1951-06-23T12:00:00+01:00	847.5	858.1
1951-06-23T15:00:00+01:00	809.2	836.7
1951-06-23T18:00:00+01:00	423.7	445.7
1951-06-23T21:00:00+01:00	26.8	26.3
1951-06-24T00:00:00+01:00	0.0	0.0
1951-06-24T03:00:00+01:00	0.0	0.0
1951-06-24T06:00:00+01:00	80.2	79.7
1951-06-24T09:00:00+01:00	421.2	434.5
1951-06-24T12:00:00+01:00	913.2	965.9
1951-06-24T15:00:00+01:00	769.1	790.3
1951-06-24T18:00:00+01:00	288.7	255.7
1951-06-24T21:00:00+01:00	15.1	18.2
1951-06-25T00:00:00+01:00	0.0	0.0
1951-06-25T03:00:00+01:00	0.0	0.0
1951-06-25T06:00:00+01:00	102.2	106.4
1951-06-25T09:00:00+01:00	553.7	573.9
1951-06-25T12:00:00+01:00	890.2	925.0
1951-06-25T15:00:00+01:00	833.6	870.3
1951-06-25T18:00:00+01:00	379.9	409.8
1951-06-25T21:00:00+01:00	20.5	21.5
1951-06-26T00:00:00+01:00	0.0	0.0
1951-06-26T03:00:00+01:00	0.0	0.0
1951-06-26T06:00:00+01:00	63.1	75.9
1951-06-26T09:00:00+01:00	384.3	528.5
1951-06-26T12:00:00+01:00	609.8	849.1
1951-06-26T15:00:00+01:00	620.0	630.9
1951-06-26T18:00:00+01:00	298.5	350.1
1951-06-26T21:00:00+01:00	18.9	22.9
1951-06-27T00:00:00+01:00	0.0	0.0
1951-06-27T03:00:00+01:00	0.0	0.0
1951-06-27T06:00:00+01:00	49.2	63.3
1951-06-27T09:00:00+01:00	310.4	393.4
1951-06-27T12:00:00+01:00	618.6	734.5
1951-06-27T15:00:00+01:00	511.7	625.5
1951-06-27T18:00:00+01:00	201.5	254.7
1951-06-27T21:00:00+01:00	9.5	12.7
1951-06-28T00:00:00+01:00	0.0	0.0
1951-06-28T03:00:00+01:00	0.0	0.0
1951-06-28T06:00:00+01:00	26.4	34.2
1951-06-28T09:00:00+01:00	179.0	219.8
1951-06-28T12:00:00+01:00	414.8	517.8
1951-06-28T15:00:00+01:00	328.9	415.0
1951-06-28T18:00:00+01:00	129.3	181.0
1951-06-28T21:00:00+01:00	12.9	16.2
1951-06-29T00:00:00+01:00	0.0	0.0
1951-06-29T03:00:00+01:00	0.0	0.0
1951-06-29T06:00:00+01:00	21.7	30.2
1951-06-29T09:00:00+01:00	104.4	146.2
1951-06-29T12:00:00+01:00	331.8	475.4
1951-06-29T15:00:00+01:00	268.6	394.1
1951-06-29T18:00:00+01:00	108.2	191.5
1951-06-29T21:00:00+01:00	6.6	9.6
1951-06-30T00:00:00+01:00	0.0	0.0
1951-06-30T03:00:00+01:00	0.0	0.0
1951-06-30T06:00:00+01:00	24.0	34.4
1951-06-30T09:00:00+01:00	176.2	226.3
1951-06-30T12:00:00+01:00	410.2	527.4
1951-06-30T15:00:00+01:00	443.9	566.3
1951-06-30T18:00:00+01:00	185.8	237.3
1951-06-30T21:00:00+01:00	13.2	16.9
1951-07-01T00:00:00+01:00	0.0	0.0
1951-07-01T03:00:00+01:00	0.0	0.0
1951-07-01T06:00:00+01:00	46.4	66.9
1951-07-01T09:00:00+01:00	248.1	292.2
1951-07-01T12:00:00+01:00	446.4	583.0
1951-07-01T15:00:00+01:00	344.5	429.3
1951-07-01T18:00:00+01:00	167.2	259.4
1951-07-01T21:00:00+01:00	11.3	10.9
1951-07-02T00:00:00+01:00	0.0	0.0
1951-07-02T03:00:00+01:00	0.0	0.0
1951-07-02T06:00:00+01:00	33.3	42.5
1951-07-02T09:00:00+01:00	151.5	173.3
1951-07-02T12:00:00+01:00	268.5	339.0
1951-07-02T15:00:00+01:00	208.2	233.6
1951-07-02T18:00:00+01:00	100.1	116.1
1951-07-02T21:00:00+01:00	8.1	9.4
1951-07-03T00:00:00+01:00	0.0	0.0
1951-07-03T03:00:00+01:00	0.0	0.0
1951-07-03T06:00:00+01:00	21.5	29.3
1951-07-03T09:00:00+01:00	100.9	131.3
1951-07-03T12:00:00+01:00	291.4	365.5
1951-07-03T15:00:00+01:00	235.7	323.5
1951-07-03T18:00:00+01:00	222.2	317.7
1951-07-03T21:00:00+01:00	17.1	27.7
1951-07-04T00:00:00+01:00	0.0	0.0
1951-07-04T03:00:00+01:00	0.0	0.0
1951-07-04T06:00:00+01:00	51.9	78.0
1951-07-04T09:00:00+01:00	282.5	320.0
1951-07-04T12:00:00+01:00	483.6	475.3
1951-07-04T15:00:00+01:00	504.5	573.6
1951-07-04T18:00:00+01:00	316.3	426.7
1951-07-04T21:00:00+01:00	21.0	27.8
1951-07-05T00:00:00+01:00	0.0	0.0
1951-07-05T03:00:00+01:00	0.0	0.0
1951-07-05T06:00:00+01:00	55.5	57.6
1951-07-05T09:00:00+01:00	339.6	294.0
1951-07-05T12:00:00+01:00	891.1	881.6
1951-07-05T15:00:00+01:00	869.6	915.7
1951-07-05T18:00:00+01:00	446.3	463.8
1951-07-05T21:00:00+01:00	30.6	33.5
1951-07-06T00:00:00+01:00	0.0	0.0
1951-07-06T03:00:00+01:00	0.0	0.0
1951-07-06T06:00:00+01:00	40.2	43.6
1951-07-06T09:00:00+01:00	304.5	346.9
1951-07-06T12:00:00+01:00	622.1	716.1
1951-07-06T15:00:00+01:00	549.8	728.7
1951-07-06T18:00:00+01:00	354.3	444.8
1951-07-06T21:00:00+01:00	22.6	31.7
1951-07-07T00:00:00+01:00	0.0	0.0
1951-07-07T03:00:00+01:00	0.0	0.0
1951-07-07T06:00:00+01:00	20.2	39.9
1951-07-07T09:00:00+01:00	126.4	136.0
1951-07-07T12:00:00+01:00	301.3	351.8
1951-07-07T15:00:00+01:00	207.6	278.4
1951-07-07T18:00:00+01:00	57.8	63.5
1951-07-07T21:00:00+01:00	5.0	4.4
1951-07-08T00:00:00+01:00	0.0	0.0
1951-07-08T03:00:00+01:00	0.0	0.0
1951-07-08T06:00:00+01:00	49.7	45.2
1951-07-08T09:00:00+01:00	388.8	383.0
1951-07-08T12:00:00+01:00	841.1	975.1
1951-07-08T15:00:00+01:00	667.9	699.5
1951-07-08T18:00:00+01:00	295.2	302.0
1951-07-08T21:00:00+01:00	8.7	8.7
1951-07-09T00:00:00+01:00	0.0	0.0
1951-07-09T03:00:00+01:00	0.0	0.0
1951-07-09T06:00:00+01:00	32.1	36.2
1951-07-09T09:00:00+01:00	244.5	270.6
1951-07-09T12:00:00+01:00	605.4	845.4
1951-07-09T15:00:00+01:00	580.2	825.4
1951-07-09T18:00:00+01:00	203.0	264.2
1951-07-09T21:00:00+01:00	9.3	12.4
1951-07-10T00:00:00+01:00	0.0	0.0
1951-07-10T03:00:00+01:00	0.0	0.0
1951-07-10T06:00:00+01:00	79.2	91.8
1951-07-10T09:00:00+01:00	538.8	556.3
1951-07-10T12:00:00+01:00	820.7	858.7
1951-07-10T15:00:00+01:00	695.0	753.1
1951-07-10T18:00:00+01:00	315.6	340.3
1951-07-10T21:00:00+01:00	16.6	15.9
1951-07-11T00:00:00+01:00	0.0	0.0
1951-07-11T03:00:00+01:00	0.0	0.0
1951-07-11T06:00:00+01:00	17.1	21.1
1951-07-11T09:00:00+01:00	195.5	343.5
1951-07-11T12:00:00+01:00	374.7	654.0
1951-07-11T15:00:00+01:00	418.5	629.5
1951-07-11T18:00:00+01:00	96.1	128.4
1951-07-11T21:00:00+01:00	5.4	8.9
1951-07-12T00:00:00+01:00	0.0	0.0
1951-07-12T03:00:00+01:00	0.0	0.0
1951-07-12T06:00:00+01:00	21.9	21.4
1951-07-12T09:00:00+01:00	253.8	250.7
1951-07-12T12:00:00+01:00	595.5	741.3
1951-07-12T15:00:00+01:00	708.3	918.8
1951-07-12T18:00:00+01:00	274.4	405.2
1951-07-12T21:00:00+01:00	14.3	21.0
1951-07-13T00:00:00+01:00	0.0	0.0
1951-07-13T03:00:00+01:00	0.0	0.0
1951-07-13T06:00:00+01:00	57.3	62.6
1951-07-13T09:00:00+01:00	399.8	459.6
1951-07-13T12:00:00+01:00	786.6	906.0
1951-07-13T15:00:00+01:00	773.5	816.8
1951-07-13T18:00:00+01:00	261.7	230.7
1951-07-13T21:00:00+01:00	13.0	13.0
1951-07-14T00:00:00+01:00	0.0	0.0
1951-07-14T03:00:00+01:00	0.0	0.0
1951-07-14T06:00:00+01:00	80.1	90.2
1951-07-14T09:00:00+01:00	530.6	546.2
1951-07-14T12:00:00+01:00	869.1	878.6
1951-07-14T15:00:00+01:00	813.7	839.7
1951-07-14T18:00:00+01:00	343.5	321.6
1951-07-14T21:00:00+01:00	14.3	10.6
1951-07-15T00:00:00+01:00	0.0	0.0
1951-07-15T03:00:00+01:00	0.0	0.0
1951-07-15T06:00:00+01:00	63.1	55.1
1951-07-15T09:00:00+01:00	506.1	502.2
1951-07-15T12:00:00+01:00	882.7	864.6
1951-07-15T15:00:00+01:00	710.1	703.4
1951-07-15T18:00:00+01:00	289.7	346.3
1951-07-15T21:00:00+01:00	18.6	23.0
1951-07-16T00:00:00+01:00	0.0	0.0
1951-07-16T03:00:00+01:00	0.0	0.0
1951-07-16T06:00:00+01:00	43.6	56.7
1951-07-16T09:00:00+01:00	402.1	495.5
1951-07-16T12:00:00+01:00	710.9	773.5
1951-07-16T15:00:00+01:00	701.6	740.4
1951-07-16T18:00:00+01:00	336.9	391.3
1951-07-16T21:00:00+01:00	18.2	22.2
1951-07-17T00:00:00+01:00	0.0	0.0
1951-07-17T03:00:00+01:00	0.0	0.0
1951-07-17T06:00:00+01:00	90.2	96.1
1951-07-17T09:00:00+01:00	564.7	577.8
1951-07-17T12:00:00+01:00	888.1	900.2
1951-07-17T15:00:00+01:00	748.0	788.1
1951-07-17T18:00:00+01:00	294.6	336.1
1951-07-17T21:00:00+01:00	19.6	21.4
1951-07-18T00:00:00+01:00	0.0	0.0
1951-07-18T03:00:00+01:00	0.0	0.0
1951-07-18T06:00:00+01:00	68.4	82.2
1951-07-18T09:00:00+01:00	438.0	473.1
1951-07-18T12:00:00+01:00	859.3	869.8
1951-07-18T15:00:00+01:00	648.1	605.5
1951-07-18T18:00:00+01:00	404.3	380.4
1951-07-18T21:00:00+01:00	19.8	19.6
1951-07-19T00:00:00+01:00	0.0	0.0
1951-07-19T03:00:00+01:00	0.0	0.0
1951-07-19T06:00:00+01:00	66.9	54.6
1951-07-19T09:00:00+01:00	543.6	554.2
1951-07-19T12:00:00+01:00	881.8	912.1
1951-07-19T15:00:00+01:00	705.3	692.7
1951-07-19T18:00:00+01:00	350.5	346.1
1951-07-19T21:00:00+01:00	18.2	20.6
1951-07-20T00:00:00+01:00	0.0	0.0
1951-07-20T03:00:00+01:00	0.0	0.0
1951-07-20T06:00:00+01:00	90.5	91.1
1951-07-20T09:00:00+01:00	544.1	545.3
1951-07-20T12:00:00+01:00	874.7	881.6
1951-07-20T15:00:00+01:00	811.3	815.0
1951-07-20T18:00:00+01:00	368.8	383.6
1951-07-20T21:00:00+01:00	19.5	21.6
1951-07-21T00:00:00+01:00	0.0	0.0
1951-07-21T03:00:00+01:00	0.0	0.0
1951-07-21T06:00:00+01:00	94.8	99.1
1951-07-21T09:00:00+01:00	573.8	590.6
1951-07-21T12:00:00+01:00	818.1	855.5
1951-07-21T15:00:00+01:00	700.7	717.3
1951-07-21T18:00:00+01:00	281.3	267.8
1951-07-21T21:00:00+01:00	17.1	17.3
1951-07-22T00:00:00+01:00	0.0	0.0
1951-07-22T03:00:00+01:00	0.0	0.0
1951-07-22T06:00:00+01:00	29.7	23.7
1951-07-22T09:00:00+01:00	262.6	270.2
1951-07-22T12:00:00+01:00	842.7	920.1
1951-07-22T15:00:00+01:00	725.7	740.0
1951-07-22T18:00:00+01:00	356.7	397.6
1951-07-22T21:00:00+01:00	10.2	11.5
1951-07-23T00:00:00+01:00	0.0	0.0
1951-07-23T03:00:00+01:00	0.0	0.0
1951-07-23T06:00:00+01:00	36.8	30.1
1951-07-23T09:00:00+01:00	510.8	517.0
1951-07-23T12:00:00+01:00	897.2	920.4
1951-07-23T15:00:00+01:00	744.7	757.5
1951-07-23T18:00:00+01:00	284.0	301.5
1951-07-23T21:00:00+01:00	12.5	13.2
1951-07-24T00:00:00+01:00	0.0	0.0
1951-07-24T03:00:00+01:00	0.0	0.0
1951-07-24T06:00:00+01:00	62.3	55.0
1951-07-24T09:00:00+01:00	473.9	430.3
1951-07-24T12:00:00+01:00	821.9	835.3
1951-07-24T15:00:00+01:00	818.2	810.4
1951-07-24T18:00:00+01:00	368.8	398.0
1951-07-24T21:00:00+01:00	11.5	15.3
1951-07-25T00:00:00+01:00	0.0	0.0
1951-07-25T03:00:00+01:00	0.0	0.0
1951-07-25T06:00:00+01:00	25.3	31.4
1951-07-25T09:00:00+01:00	221.0	280.8
1951-07-25T12:00:00+01:00	430.8	536.2
1951-07-25T15:00:00+01:00	403.8	554.5
1951-07-25T18:00:00+01:00	128.3	173.8
1951-07-25T21:00:00+01:00	2.8	4.3
1951-07-26T00:00:00+01:00	0.0	0.0
1951-07-26T03:00:00+01:00	0.0	0.0
1951-07-26T06:00:00+01:00	31.5	30.7
1951-07-26T09:00:00+01:00	391.0	363.8
1951-07-26T12:00:00+01:00	782.8	786.5
1951-07-26T15:00:00+01:00	859.5	845.0
1951-07-26T18:00:00+01:00	290.9	286.6
1951-07-26T21:00:00+01:00	6.2	7.1
1951-07-27T00:00:00+01:00	0.0	0.0
1951-07-27T03:00:00+01:00	0.0	0.0
1951-07-27T06:00:00+01:00	52.0	45.4
1951-07-27T09:00:00+01:00	521.2	526.0
1951-07-27T12:00:00+01:00	848.8	834.3
1951-07-27T15:00:00+01:00	706.1	710.4
1951-07-27T18:00:00+01:00	334.1	339.6
1951-07-27T21:00:00+01:00	14.2	16.4
1951-07-28T00:00:00+01:00	0.0	0.0
1951-07-28T03:00:00+01:00	0.0	0.0
1951-07-28T06:00:00+01:00	18.5	41.5
1951-07-28T09:00:00+01:00	196.6	349.2
1951-07-28T12:00:00+01:00	413.9	677.9
1951-07-28T15:00:00+01:00	327.2	533.2
1951-07-28T18:00:00+01:00	84.1	141.2
1951-07-28T21:00:00+01:00	5.0	6.7
1951-07-29T00:00:00+01:00	0.0	0.0
1951-07-29T03:00:00+01:00	0.0	0.0
1951-07-29T06:00:00+01:00	14.5	16.6
1951-07-29T09:00:00+01:00	137.8	166.5
1951-07-29T12:00:00+01:00	614.4	756.1
1951-07-29T15:00:00+01:00	575.1	809.4
1951-07-29T18:00:00+01:00	177.6	237.4
1951-07-29T21:00:00+01:00	12.5	17.6
1951-07-30T00:00:00+01:00	0.0	0.0
1951-07-30T03:00:00+01:00	0.0	0.0
1951-07-30T06:00:00+01:00	26.3	34.9
1951-07-30T09:00:00+01:00	134.2	155.7
1951-07-30T12:00:00+01:00	322.4	545.6
1951-07-30T15:00:00+01:00	517.3	690.9
1951-07-30T18:00:00+01:00	297.2	444.4
1951-07-30T21:00:00+01:00	9.7	13.5
1951-07-31T00:00:00+01:00	0.0	0.0
1951-07-31T03:00:00+01:00	0.0	0.0
1951-07-31T06:00:00+01:00	23.0	20.7
1951-07-31T09:00:00+01:00	343.1	315.1
1951-07-31T12:00:00+01:00	760.4	841.6
1951-07-31T15:00:00+01:00	771.6	822.4
1951-07-31T18:00:00+01:00	367.2	379.0
1951-07-31T21:00:00+01:00	10.0	9.8
1951-08-01T00:00:00+01:00	0.0	0.0
1951-08-01T03:00:00+01:00	0.0	0.0
1951-08-01T06:00:00+01:00	73.3	76.7
1951-08-01T09:00:00+01:00	544.6	581.6
1951-08-01T12:00:00+01:00	775.4	819.8
1951-08-01T15:00:00+01:00	560.8	602.0
1951-08-01T18:00:00+01:00	185.6	188.5
1951-08-01T21:00:00+01:00	9.0	10.2
1951-08-02T00:00:00+01:00	0.0	0.0
1951-08-02T03:00:00+01:00	0.0	0.0
1951-08-02T06:00:00+01:00	28.6	36.0
1951-08-02T09:00:00+01:00	251.1	332.0
1951-08-02T12:00:00+01:00	462.5	722.5
1951-08-02T15:00:00+01:00	423.5	570.3
1951-08-02T18:00:00+01:00	245.2	299.8
1951-08-02T21:00:00+01:00	7.7	10.1
1951-08-03T00:00:00+01:00	0.0	0.0
1951-08-03T03:00:00+01:00	0.0	0.0
1951-08-03T06:00:00+01:00	27.9	51.7
1951-08-03T09:00:00+01:00	250.2	348.5
1951-08-03T12:00:00+01:00	614.9	791.8
1951-08-03T15:00:00+01:00	502.8	588.7
1951-08-03T18:00:00+01:00	150.6	172.1
1951-08-03T21:00:00+01:00	3.1	4.1
1951-08-04T00:00:00+01:00	0.0	0.0
1951-08-04T03:00:00+01:00	0.0	0.0
1951-08-04T06:00:00+01:00	6.5	8.9
1951-08-04T09:00:00+01:00	33.5	41.1
1951-08-04T12:00:00+01:00	75.7	81.3
1951-08-04T15:00:00+01:00	69.2	85.6
1951-08-04T18:00:00+01:00	19.0	25.9
1951-08-04T21:00:00+01:00	0.7	0.8
1951-08-05T00:00:00+01:00	0.0	0.0
1951-08-05T03:00:00+01:00	0.0	0.0
1951-08-05T06:00:00+01:00	6.8	9.4
1951-08-05T09:00:00+01:00	93.2	142.0
1951-08-05T12:00:00+01:00	182.0	233.5
1951-08-05T15:00:00+01:00	198.6	259.5
1951-08-05T18:00:00+01:00	228.2	417.4
1951-08-05T21:00:00+01:00	7.3	15.4
1951-08-06T00:00:00+01:00	0.0	0.0
1951-08-06T03:00:00+01:00	0.0	0.0
1951-08-06T06:00:00+01:00	51.5	58.3
1951-08-06T09:00:00+01:00	502.7	512.6
1951-08-06T12:00:00+01:00	871.4	870.6
1951-08-06T15:00:00+01:00	784.5	753.6
1951-08-06T18:00:00+01:00	332.6	318.8
1951-08-06T21:00:00+01:00	9.4	9.4
1951-08-07T00:00:00+01:00	0.0	0.0
1951-08-07T03:00:00+01:00	0.0	0.0
1951-08-07T06:00:00+01:00	59.0	60.9
1951-08-07T09:00:00+01:00	525.0	526.2
1951-08-07T12:00:00+01:00	874.6	874.4
1951-08-07T15:00:00+01:00	718.7	712.0
1951-08-07T18:00:00+01:00	262.6	227.1
1951-08-07T21:00:00+01:00	8.1	6.7
1951-08-08T00:00:00+01:00	0.0	0.0
1951-08-08T03:00:00+01:00	0.0	0.0
1951-08-08T06:00:00+01:00	27.7	27.0
1951-08-08T09:00:00+01:00	366.1	384.6
1951-08-08T12:00:00+01:00	902.8	887.0
1951-08-08T15:00:00+01:00	841.5	817.3
1951-08-08T18:00:00+01:00	296.2	287.9
1951-08-08T21:00:00+01:00	5.8	5.1
1951-08-09T00:00:00+01:00	0.0	0.0
1951-08-09T03:00:00+01:00	0.0	0.0
1951-08-09T06:00:00+01:00	58.0	58.7
1951-08-09T09:00:00+01:00	494.1	491.3
1951-08-09T12:00:00+01:00	831.5	815.4
1951-08-09T15:00:00+01:00	739.7	727.1
1951-08-09T18:00:00+01:00	311.4	331.8
1951-08-09T21:00:00+01:00	5.5	6.8
1951-08-10T00:00:00+01:00	0.0	0.0
1951-08-10T03:00:00+01:00	0.0	0.0
1951-08-10T06:00:00+01:00	26.7	26.2
1951-08-10T09:00:00+01:00	305.2	283.9
1951-08-10T12:00:00+01:00	789.2	824.0
1951-08-10T15:00:00+01:00	683.5	720.3
1951-08-10T18:00:00+01:00	283.3	280.6
1951-08-10T21:00:00+01:00	5.3	4.7
1951-08-11T00:00:00+01:00	0.0	0.0
1951-08-11T03:00:00+01:00	0.0	0.0
1951-08-11T06:00:00+01:00	25.5	34.9
1951-08-11T09:00:00+01:00	277.0	453.1
1951-08-11T12:00:00+01:00	363.4	602.7
1951-08-11T15:00:00+01:00	272.3	484.0
1951-08-11T18:00:00+01:00	70.3	110.6
1951-08-11T21:00:00+01:00	1.3	2.1
1951-08-12T00:00:00+01:00	0.0	0.0
1951-08-12T03:00:00+01:00	0.0	0.0
1951-08-12T06:00:00+01:00	39.8	44.6
1951-08-12T09:00:00+01:00	464.9	459.9
1951-08-12T12:00:00+01:00	830.1	773.4
1951-08-12T15:00:00+01:00	757.2	722.7
1951-08-12T18:00:00+01:00	325.2	289.7
1951-08-12T21:00:00+01:00	5.7	5.1
1951-08-13T00:00:00+01:00	0.0	0.0
1951-08-13T03:00:00+01:00	0.0	0.0
1951-08-13T06:00:00+01:00	50.5	52.4
1951-08-13T09:00:00+01:00	496.6	512.6
1951-08-13T12:00:00+01:00	847.3	816.1
1951-08-13T15:00:00+01:00	735.1	694.8
1951-08-13T18:00:00+01:00	271.7	266.2
1951-08-13T21:00:00+01:00	5.3	5.3
1951-08-14T00:00:00+01:00	0.0	0.0
1951-08-14T03:00:00+01:00	0.0	0.0
1951-08-14T06:00:00+01:00	42.4	48.3
1951-08-14T09:00:00+01:00	467.7	473.1
1951-08-14T12:00:00+01:00	848.0	852.3
1951-08-14T15:00:00+01:00	599.5	684.6
1951-08-14T18:00:00+01:00	208.9	217.8
1951-08-14T21:00:00+01:00	2.5	2.6
1951-08-15T00:00:00+01:00	0.0	0.0
1951-08-15T03:00:00+01:00	0.0	0.0
1951-08-15T06:00:00+01:00	42.1	42.7
1951-08-15T09:00:00+01:00	446.3	467.3
1951-08-15T12:00:00+01:00	695.2	678.8
1951-08-15T15:00:00+01:00	680.0	670.0
1951-08-15T18:00:00+01:00	276.8	302.3
1951-08-15T21:00:00+01:00	4.6	5.3
1951-08-16T00:00:00+01:00	0.0	0.0
1951-08-16T03:00:00+01:00	0.0	0.0
1951-08-16T06:00:00+01:00	53.0	52.1
1951-08-16T09:00:00+01:00	527.0	523.4
1951-08-16T12:00:00+01:00	756.9	796.8
1951-08-16T15:00:00+01:00	636.5	640.8
1951-08-16T18:00:00+01:00	270.6	255.8
1951-08-16T21:00:00+01:00	3.9	4.2
1951-08-17T00:00:00+01:00	0.0	0.0
1951-08-17T03:00:00+01:00	0.0	0.0
1951-08-17T06:00:00+01:00	35.9	33.8
1951-08-17T09:00:00+01:00	461.2	449.0
1951-08-17T12:00:00+01:00	832.8	828.1
1951-08-17T15:00:00+01:00	762.9	749.3
1951-08-17T18:00:00+01:00	308.8	305.9
1951-08-17T21:00:00+01:00	4.1	4.3
1951-08-18T00:00:00+01:00	0.0	0.0
1951-08-18T03:00:00+01:00	0.0	0.0
1951-08-18T06:00:00+01:00	45.5	46.1
1951-08-18T09:00:00+01:00	482.9	479.4
1951-08-18T12:00:00+01:00	825.2	819.9
1951-08-18T15:00:00+01:00	760.6	746.3
1951-08-18T18:00:00+01:00	327.0	320.5
1951-08-18T21:00:00+01:00	5.1	4.9
1951-08-19T00:00:00+01:00	0.0	0.0
1951-08-19T03:00:00+01:00	0.0	0.0
1951-08-19T06:00:00+01:00	46.7	46.4
1951-08-19T09:00:00+01:00	496.7	493.7
1951-08-19T12:00:00+01:00	864.6	852.5
1951-08-19T15:00:00+01:00	676.3	736.9
1951-08-19T18:00:00+01:00	115.3	153.9
1951-08-19T21:00:00+01:00	1.0	1.0
1951-08-20T00:00:00+01:00	0.0	0.0
1951-08-20T03:00:00+01:00	0.0	0.0
1951-08-20T06:00:00+01:00	7.2	12.5
1951-08-20T09:00:00+01:00	88.2	156.7
1951-08-20T12:00:00+01:00	149.1	287.6
1951-08-20T15:00:00+01:00	228.3	350.3
1951-08-20T18:00:00+01:00	125.4	205.7
1951-08-20T21:00:00+01:00	1.2	2.0
1951-08-21T00:00:00+01:00	0.0	0.0
1951-08-21T03:00:00+01:00	0.0	0.0
1951-08-21T06:00:00+01:00	2.4	8.0
1951-08-21T09:00:00+01:00	19.7	71.6
1951-08-21T12:00:00+01:00	33.6	125.6
1951-08-21T15:00:00+01:00	39.5	135.7
1951-08-21T18:00:00+01:00	16.9	55.1
1951-08-21T21:00:00+01:00	0.2	0.6
1951-08-22T00:00:00+01:00	0.0	0.0
1951-08-22T03:00:00+01:00	0.0	0.0
1951-08-22T06:00:00+01:00	2.4	4.1
1951-08-22T09:00:00+01:00	39.4	56.6
1951-08-22T12:00:00+01:00	212.6	285.6
1951-08-22T15:00:00+01:00	503.7	694.8
1951-08-22T18:00:00+01:00	210.9	409.3
1951-08-22T21:00:00+01:00	2.2	4.1
1951-08-23T00:00:00+01:00	0.0	0.0
1951-08-23T03:00:00+01:00	0.0	0.0
1951-08-23T06:00:00+01:00	41.7	43.5
1951-08-23T09:00:00+01:00	488.0	495.2
1951-08-23T12:00:00+01:00	689.0	715.3
1951-08-23T15:00:00+01:00	533.3	526.1
1951-08-23T18:00:00+01:00	201.6	211.9
1951-08-23T21:00:00+01:00	2.3	2.3
1951-08-24T00:00:00+01:00	0.0	0.0
1951-08-24T03:00:00+01:00	0.0	0.0
1951-08-24T06:00:00+01:00	19.7	27.2
1951-08-24T09:00:00+01:00	264.3	343.5
1951-08-24T12:00:00+01:00	574.1	643.1
1951-08-24T15:00:00+01:00	520.6	524.2
1951-08-24T18:00:00+01:00	191.5	257.1
1951-08-24T21:00:00+01:00	1.5	2.1
1951-08-25T00:00:00+01:00	0.0	0.0
1951-08-25T03:00:00+01:00	0.0	0.0
1951-08-25T06:00:00+01:00	5.4	11.0
1951-08-25T09:00:00+01:00	68.9	140.2
1951-08-25T12:00:00+01:00	116.5	249.6
1951-08-25T15:00:00+01:00	143.0	401.6
1951-08-25T18:00:00+01:00	33.2	78.4
1951-08-25T21:00:00+01:00	0.3	0.5
1951-08-26T00:00:00+01:00	0.0	0.0
1951-08-26T03:00:00+01:00	0.0	0.0
1951-08-26T06:00:00+01:00	3.7	6.7
1951-08-26T09:00:00+01:00	53.0	90.5
1951-08-26T12:00:00+01:00	130.6	211.8
1951-08-26T15:00:00+01:00	316.2	562.7
1951-08-26T18:00:00+01:00	94.0	147.9
1951-08-26T21:00:00+01:00	1.2	2.2
1951-08-27T00:00:00+01:00	0.0	0.0
1951-08-27T03:00:00+01:00	0.0	0.0
1951-08-27T06:00:00+01:00	5.5	11.0
1951-08-27T09:00:00+01:00	62.4	101.8
1951-08-27T12:00:00+01:00	221.7	316.7
1951-08-27T15:00:00+01:00	524.1	725.2
1951-08-27T18:00:00+01:00	83.5	131.6
1951-08-27T21:00:00+01:00	0.3	0.4
1951-08-28T00:00:00+01:00	0.0	0.0
1951-08-28T03:00:00+01:00	0.0	0.0
1951-08-28T06:00:00+01:00	20.4	26.0
1951-08-28T09:00:00+01:00	301.7	406.5
1951-08-28T12:00:00+01:00	594.6	807.0
1951-08-28T15:00:00+01:00	284.2	385.6
1951-08-28T18:00:00+01:00	89.4	111.5
1951-08-28T21:00:00+01:00	0.3	0.3
1951-08-29T00:00:00+01:00	0.0	0.0
1951-08-29T03:00:00+01:00	0.0	0.0
1951-08-29T06:00:00+01:00	6.6	9.3
1951-08-29T09:00:00+01:00	171.7	219.3
1951-08-29T12:00:00+01:00	432.9	521.5
1951-08-29T15:00:00+01:00	253.0	351.0
1951-08-29T18:00:00+01:00	57.7	80.1
1951-08-29T21:00:00+01:00	0.2	0.3
1951-08-30T00:00:00+01:00	0.0	0.0
1951-08-30T03:00:00+01:00	0.0	0.0
1951-08-30T06:00:00+01:00	4.9	8.3
1951-08-30T09:00:00+01:00	139.1	178.3
1951-08-30T12:00:00+01:00	210.3	309.3
1951-08-30T15:00:00+01:00	418.3	700.3
1951-08-30T18:00:00+01:00	163.0	238.3
1951-08-30T21:00:00+01:00	0.3	0.5
1951-08-31T00:00:00+01:00	0.0	0.0
1951-08-31T03:00:00+01:00	0.0	0.0
1951-08-31T06:00:00+01:00	7.1	12.3
1951-08-31T09:00:00+01:00	114.6	179.7
1951-08-31T12:00:00+01:00	278.7	419.5
1951-08-31T15:00:00+01:00	266.0	443.8
1951-08-31T18:00:00+01:00	89.3	130.1
1951-08-31T21:00:00+01:00	0.2	0.3
1951-09-01T00:00:00+01:00	0.0	0.0
1951-09-01T03:00:00+01:00	0.0	0.0
1951-09-01T06:00:00+01:00	5.2	8.6
1951-09-01T09:00:00+01:00	104.2	176.0
1951-09-01T12:00:00+01:00	242.1	413.0
1951-09-01T15:00:00+01:00	204.2	357.2
1951-09-01T18:00:00+01:00	68.2	127.5
1951-09-01T21:00:00+01:00	0.1	0.1
1951-09-02T00:00:00+01:00	0.0	0.0
1951-09-02T03:00:00+01:00	0.0	0.0
1951-09-02T06:00:00+01:00	5.0	8.3
1951-09-02T09:00:00+01:00	104.3	156.9
1951-09-02T12:00:00+01:00	151.4	298.3
1951-09-02T15:00:00+01:00	128.6	285.5
1951-09-02T18:00:00+01:00	39.5	82.0
1951-09-02T21:00:00+01:00	0.1	0.1
1951-09-03T00:00:00+01:00	0.0	0.0
1951-09-03T03:00:00+01:00	0.0	0.0
1951-09-03T06:00:00+01:00	2.0	3.0
1951-09-03T09:00:00+01:00	43.1	66.7
1951-09-03T12:00:00+01:00	121.5	190.8
1951-09-03T15:00:00+01:00	71.1	106.7
1951-09-03T18:00:00+01:00	16.5	26.1
1951-09-03T21:00:00+01:00	0.0	0.0
1951-09-04T00:00:00+01:00	0.0	0.0
1951-09-04T03:00:00+01:00	0.0	0.0
1951-09-04T06:00:00+01:00	1.3	3.0
1951-09-04T09:00:00+01:00	33.0	73.0
1951-09-04T12:00:00+01:00	53.7	125.7
1951-09-04T15:00:00+01:00	40.4	100.0
1951-09-04T18:00:00+01:00	12.2	28.7
1951-09-04T21:00:00+01:00	0.0	0.0
1951-09-05T00:00:00+01:00	0.0	0.0
1951-09-05T03:00:00+01:00	0.0	0.0
1951-09-05T06:00:00+01:00	1.6	2.6
1951-09-05T09:00:00+01:00	67.9	124.2
1951-09-05T12:00:00+01:00	302.1	609.9
1951-09-05T15:00:00+01:00	177.4	330.8
1951-09-05T18:00:00+01:00	49.7	80.4
1951-09-05T21:00:00+01:00	0.0	0.0
1951-09-06T00:00:00+01:00	0.0	0.0
1951-09-06T03:00:00+01:00	0.0	0.0
1951-09-06T06:00:00+01:00	4.1	5.8
1951-09-06T09:00:00+01:00	65.8	99.3
1951-09-06T12:00:00+01:00	381.2	668.9
1951-09-06T15:00:00+01:00	233.4	346.6
1951-09-06T18:00:00+01:00	35.8	55.4
[truncated: 290,210 more rows]
