# Supplementary material for: Investigation of Climate Change Impact on Water Resources for an Alpine Basin in Northern Italy: Implications for Evapotranspiration Modeling Complexity
Source: PLoS One. 2014 Oct 6;9(10):e109053. doi: 10.1371/journal.pone.0109053 (PMC4186761; doi:10.1371/journal.pone.0109053)
Supplement: Dataset S1 — At-site bias-corrected climate data used in the hydrological models for the period 1951–2050, which include 3-hourly data for rainfall in mm (PRE_3hc.txt), air temperature in °C (TAS_3hi.txt), wind speed in m/s (WSS_3hi.txt), solar radiation in W/m2 (RSDS_3hi.txt), and percentage relative humidity (HURS_3hi.txt). (ZIP) [file pone.0109053.s001.zip › Dataset_S1/RegCM/TAS_3hi.txt]

TAS_3hi
metadata
24	# stations
10800	time step [s]
-999.9	missing data
name	id	X	Y	Z
CARCOFORO	2029900	426444	5084376	1290
FOBELLO	2057900	434800	5082809	873
SABBIA	2123900	440818	5078628	600
VARALLO	2156900	443670	5074457	470
ALPE_CHEGGIO	3003900	431711	5104080	1460
ALPE_DEVERO	3010900	443114	5129624	1634
ANZINO	3011900	434710	5093118	669
PIZZANCO	3020900	436556	5108355	1142
LAGO_PAIONE	3020901	437588	5114118	2269
CEPPO_MORELLI	3048900	426224	5093256	1995
CICOGNA	3053900	460716	5094778	696
CRODO	3057900	447933	5119640	560
DOMODOSSOLA	3061900	446156	5105927	252
DRUOGNO	3063900	455744	5109311	831
FORMAZZA_BRUGGI	3067901	456129	5133034	1226
PASSO_DEL_MORO	3086900	420822	5094426	2820
MACUGNAGA_PECETTO	3086901	419334	5091685	1360
CANDOGLIA_TOCE	3096900	455291	5091605	201
LARECCHIO	3101901	456225	5117160	1860
MOTTARONE_-_BAITA_CAI	3142900	457172	5081082	1302
MOTTARONE	3142902	457689	5081238	1491
MOTTAC	3150900	454003	5101241	1695
SAMBUGHETTO	3151900	446665	5084060	742
VARZO	3155900	437878	5122296	1308
data
#	2029900	2057900	2123900	2156900	3003900	3010900	3011900	3020900	3020901	3048900	3053900	3057900	3061900	3063900	3067901	3086900	3086901	3096900	3101901	3142900	3142902	3150900	3151900	3155900
1951-01-01T03:00:00+01:00	-1.2	2.3	2.3	1.6	0.1	-3.9	2.7	2.0	-3.2	-2.1	3.2	2.8	2.2	1.0	-1.5	-7.1	-0.6	3.1	-3.0	1.3	0.8	0.5	2.2	0.5
1951-01-01T06:00:00+01:00	-1.8	1.8	1.8	1.0	-0.8	-4.6	1.7	1.0	-4.1	-2.7	2.6	2.1	1.4	0.4	-2.1	-7.8	-1.3	2.4	-3.6	0.2	-0.3	0.0	1.5	-0.4
1951-01-01T09:00:00+01:00	-1.1	2.6	2.6	1.8	-0.5	-6.4	2.1	1.4	-4.2	-2.0	3.5	2.6	1.9	1.4	-2.5	-7.1	-1.4	2.8	-3.9	0.9	0.3	0.9	2.0	-1.6
1951-01-01T12:00:00+01:00	-5.6	-1.5	-1.5	-2.2	-4.3	-9.1	-1.8	-2.5	-7.9	-6.5	0.1	-1.3	-2.0	-2.0	-5.8	-11.6	-5.8	0.0	-7.3	-0.7	-1.3	-2.5	-0.8	-4.9
1951-01-01T15:00:00+01:00	-7.0	-3.2	-3.2	-3.9	-6.0	-10.2	-3.5	-4.2	-9.4	-7.9	-2.1	-3.0	-3.7	-4.2	-7.6	-13.0	-6.9	-2.2	-9.1	-3.0	-3.5	-4.7	-3.0	-5.9
1951-01-01T18:00:00+01:00	-5.1	-1.3	-1.3	-2.1	-4.1	-8.4	-1.6	-2.3	-7.5	-6.0	-0.4	-1.1	-1.8	-2.6	-5.6	-11.1	-4.9	-0.6	-7.1	-2.1	-2.7	-3.0	-1.4	-4.1
1951-01-01T21:00:00+01:00	-4.1	-0.5	-0.5	-1.2	-3.0	-7.0	-0.4	-1.2	-6.2	-5.0	1.0	0.3	-0.4	-1.2	-4.2	-10.0	-3.9	0.4	-5.6	-1.4	-1.9	-1.7	-0.4	-2.7
1951-01-02T00:00:00+01:00	-3.8	0.0	0.0	-0.7	-2.7	-6.8	-0.1	-0.8	-6.0	-4.7	1.2	0.6	0.0	-0.9	-3.8	-9.8	-3.7	0.8	-5.3	-1.4	-1.9	-1.4	0.0	-2.6
1951-01-02T03:00:00+01:00	-3.4	0.5	0.5	-0.4	-2.1	-7.6	0.6	-0.1	-5.3	-4.4	2.2	1.6	0.9	0.1	-3.2	-9.3	-3.8	1.8	-4.6	-0.1	-0.6	-0.7	1.2	-2.1
1951-01-02T06:00:00+01:00	-4.8	-0.7	-0.7	-1.6	-3.8	-8.6	-1.1	-1.8	-7.0	-5.8	0.4	-0.2	-0.8	-1.7	-4.6	-10.7	-4.7	0.2	-6.0	-0.9	-1.4	-2.5	-0.4	-3.4
1951-01-02T09:00:00+01:00	-4.1	0.0	0.0	-0.9	-3.2	-8.7	-0.6	-1.3	-6.6	-5.1	1.1	0.2	-0.5	-0.9	-4.7	-10.1	-4.3	1.1	-6.1	0.1	-0.4	-1.8	0.4	-3.3
1951-01-02T12:00:00+01:00	-2.5	1.6	1.6	0.7	-1.8	-7.8	0.8	0.1	-5.3	-3.6	2.6	1.5	0.8	0.5	-3.6	-8.5	-3.0	2.6	-5.0	1.7	1.2	-0.3	2.0	-2.4
1951-01-02T15:00:00+01:00	-3.4	1.0	1.0	0.1	-3.2	-9.8	-0.5	-1.2	-7.2	-4.4	0.8	-0.4	-1.1	-1.3	-5.8	-9.3	-3.9	1.0	-7.2	0.1	-0.4	-2.1	0.4	-4.3
1951-01-02T18:00:00+01:00	-4.1	-0.5	-0.5	-1.4	-3.3	-10.1	-0.6	-1.3	-7.5	-5.1	-0.2	-1.0	-1.6	-2.3	-6.7	-10.1	-4.2	-0.5	-8.1	-2.2	-2.7	-3.1	-1.1	-4.3
1951-01-02T21:00:00+01:00	-4.1	-0.9	-0.9	-1.8	-3.1	-8.2	-0.4	-1.1	-6.4	-5.2	-0.8	-0.7	-1.4	-2.9	-5.6	-10.1	-3.5	-0.6	-7.0	-2.5	-3.0	-3.7	-1.2	-2.5
1951-01-03T00:00:00+01:00	-4.3	-1.0	-1.0	-1.9	-3.2	-7.6	-0.6	-1.3	-6.3	-5.3	-1.0	-0.8	-1.5	-3.1	-5.4	-10.3	-4.2	-0.6	-6.8	-2.3	-2.8	-3.9	-1.2	-2.1
1951-01-03T03:00:00+01:00	-3.3	0.1	0.1	-1.0	-1.8	-8.1	0.9	-0.1	-5.3	-4.5	0.6	1.0	0.4	-1.4	-4.5	-9.2	-3.2	0.5	-6.3	-2.2	-2.6	-2.6	0.3	-2.1
1951-01-03T06:00:00+01:00	-5.3	-1.1	-1.1	-2.2	-5.1	-12.1	-2.5	-3.4	-8.8	-6.4	-1.0	-1.6	-2.2	-3.0	-6.9	-11.2	-5.4	-1.2	-8.7	-3.0	-3.4	-4.2	-1.4	-6.0
1951-01-03T09:00:00+01:00	-3.2	0.9	0.9	-0.2	-2.9	-10.3	-0.2	-1.1	-7.3	-4.4	1.4	0.0	-0.7	-0.6	-5.6	-9.2	-3.4	1.2	-7.4	-0.5	-0.9	-1.8	1.0	-4.9
1951-01-03T12:00:00+01:00	-0.8	3.3	3.3	2.2	-0.3	-7.4	2.4	1.4	-4.6	-2.0	4.3	2.5	1.9	2.3	-3.1	-6.8	-1.3	4.2	-4.8	2.1	1.7	1.1	4.0	-2.1
1951-01-03T15:00:00+01:00	-4.7	-1.0	-1.0	-2.1	-3.9	-10.4	-1.3	-2.2	-7.6	-5.9	-0.3	-0.8	-1.5	-2.3	-6.0	-10.6	-4.7	-0.5	-7.7	-2.8	-3.2	-3.5	-0.7	-4.5
1951-01-03T18:00:00+01:00	-6.4	-2.1	-2.1	-3.2	-5.5	-12.5	-2.9	-3.8	-9.7	-7.6	-2.1	-2.4	-3.1	-4.1	-8.1	-12.4	-6.8	-2.2	-9.8	-4.2	-4.6	-5.3	-2.4	-6.8
1951-01-03T21:00:00+01:00	-4.8	-0.5	-0.5	-1.6	-4.4	-12.4	-1.7	-2.7	-9.0	-6.0	-1.0	-1.8	-2.4	-3.0	-7.9	-10.7	-4.8	-1.0	-9.6	-3.4	-3.8	-4.2	-1.2	-6.5
1951-01-04T00:00:00+01:00	-2.4	0.4	0.4	-0.8	-1.4	-8.2	1.3	0.3	-5.7	-3.5	1.6	1.0	0.3	-0.4	-5.1	-8.3	-2.3	0.6	-6.9	-3.2	-3.6	-1.6	0.4	-2.4
1951-01-04T03:00:00+01:00	-3.4	-1.5	-1.5	-2.1	-2.3	-5.6	0.4	-0.1	-5.6	-4.1	0.0	0.4	-0.5	-2.0	-4.1	-9.1	-3.0	-1.3	-5.2	-5.8	-6.5	-2.8	-1.6	-2.1
1951-01-04T06:00:00+01:00	-3.9	-1.5	-1.5	-2.2	-3.1	-5.9	-0.5	-0.9	-6.3	-4.6	-1.9	-1.3	-2.2	-3.9	-5.2	-9.6	-3.1	-1.7	-6.3	-5.2	-5.8	-4.7	-2.0	-2.4
1951-01-04T09:00:00+01:00	-4.0	-1.5	-1.5	-2.2	-2.9	-4.7	-0.3	-0.8	-5.8	-4.8	-0.4	-0.4	-1.2	-2.4	-4.3	-9.7	-3.3	-0.4	-5.4	-3.2	-3.8	-3.2	-0.7	-1.7
1951-01-04T12:00:00+01:00	-4.0	-2.1	-2.1	-2.8	-3.6	-4.7	-0.9	-1.4	-6.7	-4.8	-2.0	-2.0	-2.8	-4.0	-6.0	-9.7	-1.8	-2.0	-7.1	-4.5	-5.2	-4.8	-2.3	-1.4
1951-01-04T15:00:00+01:00	-4.0	-2.8	-2.8	-3.5	-2.8	-3.1	-0.2	-0.7	-5.6	-4.8	-2.8	-1.6	-2.5	-4.8	-5.3	-9.7	-1.4	-2.7	-6.4	-5.6	-6.3	-5.6	-3.0	0.1
1951-01-04T18:00:00+01:00	-0.2	1.5	1.5	0.8	1.0	-1.6	3.7	3.2	-2.3	-1.0	1.6	3.3	2.4	-0.4	-0.3	-5.9	0.1	0.5	-1.5	-4.0	-4.7	-1.2	0.3	1.5
1951-01-04T21:00:00+01:00	1.1	3.9	3.9	3.3	1.5	-2.2	4.1	3.7	-1.5	0.3	5.4	5.4	4.5	3.4	0.4	-4.6	0.4	4.2	-0.7	-0.7	-1.4	2.6	3.9	1.2
1951-01-05T00:00:00+01:00	0.4	4.1	4.1	3.4	0.9	-2.6	3.5	3.0	-1.9	-0.4	6.0	5.1	4.2	4.0	0.1	-5.3	-0.7	5.6	-1.1	1.1	0.5	3.2	5.3	0.5
1951-01-05T03:00:00+01:00	-2.2	-1.0	-1.0	0.2	-1.3	-3.7	1.0	0.8	-3.6	-2.3	3.4	2.2	1.3	1.0	-1.2	-7.1	-2.3	2.9	-2.7	1.3	1.2	1.6	-0.6	-0.6
1951-01-05T06:00:00+01:00	-2.8	-1.5	-1.5	-0.2	-1.9	-4.3	0.4	0.2	-4.3	-2.9	2.7	1.3	0.5	0.3	-2.1	-7.8	-2.7	2.4	-3.6	1.5	1.4	0.8	-1.0	-1.2
1951-01-05T09:00:00+01:00	-2.4	-0.7	-0.7	0.5	-1.3	-4.4	1.0	0.8	-4.0	-2.5	3.6	1.9	1.0	1.2	-1.7	-7.3	-2.4	3.3	-3.2	3.1	3.0	1.7	-0.2	-1.4
1951-01-05T12:00:00+01:00	-1.0	0.8	0.8	2.0	-0.3	-4.2	2.1	1.9	-3.3	-1.1	4.6	2.5	1.7	2.2	-1.5	-5.9	-1.3	4.5	-3.0	4.3	4.2	2.8	1.0	-0.9
1951-01-05T15:00:00+01:00	-1.5	-0.2	-0.2	1.1	-0.7	-3.5	1.6	1.5	-3.2	-1.6	3.5	2.2	1.4	1.1	-1.4	-6.4	-1.6	3.4	-2.9	2.8	2.7	1.7	-0.1	-0.3
1951-01-05T18:00:00+01:00	-1.2	0.0	0.0	1.3	-0.6	-3.3	1.8	1.6	-3.0	-1.3	3.7	2.6	1.8	1.4	-0.8	-6.1	-1.2	3.3	-2.3	1.9	1.8	1.9	-0.2	-0.1
1951-01-05T21:00:00+01:00	0.1	1.0	1.0	2.2	0.7	-2.1	3.1	2.9	-2.0	0.0	4.4	3.6	2.8	2.0	0.2	-4.8	0.1	3.7	-1.3	1.9	1.8	2.6	0.2	0.9
1951-01-06T00:00:00+01:00	0.9	1.6	1.6	2.8	1.7	-1.2	4.1	3.9	-0.9	0.8	5.2	4.6	3.8	2.8	1.2	-4.0	0.9	4.3	-0.3	2.1	2.0	3.3	0.8	1.9
1951-01-06T03:00:00+01:00	0.6	-0.8	-0.8	2.3	1.4	-0.4	3.5	3.6	0.3	2.4	5.3	4.3	4.0	3.0	1.1	-3.1	0.5	5.2	-0.1	4.5	4.6	4.5	-1.0	2.1
1951-01-06T06:00:00+01:00	0.7	-0.8	-0.7	2.4	1.7	-0.1	3.7	3.9	0.5	2.4	5.8	4.4	4.1	3.5	1.3	-3.1	0.6	5.7	0.2	5.9	6.0	5.0	-0.5	2.4
1951-01-06T09:00:00+01:00	1.0	-0.4	-0.3	2.8	1.9	-0.3	3.9	4.0	0.6	2.7	6.4	4.6	4.3	4.1	1.2	-2.8	0.7	6.3	0.1	6.6	6.7	5.6	0.1	2.2
1951-01-06T12:00:00+01:00	1.6	0.3	0.3	3.4	2.7	0.4	4.8	4.9	1.3	3.3	6.9	5.2	5.0	4.7	1.9	-2.1	1.4	7.0	0.8	7.3	7.4	6.1	0.8	2.9
1951-01-06T15:00:00+01:00	2.0	0.8	0.8	4.0	3.2	1.2	5.2	5.4	1.9	3.7	7.5	5.9	5.6	5.2	2.7	-1.8	1.8	7.7	1.5	7.7	7.8	6.6	1.5	3.7
1951-01-06T18:00:00+01:00	2.7	1.2	1.2	4.3	3.6	1.4	5.7	5.8	2.3	4.4	7.6	6.2	5.9	5.3	3.0	-1.1	2.5	7.5	1.9	7.7	7.9	6.8	1.3	4.0
1951-01-06T21:00:00+01:00	2.5	1.0	1.1	4.2	3.3	1.2	5.3	5.4	2.0	4.3	7.3	6.0	5.7	5.0	2.7	-1.2	2.3	7.2	1.6	6.8	7.0	6.5	1.0	3.8
1951-01-07T00:00:00+01:00	2.6	1.1	1.1	4.2	3.5	0.8	5.5	5.7	1.9	4.4	7.4	5.9	5.7	5.2	2.4	-1.1	2.4	7.2	1.2	7.0	7.1	6.6	1.0	3.5
1951-01-07T03:00:00+01:00	2.5	2.8	2.8	4.4	3.0	0.2	5.2	5.4	0.2	2.1	7.2	6.2	5.2	4.9	2.6	-2.6	2.2	6.7	1.1	5.8	5.8	5.2	2.7	3.2
1951-01-07T06:00:00+01:00	2.4	2.4	2.3	3.9	3.1	0.0	5.3	5.4	0.2	2.0	7.1	6.1	5.2	4.8	2.4	-2.7	2.1	6.3	0.9	5.4	5.4	5.1	2.3	3.1
1951-01-07T09:00:00+01:00	2.9	3.2	3.1	4.7	3.3	-0.2	5.5	5.6	0.3	2.5	7.5	6.1	5.2	5.2	2.1	-2.2	2.2	7.1	0.6	6.9	6.9	5.4	3.1	3.0
1951-01-07T12:00:00+01:00	1.2	1.9	1.9	3.5	1.4	-3.2	3.6	3.7	-2.0	0.9	6.0	4.0	3.1	3.7	-0.1	-3.8	0.9	5.7	-1.6	6.1	6.1	3.9	1.7	0.3
1951-01-07T15:00:00+01:00	-0.9	-0.3	-0.4	1.2	-0.6	-3.8	1.6	1.7	-3.3	-1.3	3.9	2.6	1.6	1.6	-1.4	-6.0	-1.5	3.8	-3.0	3.3	3.3	1.9	-0.2	-0.5
1951-01-07T18:00:00+01:00	-3.3	-3.1	-3.1	-1.5	-2.6	-4.4	-0.4	-0.3	-4.8	-3.7	2.4	1.6	0.6	0.1	-1.7	-8.4	-3.7	1.5	-3.3	0.6	0.6	0.4	-2.5	-1.8
1951-01-07T21:00:00+01:00	-2.9	-2.9	-2.9	-1.3	-2.3	-4.9	-0.1	0.0	-4.9	-3.2	1.8	0.9	-0.1	-0.5	-2.7	-7.9	-3.1	1.1	-4.3	0.4	0.4	-0.3	-2.8	-1.8
1951-01-08T00:00:00+01:00	-3.6	-3.7	-3.7	-2.1	-3.3	-6.0	-1.1	-1.0	-6.0	-4.0	0.8	-0.3	-1.3	-1.5	-3.8	-8.7	-3.6	0.1	-5.3	-0.4	-0.4	-1.3	-3.9	-2.8
1951-01-08T03:00:00+01:00	-3.9	-4.3	-4.3	-2.4	-3.3	-5.1	-1.0	-1.2	-4.9	-3.4	0.9	0.4	-0.4	-1.2	-3.0	-8.6	-3.8	0.1	-4.5	-1.2	-1.3	-1.2	-3.8	-2.6
1951-01-08T06:00:00+01:00	-3.0	-3.7	-3.7	-1.8	-2.5	-5.0	-0.2	-0.4	-4.5	-2.6	1.2	0.4	-0.4	-0.9	-3.1	-7.7	-2.5	0.6	-4.5	-0.5	-0.6	-0.9	-3.4	-2.0
1951-01-08T09:00:00+01:00	-0.8	-1.3	-1.3	0.6	-0.3	-3.4	2.0	1.8	-2.6	-0.3	3.3	2.4	1.5	1.2	-1.3	-5.4	-0.5	2.8	-2.7	1.6	1.5	1.2	-1.2	-0.5
1951-01-08T12:00:00+01:00	2.0	1.5	1.4	3.4	2.2	-1.8	4.4	4.3	-0.4	2.4	5.5	4.8	3.9	3.4	0.9	-2.7	1.9	4.8	-0.6	3.2	3.1	3.4	0.9	1.2
1951-01-08T15:00:00+01:00	1.8	1.0	0.9	2.9	2.3	-1.1	4.6	4.4	-0.1	2.2	5.5	4.8	4.0	3.3	1.2	-2.9	2.2	4.7	-0.2	3.1	2.9	3.3	0.8	2.0
1951-01-08T18:00:00+01:00	2.4	1.0	0.9	2.9	3.3	0.6	5.6	5.4	1.1	2.9	5.1	5.3	4.5	3.0	2.0	-2.2	3.1	4.3	0.6	2.1	2.0	2.9	0.3	3.7
1951-01-08T21:00:00+01:00	4.3	3.5	3.5	5.5	4.8	1.4	7.0	6.9	2.5	4.7	7.7	7.4	6.6	5.6	3.6	-0.4	4.3	7.1	2.1	4.6	4.4	5.6	3.1	4.5
1951-01-09T00:00:00+01:00	3.9	3.3	3.3	5.2	4.5	1.9	6.7	6.6	2.6	4.3	8.3	7.7	6.9	6.2	4.2	-0.8	4.0	7.6	2.7	5.8	5.7	6.2	3.6	4.8
1951-01-09T03:00:00+01:00	2.6	1.0	1.1	4.8	3.3	2.1	5.6	5.5	1.9	3.7	7.2	6.3	6.2	5.1	3.1	-1.7	2.6	7.3	1.4	6.7	6.9	6.0	1.2	4.4
1951-01-09T06:00:00+01:00	3.4	1.5	1.6	5.2	3.9	2.3	6.2	6.2	2.4	4.5	7.7	7.0	6.9	5.7	3.7	-0.9	3.4	7.5	2.1	6.6	6.8	6.6	1.3	4.8
1951-01-09T09:00:00+01:00	3.8	2.2	2.2	5.9	4.4	2.4	6.7	6.6	2.7	4.9	8.2	7.2	7.1	6.1	3.9	-0.5	3.7	8.3	2.2	7.5	7.7	7.1	2.1	4.9
1951-01-09T12:00:00+01:00	4.5	2.9	3.0	6.6	5.2	2.7	7.5	7.4	3.4	5.6	9.5	7.9	7.8	7.5	4.5	0.3	4.3	9.6	2.8	8.5	8.7	8.4	3.4	5.4
1951-01-09T15:00:00+01:00	3.5	2.1	2.1	5.8	4.1	2.0	6.4	6.4	2.4	4.6	8.2	7.1	7.0	6.1	3.8	-0.8	3.4	8.3	2.1	7.2	7.4	7.1	2.1	4.5
1951-01-09T18:00:00+01:00	2.9	1.4	1.5	5.1	3.5	1.8	5.7	5.7	1.8	4.0	7.2	6.2	6.1	5.2	2.9	-1.3	3.0	7.5	1.3	6.8	7.0	6.1	1.3	4.2
1951-01-09T21:00:00+01:00	-1.1	-2.0	-2.0	1.7	-1.2	-4.2	1.1	1.1	-3.2	0.0	3.0	1.2	1.1	0.9	-2.7	-5.4	-1.1	3.9	-4.4	4.0	4.2	1.9	-2.3	-1.4
1951-01-10T00:00:00+01:00	-4.6	-5.5	-5.5	-1.8	-4.1	-4.7	-1.9	-1.9	-5.2	-3.5	0.8	-0.5	-0.6	-1.3	-3.5	-8.9	-4.5	1.4	-5.2	1.5	1.8	-0.3	-4.8	-2.7
1951-01-10T03:00:00+01:00	-0.9	2.9	2.9	2.2	-0.2	-5.1	3.0	1.6	-4.1	-2.2	4.1	4.1	3.6	2.3	-1.0	-7.5	-0.9	4.5	-3.2	2.1	1.6	0.7	4.2	-0.4
1951-01-10T06:00:00+01:00	-1.9	1.9	1.9	1.2	-1.4	-7.0	1.7	0.4	-5.4	-3.2	2.6	2.5	2.0	0.8	-3.2	-8.4	-2.1	3.2	-5.4	0.6	0.0	-0.8	2.9	-1.8
1951-01-10T09:00:00+01:00	-3.0	1.2	1.2	0.4	-3.3	-10.9	-0.2	-1.5	-8.4	-4.3	0.3	-0.5	-1.0	-1.5	-6.8	-9.6	-3.2	1.3	-9.0	-0.7	-1.2	-3.1	1.0	-5.5
1951-01-10T12:00:00+01:00	-3.6	0.8	0.8	0.1	-4.0	-12.0	-0.8	-2.1	-9.3	-4.9	0.5	-0.7	-1.2	-1.3	-7.1	-10.1	-3.9	1.1	-9.4	-1.0	-1.5	-2.9	0.8	-6.9
1951-01-10T15:00:00+01:00	-5.1	-1.0	-1.0	-1.7	-5.3	-13.8	-2.1	-3.5	-10.8	-6.4	-1.9	-2.9	-3.4	-3.6	-9.2	-11.7	-5.1	-0.9	-11.4	-2.8	-3.4	-5.3	-1.2	-8.4
1951-01-10T18:00:00+01:00	-6.5	-2.0	-2.0	-2.7	-6.9	-15.1	-3.7	-5.1	-12.5	-7.8	-3.2	-4.2	-4.7	-5.0	-10.3	-13.0	-6.5	-2.3	-12.6	-4.5	-5.0	-6.6	-2.7	-10.2
1951-01-10T21:00:00+01:00	-6.0	-1.5	-1.5	-2.2	-6.8	-15.9	-3.6	-5.0	-12.5	-7.3	-2.8	-4.1	-4.6	-4.5	-10.8	-12.6	-6.4	-1.9	-13.0	-4.0	-4.5	-6.2	-2.3	-10.5
1951-01-11T00:00:00+01:00	-6.2	-2.4	-2.4	-3.1	-6.5	-14.8	-3.3	-4.7	-11.5	-7.5	-2.7	-3.3	-3.8	-4.5	-9.9	-12.7	-6.6	-2.4	-12.1	-5.6	-6.1	-6.1	-2.8	-9.4
1951-01-11T03:00:00+01:00	-6.1	0.0	0.0	-2.9	-5.8	-14.1	-2.6	-4.1	-11.4	-7.5	-2.0	-3.2	-3.4	-3.8	-9.8	-12.6	-6.1	-1.4	-12.0	-7.0	-8.0	-6.3	0.2	-9.1
1951-01-11T06:00:00+01:00	-7.2	-0.5	-0.5	-3.4	-7.0	-14.5	-3.8	-5.3	-12.2	-8.5	-3.2	-4.2	-4.3	-4.9	-11.0	-13.6	-7.2	-1.9	-13.2	-7.2	-8.2	-7.5	-0.3	-9.7
1951-01-11T09:00:00+01:00	-4.2	2.8	2.8	-0.1	-4.1	-11.5	-0.9	-2.4	-9.0	-5.6	0.1	-1.0	-1.1	-1.6	-7.2	-10.7	-4.7	1.9	-9.5	-3.6	-4.6	-4.2	3.4	-6.8
1951-01-11T12:00:00+01:00	-2.6	3.4	3.4	0.5	-1.6	-8.4	1.6	0.1	-6.8	-3.9	1.8	1.5	1.3	0.0	-3.3	-9.1	-2.1	2.2	-5.5	-3.9	-4.9	-2.5	3.8	-3.9
1951-01-11T15:00:00+01:00	-6.0	-0.3	-0.3	-3.2	-5.3	-10.6	-2.1	-3.6	-9.8	-7.4	-2.6	-2.3	-2.4	-4.4	-7.2	-12.5	-5.1	-1.7	-9.4	-7.8	-8.8	-6.9	-0.2	-5.9
1951-01-11T18:00:00+01:00	-6.5	-2.1	-2.1	-5.0	-4.8	-10.7	-1.6	-3.1	-9.4	-7.9	-3.7	-2.3	-2.5	-5.4	-7.2	-13.0	-5.3	-3.7	-9.4	-10.5	-11.6	-8.0	-2.2	-5.4
1951-01-11T21:00:00+01:00	-5.0	-1.7	-1.7	-4.6	-3.1	-10.3	0.1	-1.4	-8.2	-6.3	-2.6	-1.4	-1.6	-4.4	-6.8	-11.5	-3.8	-3.5	-9.1	-11.8	-12.8	-6.9	-2.0	-4.7
1951-01-12T00:00:00+01:00	-5.2	-1.5	-1.5	-4.4	-4.3	-7.4	-1.0	-2.5	-8.0	-6.5	-5.6	-3.0	-3.2	-7.3	-6.6	-11.7	-2.8	-4.2	-8.8	-11.5	-12.5	-9.9	-2.7	-2.6
1951-01-12T03:00:00+01:00	-5.0	-3.3	-3.3	-3.8	-4.9	-5.2	-2.3	-2.4	-7.9	-5.7	-4.7	-3.7	-4.4	-6.6	-6.5	-11.1	-3.7	-4.1	-8.6	-9.7	-10.6	-8.0	-4.3	-2.7
1951-01-12T06:00:00+01:00	-5.0	-4.6	-4.6	-5.1	-3.8	-3.5	-1.3	-1.3	-6.4	-5.7	-2.9	-1.7	-2.4	-4.8	-3.9	-11.0	-3.0	-4.1	-6.0	-10.7	-11.5	-6.3	-4.3	-0.8
1951-01-12T09:00:00+01:00	-2.5	-0.7	-0.7	-1.2	-1.5	-1.4	1.0	0.9	-4.2	-3.2	0.1	0.4	-0.2	-1.8	-2.6	-8.6	-1.1	0.4	-4.6	-4.9	-5.7	-3.3	0.3	1.0
1951-01-12T12:00:00+01:00	-3.4	-1.7	-1.7	-2.2	-2.4	-1.4	0.2	0.1	-4.9	-4.1	-1.3	-0.4	-1.1	-3.2	-3.2	-9.4	-1.0	-0.9	-5.2	-5.8	-6.6	-4.6	-1.1	1.1
1951-01-12T15:00:00+01:00	-1.1	-0.4	-0.4	-0.8	0.5	0.6	3.1	3.0	-2.1	-1.8	-0.4	1.7	1.0	-2.3	-0.7	-7.1	0.5	-0.3	-2.8	-6.8	-7.6	-3.8	-0.5	3.3
1951-01-12T18:00:00+01:00	0.2	1.2	1.2	0.7	1.6	0.9	4.1	4.0	-1.3	-0.5	1.2	3.4	2.7	-0.8	0.9	-5.8	1.0	0.7	-1.1	-6.0	-6.8	-2.2	0.5	3.6
1951-01-12T21:00:00+01:00	1.6	3.3	3.3	2.8	2.8	1.5	5.4	5.3	-0.1	0.9	4.2	5.7	5.0	2.3	2.8	-4.5	1.6	3.3	0.7	-3.6	-4.4	0.8	3.1	4.1
1951-01-13T00:00:00+01:00	3.9	6.3	6.3	5.8	4.5	2.1	7.0	6.9	1.3	3.2	7.4	7.9	7.2	5.5	4.2	-2.1	3.1	6.4	2.2	-0.6	-1.4	4.0	6.2	4.7
1951-01-13T03:00:00+01:00	4.1	-0.5	-0.4	5.1	5.9	3.6	7.5	8.5	4.0	6.8	12.2	10.5	10.1	9.4	6.0	-0.3	5.6	9.4	5.0	4.9	5.1	8.8	-1.1	7.2
1951-01-13T06:00:00+01:00	4.1	0.1	0.2	5.7	6.0	3.7	7.6	8.6	4.2	6.8	13.0	10.5	10.1	10.2	6.0	-0.3	5.7	11.0	5.0	7.5	7.7	9.6	0.5	7.3
1951-01-13T09:00:00+01:00	4.6	1.0	1.1	6.6	6.8	4.0	8.4	9.3	4.7	7.3	14.1	11.2	10.8	11.3	6.5	0.3	6.1	12.2	5.5	9.4	9.6	10.7	1.7	7.6
1951-01-13T12:00:00+01:00	5.7	2.2	2.3	7.8	7.9	4.3	9.5	10.4	5.5	8.5	15.3	12.0	11.6	12.5	7.1	1.4	7.0	13.5	6.0	11.0	11.3	11.9	3.0	8.1
1951-01-13T15:00:00+01:00	4.4	1.0	1.1	6.6	6.6	3.9	8.2	9.2	4.6	7.1	14.0	11.0	10.6	11.1	6.4	0.0	5.8	12.3	5.4	10.3	10.5	10.5	1.8	7.6
1951-01-13T18:00:00+01:00	4.0	0.4	0.5	6.1	6.2	3.7	7.8	8.7	4.1	6.7	13.4	10.6	10.2	10.5	6.1	-0.4	5.6	11.6	5.1	9.8	10.0	9.9	1.1	7.3
1951-01-13T21:00:00+01:00	4.3	0.4	0.5	6.1	6.5	3.9	8.1	9.1	4.4	7.0	13.4	10.7	10.3	10.6	6.2	0.0	5.9	11.5	5.2	9.6	9.8	10.0	1.0	7.6
1951-01-14T00:00:00+01:00	4.0	0.2	0.3	5.8	6.4	3.8	8.0	9.0	4.3	6.8	13.4	10.7	10.2	10.5	6.1	-0.3	5.7	11.4	5.1	9.4	9.6	9.9	0.9	7.4
1951-01-14T03:00:00+01:00	5.7	-0.1	0.5	7.6	7.2	3.7	9.4	11.0	5.0	7.3	14.5	11.7	13.9	11.9	6.7	0.6	6.5	15.4	5.8	12.7	11.8	10.1	1.3	7.1
1951-01-14T06:00:00+01:00	5.4	-0.2	0.4	7.6	6.9	3.2	9.1	10.6	4.7	7.0	14.4	11.4	13.6	11.8	6.3	0.4	6.1	15.6	5.5	13.0	12.1	10.0	1.4	6.7
1951-01-14T09:00:00+01:00	7.0	1.3	1.9	9.0	8.2	3.9	10.4	12.0	5.8	8.5	15.8	12.6	14.8	13.2	7.3	1.9	7.5	16.8	6.4	13.9	13.0	11.4	2.7	7.5
1951-01-14T12:00:00+01:00	7.5	1.8	2.4	9.5	9.1	4.6	11.2	12.8	6.5	9.1	16.5	13.2	15.4	13.9	8.2	2.5	8.4	17.4	7.3	14.4	13.5	12.1	3.3	8.3
1951-01-14T15:00:00+01:00	6.4	1.1	1.8	8.9	7.9	3.8	10.1	11.6	5.6	8.0	15.7	12.2	14.4	13.1	7.0	1.4	6.9	17.2	6.1	14.7	13.8	11.2	3.1	7.4
1951-01-14T18:00:00+01:00	6.0	1.2	1.8	8.9	7.4	3.5	9.6	11.1	5.1	7.6	15.5	12.2	14.4	12.9	6.8	1.0	6.3	17.0	5.9	14.4	13.5	11.1	2.9	6.8
1951-01-14T21:00:00+01:00	6.5	1.4	2.0	9.2	7.7	3.6	9.9	11.5	5.4	8.0	15.9	12.6	14.8	13.3	7.0	1.4	6.6	17.1	6.1	13.9	13.0	11.5	3.0	6.9
1951-01-15T00:00:00+01:00	6.7	1.1	1.8	8.9	8.0	3.0	10.1	11.7	5.4	8.3	15.9	12.6	14.8	13.2	7.1	1.7	7.1	16.5	6.3	12.7	11.8	11.4	2.4	6.7
1951-01-15T03:00:00+01:00	6.5	0.5	1.1	8.4	8.0	4.0	10.2	11.6	5.3	7.8	14.9	12.0	14.2	12.3	6.9	1.7	7.1	16.0	6.0	12.7	11.8	10.7	1.9	7.1
1951-01-15T06:00:00+01:00	6.5	0.4	0.9	8.2	8.2	4.6	10.3	11.7	5.5	7.7	14.5	11.9	14.1	11.8	6.9	1.6	7.3	15.9	6.1	12.7	11.8	10.3	1.7	7.6
1951-01-15T09:00:00+01:00	8.2	2.5	3.1	10.4	9.4	4.9	11.5	12.9	6.4	9.4	16.8	13.1	15.3	14.2	7.8	3.3	8.6	18.3	6.9	15.8	14.9	12.6	4.2	7.8
1951-01-15T12:00:00+01:00	8.4	3.4	3.9	11.2	9.3	5.1	11.5	12.8	6.2	9.7	16.6	13.0	15.1	14.0	7.7	3.6	8.9	18.7	6.9	17.3	16.4	12.4	4.6	7.6
1951-01-15T15:00:00+01:00	7.6	1.7	2.2	9.5	8.9	4.9	11.1	12.5	6.1	8.8	15.9	12.9	15.1	13.3	7.7	2.7	8.0	17.1	6.8	13.7	12.8	11.7	2.9	7.8
1951-01-15T18:00:00+01:00	6.3	0.1	0.6	7.9	7.9	4.3	10.0	11.4	5.3	7.5	14.3	11.9	14.1	11.7	7.0	1.4	7.1	15.5	6.2	11.8	11.0	10.1	1.3	7.3
1951-01-15T21:00:00+01:00	6.0	0.2	0.7	8.1	7.5	3.9	9.6	11.0	4.9	7.3	13.9	11.3	13.4	11.3	6.2	1.2	6.8	15.6	5.3	12.6	11.7	9.7	1.4	7.0
1951-01-16T00:00:00+01:00	5.7	-0.1	0.4	7.7	7.1	4.1	9.3	10.7	4.9	7.0	13.8	11.3	13.4	11.2	6.3	0.9	6.6	15.4	5.5	12.3	11.4	9.6	1.3	7.1
1951-01-16T03:00:00+01:00	8.1	0.1	0.6	7.9	8.3	5.6	11.8	12.2	5.9	7.8	13.7	12.2	14.5	11.1	7.1	2.0	8.8	15.7	6.5	11.4	11.0	10.1	1.6	9.9
1951-01-16T06:00:00+01:00	8.1	0.0	0.5	7.8	8.3	5.7	11.7	12.2	5.7	7.9	13.4	12.0	14.3	10.8	7.0	2.1	9.2	15.3	6.3	11.0	10.6	9.8	1.2	9.9
1951-01-16T09:00:00+01:00	11.5	4.2	4.7	12.0	11.6	7.4	15.1	15.5	8.2	11.2	16.8	14.4	16.7	14.2	8.9	5.4	12.3	19.6	8.2	16.1	15.8	13.2	5.5	11.6
1951-01-16T12:00:00+01:00	13.6	6.9	7.5	14.8	13.6	9.2	17.0	17.5	9.9	13.3	19.6	16.6	18.9	17.0	11.1	7.5	14.5	22.6	10.5	19.1	18.7	16.0	8.4	13.0
1951-01-16T15:00:00+01:00	8.3	-0.4	0.1	7.4	9.6	8.1	13.0	13.5	7.2	8.0	14.1	13.0	15.3	11.5	8.3	2.2	9.6	15.9	7.6	11.4	11.1	10.5	1.8	11.9
1951-01-16T18:00:00+01:00	7.7	-0.3	0.3	7.6	7.6	5.7	11.0	11.5	5.0	7.4	11.4	10.3	12.5	8.8	5.7	1.6	8.4	14.5	5.0	10.6	10.3	7.8	0.4	9.4
1951-01-16T21:00:00+01:00	7.7	-0.5	0.1	7.4	7.6	5.1	11.1	11.5	4.7	7.4	11.9	10.3	12.6	9.3	5.2	1.6	8.6	14.5	4.6	10.5	10.1	8.2	0.3	9.0
1951-01-17T00:00:00+01:00	7.3	-1.5	-0.9	6.4	7.8	5.9	11.2	11.7	5.1	7.0	11.8	10.8	13.0	9.2	5.9	1.2	8.3	13.8	5.3	9.1	8.8	8.2	-0.3	9.7
1951-01-17T03:00:00+01:00	2.5	0.9	0.9	3.1	4.0	2.7	5.7	6.0	2.5	4.4	5.7	5.8	5.1	3.6	2.8	-1.6	2.7	5.2	1.2	2.8	2.6	3.9	1.0	5.0
1951-01-17T06:00:00+01:00	2.5	0.5	0.4	2.7	3.8	2.5	5.5	5.9	2.0	4.4	4.6	4.9	4.1	2.5	1.6	-1.7	3.3	4.1	-0.1	1.6	1.4	2.8	-0.1	4.9
1951-01-17T09:00:00+01:00	3.3	2.2	2.2	4.4	4.7	1.9	6.4	6.7	2.4	5.2	7.3	6.4	5.7	5.2	3.0	-0.8	3.7	6.5	1.3	4.3	4.2	5.5	2.3	4.4
1951-01-17T12:00:00+01:00	4.3	2.8	2.7	5.0	5.6	2.7	7.3	7.7	3.3	6.2	8.1	7.0	6.3	6.0	3.8	0.1	5.1	7.3	2.1	5.3	5.1	6.3	3.1	5.3
1951-01-17T15:00:00+01:00	2.1	0.1	0.0	2.2	3.7	2.2	5.4	5.8	1.9	4.0	5.1	5.1	4.4	2.9	2.3	-2.1	3.5	4.2	0.7	1.9	1.8	3.3	0.0	4.9
1951-01-17T18:00:00+01:00	0.4	-1.7	-1.7	0.5	1.9	1.1	3.6	3.9	0.5	2.3	3.2	3.6	2.8	1.1	0.9	-3.7	2.2	2.5	-0.8	0.4	0.2	1.4	-1.7	3.6
1951-01-17T21:00:00+01:00	-0.6	-2.3	-2.4	-0.1	1.0	-0.2	2.7	3.0	-0.7	1.3	2.5	2.6	1.8	0.4	-0.1	-4.8	0.5	2.0	-1.8	0.0	-0.2	0.7	-2.2	2.1
1951-01-18T00:00:00+01:00	0.4	-2.0	-2.0	0.2	2.0	0.3	3.7	4.0	0.1	2.3	3.3	3.5	2.8	1.2	0.7	-3.8	1.4	2.0	-0.9	-0.7	-0.9	1.5	-2.2	2.7
1951-01-18T03:00:00+01:00	1.5	-1.8	-1.8	1.8	3.1	0.7	4.3	5.7	1.2	4.0	4.7	4.1	4.0	2.2	1.0	-2.2	2.5	3.1	0.1	1.3	1.3	4.2	-2.7	3.5
1951-01-18T06:00:00+01:00	2.3	-0.7	-0.6	3.0	4.2	1.4	5.4	6.7	2.2	4.8	6.4	5.4	5.3	3.9	2.3	-1.4	3.0	4.8	1.4	3.2	3.2	5.8	-1.0	4.2
1951-01-18T09:00:00+01:00	3.5	1.6	1.6	5.2	4.8	1.8	6.0	7.3	2.7	6.0	8.3	6.5	6.4	5.8	3.2	-0.2	3.9	7.2	2.3	6.9	6.9	7.8	1.4	4.4
1951-01-18T12:00:00+01:00	4.6	2.9	2.9	6.5	6.3	2.9	7.5	8.8	4.1	7.1	10.0	8.0	7.9	7.6	4.6	0.9	4.9	9.0	3.7	8.5	8.5	9.5	3.2	5.7
1951-01-18T15:00:00+01:00	3.5	1.2	1.3	4.9	5.1	2.4	6.4	7.7	3.3	6.0	8.3	6.9	6.8	5.9	3.7	-0.2	4.0	7.1	2.8	6.1	6.1	7.8	1.2	5.2
1951-01-18T18:00:00+01:00	2.6	0.3	0.4	3.9	4.2	1.7	5.4	6.8	2.6	5.1	7.0	5.9	5.8	4.6	2.8	-1.1	3.2	6.0	1.9	5.2	5.1	6.5	0.2	4.6
1951-01-18T21:00:00+01:00	2.6	0.1	0.2	3.7	4.3	1.7	5.5	6.8	2.7	5.2	6.9	5.7	5.7	4.5	2.6	-1.0	3.4	5.9	1.7	4.7	4.7	6.4	0.1	4.8
1951-01-19T00:00:00+01:00	1.4	-1.1	-1.1	2.5	3.3	2.2	4.5	5.8	2.1	4.0	6.0	5.0	4.9	3.5	2.3	-2.2	2.5	5.1	1.4	4.5	4.5	5.5	-0.7	4.8
1951-01-19T03:00:00+01:00	1.1	-0.2	-0.2	2.0	2.6	1.6	4.3	4.9	1.3	2.6	5.2	5.2	4.3	3.1	2.0	-3.1	1.9	4.5	0.3	2.4	2.1	3.2	0.4	4.2
1951-01-19T06:00:00+01:00	1.0	-0.6	-0.6	1.6	2.3	1.3	4.1	4.7	0.8	2.4	4.4	4.4	3.5	2.2	1.3	-3.3	2.1	3.6	-0.3	1.5	1.3	2.3	-0.5	4.0
1951-01-19T09:00:00+01:00	3.0	1.8	1.8	4.0	4.3	1.8	6.1	6.6	2.1	4.4	6.5	6.0	5.1	4.3	2.3	-1.3	3.7	5.8	0.7	3.4	3.1	4.4	1.7	4.5
1951-01-19T12:00:00+01:00	2.7	1.4	1.4	3.6	3.6	1.5	5.4	5.9	1.6	4.2	6.2	5.4	4.5	4.0	1.9	-1.5	4.0	5.5	0.3	3.7	3.5	4.2	1.4	4.3
1951-01-19T15:00:00+01:00	0.6	-0.9	-0.9	1.3	2.2	1.4	4.0	4.5	0.5	2.0	4.5	4.3	3.4	2.3	1.2	-3.7	2.3	3.7	-0.5	2.0	1.7	2.4	-0.4	4.0
1951-01-19T18:00:00+01:00	0.7	-1.3	-1.3	0.9	2.3	1.6	4.1	4.6	0.7	2.1	3.8	4.0	3.1	1.6	1.0	-3.6	2.6	3.0	-0.7	1.2	1.0	1.7	-1.1	4.3
1951-01-19T21:00:00+01:00	1.5	-0.7	-0.7	1.5	3.1	2.0	4.9	5.5	1.4	2.9	3.3	4.0	3.1	1.2	1.5	-2.8	3.4	3.0	-0.1	0.7	0.5	1.3	-1.1	4.8
1951-01-20T00:00:00+01:00	2.8	0.7	0.6	2.9	4.5	2.1	6.3	6.9	2.4	4.3	5.1	6.1	5.2	2.9	3.4	-1.4	3.9	3.7	1.7	0.7	0.5	3.1	-0.4	4.9
1951-01-20T03:00:00+01:00	3.5	0.4	0.4	4.0	5.2	2.3	6.4	8.3	3.4	5.8	6.5	6.1	5.7	4.2	2.9	-0.4	5.1	4.9	2.3	2.4	2.3	5.5	-0.4	5.8
1951-01-20T06:00:00+01:00	3.5	-0.1	-0.1	3.5	5.5	3.2	6.7	8.5	3.7	5.8	6.6	6.2	5.8	4.3	3.2	-0.4	5.5	4.8	2.6	2.1	2.0	5.6	-0.5	6.6
1951-01-20T09:00:00+01:00	5.4	2.8	2.8	6.4	7.2	4.3	8.4	10.3	5.1	7.7	10.1	8.6	8.2	7.7	5.3	1.5	6.9	8.3	4.7	6.4	6.3	9.0	3.0	7.5
1951-01-20T12:00:00+01:00	6.6	3.6	3.7	7.3	8.6	5.8	9.8	11.7	6.4	8.9	11.4	10.1	9.7	9.1	7.0	2.7	8.2	9.0	6.4	7.5	7.4	10.4	3.8	8.8
1951-01-20T15:00:00+01:00	3.7	0.4	0.4	4.1	5.7	4.4	6.8	8.7	4.2	6.0	7.4	6.7	6.3	5.1	3.8	-0.2	5.7	5.9	3.2	3.9	3.8	6.4	0.6	7.4
1951-01-20T18:00:00+01:00	1.8	-1.7	-1.7	2.0	3.4	3.1	4.6	6.4	2.3	4.0	4.8	4.4	4.0	2.5	1.7	-2.2	4.3	3.5	1.1	1.9	1.8	3.8	-1.7	6.1
1951-01-20T21:00:00+01:00	2.3	-1.2	-1.2	2.4	3.9	3.2	5.1	7.0	2.5	4.6	4.5	4.1	3.7	2.1	1.6	-1.6	5.0	3.6	1.0	1.7	1.7	3.5	-1.6	6.3
1951-01-21T00:00:00+01:00	1.6	-2.0	-2.0	1.7	3.1	2.5	4.3	6.2	1.9	3.8	3.8	3.4	3.0	1.5	0.7	-2.4	4.1	3.0	0.1	1.1	1.0	2.8	-2.2	5.6
1951-01-21T03:00:00+01:00	2.0	-1.7	-1.7	2.2	3.3	1.3	4.6	6.0	1.5	4.3	4.7	4.3	3.9	2.2	1.2	-1.7	3.5	3.3	0.2	2.5	2.3	3.6	-2.5	3.9
1951-01-21T06:00:00+01:00	2.8	-1.1	-1.0	2.8	4.2	1.2	5.4	6.9	1.8	5.0	5.5	4.8	4.4	3.1	1.2	-1.0	3.9	3.9	0.2	3.0	2.9	4.5	-1.8	3.8
1951-01-21T09:00:00+01:00	4.6	2.6	2.6	6.4	5.9	2.2	7.2	8.6	3.5	6.9	8.8	7.3	6.9	6.4	3.6	0.9	4.9	8.2	2.6	8.1	8.0	7.8	2.4	4.7
1951-01-21T12:00:00+01:00	6.2	5.0	5.0	8.8	7.4	2.8	8.7	10.1	4.8	8.4	11.8	9.5	9.1	9.4	5.8	2.4	5.8	11.2	4.8	11.9	11.8	10.8	5.4	5.4
1951-01-21T15:00:00+01:00	2.7	0.1	0.1	3.9	4.1	1.2	5.3	6.8	2.1	5.0	7.0	6.0	5.6	4.5	2.5	-1.0	3.0	5.7	1.5	5.5	5.4	5.9	0.0	3.7
1951-01-21T18:00:00+01:00	1.6	-1.3	-1.2	2.6	3.1	0.2	4.4	5.8	1.2	3.8	6.1	4.9	4.5	3.6	1.4	-2.2	2.0	4.7	0.4	4.2	4.1	5.0	-1.0	2.9
1951-01-21T21:00:00+01:00	2.7	0.0	0.0	3.9	4.0	1.0	5.3	6.7	2.0	4.9	6.8	5.7	5.3	4.3	2.1	-1.0	3.3	5.7	1.1	5.2	5.1	5.7	-0.1	3.7
1951-01-22T00:00:00+01:00	1.3	-1.1	-1.1	2.7	2.7	0.1	4.0	5.4	1.0	3.5	6.3	5.0	4.6	3.8	1.4	-2.4	1.4	5.0	0.4	5.1	5.0	5.2	-0.7	2.6
1951-01-22T03:00:00+01:00	0.6	-0.6	-0.6	2.4	1.2	-1.1	3.3	3.4	-0.4	1.2	5.2	4.3	3.8	3.1	0.8	-3.8	0.4	4.4	-0.3	3.3	2.9	3.5	-0.8	1.4
1951-01-22T06:00:00+01:00	1.4	-0.4	-0.5	2.5	2.1	-0.8	4.2	4.2	0.4	2.1	5.7	4.8	4.3	3.6	1.3	-3.0	1.5	4.4	0.2	3.0	2.6	4.0	-0.8	2.2
1951-01-22T09:00:00+01:00	4.3	3.1	3.0	6.1	5.0	1.2	7.1	7.1	2.6	4.9	8.8	7.1	6.6	6.7	3.3	-0.2	3.8	8.2	2.2	7.6	7.1	7.1	3.0	3.9
1951-01-22T12:00:00+01:00	5.5	4.3	4.3	7.3	5.9	1.6	7.9	8.0	3.5	6.2	10.4	8.0	7.5	8.3	3.9	1.1	5.1	9.8	2.8	9.3	8.8	8.6	4.6	4.6
1951-01-22T15:00:00+01:00	2.1	0.4	0.3	3.3	3.1	1.1	5.2	5.3	1.5	2.8	6.6	6.1	5.6	4.5	2.9	-2.3	2.7	5.4	1.8	3.9	3.5	4.9	0.2	3.8
1951-01-22T18:00:00+01:00	0.7	-1.2	-1.2	1.8	1.9	0.3	4.0	4.1	0.5	1.4	5.2	4.9	4.4	3.1	2.2	-3.7	1.5	4.0	1.1	2.1	1.7	3.5	-1.2	3.2
1951-01-22T21:00:00+01:00	-0.5	-2.3	-2.3	0.7	0.6	-1.4	2.7	2.7	-0.5	0.2	5.0	4.4	3.9	2.9	1.4	-4.9	-0.6	3.3	0.3	1.7	1.3	3.2	-1.9	1.2
1951-01-23T00:00:00+01:00	-0.9	-2.7	-2.8	0.3	0.2	-2.8	2.3	2.3	-1.2	-0.2	4.4	3.3	2.8	2.3	0.1	-5.3	-1.4	3.1	-1.0	1.5	1.0	2.6	-2.1	0.4
1951-01-23T03:00:00+01:00	-1.1	-1.8	-1.8	0.7	-1.1	-3.3	1.3	1.3	-3.4	-1.6	3.2	2.7	2.0	1.1	-0.7	-7.0	-1.6	2.6	-2.8	1.1	0.8	0.7	-2.2	-0.8
1951-01-23T06:00:00+01:00	-1.4	-2.0	-2.0	0.4	-1.4	-3.3	1.0	1.0	-3.7	-1.9	3.3	2.6	1.9	1.3	-0.7	-7.3	-1.9	2.7	-2.8	1.7	1.3	0.9	-2.1	-1.2
1951-01-23T09:00:00+01:00	2.9	1.8	1.8	4.3	3.5	-0.8	5.9	5.9	0.3	2.4	6.9	5.6	4.9	4.9	1.6	-3.0	2.6	6.7	-0.5	5.5	5.1	4.5	1.9	2.0
1951-01-23T12:00:00+01:00	4.7	4.1	4.1	6.6	4.8	0.9	7.2	7.2	1.4	4.2	8.8	7.1	6.4	6.7	3.1	-1.2	4.6	8.8	1.0	8.1	7.7	6.3	4.0	3.7
1951-01-23T15:00:00+01:00	0.9	0.4	0.4	2.9	1.4	-1.2	3.8	3.8	-1.0	0.4	6.1	5.2	4.6	4.0	1.6	-5.0	0.7	5.6	-0.5	4.4	4.1	3.6	0.8	1.1
1951-01-23T18:00:00+01:00	-0.9	-0.8	-0.8	1.7	-0.7	-1.9	1.7	1.7	-2.8	-1.4	4.2	3.5	2.8	2.1	0.1	-6.8	-1.4	4.2	-2.0	3.6	3.2	1.7	-0.6	-0.3
1951-01-23T21:00:00+01:00	-1.6	-1.2	-1.2	1.2	-1.7	-2.7	0.7	0.7	-3.8	-2.1	3.7	2.8	2.1	1.6	-0.6	-7.5	-2.5	3.6	-2.7	3.4	3.0	1.2	-1.1	-1.3
1951-01-24T00:00:00+01:00	-0.7	-0.6	-0.6	1.8	-0.8	-3.0	1.6	1.6	-3.3	-1.2	4.3	3.1	2.4	2.3	-0.5	-6.7	-1.3	4.2	-2.6	3.9	3.5	1.9	-0.6	-1.0
1951-01-24T03:00:00+01:00	-0.1	0.2	0.2	2.1	0.0	-2.3	2.5	2.3	-2.6	-0.8	4.7	3.9	3.2	2.6	0.3	-6.4	-0.4	4.7	-2.0	3.3	2.9	2.2	0.2	0.1
1951-01-24T06:00:00+01:00	0.0	0.3	0.3	2.2	0.2	-1.8	2.8	2.5	-2.1	-0.7	5.0	4.4	3.7	2.9	0.7	-6.3	-0.5	5.1	-1.6	3.6	3.3	2.5	0.6	0.9
1951-01-24T09:00:00+01:00	0.9	1.3	1.3	3.2	1.2	-1.0	3.8	3.6	-1.5	0.2	5.8	4.7	4.0	3.7	1.3	-5.4	0.7	6.4	-1.0	5.0	4.7	3.3	1.9	1.5
1951-01-24T12:00:00+01:00	1.2	0.9	0.9	2.8	1.6	-0.6	4.1	3.9	-1.3	0.5	5.5	4.9	4.3	3.3	1.6	-5.1	1.2	5.2	-0.7	3.2	2.9	3.0	0.7	1.6
1951-01-24T15:00:00+01:00	0.3	0.2	0.2	2.1	0.6	-1.8	3.2	2.9	-2.0	-0.4	4.9	4.4	3.8	2.8	1.0	-6.0	0.3	4.6	-1.3	2.9	2.6	2.4	0.1	1.0
1951-01-24T18:00:00+01:00	-0.7	-0.4	-0.4	1.5	-0.5	-3.2	2.0	1.8	-3.0	-1.4	3.9	3.5	2.9	1.8	0.0	-7.0	-0.9	3.9	-2.3	2.2	1.9	1.4	-0.7	-0.3
1951-01-24T21:00:00+01:00	-1.5	-1.1	-1.1	0.8	-1.3	-3.8	1.2	1.0	-4.0	-2.2	3.5	2.8	2.2	1.4	-0.7	-7.7	-2.0	3.3	-3.0	1.8	1.4	1.0	-1.2	-1.2
1951-01-25T00:00:00+01:00	-1.7	-1.3	-1.3	0.6	-1.5	-4.4	1.0	0.8	-4.3	-2.4	3.2	2.5	1.9	1.1	-1.1	-8.0	-2.3	3.0	-3.4	1.4	1.0	0.7	-1.5	-1.7
1951-01-25T03:00:00+01:00	-3.5	-2.9	-2.9	-0.8	-3.5	-6.3	-0.9	-1.1	-5.8	-4.2	2.4	1.4	0.7	0.4	-2.6	-9.3	-4.7	2.0	-4.4	0.4	0.0	-0.3	-2.3	-4.1
1951-01-25T06:00:00+01:00	-4.5	-3.9	-3.9	-1.8	-4.6	-6.0	-2.1	-2.2	-6.8	-5.1	1.3	0.0	-0.6	-0.7	-4.4	-10.2	-4.7	1.1	-6.3	0.0	-0.4	-1.4	-3.2	-4.3
1951-01-25T09:00:00+01:00	0.7	-0.2	-0.2	1.9	1.1	-1.3	3.6	3.5	-1.8	0.1	4.9	3.8	3.1	2.8	1.1	-5.1	2.3	4.6	-0.8	2.7	2.4	2.2	0.2	1.3
1951-01-25T12:00:00+01:00	5.4	4.4	4.4	6.5	5.1	1.8	7.6	7.5	1.7	4.7	8.6	7.4	6.7	6.5	4.4	-0.4	7.3	8.0	2.6	5.8	5.4	5.9	3.7	4.5
1951-01-25T15:00:00+01:00	2.0	1.2	1.2	3.3	2.4	0.4	4.9	4.8	0.1	1.3	5.4	5.6	5.0	3.4	2.4	-3.8	3.2	5.3	0.5	2.5	2.2	2.7	0.9	3.1
1951-01-25T18:00:00+01:00	1.7	0.4	0.4	2.5	2.3	0.0	4.9	4.7	-0.2	1.1	5.1	5.3	4.6	3.0	1.5	-4.1	2.5	4.4	-0.3	0.5	0.2	2.4	0.0	2.8
1951-01-25T21:00:00+01:00	2.1	0.0	0.0	2.1	2.9	0.6	5.5	5.3	0.5	1.5	5.9	6.0	5.3	3.8	2.5	-3.7	2.9	4.4	0.6	0.1	-0.2	3.2	0.0	3.5
1951-01-26T00:00:00+01:00	1.6	1.1	1.1	3.2	1.8	1.0	4.3	4.2	-0.1	1.0	6.0	6.4	5.7	3.9	2.9	-4.1	1.8	5.0	1.1	1.8	1.5	3.2	0.7	3.0
1951-01-26T03:00:00+01:00	1.9	-2.5	-2.4	1.9	3.6	0.2	4.8	6.6	1.8	4.4	7.3	5.5	4.9	4.7	1.5	-2.3	3.2	4.6	0.9	4.9	5.0	5.9	-2.6	3.5
1951-01-26T06:00:00+01:00	1.9	-2.1	-2.0	2.3	4.0	2.3	5.2	7.0	2.6	4.3	8.4	6.8	6.2	5.8	3.1	-2.3	2.5	5.7	2.5	5.5	5.6	7.1	-1.5	4.6
1951-01-26T09:00:00+01:00	6.7	4.1	4.2	8.5	8.5	3.9	9.7	11.5	6.1	9.1	12.9	10.0	9.4	10.3	5.3	2.5	7.1	11.8	4.7	13.0	13.1	11.6	4.7	6.7
1951-01-26T12:00:00+01:00	5.8	3.6	3.6	8.0	7.1	2.3	8.2	10.0	4.5	8.2	11.9	8.6	8.0	9.2	3.8	1.6	6.2	10.9	3.2	13.5	13.6	10.5	3.8	5.2
1951-01-26T15:00:00+01:00	4.6	1.5	1.5	5.9	6.1	1.5	7.3	9.1	3.6	7.1	10.4	7.6	7.0	7.7	3.1	0.5	5.3	8.5	2.4	9.5	9.6	9.0	1.3	4.8
1951-01-26T18:00:00+01:00	3.8	-0.1	-0.1	4.3	5.9	2.1	7.1	8.9	3.8	6.2	10.0	7.8	7.2	7.3	3.5	-0.4	4.5	7.5	2.9	8.1	8.3	8.6	0.4	5.3
1951-01-26T21:00:00+01:00	2.4	-0.4	-0.4	4.0	4.2	1.2	5.4	7.2	2.4	4.8	9.1	6.7	6.1	6.5	2.6	-1.8	2.8	7.4	1.9	8.6	8.7	7.7	0.2	3.9
1951-01-27T00:00:00+01:00	2.2	-0.4	-0.4	4.0	3.7	0.0	4.8	6.7	1.6	4.7	8.7	6.1	5.5	6.1	1.8	-1.9	2.9	7.0	1.2	8.4	8.5	7.3	-0.2	2.9
1951-01-27T03:00:00+01:00	1.9	0.0	0.0	4.3	2.2	-1.3	4.4	4.5	-0.1	3.1	6.9	5.4	5.2	4.6	1.5	-2.5	2.2	6.5	0.0	7.5	7.5	5.5	-0.2	1.8
1951-01-27T06:00:00+01:00	1.6	-0.3	-0.2	4.0	1.8	-0.7	4.1	4.2	-0.1	2.9	6.8	5.5	5.3	4.5	1.9	-2.7	2.0	6.3	0.4	7.4	7.4	5.4	-0.4	2.1
1951-01-27T09:00:00+01:00	3.6	1.4	1.4	5.7	4.1	0.7	6.3	6.4	1.7	4.8	8.9	7.3	7.0	6.6	3.2	-0.8	3.8	8.3	1.7	9.1	9.1	7.5	1.6	3.8
1951-01-27T12:00:00+01:00	5.0	3.0	3.0	7.3	5.3	0.7	7.5	7.6	2.4	6.2	10.2	7.9	7.7	7.9	3.7	0.7	5.5	9.7	2.2	11.0	11.0	8.8	3.0	3.9
1951-01-27T15:00:00+01:00	3.1	1.0	1.0	5.3	3.5	-0.1	5.7	5.8	1.0	4.4	8.1	6.5	6.2	5.8	2.3	-1.2	3.6	7.6	0.8	8.7	8.7	6.7	0.9	2.9
1951-01-27T18:00:00+01:00	2.3	-0.4	-0.3	3.9	2.8	-0.1	5.0	5.1	0.6	3.5	7.0	5.7	5.4	4.6	1.8	-2.1	2.9	6.2	0.3	6.9	6.9	5.5	-0.5	3.0
1951-01-27T21:00:00+01:00	1.4	-1.1	-1.0	3.2	1.9	-1.4	4.1	4.2	-0.3	2.6	6.2	4.9	4.6	3.9	1.0	-3.0	2.1	5.6	-0.5	6.5	6.5	4.8	-1.1	2.0
1951-01-28T00:00:00+01:00	2.0	-0.8	-0.8	3.4	2.3	-2.4	4.5	4.6	-0.4	3.2	6.1	4.4	4.1	3.8	-0.2	-2.4	2.7	5.6	-1.7	6.6	6.6	4.7	-1.1	1.6
1951-01-28T03:00:00+01:00	1.2	-0.2	-0.3	3.3	1.0	-2.5	3.3	2.9	-2.2	1.1	5.0	3.8	3.3	2.8	-0.8	-4.0	2.0	4.9	-2.7	5.1	5.1	3.0	-1.1	0.3
1951-01-28T06:00:00+01:00	1.0	-0.9	-1.0	2.6	1.4	-0.5	3.6	3.2	-1.1	0.9	5.3	4.9	4.4	3.1	1.0	-4.3	1.5	4.8	-1.0	4.3	4.2	3.3	-1.2	2.0
1951-01-28T09:00:00+01:00	4.7	2.4	2.3	5.9	5.8	1.6	8.1	7.7	2.4	4.6	9.3	8.0	7.4	7.2	3.3	-0.6	5.1	8.8	1.4	8.1	8.1	7.3	2.9	4.5
1951-01-28T12:00:00+01:00	6.4	5.0	4.9	8.5	6.9	1.9	9.2	8.8	2.9	6.4	10.7	8.6	8.0	8.6	3.8	1.2	7.3	10.9	1.9	11.4	11.4	8.7	4.9	4.7
1951-01-28T15:00:00+01:00	2.5	0.9	0.9	4.5	3.2	-1.1	5.4	5.0	0.1	2.4	7.6	6.4	5.9	5.4	2.5	-2.8	3.1	7.2	0.6	7.2	7.2	5.6	1.2	2.3
1951-01-28T18:00:00+01:00	0.8	-0.7	-0.7	2.9	1.3	-4.1	3.5	3.1	-2.3	0.7	5.8	4.1	3.6	3.6	-0.4	-4.5	1.0	5.3	-2.3	5.0	5.0	3.8	-0.7	-0.6
1951-01-28T21:00:00+01:00	-1.7	-2.8	-2.8	0.8	-1.4	-4.2	0.8	0.4	-4.2	-1.8	4.0	2.5	2.0	1.8	-1.5	-6.9	-1.3	3.5	-3.4	3.7	3.7	1.9	-2.5	-2.0
1951-01-29T00:00:00+01:00	-1.5	-2.9	-2.9	0.7	-0.9	-4.6	1.3	0.9	-3.8	-1.6	3.8	2.5	1.9	1.7	-1.8	-6.7	-0.8	3.5	-3.7	3.7	3.7	1.8	-2.5	-1.5
1951-01-29T03:00:00+01:00	0.9	2.6	2.6	3.4	1.0	-1.4	3.8	3.5	-2.0	-0.7	4.7	4.7	4.4	2.7	0.2	-6.1	0.9	5.3	-2.2	2.1	1.5	1.1	2.2	2.0
1951-01-29T06:00:00+01:00	-1.1	0.9	0.9	1.8	-1.2	-3.4	1.7	1.4	-4.3	-2.6	2.3	2.3	2.0	0.4	-2.3	-8.0	-0.8	3.3	-4.6	0.4	-0.3	-1.3	0.2	-0.6
1951-01-29T09:00:00+01:00	0.2	2.4	2.4	3.3	0.7	-1.5	3.6	3.2	-2.6	-1.3	6.2	4.9	4.6	4.3	1.1	-6.7	0.1	6.5	-1.3	4.0	3.3	2.7	3.5	0.4
1951-01-29T12:00:00+01:00	1.9	3.6	3.6	4.4	2.6	1.1	5.5	5.1	-0.3	0.4	6.9	7.0	6.7	5.0	4.2	-5.0	2.3	6.9	1.9	3.3	2.6	3.3	3.8	2.9
1951-01-29T15:00:00+01:00	-1.0	0.5	0.5	1.3	-0.5	-2.1	2.4	2.1	-2.8	-2.6	3.1	4.1	3.8	1.2	1.2	-8.0	-0.2	3.3	-1.1	0.1	-0.6	-0.4	0.2	1.0
1951-01-29T18:00:00+01:00	-4.0	-3.0	-3.0	-2.2	-2.9	-3.8	0.0	-0.4	-5.2	-5.6	0.7	1.4	1.1	-1.2	-1.7	-11.0	-3.0	0.7	-4.0	-3.0	-3.6	-2.9	-2.3	-1.0
1951-01-29T21:00:00+01:00	-4.7	-4.1	-4.1	-3.3	-4.3	-4.1	-1.4	-1.8	-7.0	-6.3	-1.8	-1.3	-1.6	-3.7	-3.7	-11.7	-3.3	-1.2	-6.1	-4.7	-5.3	-5.4	-4.3	-2.0
1951-01-30T00:00:00+01:00	-3.4	-2.9	-2.9	-2.1	-2.3	-4.2	0.6	0.3	-5.4	-5.0	-0.6	0.4	0.0	-2.5	-2.1	-10.4	-2.1	-0.2	-4.5	-4.1	-4.7	-4.2	-3.3	-1.3
1951-01-30T03:00:00+01:00	-3.4	-5.1	-5.1	-2.7	-1.3	-3.5	1.2	1.0	-4.2	-4.1	0.7	1.4	1.0	-1.3	-0.9	-9.7	-2.3	-0.3	-2.9	-4.5	-5.1	-2.4	-4.4	-0.7
1951-01-30T06:00:00+01:00	-2.4	-4.1	-4.1	-1.7	-1.4	-3.7	1.1	0.9	-4.1	-3.1	0.7	1.4	1.1	-1.4	-1.6	-8.7	-1.6	-0.2	-3.7	-4.1	-4.8	-2.5	-4.4	-0.5
1951-01-30T09:00:00+01:00	2.3	1.5	1.5	3.9	2.9	-0.8	5.4	5.2	-0.6	1.5	6.5	5.4	5.1	4.4	1.5	-4.0	2.9	6.0	-0.6	1.3	0.7	3.3	1.8	1.8
1951-01-30T12:00:00+01:00	5.7	5.5	5.5	7.9	5.5	1.3	8.0	7.8	1.8	5.0	8.8	7.5	7.2	6.7	3.1	-0.6	6.1	9.1	1.1	5.3	4.6	5.6	5.0	3.8
1951-01-30T15:00:00+01:00	2.3	1.6	1.6	4.0	3.2	0.3	5.7	5.5	0.1	1.6	6.3	6.1	5.7	4.2	2.4	-4.0	3.1	6.0	0.3	1.8	1.2	3.1	1.8	3.1
1951-01-30T18:00:00+01:00	0.6	0.0	0.0	2.4	1.3	-2.1	3.8	3.6	-1.8	-0.1	3.8	4.0	3.7	1.8	0.5	-5.7	1.5	3.7	-1.5	-0.8	-1.5	0.7	-0.5	1.1
1951-01-30T21:00:00+01:00	0.6	0.4	0.4	2.8	0.8	-2.8	3.3	3.1	-2.4	-0.2	4.6	4.0	3.7	2.6	0.2	-5.7	0.9	4.4	-1.8	-0.3	-0.9	1.5	0.2	-0.1
1951-01-31T00:00:00+01:00	-0.2	0.2	0.2	2.6	-0.4	-3.5	2.1	1.9	-3.3	-1.0	4.6	3.5	3.1	2.5	-0.6	-6.5	-0.4	4.6	-2.7	1.3	0.6	1.4	0.5	-1.0
1951-01-31T03:00:00+01:00	-0.3	-1.0	-1.0	2.4	-0.5	-3.4	1.9	1.9	-3.3	-1.0	4.3	3.4	2.9	2.1	-0.9	-6.6	-0.4	4.3	-2.8	2.6	2.6	1.8	-1.6	-0.7
1951-01-31T06:00:00+01:00	-0.3	-1.2	-1.2	2.2	-0.2	-2.2	2.2	2.2	-2.5	-1.0	4.3	3.9	3.4	2.1	-0.1	-6.6	-0.1	4.5	-1.9	2.6	2.6	1.8	-1.4	0.5
1951-01-31T09:00:00+01:00	1.8	1.1	1.1	4.5	1.8	-0.9	4.2	4.2	-0.8	1.1	6.9	5.7	5.3	4.7	1.6	-4.5	1.8	7.1	-0.2	6.1	6.2	4.4	1.2	1.9
1951-01-31T12:00:00+01:00	1.8	1.2	1.2	4.6	1.9	-0.9	4.4	4.3	-0.6	1.1	7.0	5.8	5.3	4.8	1.7	-4.5	2.1	7.4	-0.2	6.7	6.8	4.5	1.5	2.0
1951-01-31T15:00:00+01:00	1.5	0.9	0.9	4.3	1.5	-1.0	4.0	3.9	-0.9	0.8	6.6	5.7	5.3	4.4	1.6	-4.8	1.6	6.8	-0.2	5.5	5.5	4.1	0.9	1.7
1951-01-31T18:00:00+01:00	0.8	0.2	0.2	3.6	0.7	-1.4	3.1	3.1	-1.6	0.0	5.8	5.1	4.6	3.6	1.1	-5.5	0.8	6.0	-0.8	4.4	4.5	3.3	0.1	1.1
1951-01-31T21:00:00+01:00	0.0	-0.7	-0.7	2.7	0.1	-1.5	2.5	2.5	-2.0	-0.8	5.3	4.6	4.2	3.1	0.8	-6.3	-0.1	5.5	-1.1	3.9	3.9	2.8	-0.4	1.1
1951-02-01T00:00:00+01:00	0.3	-0.5	-0.5	2.9	0.6	-1.4	3.0	3.0	-1.7	-0.4	5.8	5.1	4.6	3.6	1.1	-6.0	0.3	5.7	-0.8	3.8	3.8	3.3	-0.2	1.2
1951-02-01T03:00:00+01:00	-0.4	-2.1	-2.2	2.3	1.1	0.1	3.1	3.5	-0.3	1.4	7.3	5.4	4.8	4.2	1.3	-4.5	-0.1	5.7	0.4	5.2	5.3	6.3	-1.5	2.4
1951-02-01T06:00:00+01:00	0.0	-2.3	-2.4	2.1	1.7	0.6	3.7	4.1	0.1	1.8	6.8	5.4	4.8	3.8	1.5	-4.1	0.8	5.1	0.5	4.6	4.7	5.9	-2.1	3.1
1951-02-01T09:00:00+01:00	3.5	1.9	1.9	6.3	4.3	1.6	6.2	6.7	1.8	5.3	9.5	7.0	6.4	6.4	2.2	-0.6	4.4	8.7	1.3	9.7	9.8	8.6	1.5	3.8
1951-02-01T12:00:00+01:00	6.0	4.3	4.3	8.7	7.5	4.1	9.4	9.9	4.4	7.8	12.9	9.7	9.2	9.8	5.0	1.9	6.8	11.9	4.1	12.4	12.5	12.0	4.7	6.2
1951-02-01T15:00:00+01:00	4.1	1.6	1.5	6.0	5.6	3.7	7.5	8.0	3.4	5.8	9.5	8.1	7.5	6.5	4.2	0.0	5.4	8.2	3.2	8.0	8.1	8.6	1.0	6.1
1951-02-01T18:00:00+01:00	3.3	0.3	0.2	4.7	5.3	3.5	7.3	7.7	3.2	5.1	9.2	8.0	7.5	6.1	4.0	-0.7	4.3	7.3	3.1	6.0	6.1	8.3	0.1	6.1
1951-02-01T21:00:00+01:00	2.5	-0.6	-0.7	3.7	4.5	4.6	6.5	6.9	3.3	4.3	8.7	7.8	7.2	5.6	4.5	-1.6	3.9	7.0	3.6	6.2	6.3	7.7	-0.2	6.8
1951-02-02T00:00:00+01:00	2.9	-0.3	-0.4	4.0	4.9	4.6	6.8	7.3	3.3	4.7	8.7	7.8	7.2	5.6	4.4	-1.2	4.0	6.8	3.5	5.8	5.9	7.8	-0.4	6.8
1951-02-02T03:00:00+01:00	2.3	-0.6	-0.6	3.9	3.9	2.9	6.0	6.3	2.8	4.3	6.9	6.3	6.1	4.6	2.6	-1.5	3.0	6.9	1.8	6.4	6.4	6.0	-0.4	5.2
1951-02-02T06:00:00+01:00	1.8	-1.1	-1.1	3.4	3.4	2.9	5.5	5.8	2.6	3.8	6.2	6.1	5.9	3.9	2.2	-2.1	2.9	6.3	1.4	5.5	5.5	5.3	-1.0	5.1
1951-02-02T09:00:00+01:00	7.2	5.0	5.0	9.5	8.8	4.7	10.9	11.3	6.6	9.2	12.6	10.8	10.6	10.3	6.7	3.4	8.0	12.5	5.9	12.5	12.5	11.7	5.2	7.6
1951-02-02T12:00:00+01:00	9.3	7.1	7.1	11.6	11.2	6.6	13.3	13.7	8.7	11.3	14.8	12.6	12.4	12.6	8.4	5.5	9.9	15.1	7.6	15.1	15.1	13.9	7.7	9.5
1951-02-02T15:00:00+01:00	4.3	1.7	1.7	6.2	5.9	4.4	8.0	8.3	4.7	6.3	9.2	8.6	8.3	6.9	4.9	0.5	5.6	9.1	4.1	8.9	9.0	8.3	1.7	7.0
1951-02-02T18:00:00+01:00	0.9	-2.5	-2.5	1.9	2.6	1.9	4.7	5.0	2.1	2.9	5.4	5.4	5.2	3.2	1.9	-2.9	2.3	5.0	1.1	4.1	4.1	4.5	-2.3	4.6
1951-02-02T21:00:00+01:00	-0.7	-3.1	-3.1	1.4	0.7	0.0	2.7	3.1	-0.1	1.3	4.2	4.0	3.8	1.9	0.3	-4.5	0.3	4.1	-0.5	3.4	3.5	3.3	-3.2	2.1
1951-02-03T00:00:00+01:00	-1.3	-3.6	-3.6	0.9	-0.4	-1.7	1.7	2.1	-1.6	0.7	3.1	2.2	2.0	0.9	-2.0	-5.1	-0.1	3.4	-2.8	3.6	3.7	2.2	-3.9	0.6
1951-02-03T03:00:00+01:00	-0.4	-2.8	-2.9	1.1	-0.1	-2.1	2.3	2.2	-2.0	0.4	3.1	2.6	2.4	0.9	-1.7	-5.2	0.5	2.9	-3.1	0.9	1.3	1.1	-3.2	1.0
1951-02-03T06:00:00+01:00	-1.2	-3.7	-3.7	0.3	-0.8	-2.2	1.6	1.5	-2.6	-0.5	2.3	2.0	1.8	0.1	-1.9	-6.1	0.0	2.3	-3.4	0.6	0.9	0.4	-3.8	0.8
1951-02-03T09:00:00+01:00	5.8	4.0	4.0	8.0	6.5	2.0	8.8	8.7	3.6	6.5	10.2	8.9	8.7	8.0	5.1	0.9	6.5	10.0	3.7	7.7	8.0	8.2	3.9	5.3
1951-02-03T12:00:00+01:00	8.7	7.4	7.3	11.3	9.4	3.7	11.7	11.6	5.9	9.4	13.5	11.5	11.3	11.3	7.2	3.8	8.5	13.5	5.8	11.2	11.5	11.5	7.4	6.7
1951-02-03T15:00:00+01:00	3.9	1.8	1.8	5.8	4.8	1.1	7.1	7.0	2.4	4.6	8.3	7.9	7.7	6.1	4.4	-1.0	4.6	7.7	2.9	5.2	5.5	6.3	1.6	4.5
1951-02-03T18:00:00+01:00	0.2	-1.9	-2.0	2.1	1.0	-1.8	3.4	3.3	-0.8	0.9	4.5	4.5	4.3	2.3	0.7	-4.7	0.3	4.1	-0.7	0.9	1.2	2.5	-2.0	1.3
1951-02-03T21:00:00+01:00	-0.1	-1.7	-1.8	2.3	0.4	-2.7	2.8	2.7	-1.7	0.6	4.6	3.7	3.5	2.4	-0.5	-5.0	0.2	4.5	-2.0	2.1	2.4	2.6	-1.6	0.5
1951-02-04T00:00:00+01:00	-0.3	-2.2	-2.2	1.8	0.4	-2.2	2.7	2.6	-1.6	0.4	4.4	3.7	3.5	2.2	-0.3	-5.2	0.0	4.1	-1.7	1.5	1.8	2.4	-2.0	0.8
1951-02-04T03:00:00+01:00	-0.3	-0.6	-0.6	2.4	0.0	-2.7	2.6	2.2	-3.4	-1.5	3.6	3.2	3.1	1.5	-0.7	-7.0	0.0	4.3	-3.0	0.8	0.4	0.3	-1.0	-0.3
1951-02-04T06:00:00+01:00	-0.5	-0.7	-0.7	2.2	-0.1	-2.5	2.5	2.1	-3.6	-1.7	3.4	3.2	3.1	1.3	-0.6	-7.2	-0.2	4.0	-2.8	0.4	0.0	0.0	-1.3	-0.2
1951-02-04T09:00:00+01:00	1.3	1.7	1.7	4.6	1.7	-1.3	4.2	3.9	-2.0	0.1	6.9	5.6	5.5	4.8	1.6	-5.5	1.0	7.5	-0.6	5.3	4.9	3.6	2.2	0.9
1951-02-04T12:00:00+01:00	0.6	1.4	1.4	4.3	1.0	-1.2	3.6	3.2	-2.2	-0.6	6.9	5.3	5.2	4.8	1.8	-6.1	0.7	7.8	-0.5	6.3	5.9	3.5	2.5	0.9
1951-02-04T15:00:00+01:00	1.1	0.8	0.8	3.8	1.5	-0.8	4.0	3.7	-2.0	-0.1	6.0	5.2	5.1	3.9	1.4	-5.7	1.3	6.3	-0.9	3.5	3.1	2.7	1.1	1.5
1951-02-04T18:00:00+01:00	-0.4	-0.7	-0.7	2.3	0.0	-1.6	2.5	2.2	-3.1	-1.6	3.9	3.8	3.7	1.8	0.3	-7.1	0.2	4.4	-2.0	1.4	1.0	0.5	-0.9	0.6
1951-02-04T21:00:00+01:00	-1.0	-1.0	-1.0	1.9	-0.8	-2.2	1.8	1.4	-4.0	-2.2	3.3	3.1	3.0	1.2	-0.5	-7.7	-0.6	3.8	-2.7	0.5	0.1	-0.1	-1.4	-0.2
1951-02-05T00:00:00+01:00	-1.3	-0.9	-0.9	2.1	-1.2	-2.9	1.3	1.0	-4.4	-2.5	3.2	2.8	2.7	1.2	-0.9	-8.0	-1.0	4.1	-3.2	1.4	1.0	-0.1	-1.1	-0.8
1951-02-05T03:00:00+01:00	-1.9	-0.5	-0.5	1.4	-2.0	-4.6	1.0	0.3	-5.4	-3.4	2.7	2.3	2.3	0.6	-1.7	-9.1	-2.1	3.8	-4.1	0.7	0.3	-1.2	-0.6	-1.6
1951-02-05T06:00:00+01:00	-2.8	-1.6	-1.6	0.3	-2.5	-4.9	0.5	-0.2	-5.7	-4.3	2.2	1.7	1.8	0.1	-2.2	-9.9	-2.9	3.3	-4.6	0.0	-0.3	-1.7	-1.1	-1.9
1951-02-05T09:00:00+01:00	-0.6	0.5	0.5	2.4	-0.4	-3.8	2.6	1.9	-4.2	-2.2	3.9	3.3	3.3	1.7	-0.6	-7.8	-0.6	4.9	-3.0	1.9	1.6	0.0	0.4	-0.7
1951-02-05T12:00:00+01:00	1.8	2.7	2.7	4.6	2.1	-2.6	5.2	4.5	-2.4	0.3	6.1	5.2	5.2	4.0	1.1	-5.4	2.2	6.7	-1.4	4.3	4.0	2.2	2.3	0.8
1951-02-05T15:00:00+01:00	0.3	1.1	1.1	3.1	0.3	-3.3	3.4	2.7	-3.6	-1.2	4.9	4.1	4.2	2.8	0.0	-6.9	0.2	5.3	-2.4	1.9	1.6	1.0	0.9	-0.2
1951-02-05T18:00:00+01:00	-1.7	-0.5	-0.5	1.4	-1.8	-4.3	1.2	0.6	-5.2	-3.2	3.0	2.5	2.5	0.9	-1.4	-8.9	-1.9	3.9	-3.8	0.9	0.5	-0.9	-0.5	-1.4
1951-02-05T21:00:00+01:00	-1.9	-0.9	-0.9	1.0	-1.8	-4.1	1.3	0.6	-5.1	-3.4	2.8	2.4	2.4	0.6	-1.3	-9.0	-1.9	3.6	-3.7	0.6	0.3	-1.1	-0.8	-1.2
1951-02-06T00:00:00+01:00	-1.9	-0.9	-0.9	1.1	-1.7	-4.1	1.4	0.7	-5.0	-3.4	3.1	2.6	2.7	1.0	-1.1	-9.1	-1.9	3.9	-3.5	0.4	0.1	-0.8	-0.5	-1.1
1951-02-06T03:00:00+01:00	-1.6	3.1	3.1	2.7	-1.9	-3.5	2.5	0.6	-6.2	-3.7	3.7	4.1	4.7	1.9	-0.3	-9.8	-1.8	5.1	-3.8	-0.8	-1.4	-0.9	3.8	-0.7
1951-02-06T06:00:00+01:00	-2.5	2.1	2.1	1.7	-3.0	-5.6	1.4	-0.5	-7.7	-4.6	2.2	2.3	2.9	0.3	-2.5	-10.7	-2.4	3.8	-6.0	-1.7	-2.2	-2.4	2.5	-2.3
1951-02-06T09:00:00+01:00	-1.2	3.3	3.3	2.9	-1.8	-6.3	2.7	0.8	-7.2	-3.3	3.1	2.8	3.4	1.2	-2.6	-9.4	-1.6	4.6	-6.1	-1.0	-1.6	-1.5	3.3	-2.7
1951-02-06T12:00:00+01:00	-0.5	4.7	4.7	4.2	-1.6	-7.2	2.8	0.9	-7.6	-2.5	2.9	2.2	2.7	1.0	-3.7	-8.6	-0.7	5.1	-7.2	0.1	-0.5	-1.7	3.9	-3.6
1951-02-06T15:00:00+01:00	-4.4	0.9	0.9	0.5	-6.0	-9.8	-1.6	-3.5	-11.4	-6.5	-0.9	-1.2	-0.6	-2.8	-6.4	-12.6	-4.0	1.2	-9.9	-3.6	-4.2	-5.5	-0.1	-6.7
1951-02-06T18:00:00+01:00	-9.2	-3.6	-3.6	-4.1	-10.6	-12.9	-6.2	-8.1	-15.3	-11.2	-4.6	-4.6	-4.1	-6.5	-9.4	-17.4	-8.5	-2.9	-12.9	-7.4	-8.0	-9.3	-4.2	-10.2
1951-02-06T21:00:00+01:00	-9.8	-4.8	-4.8	-5.3	-10.3	-12.9	-5.8	-7.7	-15.2	-11.9	-5.4	-5.2	-4.6	-7.3	-10.3	-18.0	-8.8	-3.5	-13.9	-8.1	-8.7	-10.1	-4.8	-9.5
1951-02-07T00:00:00+01:00	-10.7	-5.7	-5.7	-6.2	-10.7	-13.2	-6.2	-8.2	-15.0	-12.8	-4.6	-4.5	-3.9	-6.5	-9.3	-18.9	-10.4	-3.3	-12.8	-8.4	-8.9	-9.2	-4.5	-9.7
1951-02-07T03:00:00+01:00	-8.3	-1.8	-1.8	-3.9	-8.4	-11.0	-4.1	-6.2	-13.5	-11.5	-3.4	-2.7	-2.0	-4.8	-7.7	-19.5	-8.9	-1.1	-11.0	-6.7	-7.7	-8.4	-1.5	-7.4
1951-02-07T06:00:00+01:00	-8.1	-1.6	-1.6	-3.7	-8.2	-10.5	-3.9	-6.0	-13.3	-11.3	-3.0	-2.5	-1.7	-4.5	-7.2	-19.3	-8.8	-0.8	-10.6	-6.5	-7.4	-8.1	-1.3	-7.4
1951-02-07T09:00:00+01:00	-6.7	-0.2	-0.2	-2.3	-6.5	-9.2	-2.2	-4.3	-11.9	-9.9	-1.1	-1.0	-0.3	-2.6	-5.4	-17.9	-7.4	1.0	-8.7	-4.9	-5.8	-6.2	0.5	-6.3
1951-02-07T12:00:00+01:00	-3.0	3.2	3.2	1.1	-2.6	-6.0	1.8	-0.3	-8.2	-6.2	2.2	2.5	3.3	0.8	-2.0	-14.2	-3.6	4.3	-5.4	-1.9	-2.8	-2.8	3.8	-3.4
1951-02-07T15:00:00+01:00	-3.5	3.0	3.0	0.9	-3.5	-8.5	0.8	-1.3	-8.8	-6.8	1.9	2.5	3.3	0.5	-2.2	-14.7	-3.9	3.7	-5.5	-2.7	-3.7	-3.1	3.3	-3.9
1951-02-07T18:00:00+01:00	-8.2	-1.4	-1.4	-3.6	-8.6	-13.8	-4.3	-6.4	-14.0	-11.4	-3.9	-3.4	-2.6	-5.3	-8.9	-19.4	-8.9	-1.2	-12.3	-7.6	-8.5	-9.0	-1.7	-8.9
1951-02-07T21:00:00+01:00	-7.6	-0.8	-0.8	-2.9	-8.0	-11.0	-3.7	-5.7	-13.3	-10.9	-3.3	-2.1	-1.4	-4.7	-7.8	-18.8	-8.2	-1.0	-11.1	-6.7	-7.7	-8.4	-1.5	-7.1
1951-02-08T00:00:00+01:00	-7.7	-0.5	-0.5	-2.6	-8.7	-10.9	-4.4	-6.5	-14.0	-10.9	-3.7	-2.7	-2.0	-5.1	-8.1	-18.9	-8.2	-1.1	-11.4	-6.4	-7.4	-8.8	-1.6	-7.7
1951-02-08T03:00:00+01:00	-9.0	-3.1	-3.1	-4.3	-9.3	-11.2	-5.2	-7.0	-14.2	-12.0	-3.8	-3.2	-2.4	-5.7	-8.2	-18.3	-8.9	-2.1	-11.4	-7.4	-8.1	-8.6	-3.4	-8.6
1951-02-08T06:00:00+01:00	-9.0	-3.3	-3.3	-4.5	-9.5	-12.7	-5.3	-7.1	-14.4	-12.0	-3.8	-3.3	-2.4	-5.7	-8.1	-18.3	-8.6	-2.5	-11.3	-7.9	-8.6	-8.7	-3.8	-9.3
1951-02-08T09:00:00+01:00	-3.1	2.5	2.5	1.3	-3.9	-8.9	0.3	-1.5	-9.8	-6.1	1.7	0.9	1.8	-0.2	-4.8	-12.5	-3.0	3.4	-8.0	-1.9	-2.7	-3.2	2.2	-5.6
1951-02-08T12:00:00+01:00	0.9	6.8	6.8	5.7	0.0	-5.8	4.2	2.4	-6.0	-2.1	6.1	4.7	5.5	4.2	-1.5	-8.4	0.4	8.2	-4.6	2.6	1.9	1.3	6.9	-2.2
1951-02-08T15:00:00+01:00	-2.2	3.4	3.4	2.3	-2.9	-6.5	1.3	-0.5	-8.0	-5.2	2.5	2.3	3.1	0.6	-3.3	-11.6	-2.7	4.7	-6.4	-0.6	-1.4	-2.4	3.4	-3.1
1951-02-08T18:00:00+01:00	-5.5	-0.8	-0.8	-1.9	-5.9	-8.3	-1.7	-3.5	-10.5	-8.5	-1.1	-0.7	0.1	-3.0	-5.5	-14.8	-5.4	0.6	-8.6	-5.8	-6.6	-6.0	-0.7	-4.8
1951-02-08T21:00:00+01:00	-7.8	-2.8	-2.8	-3.9	-7.7	-8.8	-3.5	-5.3	-12.1	-10.8	-2.7	-1.9	-1.1	-4.6	-6.2	-17.1	-7.3	-1.0	-9.3	-6.9	-7.7	-7.6	-2.3	-5.9
1951-02-09T00:00:00+01:00	-7.9	-2.8	-2.8	-4.0	-7.9	-8.7	-3.7	-5.5	-12.2	-10.9	-2.8	-1.9	-1.1	-4.7	-6.2	-17.3	-8.0	-1.2	-9.4	-7.0	-7.8	-7.7	-2.4	-6.0
1951-02-09T03:00:00+01:00	-8.4	-2.7	-2.7	-4.1	-8.0	-8.4	-3.7	-5.4	-12.2	-11.6	-2.5	-1.3	-0.5	-4.2	-5.8	-18.1	-9.0	-0.7	-9.1	-6.5	-7.3	-7.8	-1.6	-5.9
1951-02-09T06:00:00+01:00	-8.8	-2.1	-2.1	-3.6	-9.1	-9.9	-4.8	-6.5	-13.8	-12.0	-3.0	-2.2	-1.4	-4.7	-7.0	-18.5	-9.1	-1.1	-10.3	-6.2	-7.0	-8.3	-1.9	-8.0
1951-02-09T09:00:00+01:00	-4.1	2.5	2.5	1.1	-4.7	-9.0	-0.5	-2.2	-10.6	-7.3	1.4	0.9	1.6	-0.3	-4.9	-13.8	-4.0	3.5	-8.2	-1.7	-2.4	-3.9	2.6	-6.1
1951-02-09T12:00:00+01:00	0.2	5.9	5.9	4.5	0.1	-6.6	4.4	2.7	-6.2	-3.0	5.1	4.1	4.9	3.5	-2.1	-9.5	0.4	7.5	-5.4	1.8	1.1	-0.2	6.6	-2.5
1951-02-09T15:00:00+01:00	-3.1	2.4	2.4	0.9	-2.8	-7.9	1.4	-0.3	-8.3	-6.3	2.1	2.5	3.3	0.4	-2.5	-12.8	-2.4	3.7	-5.8	-2.0	-2.7	-3.2	2.8	-3.4
1951-02-09T18:00:00+01:00	-7.0	-1.2	-1.2	-2.6	-7.5	-10.7	-3.3	-5.0	-13.0	-10.2	-4.1	-3.5	-2.7	-5.7	-8.5	-16.7	-6.0	-0.8	-11.7	-6.9	-7.6	-9.4	-1.7	-6.8
1951-02-09T21:00:00+01:00	-7.4	-1.7	-1.7	-3.2	-8.2	-10.3	-4.0	-5.7	-13.4	-10.6	-5.5	-4.3	-3.5	-7.1	-9.5	-17.1	-6.6	-2.0	-12.8	-7.4	-8.1	-10.8	-2.9	-6.8
1951-02-10T00:00:00+01:00	-9.0	-3.1	-3.1	-4.5	-9.6	-10.8	-5.3	-7.0	-14.5	-12.2	-6.4	-4.9	-4.2	-8.0	-10.3	-18.7	-8.5	-3.1	-13.6	-7.8	-8.5	-11.7	-4.0	-8.2
1951-02-10T03:00:00+01:00	-9.5	-2.4	-2.4	-4.9	-10.5	-11.8	-5.5	-7.8	-15.9	-13.2	-4.6	-4.1	-3.6	-6.2	-9.4	-20.8	-9.5	-2.5	-12.5	-8.2	-9.0	-10.1	-2.5	-8.6
1951-02-10T06:00:00+01:00	-10.1	-3.0	-3.0	-5.5	-10.3	-14.1	-5.4	-7.7	-15.8	-13.8	-3.7	-3.9	-3.3	-5.4	-9.7	-21.4	-11.0	-1.9	-12.9	-7.9	-8.7	-9.3	-1.9	-10.2
1951-02-10T09:00:00+01:00	-6.5	0.4	0.4	-2.1	-7.4	-11.5	-2.4	-4.7	-13.3	-10.2	-1.9	-1.9	-1.4	-3.6	-7.7	-17.8	-6.5	0.3	-10.8	-5.6	-6.4	-7.5	0.3	-7.5
1951-02-10T12:00:00+01:00	-5.4	1.2	1.2	-1.4	-6.1	-9.3	-1.1	-3.5	-11.7	-9.1	-0.5	-0.2	0.3	-2.2	-6.0	-16.7	-5.4	1.3	-9.1	-4.8	-5.6	-6.1	1.3	-5.8
1951-02-10T15:00:00+01:00	-5.7	1.2	1.2	-1.4	-6.3	-9.9	-1.3	-3.7	-12.0	-9.4	-0.7	-0.3	0.2	-2.3	-6.3	-17.0	-6.0	1.2	-9.4	-5.0	-5.8	-6.2	1.1	-6.2
1951-02-10T18:00:00+01:00	-6.0	0.9	0.9	-1.6	-6.9	-10.7	-1.9	-4.2	-12.6	-9.7	-1.4	-1.1	-0.5	-3.0	-7.1	-17.3	-6.5	0.7	-10.2	-5.2	-6.0	-6.9	0.7	-6.8
1951-02-10T21:00:00+01:00	-5.8	1.1	1.1	-1.4	-6.5	-10.6	-1.6	-3.9	-12.3	-9.4	-1.3	-0.8	-0.3	-3.0	-6.9	-17.1	-6.2	0.7	-10.0	-5.4	-6.2	-6.9	0.7	-6.5
1951-02-11T00:00:00+01:00	-6.3	0.5	0.5	-2.1	-6.8	-10.9	-1.9	-4.2	-12.7	-10.0	-1.7	-1.3	-0.8	-3.3	-7.5	-17.6	-6.8	0.4	-10.6	-5.9	-6.7	-7.2	0.3	-6.8
1951-02-11T03:00:00+01:00	-7.5	-0.3	-0.3	-2.6	-8.0	-11.9	-3.3	-5.5	-13.9	-11.2	-2.1	-2.1	-1.4	-3.6	-8.4	-19.0	-8.3	-0.1	-11.3	-5.9	-6.6	-7.7	-0.1	-8.3
1951-02-11T06:00:00+01:00	-8.0	-0.8	-0.8	-3.1	-8.7	-12.4	-4.0	-6.1	-14.6	-11.8	-2.7	-2.8	-2.2	-4.3	-9.1	-19.5	-8.8	-0.6	-12.0	-6.3	-7.0	-8.3	-0.6	-8.8
1951-02-11T09:00:00+01:00	-6.1	0.6	0.6	-1.8	-6.5	-10.6	-1.8	-4.0	-12.7	-9.8	-1.4	-1.4	-0.8	-2.9	-7.5	-17.5	-6.6	0.7	-10.5	-5.6	-6.3	-6.9	0.6	-7.0
1951-02-11T12:00:00+01:00	-5.0	1.4	1.4	-0.9	-5.4	-9.2	-0.7	-2.8	-11.5	-8.7	-0.6	-0.4	0.2	-2.1	-6.3	-16.4	-5.4	1.4	-9.3	-5.1	-5.8	-6.1	1.4	-5.6
1951-02-11T15:00:00+01:00	-5.2	1.0	1.0	-1.4	-5.6	-8.7	-0.9	-3.0	-11.4	-9.0	-1.2	-0.5	0.1	-2.7	-6.3	-16.7	-5.1	0.8	-9.2	-5.6	-6.3	-6.7	0.8	-4.8
1951-02-11T18:00:00+01:00	-7.1	-0.4	-0.4	-2.7	-7.7	-10.2	-3.0	-5.1	-13.3	-10.8	-2.4	-1.7	-1.1	-3.9	-7.3	-18.6	-7.1	-0.5	-10.2	-6.7	-7.4	-7.9	-0.5	-6.8
1951-02-11T21:00:00+01:00	-7.4	-0.7	-0.7	-3.0	-7.9	-10.5	-3.2	-5.3	-13.6	-11.2	-2.3	-1.9	-1.2	-3.8	-7.2	-18.9	-7.4	-0.6	-10.2	-6.7	-7.4	-7.8	-0.6	-7.1
1951-02-12T00:00:00+01:00	-7.6	-0.8	-0.8	-3.1	-8.3	-10.8	-3.6	-5.7	-13.8	-11.4	-2.9	-2.2	-1.6	-4.4	-7.8	-19.1	-7.5	-0.9	-10.7	-6.9	-7.6	-8.4	-1.0	-7.4
1951-02-12T03:00:00+01:00	-6.4	0.7	0.7	-2.6	-7.3	-10.5	-2.2	-4.9	-13.2	-10.3	-2.3	-1.7	-1.0	-3.6	-8.0	-18.3	-6.4	-0.1	-10.7	-6.5	-7.1	-8.2	0.4	-6.9
1951-02-12T06:00:00+01:00	-6.8	0.3	0.3	-3.1	-7.7	-10.5	-2.6	-5.2	-13.4	-10.7	-2.7	-2.0	-1.3	-4.0	-8.2	-18.7	-6.8	-0.5	-10.9	-6.9	-7.6	-8.6	0.0	-6.9
1951-02-12T09:00:00+01:00	-6.3	0.8	0.8	-2.5	-7.1	-10.2	-1.9	-4.6	-12.9	-10.2	-1.8	-1.4	-0.7	-3.1	-7.7	-18.1	-6.7	0.3	-10.4	-6.2	-6.9	-7.7	0.8	-6.9
1951-02-12T12:00:00+01:00	-5.6	1.2	1.2	-2.1	-6.3	-10.6	-1.2	-3.9	-12.6	-9.5	-1.5	-1.3	-0.6	-2.8	-7.9	-17.5	-6.1	0.5	-10.6	-6.3	-6.9	-7.4	1.0	-7.0
1951-02-12T15:00:00+01:00	-6.5	0.4	0.4	-2.9	-7.2	-10.8	-2.1	-4.8	-13.2	-10.3	-2.2	-1.7	-1.0	-3.5	-7.8	-18.3	-6.7	-0.3	-10.5	-7.0	-7.6	-8.1	0.2	-7.0
1951-02-12T18:00:00+01:00	-7.8	-0.6	-0.6	-4.0	-8.6	-11.5	-3.4	-6.1	-14.3	-11.6	-3.1	-2.6	-1.9	-4.4	-8.9	-19.6	-7.9	-1.2	-11.6	-7.6	-8.3	-9.0	-0.7	-8.1
1951-02-12T21:00:00+01:00	-8.6	-1.2	-1.2	-4.5	-9.3	-12.0	-4.1	-6.8	-14.8	-12.5	-3.1	-2.7	-2.0	-4.4	-8.9	-20.4	-8.7	-1.3	-11.6	-7.7	-8.4	-9.0	-0.8	-8.8
1951-02-13T00:00:00+01:00	-9.6	-1.7	-1.7	-5.1	-10.1	-12.9	-5.0	-7.6	-15.3	-13.5	-3.4	-2.9	-2.2	-4.7	-9.0	-21.4	-10.0	-1.5	-11.7	-7.9	-8.6	-9.3	-1.0	-9.6
1951-02-13T03:00:00+01:00	-11.1	-3.6	-3.6	-5.9	-11.7	-15.1	-6.8	-9.1	-17.2	-14.8	-5.7	-5.5	-4.7	-7.2	-10.9	-22.6	-11.0	-3.5	-14.2	-9.4	-10.4	-11.4	-3.4	-11.7
1951-02-13T06:00:00+01:00	-10.0	-3.1	-3.1	-5.4	-10.7	-13.0	-5.8	-8.1	-16.0	-13.8	-5.7	-4.9	-4.1	-7.3	-10.4	-21.6	-9.6	-3.4	-13.7	-9.7	-10.6	-11.5	-3.4	-9.8
1951-02-13T09:00:00+01:00	-8.8	-1.6	-1.6	-3.9	-9.2	-12.4	-4.3	-6.7	-14.5	-12.6	-3.2	-2.8	-2.0	-4.8	-7.9	-20.4	-8.9	-1.3	-11.2	-7.8	-8.7	-8.9	-1.3	-9.1
1951-02-13T12:00:00+01:00	-7.4	-0.4	-0.4	-2.7	-8.0	-11.5	-3.1	-5.4	-13.5	-11.2	-2.5	-2.2	-1.4	-4.1	-7.1	-19.0	-7.7	-0.4	-10.5	-6.5	-7.5	-8.3	-0.4	-8.2
1951-02-13T15:00:00+01:00	-5.5	1.4	1.4	-0.9	-5.7	-9.3	-0.8	-3.2	-11.5	-9.3	-0.1	0.1	0.9	-1.6	-5.3	-17.1	-5.8	1.7	-8.6	-4.8	-5.8	-5.8	1.8	-5.8
1951-02-13T18:00:00+01:00	-4.5	2.4	2.4	0.1	-5.0	-8.3	-0.1	-2.4	-10.7	-8.2	0.1	0.4	1.2	-1.5	-4.9	-16.0	-4.2	2.3	-8.2	-4.1	-5.1	-5.6	2.3	-4.6
1951-02-13T21:00:00+01:00	-2.8	2.7	2.7	0.4	-2.9	-4.7	2.0	-0.3	-8.4	-6.6	0.6	1.8	2.5	-1.0	-3.3	-14.4	-1.5	2.4	-6.6	-4.6	-5.6	-5.1	2.5	-0.8
1951-02-14T00:00:00+01:00	-3.3	2.2	2.2	-0.1	-3.5	-4.1	1.5	-0.9	-8.6	-7.1	0.1	1.6	2.4	-1.5	-3.1	-14.9	-1.8	1.9	-6.4	-5.1	-6.1	-5.6	1.9	-0.7
1951-02-14T03:00:00+01:00	-5.0	-2.3	-2.3	-2.7	-5.0	-4.8	-1.7	-2.7	-8.6	-7.1	-2.0	-1.1	-0.5	-3.7	-5.1	-13.2	-3.7	-0.2	-7.4	-6.1	-6.7	-6.4	-3.0	-2.2
1951-02-14T06:00:00+01:00	-4.4	-1.3	-1.3	-1.6	-4.7	-6.5	-1.4	-2.3	-9.0	-6.5	-1.0	-0.9	-0.3	-2.6	-5.3	-12.6	-3.5	0.7	-7.5	-5.3	-6.0	-5.4	-2.1	-3.6
1951-02-14T09:00:00+01:00	-3.2	0.1	0.1	-0.3	-3.1	-5.6	0.2	-0.8	-7.4	-5.3	2.1	1.4	2.1	0.5	-2.6	-11.4	-2.6	3.3	-4.8	-3.0	-3.6	-2.2	0.4	-2.7
1951-02-14T12:00:00+01:00	-2.6	0.7	0.7	0.3	-2.2	-4.0	1.1	0.2	-6.0	-4.7	2.8	2.6	3.2	1.2	-1.1	-10.8	-2.2	4.3	-3.3	-1.8	-2.4	-1.5	1.4	-1.3
1951-02-14T15:00:00+01:00	-3.0	0.5	0.5	0.2	-2.6	-4.7	0.7	-0.2	-6.5	-5.1	2.3	2.5	3.1	0.7	-1.5	-11.2	-2.8	3.7	-3.8	-2.7	-3.4	-2.0	0.8	-1.8
1951-02-14T18:00:00+01:00	-2.5	1.0	1.0	0.7	-2.2	-4.3	1.1	0.2	-6.0	-4.7	2.5	2.8	3.4	0.9	-1.4	-10.7	-2.5	4.1	-3.6	-2.2	-2.8	-1.8	1.2	-1.3
1951-02-14T21:00:00+01:00	-2.4	1.1	1.1	0.7	-2.1	-4.2	1.2	0.3	-6.1	-4.5	2.3	2.5	3.1	0.7	-1.5	-10.6	-2.2	3.9	-3.7	-2.4	-3.1	-2.0	1.1	-1.3
1951-02-15T00:00:00+01:00	-3.5	0.1	0.1	-0.2	-3.3	-5.8	0.0	-0.9	-7.4	-5.6	1.4	1.3	1.9	-0.2	-3.0	-11.7	-3.3	3.1	-5.2	-3.0	-3.7	-2.9	0.2	-2.7
1951-02-15T03:00:00+01:00	-3.9	-0.4	-0.4	-0.6	-3.9	-6.1	-0.5	-1.5	-7.8	-6.1	0.9	1.1	1.8	-0.8	-3.5	-12.1	-3.7	2.5	-5.5	-3.5	-4.2	-3.4	-0.2	-3.1
1951-02-15T06:00:00+01:00	-3.6	-0.3	-0.3	-0.5	-3.8	-6.0	-0.4	-1.3	-7.8	-5.8	0.6	0.7	1.5	-1.1	-4.0	-11.8	-3.1	2.4	-6.0	-3.5	-4.2	-3.7	-0.3	-2.8
1951-02-15T09:00:00+01:00	-1.1	1.5	1.5	1.3	-1.0	-4.2	2.4	1.4	-5.3	-3.3	2.7	2.7	3.4	1.0	-1.9	-9.3	-0.3	4.3	-3.8	-2.0	-2.7	-1.6	1.6	-0.6
1951-02-15T12:00:00+01:00	-1.7	1.2	1.2	1.1	-1.9	-4.5	1.5	0.6	-5.8	-3.9	2.5	2.6	3.3	0.8	-1.4	-9.9	-0.7	4.0	-3.4	-2.0	-2.7	-1.8	1.3	-1.1
1951-02-15T15:00:00+01:00	-2.7	0.5	0.5	0.4	-2.7	-6.3	0.8	-0.2	-6.6	-4.9	2.0	2.1	2.9	0.3	-2.5	-10.9	-2.1	3.6	-4.5	-2.6	-3.3	-2.3	0.9	-2.0
1951-02-15T18:00:00+01:00	-3.7	-0.1	-0.1	-0.2	-3.9	-9.2	-0.5	-1.5	-8.5	-5.8	0.2	-0.3	0.4	-1.5	-6.2	-11.9	-3.5	2.6	-8.2	-3.2	-3.9	-4.1	-0.1	-4.6
1951-02-15T21:00:00+01:00	-4.6	-0.9	-0.9	-1.1	-5.3	-9.1	-1.9	-2.9	-9.8	-6.8	-1.5	-1.5	-0.8	-3.2	-6.4	-12.8	-3.8	1.1	-8.4	-4.6	-5.3	-5.8	-1.6	-4.9
1951-02-16T00:00:00+01:00	-4.8	-1.5	-1.5	-1.6	-5.2	-8.7	-1.7	-2.7	-9.5	-7.0	-0.8	-0.9	-0.2	-2.5	-5.9	-13.0	-4.2	1.1	-7.9	-4.7	-5.4	-5.1	-1.6	-4.8
1951-02-16T03:00:00+01:00	-5.2	-0.1	-0.1	-1.3	-5.8	-8.7	-1.3	-3.3	-10.0	-8.4	-0.5	-0.3	0.4	-2.2	-5.9	-13.9	-4.7	1.1	-9.0	-4.8	-5.4	-5.5	-0.4	-4.9
1951-02-16T06:00:00+01:00	-5.3	-0.2	-0.2	-1.4	-5.6	-7.0	-1.1	-3.1	-9.4	-8.5	0.0	0.4	1.2	-1.8	-4.7	-14.0	-5.1	1.5	-7.8	-4.6	-5.2	-5.0	-0.1	-4.1
1951-02-16T09:00:00+01:00	-3.5	1.4	1.4	0.2	-3.8	-6.3	0.7	-1.2	-8.3	-6.7	1.4	1.4	2.1	-0.4	-4.2	-12.2	-3.1	2.8	-7.3	-3.5	-4.2	-3.6	1.3	-3.5
1951-02-16T12:00:00+01:00	-0.8	3.3	3.3	2.1	-1.1	-4.4	3.4	1.5	-5.8	-4.1	2.9	3.0	3.7	1.2	-2.6	-9.5	-0.1	4.5	-5.7	-2.4	-3.0	-2.0	2.9	-1.3
1951-02-16T15:00:00+01:00	-2.8	1.5	1.5	0.4	-3.1	-6.2	1.4	-0.6	-7.5	-6.0	1.1	1.6	2.3	-0.6	-3.7	-11.5	-2.2	2.6	-6.7	-3.8	-4.5	-3.9	1.0	-2.5
1951-02-16T18:00:00+01:00	-6.3	-0.8	-0.8	-1.9	-6.8	-9.9	-2.3	-4.3	-10.9	-9.6	-0.8	-0.6	0.1	-2.6	-6.0	-15.0	-7.2	0.7	-9.1	-5.4	-6.0	-5.8	-0.8	-6.5
1951-02-16T21:00:00+01:00	-7.7	-2.2	-2.2	-3.4	-8.0	-10.5	-3.6	-5.5	-12.1	-10.9	-1.7	-2.0	-1.3	-3.5	-7.8	-16.4	-8.0	-0.1	-10.9	-5.9	-6.5	-6.7	-1.6	-7.3
1951-02-17T00:00:00+01:00	-8.0	-2.9	-2.9	-4.1	-7.9	-11.0	-3.4	-5.3	-12.2	-11.2	-2.4	-2.6	-1.9	-4.1	-8.4	-16.7	-7.8	-0.7	-11.5	-6.5	-7.1	-7.4	-2.3	-7.4
1951-02-17T03:00:00+01:00	-8.5	-1.8	-1.8	-3.8	-8.7	-11.2	-3.9	-6.1	-13.6	-12.2	-2.5	-2.8	-1.9	-4.1	-8.6	-19.9	-8.4	-0.2	-11.9	-6.5	-7.4	-8.3	-1.0	-7.9
1951-02-17T06:00:00+01:00	-9.0	-2.2	-2.2	-4.2	-9.3	-11.8	-4.5	-6.7	-14.1	-12.7	-3.0	-3.3	-2.4	-4.6	-9.1	-20.4	-9.0	-0.7	-12.4	-7.0	-7.9	-8.8	-1.5	-8.3
1951-02-17T09:00:00+01:00	-7.1	-0.7	-0.7	-2.7	-7.5	-10.5	-2.7	-4.9	-12.7	-10.8	-2.3	-2.5	-1.5	-3.9	-8.3	-18.4	-6.4	0.1	-11.6	-6.4	-7.3	-8.0	-0.6	-6.8
1951-02-17T12:00:00+01:00	-6.5	-0.4	-0.4	-2.4	-6.8	-8.4	-2.0	-4.2	-11.7	-10.2	-2.0	-1.6	-0.7	-3.5	-7.0	-17.9	-5.4	0.4	-10.3	-6.3	-7.2	-7.7	-0.4	-5.0
1951-02-17T15:00:00+01:00	-7.2	-0.8	-0.8	-2.8	-7.6	-9.3	-2.8	-5.0	-12.5	-10.9	-1.8	-1.8	-0.9	-3.4	-7.1	-18.5	-6.2	0.2	-10.4	-6.2	-7.1	-7.5	-0.5	-6.0
1951-02-17T18:00:00+01:00	-6.2	0.0	0.0	-2.0	-6.8	-8.6	-2.0	-4.2	-11.8	-9.9	-1.3	-1.1	-0.2	-2.9	-6.1	-17.6	-4.8	0.6	-9.4	-5.9	-6.8	-7.1	-0.2	-5.1
1951-02-17T21:00:00+01:00	-2.8	2.6	2.6	0.6	-3.5	-5.0	1.4	-0.8	-8.5	-6.5	0.2	1.2	2.1	-1.4	-4.0	-14.2	-1.2	2.3	-7.3	-4.7	-5.6	-5.5	1.5	-1.3
1951-02-18T00:00:00+01:00	-2.2	3.4	3.4	1.4	-2.6	-4.3	2.2	0.0	-7.3	-5.9	1.2	2.5	3.4	-0.3	-2.6	-13.6	-1.2	3.3	-5.9	-3.9	-4.8	-4.5	2.6	-0.8
1951-02-18T03:00:00+01:00	-3.7	-2.0	-2.0	-1.1	-3.6	-4.5	-0.2	-1.4	-7.7	-5.7	-0.1	0.4	1.0	-1.5	-3.9	-11.7	-2.8	1.5	-6.2	-3.4	-4.3	-4.4	-1.8	-2.1
1951-02-18T06:00:00+01:00	-4.2	-2.1	-2.1	-1.1	-4.1	-5.9	-0.8	-2.0	-8.2	-6.2	0.3	0.5	1.1	-1.0	-3.6	-12.2	-3.8	1.8	-5.8	-3.0	-3.9	-4.0	-1.5	-3.3
1951-02-18T09:00:00+01:00	-2.8	-0.7	-0.7	0.2	-2.8	-4.9	0.5	-0.7	-7.0	-4.8	1.4	1.6	2.2	0.0	-2.3	-10.8	-2.7	2.9	-4.5	-2.0	-2.9	-2.9	-0.4	-2.4
1951-02-18T12:00:00+01:00	-1.2	0.6	0.6	1.6	-1.5	-3.3	1.9	0.7	-5.8	-3.2	2.4	2.6	3.2	1.0	-1.2	-9.2	-0.7	3.9	-3.5	-1.2	-2.1	-1.9	0.6	-0.9
1951-02-18T15:00:00+01:00	-0.9	1.0	1.0	2.0	-1.1	-2.7	2.2	1.0	-5.2	-2.9	2.5	3.0	3.6	1.1	-0.7	-8.9	-0.5	4.2	-3.0	-1.0	-1.9	-1.8	0.8	-0.2
1951-02-18T18:00:00+01:00	-1.2	1.0	1.0	2.0	-1.5	-2.9	1.9	0.7	-5.6	-3.2	2.2	2.8	3.4	0.8	-0.9	-9.2	-0.6	4.0	-3.2	-1.1	-2.0	-2.1	0.7	-0.5
1951-02-18T21:00:00+01:00	-0.1	1.2	1.2	2.2	-0.3	-1.2	3.1	1.9	-4.3	-2.2	2.6	3.5	4.1	1.2	-0.3	-8.2	0.6	4.2	-2.6	-0.9	-1.8	-1.7	0.8	1.4
1951-02-19T00:00:00+01:00	-0.8	1.1	1.1	2.0	-1.2	-2.7	2.2	1.0	-5.4	-2.9	2.2	2.6	3.3	0.8	-1.5	-8.9	-0.4	4.1	-3.8	-0.7	-1.6	-2.1	0.8	-0.1
1951-02-19T03:00:00+01:00	-2.1	-0.4	-0.4	0.9	-2.3	-4.1	1.1	-0.2	-6.3	-4.3	2.8	2.4	3.0	0.9	-1.6	-10.4	-1.5	3.9	-3.8	-0.9	-1.8	-1.7	-0.3	-1.8
1951-02-19T06:00:00+01:00	-0.7	0.6	0.6	2.0	-0.3	-0.9	3.2	1.9	-3.7	-2.9	4.7	5.1	5.6	2.9	1.3	-8.9	-0.2	5.4	-0.9	0.0	-0.9	0.3	1.2	1.2
1951-02-19T09:00:00+01:00	0.2	1.3	1.3	2.7	0.3	-0.2	3.7	2.4	-3.2	-2.0	4.7	5.2	5.8	2.8	1.6	-8.0	1.0	5.5	-0.6	-0.1	-1.0	0.3	1.3	1.6
1951-02-19T12:00:00+01:00	1.7	3.0	3.0	4.3	1.5	-0.5	5.0	3.7	-2.3	-0.5	5.5	5.7	6.3	3.7	1.7	-6.5	1.9	6.9	-0.4	1.3	0.5	1.1	2.6	1.8
1951-02-19T15:00:00+01:00	0.6	2.0	2.0	3.4	0.6	-0.7	4.0	2.7	-3.0	-1.6	4.9	5.4	5.9	3.1	1.5	-7.6	1.2	6.1	-0.7	0.7	-0.1	0.5	1.8	1.5
1951-02-19T18:00:00+01:00	-1.0	0.6	0.6	2.0	-0.7	-2.3	2.7	1.5	-4.6	-3.2	3.9	4.0	4.5	2.0	-0.4	-9.2	-0.5	5.0	-2.6	-0.4	-1.3	-0.6	0.7	0.1
1951-02-19T21:00:00+01:00	-2.5	0.2	0.2	1.5	-2.8	-10.8	0.6	-0.7	-8.1	-4.7	2.9	1.3	1.8	1.0	-3.7	-10.7	-2.6	4.2	-5.9	-0.6	-1.5	-1.6	-0.1	-6.2
1951-02-20T00:00:00+01:00	-11.0	-7.3	-7.3	-5.9	-11.8	-14.0	-8.4	-9.7	-16.2	-13.2	-5.0	-6.5	-5.9	-6.8	-11.7	-19.2	-11.5	-2.9	-13.8	-6.3	-7.2	-9.4	-7.2	-12.4
1951-02-20T03:00:00+01:00	-7.9	-0.5	-0.5	-3.1	-9.0	-13.0	-3.8	-6.7	-14.8	-12.1	-2.9	-2.7	-1.9	-4.5	-9.4	-20.0	-8.4	-0.5	-11.8	-7.3	-8.2	-8.8	-0.6	-8.7
1951-02-20T06:00:00+01:00	-6.6	0.3	0.3	-2.3	-7.6	-11.8	-2.4	-5.3	-13.1	-10.8	-1.8	-1.4	-0.6	-3.4	-8.0	-18.8	-7.2	0.5	-10.4	-6.6	-7.4	-7.7	0.4	-7.2
1951-02-20T09:00:00+01:00	-5.6	1.2	1.2	-1.4	-6.7	-11.4	-1.5	-4.4	-12.4	-9.8	-0.9	-0.8	0.0	-2.5	-7.4	-17.8	-6.4	1.3	-9.8	-5.7	-6.6	-6.8	1.3	-6.8
1951-02-20T12:00:00+01:00	-4.9	1.8	1.8	-0.8	-6.2	-11.3	-1.0	-3.9	-12.0	-9.2	-0.4	-0.4	0.4	-2.0	-7.1	-17.1	-5.6	1.9	-9.5	-5.2	-6.1	-6.3	1.8	-6.5
1951-02-20T15:00:00+01:00	-5.7	1.2	1.2	-1.4	-6.9	-11.8	-1.7	-4.6	-12.7	-9.9	-1.1	-1.0	-0.2	-2.7	-7.6	-17.8	-6.3	1.2	-10.0	-5.8	-6.7	-7.0	1.1	-7.0
1951-02-20T18:00:00+01:00	-7.2	-0.4	-0.4	-3.0	-8.3	-12.4	-3.1	-6.0	-13.7	-11.4	-2.4	-2.0	-1.2	-4.0	-8.4	-19.4	-7.7	-0.2	-10.8	-7.3	-8.2	-8.4	-0.3	-7.8
1951-02-20T21:00:00+01:00	-7.4	-0.8	-0.8	-3.4	-8.5	-12.6	-3.3	-6.2	-13.9	-11.6	-3.2	-2.5	-1.7	-4.8	-8.8	-19.6	-7.7	-1.0	-11.2	-8.2	-9.1	-9.1	-1.0	-7.9
1951-02-21T00:00:00+01:00	-9.4	-2.7	-2.7	-5.3	-10.4	-14.3	-5.2	-8.1	-15.6	-13.6	-4.5	-3.8	-3.0	-6.1	-9.9	-21.6	-9.7	-2.5	-12.3	-10.0	-10.8	-10.4	-2.6	-9.6
1951-02-21T03:00:00+01:00	-10.1	-2.9	-2.9	-6.1	-11.9	-14.4	-6.2	-9.2	-16.4	-14.3	-5.5	-4.6	-3.5	-6.8	-10.8	-22.3	-10.7	-3.1	-13.6	-10.7	-11.5	-11.3	-2.7	-10.2
1951-02-21T06:00:00+01:00	-10.8	-3.1	-3.1	-6.3	-12.8	-16.1	-7.1	-10.1	-17.6	-15.0	-5.5	-5.2	-4.1	-6.8	-11.3	-23.1	-11.4	-3.2	-14.1	-10.6	-11.5	-11.4	-2.7	-12.0
1951-02-21T09:00:00+01:00	-4.4	3.1	3.1	-0.1	-6.3	-10.8	-0.5	-3.6	-11.7	-8.6	0.6	0.3	1.4	-0.8	-6.3	-16.6	-5.1	2.9	-9.1	-4.4	-5.2	-5.3	3.4	-6.7
1951-02-21T12:00:00+01:00	-0.8	5.6	5.6	2.4	-2.2	-7.0	3.6	0.5	-7.9	-5.0	3.6	3.5	4.6	2.3	-3.1	-13.0	-1.0	5.5	-5.9	-2.4	-3.3	-2.3	5.9	-2.6
1951-02-21T15:00:00+01:00	-3.7	3.3	3.3	0.1	-5.2	-8.8	0.5	-2.6	-10.3	-7.8	0.3	1.0	2.1	-1.0	-5.4	-15.9	-3.9	2.9	-8.2	-4.1	-5.0	-5.6	3.3	-4.5
1951-02-21T18:00:00+01:00	-7.7	-1.5	-1.5	-4.7	-9.4	-11.9	-3.7	-6.7	-14.3	-11.9	-4.7	-3.2	-2.2	-6.0	-9.3	-19.9	-7.6	-2.7	-12.0	-10.9	-11.7	-10.6	-2.2	-7.9
1951-02-21T21:00:00+01:00	-8.5	-2.5	-2.5	-5.7	-10.2	-12.4	-4.5	-7.5	-14.8	-12.6	-6.2	-4.9	-3.8	-7.5	-11.0	-20.7	-8.1	-3.2	-13.8	-10.9	-11.8	-12.1	-2.8	-7.9
1951-02-22T00:00:00+01:00	-8.6	-2.0	-2.0	-5.2	-10.6	-12.7	-4.8	-7.9	-15.4	-12.8	-5.3	-4.5	-3.4	-6.6	-11.0	-20.8	-8.8	-2.6	-13.7	-9.6	-10.5	-11.2	-2.1	-8.6
1951-02-22T03:00:00+01:00	-7.7	-1.3	-1.3	-4.7	-9.5	-12.9	-3.7	-6.9	-14.9	-11.8	-5.4	-4.3	-3.2	-6.3	-10.9	-19.8	-7.7	-2.3	-13.6	-10.2	-10.8	-11.3	-2.2	-8.2
1951-02-22T06:00:00+01:00	-8.9	-1.9	-1.9	-5.2	-11.1	-13.9	-5.2	-8.4	-16.3	-13.0	-5.6	-5.0	-3.9	-6.6	-11.5	-21.0	-9.0	-2.6	-14.2	-10.0	-10.6	-11.5	-2.5	-10.1
1951-02-22T09:00:00+01:00	-7.9	-0.7	-0.7	-4.0	-9.8	-13.8	-3.9	-7.1	-14.9	-12.0	-3.0	-3.1	-2.1	-4.0	-9.7	-20.0	-8.3	-0.4	-12.4	-7.8	-8.4	-8.9	-0.3	-9.5
1951-02-22T12:00:00+01:00	-8.2	-1.2	-1.2	-4.5	-9.7	-12.8	-3.9	-7.1	-14.7	-12.3	-3.5	-3.1	-2.0	-4.5	-9.4	-20.3	-8.4	-0.9	-12.1	-8.3	-8.9	-9.4	-0.8	-9.1
1951-02-22T15:00:00+01:00	-7.1	0.0	0.0	-3.3	-8.5	-11.5	-2.6	-5.8	-13.2	-11.2	-1.9	-1.3	-0.3	-2.9	-7.4	-19.2	-7.8	0.5	-10.1	-7.2	-7.8	-7.8	0.6	-7.7
1951-02-22T18:00:00+01:00	-6.0	1.0	1.0	-2.3	-7.5	-10.6	-1.7	-4.9	-12.3	-10.1	-1.4	-0.6	0.4	-2.4	-6.8	-18.1	-6.7	1.2	-9.5	-6.6	-7.2	-7.3	1.3	-6.6
1951-02-22T21:00:00+01:00	-5.5	1.7	1.7	-1.7	-7.1	-10.2	-1.3	-4.5	-12.0	-9.5	-1.3	-0.4	0.6	-2.2	-6.8	-17.6	-6.1	1.5	-9.5	-6.2	-6.8	-7.2	1.6	-6.0
1951-02-23T00:00:00+01:00	-4.8	2.3	2.3	-1.0	-6.3	-9.4	-0.5	-3.7	-11.1	-8.9	-0.3	0.5	1.6	-1.3	-5.7	-16.9	-5.5	2.3	-8.4	-5.5	-6.1	-6.2	2.4	-5.1
1951-02-23T03:00:00+01:00	-6.6	-0.2	-0.2	-2.0	-7.0	-9.6	-1.9	-4.3	-12.6	-10.4	-1.2	-0.6	0.2	-2.8	-6.1	-18.2	-6.5	0.5	-9.3	-5.9	-7.0	-7.1	-0.3	-6.2
1951-02-23T06:00:00+01:00	-6.3	0.0	0.0	-1.8	-6.5	-8.5	-1.4	-3.8	-11.7	-10.2	-0.5	0.4	1.2	-2.1	-4.9	-18.0	-6.2	1.1	-8.1	-5.5	-6.7	-6.4	0.2	-5.1
1951-02-23T09:00:00+01:00	-3.7	2.4	2.4	0.6	-4.1	-8.0	1.0	-1.4	-10.1	-7.5	1.4	1.6	2.4	-0.1	-4.2	-15.3	-3.5	3.1	-7.4	-3.4	-4.6	-4.4	2.3	-4.1
1951-02-23T12:00:00+01:00	-2.8	3.5	3.5	1.7	-3.3	-7.6	1.8	-0.5	-9.4	-6.7	2.5	2.2	3.1	1.0	-3.6	-14.5	-3.1	4.6	-6.8	-1.9	-3.1	-3.3	3.7	-3.8
1951-02-23T15:00:00+01:00	-5.3	1.7	1.7	-0.1	-6.0	-10.0	-0.9	-3.3	-11.8	-9.1	0.4	0.2	1.0	-1.1	-5.8	-16.9	-5.4	2.7	-9.0	-3.0	-4.2	-5.4	1.8	-6.1
1951-02-23T18:00:00+01:00	-8.4	-1.5	-1.5	-3.2	-9.2	-12.6	-4.1	-6.5	-15.0	-12.3	-2.8	-2.9	-2.0	-4.4	-8.6	-20.1	-8.5	-0.6	-11.8	-6.3	-7.5	-8.7	-1.5	-9.0
1951-02-23T21:00:00+01:00	-9.3	-2.2	-2.2	-4.0	-10.2	-13.8	-5.1	-7.5	-16.2	-13.2	-3.8	-3.9	-3.1	-5.4	-9.8	-21.0	-9.4	-1.6	-13.0	-7.3	-8.4	-9.7	-2.5	-10.2
1951-02-24T00:00:00+01:00	-10.9	-3.8	-3.8	-5.5	-11.6	-14.6	-6.5	-8.9	-17.3	-14.8	-4.8	-4.9	-4.1	-6.4	-10.8	-22.6	-11.0	-2.8	-14.0	-8.5	-9.6	-10.7	-3.6	-11.4
1951-02-24T03:00:00+01:00	-11.0	0.4	0.4	-5.6	-11.6	-14.3	-5.8	-8.8	-16.1	-14.3	-5.6	-3.9	-1.3	-6.3	-10.0	-19.8	-11.1	-1.1	-12.7	-10.9	-11.8	-11.4	0.7	-10.3
1951-02-24T06:00:00+01:00	-12.0	-0.6	-0.6	-6.6	-12.5	-15.1	-6.7	-9.7	-16.9	-15.2	-6.5	-4.8	-2.1	-7.2	-10.7	-20.7	-12.0	-2.1	-13.4	-11.9	-12.8	-12.3	-0.2	-11.0
1951-02-24T09:00:00+01:00	-10.9	0.3	0.3	-5.7	-11.5	-14.7	-5.8	-8.7	-16.2	-14.2	-5.7	-4.3	-1.6	-6.4	-10.4	-19.7	-11.0	-1.3	-13.1	-11.2	-12.1	-11.5	0.6	-10.5
1951-02-24T12:00:00+01:00	-11.1	0.1	0.1	-5.9	-11.9	-15.5	-6.1	-9.1	-16.7	-14.4	-6.0	-4.8	-2.1	-6.7	-10.9	-19.9	-11.1	-1.5	-13.6	-11.3	-12.3	-11.9	0.3	-11.2
1951-02-24T15:00:00+01:00	-13.1	-1.7	-1.7	-7.8	-13.8	-17.1	-8.1	-11.0	-18.5	-16.4	-7.8	-6.5	-3.8	-8.5	-12.6	-21.9	-13.1	-3.3	-15.2	-13.1	-14.0	-13.7	-1.5	-12.8
1951-02-24T18:00:00+01:00	-15.1	-3.6	-3.6	-9.6	-15.6	-18.5	-9.9	-12.9	-20.2	-18.4	-9.7	-8.1	-5.5	-10.4	-14.2	-23.8	-15.0	-5.2	-16.9	-14.9	-15.8	-15.5	-3.3	-14.3
1951-02-24T21:00:00+01:00	-16.0	-4.4	-4.4	-10.4	-16.6	-19.4	-10.9	-13.9	-21.3	-19.3	-10.5	-9.0	-6.4	-11.2	-15.2	-24.8	-16.0	-6.0	-17.9	-15.7	-16.6	-16.4	-4.2	-15.4
1951-02-25T00:00:00+01:00	-16.6	-5.1	-5.1	-11.1	-17.1	-19.7	-11.4	-14.4	-21.7	-19.9	-11.0	-9.4	-6.7	-11.7	-15.4	-25.4	-16.7	-6.5	-18.1	-16.2	-17.1	-16.8	-4.7	-15.8
1951-02-25T03:00:00+01:00	-16.5	-5.0	-5.0	-11.1	-17.0	-19.6	-11.3	-14.3	-21.5	-19.8	-10.8	-9.3	-6.6	-11.5	-15.3	-25.3	-16.6	-6.5	-18.0	-16.2	-17.1	-16.7	-4.6	-15.7
1951-02-25T06:00:00+01:00	-16.8	-5.4	-5.4	-11.4	-17.5	-20.5	-11.7	-14.7	-22.0	-20.1	-11.4	-9.9	-7.2	-12.1	-16.0	-25.6	-16.8	-7.0	-18.7	-16.6	-17.5	-17.2	-5.1	-16.3
1951-02-25T09:00:00+01:00	-15.8	-4.5	-4.5	-10.5	-16.4	-20.0	-10.6	-13.6	-21.2	-19.1	-10.3	-9.1	-6.5	-11.0	-15.3	-24.6	-15.9	-5.9	-18.0	-15.6	-16.6	-16.2	-4.0	-15.8
1951-02-25T12:00:00+01:00	-14.3	-3.0	-3.0	-9.1	-14.9	-19.0	-9.1	-12.1	-19.9	-17.6	-8.8	-7.9	-5.2	-9.5	-14.0	-23.0	-14.2	-4.4	-16.7	-14.1	-15.1	-14.7	-2.6	-14.6
1951-02-25T15:00:00+01:00	-14.2	-3.0	-3.0	-9.0	-14.9	-19.0	-9.1	-12.1	-19.7	-17.4	-8.9	-7.8	-5.1	-9.6	-14.0	-22.9	-14.1	-4.5	-16.7	-14.0	-15.0	-14.8	-2.7	-14.3
1951-02-25T18:00:00+01:00	-15.9	-4.7	-4.7	-10.7	-16.6	-20.1	-10.9	-13.8	-21.3	-19.2	-10.9	-9.4	-6.8	-11.6	-15.7	-24.7	-15.6	-6.5	-18.4	-16.2	-17.1	-16.8	-4.6	-15.5
1951-02-25T21:00:00+01:00	-15.9	-4.8	-4.8	-10.8	-16.5	-20.2	-10.8	-13.8	-21.3	-19.2	-11.2	-9.6	-6.9	-11.9	-15.7	-24.7	-15.4	-6.7	-18.4	-16.5	-17.5	-17.0	-4.9	-15.5
1951-02-26T00:00:00+01:00	-15.2	-4.3	-4.3	-10.3	-15.9	-19.9	-10.2	-13.2	-20.8	-18.5	-10.8	-9.2	-6.5	-11.5	-15.5	-24.0	-14.7	-6.4	-18.2	-16.3	-17.2	-16.7	-4.6	-14.9
1951-02-26T03:00:00+01:00	-14.8	-4.2	-4.2	-10.2	-15.4	-19.2	-9.6	-12.6	-20.1	-18.0	-10.5	-8.6	-5.9	-11.3	-14.9	-23.5	-14.2	-6.4	-17.6	-16.6	-17.5	-16.4	-4.5	-14.2
1951-02-26T06:00:00+01:00	-16.1	-4.8	-4.8	-10.8	-17.0	-20.3	-11.2	-14.2	-21.5	-19.3	-11.6	-9.6	-6.9	-12.3	-15.7	-24.8	-15.8	-7.1	-18.4	-17.0	-18.0	-17.4	-5.3	-15.6
1951-02-26T09:00:00+01:00	-12.6	-1.2	-1.2	-7.2	-13.3	-17.5	-7.5	-10.5	-18.6	-15.9	-7.6	-6.6	-3.9	-8.3	-13.0	-21.3	-12.3	-3.0	-15.7	-13.0	-14.0	-13.4	-1.2	-13.2
1951-02-26T12:00:00+01:00	-9.4	1.9	1.9	-4.1	-10.3	-15.1	-4.5	-7.5	-15.6	-12.7	-4.4	-3.7	-1.1	-5.1	-10.0	-18.1	-9.0	0.1	-12.7	-9.7	-10.7	-10.3	2.0	-10.5
1951-02-26T15:00:00+01:00	-12.1	-0.6	-0.6	-6.6	-13.0	-16.7	-7.3	-10.3	-18.0	-15.4	-7.0	-5.8	-3.2	-7.7	-12.1	-20.9	-11.8	-2.5	-14.8	-12.1	-13.0	-12.9	-0.7	-12.3
1951-02-26T18:00:00+01:00	-16.5	-5.2	-5.2	-11.2	-17.2	-18.7	-11.5	-14.5	-21.4	-19.8	-11.8	-9.4	-6.8	-12.5	-15.0	-25.3	-16.2	-7.3	-17.7	-17.1	-18.0	-17.6	-5.4	-14.7
1951-02-26T21:00:00+01:00	-17.5	-5.9	-5.9	-11.9	-18.3	-19.5	-12.5	-15.5	-22.6	-20.8	-12.6	-10.2	-7.5	-13.3	-15.7	-26.3	-17.2	-8.2	-18.4	-17.8	-18.7	-18.4	-6.3	-16.0
1951-02-27T00:00:00+01:00	-17.0	-5.6	-5.6	-11.6	-18.1	-20.3	-12.3	-15.3	-22.7	-20.3	-12.4	-10.5	-7.8	-13.1	-16.0	-25.8	-16.2	-8.0	-18.7	-17.5	-18.5	-18.2	-6.2	-16.6
1951-02-27T03:00:00+01:00	-14.3	-7.1	-7.1	-9.4	-16.3	-20.6	-10.4	-13.6	-21.9	-18.7	-10.4	-10.0	-8.8	-11.4	-17.1	-26.6	-15.3	-7.3	-20.1	-14.6	-15.2	-16.5	-7.3	-15.8
1951-02-27T06:00:00+01:00	-13.1	-6.2	-6.2	-8.5	-15.2	-17.7	-9.3	-12.5	-20.2	-17.4	-9.7	-8.3	-7.1	-10.7	-15.3	-25.4	-13.6	-6.8	-18.2	-14.7	-15.4	-15.8	-6.9	-14.0
1951-02-27T09:00:00+01:00	-1.8	4.1	4.1	1.8	-2.6	-9.6	3.3	0.1	-8.8	-6.2	2.9	2.6	3.8	1.9	-4.2	-14.1	-2.2	5.4	-7.1	-4.0	-4.6	-3.2	5.3	-4.5
1951-02-27T12:00:00+01:00	-1.1	5.2	5.2	2.9	-3.1	-6.8	2.8	-0.4	-8.6	-5.5	3.4	3.9	5.1	2.4	-2.1	-13.4	-0.9	5.1	-5.0	-3.3	-3.9	-2.6	5.1	-3.4
1951-02-27T15:00:00+01:00	-3.4	3.6	3.6	1.3	-5.1	-9.2	0.8	-2.4	-10.1	-7.7	1.5	2.2	3.4	0.5	-5.0	-15.7	-3.9	4.1	-7.9	-3.7	-4.3	-4.5	4.0	-4.7
1951-02-27T18:00:00+01:00	-7.2	-0.1	-0.1	-2.5	-9.7	-14.0	-3.8	-7.0	-14.8	-11.6	-5.6	-4.2	-3.0	-6.6	-11.0	-19.5	-7.6	-1.1	-13.9	-8.5	-9.1	-11.6	-1.2	-9.5
1951-02-27T21:00:00+01:00	-6.3	0.5	0.5	-1.8	-8.2	-11.9	-2.3	-5.5	-13.3	-10.7	-2.4	-1.5	-0.3	-3.4	-8.6	-18.6	-6.7	0.5	-11.6	-7.4	-8.0	-8.4	0.5	-7.4
1951-02-28T00:00:00+01:00	-6.6	0.2	0.2	-2.1	-8.4	-11.5	-2.4	-5.7	-13.2	-10.9	-2.1	-1.1	0.1	-3.1	-7.8	-18.9	-7.1	0.5	-10.7	-7.5	-8.2	-8.1	0.4	-7.4
1951-02-28T03:00:00+01:00	-7.1	-0.5	-0.5	-2.7	-8.1	-11.2	-3.0	-5.7	-13.8	-11.2	-2.7	-1.8	-0.7	-4.1	-7.6	-19.4	-7.1	-0.2	-11.0	-7.4	-8.1	-8.8	-1.0	-7.2
1951-02-28T06:00:00+01:00	-7.4	-0.9	-0.9	-3.1	-8.5	-11.3	-3.4	-6.1	-14.3	-11.6	-3.0	-2.3	-1.1	-4.4	-8.3	-19.7	-7.4	-0.5	-11.7	-7.7	-8.4	-9.1	-1.3	-7.7
1951-02-28T09:00:00+01:00	-6.4	0.0	0.0	-2.1	-7.2	-10.8	-2.1	-4.8	-13.3	-10.5	-1.1	-1.3	-0.2	-2.5	-7.0	-18.7	-6.3	1.3	-10.4	-5.6	-6.3	-7.2	0.5	-7.1
1951-02-28T12:00:00+01:00	-5.8	1.0	1.0	-1.2	-6.9	-10.5	-1.8	-4.4	-12.9	-10.0	-0.4	-0.8	0.3	-1.8	-6.7	-18.1	-5.9	2.3	-10.1	-4.5	-5.1	-6.5	1.5	-6.9
1951-02-28T15:00:00+01:00	-6.5	0.4	0.4	-1.8	-7.5	-11.0	-2.4	-5.1	-13.4	-10.7	-1.1	-1.1	0.0	-2.6	-6.9	-18.9	-6.6	1.4	-10.3	-5.6	-6.2	-7.3	0.6	-7.4
1951-02-28T18:00:00+01:00	-7.4	-0.5	-0.5	-2.7	-8.2	-11.4	-3.1	-5.8	-13.8	-11.5	-1.8	-1.3	-0.2	-3.2	-7.2	-19.7	-7.6	0.4	-10.6	-6.6	-7.2	-7.9	-0.4	-7.8
1951-02-28T21:00:00+01:00	-6.8	-0.1	-0.1	-2.2	-7.8	-10.3	-2.7	-5.3	-13.2	-11.0	-1.8	-0.9	0.3	-3.3	-6.4	-19.1	-7.0	0.5	-9.8	-6.6	-7.3	-7.9	-0.3	-6.6
1951-03-01T00:00:00+01:00	-6.1	0.6	0.6	-1.6	-7.0	-10.2	-1.9	-4.6	-12.7	-10.2	-1.0	-0.4	0.7	-2.4	-6.3	-18.4	-6.2	1.3	-9.7	-5.9	-6.5	-7.1	0.5	-6.4
1951-03-01T03:00:00+01:00	-6.3	-0.9	-0.9	-2.0	-6.9	-8.6	-1.9	-4.5	-11.7	-10.8	-1.2	-0.4	0.8	-2.8	-5.3	-17.8	-6.3	1.0	-8.2	-5.8	-6.9	-7.0	-0.9	-5.8
1951-03-01T06:00:00+01:00	-5.6	-0.2	-0.2	-1.3	-6.3	-8.2	-1.2	-3.8	-11.2	-10.1	-0.9	0.0	1.2	-2.5	-5.0	-17.1	-5.8	1.4	-7.9	-5.5	-6.6	-6.6	-0.6	-5.5
1951-03-01T09:00:00+01:00	-4.5	0.7	0.7	-0.5	-5.1	-7.3	-0.1	-2.7	-10.2	-9.0	0.4	0.9	2.2	-1.2	-3.9	-16.1	-4.7	2.6	-6.8	-4.4	-5.6	-5.3	0.7	-4.6
1951-03-01T12:00:00+01:00	-4.4	0.7	0.7	-0.4	-4.7	-6.4	0.3	-2.3	-9.6	-9.0	1.0	1.6	2.9	-0.6	-3.0	-16.0	-4.7	3.1	-5.9	-4.2	-5.4	-4.7	1.1	-4.0
1951-03-01T15:00:00+01:00	-4.6	0.7	0.7	-0.5	-5.0	-7.2	0.0	-2.6	-10.0	-9.2	0.9	1.3	2.6	-0.8	-3.5	-16.2	-4.7	2.9	-6.4	-4.2	-5.4	-4.9	0.9	-4.7
1951-03-01T18:00:00+01:00	-5.2	0.1	0.1	-1.0	-5.8	-8.3	-0.8	-3.4	-10.9	-9.8	-0.1	0.4	1.6	-1.8	-4.7	-16.8	-5.5	2.1	-7.5	-4.9	-6.0	-5.9	0.1	-5.5
1951-03-01T21:00:00+01:00	-5.7	-0.4	-0.4	-1.6	-6.2	-9.3	-1.2	-3.8	-11.5	-10.2	-0.7	-0.4	0.8	-2.3	-5.7	-17.2	-5.8	1.5	-8.6	-5.4	-6.6	-6.5	-0.4	-6.5
1951-03-02T00:00:00+01:00	-6.1	-0.8	-0.8	-2.0	-6.8	-9.7	-1.8	-4.4	-12.1	-10.7	-1.4	-1.1	0.2	-3.0	-6.5	-17.7	-6.2	1.0	-9.3	-5.8	-6.9	-7.2	-1.0	-6.7
1951-03-02T03:00:00+01:00	-6.2	-2.6	-2.6	-2.3	-6.8	-9.2	-2.8	-4.3	-10.8	-9.5	-1.6	-1.7	-0.7	-3.3	-6.2	-15.6	-6.2	0.5	-8.7	-5.2	-6.0	-6.6	-2.9	-6.0
1951-03-02T06:00:00+01:00	-6.3	-2.7	-2.7	-2.3	-6.9	-8.6	-2.8	-4.4	-10.5	-9.6	-1.4	-1.3	-0.4	-3.0	-5.6	-15.7	-6.3	0.7	-8.1	-4.9	-5.7	-6.3	-2.6	-5.6
1951-03-02T09:00:00+01:00	-3.1	0.1	0.1	0.4	-3.4	-6.2	0.6	-1.0	-7.6	-6.4	1.5	1.3	2.3	-0.1	-2.9	-12.5	-2.8	3.4	-5.4	-2.9	-3.7	-3.5	0.0	-3.1
1951-03-02T12:00:00+01:00	-1.2	1.9	1.9	2.2	-1.3	-3.7	2.7	1.1	-5.5	-4.5	3.9	3.6	4.6	2.3	-0.4	-10.5	-1.2	5.5	-2.9	-1.0	-1.7	-1.0	2.2	-1.0
1951-03-02T15:00:00+01:00	-2.2	1.2	1.2	1.6	-2.5	-4.6	1.5	0.0	-6.4	-5.5	3.1	3.0	3.9	1.4	-1.1	-11.6	-2.3	4.8	-3.6	-1.4	-2.1	-1.9	1.4	-1.8
1951-03-02T18:00:00+01:00	-3.2	0.6	0.6	1.0	-3.8	-5.6	0.2	-1.4	-7.5	-6.6	1.9	1.9	2.9	0.3	-2.5	-12.6	-3.4	4.1	-5.0	-1.9	-2.6	-3.1	0.7	-2.6
1951-03-02T21:00:00+01:00	-2.7	0.9	0.9	1.2	-3.1	-4.9	0.9	-0.7	-6.8	-6.0	2.2	2.4	3.4	0.5	-2.0	-12.0	-2.6	4.0	-4.5	-2.0	-2.8	-2.8	0.7	-1.8
1951-03-03T00:00:00+01:00	-2.8	0.6	0.6	1.0	-3.2	-5.1	0.8	-0.8	-7.0	-6.1	1.9	2.2	3.1	0.3	-2.0	-12.1	-2.7	3.8	-4.5	-2.3	-3.0	-3.0	0.5	-2.0
1951-03-03T03:00:00+01:00	-3.1	-1.2	-1.2	0.7	-3.3	-5.1	0.7	-1.1	-7.5	-5.6	1.9	2.1	3.1	0.2	-2.4	-11.8	-2.7	3.8	-5.1	-2.3	-3.2	-3.6	-1.2	-2.7
1951-03-03T06:00:00+01:00	-3.0	-1.2	-1.2	0.7	-3.3	-5.2	0.7	-1.1	-7.6	-5.6	1.9	1.9	2.9	0.2	-2.6	-11.8	-2.6	3.9	-5.3	-2.0	-3.0	-3.6	-1.1	-2.9
1951-03-03T09:00:00+01:00	-0.3	1.5	1.5	3.3	-0.6	-3.4	3.4	1.6	-5.3	-2.8	4.7	3.9	4.9	3.0	-0.5	-9.0	0.0	6.8	-3.3	0.9	0.0	-0.8	1.8	-1.0
1951-03-03T12:00:00+01:00	1.2	2.3	2.3	4.2	0.8	-2.3	4.8	3.0	-4.1	-1.3	5.6	5.0	6.0	3.9	0.6	-7.5	1.8	7.3	-2.2	1.2	0.2	0.1	2.3	0.2
1951-03-03T15:00:00+01:00	-0.5	1.1	1.1	3.0	-0.7	-3.1	3.2	1.4	-5.1	-3.0	4.8	4.8	5.9	3.0	0.7	-9.2	0.0	6.1	-2.0	0.0	-1.0	-0.7	1.1	-0.6
1951-03-03T18:00:00+01:00	-2.3	-0.5	-0.5	1.4	-2.5	-4.3	1.5	-0.3	-6.7	-4.8	2.6	2.9	3.9	0.9	-1.5	-11.0	-1.9	4.4	-4.2	-1.8	-2.7	-2.9	-0.6	-1.9
1951-03-03T21:00:00+01:00	-2.3	-0.7	-0.7	1.2	-2.5	-5.2	1.5	-0.3	-6.9	-4.8	2.4	2.4	3.4	0.7	-2.3	-11.0	-1.9	4.3	-5.0	-2.0	-2.9	-3.1	-0.7	-2.4
1951-03-04T00:00:00+01:00	-3.2	-1.4	-1.4	0.5	-3.4	-5.7	0.6	-1.2	-7.7	-5.7	1.6	1.8	2.8	-0.1	-2.8	-11.9	-2.8	3.5	-5.5	-2.8	-3.7	-3.9	-1.5	-3.2
1951-03-04T03:00:00+01:00	-3.5	-0.2	-0.2	0.1	-3.8	-6.9	0.3	-1.4	-7.9	-6.8	0.6	1.3	2.2	-0.9	-3.7	-12.6	-3.1	2.9	-5.9	-3.8	-5.0	-4.1	-0.2	-3.5
1951-03-04T06:00:00+01:00	-3.8	-0.6	-0.6	-0.3	-4.2	-7.6	-0.1	-1.8	-8.5	-7.1	0.0	0.4	1.4	-1.5	-4.5	-12.9	-3.4	2.4	-6.8	-4.3	-5.4	-4.7	-0.7	-4.3
1951-03-04T09:00:00+01:00	-1.7	1.2	1.2	1.5	-2.0	-5.9	2.1	0.4	-6.6	-5.0	1.7	2.0	2.9	0.3	-2.9	-10.8	-1.1	4.1	-5.1	-2.7	-3.8	-2.9	1.1	-2.4
1951-03-04T12:00:00+01:00	-0.1	2.5	2.5	2.9	-0.9	-5.2	3.2	1.5	-5.7	-3.5	2.3	2.6	3.5	0.8	-2.4	-9.3	0.6	4.8	-4.7	-2.1	-3.2	-2.4	1.8	-1.4
1951-03-04T15:00:00+01:00	-2.7	0.5	0.5	0.8	-3.1	-6.0	1.0	-0.7	-7.2	-6.0	1.2	1.8	2.7	-0.3	-2.9	-11.8	-2.1	3.5	-5.2	-2.9	-4.1	-3.5	0.5	-2.6
1951-03-04T18:00:00+01:00	-4.2	-0.8	-0.8	-0.4	-4.7	-7.6	-0.6	-2.2	-8.6	-7.6	0.1	0.6	1.5	-1.4	-4.3	-13.4	-4.0	2.5	-6.6	-4.0	-5.1	-4.6	-0.5	-4.1
1951-03-04T21:00:00+01:00	-4.6	-1.1	-1.1	-0.8	-5.0	-7.7	-0.9	-2.6	-8.8	-7.9	-0.2	0.4	1.3	-1.6	-4.4	-13.7	-4.3	2.2	-6.6	-4.2	-5.4	-4.9	-0.8	-4.3
1951-03-05T00:00:00+01:00	-4.9	-1.4	-1.4	-1.1	-5.1	-8.0	-1.0	-2.6	-9.1	-8.2	-0.3	0.1	1.0	-1.8	-4.8	-14.0	-4.7	2.1	-7.1	-4.3	-5.4	-5.0	-1.0	-4.6
1951-03-05T03:00:00+01:00	-4.6	-1.7	-1.7	-0.9	-4.3	-6.9	-0.2	-2.0	-8.9	-8.1	1.1	1.1	2.1	-0.7	-3.2	-13.9	-4.4	3.1	-6.6	-3.1	-4.1	-4.5	-1.7	-4.2
1951-03-05T06:00:00+01:00	-3.9	-1.1	-1.1	-0.4	-3.6	-5.7	0.5	-1.3	-8.1	-7.4	1.7	1.8	2.9	-0.1	-2.4	-13.2	-3.7	3.7	-5.7	-2.6	-3.5	-3.9	-1.2	-3.1
1951-03-05T09:00:00+01:00	-1.7	0.8	0.8	1.6	-1.4	-3.4	2.8	1.0	-5.9	-5.2	4.0	4.0	5.0	2.1	0.1	-11.0	-1.5	5.7	-3.2	-0.9	-1.9	-1.7	0.8	-1.0
1951-03-05T12:00:00+01:00	-1.3	1.0	1.0	1.8	-0.9	-2.7	3.3	1.5	-5.5	-4.8	4.2	4.3	5.3	2.3	0.4	-10.7	-1.2	5.9	-2.9	-0.9	-1.9	-1.5	1.0	-0.6
1951-03-05T15:00:00+01:00	-2.0	0.5	0.5	1.3	-1.5	-3.1	2.6	0.8	-5.9	-5.5	4.0	4.1	5.1	2.2	0.3	-11.3	-1.7	5.6	-3.0	-1.0	-2.0	-1.6	0.7	-1.0
1951-03-05T18:00:00+01:00	-2.6	0.0	0.0	0.8	-2.1	-3.7	2.1	0.3	-6.5	-6.1	3.2	3.5	4.6	1.4	-0.5	-11.9	-2.4	4.9	-3.8	-1.8	-2.8	-2.4	0.0	-1.4
1951-03-05T21:00:00+01:00	-2.4	0.2	0.2	0.9	-2.0	-3.7	2.1	0.3	-6.5	-5.9	3.1	3.5	4.5	1.3	-0.4	-11.7	-2.0	4.8	-3.8	-1.9	-2.9	-2.5	-0.1	-1.5
1951-03-06T00:00:00+01:00	-2.5	0.3	0.3	1.0	-2.1	-3.4	2.0	0.2	-6.3	-6.0	3.7	4.0	5.0	1.8	0.1	-11.8	-2.2	5.3	-3.2	-1.2	-2.2	-2.0	0.4	-1.4
1951-03-06T03:00:00+01:00	-2.4	-2.7	-2.7	0.9	-3.4	-4.2	0.9	-0.9	-7.1	-5.4	2.2	2.9	4.0	0.5	-0.9	-10.8	-2.1	3.8	-4.1	-2.1	-2.7	-2.3	-3.3	-2.0
1951-03-06T06:00:00+01:00	-2.2	-3.0	-3.0	0.6	-2.4	-3.3	1.9	0.1	-5.6	-5.2	3.3	4.0	5.1	1.7	-0.4	-10.6	-2.6	4.9	-3.6	-1.5	-2.1	-1.2	-2.2	-0.8
1951-03-06T09:00:00+01:00	2.9	2.6	2.6	6.2	2.0	-1.8	6.3	4.5	-2.6	-0.1	7.5	7.0	8.1	5.9	2.2	-5.5	2.1	9.6	-1.0	3.5	2.9	3.1	2.6	1.0
1951-03-06T12:00:00+01:00	4.4	4.5	4.5	8.2	3.2	-1.6	7.5	5.7	-1.7	1.4	9.6	8.0	9.2	8.0	2.8	-4.0	3.7	12.0	-0.4	6.5	5.9	5.1	4.9	1.4
1951-03-06T15:00:00+01:00	1.8	2.1	2.1	5.7	0.5	-3.0	4.8	3.0	-3.9	-1.2	6.7	6.0	7.2	5.0	1.1	-6.6	0.9	9.0	-2.1	3.5	2.9	2.2	2.0	-0.3
1951-03-06T18:00:00+01:00	-0.8	-0.7	-0.7	3.0	-2.2	-4.7	2.2	0.3	-6.0	-3.7	3.8	3.7	4.8	2.2	-0.9	-9.2	-1.2	6.2	-4.1	0.8	0.2	-0.7	-0.9	-1.9
1951-03-06T21:00:00+01:00	-1.7	-1.4	-1.4	2.2	-2.9	-5.1	1.4	-0.4	-6.7	-4.6	3.2	3.2	4.3	1.6	-1.1	-10.1	-1.8	5.5	-4.3	0.3	-0.3	-1.3	-1.5	-2.3
1951-03-07T00:00:00+01:00	-1.7	-1.5	-1.5	2.1	-2.9	-5.2	1.5	-0.4	-6.8	-4.7	3.2	3.0	4.1	1.6	-1.4	-10.1	-1.8	5.5	-4.6	0.3	-0.3	-1.3	-1.5	-2.5
1951-03-07T03:00:00+01:00	-2.0	-0.7	-0.7	2.5	-2.8	-5.1	1.5	-0.3	-7.6	-5.1	3.4	2.9	4.1	1.7	-2.1	-11.1	-1.3	5.7	-5.2	0.5	-0.5	-2.1	-0.6	-2.5
1951-03-07T06:00:00+01:00	-2.2	-1.0	-1.0	2.1	-2.8	-5.2	1.5	-0.3	-7.5	-5.3	3.3	2.9	4.1	1.7	-1.9	-11.3	-1.8	5.5	-5.0	0.1	-0.9	-2.1	-0.7	-2.4
1951-03-07T09:00:00+01:00	-0.3	0.5	0.5	3.7	-1.0	-4.0	3.3	1.5	-6.1	-3.4	4.8	4.0	5.3	3.1	-0.9	-9.4	0.3	6.9	-4.0	1.4	0.4	-0.7	0.7	-1.2
1951-03-07T12:00:00+01:00	2.3	3.5	3.5	6.6	0.9	-3.3	5.3	3.4	-4.8	-0.8	6.8	5.5	6.8	5.1	0.6	-6.7	2.3	9.1	-2.6	3.9	2.9	1.3	2.9	-0.7
1951-03-07T15:00:00+01:00	0.9	2.0	2.0	5.1	-0.1	-4.0	4.3	2.4	-5.4	-2.2	5.5	4.7	6.0	3.8	-0.4	-8.1	1.1	7.8	-3.5	2.1	1.2	0.0	1.6	-1.0
1951-03-07T18:00:00+01:00	-1.9	-0.8	-0.8	2.4	-2.8	-5.5	1.6	-0.3	-7.5	-5.0	3.1	2.7	4.0	1.4	-2.2	-11.0	-1.5	5.5	-5.4	0.0	-1.0	-2.4	-0.8	-2.7
1951-03-07T21:00:00+01:00	-3.0	-1.9	-1.9	1.3	-3.6	-5.8	0.8	-1.1	-8.2	-6.1	2.4	2.1	3.4	0.8	-2.5	-12.1	-2.4	4.6	-5.7	-0.8	-1.8	-3.0	-1.6	-3.1
1951-03-08T00:00:00+01:00	-2.7	-1.7	-1.7	1.4	-3.1	-5.9	1.2	-0.6	-8.0	-5.8	2.8	2.5	3.7	1.1	-2.3	-11.8	-2.3	4.8	-5.5	-0.8	-1.8	-2.7	-1.4	-3.0
1951-03-08T03:00:00+01:00	-2.4	-1.6	-1.6	1.5	-3.4	-5.9	0.9	-0.9	-8.5	-6.2	2.0	2.2	3.3	0.5	-2.6	-11.9	-2.3	4.3	-6.0	-1.4	-2.4	-3.6	-1.7	-3.2
1951-03-08T06:00:00+01:00	-2.3	-0.9	-0.9	2.1	-3.5	-5.9	0.8	-1.0	-8.6	-6.1	2.1	2.3	3.3	0.7	-2.5	-11.8	-2.4	4.8	-5.9	-0.6	-1.6	-3.5	-1.2	-3.4
1951-03-08T09:00:00+01:00	0.6	1.8	1.8	4.9	-0.6	-4.3	3.7	1.9	-6.4	-3.3	5.2	4.6	5.6	3.7	-0.7	-8.9	0.2	7.7	-4.1	1.9	1.0	-0.4	1.7	-1.8
1951-03-08T12:00:00+01:00	1.4	2.9	2.9	6.0	0.1	-3.3	4.4	2.6	-5.4	-2.4	5.6	5.2	6.2	4.2	0.1	-8.1	1.2	8.8	-3.3	3.1	2.2	0.1	2.8	-0.7
1951-03-08T15:00:00+01:00	-0.1	1.1	1.1	4.1	-1.3	-3.9	3.0	1.2	-6.5	-4.0	4.2	4.1	5.1	2.8	-0.9	-9.6	-0.2	7.1	-4.3	1.5	0.6	-1.4	1.1	-1.4
1951-03-08T18:00:00+01:00	-1.9	-0.7	-0.7	2.3	-2.9	-5.0	1.4	-0.4	-7.8	-5.8	2.7	2.8	3.9	1.3	-1.9	-11.4	-2.0	5.4	-5.3	-0.1	-1.0	-2.9	-0.5	-2.5
1951-03-08T21:00:00+01:00	-2.4	-1.3	-1.3	1.8	-3.1	-5.2	1.2	-0.6	-8.1	-6.2	2.4	2.6	3.7	1.0	-2.1	-11.8	-2.4	4.9	-5.5	-0.6	-1.6	-3.2	-1.0	-2.8
1951-03-09T00:00:00+01:00	-2.5	-1.4	-1.4	1.7	-3.3	-5.1	1.0	-0.8	-8.1	-6.4	2.5	2.8	3.8	1.0	-2.0	-12.0	-2.8	4.9	-5.4	-0.8	-1.8	-3.1	-1.1	-2.8
1951-03-09T03:00:00+01:00	-2.1	0.0	0.0	2.1	-3.2	-5.9	1.5	-0.4	-7.9	-6.7	2.7	2.6	3.8	1.1	-2.4	-12.8	-2.6	5.2	-5.6	-1.0	-2.3	-3.0	-0.1	-2.7
1951-03-09T06:00:00+01:00	-2.5	-0.4	-0.4	1.7	-3.5	-6.0	1.2	-0.7	-8.1	-7.1	2.4	2.3	3.4	0.9	-2.8	-13.2	-3.0	5.1	-6.0	-1.1	-2.4	-3.3	-0.3	-2.8
1951-03-09T09:00:00+01:00	-1.0	1.1	1.1	3.2	-1.8	-5.2	2.8	0.9	-6.8	-5.5	4.0	3.5	4.7	2.4	-1.7	-11.6	-1.7	6.7	-4.9	0.5	-0.8	-1.7	1.3	-2.0
1951-03-09T12:00:00+01:00	-0.8	1.2	1.2	3.3	-1.5	-4.2	3.2	1.3	-6.3	-5.3	4.6	4.1	5.3	3.1	-0.7	-11.5	-1.4	7.2	-3.9	1.3	0.0	-1.1	1.9	-1.4
1951-03-09T15:00:00+01:00	-0.8	1.4	1.4	3.5	-2.1	-5.0	2.6	0.7	-6.8	-5.3	4.1	3.7	4.8	2.6	-1.2	-11.4	-1.4	6.7	-4.4	0.9	-0.4	-1.6	1.4	-1.9
1951-03-09T18:00:00+01:00	-2.2	-0.3	-0.3	1.8	-3.5	-6.4	1.2	-0.7	-8.3	-6.7	1.6	1.6	2.8	0.0	-3.4	-12.8	-2.7	4.6	-6.7	-1.5	-2.8	-4.1	-0.8	-3.1
1951-03-09T21:00:00+01:00	-3.3	-1.5	-1.5	0.6	-4.3	-6.7	0.3	-1.6	-9.2	-7.8	0.8	1.0	2.1	-0.8	-3.5	-13.9	-3.2	3.4	-6.7	-2.8	-4.1	-5.0	-2.0	-3.5
1951-03-10T00:00:00+01:00	-3.2	-1.4	-1.4	0.7	-4.3	-6.9	0.4	-1.5	-9.0	-7.8	1.2	1.3	2.4	-0.3	-3.6	-13.9	-3.3	3.8	-6.9	-2.3	-3.5	-4.5	-1.5	-3.6
1951-03-10T03:00:00+01:00	-3.8	-3.2	-3.2	0.0	-4.7	-6.2	-0.2	-2.1	-9.3	-7.4	0.6	1.2	2.6	-1.0	-3.1	-13.8	-3.4	3.3	-6.7	-3.0	-4.0	-4.8	-3.7	-3.7
1951-03-10T06:00:00+01:00	-3.4	-3.0	-3.0	0.2	-4.2	-5.7	0.3	-1.7	-8.8	-7.0	1.5	1.7	3.1	-0.1	-2.6	-13.4	-3.0	4.0	-6.2	-2.3	-3.3	-3.9	-3.1	-3.2
1951-03-10T09:00:00+01:00	0.4	1.0	1.0	4.3	-0.1	-2.1	4.4	2.5	-5.1	-3.2	7.0	5.7	7.2	5.5	1.5	-9.6	0.0	9.5	-2.1	3.1	2.2	1.7	2.4	-0.4
1951-03-10T12:00:00+01:00	3.8	4.4	4.4	7.6	3.1	-0.6	7.5	5.6	-2.4	0.2	9.5	8.3	9.7	7.9	3.7	-6.2	3.8	12.0	0.1	5.3	4.3	4.1	4.9	2.1
1951-03-10T15:00:00+01:00	2.2	2.9	2.9	6.1	1.4	-1.2	5.8	3.9	-3.6	-1.5	7.2	7.1	8.6	5.7	2.5	-7.8	1.8	9.8	-1.1	3.0	2.0	1.9	2.7	1.4
1951-03-10T18:00:00+01:00	-0.9	-0.9	-0.9	2.4	-1.7	-3.2	2.8	0.9	-6.0	-4.6	3.7	4.3	5.7	2.1	0.3	-11.0	-0.8	6.0	-3.3	-0.8	-1.8	-1.7	-1.0	-0.1
1951-03-10T21:00:00+01:00	-1.1	-0.3	-0.3	2.9	-2.5	-5.0	2.0	0.1	-7.4	-4.7	3.1	3.2	4.6	1.5	-1.5	-11.1	-1.0	5.9	-5.1	-0.3	-1.3	-2.3	-1.2	-2.2
1951-03-11T00:00:00+01:00	-1.7	-0.9	-0.9	2.3	-2.8	-4.7	1.7	-0.2	-7.4	-5.3	3.3	3.3	4.8	1.7	-1.1	-11.7	-1.6	5.9	-4.7	-0.1	-1.1	-2.1	-1.1	-2.1
1951-03-11T03:00:00+01:00	-1.1	-1.2	-1.2	2.6	-1.7	-3.4	2.5	0.5	-6.1	-5.1	3.2	3.8	5.3	1.6	-0.4	-10.8	-1.0	5.6	-3.5	-1.0	-2.1	-2.1	-1.7	-1.3
1951-03-11T06:00:00+01:00	-1.1	-1.3	-1.3	2.5	-1.7	-2.9	2.5	0.5	-6.0	-5.2	3.1	3.8	5.3	1.5	-0.5	-10.8	-1.0	5.5	-3.6	-1.0	-2.1	-2.2	-1.8	-1.0
1951-03-11T09:00:00+01:00	0.7	0.5	0.5	4.3	0.2	-1.1	4.3	2.3	-4.3	-3.4	5.9	5.6	7.1	4.3	1.6	-9.0	0.6	8.2	-1.5	1.9	0.8	0.6	0.9	0.2
1951-03-11T12:00:00+01:00	5.1	5.1	5.1	8.9	4.9	1.6	9.1	7.1	0.0	1.1	11.3	10.4	11.8	9.7	6.7	-4.6	4.8	13.3	3.6	6.6	5.5	6.0	6.0	3.8
1951-03-11T15:00:00+01:00	3.5	3.4	3.4	7.2	3.0	0.8	7.2	5.2	-1.3	-0.6	7.4	8.3	9.8	5.8	5.1	-6.2	3.5	10.0	2.0	3.7	2.6	2.1	2.7	3.6
1951-03-11T18:00:00+01:00	-1.2	-1.7	-1.7	2.1	-1.5	-3.2	2.7	0.7	-5.1	-5.2	3.1	4.6	6.1	1.5	0.9	-10.9	-1.3	5.2	-2.2	-1.6	-2.7	-2.2	-2.1	0.5
1951-03-11T21:00:00+01:00	-2.4	-2.0	-2.0	1.8	-2.6	-4.9	1.6	-0.4	-6.1	-6.4	2.9	3.7	5.2	1.3	-1.7	-12.1	-3.4	5.9	-4.7	-0.7	-1.8	-2.4	-1.4	-2.2
1951-03-12T00:00:00+01:00	-3.3	-2.7	-2.7	1.1	-3.9	-6.1	0.3	-1.7	-8.3	-7.4	1.2	1.4	2.8	-0.4	-3.6	-13.1	-3.9	4.6	-6.7	-1.3	-2.4	-4.1	-2.7	-3.8
1951-03-12T03:00:00+01:00	-3.6	-1.4	-1.4	0.8	-3.8	-5.0	0.6	-1.2	-8.0	-8.2	1.1	2.3	3.8	-0.3	-2.4	-14.6	-4.3	4.4	-6.1	-2.2	-3.3	-4.7	-0.9	-1.8
1951-03-12T06:00:00+01:00	-1.8	-0.8	-0.8	1.4	-2.1	-4.5	2.3	0.5	-7.4	-6.4	1.4	2.7	4.2	0.0	-1.7	-12.8	-1.0	3.8	-5.4	-3.5	-4.6	-4.4	-1.5	-1.5
1951-03-12T09:00:00+01:00	1.5	2.8	2.8	5.0	1.2	-2.4	5.6	3.8	-4.5	-3.1	6.8	6.2	7.7	5.4	1.2	-9.4	1.5	8.8	-2.5	1.4	0.3	1.0	3.5	0.6
1951-03-12T12:00:00+01:00	3.5	4.7	4.7	6.9	3.8	-0.9	8.2	6.4	-2.0	-1.1	9.4	8.7	10.1	8.0	3.8	-7.4	2.6	11.4	0.1	4.2	3.0	3.6	6.1	2.3
1951-03-12T15:00:00+01:00	1.2	2.6	2.6	4.8	0.7	-3.8	5.1	3.3	-5.0	-3.4	5.0	5.5	6.9	3.6	1.0	-9.7	1.5	7.5	-2.6	0.4	-0.8	-0.8	2.1	-0.1
1951-03-12T18:00:00+01:00	-2.4	-0.9	-0.9	1.3	-3.0	-7.3	1.4	-0.4	-8.5	-7.0	1.6	2.1	3.5	0.2	-3.0	-13.3	-2.3	4.0	-6.6	-2.8	-4.0	-4.2	-1.3	-3.1
1951-03-12T21:00:00+01:00	-3.9	-1.8	-1.8	0.4	-4.7	-7.2	-0.3	-2.1	-9.6	-8.5	0.5	1.4	2.8	-0.9	-3.6	-14.9	-4.1	3.1	-7.3	-4.3	-5.4	-5.3	-2.2	-4.2
1951-03-13T00:00:00+01:00	-7.7	-5.1	-5.1	-2.9	-8.9	-8.7	-4.4	-6.3	-13.5	-12.2	-4.0	-3.0	-1.5	-5.3	-7.4	-18.6	-7.5	-0.4	-11.1	-6.0	-7.2	-9.8	-5.8	-7.0
1951-03-13T03:00:00+01:00	-6.5	-1.9	-1.9	-3.0	-7.4	-6.2	-2.4	-5.2	-11.6	-11.4	-3.6	-2.0	-0.6	-5.5	-6.5	-17.9	-4.5	0.3	-10.5	-6.7	-7.9	-9.8	-2.0	-3.7
1951-03-13T06:00:00+01:00	-5.8	-1.6	-1.6	-2.6	-6.4	-6.3	-1.5	-4.3	-10.9	-10.7	-2.1	-0.9	0.6	-4.0	-5.9	-17.3	-3.6	0.9	-9.9	-6.3	-7.5	-8.3	-1.4	-3.5
1951-03-13T09:00:00+01:00	-0.3	2.8	2.8	1.8	-1.0	-2.7	4.0	1.2	-7.2	-5.2	1.1	2.3	3.7	-0.7	-1.8	-11.7	2.8	3.6	-5.8	-4.7	-6.0	-5.0	1.3	-0.3
1951-03-13T12:00:00+01:00	-0.5	3.1	3.1	2.0	-1.4	-1.4	3.5	0.7	-7.0	-5.4	2.0	3.0	4.4	0.1	-1.1	-12.0	2.8	4.5	-5.1	-3.7	-4.9	-4.2	2.2	0.1
1951-03-13T15:00:00+01:00	-2.9	2.5	2.5	1.4	-4.1	-5.4	0.9	-1.9	-9.5	-7.8	1.6	1.6	3.1	-0.3	-3.3	-14.4	-1.1	4.6	-7.4	-2.6	-3.8	-4.6	2.3	-3.7
1951-03-13T18:00:00+01:00	-7.7	-2.0	-2.0	-3.1	-8.2	-10.0	-3.2	-6.0	-13.2	-12.7	-1.0	-1.3	0.1	-2.8	-7.0	-19.2	-7.0	1.6	-11.0	-5.4	-6.6	-7.1	-0.6	-7.4
1951-03-13T21:00:00+01:00	-7.2	-1.7	-1.7	-2.7	-8.0	-9.4	-3.0	-5.8	-12.8	-12.2	-1.3	-1.2	0.2	-3.2	-6.6	-18.7	-6.7	1.4	-10.6	-5.5	-6.8	-7.5	-0.9	-7.0
1951-03-14T00:00:00+01:00	-7.0	-1.2	-1.2	-2.2	-8.1	-9.1	-3.1	-5.9	-12.7	-12.0	-1.5	-1.0	0.5	-3.4	-6.2	-18.5	-6.3	1.4	-10.3	-5.5	-6.7	-7.7	-0.9	-6.8
1951-03-14T03:00:00+01:00	-6.5	-4.5	-4.5	-1.9	-7.5	-9.9	-3.1	-4.9	-12.7	-11.3	-1.7	-1.4	0.0	-3.2	-6.1	-17.7	-6.2	1.2	-9.9	-4.9	-6.2	-7.9	-4.1	-7.6
1951-03-14T06:00:00+01:00	-5.3	-3.8	-3.8	-1.3	-6.3	-8.7	-1.9	-3.7	-11.7	-10.1	-1.4	-1.0	0.4	-2.9	-5.7	-16.6	-4.9	1.6	-9.4	-4.9	-6.2	-7.6	-3.7	-6.3
1951-03-14T09:00:00+01:00	0.9	1.7	1.7	4.2	-0.4	-2.6	4.1	2.2	-6.2	-4.0	4.3	4.2	5.6	2.9	-0.1	-10.4	1.8	7.0	-3.9	0.4	-0.9	-1.8	1.6	-0.6
1951-03-14T12:00:00+01:00	3.7	5.0	5.0	7.5	3.2	1.8	7.6	5.8	-2.5	-1.1	9.0	9.1	10.5	7.5	5.9	-7.5	4.8	10.8	2.1	3.7	2.5	2.8	5.5	2.9
1951-03-14T15:00:00+01:00	3.0	4.3	4.3	6.8	2.5	1.2	7.0	5.2	-2.5	-1.8	8.2	9.0	10.4	6.7	5.4	-8.3	3.4	10.0	1.6	2.9	1.7	2.0	4.7	2.9
1951-03-14T18:00:00+01:00	-1.9	-0.4	-0.4	2.1	-3.4	-2.8	1.0	-0.8	-6.9	-6.7	1.6	3.9	5.3	0.2	-0.4	-13.2	-2.2	4.4	-4.2	-2.8	-4.1	-4.5	-0.9	-0.7
1951-03-14T21:00:00+01:00	-2.9	-1.4	-1.4	1.1	-4.4	-4.5	0.1	-1.7	-9.2	-7.7	0.4	1.3	2.7	-1.0	-3.4	-14.2	-2.7	3.6	-7.2	-3.1	-4.4	-5.7	-1.7	-2.9
1951-03-15T00:00:00+01:00	-2.5	-0.8	-0.8	1.7	-4.1	-4.8	0.4	-1.5	-9.1	-7.3	0.7	1.7	3.1	-0.7	-3.4	-13.8	-2.6	3.8	-7.1	-2.8	-4.1	-5.5	-1.5	-3.3
1951-03-15T03:00:00+01:00	-3.1	-3.7	-3.7	1.0	-4.7	-4.5	-0.2	-2.4	-8.7	-6.9	0.0	1.4	3.1	-1.6	-3.1	-12.6	-3.4	3.0	-6.7	-3.9	-4.9	-5.5	-4.7	-3.0
1951-03-15T06:00:00+01:00	-1.7	-3.2	-3.2	1.4	-2.8	-3.8	1.7	-0.5	-7.2	-5.5	1.5	2.4	4.2	0.0	-1.8	-11.2	-1.6	4.1	-5.4	-3.3	-4.3	-3.9	-3.6	-1.7
1951-03-15T09:00:00+01:00	6.3	5.1	5.1	9.8	5.5	1.8	10.1	7.8	0.0	2.5	11.8	10.5	12.3	10.3	6.2	-3.2	6.5	13.8	2.6	6.2	5.2	6.4	6.1	3.7
1951-03-15T12:00:00+01:00	9.1	7.7	7.7	12.4	8.1	4.3	12.6	10.4	2.2	5.2	13.2	12.4	14.1	11.7	8.2	-0.5	9.7	15.4	4.7	7.7	6.7	7.8	7.7	6.2
1951-03-15T15:00:00+01:00	6.2	5.0	5.0	9.7	5.1	2.1	9.6	7.3	0.1	2.4	9.7	10.3	12.0	8.2	5.9	-3.4	6.6	12.1	2.3	4.6	3.6	4.3	4.3	4.6
1951-03-15T18:00:00+01:00	-2.2	-2.5	-2.5	2.1	-3.6	-4.1	1.0	-1.3	-7.6	-6.0	1.7	2.5	4.3	0.2	-2.5	-11.7	-3.0	4.9	-6.1	-2.3	-3.3	-3.7	-2.9	-2.5
1951-03-15T21:00:00+01:00	-3.7	-4.1	-4.1	0.5	-5.0	-4.8	-0.5	-2.7	-8.7	-7.5	1.0	1.3	3.1	-0.5	-3.1	-13.2	-4.5	4.3	-6.7	-2.0	-3.0	-4.4	-3.5	-3.2
1951-03-16T00:00:00+01:00	-4.0	-4.3	-4.3	0.3	-5.0	-5.5	-0.5	-2.8	-8.8	-7.8	0.6	0.9	2.6	-0.9	-4.2	-13.6	-4.8	4.3	-7.8	-1.9	-2.9	-4.8	-3.4	-3.5
1951-03-16T03:00:00+01:00	-3.3	-3.1	-3.1	0.5	-4.2	-5.7	0.1	-1.9	-9.1	-7.5	1.0	1.6	3.2	-0.6	-3.5	-13.3	-3.6	4.1	-7.1	-2.3	-3.5	-4.5	-2.4	-3.6
1951-03-16T06:00:00+01:00	-2.7	-2.9	-2.9	0.7	-3.7	-5.9	0.6	-1.4	-9.3	-7.0	1.1	1.2	2.9	-0.6	-3.6	-12.8	-3.0	3.9	-7.2	-2.7	-3.8	-4.5	-2.6	-3.8
1951-03-16T09:00:00+01:00	5.7	4.0	4.0	7.6	4.1	0.0	8.4	6.3	-2.7	1.4	6.0	6.6	8.2	4.4	2.1	-4.4	6.8	8.6	-1.5	1.0	-0.2	0.5	2.1	2.6
1951-03-16T12:00:00+01:00	5.1	4.1	4.1	7.7	4.0	2.4	8.3	6.3	-1.5	0.8	7.6	8.2	9.9	6.0	4.5	-5.0	5.6	10.4	0.8	2.9	1.8	2.1	3.9	4.2
1951-03-16T15:00:00+01:00	1.6	1.1	1.1	4.7	0.4	-0.2	4.7	2.7	-4.6	-2.7	4.6	5.6	7.3	3.0	1.7	-8.5	2.1	7.4	-2.0	0.5	-0.7	-1.0	0.9	1.5
1951-03-16T18:00:00+01:00	-0.7	-0.9	-0.9	2.7	-1.7	-3.2	2.6	0.6	-6.8	-4.9	3.2	3.8	5.5	1.6	-0.7	-10.7	-0.7	5.8	-4.4	-1.4	-2.5	-2.4	-0.7	-1.0
1951-03-16T21:00:00+01:00	-0.7	-1.0	-1.0	2.6	-1.8	-3.1	2.5	0.4	-6.9	-5.0	3.2	3.8	5.5	1.6	-0.8	-10.8	-1.0	5.8	-4.5	-1.3	-2.5	-2.3	-0.6	-1.0
1951-03-17T00:00:00+01:00	-1.0	-1.2	-1.2	2.4	-1.9	-3.6	2.4	0.4	-7.0	-5.3	3.2	3.8	5.5	1.6	-0.8	-11.1	-1.4	5.8	-4.4	-1.1	-2.3	-2.3	-0.7	-1.4
1951-03-17T03:00:00+01:00	-0.6	-0.1	-0.1	2.8	-1.5	-2.9	3.1	1.0	-6.3	-5.0	3.9	4.6	6.3	2.4	-0.1	-11.2	-0.4	6.0	-3.7	-1.2	-2.5	-2.1	0.4	-0.4
1951-03-17T06:00:00+01:00	-0.4	0.0	0.0	2.9	-1.2	-2.2	3.4	1.3	-6.1	-4.7	3.5	4.4	6.2	2.0	-0.2	-11.0	0.3	5.9	-3.9	-1.0	-2.2	-2.5	0.3	0.2
1951-03-17T09:00:00+01:00	1.2	0.9	0.9	3.9	0.5	-0.7	5.1	3.0	-4.7	-3.2	4.3	5.3	7.0	2.8	0.6	-9.4	2.2	6.7	-3.1	-0.6	-1.8	-1.7	1.1	1.8
1951-03-17T12:00:00+01:00	3.0	2.9	2.9	5.9	2.1	-0.2	6.7	4.6	-3.0	-1.4	5.7	7.0	8.7	4.2	2.3	-7.6	3.3	8.2	-1.3	0.6	-0.7	-0.3	2.6	2.4
1951-03-17T15:00:00+01:00	3.3	4.3	4.3	7.3	1.8	-2.2	6.5	4.4	-3.7	-1.1	6.9	7.3	9.0	5.4	2.3	-7.3	2.4	9.5	-1.4	1.9	0.6	0.9	3.9	0.6
1951-03-17T18:00:00+01:00	-2.9	-1.7	-1.7	1.3	-4.5	-5.1	0.1	-2.0	-8.8	-7.2	1.1	1.8	3.5	-0.4	-2.6	-13.4	-2.7	4.3	-6.2	-2.1	-3.3	-4.9	-1.3	-2.9
1951-03-17T21:00:00+01:00	-4.8	-3.4	-3.4	-0.5	-6.1	-6.5	-1.4	-3.5	-10.7	-9.2	-1.1	0.2	2.0	-2.5	-4.1	-15.4	-4.8	2.0	-7.7	-4.4	-5.7	-7.1	-3.6	-4.7
1951-03-18T00:00:00+01:00	-4.4	-3.0	-3.0	0.0	-6.0	-7.2	-1.3	-3.4	-10.7	-8.7	-0.7	0.5	2.2	-2.2	-4.0	-14.9	-4.8	2.1	-7.7	-4.5	-5.7	-6.7	-3.5	-5.4
1951-03-18T03:00:00+01:00	-2.3	-1.0	-1.0	1.5	-4.1	-7.7	0.5	-1.5	-9.9	-7.1	-0.2	1.0	2.4	-1.7	-4.4	-13.5	-3.0	2.7	-8.1	-4.9	-6.4	-6.1	-2.7	-4.7
1951-03-18T06:00:00+01:00	-1.5	-1.0	-1.0	1.5	-2.6	-5.9	2.0	0.0	-8.1	-6.3	0.3	1.7	3.2	-1.2	-3.3	-12.6	-0.9	3.3	-7.0	-4.7	-6.2	-5.6	-2.0	-2.7
1951-03-18T09:00:00+01:00	2.3	3.3	3.3	5.8	1.2	-1.5	5.7	3.8	-4.7	-2.5	6.2	6.3	7.7	4.7	1.3	-8.9	2.7	8.7	-2.4	1.3	-0.2	0.3	3.4	0.8
1951-03-18T12:00:00+01:00	0.5	2.0	2.0	4.5	-0.5	-3.6	4.1	2.2	-6.0	-4.3	5.3	5.1	6.6	3.8	0.3	-10.7	0.6	8.1	-3.3	0.8	-0.7	-0.7	2.7	-0.8
1951-03-18T15:00:00+01:00	-1.3	-0.4	-0.4	2.1	-2.6	-4.2	2.0	0.1	-8.1	-6.0	2.4	2.7	4.2	0.9	-2.2	-12.4	-0.1	4.9	-5.9	-2.0	-3.5	-3.5	-0.4	-1.7
1951-03-18T18:00:00+01:00	-2.8	-1.4	-1.4	1.1	-3.8	-5.6	0.8	-1.2	-9.1	-7.5	2.3	2.5	4.0	0.8	-2.3	-13.9	-2.2	4.5	-6.0	-2.8	-4.3	-3.6	-0.8	-3.3
1951-03-18T21:00:00+01:00	-2.3	-1.0	-1.0	1.5	-3.2	-4.8	1.4	-0.6	-8.1	-7.1	2.8	3.4	4.9	1.3	-1.1	-13.4	-1.9	5.1	-4.8	-2.3	-3.8	-3.1	-0.3	-2.5
1951-03-19T00:00:00+01:00	-1.6	-0.4	-0.4	2.2	-2.6	-4.1	1.9	0.0	-7.6	-6.4	3.3	4.0	5.5	1.8	-0.5	-12.7	-1.2	5.4	-4.2	-1.9	-3.4	-2.6	0.1	-1.9
1951-03-19T03:00:00+01:00	-2.3	-3.2	-3.2	1.8	-2.8	-3.9	2.0	-0.5	-7.3	-5.8	2.6	3.5	5.2	1.2	-1.5	-11.8	-2.3	4.8	-4.5	-2.2	-3.4	-2.9	-2.7	-1.9
1951-03-19T06:00:00+01:00	-1.1	-2.2	-2.2	2.8	-1.7	-2.7	3.2	0.7	-6.2	-4.6	3.5	4.5	6.2	2.1	-0.4	-10.6	-1.1	5.8	-3.4	-1.4	-2.5	-2.0	-1.8	-0.8
1951-03-19T09:00:00+01:00	1.2	0.0	0.0	5.0	0.5	-0.7	5.3	2.8	-4.3	-2.3	5.3	6.1	7.8	3.9	1.3	-8.3	0.9	7.6	-1.7	0.1	-1.0	-0.2	0.1	0.8
1951-03-19T12:00:00+01:00	2.6	1.3	1.3	6.3	1.8	0.6	6.6	4.1	-3.0	-0.9	6.2	7.2	8.8	4.8	2.4	-6.9	2.7	8.7	-0.6	1.2	0.1	0.7	1.1	2.4
1951-03-19T15:00:00+01:00	3.8	2.7	2.7	7.7	2.9	1.9	7.7	5.2	-1.9	0.3	6.5	7.7	9.4	5.1	3.0	-5.6	4.5	9.7	-0.1	2.6	1.5	1.0	2.1	3.9
1951-03-19T18:00:00+01:00	2.6	0.9	0.9	5.9	1.9	1.3	6.8	4.3	-2.7	-0.9	5.7	7.1	8.8	4.3	2.2	-6.9	3.1	8.2	-0.8	0.9	-0.3	0.2	0.7	3.4
1951-03-19T21:00:00+01:00	1.8	0.4	0.4	5.4	1.2	0.4	6.0	3.5	-3.5	-1.7	5.5	6.7	8.4	4.1	1.9	-7.7	2.1	7.9	-1.2	0.6	-0.5	0.0	0.4	2.5
1951-03-20T00:00:00+01:00	1.1	0.1	0.1	5.1	0.5	-0.5	5.4	2.9	-4.0	-2.4	5.2	6.5	8.2	3.8	1.7	-8.4	0.7	7.6	-1.4	0.3	-0.8	-0.3	0.1	1.2
1951-03-20T03:00:00+01:00	0.1	-1.5	-1.5	3.0	-1.1	-2.1	3.4	1.2	-5.8	-4.1	4.0	4.9	6.6	2.5	0.6	-9.9	0.2	6.2	-3.0	-1.4	-2.4	-1.6	-1.2	0.5
1951-03-20T06:00:00+01:00	1.0	-0.1	-0.1	4.5	-0.3	-1.7	4.1	2.0	-5.1	-3.2	4.5	5.5	7.3	2.9	0.9	-8.9	0.2	7.2	-2.7	-0.2	-1.3	-1.1	-0.3	0.6
1951-03-20T09:00:00+01:00	2.8	2.4	2.4	7.0	1.3	-2.3	5.8	3.6	-4.3	-1.4	7.1	6.4	8.1	5.5	1.1	-7.2	1.7	10.4	-2.5	3.8	2.7	1.5	3.0	0.2
1951-03-20T12:00:00+01:00	4.1	3.6	3.6	8.2	3.2	-0.8	7.7	5.5	-2.6	-0.1	9.5	8.6	10.3	8.0	3.8	-5.9	2.7	12.3	0.2	5.5	4.4	3.9	4.9	1.3
1951-03-20T15:00:00+01:00	3.5	3.5	3.5	8.0	2.3	-1.4	6.8	4.7	-3.2	-0.7	8.4	7.8	9.5	6.9	2.4	-6.5	2.2	11.8	-1.2	5.2	4.2	2.8	4.4	1.0
1951-03-20T18:00:00+01:00	-3.1	-3.5	-3.5	1.1	-5.0	-6.5	-0.5	-2.7	-9.7	-7.3	0.3	0.3	2.0	-1.3	-4.6	-13.1	-3.4	4.3	-8.2	-2.4	-3.4	-5.4	-3.2	-4.0
1951-03-20T21:00:00+01:00	-1.3	-2.2	-2.2	2.3	-3.3	-5.6	1.1	-1.0	-8.7	-5.5	-1.0	0.3	2.0	-2.5	-5.1	-11.3	-1.2	3.5	-8.7	-3.4	-4.5	-6.6	-3.9	-2.6
1951-03-21T00:00:00+01:00	-0.6	-2.2	-2.2	2.4	-2.1	-3.2	2.4	0.2	-7.1	-4.8	0.6	2.5	4.2	-0.9	-2.4	-10.5	-0.4	3.9	-6.0	-4.1	-5.2	-5.0	-3.6	-0.7
1951-03-21T03:00:00+01:00	-1.5	-2.3	-2.3	2.1	-2.7	-3.6	1.6	-0.6	-7.9	-5.6	1.0	2.2	4.0	-0.6	-2.4	-12.1	-1.0	3.9	-6.1	-3.7	-4.7	-4.6	-3.7	-1.5
1951-03-21T06:00:00+01:00	-2.7	-3.0	-3.0	1.4	-3.6	-4.7	0.8	-1.4	-8.7	-6.9	2.1	2.2	4.0	0.6	-2.4	-13.3	-2.5	4.8	-6.1	-2.1	-3.2	-3.4	-2.8	-2.9
1951-03-21T09:00:00+01:00	0.6	0.9	0.9	5.3	-0.2	-2.2	4.2	2.0	-5.3	-3.6	7.2	6.2	8.0	5.6	1.8	-10.0	-0.1	9.8	-1.9	3.3	2.3	1.6	2.2	-0.6
1951-03-21T12:00:00+01:00	2.2	2.5	2.5	6.9	1.0	-1.1	5.4	3.2	-4.1	-2.0	7.4	6.9	8.8	5.8	2.3	-8.4	1.2	10.5	-1.3	4.1	3.0	1.9	2.9	0.5
1951-03-21T15:00:00+01:00	0.9	1.1	1.1	5.4	0.4	-1.7	4.7	2.5	-4.8	-3.3	6.0	6.2	8.0	4.4	1.9	-9.7	0.3	9.0	-1.7	2.5	1.4	0.4	1.4	0.4
1951-03-21T18:00:00+01:00	0.6	0.4	0.4	4.8	0.1	-1.4	4.4	2.2	-4.8	-3.6	5.3	6.2	8.0	3.7	1.8	-10.1	0.1	8.0	-1.8	0.8	-0.2	-0.3	0.4	0.8
1951-03-21T21:00:00+01:00	0.8	0.4	0.4	4.8	0.2	-1.0	4.6	2.4	-4.8	-3.4	5.0	6.0	7.8	3.4	1.5	-9.8	0.6	7.6	-2.1	0.0	-1.0	-0.6	0.0	0.9
1951-03-22T00:00:00+01:00	0.4	0.0	0.0	4.4	-0.3	-2.5	4.0	1.8	-5.4	-3.8	4.4	5.1	7.0	2.8	0.4	-10.2	0.2	7.2	-3.3	-0.2	-1.2	-1.2	-0.4	0.1
1951-03-22T03:00:00+01:00	-1.1	-2.7	-2.7	3.3	-2.2	-4.9	2.6	0.2	-7.0	-4.5	2.6	3.1	5.0	1.2	-2.8	-10.7	-1.4	5.9	-5.4	-1.0	-1.7	-3.0	-3.1	-2.0
1951-03-22T06:00:00+01:00	-1.2	-3.2	-3.2	2.8	-1.9	-3.0	2.8	0.4	-6.4	-4.5	3.1	4.1	5.9	1.7	-0.7	-10.8	-1.5	5.6	-3.4	-1.8	-2.5	-2.5	-3.4	-1.0
1951-03-22T09:00:00+01:00	1.7	-0.8	-0.8	5.1	1.7	0.9	6.4	4.0	-2.9	-1.6	6.4	7.3	9.2	5.0	2.8	-7.8	1.7	8.6	0.2	0.7	-0.1	0.8	-0.4	2.6
1951-03-22T12:00:00+01:00	3.8	1.5	1.5	7.4	3.4	2.1	8.1	5.7	-1.1	0.5	8.3	9.2	11.1	6.9	4.6	-5.7	3.6	10.6	2.0	2.9	2.1	2.7	1.6	4.2
1951-03-22T15:00:00+01:00	4.0	1.4	1.4	7.4	3.7	2.6	8.5	6.1	-0.8	0.7	8.5	9.6	11.4	7.1	4.7	-5.6	3.8	10.5	2.1	2.5	1.8	2.8	1.5	4.8
1951-03-22T18:00:00+01:00	3.4	0.9	0.9	6.8	3.1	1.8	7.9	5.5	-1.3	0.1	7.9	9.1	11.0	6.5	4.3	-6.1	3.1	10.0	1.7	2.1	1.4	2.3	0.9	4.3
1951-03-22T21:00:00+01:00	3.9	1.5	1.5	7.4	3.5	1.9	8.3	5.9	-0.9	0.6	8.4	9.5	11.4	7.0	4.5	-5.7	3.7	10.5	1.9	2.7	2.0	2.7	1.5	4.5
1951-03-23T00:00:00+01:00	4.0	1.5	1.5	7.5	3.7	1.7	8.5	6.1	-0.8	0.7	8.5	9.7	11.5	7.1	4.8	-5.5	3.9	10.5	2.1	2.6	1.8	2.9	1.4	4.6
1951-03-23T03:00:00+01:00	3.3	-1.0	-1.0	6.8	3.4	0.7	8.1	6.0	-0.9	0.2	8.3	9.1	10.7	6.5	3.8	-6.1	3.5	9.9	1.5	2.7	1.7	2.8	-1.2	4.1
1951-03-23T06:00:00+01:00	3.4	-1.0	-1.0	6.8	3.4	1.8	8.2	6.0	-0.8	0.3	8.3	9.2	10.7	6.6	3.9	-6.1	3.6	10.0	1.5	2.8	1.7	2.8	-1.1	4.4
1951-03-23T09:00:00+01:00	4.2	-0.3	-0.3	7.5	4.3	3.1	9.0	6.9	-0.1	1.0	9.1	9.9	11.4	7.4	4.7	-5.3	4.2	10.8	2.4	3.5	2.4	3.6	-0.3	5.0
1951-03-23T12:00:00+01:00	5.1	0.6	0.6	8.4	5.2	3.7	9.9	7.8	0.7	2.0	10.2	10.7	12.2	8.4	5.6	-4.4	5.1	11.8	3.2	4.7	3.6	4.7	0.7	5.9
1951-03-23T15:00:00+01:00	5.4	1.1	1.1	8.9	5.4	3.9	10.2	8.0	0.9	2.3	11.2	11.2	12.7	9.5	6.0	-4.1	5.4	12.7	3.7	6.0	5.0	5.7	1.6	5.9
1951-03-23T18:00:00+01:00	4.3	0.1	0.1	7.9	4.3	2.7	9.0	6.9	0.0	1.2	9.4	10.3	11.8	7.6	5.3	-5.1	4.5	11.0	2.9	4.0	2.9	3.9	-0.1	5.3
1951-03-23T21:00:00+01:00	4.5	0.3	0.3	8.2	4.4	2.7	9.2	7.1	0.2	1.4	9.6	10.3	11.8	7.8	4.9	-5.0	4.6	11.4	2.5	4.5	3.5	4.1	0.3	5.3
1951-03-24T00:00:00+01:00	4.3	0.2	0.2	8.1	4.1	2.3	8.8	6.7	-0.3	1.2	9.3	9.9	11.4	7.6	4.4	-5.2	4.4	11.2	2.1	4.5	3.4	3.8	0.1	4.9
1951-03-24T03:00:00+01:00	3.9	-1.2	-1.2	7.6	3.7	1.6	8.7	6.5	-0.5	1.2	9.3	9.7	11.0	7.8	3.7	-5.1	4.3	11.1	1.7	4.2	3.7	4.2	-1.4	4.7
1951-03-24T06:00:00+01:00	4.2	-0.9	-0.9	7.9	4.0	2.0	9.0	6.8	0.0	1.6	9.7	10.2	11.5	8.2	4.3	-4.7	4.6	11.4	2.2	4.8	4.3	4.6	-1.0	5.0
1951-03-24T09:00:00+01:00	5.6	0.2	0.2	9.0	5.6	3.3	10.6	8.4	1.1	3.0	11.8	11.6	12.9	10.3	5.9	-3.3	6.0	12.9	3.8	6.1	5.6	6.6	0.5	6.0
1951-03-24T12:00:00+01:00	6.5	1.4	1.4	10.2	6.5	5.1	11.5	9.3	2.4	3.8	13.6	12.6	13.9	12.1	7.8	-2.4	6.7	15.2	5.8	9.5	8.9	8.4	2.8	7.4
1951-03-24T15:00:00+01:00	6.2	0.8	0.8	9.6	6.3	5.0	11.3	9.1	2.3	3.6	12.4	13.0	14.3	11.0	8.1	-2.7	6.6	13.4	6.0	6.3	5.7	7.3	0.9	7.4
1951-03-24T18:00:00+01:00	5.3	0.4	0.4	9.2	5.5	3.8	10.4	8.3	1.9	2.7	11.2	12.3	13.6	9.7	6.4	-3.6	5.4	12.9	4.4	5.5	4.9	6.1	0.4	7.2
1951-03-24T21:00:00+01:00	5.3	0.3	0.3	9.0	5.0	2.7	10.0	7.9	1.2	2.7	9.8	10.9	12.2	8.3	4.8	-3.6	5.6	12.0	2.7	4.5	4.0	4.6	-0.4	6.4
1951-03-25T00:00:00+01:00	3.5	-1.1	-1.1	7.7	3.0	1.5	8.0	5.8	-0.4	0.9	8.7	9.9	11.2	7.2	4.2	-5.4	3.7	10.8	2.1	3.8	3.3	3.5	-1.7	4.7
1951-03-25T03:00:00+01:00	2.6	-3.3	-3.3	6.7	1.9	1.2	6.9	4.9	-1.3	0.5	8.0	8.5	10.0	6.3	2.9	-5.6	2.6	9.9	1.2	4.0	3.3	3.1	-3.6	3.6
1951-03-25T06:00:00+01:00	3.5	-2.2	-2.2	7.8	3.2	1.4	8.2	6.2	-0.7	1.5	9.2	9.2	10.7	7.5	3.4	-4.7	3.9	11.0	1.7	5.4	4.7	4.3	-2.4	3.9
1951-03-25T09:00:00+01:00	10.1	4.8	4.8	14.8	10.5	6.4	15.5	13.5	5.6	8.1	17.5	15.8	17.3	15.9	10.1	1.9	9.6	19.5	8.4	13.8	13.1	12.6	6.1	8.8
1951-03-25T12:00:00+01:00	12.3	6.9	6.9	16.9	12.9	8.9	17.9	15.9	8.1	10.2	19.6	17.7	19.2	18.0	12.0	4.0	11.8	22.2	10.3	15.4	14.7	14.7	8.8	10.7
1951-03-25T15:00:00+01:00	8.7	3.6	3.6	13.6	9.1	6.8	14.1	12.1	5.3	6.6	16.3	15.9	17.4	14.6	10.8	0.5	8.6	18.1	9.1	12.5	11.9	11.4	4.7	9.3
1951-03-25T18:00:00+01:00	4.3	-1.7	-1.6	8.3	3.8	2.3	8.8	6.8	1.1	2.3	9.2	10.4	12.0	7.5	5.1	-3.9	4.5	11.4	3.4	5.5	4.8	4.2	-2.0	6.1
1951-03-25T21:00:00+01:00	2.9	-3.3	-3.3	6.7	2.5	1.4	7.6	5.6	-0.6	0.9	8.0	9.2	10.7	6.4	3.8	-5.3	2.9	9.4	2.1	2.7	2.0	3.1	-4.0	4.0
1951-03-26T00:00:00+01:00	2.4	-3.6	-3.5	6.5	2.3	0.1	7.4	5.3	-1.4	0.4	7.5	8.2	9.7	5.8	2.7	-5.8	3.1	9.4	1.0	3.1	2.4	2.5	-4.0	3.4
1951-03-26T03:00:00+01:00	2.9	-0.9	-0.9	6.8	2.6	0.4	7.6	5.2	-2.1	-0.4	7.5	8.6	10.4	5.8	3.5	-6.9	2.9	9.5	0.9	2.8	1.8	1.9	-1.0	2.9
1951-03-26T06:00:00+01:00	2.3	-0.7	-0.7	7.0	1.4	-1.4	6.4	4.0	-3.5	-1.0	7.4	7.6	9.4	5.7	2.2	-7.5	2.1	9.8	-0.4	3.6	2.6	1.7	-0.8	0.7
1951-03-26T09:00:00+01:00	11.3	6.3	6.3	14.0	11.3	5.5	16.3	13.8	4.7	7.9	14.4	13.4	15.2	12.7	7.0	1.5	10.5	17.2	4.4	9.9	8.9	8.8	6.7	8.3
1951-03-26T12:00:00+01:00	9.7	5.6	5.6	13.3	8.5	5.9	13.6	11.1	2.6	6.4	13.6	12.2	14.0	11.9	7.5	-0.1	10.7	16.4	4.8	9.7	8.7	8.0	5.8	7.3
1951-03-26T15:00:00+01:00	6.4	3.2	3.2	10.9	5.4	3.9	10.4	8.0	0.4	3.0	11.5	11.2	13.0	9.8	6.2	-3.4	6.8	14.0	3.5	8.4	7.4	5.9	3.5	5.6
1951-03-26T18:00:00+01:00	-0.8	-3.3	-3.3	4.5	-1.3	-1.3	3.7	1.3	-4.8	-4.1	5.0	6.4	8.2	3.3	1.7	-10.6	-1.1	7.8	-1.0	1.4	0.4	-0.7	-2.8	0.1
1951-03-26T21:00:00+01:00	-1.7	-4.2	-4.2	3.5	-3.6	-4.2	1.4	-1.0	-7.7	-5.0	2.8	3.5	5.3	1.1	-1.1	-11.5	-2.4	5.6	-3.8	0.3	-0.7	-2.8	-5.0	-2.6
1951-03-27T00:00:00+01:00	-2.9	-6.0	-6.0	1.7	-4.3	-4.6	0.7	-1.7	-8.5	-6.2	0.6	1.4	3.2	-1.1	-2.9	-12.7	-3.4	4.1	-5.6	-1.4	-2.4	-5.0	-6.4	-2.9
1951-03-27T03:00:00+01:00	-2.1	-5.7	-5.7	2.2	-3.3	-3.8	1.8	-0.7	-7.9	-5.4	2.1	2.1	4.2	0.4	-3.3	-11.9	-2.3	5.2	-6.2	-0.3	-1.3	-3.6	-5.7	-2.4
1951-03-27T06:00:00+01:00	0.7	-3.5	-3.5	4.4	0.2	-1.5	5.3	2.7	-4.6	-2.6	4.1	5.1	7.2	2.5	0.3	-9.1	0.7	7.0	-2.7	0.1	-0.9	-1.5	-3.9	0.5
1951-03-27T09:00:00+01:00	9.7	6.3	6.3	14.3	8.5	2.9	13.6	11.1	2.1	6.4	14.8	13.1	15.2	13.2	7.2	-0.1	8.6	17.2	4.2	10.2	9.2	9.1	6.3	4.8
1951-03-27T12:00:00+01:00	11.9	8.7	8.7	16.6	9.7	3.6	14.8	12.2	3.1	8.6	16.4	14.1	16.2	14.8	8.3	2.1	10.7	19.0	5.3	12.4	11.5	10.7	8.1	5.8
1951-03-27T15:00:00+01:00	6.7	3.8	3.8	11.7	5.4	2.4	10.5	8.0	0.4	3.3	11.9	11.3	13.3	10.2	5.7	-3.2	5.8	14.9	2.7	9.1	8.1	6.2	4.0	4.4
1951-03-27T18:00:00+01:00	1.7	-1.9	-1.9	6.1	0.9	0.3	6.0	3.4	-3.2	-1.7	7.0	7.7	9.7	5.3	2.9	-8.1	1.5	9.3	-0.1	3.1	2.1	1.3	-1.6	1.9
1951-03-27T21:00:00+01:00	0.7	-2.5	-2.5	5.4	-0.2	-2.5	4.9	2.3	-4.7	-2.7	6.3	6.3	8.4	4.6	0.9	-9.1	0.0	8.8	-2.1	2.7	1.7	0.6	-2.1	-0.3
1951-03-28T00:00:00+01:00	-2.1	-5.3	-5.3	2.6	-3.1	-4.6	2.0	-0.6	-7.6	-5.5	3.0	3.1	5.1	1.3	-2.2	-11.9	-2.6	5.9	-5.2	0.2	-0.8	-2.7	-5.0	-2.7
1951-03-28T03:00:00+01:00	-1.7	-0.8	-0.8	2.8	-2.5	-3.9	2.5	0.1	-7.4	-5.9	2.5	3.5	5.4	1.0	-1.6	-13.0	-1.5	6.1	-5.0	-1.4	-2.8	-3.3	-0.6	-1.4
1951-03-28T06:00:00+01:00	-1.4	-0.5	-0.5	3.1	-2.6	-4.3	2.5	0.0	-7.7	-5.6	2.3	3.4	5.3	0.8	-1.7	-12.7	-1.3	5.9	-5.2	-1.6	-3.0	-3.5	-0.8	-1.7
1951-03-28T09:00:00+01:00	1.4	2.6	2.6	6.2	0.1	-3.4	5.1	2.7	-5.6	-2.8	5.9	5.8	7.7	4.4	0.3	-9.9	1.1	9.4	-3.1	2.0	0.6	0.1	2.7	-0.6
1951-03-28T12:00:00+01:00	2.4	3.5	3.5	7.2	1.1	-2.9	6.2	3.7	-4.5	-1.8	7.1	6.8	8.7	5.6	1.5	-8.8	2.2	10.5	-2.0	3.1	1.6	1.3	3.8	0.1
1951-03-28T15:00:00+01:00	0.3	1.7	1.7	5.3	-1.0	-3.9	4.0	1.6	-6.3	-3.9	5.0	5.2	7.1	3.5	-0.3	-11.0	0.0	8.6	-3.8	1.4	0.0	-0.8	1.9	-1.2
1951-03-28T18:00:00+01:00	-1.9	-1.2	-1.2	2.5	-3.1	-4.5	2.0	-0.5	-8.0	-6.1	1.7	2.9	4.8	0.2	-2.1	-13.2	-1.7	5.2	-5.6	-2.2	-3.6	-4.1	-1.4	-2.0
1951-03-28T21:00:00+01:00	-2.9	-2.0	-2.0	1.6	-4.2	-5.7	0.9	-1.6	-9.2	-7.1	0.5	2.0	3.9	-1.0	-2.8	-14.2	-2.5	3.9	-6.3	-3.5	-4.9	-5.3	-2.8	-3.1
1951-03-29T00:00:00+01:00	-4.0	-3.3	-3.3	0.3	-4.4	-5.5	0.6	-1.8	-8.9	-8.3	0.8	2.5	4.4	-0.7	-2.1	-15.3	-3.9	3.9	-5.6	-3.8	-5.2	-5.0	-2.8	-3.0
1951-03-29T03:00:00+01:00	-4.8	-4.1	-4.1	-0.4	-5.3	-6.1	-0.2	-2.8	-10.2	-9.1	0.0	1.8	3.6	-1.5	-3.3	-16.2	-4.9	3.0	-6.6	-4.3	-5.8	-6.0	-3.4	-3.3
1951-03-29T06:00:00+01:00	-4.9	-3.7	-3.7	-0.1	-5.3	-6.0	-0.2	-2.8	-10.2	-9.2	0.7	2.2	4.1	-0.8	-2.7	-16.2	-5.4	3.7	-6.0	-3.5	-5.0	-5.2	-2.7	-3.7
1951-03-29T09:00:00+01:00	1.0	2.2	2.2	5.9	0.0	-3.2	5.0	2.5	-6.2	-3.3	5.9	6.1	8.0	4.4	0.5	-10.3	0.7	9.1	-2.8	1.7	0.2	0.0	2.7	-0.4
1951-03-29T12:00:00+01:00	4.6	5.9	5.9	9.5	3.3	-0.7	8.4	5.8	-3.0	0.3	9.4	9.0	10.9	7.9	3.4	-6.7	4.4	12.9	0.1	5.5	3.9	3.5	6.5	2.4
1951-03-29T15:00:00+01:00	3.2	4.5	4.5	8.1	1.9	-1.8	6.9	4.4	-4.1	-1.1	8.2	8.1	10.0	6.7	2.3	-8.1	3.0	11.6	-1.0	4.3	2.8	2.3	5.2	1.4
1951-03-29T18:00:00+01:00	-3.0	-1.1	-1.1	2.5	-5.4	-8.2	-0.4	-2.9	-11.1	-7.3	0.7	1.0	2.9	-0.8	-4.5	-14.3	-2.4	4.6	-7.8	-1.8	-3.3	-5.3	-1.8	-5.6
1951-03-29T21:00:00+01:00	-2.3	-1.8	-1.8	1.9	-3.6	-7.7	1.5	-1.1	-10.3	-6.6	-0.4	0.8	2.7	-1.9	-5.1	-13.6	-1.1	3.2	-8.4	-4.2	-5.7	-6.3	-3.2	-3.2
1951-03-30T00:00:00+01:00	-1.6	-1.8	-1.8	1.8	-2.2	-3.6	2.9	0.3	-7.9	-5.9	0.3	3.1	5.0	-1.2	-2.2	-12.9	-0.4	3.2	-5.6	-4.9	-6.4	-5.7	-3.2	-0.4
1951-03-30T03:00:00+01:00	-1.7	-3.7	-3.7	1.7	-2.9	-4.5	2.3	-0.5	-7.9	-5.4	-1.0	1.5	3.4	-2.5	-3.7	-12.1	-1.3	2.1	-7.1	-5.8	-6.7	-6.7	-5.4	-2.2
1951-03-30T06:00:00+01:00	0.3	-1.6	-1.6	3.8	-0.4	-1.7	4.8	2.0	-5.5	-3.4	2.9	4.7	6.6	1.4	0.2	-10.1	0.4	5.4	-3.2	-3.1	-4.1	-2.8	-2.1	0.2
1951-03-30T09:00:00+01:00	2.9	1.4	1.4	6.8	2.5	0.7	7.7	4.9	-3.1	-0.8	7.4	7.7	9.6	5.9	2.8	-7.5	2.6	9.7	-0.6	1.5	0.6	1.7	2.2	1.9
1951-03-30T12:00:00+01:00	6.5	5.0	5.0	10.4	5.9	2.2	11.2	8.3	-0.3	2.8	10.1	10.2	12.1	8.7	6.0	-3.9	6.7	12.7	2.6	4.6	3.6	4.5	5.2	4.5
1951-03-30T15:00:00+01:00	2.6	1.9	1.9	7.3	1.5	0.9	6.7	3.8	-3.4	-1.1	7.2	7.7	9.6	5.7	3.6	-7.8	2.7	9.9	0.1	3.1	2.1	1.5	2.4	2.4
1951-03-30T18:00:00+01:00	-0.2	-0.8	-0.8	4.6	-1.8	-2.3	3.5	0.6	-6.5	-4.0	3.8	4.6	6.5	2.3	-0.6	-10.6	-0.3	6.7	-4.0	-0.4	-1.4	-1.9	-0.9	-0.9
1951-03-30T21:00:00+01:00	-0.4	-1.0	-1.0	4.4	-1.7	-3.0	3.5	0.7	-6.6	-4.2	4.3	4.8	6.7	2.8	-0.3	-10.8	-0.9	7.0	-3.7	-0.5	-1.5	-1.4	-0.6	-1.4
1951-03-31T00:00:00+01:00	-0.5	-1.2	-1.2	4.2	-1.6	-2.8	3.7	0.8	-6.4	-4.2	4.2	4.9	6.8	2.7	-0.2	-10.9	-1.0	6.8	-3.6	-0.7	-1.6	-1.5	-0.7	-1.3
1951-03-31T03:00:00+01:00	0.0	-1.0	-1.0	4.4	-0.9	-2.5	4.3	1.4	-5.5	-4.2	4.4	5.3	7.2	3.1	0.4	-10.9	-0.5	7.1	-2.8	-0.5	-1.6	-1.3	-0.9	-0.6
1951-03-31T06:00:00+01:00	0.6	-0.5	-0.5	4.9	-0.5	-1.6	4.7	1.9	-5.1	-3.6	4.4	5.5	7.3	3.1	0.7	-10.3	0.3	7.2	-2.6	-0.3	-1.4	-1.3	-0.8	0.0
1951-03-31T09:00:00+01:00	1.8	0.5	0.5	5.8	0.9	-0.6	6.0	3.2	-4.1	-2.4	5.4	6.4	8.2	4.1	1.7	-9.1	1.7	8.2	-1.5	0.4	-0.7	-0.3	0.2	0.8
1951-03-31T12:00:00+01:00	2.0	0.8	0.8	6.1	1.1	-0.2	6.3	3.5	-3.7	-2.2	5.9	6.8	8.7	4.5	2.3	-8.9	1.8	8.6	-1.0	0.8	-0.3	0.2	0.6	1.1
1951-03-31T15:00:00+01:00	1.2	0.2	0.2	5.5	0.2	-0.9	5.4	2.6	-4.3	-3.1	5.7	6.6	8.4	4.4	1.9	-9.8	0.8	8.4	-1.3	0.9	-0.2	0.0	0.4	0.4
1951-03-31T18:00:00+01:00	0.5	-0.3	-0.3	5.1	-0.4	-1.1	4.8	2.0	-4.7	-3.7	5.3	6.4	8.2	4.0	1.7	-10.4	-0.1	8.1	-1.6	0.5	-0.6	-0.3	0.1	0.3
1951-03-31T21:00:00+01:00	1.4	0.4	0.4	5.8	0.6	-0.7	5.7	2.9	-4.0	-2.8	5.8	6.8	8.6	4.4	1.9	-9.5	0.8	8.6	-1.3	1.0	-0.1	0.1	0.6	0.9
1951-04-01T00:00:00+01:00	1.2	-0.1	-0.1	5.3	0.3	-1.0	5.5	2.7	-4.2	-3.0	5.2	6.4	8.3	3.8	1.6	-9.7	0.8	7.8	-1.6	-0.4	-1.5	-0.5	-0.2	0.8
1951-04-01T03:00:00+01:00	-0.7	-2.0	-2.0	3.8	-1.4	-2.3	3.8	0.9	-5.5	-4.1	4.2	5.2	7.2	2.7	0.4	-10.9	-1.0	6.7	-2.8	-0.7	-1.6	-1.7	-2.1	-0.3
1951-04-01T06:00:00+01:00	-0.3	-1.4	-1.4	4.4	-1.3	-3.3	3.9	1.0	-5.9	-3.7	4.2	4.7	6.7	2.7	-0.3	-10.5	-0.7	7.1	-3.5	-0.2	-1.1	-1.7	-1.7	-1.3
1951-04-01T09:00:00+01:00	3.0	1.2	1.2	7.0	2.6	0.2	7.8	4.9	-2.1	-0.4	8.8	8.7	10.6	7.4	3.8	-7.2	2.4	10.9	0.6	2.8	2.0	3.0	2.1	2.2
1951-04-01T12:00:00+01:00	2.4	0.7	0.7	6.5	1.9	1.4	7.1	4.2	-2.4	-1.0	7.2	8.1	10.0	5.7	3.8	-7.8	2.1	9.6	0.6	1.5	0.7	1.3	0.8	2.7
1951-04-01T15:00:00+01:00	3.1	1.5	1.5	7.4	2.5	1.8	7.7	4.7	-1.8	-0.3	8.2	9.0	11.0	6.7	4.0	-7.2	2.8	10.5	0.8	2.6	1.7	2.3	1.7	3.3
1951-04-01T18:00:00+01:00	2.2	0.8	0.8	6.6	1.5	1.2	6.7	3.8	-2.5	-1.2	7.0	8.5	10.5	5.5	3.7	-8.0	1.9	9.3	0.5	1.5	0.6	1.1	0.5	2.7
1951-04-01T21:00:00+01:00	1.2	-0.1	-0.1	5.7	0.4	0.5	5.6	2.7	-3.4	-2.3	6.1	7.7	9.7	4.7	3.1	-9.1	0.9	8.5	-0.1	0.9	0.0	0.3	-0.3	1.8
1951-04-02T00:00:00+01:00	0.7	-0.7	-0.7	5.2	-0.2	-0.4	5.0	2.1	-4.2	-2.7	5.4	6.7	8.7	3.9	2.1	-9.5	0.5	7.8	-1.1	0.3	-0.6	-0.5	-1.0	1.0
1951-04-02T03:00:00+01:00	-0.2	-1.8	-1.8	4.3	-1.1	-1.5	4.1	1.2	-5.3	-3.7	4.7	5.9	7.9	3.2	1.0	-10.6	-0.7	7.5	-2.2	-0.1	-1.1	-1.3	-2.0	0.1
1951-04-02T06:00:00+01:00	0.1	-1.4	-1.4	4.7	-0.6	-1.6	4.6	1.7	-4.8	-3.3	5.5	6.3	8.4	4.1	0.9	-10.2	-0.9	8.3	-2.3	0.6	-0.4	-0.4	-1.1	0.1
1951-04-02T09:00:00+01:00	5.1	3.6	3.6	9.7	4.7	2.2	9.9	6.9	-0.7	1.7	11.2	10.2	12.3	9.8	5.0	-5.2	4.1	14.3	1.8	6.5	5.5	5.3	4.8	3.4
1951-04-02T12:00:00+01:00	7.6	5.9	5.9	12.1	7.2	4.4	12.4	9.5	1.7	4.2	13.3	12.6	14.7	11.8	8.5	-2.7	7.4	16.1	5.3	8.2	7.2	7.3	6.7	5.8
1951-04-02T15:00:00+01:00	5.5	4.3	4.3	10.4	5.2	3.8	10.4	7.4	0.4	2.1	11.3	11.7	13.7	9.8	7.5	-4.8	5.2	14.3	4.3	6.9	5.9	5.4	4.9	5.3
1951-04-02T18:00:00+01:00	-1.7	-2.4	-2.4	3.8	-3.6	-2.0	1.6	-1.4	-6.9	-5.1	2.5	4.8	6.8	1.0	0.4	-12.0	-2.3	5.6	-2.8	-1.2	-2.2	-3.5	-3.8	-1.6
1951-04-02T21:00:00+01:00	-2.0	-3.8	-3.8	2.4	-3.4	-3.9	1.8	-1.1	-8.2	-5.5	1.5	2.6	4.6	0.0	-2.0	-12.4	-1.9	4.4	-5.2	-2.9	-3.9	-4.5	-5.0	-2.5
1951-04-03T00:00:00+01:00	-2.7	-4.4	-4.4	1.7	-3.7	-3.1	1.5	-1.5	-7.7	-6.2	2.4	3.5	5.6	0.9	-0.9	-13.1	-1.9	4.9	-4.1	-2.2	-3.2	-3.5	-4.5	-1.9
1951-04-03T03:00:00+01:00	-3.2	-4.5	-4.5	1.9	-3.5	-3.4	2.1	-1.2	-7.9	-6.7	2.8	3.8	5.9	1.6	-1.1	-13.2	-3.2	5.4	-4.3	-1.7	-2.6	-2.9	-3.2	-2.8
1951-04-03T06:00:00+01:00	-0.5	-3.2	-3.2	3.2	-0.9	-2.0	4.7	1.4	-5.6	-4.1	3.6	4.6	6.7	2.4	-0.4	-10.5	-1.1	6.3	-3.6	-1.4	-2.3	-2.1	-2.3	-0.3
1951-04-03T09:00:00+01:00	7.6	4.8	4.8	11.2	6.3	2.4	12.0	8.6	0.2	4.0	8.9	10.0	12.2	7.7	5.4	-2.5	7.6	11.9	2.2	2.7	1.8	3.1	3.3	4.5
1951-04-03T12:00:00+01:00	8.8	6.0	6.0	12.4	7.8	4.2	13.5	10.1	1.9	5.2	11.0	11.7	13.8	9.9	7.6	-1.3	9.1	14.1	4.4	5.7	4.8	5.3	5.5	6.1
1951-04-03T15:00:00+01:00	5.2	2.9	2.9	9.3	4.7	3.0	10.4	7.0	-0.1	1.6	9.2	10.5	12.6	8.1	6.0	-4.9	5.4	12.0	2.8	4.6	3.7	3.5	3.4	4.9
1951-04-03T18:00:00+01:00	1.7	-1.2	-1.2	5.2	0.9	1.1	6.6	3.3	-3.0	-1.9	4.8	7.3	9.4	3.6	3.0	-8.4	1.9	7.3	-0.2	-0.4	-1.3	-0.9	-1.3	2.8
1951-04-03T21:00:00+01:00	0.6	-1.7	-1.7	4.7	-0.9	-0.9	4.8	1.4	-4.8	-3.0	3.8	6.1	8.2	2.7	1.8	-9.5	-0.3	6.4	-1.4	-1.4	-2.3	-1.9	-2.2	0.4
1951-04-04T00:00:00+01:00	-1.9	-3.1	-3.1	3.3	-3.9	-5.9	1.8	-1.5	-8.6	-5.5	1.9	2.5	4.6	0.7	-2.6	-12.0	-2.9	5.4	-5.8	-1.1	-2.0	-3.8	-3.2	-4.5
1951-04-04T03:00:00+01:00	-0.6	-1.7	-1.7	3.8	-2.1	-5.0	3.0	0.0	-7.5	-4.5	2.9	3.2	5.3	1.5	-2.5	-11.6	-1.1	5.7	-5.6	-1.3	-2.3	-2.5	-2.1	-3.0
1951-04-04T06:00:00+01:00	0.3	-1.1	-1.1	4.3	-0.9	-3.1	4.1	1.2	-6.3	-3.6	3.7	4.2	6.3	2.3	-0.5	-10.7	0.1	6.5	-3.6	-0.7	-1.7	-1.7	-1.3	-1.1
1951-04-04T09:00:00+01:00	2.4	0.9	0.9	6.4	1.1	-1.1	6.1	3.2	-4.3	-1.5	5.3	6.0	8.0	3.9	1.4	-8.5	2.1	8.2	-1.6	0.8	-0.2	-0.1	0.4	0.4
1951-04-04T12:00:00+01:00	2.1	0.8	0.8	6.2	1.4	-0.6	6.5	3.5	-3.9	-1.8	6.1	6.7	8.7	4.7	1.7	-8.9	1.5	8.9	-1.3	1.3	0.3	0.7	1.1	0.7
1951-04-04T15:00:00+01:00	1.8	0.5	0.5	6.0	1.0	-0.2	6.1	3.1	-3.7	-2.1	5.9	6.9	9.0	4.5	2.5	-9.2	1.4	8.6	-0.6	1.2	0.3	0.5	0.9	1.3
1951-04-04T18:00:00+01:00	1.2	0.1	0.1	5.5	0.4	-0.4	5.5	2.5	-4.1	-2.7	5.4	6.6	8.6	3.9	2.1	-9.7	0.7	8.1	-0.9	0.9	-0.1	0.0	0.4	1.1
1951-04-04T21:00:00+01:00	1.5	0.2	0.2	5.7	0.6	0.1	5.7	2.7	-3.9	-2.4	5.4	6.8	8.8	4.0	2.3	-9.5	1.1	8.2	-0.7	1.0	0.0	0.0	0.4	1.5
1951-04-05T00:00:00+01:00	1.5	0.2	0.2	5.7	0.5	0.0	5.6	2.6	-4.1	-2.4	5.4	6.7	8.7	4.0	2.2	-9.5	0.6	8.1	-0.9	0.8	-0.1	0.0	0.3	1.4
1951-04-05T03:00:00+01:00	0.9	-0.8	-0.8	5.3	-0.2	-1.5	5.0	2.0	-4.8	-2.8	4.6	5.8	7.8	3.4	1.1	-9.7	0.3	7.4	-1.9	-0.3	-1.1	-1.2	-1.4	0.2
1951-04-05T06:00:00+01:00	1.2	-0.4	-0.4	5.7	0.1	-1.1	5.3	2.3	-4.6	-2.5	4.7	5.9	7.9	3.6	1.0	-9.4	0.6	7.8	-2.1	-0.3	-1.1	-1.1	-1.1	0.4
1951-04-05T09:00:00+01:00	3.8	2.5	2.5	8.5	3.4	0.7	8.5	5.6	-1.5	0.1	10.1	9.1	11.1	8.9	3.7	-6.7	2.5	13.1	0.6	4.9	4.0	4.2	4.3	2.3
1951-04-05T12:00:00+01:00	4.6	3.3	3.3	9.3	4.1	1.4	9.3	6.3	-1.0	0.9	11.8	10.4	12.3	10.6	5.2	-6.0	4.1	14.2	2.2	6.7	5.8	6.0	5.4	2.7
1951-04-05T15:00:00+01:00	4.5	3.9	3.9	9.9	3.0	0.4	8.2	5.2	-2.3	0.8	9.6	9.0	11.0	8.5	3.7	-6.1	3.7	12.8	0.6	6.0	5.2	3.8	3.9	1.7
1951-04-05T18:00:00+01:00	-1.4	-2.7	-2.7	3.4	-2.6	-2.8	2.5	-0.5	-6.9	-5.1	2.9	4.0	6.0	1.7	-1.1	-12.0	-1.7	5.9	-4.1	-1.1	-2.0	-2.9	-3.0	-1.6
1951-04-05T21:00:00+01:00	-1.9	-3.1	-3.1	2.9	-3.0	-4.0	2.2	-0.8	-7.7	-5.6	0.9	2.5	4.4	-0.3	-2.3	-12.4	-1.7	4.5	-5.3	-2.7	-3.5	-5.0	-4.3	-2.1
1951-04-06T00:00:00+01:00	-1.1	-2.6	-2.6	3.4	-2.2	-2.3	3.0	0.0	-6.5	-4.8	1.5	3.5	5.5	0.3	-1.5	-11.7	-1.1	5.0	-4.6	-2.6	-3.4	-4.4	-3.8	-0.7
1951-04-06T03:00:00+01:00	-1.2	-3.6	-3.6	3.3	-2.5	-2.5	2.7	-0.3	-6.4	-4.8	2.0	3.7	5.7	0.8	-1.1	-11.5	-1.6	5.6	-4.3	-2.1	-3.1	-3.9	-3.8	-0.8
1951-04-06T06:00:00+01:00	0.1	-2.1	-2.1	4.7	-1.1	-2.7	4.1	1.1	-5.7	-3.5	3.5	4.6	6.6	2.3	-0.4	-10.2	-1.1	7.2	-3.6	-1.1	-2.1	-2.4	-2.3	-0.9
1951-04-06T09:00:00+01:00	8.6	5.6	5.6	12.4	6.8	1.0	12.0	9.0	-0.2	5.1	11.0	9.7	11.7	9.8	4.6	-1.6	7.7	14.2	1.4	6.1	5.1	5.1	4.8	3.3
1951-04-06T12:00:00+01:00	7.4	5.3	5.3	12.1	5.8	2.5	11.0	8.0	-0.1	3.8	11.7	10.4	12.4	10.5	5.5	-2.9	6.9	15.3	2.3	7.8	6.9	5.8	5.9	3.9
1951-04-06T15:00:00+01:00	5.2	3.7	3.7	10.6	3.7	0.3	8.9	5.9	-1.9	1.7	9.3	8.8	10.8	8.1	3.4	-5.0	4.4	13.3	0.2	6.4	5.5	3.5	3.8	2.2
1951-04-06T18:00:00+01:00	-1.6	-3.4	-3.4	3.4	-3.7	-3.5	1.5	-1.5	-7.5	-5.2	2.2	3.3	5.3	1.0	-1.1	-11.8	-2.2	5.8	-4.2	-0.7	-1.7	-3.7	-3.7	-2.4
1951-04-06T21:00:00+01:00	-0.5	-2.7	-2.7	4.1	-1.7	-2.5	3.5	0.5	-6.0	-4.0	3.9	4.8	6.9	2.7	0.3	-10.7	-0.9	7.0	-2.8	-0.8	-1.7	-2.0	-2.5	-0.7
1951-04-07T00:00:00+01:00	-0.3	-2.8	-2.8	4.1	-1.3	-1.7	3.8	0.8	-5.6	-3.9	4.3	5.3	7.3	3.1	0.8	-10.6	-0.8	7.2	-2.4	-0.7	-1.7	-1.6	-2.3	-0.2
1951-04-07T03:00:00+01:00	-0.5	-2.6	-2.6	3.8	-1.1	-2.3	4.4	1.3	-5.6	-4.2	4.8	5.9	7.9	3.6	1.0	-10.7	-1.2	7.2	-2.3	-0.1	-0.9	-1.1	-1.4	-0.5
1951-04-07T06:00:00+01:00	0.5	-1.7	-1.7	4.7	-0.2	-1.8	5.3	2.2	-5.0	-3.1	5.2	6.3	8.4	4.0	1.4	-9.7	0.2	7.7	-1.8	0.3	-0.5	-0.6	-0.9	0.2
1951-04-07T09:00:00+01:00	3.5	0.7	0.7	7.1	2.4	0.5	7.9	4.8	-2.9	-0.2	6.3	7.5	9.5	5.1	2.5	-6.7	4.0	9.0	-0.8	1.4	0.6	0.4	0.5	2.6
1951-04-07T12:00:00+01:00	5.0	1.8	1.8	8.2	3.7	1.8	9.2	6.1	-1.8	1.3	7.0	8.1	10.2	5.7	3.1	-5.2	5.8	9.8	-0.1	2.0	1.2	1.1	1.2	4.1
1951-04-07T15:00:00+01:00	4.8	1.7	1.7	8.1	3.8	2.8	9.3	6.2	-1.4	1.1	6.7	8.4	10.4	5.5	3.2	-5.5	5.8	9.8	0.0	2.2	1.4	0.8	1.2	4.7
1951-04-07T18:00:00+01:00	3.1	-0.1	-0.1	6.3	2.2	2.0	7.7	4.6	-2.3	-0.6	5.5	7.7	9.8	4.2	2.8	-7.1	3.8	8.2	-0.5	0.7	-0.1	-0.4	-0.4	3.9
1951-04-07T21:00:00+01:00	2.7	-0.3	-0.3	6.1	1.8	1.5	7.3	4.2	-2.6	-1.0	5.4	7.5	9.6	4.2	2.8	-7.5	3.2	8.2	-0.5	0.6	-0.2	-0.5	-0.4	3.4
1951-04-08T00:00:00+01:00	3.5	0.5	0.5	6.9	2.4	1.5	7.8	4.7	-2.2	-0.2	5.6	7.8	9.9	4.4	3.3	-6.7	3.7	8.6	0.0	0.7	0.0	-0.3	0.0	3.6
1951-04-08T03:00:00+01:00	4.2	-2.3	-2.3	7.5	3.2	1.8	8.7	5.9	-1.5	0.6	7.2	8.8	10.8	5.8	3.7	-5.5	4.5	9.1	0.9	0.0	-1.1	1.3	-3.5	3.9
1951-04-08T06:00:00+01:00	4.5	-1.3	-1.3	8.5	3.4	1.4	8.9	6.1	-1.4	0.8	8.7	9.4	11.4	7.3	4.0	-5.2	4.4	11.0	1.2	3.1	2.1	2.8	-1.6	3.6
1951-04-08T09:00:00+01:00	9.0	4.0	4.0	13.8	7.5	3.0	13.0	10.2	1.9	5.4	14.1	13.3	15.2	12.7	6.9	-0.7	7.8	16.4	4.1	8.6	7.6	8.2	3.8	5.4
1951-04-08T12:00:00+01:00	8.5	3.8	3.7	13.6	8.0	3.8	13.4	10.7	2.3	4.8	13.8	13.3	15.2	12.4	7.2	-1.2	7.9	16.9	4.4	10.1	9.0	7.9	4.3	6.2
1951-04-08T15:00:00+01:00	6.9	1.5	1.5	11.4	6.5	3.1	11.9	9.1	1.1	3.3	12.3	12.2	14.2	10.9	6.3	-2.8	6.3	14.6	3.5	6.9	5.9	6.4	2.0	5.4
1951-04-08T18:00:00+01:00	4.2	-1.1	-1.1	8.8	3.4	1.5	8.9	6.1	-1.3	0.6	9.1	9.5	11.4	7.7	4.0	-5.5	3.9	11.7	1.2	4.4	3.3	3.2	-0.9	3.6
1951-04-08T21:00:00+01:00	3.6	-1.7	-1.7	8.1	2.8	1.2	8.3	5.5	-1.8	0.0	8.4	8.9	10.8	7.0	3.5	-6.1	3.5	11.2	0.7	3.5	2.4	2.5	-1.4	3.2
1951-04-09T00:00:00+01:00	3.4	-2.2	-2.2	7.6	2.4	1.1	7.9	5.1	-2.3	-0.3	7.5	8.1	10.0	6.1	3.0	-6.3	3.9	10.4	0.2	3.2	2.2	1.6	-2.2	3.3
1951-04-09T03:00:00+01:00	3.5	-1.5	-1.5	7.2	3.1	2.2	8.4	5.8	-1.5	-0.1	6.8	8.5	10.4	5.5	3.3	-6.1	4.3	9.7	0.5	1.2	0.3	0.8	-1.3	4.7
1951-04-09T06:00:00+01:00	5.6	0.4	0.4	9.1	5.3	2.9	10.6	7.9	0.2	2.0	8.2	10.0	11.9	6.9	4.6	-4.0	5.9	11.1	1.8	1.9	1.1	2.2	0.1	5.7
1951-04-09T09:00:00+01:00	6.4	0.8	0.8	9.5	7.1	4.4	12.4	9.7	1.8	2.9	9.7	11.3	13.2	8.5	6.3	-3.1	7.2	12.4	3.5	2.6	1.8	3.8	1.5	7.4
1951-04-09T12:00:00+01:00	8.9	3.4	3.4	12.1	7.2	4.4	12.5	9.8	1.8	5.3	9.7	11.1	13.0	8.4	5.6	-0.7	9.6	12.8	2.8	3.8	3.0	3.7	1.8	7.1
1951-04-09T15:00:00+01:00	5.4	0.6	0.6	9.4	4.7	3.5	10.0	7.3	0.0	1.8	8.2	9.9	11.8	6.9	4.5	-4.2	6.2	11.4	1.7	3.3	2.4	2.2	0.4	5.9
1951-04-09T18:00:00+01:00	4.4	-0.8	-0.8	7.9	4.0	2.3	9.3	6.7	-0.8	0.9	7.6	9.5	11.4	6.3	4.2	-5.1	4.8	10.0	1.4	1.6	0.8	1.6	-1.0	4.9
1951-04-09T21:00:00+01:00	3.3	-0.7	-0.7	8.0	2.5	0.7	7.9	5.2	-1.9	-0.2	8.0	9.1	11.1	6.8	3.6	-6.2	3.1	10.8	0.7	2.4	1.6	2.1	-0.2	3.2
1951-04-10T00:00:00+01:00	1.6	-2.2	-2.2	6.5	0.7	-0.2	6.0	3.3	-3.4	-1.9	6.6	7.6	9.6	5.3	2.2	-7.9	1.8	9.6	-0.6	1.5	0.6	0.6	-1.4	1.9
1951-04-10T03:00:00+01:00	3.5	-0.8	-0.8	8.1	2.4	0.4	7.6	5.1	-2.4	-0.3	7.3	8.3	10.3	5.8	2.4	-6.4	3.4	10.4	-0.6	2.7	1.4	1.4	-1.3	2.6
1951-04-10T06:00:00+01:00	4.9	0.1	0.1	8.9	4.4	1.7	9.6	7.1	-0.8	1.1	9.4	10.1	12.1	7.9	4.4	-5.0	4.5	11.8	1.4	3.7	2.5	3.5	0.1	4.1
1951-04-10T09:00:00+01:00	7.4	2.6	2.6	11.4	7.3	4.4	12.5	10.0	1.7	3.6	11.9	11.8	13.8	10.4	6.2	-2.6	7.1	15.1	3.3	7.0	5.7	6.0	3.4	6.3
1951-04-10T12:00:00+01:00	7.0	2.6	2.6	11.5	6.1	4.7	11.3	8.8	0.7	3.2	11.2	11.0	13.1	9.7	6.1	-3.0	7.5	14.5	3.2	7.5	6.3	5.3	2.8	5.9
1951-04-10T15:00:00+01:00	5.2	1.2	1.2	10.0	4.2	2.5	9.4	6.9	-0.9	1.3	9.0	9.5	11.6	7.4	3.8	-4.8	5.3	12.6	0.9	6.2	4.9	3.0	0.9	4.6
1951-04-10T18:00:00+01:00	2.8	-2.0	-2.0	6.9	2.1	1.5	7.3	4.8	-2.5	-1.0	6.9	8.1	10.1	5.4	2.9	-7.1	3.3	9.5	-0.1	2.1	0.9	1.0	-2.2	3.5
1951-04-10T21:00:00+01:00	2.8	-1.9	-1.9	6.9	2.1	1.1	7.3	4.8	-2.6	-1.0	7.1	8.1	10.2	5.6	3.0	-7.1	3.1	9.6	0.1	2.4	1.1	1.2	-2.1	3.2
1951-04-11T00:00:00+01:00	3.0	-1.7	-1.7	7.1	2.5	1.3	7.7	5.2	-2.0	-0.8	7.7	8.8	10.8	6.1	3.6	-6.9	3.0	10.1	0.6	2.6	1.4	1.7	-1.6	3.4
1951-04-11T03:00:00+01:00	3.0	-1.8	-1.8	7.0	2.2	1.4	7.4	4.9	-2.3	-0.8	7.5	8.5	10.6	6.0	3.5	-7.0	2.9	9.8	0.4	2.4	1.1	1.6	-1.9	3.4
1951-04-11T06:00:00+01:00	4.2	-0.4	-0.4	8.5	2.9	1.5	8.1	5.6	-2.0	0.3	8.1	8.9	11.0	6.6	3.7	-5.8	3.5	10.6	0.6	2.9	1.7	2.2	-1.1	3.3
1951-04-11T09:00:00+01:00	8.8	3.9	3.9	12.8	8.0	3.5	13.2	10.7	2.2	4.9	13.2	12.8	14.9	11.8	6.6	-1.2	7.2	15.8	3.5	7.0	5.8	7.3	4.1	5.6
1951-04-11T12:00:00+01:00	8.6	5.4	5.4	14.2	6.8	3.9	12.0	9.5	1.5	4.8	14.8	13.0	15.1	13.4	7.4	-1.4	6.6	18.1	4.3	11.2	10.0	8.9	6.4	5.0
1951-04-11T15:00:00+01:00	5.2	1.4	1.4	10.3	4.2	2.3	9.4	6.9	-0.8	1.4	11.4	10.7	12.8	9.9	5.7	-4.8	4.6	14.0	2.6	7.4	6.2	5.5	2.3	4.1
1951-04-11T18:00:00+01:00	2.3	-3.1	-3.1	5.7	1.4	0.3	6.6	4.0	-3.1	-1.6	6.8	7.9	9.9	5.4	2.8	-7.7	2.0	8.6	-0.3	1.0	-0.3	0.9	-3.1	2.4
1951-04-11T21:00:00+01:00	2.1	-2.7	-2.7	6.1	0.7	-1.0	5.9	3.4	-4.3	-1.8	5.8	6.2	8.3	4.3	0.5	-7.9	1.7	8.5	-2.7	0.7	-0.5	-0.1	-3.3	1.2
1951-04-12T00:00:00+01:00	2.1	-2.7	-2.7	6.1	1.1	-0.7	6.3	3.7	-4.0	-1.8	5.4	6.2	8.3	3.9	0.1	-7.9	1.7	8.3	-3.0	0.5	-0.8	-0.5	-3.4	1.2
1951-04-12T03:00:00+01:00	1.1	-0.9	-0.9	5.2	0.6	-0.3	5.5	2.4	-3.8	-2.5	4.9	6.0	7.8	3.3	0.6	-9.4	0.3	7.7	-2.3	-0.1	-1.1	-0.5	-0.5	1.2
1951-04-12T06:00:00+01:00	2.1	0.3	0.3	6.5	1.2	0.1	6.2	3.1	-3.4	-1.5	5.9	6.7	8.5	4.2	2.0	-8.4	1.6	8.6	-0.9	1.2	0.3	0.4	0.3	1.6
1951-04-12T09:00:00+01:00	2.4	0.5	0.5	6.6	1.0	0.8	6.0	2.9	-3.7	-1.2	5.6	6.3	8.2	3.9	2.1	-8.1	2.6	8.2	-0.7	1.0	0.1	0.1	0.0	1.9
1951-04-12T12:00:00+01:00	7.0	5.5	5.5	11.6	6.2	2.7	11.1	8.0	0.2	3.4	9.9	9.9	11.7	8.3	4.3	-3.5	5.7	13.2	1.5	5.0	4.1	4.4	5.0	3.7
1951-04-12T15:00:00+01:00	1.1	0.1	0.1	6.2	-0.3	-2.7	4.7	1.6	-5.2	-2.6	5.8	5.6	7.4	4.2	1.1	-9.5	0.5	8.6	-1.8	2.6	1.7	0.3	0.4	-1.0
1951-04-12T18:00:00+01:00	-0.3	-1.3	-1.3	4.9	-1.7	-3.5	3.3	0.2	-6.5	-4.0	3.2	3.9	5.7	1.6	-1.1	-10.8	-0.7	6.5	-4.0	-0.2	-1.1	-2.2	-1.7	-1.8
1951-04-12T21:00:00+01:00	-1.7	-2.5	-2.5	3.6	-2.3	-2.2	2.6	-0.4	-6.3	-5.3	3.5	4.5	6.3	1.9	-0.1	-12.2	-2.5	6.5	-2.9	-0.2	-1.1	-2.0	-1.7	-0.9
1951-04-13T00:00:00+01:00	-0.5	-1.8	-1.8	4.4	-1.6	-3.5	3.4	0.3	-6.4	-4.1	3.4	3.9	5.7	1.7	-1.1	-11.0	-1.1	6.4	-4.0	-0.3	-1.2	-2.1	-1.8	-1.5
1951-04-13T03:00:00+01:00	-0.3	-1.5	-1.5	4.3	-1.4	-2.3	2.5	0.0	-6.6	-4.2	3.2	3.8	5.6	1.7	-0.3	-11.3	-0.8	6.0	-3.6	-0.8	-1.6	-2.2	-1.6	-0.7
1951-04-13T06:00:00+01:00	-0.4	-1.7	-1.7	4.1	-1.3	-2.3	2.6	0.1	-6.6	-4.4	3.2	3.7	5.5	1.8	-0.5	-11.5	-1.0	6.2	-3.7	-0.6	-1.4	-2.1	-1.4	-0.8
1951-04-13T09:00:00+01:00	3.3	1.9	1.9	7.6	2.3	-0.5	6.2	3.7	-3.6	-0.6	7.5	7.1	8.9	6.0	2.3	-7.8	2.8	9.9	-0.9	3.1	2.3	2.2	2.3	1.4
1951-04-13T12:00:00+01:00	6.5	5.4	5.4	11.2	4.9	1.7	8.8	6.3	-1.5	2.5	10.5	9.2	11.0	9.0	4.7	-4.6	5.8	13.2	1.5	6.7	5.8	5.2	5.6	3.0
1951-04-13T15:00:00+01:00	5.1	3.9	3.9	9.7	3.8	1.1	7.7	5.2	-2.2	1.1	9.4	8.6	10.4	7.9	4.5	-6.0	4.3	11.9	1.2	5.2	4.4	4.0	4.3	2.8
1951-04-13T18:00:00+01:00	-1.1	-2.0	-2.0	3.8	-3.1	-5.6	0.9	-1.7	-8.5	-5.1	2.5	2.2	4.0	1.0	-2.8	-12.2	-2.4	5.4	-6.1	-0.6	-1.4	-2.8	-2.2	-2.9
1951-04-13T21:00:00+01:00	-2.0	-2.9	-2.9	2.9	-3.7	-6.1	0.2	-2.3	-9.2	-5.9	1.3	1.4	3.2	-0.2	-2.9	-13.1	-2.2	4.2	-6.2	-2.4	-3.2	-4.1	-3.4	-3.7
1951-04-14T00:00:00+01:00	-1.7	-3.1	-3.1	2.7	-2.4	-4.5	1.5	-1.1	-8.2	-5.7	1.5	2.5	4.3	0.0	-1.9	-12.8	-1.8	4.0	-5.1	-3.1	-3.9	-3.8	-3.6	-2.5
1951-04-14T03:00:00+01:00	-0.9	-2.1	-2.1	3.3	-2.3	-4.0	2.1	-0.8	-7.8	-5.0	1.9	2.5	4.4	0.4	-2.0	-12.1	-0.9	4.5	-4.9	-2.2	-3.3	-3.5	-3.0	-2.0
1951-04-14T06:00:00+01:00	-0.3	-1.7	-1.7	3.7	-1.2	-2.9	3.2	0.4	-6.7	-4.4	3.8	3.6	5.5	2.3	-0.7	-11.5	-0.7	6.3	-3.6	-0.6	-1.8	-1.6	-1.3	-1.2
1951-04-14T09:00:00+01:00	4.1	2.0	2.0	7.4	3.7	1.1	8.0	5.2	-2.1	0.1	8.1	7.8	9.7	6.6	3.7	-7.0	3.5	10.2	0.8	2.5	1.4	2.7	2.7	2.9
1951-04-14T12:00:00+01:00	4.8	3.3	3.3	8.7	3.9	1.8	8.3	5.4	-1.8	0.7	9.0	8.6	10.5	7.6	4.6	-6.4	3.8	11.3	1.7	4.2	3.1	3.7	3.7	3.1
1951-04-14T15:00:00+01:00	3.2	1.9	1.9	7.3	1.6	-0.6	5.9	3.1	-4.0	-0.9	6.5	6.4	8.3	5.1	1.8	-8.0	2.2	9.0	-1.1	2.5	1.4	1.2	1.5	1.1
1951-04-14T18:00:00+01:00	0.3	-0.6	-0.6	4.8	-1.3	-2.1	3.1	0.3	-6.2	-3.8	4.0	4.3	6.2	2.5	-0.4	-10.9	-0.5	6.7	-3.3	0.5	-0.6	-1.4	-0.8	-0.7
1951-04-14T21:00:00+01:00	-0.4	-1.1	-1.1	4.3	-1.7	-3.5	2.6	-0.2	-7.1	-4.5	3.5	3.5	5.4	2.1	-1.0	-11.6	-1.1	6.3	-4.0	0.0	-1.1	-1.8	-1.2	-1.6
1951-04-15T00:00:00+01:00	-0.7	-1.7	-1.7	3.7	-1.8	-1.9	2.6	-0.2	-6.7	-4.8	3.3	3.8	5.7	1.8	-0.4	-11.9	-1.4	5.9	-3.3	-0.5	-1.6	-2.1	-1.6	-0.6
1951-04-15T03:00:00+01:00	1.4	0.5	0.5	5.4	0.3	-1.3	4.2	1.8	-5.2	-3.0	4.4	5.2	7.1	2.5	0.7	-10.3	1.0	6.9	-2.1	0.9	-0.1	-0.9	0.2	0.6
1951-04-15T06:00:00+01:00	1.4	0.5	0.5	5.3	0.1	-1.5	4.0	1.6	-5.4	-3.1	4.5	5.1	7.0	2.6	0.8	-10.3	1.1	6.8	-2.0	0.9	0.0	-0.8	0.2	0.3
1951-04-15T09:00:00+01:00	2.1	1.2	1.2	6.0	1.3	-1.0	5.2	2.7	-4.6	-2.3	5.6	5.9	7.8	3.7	1.4	-9.5	1.6	7.9	-1.4	1.6	0.6	0.3	1.2	0.8
1951-04-15T12:00:00+01:00	3.5	2.5	2.5	7.3	2.5	0.0	6.3	3.9	-3.3	-1.0	7.0	7.1	9.0	5.1	2.6	-8.2	2.9	9.3	-0.3	3.0	2.0	1.7	2.6	1.7
1951-04-15T15:00:00+01:00	2.0	1.3	1.3	6.2	0.8	-1.1	4.6	2.2	-4.7	-2.5	5.9	6.0	8.0	3.9	1.6	-9.7	1.4	8.2	-1.2	2.4	1.4	0.5	1.6	0.5
1951-04-15T18:00:00+01:00	-0.4	-1.1	-1.1	3.7	-1.4	-2.4	2.4	0.0	-6.6	-4.9	3.7	4.2	6.1	1.8	0.2	-12.1	-1.0	5.9	-2.6	0.2	-0.8	-1.7	-0.8	-0.9
1951-04-15T21:00:00+01:00	-1.8	-2.5	-2.5	2.3	-2.9	-3.8	0.9	-1.5	-8.2	-6.3	2.0	2.5	4.4	0.0	-1.6	-13.5	-2.4	4.3	-4.4	-1.6	-2.6	-3.4	-2.4	-2.3
1951-04-16T00:00:00+01:00	-1.2	-2.3	-2.3	2.6	-2.3	-2.9	1.6	-0.8	-7.4	-5.6	1.7	2.9	4.8	-0.2	-1.4	-12.9	-1.3	4.1	-4.2	-2.1	-3.1	-3.6	-2.6	-1.2
1951-04-16T03:00:00+01:00	-4.0	-5.8	-5.8	0.6	-5.2	-5.8	-0.3	-3.4	-9.5	-7.7	-0.7	0.3	2.2	-2.3	-4.6	-14.6	-4.6	2.2	-7.3	-4.9	-5.8	-6.1	-5.9	-4.2
1951-04-16T06:00:00+01:00	-4.7	-5.8	-5.8	0.5	-6.1	-7.0	-1.3	-4.3	-10.6	-8.4	-0.4	-0.1	1.8	-2.0	-5.0	-15.3	-5.4	2.4	-7.7	-4.1	-5.0	-5.8	-5.6	-5.8
1951-04-16T09:00:00+01:00	1.5	0.2	0.2	6.6	0.3	-2.5	5.2	2.2	-4.9	-2.2	6.3	5.4	7.4	4.6	0.5	-9.1	0.9	9.0	-2.2	2.4	1.5	0.8	1.0	-1.1
1951-04-16T12:00:00+01:00	4.5	3.1	3.1	9.5	3.4	1.0	8.3	5.3	-1.8	0.8	9.2	8.3	10.2	7.6	3.8	-6.1	3.7	12.2	1.2	5.6	4.7	3.7	4.1	2.1
1951-04-16T15:00:00+01:00	3.6	2.9	2.9	9.3	1.8	0.2	6.7	3.7	-3.0	-0.1	7.7	7.3	9.2	6.0	2.3	-7.0	2.9	11.2	-0.3	5.5	4.6	2.2	3.1	1.2
1951-04-16T18:00:00+01:00	3.5	1.8	1.8	8.2	2.1	0.3	7.0	4.0	-2.7	-0.2	6.3	7.2	9.1	4.7	2.2	-7.1	2.8	9.1	-0.4	1.9	1.0	0.8	1.1	1.9
1951-04-16T21:00:00+01:00	4.3	1.6	1.6	8.0	3.3	2.3	8.1	5.1	-1.2	0.6	7.1	8.4	10.3	5.5	4.0	-6.3	4.0	9.2	1.3	1.4	0.5	1.7	1.2	3.9
1951-04-17T00:00:00+01:00	4.7	2.1	2.1	8.5	3.6	2.9	8.5	5.5	-0.8	1.1	6.8	8.5	10.4	5.1	4.2	-5.8	4.5	9.2	1.5	1.3	0.3	1.3	1.1	4.3
1951-04-17T03:00:00+01:00	4.0	-4.1	-4.1	7.3	3.7	2.5	9.2	7.0	-0.7	0.6	7.0	9.2	10.8	5.4	4.3	-5.6	4.9	8.9	1.3	0.3	-0.8	1.3	-5.1	5.6
1951-04-17T06:00:00+01:00	6.1	-1.5	-1.5	9.9	5.7	3.4	11.2	9.0	1.0	2.7	10.4	11.7	13.3	8.8	6.2	-3.5	6.4	12.0	3.2	3.1	2.1	4.7	-2.0	6.5
1951-04-17T09:00:00+01:00	10.4	3.5	3.5	14.9	9.6	5.3	15.0	12.8	4.1	7.0	15.5	15.3	16.9	13.9	9.1	0.9	10.1	17.3	6.1	8.6	7.5	9.7	3.3	8.3
1951-04-17T12:00:00+01:00	10.3	3.8	3.8	15.2	9.7	5.6	15.2	13.0	4.3	6.9	16.5	15.0	16.7	14.9	9.6	0.7	10.4	19.1	6.6	11.5	10.4	10.7	5.1	8.7
1951-04-17T15:00:00+01:00	9.7	3.5	3.5	14.9	8.7	4.7	14.2	12.0	3.5	6.2	14.7	14.4	16.1	13.1	8.6	0.1	9.4	17.4	5.6	10.3	9.2	8.9	3.4	8.1
1951-04-17T18:00:00+01:00	6.2	-0.6	-0.6	10.8	5.8	3.6	11.3	9.1	1.3	2.7	10.9	11.8	13.5	9.3	6.2	-3.4	6.5	13.6	3.2	6.2	5.2	5.2	-0.4	7.0
1951-04-17T21:00:00+01:00	5.7	-1.4	-1.4	10.0	5.2	3.3	10.6	8.4	0.7	2.3	10.4	11.4	13.1	8.8	5.9	-3.9	6.2	12.5	2.9	4.4	3.3	4.6	-1.5	6.5
1951-04-18T00:00:00+01:00	4.1	-2.4	-2.4	9.0	3.4	1.8	8.9	6.7	-0.8	0.6	9.5	10.3	12.0	7.9	4.8	-5.5	4.2	11.8	1.8	3.8	2.8	3.7	-2.2	4.7
1951-04-18T03:00:00+01:00	2.8	-3.2	-3.2	7.9	1.7	-0.2	6.7	4.5	-2.8	-0.7	7.7	8.4	10.2	5.9	2.8	-6.7	2.5	10.2	-0.3	3.1	2.4	1.7	-3.7	2.2
1951-04-18T06:00:00+01:00	4.1	-2.2	-2.2	8.9	3.5	0.3	8.5	6.3	-1.7	0.6	8.7	9.0	10.8	6.9	3.6	-5.4	3.7	11.4	0.5	4.2	3.4	2.7	-2.6	3.1
1951-04-18T09:00:00+01:00	7.7	1.0	1.0	12.1	7.8	4.2	12.9	10.7	2.5	4.2	12.7	12.8	14.6	10.9	6.9	-1.8	7.5	15.3	3.7	7.4	6.7	6.7	1.4	6.9
1951-04-18T12:00:00+01:00	11.4	4.7	4.7	15.8	11.4	6.9	16.4	14.2	6.0	7.9	17.7	16.6	18.4	15.9	10.2	1.9	10.8	20.1	7.1	12.8	12.1	11.7	6.1	9.5
1951-04-18T15:00:00+01:00	10.0	4.4	4.4	15.5	9.4	5.9	14.4	12.2	4.4	6.5	16.8	15.8	17.6	15.1	9.9	0.5	9.3	19.5	6.8	12.5	11.8	10.8	5.5	8.4
1951-04-18T18:00:00+01:00	5.8	-0.9	-0.9	10.1	5.3	4.2	10.3	8.1	0.8	2.3	9.0	10.5	12.3	7.2	5.4	-3.7	6.5	12.2	2.3	5.4	4.7	3.0	-1.8	6.8
1951-04-18T21:00:00+01:00	5.6	-1.5	-1.5	9.6	5.2	3.7	10.2	8.0	0.5	2.1	9.8	10.8	12.6	8.1	5.1	-3.9	6.0	12.1	1.9	4.8	4.1	3.8	-1.9	6.2
1951-04-19T00:00:00+01:00	5.1	-1.9	-2.0	9.1	4.6	2.7	9.6	7.4	-0.2	1.6	9.2	10.3	12.1	7.4	4.8	-4.5	5.7	11.4	1.7	3.9	3.2	3.2	-2.6	5.6
1951-04-19T03:00:00+01:00	4.7	-1.4	-1.4	8.2	3.8	2.4	9.1	6.3	-0.7	0.6	8.2	9.7	11.5	6.8	4.6	-5.0	4.7	10.5	1.5	2.9	1.9	2.4	-1.9	5.2
1951-04-19T06:00:00+01:00	5.2	-1.0	-1.0	8.6	4.3	2.3	9.5	6.8	-0.5	1.1	8.4	9.8	11.6	7.0	4.7	-4.5	5.4	10.7	1.6	3.2	2.1	2.6	-1.7	5.1
1951-04-19T09:00:00+01:00	6.7	0.5	0.5	10.1	6.0	3.9	11.2	8.5	0.9	2.7	10.1	11.0	12.8	8.8	5.7	-2.9	7.0	12.6	2.5	5.3	4.2	4.3	0.3	6.3
1951-04-19T12:00:00+01:00	6.9	0.9	0.9	10.5	6.2	4.7	11.4	8.7	1.5	2.8	10.9	11.9	13.7	9.5	6.5	-2.8	6.7	13.4	3.4	5.9	4.9	5.1	1.0	6.9
1951-04-19T15:00:00+01:00	6.1	0.4	0.4	10.1	5.6	4.3	10.9	8.1	1.2	2.1	10.7	11.7	13.5	9.3	6.6	-3.5	6.0	13.2	3.5	6.2	5.2	4.9	0.9	6.7
1951-04-19T18:00:00+01:00	5.5	0.0	0.0	9.6	5.1	4.2	10.3	7.6	1.0	1.5	10.4	11.8	13.6	9.0	6.8	-4.2	5.1	12.9	3.6	5.7	4.7	4.6	0.5	6.7
1951-04-19T21:00:00+01:00	6.0	0.3	0.3	10.0	5.4	3.9	10.7	7.9	1.1	2.0	10.4	11.7	13.5	9.0	6.5	-3.7	5.8	12.9	3.3	5.6	4.6	4.5	0.5	6.7
1951-04-20T00:00:00+01:00	6.1	0.5	0.5	10.1	5.4	4.5	10.7	7.9	1.2	2.1	10.1	11.7	13.5	8.8	6.7	-3.5	6.2	12.8	3.6	5.8	4.8	4.3	0.4	7.0
1951-04-20T03:00:00+01:00	6.0	-1.2	-1.2	10.8	5.6	5.0	10.6	8.4	1.1	2.5	10.8	12.0	13.8	9.1	7.1	-3.8	6.7	13.3	3.8	6.7	5.8	4.8	-1.4	8.0
1951-04-20T06:00:00+01:00	7.1	-0.2	-0.2	11.8	6.5	5.0	11.5	9.3	1.7	3.6	11.4	12.4	14.2	9.7	7.3	-2.7	7.7	14.0	4.0	7.6	6.7	5.4	-0.7	8.3
1951-04-20T09:00:00+01:00	8.9	1.7	1.7	13.6	8.6	7.1	13.5	11.4	3.7	5.4	13.9	14.6	16.3	12.1	9.3	-0.8	9.3	16.3	6.0	9.5	8.6	7.8	1.5	9.9
1951-04-20T12:00:00+01:00	11.0	3.2	3.2	15.2	11.1	7.7	16.1	13.9	5.4	7.5	15.3	15.6	17.4	13.6	10.1	1.3	11.6	17.7	6.7	10.0	9.1	9.2	3.0	10.9
1951-04-20T15:00:00+01:00	10.1	3.3	3.3	15.2	9.4	6.2	14.4	12.2	4.0	6.6	14.6	14.8	16.5	12.9	9.7	0.3	10.4	17.5	6.4	10.8	9.9	8.6	2.8	9.7
1951-04-20T18:00:00+01:00	6.2	-0.7	-0.7	11.3	6.3	4.7	11.3	9.1	2.1	2.7	12.8	13.5	15.3	11.0	8.5	-3.6	5.9	15.0	5.1	8.3	7.4	6.7	0.3	8.0
1951-04-20T21:00:00+01:00	5.2	-2.6	-2.6	9.4	5.1	3.9	10.0	7.8	0.9	1.7	11.2	12.3	14.0	9.4	7.4	-4.5	5.4	12.6	4.1	5.6	4.7	5.1	-2.2	7.3
1951-04-21T00:00:00+01:00	4.7	-2.7	-2.7	9.3	4.4	3.2	9.3	7.2	0.2	1.2	10.5	11.5	13.2	8.7	6.5	-5.1	4.8	12.3	3.1	5.4	4.4	4.4	-2.4	6.5
1951-04-21T03:00:00+01:00	4.5	-1.1	-1.1	8.4	3.9	2.8	9.0	6.4	-0.5	0.5	8.7	10.3	12.0	7.0	5.4	-5.1	4.3	11.1	2.1	3.7	2.5	2.9	-0.8	5.4
1951-04-21T06:00:00+01:00	4.8	-0.7	-0.7	8.8	4.1	2.4	9.2	6.6	-0.7	0.8	8.9	10.0	11.8	7.2	4.9	-4.8	4.6	11.3	1.7	3.7	2.5	3.1	-0.6	4.9
1951-04-21T09:00:00+01:00	6.5	0.8	0.8	10.3	5.6	3.2	10.8	8.2	0.6	2.4	10.4	11.2	12.9	8.7	6.2	-3.2	6.5	12.9	2.9	5.2	4.0	4.6	0.9	5.9
1951-04-21T12:00:00+01:00	7.5	2.0	2.0	11.5	6.4	4.3	11.6	8.9	1.5	3.5	11.3	12.3	14.0	9.6	7.4	-2.1	7.4	13.8	4.1	6.2	5.0	5.5	1.9	6.8
1951-04-21T15:00:00+01:00	6.9	1.6	1.6	11.0	5.9	3.6	11.1	8.5	0.8	2.8	10.8	11.6	13.3	9.2	6.1	-2.8	6.5	13.6	2.8	6.2	5.0	5.0	1.6	6.1
1951-04-21T18:00:00+01:00	4.3	-0.9	-0.9	8.6	3.2	2.2	8.4	5.8	-1.3	0.3	8.0	9.5	11.2	6.4	4.4	-5.3	4.4	10.8	1.1	3.8	2.6	2.2	-1.2	4.8
1951-04-21T21:00:00+01:00	4.7	-1.4	-1.4	8.1	3.8	2.4	8.9	6.3	-0.7	0.6	8.9	10.3	12.1	7.3	5.2	-5.0	4.2	10.7	1.9	2.8	1.5	3.1	-1.3	5.1
1951-04-22T00:00:00+01:00	5.0	-0.3	-0.3	9.1	3.8	2.2	8.9	6.3	-0.7	0.9	9.1	10.3	12.1	7.4	5.1	-4.7	4.6	11.5	1.8	3.8	2.6	3.3	-0.5	4.8
1951-04-22T03:00:00+01:00	4.7	0.8	0.8	9.6	3.4	2.6	8.5	5.7	-0.4	0.7	8.8	10.1	12.1	7.5	5.4	-5.1	3.8	11.9	2.1	5.5	4.5	3.1	0.6	4.3
1951-04-22T06:00:00+01:00	5.7	1.7	1.7	10.6	4.2	2.5	9.3	6.5	-0.1	1.7	9.5	10.4	12.3	8.2	5.3	-4.1	4.8	12.6	2.1	6.2	5.2	3.7	1.3	4.3
1951-04-22T09:00:00+01:00	5.4	1.9	1.9	10.7	4.4	2.2	9.5	6.7	0.0	1.4	11.0	10.9	12.9	9.7	6.0	-4.4	4.4	14.1	2.8	8.0	7.0	5.3	2.8	4.0
1951-04-22T12:00:00+01:00	5.6	1.4	1.4	10.3	4.1	1.0	9.2	6.4	-0.7	1.6	9.2	9.4	11.4	7.9	4.8	-4.2	5.5	12.5	1.6	6.7	5.7	3.5	1.2	3.4
1951-04-22T15:00:00+01:00	5.7	2.2	2.2	11.1	4.0	1.5	9.2	6.4	-0.6	1.7	10.3	10.2	12.2	9.0	5.0	-4.1	4.5	13.5	1.8	7.4	6.4	4.5	2.2	3.3
1951-04-22T18:00:00+01:00	1.5	-2.4	-2.4	6.5	0.0	-0.2	5.1	2.3	-3.4	-2.6	6.1	7.2	9.2	4.8	2.3	-8.4	0.5	9.2	-0.9	2.9	1.9	0.3	-2.2	1.3
1951-04-22T21:00:00+01:00	0.9	-3.2	-3.2	5.7	-0.6	-0.6	4.6	1.8	-3.9	-3.1	5.3	6.6	8.5	4.0	1.9	-8.9	0.3	8.3	-1.3	1.8	0.8	-0.5	-3.0	0.9
1951-04-23T00:00:00+01:00	2.0	-2.4	-2.4	6.5	0.5	-0.1	5.6	2.9	-3.4	-2.0	5.6	6.9	8.9	4.3	1.8	-7.8	1.2	8.5	-1.4	1.5	0.5	-0.2	-2.9	1.5
1951-04-23T03:00:00+01:00	0.5	-1.3	-1.3	5.1	-0.7	-0.5	3.8	1.1	-4.8	-3.3	4.9	6.1	7.7	3.5	1.6	-10.1	-0.2	7.3	-1.3	0.6	-0.4	-0.7	-1.6	0.3
1951-04-23T06:00:00+01:00	0.8	-1.0	-1.0	5.4	0.1	0.2	4.7	1.9	-3.8	-2.9	6.1	7.1	8.8	4.7	2.6	-9.7	0.1	8.4	-0.4	1.8	0.8	0.5	-0.5	1.2
1951-04-23T09:00:00+01:00	4.8	3.1	3.1	9.5	3.6	1.3	8.2	5.4	-1.6	1.0	9.7	9.2	10.9	8.3	4.1	-5.8	4.1	12.3	1.1	6.0	5.0	4.1	3.3	2.7
1951-04-23T12:00:00+01:00	6.7	5.0	5.0	11.3	5.5	2.2	10.1	7.3	-0.1	2.9	11.6	10.5	12.2	10.2	5.4	-3.9	5.9	14.3	2.5	8.0	6.9	6.0	5.4	3.8
1951-04-23T15:00:00+01:00	5.0	3.5	3.5	9.9	3.5	1.2	8.1	5.3	-1.8	1.2	9.3	9.0	10.6	7.8	4.0	-5.6	4.3	12.1	1.0	6.1	5.1	3.7	3.2	2.7
1951-04-23T18:00:00+01:00	-0.5	-2.2	-2.2	4.1	-2.2	-1.9	2.4	-0.4	-6.2	-4.3	3.6	4.5	6.1	2.2	-0.2	-11.1	-1.1	6.3	-3.1	0.7	-0.3	-2.0	-2.6	-0.8
1951-04-23T21:00:00+01:00	-2.1	-3.8	-3.8	2.6	-3.4	-2.1	1.2	-1.6	-6.9	-5.9	2.5	3.8	5.5	1.1	-0.4	-12.7	-2.8	5.1	-3.3	-1.1	-2.1	-3.1	-3.8	-1.4
1951-04-24T00:00:00+01:00	-1.7	-3.4	-3.4	3.0	-2.5	-1.4	2.1	-0.7	-6.4	-5.5	3.1	4.5	6.2	1.6	0.4	-12.3	-2.2	5.5	-2.5	-1.1	-2.1	-2.5	-3.4	-0.8
1951-04-24T03:00:00+01:00	-1.2	-3.5	-3.5	3.3	-2.0	-1.6	2.8	-0.1	-6.3	-5.0	3.2	4.5	6.5	1.9	0.3	-11.8	-1.6	6.1	-2.5	-1.1	-2.1	-2.4	-3.7	-0.7
1951-04-24T06:00:00+01:00	0.0	-1.9	-1.9	4.9	-1.2	-1.5	3.6	0.7	-5.7	-3.7	4.4	5.3	7.2	3.0	0.7	-10.5	-0.4	7.3	-2.2	0.5	-0.4	-1.3	-2.6	-0.6
1951-04-24T09:00:00+01:00	3.1	1.4	1.4	8.2	2.5	0.5	7.3	4.3	-2.8	-0.7	8.7	8.2	10.2	7.3	3.2	-7.5	2.5	11.9	0.4	5.1	4.1	3.0	2.0	1.7
1951-04-24T12:00:00+01:00	5.9	4.4	4.4	11.2	4.6	1.2	9.4	6.5	-1.1	2.2	11.4	10.1	12.0	10.1	4.9	-4.6	4.7	14.6	2.1	8.3	7.4	5.8	4.8	2.5
1951-04-24T15:00:00+01:00	5.3	3.4	3.4	10.2	4.1	1.4	8.9	5.9	-1.2	1.6	10.7	9.9	11.8	9.3	4.8	-5.3	4.9	13.6	2.0	7.3	6.4	5.0	3.8	2.9
1951-04-24T18:00:00+01:00	0.6	-1.3	-1.3	5.5	-0.8	-0.4	4.0	1.0	-4.6	-3.1	5.9	6.4	8.4	4.5	1.7	-9.9	-0.3	8.8	-1.1	2.9	1.9	0.2	-1.0	0.5
1951-04-24T21:00:00+01:00	0.8	-1.3	-1.3	5.4	-0.6	0.0	4.2	1.3	-4.6	-2.9	5.2	6.3	8.3	3.9	1.6	-9.7	0.2	8.1	-1.2	1.6	0.6	-0.4	-1.8	0.8
1951-04-25T00:00:00+01:00	1.0	-1.2	-1.2	5.6	-0.4	-0.3	4.5	1.5	-4.5	-2.8	5.5	6.4	8.4	4.1	1.7	-9.6	0.5	8.2	-1.1	1.7	0.7	-0.2	-1.6	0.8
1951-04-25T03:00:00+01:00	2.0	-2.2	-2.2	6.7	0.5	-0.6	5.6	2.7	-3.9	-2.1	6.3	6.9	8.8	4.9	1.9	-8.2	1.3	9.1	-1.4	2.2	1.1	0.5	-1.8	1.1
1951-04-25T06:00:00+01:00	3.1	-1.3	-1.3	7.6	1.4	0.3	6.6	3.7	-3.0	-0.9	7.0	7.6	9.5	5.6	2.6	-7.1	2.7	9.7	-0.7	2.7	1.5	1.2	-1.2	2.0
1951-04-25T09:00:00+01:00	5.1	0.2	0.2	9.1	3.9	1.7	9.0	6.1	-1.2	1.0	8.3	8.7	10.6	6.9	3.4	-5.1	5.4	11.2	0.2	3.4	2.3	2.5	0.3	3.5
1951-04-25T12:00:00+01:00	5.6	1.0	1.0	10.0	3.7	2.7	8.9	6.0	-1.2	1.5	9.0	9.0	10.9	7.6	4.3	-4.6	5.5	12.0	1.1	5.2	4.1	3.2	1.1	3.8
1951-04-25T15:00:00+01:00	6.2	2.0	2.0	11.0	4.1	2.4	9.2	6.4	-0.8	2.1	8.8	9.4	11.3	7.4	4.5	-4.0	5.3	12.1	1.2	5.1	3.9	3.0	1.3	3.8
1951-04-25T18:00:00+01:00	3.9	0.0	0.0	8.9	2.3	1.8	7.5	4.6	-1.9	-0.1	8.0	8.9	10.8	6.7	3.9	-6.2	3.2	11.0	0.7	4.1	3.0	2.2	0.1	3.2
1951-04-25T21:00:00+01:00	4.2	0.5	0.5	9.4	2.4	1.4	7.5	4.6	-2.0	0.2	8.0	8.8	10.7	6.6	3.5	-6.0	2.7	11.2	0.3	4.2	3.1	2.2	0.3	2.7
1951-04-26T00:00:00+01:00	3.6	-0.2	-0.2	8.7	1.8	1.2	6.9	4.0	-2.3	-0.4	7.9	8.7	10.6	6.5	3.6	-6.5	2.3	10.8	0.3	3.7	2.6	2.1	-0.1	2.4
1951-04-26T03:00:00+01:00	2.9	-4.2	-4.2	8.5	1.8	0.6	6.7	4.5	-2.4	-0.9	9.1	9.3	11.0	7.5	3.9	-7.0	2.2	11.7	0.6	5.2	4.1	3.0	-3.7	2.7
1951-04-26T06:00:00+01:00	3.7	-3.5	-3.5	9.2	2.8	1.0	7.7	5.5	-1.8	-0.1	9.8	9.6	11.3	8.2	4.2	-6.1	3.3	12.5	0.9	5.9	4.9	3.7	-2.9	3.1
1951-04-26T09:00:00+01:00	10.2	3.1	3.1	15.7	8.7	3.9	13.6	11.5	2.7	6.5	15.8	14.0	15.7	14.1	8.3	0.4	9.9	18.6	5.1	11.9	10.8	9.6	3.2	6.3
1951-04-26T12:00:00+01:00	14.4	7.1	7.1	19.7	12.4	6.6	17.3	15.1	6.1	10.6	20.0	17.4	19.1	18.3	11.0	4.5	13.0	22.8	7.8	15.8	14.8	13.8	7.3	8.9
1951-04-26T15:00:00+01:00	10.0	3.4	3.4	16.0	8.7	5.2	13.6	11.5	3.6	6.2	16.2	15.3	17.0	14.6	9.3	0.2	8.9	19.2	6.1	13.0	12.0	10.1	3.8	7.4
1951-04-26T18:00:00+01:00	5.5	-1.9	-1.9	10.7	4.6	3.0	9.5	7.3	0.0	1.7	10.7	11.3	13.0	9.1	6.0	-4.3	5.4	13.4	2.7	6.7	5.7	4.6	-2.1	5.2
1951-04-26T21:00:00+01:00	6.1	-2.0	-2.0	10.6	5.1	3.4	10.0	7.8	0.4	2.3	10.1	11.1	12.8	8.4	5.9	-3.8	6.3	12.6	2.6	5.4	4.4	3.9	-2.8	5.9
1951-04-27T00:00:00+01:00	6.6	-1.5	-1.5	11.1	5.6	4.0	10.5	8.3	1.0	2.9	11.1	12.2	13.9	9.5	6.9	-3.2	6.7	13.1	3.7	5.3	4.3	5.0	-2.3	6.4
1951-04-27T03:00:00+01:00	6.3	-2.9	-3.0	11.3	5.6	4.4	10.5	8.4	1.1	2.7	11.5	12.3	14.2	9.6	7.5	-3.5	6.8	13.7	3.9	6.5	5.5	5.6	-3.2	7.6
1951-04-27T06:00:00+01:00	7.5	-1.9	-2.0	12.3	7.0	5.1	11.9	9.8	2.1	3.8	13.0	13.4	15.3	11.1	8.6	-2.4	7.9	14.9	4.9	8.4	7.4	7.1	-2.0	8.2
1951-04-27T09:00:00+01:00	14.1	4.3	4.3	18.6	14.4	8.4	19.3	17.2	7.9	10.4	20.4	18.8	20.6	18.5	13.3	4.2	13.5	22.4	9.6	14.8	13.7	14.5	5.5	12.2
1951-04-27T12:00:00+01:00	15.4	5.9	5.8	20.1	15.2	8.5	20.1	18.0	8.5	11.7	22.2	19.9	21.7	20.3	14.0	5.5	14.2	24.0	10.4	16.8	15.8	16.2	7.1	12.2
1951-04-27T15:00:00+01:00	12.4	3.7	3.7	18.0	11.2	6.6	16.1	14.1	5.6	8.7	18.9	17.3	19.1	17.0	10.9	2.5	11.4	21.2	7.2	15.1	14.0	12.9	4.3	10.0
1951-04-27T18:00:00+01:00	7.0	-1.9	-2.0	12.3	6.6	5.0	11.6	9.5	2.0	3.4	12.3	12.9	14.7	10.4	8.1	-2.8	7.5	15.0	4.5	9.0	8.0	6.3	-1.9	8.4
1951-04-27T21:00:00+01:00	7.6	-1.7	-1.8	12.5	7.0	5.4	12.0	9.9	2.3	4.0	12.5	13.3	15.1	10.6	8.4	-2.2	7.8	14.8	4.8	7.9	6.9	6.6	-2.1	8.7
1951-04-28T00:00:00+01:00	7.8	-1.8	-1.9	12.4	7.2	5.8	12.2	10.1	2.6	4.1	12.3	13.4	15.2	10.4	8.6	-2.1	8.2	14.5	5.0	7.5	6.5	6.4	-2.4	9.2
1951-04-28T03:00:00+01:00	8.4	1.0	1.0	11.9	7.6	6.1	12.6	10.0	3.0	4.2	11.2	13.3	15.3	10.0	8.4	-1.5	8.1	13.6	5.1	5.0	3.8	5.7	0.6	8.7
1951-04-28T06:00:00+01:00	8.7	1.8	1.8	12.7	7.6	5.7	12.6	10.1	2.9	4.5	11.4	13.2	15.2	10.2	8.3	-1.2	8.2	14.2	4.9	5.9	4.8	5.9	1.2	8.3
1951-04-28T09:00:00+01:00	9.6	2.8	2.8	13.7	9.0	5.9	14.0	11.4	3.8	5.4	12.7	14.1	16.1	11.6	9.2	-0.3	8.9	15.6	5.9	7.3	6.2	7.2	2.7	8.8
1951-04-28T12:00:00+01:00	11.2	4.7	4.7	15.5	10.9	6.4	15.9	13.3	4.8	7.0	14.4	15.5	17.5	13.2	10.5	1.3	10.4	17.2	7.1	8.4	7.3	8.9	4.2	9.3
1951-04-28T15:00:00+01:00	8.1	3.1	3.1	13.9	6.8	2.8	11.8	9.2	1.4	3.9	13.5	13.3	15.3	12.4	7.1	-1.8	6.6	16.7	3.7	10.2	9.1	8.1	3.7	5.2
1951-04-28T18:00:00+01:00	4.2	-1.9	-1.9	9.0	3.1	0.7	8.1	5.6	-1.7	0.0	8.4	9.7	11.7	7.2	4.6	-5.7	3.6	11.0	1.2	3.7	2.6	2.9	-2.0	3.3
1951-04-28T21:00:00+01:00	1.2	-5.2	-5.2	5.6	0.0	-0.9	5.1	2.5	-4.3	-3.0	5.4	6.7	8.6	4.3	2.1	-8.7	0.8	8.1	-1.3	1.1	-0.1	-0.1	-4.9	1.3
1951-04-29T00:00:00+01:00	0.1	-6.2	-6.2	4.7	-1.1	-1.3	4.0	1.4	-4.8	-4.1	4.6	6.2	8.1	3.4	1.8	-9.8	-0.4	7.5	-1.6	0.0	-1.2	-0.9	-5.5	1.0
1951-04-29T03:00:00+01:00	-0.4	-1.9	-1.9	4.0	-1.8	-1.8	2.7	-0.4	-6.2	-4.3	3.1	3.5	5.6	1.0	-0.4	-11.0	-0.9	5.3	-3.1	-0.8	-1.6	-2.4	-2.2	-1.0
1951-04-29T06:00:00+01:00	1.6	0.1	0.1	6.0	0.5	-0.3	5.0	1.9	-3.9	-2.4	5.6	6.1	8.2	3.5	1.9	-9.0	0.7	7.7	-0.8	1.0	0.2	0.2	0.1	0.5
1951-04-29T09:00:00+01:00	4.0	1.8	1.8	7.8	3.1	0.5	7.6	4.5	-2.1	0.1	7.6	7.4	9.5	5.5	3.2	-6.6	3.6	9.5	0.5	2.6	1.8	2.2	1.9	1.9
1951-04-29T12:00:00+01:00	5.2	3.4	3.4	9.3	4.3	0.9	8.8	5.6	-1.2	1.2	9.6	8.2	10.3	7.5	3.9	-5.4	4.7	12.0	1.2	5.6	4.7	4.2	4.4	2.6
1951-04-29T15:00:00+01:00	2.3	0.9	0.9	6.8	1.1	-0.2	5.6	2.5	-3.5	-1.6	6.5	6.0	8.2	4.4	1.9	-8.3	2.1	9.0	-0.8	3.5	2.7	1.0	1.4	1.0
1951-04-29T18:00:00+01:00	1.1	-0.6	-0.6	5.4	-0.1	-0.5	4.4	1.3	-4.4	-2.8	4.5	5.1	7.2	2.5	0.8	-9.5	0.4	6.8	-1.9	0.5	-0.3	-0.9	-0.8	0.5
1951-04-29T21:00:00+01:00	-0.1	-1.7	-1.7	4.2	-1.5	-2.5	3.0	-0.1	-6.2	-4.1	3.0	3.4	5.5	0.9	-0.9	-10.7	-0.9	5.3	-3.6	-1.4	-2.2	-2.4	-2.2	-1.6
1951-04-30T00:00:00+01:00	-0.2	-2.0	-2.0	3.9	-1.7	-2.4	2.8	-0.3	-6.3	-4.2	2.6	3.1	5.2	0.5	-1.0	-10.8	-0.5	5.0	-3.7	-1.6	-2.5	-2.8	-2.6	-1.1
1951-04-30T03:00:00+01:00	0.1	-2.1	-2.1	4.0	-1.2	-1.3	3.2	0.2	-5.7	-3.9	3.0	3.8	5.8	0.7	0.2	-10.4	0.2	4.2	-2.5	-2.1	-2.9	-2.4	-2.8	-0.4
1951-04-30T06:00:00+01:00	0.2	-1.5	-1.5	4.6	-0.8	-0.7	3.6	0.6	-4.9	-3.8	4.4	4.8	6.9	2.1	0.9	-10.3	-0.3	5.9	-1.7	0.0	-0.7	-1.0	-1.1	0.0
1951-04-30T09:00:00+01:00	3.9	2.4	2.4	8.5	3.1	0.0	7.5	4.4	-2.3	0.0	7.9	7.1	9.1	5.6	2.5	-6.6	2.9	9.8	-0.2	4.2	3.4	2.4	2.8	1.6
1951-04-30T12:00:00+01:00	6.5	4.5	4.5	10.6	5.2	1.4	9.6	6.5	-0.4	2.6	10.4	9.1	11.2	8.1	4.5	-4.0	5.5	11.7	1.9	5.9	5.1	5.0	4.7	3.1
1951-04-30T15:00:00+01:00	3.4	2.3	2.3	8.4	1.9	-0.2	6.3	3.3	-3.0	-0.6	7.6	6.7	8.7	5.3	2.0	-7.1	2.3	9.6	-0.7	4.3	3.6	2.2	2.6	1.0
1951-04-30T18:00:00+01:00	-0.1	-1.8	-1.8	4.3	-1.6	-2.0	2.8	-0.2	-5.9	-4.1	3.3	3.5	5.6	1.0	-0.8	-10.6	-0.8	5.1	-3.4	-0.1	-0.8	-2.1	-1.9	-0.8
1951-04-30T21:00:00+01:00	0.0	-1.7	-1.7	4.4	-1.2	-2.0	3.2	0.1	-5.4	-4.0	3.6	4.1	6.2	1.3	-0.4	-10.5	-0.7	5.2	-3.0	-1.8	-2.6	-1.8	-1.8	-0.8
1951-05-01T00:00:00+01:00	-0.6	-2.1	-2.1	4.0	-2.2	-2.3	2.2	-0.8	-6.5	-4.5	2.4	3.0	5.0	0.1	-1.0	-11.1	-1.1	4.3	-3.7	-1.7	-2.5	-3.0	-2.7	-1.6
1951-05-01T03:00:00+01:00	0.5	-2.3	-2.3	5.1	-1.3	-2.0	3.7	1.2	-5.1	-3.4	3.7	5.2	7.2	2.4	0.4	-9.6	-0.7	6.1	-3.0	-0.2	-1.0	-1.5	-1.8	-0.4
1951-05-01T06:00:00+01:00	1.7	-1.5	-1.5	5.9	0.1	-1.1	5.1	2.5	-3.8	-2.3	5.1	6.3	8.3	3.8	1.6	-8.5	1.0	7.3	-1.8	1.0	0.1	-0.1	-0.6	0.8
1951-05-01T09:00:00+01:00	5.7	1.7	1.7	9.1	4.6	2.7	9.5	7.0	0.0	1.8	7.2	9.0	11.0	5.8	4.3	-4.4	5.2	9.7	0.9	2.4	1.6	1.9	1.7	4.7
1951-05-01T12:00:00+01:00	6.2	0.9	0.9	8.3	5.9	3.5	10.9	8.3	1.0	2.2	7.4	9.7	11.7	6.1	5.6	-4.0	6.4	9.0	2.2	1.7	0.8	2.2	1.1	6.0
1951-05-01T15:00:00+01:00	6.1	1.3	1.3	8.7	5.0	3.4	9.9	7.4	0.7	2.1	6.9	9.4	11.4	5.5	5.3	-4.1	6.1	8.9	1.9	1.8	1.0	1.6	0.9	5.7
1951-05-01T18:00:00+01:00	4.1	0.1	0.1	7.4	2.9	2.4	7.8	5.3	-1.0	0.2	5.7	8.5	10.4	4.4	4.5	-6.0	3.8	7.8	1.1	1.0	0.1	0.5	-0.2	4.2
1951-05-01T21:00:00+01:00	4.0	-0.3	-0.3	7.1	2.6	2.3	7.6	5.0	-1.3	0.0	5.4	8.1	10.0	4.1	4.1	-6.2	3.8	7.4	0.7	0.5	-0.3	0.2	-0.6	4.2
1951-05-02T00:00:00+01:00	4.8	0.1	0.1	7.5	3.5	3.3	8.5	5.9	-0.4	0.9	5.7	8.8	10.7	4.4	4.8	-5.3	4.8	7.4	1.4	0.1	-0.7	0.5	-0.6	5.2
1951-05-02T03:00:00+01:00	5.7	-2.7	-2.7	9.0	5.1	3.7	10.1	7.8	0.2	1.6	8.6	10.8	12.5	7.1	5.9	-4.2	5.7	10.3	2.5	1.9	0.9	2.8	-3.7	6.4
1951-05-02T06:00:00+01:00	7.1	-0.4	-0.4	11.2	6.0	3.5	11.0	8.7	0.8	2.9	10.8	12.0	13.8	9.2	6.6	-2.9	6.5	12.7	3.2	4.2	3.3	5.0	-1.3	6.2
1951-05-02T09:00:00+01:00	9.4	2.4	2.4	14.1	8.5	4.0	13.5	11.2	2.8	5.2	14.7	14.3	16.0	13.2	8.1	-0.6	8.2	16.9	4.7	8.9	7.9	8.9	2.9	7.1
1951-05-02T12:00:00+01:00	10.3	3.3	3.3	14.9	9.1	4.1	14.1	11.8	3.2	6.1	15.0	14.5	16.2	13.5	8.6	0.3	9.2	17.4	5.1	10.3	9.3	9.2	3.4	7.3
1951-05-02T15:00:00+01:00	8.2	1.3	1.3	12.9	7.3	3.7	12.3	10.0	1.8	4.0	13.0	13.2	14.9	11.5	7.7	-1.8	7.5	15.4	4.3	8.3	7.3	7.2	1.4	6.7
1951-05-02T18:00:00+01:00	6.0	-1.0	-1.0	10.7	5.2	3.1	10.1	7.8	0.3	1.8	10.7	11.5	13.3	9.2	6.2	-4.0	5.4	13.2	2.8	6.1	5.1	5.0	-0.8	6.0
1951-05-02T21:00:00+01:00	5.6	-1.6	-1.6	10.1	4.9	3.1	9.9	7.6	0.2	1.5	10.3	11.2	12.9	8.8	6.0	-4.3	5.3	12.8	2.6	5.6	4.7	4.6	-1.2	6.0
1951-05-03T00:00:00+01:00	6.0	-1.3	-1.3	10.4	5.2	3.5	10.2	7.9	0.5	1.8	10.8	11.6	13.3	9.3	6.3	-4.0	5.7	13.2	2.9	5.8	4.9	5.0	-0.8	6.3
1951-05-03T03:00:00+01:00	5.7	-3.8	-3.8	9.9	5.3	3.9	10.3	8.3	0.6	1.9	10.5	11.5	13.4	8.9	6.7	-4.5	6.1	12.7	3.0	5.3	4.2	4.6	-3.6	7.1
1951-05-03T06:00:00+01:00	7.7	-1.7	-1.7	12.0	7.1	4.6	12.0	10.0	1.9	3.9	11.9	12.7	14.6	10.2	7.3	-2.5	7.6	14.2	3.6	6.6	5.5	6.0	-2.1	7.8
1951-05-03T09:00:00+01:00	12.2	3.0	3.0	16.7	10.5	5.7	15.5	13.4	4.4	8.3	14.5	14.4	16.3	12.9	8.4	2.0	11.8	17.9	4.7	10.7	9.6	8.6	1.6	9.4
1951-05-03T12:00:00+01:00	14.2	5.2	5.2	18.9	13.5	7.5	18.5	16.4	7.1	10.3	17.8	17.0	18.9	16.2	10.6	4.0	13.3	21.6	6.9	14.2	13.0	11.9	5.2	11.5
1951-05-03T15:00:00+01:00	11.5	3.0	3.0	16.8	10.9	6.9	15.9	13.8	5.4	7.6	17.0	16.4	18.3	15.4	10.5	1.3	11.1	20.2	6.8	14.1	13.0	11.1	3.9	10.5
1951-05-03T18:00:00+01:00	8.2	-0.6	-0.6	13.1	7.6	6.1	12.6	10.5	2.7	4.3	13.4	13.9	15.8	11.8	8.9	-2.0	8.3	16.0	5.2	10.0	8.9	7.6	-0.3	9.2
1951-05-03T21:00:00+01:00	7.4	-2.3	-2.3	11.4	7.1	5.6	12.0	10.0	2.3	3.5	12.2	13.2	15.1	10.6	8.5	-2.8	7.9	14.3	4.8	7.4	6.3	6.4	-2.0	9.0
1951-05-04T00:00:00+01:00	6.8	-2.6	-2.6	11.1	6.4	4.6	11.4	9.3	1.4	2.9	11.6	12.5	14.4	10.0	7.5	-3.4	6.8	13.7	3.8	6.7	5.6	5.7	-2.6	7.6
1951-05-04T03:00:00+01:00	5.4	-1.0	-1.0	10.0	4.8	3.4	9.7	7.1	0.5	1.1	10.5	10.9	12.8	8.8	6.6	-4.4	4.9	12.9	3.1	6.4	5.1	4.6	-1.2	5.5
1951-05-04T06:00:00+01:00	2.5	-3.2	-3.2	7.9	1.3	-1.2	6.2	3.6	-3.4	-1.9	8.4	7.3	9.3	6.7	2.7	-7.4	1.3	11.4	-0.8	5.8	4.6	2.5	-2.7	1.1
1951-05-04T09:00:00+01:00	5.5	0.1	0.1	11.1	4.1	1.0	9.0	6.5	-1.0	1.2	11.9	10.2	12.1	10.2	6.0	-4.3	4.8	14.5	2.5	9.0	7.7	6.0	0.4	2.6
1951-05-04T12:00:00+01:00	11.1	5.1	5.1	16.2	10.0	4.7	14.9	12.4	4.1	6.8	17.5	15.0	16.9	15.8	10.0	1.3	9.5	19.9	6.6	13.6	12.4	11.6	5.8	6.6
1951-05-04T15:00:00+01:00	10.1	4.6	4.6	15.7	8.8	5.2	13.7	11.1	3.4	5.8	15.8	14.1	16.0	14.1	9.1	0.2	8.4	18.9	5.6	12.9	11.7	9.9	4.9	6.7
1951-05-04T18:00:00+01:00	3.9	-1.8	-1.8	9.3	2.7	1.2	7.6	5.0	-1.8	-0.5	8.7	8.6	10.5	7.0	4.1	-6.0	2.8	12.0	0.6	5.8	4.6	2.8	-2.1	3.0
1951-05-04T21:00:00+01:00	3.2	-2.4	-2.4	8.7	1.7	-0.2	6.6	4.1	-3.0	-1.1	7.6	7.2	9.1	5.9	2.5	-6.6	2.7	11.0	-0.9	4.5	3.3	1.7	-3.1	1.7
1951-05-05T00:00:00+01:00	4.6	-1.4	-1.4	9.7	3.3	1.2	8.2	5.6	-1.4	0.3	9.3	9.2	11.1	7.6	4.4	-5.2	4.2	12.0	0.9	5.2	4.0	3.5	-2.0	3.3
1951-05-05T03:00:00+01:00	4.1	-5.1	-5.1	8.4	3.4	2.2	8.3	6.3	-1.7	0.2	9.0	9.4	11.4	7.4	4.4	-6.2	4.7	11.2	0.8	4.2	3.4	3.0	-4.9	5.2
1951-05-05T06:00:00+01:00	5.9	-3.4	-3.4	10.1	5.8	4.0	10.7	8.7	0.4	2.0	11.2	11.5	13.5	9.5	6.7	-4.3	6.4	13.2	3.1	5.6	4.7	5.2	-2.9	7.0
1951-05-05T09:00:00+01:00	10.7	1.0	1.0	14.5	10.0	6.1	14.9	12.9	3.7	6.8	15.5	14.6	16.6	13.8	9.3	0.5	11.0	17.3	5.7	9.2	8.3	9.5	1.2	9.4
1951-05-05T12:00:00+01:00	15.9	6.7	6.7	20.2	14.5	9.6	19.4	17.4	7.6	12.0	18.4	18.3	20.3	16.8	11.9	5.7	14.8	21.0	8.2	12.4	11.5	12.4	4.8	12.1
1951-05-05T15:00:00+01:00	11.6	2.7	2.7	16.2	10.8	7.9	15.7	13.7	4.9	7.7	16.2	16.2	18.2	14.5	11.2	1.4	11.7	18.5	7.5	10.9	10.1	10.2	2.3	10.9
1951-05-05T18:00:00+01:00	8.4	-0.5	-0.5	13.0	8.1	6.9	13.0	11.0	3.3	4.5	14.0	14.6	16.6	12.4	10.0	-1.8	8.8	16.3	6.3	9.4	8.6	8.1	0.2	10.0
1951-05-05T21:00:00+01:00	8.3	-0.7	-0.7	12.8	8.0	6.9	12.9	10.9	3.2	4.4	13.4	14.2	16.2	11.8	9.3	-1.9	8.4	15.9	5.6	9.0	8.1	7.5	-0.2	9.9
1951-05-06T00:00:00+01:00	8.4	-0.7	-0.7	12.9	8.0	7.0	12.9	10.9	3.2	4.5	13.2	14.0	16.0	11.6	9.1	-1.8	8.8	15.7	5.5	8.6	7.8	7.2	-0.4	10.0
1951-05-06T03:00:00+01:00	8.2	-1.4	-1.4	12.8	7.8	6.5	12.8	10.6	3.1	4.3	13.4	14.1	16.3	11.8	9.5	-1.9	8.2	15.7	5.7	9.0	7.8	7.4	-0.7	9.4
1951-05-06T06:00:00+01:00	9.8	-0.1	-0.1	14.2	9.2	7.1	14.2	12.0	4.0	5.9	13.8	14.6	16.8	12.1	10.0	-0.4	10.1	16.3	6.1	9.3	8.1	7.8	-0.1	10.2
1951-05-06T09:00:00+01:00	10.7	0.8	0.8	15.0	10.0	7.1	14.9	12.7	4.1	6.8	14.1	14.7	16.8	12.4	10.0	0.5	11.3	16.6	6.2	9.6	8.4	8.1	0.1	10.2
1951-05-06T12:00:00+01:00	10.9	1.2	1.2	15.4	10.1	7.8	15.0	12.9	4.5	7.0	14.7	15.1	17.3	13.0	10.4	0.7	11.3	17.3	6.6	10.2	9.0	8.7	0.9	10.3
1951-05-06T15:00:00+01:00	10.3	0.7	0.7	14.9	9.6	7.3	14.6	12.4	4.3	6.4	14.4	15.0	17.2	12.7	10.5	0.1	10.7	17.0	6.6	10.1	8.9	8.4	0.6	10.5
1951-05-06T18:00:00+01:00	9.4	0.0	0.0	14.3	8.6	6.6	13.5	11.4	3.6	5.4	13.9	14.5	16.6	12.2	9.7	-0.8	9.6	16.6	5.9	10.0	8.8	7.9	0.2	9.9
1951-05-06T21:00:00+01:00	9.1	-0.3	-0.3	14.0	8.2	6.4	13.2	11.0	3.3	5.2	13.3	14.1	16.3	11.7	9.5	-1.0	9.6	16.0	5.7	9.4	8.2	7.4	-0.4	9.7
1951-05-07T00:00:00+01:00	8.8	-0.7	-0.7	13.6	8.2	6.6	13.1	10.9	3.3	4.9	13.5	14.3	16.5	11.8	9.6	-1.3	9.1	16.0	5.8	9.2	8.0	7.5	-0.5	9.7
1951-05-07T03:00:00+01:00	8.6	-1.4	-1.4	13.4	7.9	6.8	12.8	10.6	3.0	4.7	13.0	13.8	15.8	11.2	8.8	-1.4	8.9	15.5	5.1	9.0	8.0	7.0	-1.6	9.7
1951-05-07T06:00:00+01:00	8.9	-1.2	-1.2	13.7	8.2	6.9	13.0	10.9	3.1	5.0	13.2	13.8	15.9	11.5	9.1	-1.1	9.2	15.8	5.4	9.3	8.3	7.2	-1.3	9.7
1951-05-07T09:00:00+01:00	10.8	0.6	0.6	15.5	10.1	7.7	14.9	12.8	4.3	6.9	14.6	14.9	17.0	12.9	10.1	0.8	11.1	17.2	6.4	10.6	9.5	8.6	0.1	10.5
1951-05-07T12:00:00+01:00	11.7	2.0	2.0	16.8	10.7	8.7	15.6	13.4	5.0	7.8	16.6	16.0	18.0	14.8	11.4	1.6	11.9	19.4	7.7	13.3	12.2	10.6	2.3	11.0
1951-05-07T15:00:00+01:00	12.2	2.3	2.3	17.2	12.0	9.2	16.8	14.7	6.2	8.3	17.4	17.3	19.4	15.6	12.6	2.2	12.2	19.8	8.8	13.1	12.1	11.4	2.7	12.1
1951-05-07T18:00:00+01:00	10.3	0.5	0.5	15.3	9.5	7.8	14.4	12.2	4.2	6.4	14.7	15.1	17.2	13.0	10.2	0.2	10.3	17.4	6.5	11.2	10.2	8.7	0.3	10.5
1951-05-07T21:00:00+01:00	8.8	-1.1	-1.1	13.8	8.0	7.5	12.8	10.7	3.2	4.9	13.3	14.3	16.4	11.6	10.0	-1.3	9.3	15.8	6.2	9.4	8.3	7.3	-1.3	10.2
1951-05-08T00:00:00+01:00	9.4	-0.9	-0.9	14.0	8.9	7.5	13.7	11.6	3.9	5.4	13.9	14.7	16.8	12.2	9.9	-0.7	9.6	16.3	6.2	9.4	8.4	8.0	-0.8	10.6
1951-05-08T03:00:00+01:00	8.9	-1.3	-1.3	13.6	8.2	7.6	13.1	10.9	3.2	4.9	13.3	14.3	16.3	11.7	9.8	-1.0	9.3	15.6	6.0	8.9	7.9	7.4	-1.7	10.3
1951-05-08T06:00:00+01:00	8.9	-1.4	-1.4	13.5	8.4	7.7	13.3	11.0	3.3	4.9	14.0	14.4	16.4	12.4	9.9	-1.0	9.4	16.3	6.1	9.7	8.7	8.2	-1.1	10.5
1951-05-08T09:00:00+01:00	10.7	0.7	0.7	15.6	10.3	8.6	15.2	12.9	4.8	6.8	16.6	15.8	17.8	15.0	10.9	0.8	10.8	19.1	7.1	12.9	11.8	10.8	1.8	11.3
1951-05-08T12:00:00+01:00	11.7	1.5	1.5	16.5	11.4	9.6	16.3	14.0	5.7	7.8	17.4	16.7	18.8	15.9	11.8	1.8	11.8	19.8	8.0	13.9	12.9	11.6	2.5	12.1
1951-05-08T15:00:00+01:00	11.0	1.0	1.0	15.9	10.5	8.9	15.4	13.1	5.0	7.1	15.8	16.0	18.0	14.3	11.0	1.1	11.2	18.4	7.2	12.1	11.0	10.0	1.1	11.7
1951-05-08T18:00:00+01:00	10.3	0.6	0.6	15.5	9.3	7.9	14.2	11.9	3.9	6.3	14.5	15.0	17.0	12.9	10.1	0.4	10.7	17.3	6.4	11.0	10.0	8.6	-0.1	10.7
1951-05-08T21:00:00+01:00	9.6	-0.2	-0.2	14.7	8.8	7.7	13.6	11.4	3.6	5.6	14.0	14.8	16.8	12.5	10.2	-0.3	10.1	16.6	6.4	10.4	9.3	8.2	-0.7	10.6
1951-05-09T00:00:00+01:00	9.9	0.1	0.2	15.1	8.9	7.6	13.8	11.5	3.6	6.0	13.9	14.6	16.6	12.3	9.9	0.0	10.3	16.7	6.1	10.4	9.3	8.0	-0.7	10.6
1951-05-09T03:00:00+01:00	9.7	0.8	0.8	14.6	8.9	7.5	13.7	11.7	4.0	5.7	14.1	15.0	17.2	12.4	10.4	-0.6	10.3	16.8	6.5	10.4	9.1	8.3	0.4	10.5
1951-05-09T06:00:00+01:00	10.1	1.0	1.0	14.8	9.2	7.4	14.1	12.0	4.3	6.0	14.9	15.3	17.5	13.3	10.5	-0.3	10.5	17.5	6.7	10.9	9.7	9.1	1.0	10.5
1951-05-09T09:00:00+01:00	10.6	1.5	1.5	15.3	10.0	8.1	14.8	12.7	4.7	6.5	15.3	15.5	17.7	13.6	10.6	0.2	11.0	18.0	6.8	11.2	10.0	9.5	1.5	10.7
1951-05-09T12:00:00+01:00	10.8	1.2	1.2	15.0	10.5	8.5	15.4	13.3	5.1	6.8	15.8	15.9	18.1	14.2	11.0	0.5	10.8	18.1	7.2	11.1	9.9	10.0	1.7	11.0
1951-05-09T15:00:00+01:00	9.8	-0.1	-0.1	13.7	9.4	7.9	14.3	12.2	4.5	5.7	14.9	15.4	17.6	13.3	10.8	-0.6	9.9	16.9	7.0	9.7	8.4	9.1	0.4	10.7
1951-05-09T18:00:00+01:00	8.3	-0.8	-0.8	13.0	7.4	5.9	12.3	10.2	2.6	4.2	13.3	13.9	16.1	11.7	9.3	-2.1	8.1	15.5	5.4	8.8	7.6	7.5	-0.9	8.6
1951-05-09T21:00:00+01:00	7.7	-1.3	-1.3	12.5	6.8	5.2	11.7	9.6	1.9	3.6	12.1	13.0	15.2	10.5	8.3	-2.7	7.8	14.7	4.5	7.8	6.6	6.3	-1.7	8.1
1951-05-10T00:00:00+01:00	7.3	-2.3	-2.3	11.5	7.0	6.0	11.8	9.8	2.2	3.2	12.0	13.2	15.3	10.4	8.8	-3.0	7.9	14.1	5.0	7.0	5.8	6.2	-2.4	8.9
1951-05-10T03:00:00+01:00	7.1	-1.1	-1.1	11.3	6.3	5.3	11.1	8.7	1.8	2.6	11.3	12.6	14.7	9.8	8.2	-3.4	7.0	14.1	4.4	6.7	5.5	5.4	-1.0	7.7
1951-05-10T06:00:00+01:00	7.2	-1.1	-1.1	11.3	6.3	4.9	11.1	8.8	1.5	2.7	11.0	12.3	14.4	9.6	8.0	-3.2	7.1	13.9	4.2	6.3	5.0	5.2	-1.3	7.2
1951-05-10T09:00:00+01:00	8.7	0.1	0.1	12.5	7.6	6.1	12.4	10.1	2.2	4.2	12.0	12.8	14.9	10.5	8.6	-1.7	9.1	14.7	4.8	6.9	5.7	6.1	-0.5	7.8
1951-05-10T12:00:00+01:00	13.5	5.7	5.7	18.1	12.7	8.0	17.5	15.2	6.1	9.0	18.4	17.3	19.4	16.9	12.6	3.1	13.5	21.3	8.8	13.9	12.7	12.5	6.2	10.1
1951-05-10T15:00:00+01:00	12.4	4.2	4.2	16.6	11.2	6.8	16.1	13.7	5.2	7.9	16.2	15.9	17.9	14.7	10.8	2.0	11.8	19.3	7.0	12.6	11.4	10.3	4.2	9.4
1951-05-10T18:00:00+01:00	5.0	-2.0	-2.0	10.4	3.9	3.9	8.7	6.4	-0.5	0.5	9.7	10.4	12.5	8.2	6.1	-5.4	4.7	13.5	2.3	7.2	6.0	3.8	-1.6	5.8
1951-05-10T21:00:00+01:00	5.0	-3.1	-3.1	9.3	3.7	2.5	8.5	6.2	-1.0	0.5	9.7	10.2	12.3	8.3	5.5	-5.4	4.8	12.2	1.7	5.8	4.5	3.9	-2.9	4.6
1951-05-11T00:00:00+01:00	5.4	-2.7	-2.7	9.7	4.1	3.2	8.9	6.6	-0.5	0.9	9.3	10.4	12.5	7.8	5.6	-5.0	5.2	12.0	1.8	5.1	3.9	3.4	-3.1	5.4
1951-05-11T03:00:00+01:00	4.6	-3.3	-3.3	9.3	3.4	3.2	8.5	6.0	-0.9	0.3	9.1	10.3	12.3	7.7	5.8	-5.7	4.1	12.1	1.9	5.4	4.1	3.2	-3.1	4.9
1951-05-11T06:00:00+01:00	7.9	0.0	0.0	12.6	6.4	3.1	11.5	9.0	0.9	3.5	11.8	12.2	14.2	10.4	7.1	-2.5	7.3	14.8	3.3	7.6	6.4	6.0	-0.3	5.4
1951-05-11T09:00:00+01:00	14.4	6.0	6.0	18.6	12.9	6.6	17.9	15.4	5.5	10.0	16.0	15.8	17.8	14.6	10.8	4.0	13.7	19.3	7.0	11.8	10.5	10.1	4.1	9.3
1951-05-11T12:00:00+01:00	12.7	3.5	3.5	16.1	11.7	7.5	16.7	14.2	5.4	8.3	15.1	15.4	17.4	13.7	10.1	2.3	12.3	17.9	6.3	10.2	8.9	9.2	2.8	9.7
1951-05-11T15:00:00+01:00	8.6	0.1	0.1	12.7	7.9	6.6	13.0	10.5	3.1	4.3	12.9	13.8	15.8	11.5	9.4	-1.7	8.5	15.7	5.6	8.8	7.5	7.0	0.6	8.6
1951-05-11T18:00:00+01:00	7.3	-1.1	-1.1	11.5	6.7	5.7	11.8	9.3	2.1	3.0	12.0	12.9	14.9	10.6	8.3	-3.0	6.9	14.9	4.5	7.8	6.5	6.2	-0.3	8.0
1951-05-11T21:00:00+01:00	5.4	-2.6	-2.6	9.9	4.8	4.6	9.8	7.3	0.5	1.1	10.7	11.7	13.7	9.3	7.4	-4.9	5.4	13.5	3.6	6.5	5.3	4.8	-1.7	6.4
1951-05-12T00:00:00+01:00	5.4	-2.6	-2.6	9.9	4.6	4.1	9.6	7.1	0.2	1.1	10.2	11.3	13.3	8.8	6.8	-4.9	5.4	13.1	3.0	6.1	4.8	4.4	-2.1	6.1
1951-05-12T03:00:00+01:00	5.6	-2.8	-2.8	10.2	5.0	4.0	9.9	7.5	0.2	1.4	10.0	11.2	13.2	8.6	6.7	-4.6	5.7	13.0	2.9	5.9	4.7	4.2	-2.3	6.5
1951-05-12T06:00:00+01:00	6.4	-2.0	-2.0	11.0	5.6	4.3	10.5	8.0	0.4	2.2	10.6	11.5	13.5	9.2	7.0	-3.8	6.6	13.4	3.2	6.4	5.2	4.8	-1.8	6.6
1951-05-12T09:00:00+01:00	10.2	1.7	1.7	14.8	10.3	7.2	15.2	12.7	4.1	6.0	14.2	15.1	17.1	12.8	10.2	0.0	9.8	17.2	6.4	8.6	7.4	8.4	2.0	9.1
1951-05-12T12:00:00+01:00	13.2	4.8	4.8	17.9	11.8	8.3	16.7	14.2	5.1	9.0	15.1	15.7	17.7	13.7	10.6	3.0	14.0	18.6	6.8	10.7	9.5	9.3	3.3	10.0
1951-05-12T15:00:00+01:00	13.1	4.8	4.8	17.8	12.3	9.0	17.2	14.7	6.0	8.9	15.9	16.6	18.6	14.5	11.2	2.9	12.7	19.4	7.4	11.7	10.5	10.1	4.2	10.9
1951-05-12T18:00:00+01:00	6.8	-1.3	-1.3	11.7	6.1	5.2	11.0	8.5	0.9	2.6	11.0	12.1	14.1	9.6	7.7	-3.4	7.5	14.1	3.9	7.4	6.2	5.2	-1.1	7.6
1951-05-12T21:00:00+01:00	5.5	-2.8	-2.8	10.2	4.8	4.1	9.7	7.2	-0.1	1.3	10.0	10.9	12.9	8.5	6.5	-4.7	6.2	13.0	2.7	6.3	5.1	4.2	-2.2	6.4
1951-05-13T00:00:00+01:00	6.0	-2.4	-2.4	10.7	5.1	4.2	10.0	7.5	0.2	1.7	10.1	11.0	13.0	8.7	6.1	-4.2	6.3	13.3	2.3	6.5	5.3	4.3	-2.0	6.5
1951-05-13T03:00:00+01:00	5.9	-4.2	-4.2	10.4	4.7	4.2	9.4	7.4	-0.3	1.8	9.4	10.2	12.5	7.8	6.0	-4.4	6.4	12.3	2.2	6.2	5.2	3.7	-4.7	6.7
1951-05-13T06:00:00+01:00	8.4	-1.3	-1.3	13.3	7.7	5.3	12.4	10.3	2.2	4.3	12.8	12.9	15.2	11.2	8.0	-1.9	7.8	15.8	4.2	9.3	8.3	7.1	-1.2	7.9
1951-05-13T09:00:00+01:00	14.1	4.6	4.5	19.2	13.0	7.3	17.8	15.7	6.1	10.0	17.9	16.8	19.1	16.3	10.7	3.8	12.9	21.1	7.0	14.7	13.7	12.2	4.2	10.4
1951-05-13T12:00:00+01:00	16.2	6.2	6.2	20.8	15.6	8.7	20.3	18.3	8.3	12.1	20.1	18.6	20.9	18.5	12.9	5.9	15.7	23.2	9.2	16.1	15.1	14.3	6.2	12.5
1951-05-13T15:00:00+01:00	12.6	2.9	2.9	17.5	12.0	7.7	16.8	14.7	5.7	8.5	17.3	16.4	18.7	15.7	11.3	2.3	11.9	20.3	7.5	13.6	12.6	11.6	3.3	10.8
1951-05-13T18:00:00+01:00	8.0	-1.8	-1.9	12.8	7.1	5.9	11.8	9.7	2.1	3.8	12.7	13.0	15.3	11.1	8.6	-2.3	8.0	15.3	4.8	9.2	8.2	6.9	-1.7	8.6
1951-05-13T21:00:00+01:00	6.9	-3.0	-3.0	11.7	6.2	5.2	10.9	8.8	1.1	2.8	11.9	12.4	14.8	10.2	7.9	-3.4	7.0	14.1	4.2	7.9	6.9	6.1	-2.9	7.7
1951-05-14T00:00:00+01:00	6.5	-3.1	-3.1	11.6	5.9	5.0	10.6	8.6	1.0	2.4	11.1	11.9	14.3	9.5	7.4	-3.8	6.3	14.0	3.7	7.6	6.6	5.4	-3.0	7.5
1951-05-14T03:00:00+01:00	5.7	-2.0	-2.0	10.5	4.7	4.2	9.5	7.2	0.2	1.3	10.1	11.6	13.8	8.6	7.4	-4.5	4.9	12.9	3.6	5.4	4.4	4.3	-2.3	6.4
1951-05-14T06:00:00+01:00	5.3	-2.5	-2.5	10.1	4.9	4.0	9.7	7.4	0.4	0.9	11.1	11.8	14.1	9.7	7.3	-4.8	4.4	13.8	3.5	6.6	5.5	5.3	-1.4	6.0
1951-05-14T09:00:00+01:00	8.2	1.1	1.1	13.7	6.5	3.9	11.3	9.0	0.8	3.8	11.5	12.0	14.2	10.1	7.5	-2.0	7.7	15.2	3.7	8.6	7.6	5.8	0.1	6.1
1951-05-14T12:00:00+01:00	10.4	3.0	3.0	15.6	9.5	5.3	14.3	12.0	3.3	6.0	15.4	14.9	17.1	14.0	9.5	0.3	9.8	18.3	5.7	11.0	9.9	9.7	3.2	7.7
1951-05-14T15:00:00+01:00	10.3	2.8	2.8	15.4	9.0	5.5	13.8	11.5	3.4	5.8	14.9	14.7	16.9	13.4	9.9	0.1	9.8	18.1	6.1	10.9	9.9	9.1	3.0	8.2
1951-05-14T18:00:00+01:00	7.2	-0.4	-0.4	12.2	6.0	4.2	10.8	8.5	1.1	2.8	11.6	12.2	14.4	10.2	7.6	-3.0	6.9	14.8	3.7	8.1	7.0	5.9	-0.3	6.7
1951-05-14T21:00:00+01:00	6.8	-0.8	-0.8	11.7	5.7	4.7	10.5	8.2	1.0	2.3	11.1	12.2	14.4	9.7	7.6	-3.4	6.2	14.2	3.8	7.4	6.4	5.3	-0.9	7.0
1951-05-15T00:00:00+01:00	6.4	-1.1	-1.1	11.4	5.3	4.2	10.1	7.8	0.6	2.0	10.7	12.0	14.2	9.3	7.6	-3.7	5.8	13.7	3.7	6.8	5.7	5.0	-1.4	6.4
1951-05-15T03:00:00+01:00	6.3	-2.2	-2.2	10.9	5.6	4.4	10.4	8.0	0.7	2.1	11.0	11.9	14.0	9.3	7.4	-3.9	6.2	13.5	3.6	6.4	5.4	5.1	-2.3	6.9
1951-05-15T06:00:00+01:00	7.5	-0.8	-0.8	12.3	6.8	4.9	11.6	9.2	1.6	3.3	12.3	12.9	15.0	10.7	8.0	-2.7	7.1	14.9	4.3	7.9	6.9	6.5	-0.9	7.4
1951-05-15T09:00:00+01:00	8.5	0.0	0.0	13.2	7.7	5.8	12.5	10.1	2.2	4.3	12.3	12.9	15.0	10.7	8.4	-1.6	8.4	15.3	4.7	8.1	7.1	6.4	-0.5	8.1
1951-05-15T12:00:00+01:00	8.9	0.4	0.4	13.6	9.0	7.0	13.8	11.4	3.6	4.7	14.4	14.5	16.6	12.7	9.7	-1.3	8.6	17.1	5.9	10.0	9.0	8.5	1.3	9.3
1951-05-15T15:00:00+01:00	10.3	2.5	2.5	15.7	9.1	7.2	14.0	11.6	3.8	6.1	15.4	15.1	17.2	13.7	10.0	0.1	9.7	18.5	6.3	11.8	10.7	9.5	2.6	9.4
1951-05-15T18:00:00+01:00	8.4	0.1	0.1	13.2	7.4	6.3	12.3	9.9	2.5	4.2	13.0	13.6	15.7	11.4	9.2	-1.7	8.3	15.7	5.5	8.9	7.8	7.1	-0.1	8.8
1951-05-15T21:00:00+01:00	8.3	0.1	0.1	13.3	7.6	6.4	12.4	10.0	2.6	4.1	13.2	13.9	16.0	11.5	9.2	-1.9	8.0	16.0	5.5	9.0	7.9	7.3	0.1	8.7
1951-05-16T00:00:00+01:00	8.4	-0.1	-0.1	13.0	7.8	6.9	12.6	10.2	3.0	4.1	12.8	13.8	15.9	11.1	9.4	-1.8	8.3	15.7	5.7	8.3	7.2	6.9	-0.2	9.4
1951-05-16T03:00:00+01:00	7.8	-2.7	-2.7	12.4	7.3	6.4	11.9	9.8	2.4	3.9	12.2	13.3	15.4	10.6	9.0	-2.0	8.1	14.7	5.3	7.9	6.6	6.4	-2.9	9.0
1951-05-16T06:00:00+01:00	9.5	-0.6	-0.6	14.5	9.1	7.2	13.7	11.6	3.8	5.6	14.4	15.0	17.1	12.8	10.4	-0.3	9.6	16.9	6.7	10.1	8.8	8.5	-0.6	10.0
1951-05-16T09:00:00+01:00	14.1	3.7	3.7	18.8	14.1	9.2	18.7	16.6	7.4	10.1	19.3	18.7	20.8	17.7	12.8	4.2	13.9	21.5	9.0	14.2	12.9	13.5	4.0	12.1
1951-05-16T12:00:00+01:00	16.0	6.2	6.2	21.4	14.7	9.0	19.3	17.2	7.7	12.0	20.0	18.4	20.6	18.4	12.4	6.1	15.9	23.4	8.7	17.1	15.8	14.2	5.8	11.8
1951-05-16T15:00:00+01:00	12.1	2.4	2.4	17.5	10.9	7.9	15.5	13.4	5.4	8.1	17.6	16.6	18.8	16.0	11.5	2.2	11.6	20.6	7.7	14.6	13.3	11.8	3.0	10.3
1951-05-16T18:00:00+01:00	8.3	-2.0	-2.0	13.1	7.4	5.8	12.0	9.9	2.4	4.3	13.1	13.2	15.3	11.5	8.8	-1.6	8.4	15.8	5.0	9.8	8.6	7.2	-1.8	8.7
1951-05-16T21:00:00+01:00	6.7	-3.6	-3.6	11.6	5.6	4.7	10.2	8.1	0.7	2.7	10.8	11.7	13.8	9.2	7.4	-3.2	6.8	13.4	3.7	7.5	6.2	5.0	-4.1	7.4
1951-05-17T00:00:00+01:00	7.0	-3.3	-3.3	11.9	6.4	5.1	11.0	8.9	1.3	3.0	11.6	12.2	14.4	10.0	7.8	-2.9	7.0	14.2	4.1	7.9	6.6	5.8	-3.3	7.8
1951-05-17T03:00:00+01:00	5.9	-2.4	-2.4	10.2	5.7	5.3	10.4	8.1	1.1	1.7	11.2	12.2	14.4	9.6	8.1	-4.2	6.2	13.4	4.3	6.4	5.2	5.3	-1.7	7.5
1951-05-17T06:00:00+01:00	6.8	-1.7	-1.7	10.9	6.8	5.6	11.6	9.3	1.9	2.6	11.8	12.7	14.9	10.2	8.3	-3.3	7.1	14.3	4.6	7.1	5.8	5.8	-0.9	8.1
1951-05-17T09:00:00+01:00	8.4	-0.3	-0.3	12.3	8.3	7.4	13.1	10.7	3.2	4.2	12.5	13.8	16.0	10.9	9.4	-1.7	9.2	14.9	5.7	7.1	5.9	6.6	-0.2	9.6
1951-05-17T12:00:00+01:00	11.3	2.7	2.7	15.2	10.3	7.8	15.0	12.7	4.2	7.1	14.0	14.7	16.9	12.4	10.1	1.2	12.5	16.6	6.4	9.0	7.8	8.1	1.4	10.1
1951-05-17T15:00:00+01:00	10.7	2.5	2.5	15.1	10.1	7.4	14.8	12.5	4.3	6.6	14.6	15.1	17.3	13.0	10.4	0.6	11.5	17.2	6.7	10.0	8.8	8.7	2.1	10.1
1951-05-17T18:00:00+01:00	8.9	0.8	0.8	13.4	8.2	6.6	12.9	10.6	3.0	4.7	13.1	13.8	16.0	11.5	9.0	-1.2	9.1	15.9	5.3	9.0	7.7	7.2	0.8	9.3
1951-05-17T21:00:00+01:00	7.4	-0.7	-0.7	11.9	6.8	5.5	11.5	9.2	2.0	3.2	11.9	12.8	15.0	10.3	8.1	-2.8	7.5	14.7	4.4	7.9	6.7	6.0	-0.4	8.3
1951-05-18T00:00:00+01:00	7.3	-0.8	-0.8	11.8	6.7	5.3	11.4	9.1	1.7	3.1	11.4	12.5	14.7	9.8	7.9	-2.8	7.6	14.1	4.2	7.2	5.9	5.4	-1.0	8.1
1951-05-18T03:00:00+01:00	7.0	-2.3	-2.3	11.7	6.4	5.0	11.1	9.0	1.3	3.0	11.5	12.1	14.4	9.9	7.8	-3.2	7.2	13.8	4.0	7.1	5.7	5.8	-2.6	7.8
1951-05-18T06:00:00+01:00	8.3	-1.2	-1.2	12.8	8.0	6.2	12.7	10.6	2.8	4.3	12.8	13.4	15.7	11.2	9.6	-1.8	8.5	15.1	5.8	7.7	6.3	7.1	-1.3	8.9
1951-05-18T09:00:00+01:00	12.0	2.6	2.6	16.6	12.0	9.2	16.7	14.6	5.9	8.0	15.8	16.2	18.5	14.2	12.0	1.9	12.1	18.5	8.2	10.7	9.3	10.1	2.1	11.1
1951-05-18T12:00:00+01:00	15.5	6.1	6.1	20.1	15.8	11.0	20.5	18.4	8.3	11.5	19.5	18.3	20.6	17.9	13.6	5.3	16.4	22.6	9.8	15.0	13.6	13.8	6.1	13.0
1951-05-18T15:00:00+01:00	12.5	2.4	2.4	16.4	13.0	8.9	17.8	15.7	6.7	8.4	18.0	17.4	19.7	16.4	13.3	2.3	12.4	19.7	9.5	12.2	10.8	12.3	3.3	11.8
1951-05-18T18:00:00+01:00	8.3	-0.7	-0.7	13.3	7.7	5.8	12.4	10.3	2.5	4.3	13.7	13.6	15.9	12.1	9.7	-1.8	8.9	16.1	5.9	9.9	8.5	8.0	-0.3	9.1
1951-05-18T21:00:00+01:00	5.8	-3.4	-3.4	10.6	5.1	4.7	9.8	7.7	0.2	1.8	11.0	11.4	13.7	9.4	7.2	-4.4	6.5	13.1	3.4	6.6	5.2	5.3	-3.3	7.2
1951-05-19T00:00:00+01:00	5.7	-3.5	-3.5	10.5	4.5	3.8	9.2	7.1	-1.0	1.7	10.0	10.1	12.4	8.4	5.9	-4.5	6.2	12.3	2.1	6.4	5.0	4.3	-4.1	5.7
1951-05-19T03:00:00+01:00	4.2	-5.1	-5.1	9.5	2.7	1.4	7.4	5.4	-2.9	0.1	9.3	8.8	11.1	7.6	4.1	-6.0	4.8	11.7	0.1	6.2	5.1	3.4	-5.3	3.2
1951-05-19T06:00:00+01:00	9.3	-0.9	-0.9	13.7	8.5	4.5	13.3	11.2	2.3	5.2	13.3	13.0	15.2	11.6	8.8	-1.0	9.6	15.7	4.8	9.0	7.9	7.4	-1.2	7.6
1951-05-19T09:00:00+01:00	13.1	3.3	3.3	17.9	12.7	8.7	17.5	15.4	6.0	9.0	17.8	16.9	19.2	16.1	12.8	2.8	12.4	20.5	8.8	13.3	12.3	11.9	3.5	10.8
1951-05-19T12:00:00+01:00	16.8	6.5	6.5	21.1	16.6	9.7	21.3	19.3	8.1	12.7	18.8	18.2	20.5	17.1	13.6	6.5	16.4	21.7	9.6	14.4	13.3	12.9	4.7	12.2
1951-05-19T15:00:00+01:00	11.7	2.0	2.0	16.6	12.2	8.8	17.0	14.9	6.2	7.6	18.4	17.5	19.7	16.7	13.6	1.5	11.1	20.7	9.6	13.1	12.0	12.4	3.8	11.0
1951-05-19T18:00:00+01:00	8.1	-1.2	-1.2	13.5	7.1	5.3	11.8	9.8	1.7	4.0	13.5	13.0	15.3	11.8	7.9	-2.1	8.1	16.2	3.9	10.0	8.9	7.6	-0.7	7.6
1951-05-19T21:00:00+01:00	7.7	-1.8	-1.8	12.8	6.5	4.5	11.2	9.1	1.0	3.6	12.2	12.2	14.5	10.5	7.4	-2.6	7.9	14.9	3.4	8.6	7.6	6.3	-2.0	6.9
1951-05-20T00:00:00+01:00	6.8	-2.8	-2.8	11.8	5.9	4.3	10.6	8.5	0.6	2.7	12.0	12.1	14.4	10.3	7.9	-3.5	7.2	14.3	3.8	7.7	6.7	6.1	-2.7	6.6
1951-05-20T03:00:00+01:00	6.8	-1.6	-1.6	11.3	6.2	4.5	10.9	8.6	1.2	2.7	11.2	12.0	14.1	9.8	7.6	-3.3	7.0	14.1	3.7	6.7	5.4	5.5	-1.6	7.4
1951-05-20T06:00:00+01:00	6.9	-1.4	-1.4	11.5	6.5	5.0	11.2	8.9	1.4	2.8	11.4	12.1	14.2	10.0	8.3	-3.1	7.3	14.4	4.3	6.9	5.7	5.7	-1.3	7.6
1951-05-20T09:00:00+01:00	9.2	0.5	0.5	13.5	8.8	7.3	13.5	11.2	3.5	5.0	13.4	14.2	16.3	12.0	10.2	-0.9	9.3	16.2	6.2	8.2	7.0	7.7	0.5	9.6
1951-05-20T12:00:00+01:00	9.8	1.1	1.1	14.0	9.8	7.7	14.6	12.2	4.2	5.7	14.3	14.9	17.0	12.9	11.0	-0.3	10.2	17.0	7.1	8.9	7.6	8.6	1.3	10.3
1951-05-20T15:00:00+01:00	10.1	1.6	1.6	14.6	9.8	8.4	14.5	12.2	4.3	5.9	15.1	15.5	17.6	13.7	11.2	0.0	10.2	17.6	7.2	9.9	8.6	9.4	1.9	10.3
1951-05-20T18:00:00+01:00	8.4	0.3	0.3	13.3	7.6	6.7	12.3	10.0	2.6	4.3	13.1	13.7	15.8	11.6	9.5	-1.7	8.6	16.0	5.5	8.9	7.6	7.4	0.3	9.1
1951-05-20T21:00:00+01:00	7.9	-0.3	-0.3	12.6	7.2	6.7	11.9	9.6	2.5	3.8	12.4	13.3	15.4	11.0	8.9	-2.1	8.1	15.4	5.0	8.1	6.8	6.7	-0.3	9.2
1951-05-21T00:00:00+01:00	8.5	-0.2	-0.2	12.8	7.7	6.9	12.5	10.1	2.8	4.4	12.1	13.3	15.4	10.6	9.0	-1.6	8.8	15.0	5.0	7.5	6.2	6.4	-0.7	9.5
1951-05-21T03:00:00+01:00	7.6	-4.7	-4.7	11.9	7.0	5.9	11.7	9.6	2.0	4.3	11.6	12.6	14.8	10.1	7.7	-2.3	8.0	13.9	4.1	7.4	6.3	6.1	-5.3	8.8
1951-05-21T06:00:00+01:00	10.7	-1.1	-1.2	15.4	10.7	7.7	15.4	13.3	4.7	7.4	15.5	15.5	17.7	14.0	10.7	0.8	10.6	18.0	7.1	10.5	9.4	10.1	-1.2	10.3
1951-05-21T09:00:00+01:00	16.4	4.8	4.8	21.3	16.4	11.3	21.1	18.9	8.8	13.1	21.5	20.2	22.5	19.9	15.6	6.5	15.6	23.5	12.0	16.6	15.5	16.0	4.4	13.1
1951-05-21T12:00:00+01:00	17.8	5.8	5.8	22.3	18.8	11.5	23.5	21.4	11.3	14.5	23.4	22.1	24.3	21.8	16.2	7.9	16.7	25.6	12.6	18.1	17.0	17.9	6.5	14.4
1951-05-21T15:00:00+01:00	15.5	3.4	3.4	20.0	15.8	10.8	20.5	18.4	9.1	12.2	20.1	19.4	21.7	18.5	14.4	5.6	14.8	22.6	10.7	15.8	14.7	14.6	3.5	14.1
1951-05-21T18:00:00+01:00	10.3	-1.3	-1.3	15.2	9.8	7.8	14.5	12.4	4.4	7.0	15.4	15.4	17.6	13.9	10.7	0.4	10.5	17.9	7.1	11.8	10.7	10.0	-1.3	10.8
1951-05-21T21:00:00+01:00	9.3	-2.4	-2.4	14.2	8.8	7.2	13.5	11.4	3.7	6.0	14.1	14.5	16.8	12.5	9.7	-0.6	9.7	16.7	6.0	10.1	9.0	8.6	-2.5	10.1
1951-05-22T00:00:00+01:00	8.9	-3.4	-3.4	13.2	9.0	7.7	13.7	11.6	4.0	5.6	13.9	14.7	17.0	12.4	10.2	-1.0	9.4	16.0	6.6	8.9	7.9	8.4	-3.2	10.8
1951-05-22T03:00:00+01:00	8.6	-0.2	-0.2	12.8	8.2	7.7	12.9	10.6	3.5	4.6	13.2	14.2	16.3	11.7	10.1	-1.3	8.8	15.8	6.2	8.2	7.0	7.6	0.0	10.1
1951-05-22T06:00:00+01:00	8.5	-0.5	-0.5	12.6	8.0	7.2	12.7	10.3	3.1	4.4	12.5	13.6	15.7	11.0	9.5	-1.5	8.8	15.1	5.7	7.6	6.4	6.9	-0.6	9.6
1951-05-22T09:00:00+01:00	9.9	0.9	0.9	14.0	9.4	7.6	14.1	11.8	3.9	5.8	13.4	14.2	16.3	11.9	10.0	-0.1	10.3	16.2	6.1	8.7	7.5	7.8	0.5	10.1
1951-05-22T12:00:00+01:00	11.2	2.0	2.0	15.1	11.3	8.8	16.0	13.6	5.3	7.1	15.1	15.7	17.9	13.6	11.7	1.2	11.7	17.7	7.8	9.5	8.3	9.5	2.0	11.2
1951-05-22T15:00:00+01:00	8.0	-0.6	-0.6	12.4	7.3	6.3	12.0	9.6	2.5	3.9	13.0	13.5	15.7	11.5	9.8	-2.0	7.9	15.5	6.0	8.5	7.3	7.4	-0.2	8.6
1951-05-22T18:00:00+01:00	7.5	-0.4	-0.4	12.6	6.8	5.6	11.5	9.1	1.9	3.4	12.0	12.8	15.0	10.6	8.2	-2.5	7.2	15.4	4.4	7.9	6.7	6.4	-0.4	7.9
1951-05-22T21:00:00+01:00	7.0	-0.7	-0.7	12.3	6.0	4.4	10.7	8.4	1.0	3.0	11.7	12.2	14.3	10.2	7.4	-2.9	6.8	14.9	3.6	8.2	7.0	6.0	-0.9	7.0
1951-05-23T00:00:00+01:00	7.6	-0.3	-0.3	12.7	6.7	5.0	11.4	9.1	1.6	3.6	12.1	12.7	14.8	10.6	7.9	-2.3	7.5	15.2	4.1	8.3	7.1	6.5	-0.5	7.6
1951-05-23T03:00:00+01:00	7.6	-0.5	-0.5	12.5	6.6	5.7	11.2	9.0	1.9	3.0	11.9	12.7	15.1	10.5	8.1	-2.7	7.0	15.3	4.3	8.3	7.2	6.3	-0.5	7.9
1951-05-23T06:00:00+01:00	7.2	-0.7	-0.7	12.4	6.4	5.4	11.0	8.8	1.6	2.7	12.0	12.7	15.1	10.5	8.2	-3.1	6.7	15.3	4.4	8.4	7.4	6.3	-0.4	7.5
1951-05-23T09:00:00+01:00	9.2	1.6	1.6	14.6	7.8	6.1	12.4	10.3	2.7	4.7	13.0	13.5	15.9	11.5	9.3	-1.1	9.1	16.9	5.5	9.9	8.8	7.4	1.1	8.2
1951-05-23T12:00:00+01:00	11.2	3.2	3.2	16.2	10.3	7.6	14.8	12.7	4.7	6.6	15.5	15.2	17.6	14.0	11.0	0.8	11.2	19.2	7.2	12.0	10.9	9.8	3.5	10.1
1951-05-23T15:00:00+01:00	10.2	2.1	2.1	15.2	9.0	7.0	13.5	11.4	3.9	5.6	15.1	15.0	17.4	13.7	10.7	-0.1	9.8	18.2	6.9	11.5	10.4	9.5	2.5	9.2
1951-05-23T18:00:00+01:00	7.2	-0.8	-0.8	12.2	5.9	5.7	10.5	8.3	1.7	2.7	12.2	12.8	15.1	10.7	8.3	-3.1	6.8	15.3	4.6	8.6	7.5	6.5	-0.5	7.7
1951-05-23T21:00:00+01:00	5.7	-2.7	-2.7	10.4	4.6	4.8	9.2	7.0	0.5	1.1	9.9	11.3	13.7	8.4	7.1	-4.7	5.5	13.1	3.3	5.6	4.5	4.2	-2.7	6.6
1951-05-24T00:00:00+01:00	6.4	-2.2	-2.2	10.9	5.0	4.0	9.6	7.4	0.3	1.8	9.6	10.9	13.3	8.2	6.4	-4.0	6.2	12.8	2.6	5.2	4.2	4.0	-3.0	6.5
1951-05-24T03:00:00+01:00	6.8	-2.6	-2.6	11.5	5.5	4.2	10.2	8.0	0.4	2.7	10.2	11.4	13.7	8.7	6.3	-3.6	6.3	12.9	2.6	4.6	3.3	4.5	-3.4	6.9
1951-05-24T06:00:00+01:00	10.0	0.2	0.2	14.2	9.4	6.5	14.0	11.9	3.8	5.9	14.9	15.2	17.5	13.3	9.8	-0.4	8.9	16.7	6.0	8.8	7.5	9.2	0.5	9.1
1951-05-24T09:00:00+01:00	9.6	-0.8	-0.8	13.2	10.4	9.6	15.0	12.9	4.8	5.5	15.1	15.6	17.9	13.5	12.8	-0.7	10.2	16.9	9.1	8.7	7.4	9.4	0.7	11.5
1951-05-24T12:00:00+01:00	14.3	2.0	2.0	16.0	14.9	10.5	19.5	17.4	7.7	10.2	15.9	16.5	18.8	14.3	12.3	3.9	15.2	17.8	8.5	8.8	7.5	10.2	1.6	14.1
1951-05-24T15:00:00+01:00	12.8	2.4	2.4	16.4	12.9	10.2	17.5	15.3	7.0	8.7	17.2	17.5	19.8	15.7	12.6	2.4	12.1	19.4	8.9	10.8	9.5	11.5	3.1	12.8
1951-05-24T18:00:00+01:00	9.6	-0.2	-0.2	13.8	8.6	7.9	13.2	11.0	3.5	5.5	13.2	14.2	16.5	11.7	9.6	-0.7	9.8	15.7	5.9	8.6	7.3	7.5	-0.5	10.5
1951-05-24T21:00:00+01:00	9.4	-0.6	-0.6	13.4	8.3	7.5	12.9	10.7	3.2	5.3	12.5	13.6	15.9	10.9	8.8	-1.0	9.8	15.1	5.1	7.9	6.6	6.8	-1.1	10.3
1951-05-25T00:00:00+01:00	9.8	-0.4	-0.4	13.6	8.8	8.0	13.4	11.3	3.8	5.7	12.6	14.0	16.3	11.0	9.4	-0.5	10.2	15.2	5.7	7.7	6.4	6.9	-1.0	10.9
1951-05-25T03:00:00+01:00	9.6	-1.1	-1.1	13.7	8.9	8.3	13.6	11.4	4.1	5.5	12.7	14.1	16.3	11.2	10.0	-0.6	10.1	15.2	6.2	7.6	6.4	7.0	-1.3	11.3
1951-05-25T06:00:00+01:00	10.4	-0.4	-0.4	14.4	9.8	9.0	14.5	12.3	4.6	6.3	13.3	14.6	16.8	11.8	10.5	0.2	11.0	15.8	6.7	8.0	6.8	7.7	-0.7	11.8
1951-05-25T09:00:00+01:00	11.4	0.4	0.4	15.3	11.1	9.2	15.8	13.6	5.2	7.3	14.4	15.3	17.5	13.0	11.7	1.2	12.3	16.7	8.0	8.8	7.6	8.8	0.2	12.3
1951-05-25T12:00:00+01:00	11.6	1.1	1.1	16.0	11.4	9.0	16.1	13.9	5.3	7.6	15.3	15.9	18.1	13.9	12.0	1.4	12.1	17.5	8.3	9.6	8.4	9.7	1.0	11.8
1951-05-25T15:00:00+01:00	10.8	0.6	0.6	15.4	10.2	8.9	14.9	12.7	4.6	6.7	15.1	15.5	17.7	13.6	11.7	0.6	11.2	17.3	8.0	9.8	8.7	9.4	0.7	11.4
1951-05-25T18:00:00+01:00	9.8	-0.2	-0.2	14.6	9.1	8.3	13.8	11.6	4.1	5.7	14.6	15.2	17.4	13.1	11.2	-0.4	10.0	16.8	7.4	9.6	8.4	8.9	0.3	11.0
1951-05-25T21:00:00+01:00	9.8	-0.4	-0.4	14.5	9.0	8.4	13.7	11.5	4.1	5.8	14.1	14.9	17.1	12.6	10.6	-0.4	10.2	16.4	6.9	9.3	8.1	8.4	-0.1	11.2
1951-05-26T00:00:00+01:00	10.2	0.0	0.0	14.8	9.3	8.7	14.0	11.8	4.3	6.2	14.0	14.9	17.1	12.6	10.7	0.0	10.6	16.5	7.0	9.2	8.0	8.4	-0.1	11.5
1951-05-26T03:00:00+01:00	9.5	-1.5	-1.5	14.0	9.0	8.4	13.7	11.6	4.2	5.5	14.1	15.2	17.4	12.4	10.8	-0.6	9.8	16.5	7.3	9.5	8.4	8.4	-1.3	11.3
1951-05-26T06:00:00+01:00	10.8	-0.2	-0.2	15.2	10.4	8.8	15.1	13.0	5.0	6.8	14.9	15.8	18.0	13.1	11.4	0.7	11.0	17.4	7.8	10.2	9.1	9.2	-0.4	11.7
1951-05-26T09:00:00+01:00	11.7	0.6	0.6	16.0	11.3	9.4	16.0	13.9	5.7	7.6	16.0	16.6	18.8	14.2	12.3	1.5	12.0	18.4	8.8	11.2	10.1	10.3	0.6	12.2
1951-05-26T12:00:00+01:00	12.7	1.5	1.5	17.0	12.5	10.3	17.3	15.1	6.6	8.7	17.0	17.5	19.6	15.2	13.4	2.6	13.1	19.4	9.8	11.9	10.8	11.3	1.5	13.0
1951-05-26T15:00:00+01:00	12.9	1.7	1.7	17.1	12.6	10.8	17.3	15.2	6.9	8.9	17.1	17.8	19.9	15.3	13.5	2.8	13.5	19.4	10.0	11.9	10.8	11.4	1.5	13.4
1951-05-26T18:00:00+01:00	11.5	0.6	0.6	16.1	10.6	9.4	15.3	13.2	5.5	7.5	15.9	16.7	18.8	14.2	12.2	1.4	11.8	18.3	8.7	11.3	10.3	10.2	0.5	12.4
1951-05-26T21:00:00+01:00	10.2	-0.7	-0.7	14.7	9.5	8.7	14.2	12.1	4.7	6.1	14.7	15.7	17.9	13.0	11.2	0.0	10.4	17.2	7.7	10.2	9.2	9.0	-0.7	11.7
1951-05-27T00:00:00+01:00	8.4	-2.1	-2.1	13.3	7.8	7.2	12.5	10.4	3.3	4.4	13.8	14.7	16.9	12.1	10.2	-1.7	8.1	16.3	6.7	9.3	8.2	8.1	-1.6	9.9
1951-05-27T03:00:00+01:00	8.8	-2.4	-2.4	13.2	8.1	6.3	12.7	10.6	2.9	4.8	13.0	13.6	15.9	11.4	8.9	-1.4	8.7	15.4	5.2	8.2	7.1	7.3	-2.1	9.0
1951-05-27T06:00:00+01:00	10.3	-0.1	-0.1	15.5	9.8	7.7	14.3	12.2	4.3	6.3	14.2	14.9	17.2	12.7	10.2	0.1	10.2	17.5	6.5	10.1	9.0	8.6	0.0	10.3
1951-05-27T09:00:00+01:00	12.2	1.6	1.6	17.2	12.2	8.7	16.7	14.7	6.1	8.3	16.8	16.6	18.9	15.3	11.8	2.0	12.4	19.9	8.1	12.3	11.2	11.1	2.5	11.4
1951-05-27T12:00:00+01:00	15.0	4.3	4.3	19.9	13.8	8.9	18.4	16.3	6.8	11.1	18.0	17.3	19.6	16.4	13.9	4.8	15.8	20.9	10.2	14.2	13.0	12.3	3.5	12.0
1951-05-27T15:00:00+01:00	14.1	3.6	3.6	19.2	13.5	8.4	18.1	16.0	6.8	10.2	18.4	17.4	19.7	16.8	12.5	3.9	13.7	21.5	8.8	15.0	13.9	12.7	4.0	11.3
1951-05-27T18:00:00+01:00	9.3	-0.7	-0.7	15.0	8.1	6.1	12.6	10.6	2.9	5.3	14.5	14.4	16.7	12.9	9.3	-0.9	9.2	17.3	5.6	11.6	10.5	8.8	-0.1	8.5
1951-05-27T21:00:00+01:00	7.3	-3.1	-3.1	12.5	6.0	5.3	10.5	8.5	0.8	3.3	10.9	11.8	14.1	9.4	7.2	-2.9	7.7	13.8	3.5	7.4	6.3	5.2	-3.7	7.2
1951-05-28T00:00:00+01:00	7.0	-3.2	-3.2	12.4	5.6	5.4	10.2	8.1	0.7	3.0	10.2	11.6	13.9	8.6	7.3	-3.2	7.5	13.3	3.6	6.8	5.7	4.5	-4.1	7.3
1951-05-28T03:00:00+01:00	6.2	-3.3	-3.3	11.6	4.5	4.7	9.1	6.8	-0.1	2.1	9.7	11.1	13.3	8.1	7.1	-4.2	6.2	12.6	3.4	5.9	4.7	3.9	-4.7	6.3
1951-05-28T06:00:00+01:00	9.0	-1.1	-1.1	13.8	8.2	6.2	12.8	10.4	2.8	4.9	13.5	13.6	15.9	12.0	9.1	-1.3	8.7	16.3	5.4	9.6	8.4	7.8	-1.0	8.9
1951-05-28T09:00:00+01:00	11.7	1.9	1.9	16.8	11.7	8.3	16.3	14.0	5.9	7.5	18.4	17.4	19.7	16.9	12.6	1.3	11.2	20.8	8.9	14.1	12.9	12.7	3.5	11.0
1951-05-28T12:00:00+01:00	15.4	5.3	5.3	20.2	14.7	9.9	19.3	17.0	8.3	11.3	20.3	18.9	21.2	18.8	13.8	5.1	14.9	23.3	10.1	16.6	15.5	14.6	6.0	12.8
1951-05-28T15:00:00+01:00	13.3	3.7	3.7	18.6	12.1	8.8	16.7	14.4	6.5	9.1	18.7	17.7	19.9	17.2	13.0	2.9	12.7	21.6	9.3	15.4	14.3	13.0	4.3	11.5
1951-05-28T18:00:00+01:00	8.8	-0.8	-0.8	14.1	7.3	6.1	11.9	9.6	2.5	4.6	13.7	13.7	16.0	12.2	9.0	-1.6	8.3	16.6	5.3	10.8	9.6	8.0	-0.7	8.5
1951-05-28T21:00:00+01:00	7.1	-2.9	-2.9	12.0	5.8	5.6	10.4	8.1	1.1	3.0	10.7	11.7	14.0	9.2	7.5	-3.3	7.1	13.7	3.8	7.0	5.8	5.0	-3.6	7.8
1951-05-29T00:00:00+01:00	7.3	-2.8	-2.8	12.1	6.1	5.2	10.7	8.4	1.3	3.2	10.4	11.7	14.0	8.9	7.5	-3.0	7.4	13.5	3.8	6.5	5.4	4.7	-3.8	8.0
1951-05-29T03:00:00+01:00	7.7	-2.9	-2.9	12.5	6.7	5.9	11.4	9.3	1.5	3.8	10.4	11.7	14.0	8.9	6.9	-2.5	8.1	13.5	3.2	6.2	5.1	4.7	-4.0	8.6
1951-05-29T06:00:00+01:00	9.8	-1.2	-1.2	14.1	9.7	8.3	14.4	12.3	4.1	5.9	14.2	14.6	16.9	12.6	10.4	-0.4	10.7	16.6	6.8	8.9	7.7	8.5	-0.9	11.2
1951-05-29T09:00:00+01:00	12.8	1.8	1.8	17.1	12.8	9.3	17.4	15.3	5.7	8.9	17.0	16.3	18.6	15.4	11.8	2.7	13.2	19.3	8.1	12.0	10.9	11.3	1.8	11.9
1951-05-29T12:00:00+01:00	12.8	2.2	2.2	17.5	13.1	9.9	17.7	15.6	6.1	8.9	17.5	16.8	19.1	15.9	12.6	2.6	14.1	20.1	8.9	13.0	11.9	11.8	2.6	12.5
1951-05-29T15:00:00+01:00	13.9	2.9	2.9	18.2	14.1	11.4	18.7	16.6	7.5	10.0	18.3	17.9	20.1	16.7	13.6	3.8	14.7	20.8	9.9	13.1	12.0	12.6	3.3	13.7
1951-05-29T18:00:00+01:00	11.2	0.5	0.5	15.9	10.3	9.1	15.0	12.9	4.9	7.3	15.1	15.5	17.8	13.5	10.7	1.0	11.4	17.8	7.0	11.0	9.9	9.4	0.3	11.8
1951-05-29T21:00:00+01:00	9.3	-1.3	-1.3	14.1	8.6	8.1	13.3	11.2	3.5	5.4	13.6	14.2	16.5	12.0	9.5	-0.8	9.7	16.3	5.8	9.5	8.4	7.9	-1.2	10.7
1951-05-30T00:00:00+01:00	8.9	-2.0	-2.0	13.4	8.4	7.8	13.1	11.0	3.2	5.0	13.2	13.7	16.0	11.6	9.1	-1.2	9.6	15.8	5.4	9.0	7.9	7.4	-1.7	10.6
1951-05-30T03:00:00+01:00	8.6	-2.8	-2.8	12.9	8.7	7.8	13.4	11.1	3.8	5.2	12.5	13.9	16.1	10.8	9.6	-1.4	9.6	15.2	6.2	7.9	6.8	6.8	-2.6	11.0
1951-05-30T06:00:00+01:00	10.2	-1.5	-1.5	14.1	10.3	8.7	15.0	12.7	5.0	6.8	13.5	14.8	17.0	11.8	10.7	0.2	11.4	16.1	7.2	8.4	7.3	7.8	-1.7	12.0
1951-05-30T09:00:00+01:00	13.1	0.7	0.7	16.4	13.9	10.6	18.6	16.3	7.4	9.7	15.4	16.4	18.6	13.7	12.2	3.1	14.5	18.1	8.8	10.0	8.9	9.7	0.3	13.9
1951-05-30T12:00:00+01:00	15.4	2.6	2.6	18.2	16.6	11.6	21.3	19.0	9.9	12.0	17.6	18.4	20.6	15.9	14.7	5.4	17.3	20.4	11.3	11.4	10.2	11.9	2.5	16.1
1951-05-30T15:00:00+01:00	14.0	2.3	2.3	17.9	15.0	11.6	19.7	17.4	8.7	10.6	17.6	18.2	20.4	15.9	14.7	4.0	15.4	20.5	11.3	12.9	11.7	11.9	2.7	14.9
1951-05-30T18:00:00+01:00	11.5	0.6	0.6	16.2	11.2	9.2	15.9	13.6	6.0	8.0	15.7	16.6	18.8	14.0	12.0	1.4	11.9	18.4	8.6	11.5	10.3	10.1	0.5	12.4
1951-05-30T21:00:00+01:00	10.5	-0.5	-0.5	15.1	10.3	9.0	15.0	12.7	5.4	7.0	14.9	16.1	18.3	13.2	11.7	0.4	10.7	17.4	8.2	10.2	9.1	9.2	-0.4	12.1
1951-05-31T00:00:00+01:00	9.6	-1.4	-1.4	14.3	9.5	8.3	14.2	11.9	4.5	6.2	14.1	15.2	17.4	12.5	11.0	-0.4	9.9	16.6	7.6	9.4	8.2	8.5	-1.2	11.3
1951-05-31T03:00:00+01:00	8.9	-1.3	-1.3	13.6	8.0	7.8	12.6	10.4	3.2	4.9	13.1	13.9	16.2	11.5	10.1	-1.3	9.0	15.5	6.5	8.5	7.1	7.6	-1.4	10.5
1951-05-31T06:00:00+01:00	10.0	-0.7	-0.7	14.2	9.5	8.5	14.1	12.0	4.2	6.0	14.0	14.7	17.0	12.4	10.9	-0.2	10.2	16.2	7.3	8.6	7.1	8.4	-0.7	11.4
1951-05-31T09:00:00+01:00	11.5	1.0	1.0	15.9	11.2	10.0	15.8	13.7	5.2	7.5	15.2	15.7	18.0	13.6	11.8	1.3	11.7	17.7	8.3	10.0	8.5	9.6	0.8	12.0
1951-05-31T12:00:00+01:00	11.5	1.0	1.0	15.9	11.3	10.0	15.9	13.7	5.5	7.5	15.8	16.1	18.4	14.2	12.3	1.3	11.4	18.1	8.7	10.3	8.9	10.2	1.1	12.3
1951-05-31T15:00:00+01:00	11.9	1.3	1.3	16.2	11.4	9.4	16.0	13.9	5.7	7.8	15.8	16.2	18.5	14.2	12.1	1.6	12.0	18.1	8.6	10.6	9.1	10.3	1.2	12.4
1951-05-31T18:00:00+01:00	10.8	0.5	0.5	15.4	10.0	8.9	14.6	12.5	4.9	6.8	15.4	15.8	18.1	13.8	11.7	0.6	10.7	17.6	8.1	10.4	8.9	9.8	0.7	11.8
1951-05-31T21:00:00+01:00	9.3	-0.9	-0.9	14.0	8.5	8.3	13.1	11.0	3.6	5.3	14.1	14.6	16.9	12.5	11.2	-1.0	9.6	16.4	7.6	9.5	8.0	8.5	-0.6	11.2
1951-06-01T00:00:00+01:00	9.8	-0.9	-0.9	14.0	8.9	7.8	13.5	11.4	3.7	5.8	13.6	14.2	16.5	12.0	10.1	-0.4	10.0	15.8	6.6	8.1	6.7	8.0	-1.1	11.0
1951-06-01T03:00:00+01:00	9.4	-1.1	-1.1	13.5	8.7	7.6	13.2	10.9	3.9	5.3	13.1	14.2	16.5	11.7	9.8	-0.9	9.3	15.5	6.3	8.1	7.0	7.6	-1.3	10.2
1951-06-01T06:00:00+01:00	10.1	-0.4	-0.4	14.2	9.0	7.8	13.6	11.2	3.9	6.0	13.2	14.0	16.3	11.7	9.6	-0.2	10.2	15.8	6.1	8.6	7.5	7.6	-1.0	10.2
1951-06-01T09:00:00+01:00	12.1	1.8	1.8	16.3	12.2	9.4	16.8	14.4	6.6	8.0	16.6	17.0	19.3	15.1	13.0	1.8	11.8	19.1	9.4	10.6	9.5	11.0	2.2	11.8
1951-06-01T12:00:00+01:00	14.4	4.9	4.9	19.4	13.4	8.5	17.9	15.6	7.2	10.2	18.8	17.7	20.0	17.4	13.6	4.0	13.4	22.0	10.0	15.5	14.4	13.3	5.2	11.7
1951-06-01T15:00:00+01:00	11.6	2.2	2.2	16.8	10.6	8.0	15.1	12.8	5.4	7.4	16.9	16.4	18.7	15.4	11.3	1.2	10.7	19.8	7.7	13.4	12.3	11.3	3.0	10.5
1951-06-01T18:00:00+01:00	8.7	-0.7	-0.7	13.8	7.6	6.5	12.1	9.8	3.0	4.6	13.3	13.8	16.1	11.8	9.0	-1.6	8.2	16.3	5.4	9.8	8.7	7.7	-0.5	8.8
1951-06-01T21:00:00+01:00	6.8	-3.1	-3.1	11.5	5.4	4.7	9.9	7.5	0.7	2.6	10.2	11.2	13.5	8.7	6.8	-3.5	6.5	13.0	3.2	5.9	4.8	4.6	-3.8	6.8
1951-06-02T00:00:00+01:00	5.8	-3.6	-3.6	11.0	4.6	4.5	9.1	6.8	0.3	1.7	10.1	11.2	13.5	8.7	7.1	-4.5	5.4	13.0	3.5	5.9	4.8	4.6	-3.8	6.3
1951-06-02T03:00:00+01:00	6.8	-1.5	-1.5	11.6	5.6	4.6	10.1	8.0	0.6	2.5	10.5	11.8	14.0	9.2	7.3	-3.7	6.8	13.5	3.6	6.2	4.9	5.0	-1.9	6.7
1951-06-02T06:00:00+01:00	7.6	-0.8	-0.8	12.3	6.4	5.0	10.8	8.8	1.1	3.3	11.7	12.4	14.6	10.4	8.0	-2.9	7.7	14.4	4.2	8.1	6.8	6.1	-0.9	7.1
1951-06-02T09:00:00+01:00	9.7	1.0	1.0	14.1	9.0	6.0	13.5	11.4	3.0	5.5	14.2	13.9	16.1	12.9	9.8	-0.8	10.1	16.9	6.0	10.8	9.5	8.7	1.6	8.6
1951-06-02T12:00:00+01:00	11.9	3.1	3.1	16.2	11.2	7.7	15.6	13.6	5.2	7.6	16.6	16.0	18.2	15.3	12.0	1.4	12.0	19.3	8.2	12.8	11.5	11.0	4.0	10.4
1951-06-02T15:00:00+01:00	11.1	3.0	3.0	16.1	9.9	7.2	14.4	12.3	4.4	6.9	15.9	15.8	18.0	14.6	11.1	0.6	10.9	18.8	7.3	12.7	11.3	10.4	3.5	9.6
1951-06-02T18:00:00+01:00	7.8	-0.3	-0.3	12.8	6.4	5.3	10.9	8.8	1.6	3.5	12.5	13.1	15.3	11.2	8.4	-2.7	8.0	15.2	4.6	9.3	8.0	7.0	-0.1	7.5
1951-06-02T21:00:00+01:00	6.1	-2.2	-2.2	10.9	4.8	4.4	9.3	7.2	0.1	1.9	10.0	11.5	13.7	8.6	7.3	-4.4	6.5	12.6	3.5	5.2	3.9	4.4	-2.8	6.3
1951-06-03T00:00:00+01:00	6.5	-2.5	-2.5	10.6	5.1	4.1	9.6	7.5	0.2	2.3	9.6	11.3	13.5	8.3	6.7	-4.0	6.6	11.8	2.9	3.8	2.5	4.0	-3.5	6.6
1951-06-03T03:00:00+01:00	4.7	-4.1	-4.1	10.0	3.1	3.0	7.5	5.4	-1.7	0.5	9.0	10.3	12.7	7.7	6.4	-5.7	4.3	11.4	2.5	3.9	2.6	3.4	-4.4	3.7
1951-06-03T06:00:00+01:00	6.6	-1.9	-1.9	12.2	4.6	3.1	9.1	7.0	-0.6	2.4	11.3	11.3	13.7	10.0	7.1	-3.8	6.0	14.2	3.2	8.2	6.9	5.7	-1.6	4.6
1951-06-03T09:00:00+01:00	11.3	2.2	2.2	16.3	10.0	6.1	14.5	12.4	3.9	7.1	15.8	14.9	17.3	14.5	10.8	0.9	11.0	18.8	7.0	12.7	11.4	10.2	3.1	8.4
1951-06-03T12:00:00+01:00	15.1	5.8	5.8	19.9	13.4	8.0	17.9	15.8	6.6	10.9	18.3	17.2	19.6	17.0	12.8	4.7	14.9	21.6	8.9	15.4	14.1	12.7	5.8	10.7
1951-06-03T15:00:00+01:00	14.1	5.2	5.2	19.4	12.6	8.6	17.1	14.9	6.0	9.9	18.1	17.1	19.5	16.7	12.4	3.7	14.0	21.2	8.6	15.1	13.8	12.4	5.5	10.4
1951-06-03T18:00:00+01:00	9.9	0.9	0.9	15.0	7.9	5.5	12.4	10.2	2.4	5.6	13.4	13.3	15.7	12.1	8.6	-0.6	9.2	16.7	4.8	11.2	10.0	7.8	1.0	7.6
1951-06-03T21:00:00+01:00	5.0	-4.0	-4.0	10.1	3.0	0.3	7.5	5.3	-3.2	0.7	8.1	8.0	10.4	6.8	3.8	-5.5	4.4	11.1	-0.1	5.3	4.0	2.4	-4.6	2.1
1951-06-04T00:00:00+01:00	5.3	-4.1	-4.1	10.0	3.4	2.1	7.9	5.8	-1.9	1.1	7.7	8.6	11.0	6.4	3.6	-5.1	5.2	10.9	-0.3	4.8	3.5	2.1	-4.8	4.1
1951-06-04T03:00:00+01:00	5.6	-3.0	-3.0	10.1	4.1	2.7	8.6	6.5	-1.9	1.1	7.9	8.7	10.9	6.5	3.9	-5.0	5.8	11.0	0.0	4.4	3.0	2.0	-4.1	4.9
1951-06-04T06:00:00+01:00	8.0	-0.7	-0.7	12.4	7.3	4.8	11.8	9.6	0.7	3.6	11.6	11.7	13.9	10.2	7.5	-2.5	8.3	14.2	3.7	7.6	6.2	5.7	-0.9	7.0
1951-06-04T09:00:00+01:00	10.5	2.1	2.1	15.2	10.1	6.3	14.6	12.4	2.8	6.0	14.2	13.6	15.9	12.8	9.1	-0.1	10.7	17.2	5.3	10.2	8.8	8.2	2.1	8.4
1951-06-04T12:00:00+01:00	9.8	1.5	1.5	14.5	9.4	7.5	13.9	11.7	3.0	5.3	14.2	14.0	16.2	12.8	9.9	-0.8	9.6	17.1	6.1	10.5	9.1	8.2	2.0	8.9
1951-06-04T15:00:00+01:00	9.6	1.2	1.2	14.3	8.6	6.6	13.0	10.9	2.0	5.2	12.9	12.8	15.0	11.5	8.7	-0.9	10.0	15.9	4.8	9.5	8.2	6.9	0.8	8.5
1951-06-04T18:00:00+01:00	7.7	-0.5	-0.5	12.6	6.9	5.9	11.4	9.2	1.3	3.3	12.6	12.5	14.8	11.2	8.2	-2.8	7.7	15.3	4.3	9.3	7.9	6.6	0.2	7.8
1951-06-04T21:00:00+01:00	7.9	-0.4	-0.4	12.7	7.2	6.3	11.7	9.5	1.8	3.4	12.7	13.1	15.3	11.3	8.8	-2.7	7.7	15.2	5.0	8.5	7.1	6.7	0.1	8.2
1951-06-05T00:00:00+01:00	8.2	-0.3	-0.3	12.8	7.5	6.6	11.9	9.8	2.0	3.8	12.3	13.0	15.2	10.9	8.8	-2.3	8.2	14.9	4.9	8.3	6.9	6.4	-0.2	8.7
1951-06-05T03:00:00+01:00	7.9	-3.2	-3.2	12.4	7.6	7.0	12.3	10.2	2.6	4.0	12.4	13.7	16.0	10.9	9.3	-2.3	8.3	14.5	5.8	6.7	5.5	6.7	-3.7	9.6
1951-06-05T06:00:00+01:00	8.2	-2.6	-2.6	12.9	7.9	7.0	12.6	10.5	2.6	4.3	12.9	13.5	15.9	11.4	9.4	-2.0	8.9	15.3	6.0	8.4	7.2	7.2	-2.8	9.5
1951-06-05T09:00:00+01:00	11.4	1.2	1.2	16.8	10.7	8.8	15.4	13.3	4.8	7.4	16.1	15.8	18.1	14.6	11.4	1.1	11.8	19.2	8.0	12.7	11.5	10.4	1.0	10.8
1951-06-05T12:00:00+01:00	12.5	2.4	2.4	17.9	12.7	10.2	17.4	15.3	6.5	8.5	18.0	17.4	19.8	16.5	13.3	2.2	12.9	21.2	9.8	14.5	13.3	12.3	3.0	12.4
1951-06-05T15:00:00+01:00	12.6	2.2	2.2	17.8	12.8	10.4	17.5	15.4	6.8	8.7	18.2	17.9	20.3	16.7	13.9	2.3	12.9	20.9	10.4	14.3	13.0	12.5	2.7	12.9
1951-06-05T18:00:00+01:00	11.3	0.3	0.3	15.8	11.1	9.8	15.8	13.7	5.9	7.3	16.7	17.3	19.6	15.2	13.3	1.0	11.5	18.6	9.8	11.7	10.4	11.0	0.4	12.4
1951-06-05T21:00:00+01:00	11.3	0.4	0.4	16.0	11.0	9.8	15.7	13.6	5.8	7.4	16.2	17.1	19.4	14.7	12.7	1.1	11.7	18.3	9.2	10.9	9.7	10.6	0.1	12.4
1951-06-06T00:00:00+01:00	10.2	-0.7	-0.7	14.8	10.0	9.4	14.7	12.6	5.0	6.3	15.6	16.6	18.9	14.1	12.4	-0.1	10.5	17.4	8.9	9.8	8.5	9.9	-0.8	11.9
1951-06-06T03:00:00+01:00	10.8	-0.7	-0.7	15.0	10.5	9.7	15.2	12.9	5.3	6.7	15.7	16.9	19.3	14.0	12.6	0.4	10.9	17.6	8.9	10.3	9.2	10.0	-0.2	11.8
1951-06-06T06:00:00+01:00	11.7	0.1	0.1	15.7	11.5	10.3	16.3	14.0	6.0	7.7	16.0	17.3	19.6	14.3	13.1	1.4	12.1	18.1	9.5	10.4	9.3	10.3	0.3	12.5
1951-06-06T09:00:00+01:00	13.1	1.3	1.3	16.9	13.1	10.9	17.9	15.6	7.1	9.1	17.2	18.3	20.6	15.5	14.1	2.8	13.2	19.2	10.5	11.5	10.4	11.5	1.4	13.1
1951-06-06T12:00:00+01:00	14.8	3.9	3.9	19.5	13.5	8.1	18.3	16.0	6.1	10.7	17.5	16.7	19.1	15.8	12.2	4.5	15.8	21.0	8.6	13.7	12.6	11.8	3.2	11.6
1951-06-06T15:00:00+01:00	13.5	2.8	2.8	18.5	12.7	9.4	17.5	15.2	6.6	9.4	17.5	17.4	19.7	15.9	12.2	3.1	12.9	21.2	8.6	14.7	13.6	11.9	3.4	11.9
1951-06-06T18:00:00+01:00	10.1	-0.4	-0.4	15.3	9.1	7.4	13.9	11.6	3.8	6.1	14.5	15.2	17.5	12.9	10.1	-0.2	9.8	17.7	6.4	11.4	10.4	8.9	-0.1	9.9
1951-06-06T21:00:00+01:00	8.8	-3.0	-3.0	12.6	8.0	6.4	12.7	10.4	2.5	4.7	11.8	13.5	15.8	10.1	8.5	-1.6	8.7	14.0	4.9	6.3	5.2	6.1	-3.8	8.9
1951-06-07T00:00:00+01:00	8.0	-3.9	-3.9	11.8	7.6	6.5	12.3	10.0	2.4	4.0	11.7	13.7	16.0	10.0	8.7	-2.3	7.8	13.5	5.1	4.9	3.8	6.0	-4.3	8.9
1951-06-07T03:00:00+01:00	7.1	-3.8	-3.8	11.4	6.1	5.8	10.5	8.5	1.5	2.9	10.7	12.6	14.9	9.1	8.2	-3.4	7.0	12.8	4.4	4.5	3.3	5.2	-4.5	7.9
1951-06-07T06:00:00+01:00	8.4	-1.6	-1.6	13.7	7.4	5.8	11.7	9.7	2.3	4.3	13.2	13.8	16.1	11.6	8.9	-2.0	7.7	15.8	5.1	8.8	7.6	7.7	-1.5	7.9
1951-06-07T09:00:00+01:00	11.6	1.6	1.6	16.8	11.0	8.4	15.3	13.3	5.0	7.5	16.1	16.4	18.7	14.5	12.5	1.2	11.0	18.8	8.6	11.1	10.0	10.6	1.5	10.2
1951-06-07T12:00:00+01:00	14.4	4.4	4.4	19.7	14.5	10.3	18.9	16.9	7.4	10.2	18.2	18.3	20.6	16.6	14.1	3.9	14.0	21.5	10.3	13.2	12.1	12.7	4.2	12.3
1951-06-07T15:00:00+01:00	13.3	3.3	3.3	18.6	13.0	9.4	17.3	15.3	6.5	9.2	17.7	17.6	19.9	16.1	12.3	2.8	12.4	20.7	8.4	14.0	12.8	12.2	3.4	11.4
1951-06-07T18:00:00+01:00	9.9	-0.3	-0.3	14.9	9.3	7.7	13.7	11.6	4.1	5.8	15.0	15.3	17.6	13.4	10.3	-0.5	9.6	17.6	6.5	11.1	10.0	9.5	0.3	9.9
1951-06-07T21:00:00+01:00	9.4	-1.4	-1.4	13.8	8.6	7.5	13.0	11.0	3.6	5.2	13.6	14.5	16.8	12.0	9.8	-1.1	9.4	16.0	6.0	9.1	8.0	8.1	-1.3	9.9
1951-06-08T00:00:00+01:00	8.9	-2.2	-2.2	13.1	8.4	7.9	12.8	10.8	3.5	4.7	13.1	14.4	16.7	11.5	10.1	-1.6	9.1	15.2	6.2	7.9	6.8	7.6	-2.0	10.2
1951-06-08T03:00:00+01:00	9.5	-1.4	-1.4	13.7	9.0	8.0	13.6	11.5	3.8	5.4	13.1	14.4	16.8	11.4	10.0	-1.0	9.8	15.5	6.4	8.2	6.9	7.5	-1.6	10.9
1951-06-08T06:00:00+01:00	9.5	-1.4	-1.4	13.6	9.4	8.5	13.9	11.8	4.0	5.4	13.4	14.7	17.0	11.8	10.4	-1.0	10.0	15.8	6.8	8.3	6.9	7.9	-1.3	11.1
1951-06-08T09:00:00+01:00	11.1	0.1	0.1	15.2	11.3	9.3	15.9	13.8	5.3	7.1	14.7	15.8	18.2	13.1	11.5	0.7	11.8	17.1	7.9	9.2	7.9	9.2	0.0	12.2
1951-06-08T12:00:00+01:00	12.7	1.8	1.8	16.8	12.8	9.9	17.3	15.2	6.5	8.6	16.3	17.1	19.4	14.7	12.7	2.3	13.3	18.7	9.1	10.9	9.5	10.8	1.6	13.0
1951-06-08T15:00:00+01:00	12.3	1.5	1.5	16.5	12.2	10.1	16.8	14.7	6.5	8.2	16.3	17.3	19.6	14.7	13.0	1.9	12.6	18.6	9.3	11.1	9.8	10.8	1.6	13.0
1951-06-08T18:00:00+01:00	10.9	0.5	0.5	15.5	10.6	9.2	15.2	13.1	5.4	6.9	15.4	16.5	18.9	13.8	12.0	0.5	10.8	17.8	8.3	10.4	9.1	9.9	0.7	12.0
1951-06-08T21:00:00+01:00	10.4	-0.1	-0.1	15.0	9.9	8.7	14.5	12.4	4.8	6.3	14.8	16.0	18.3	13.2	11.5	-0.1	10.2	17.1	7.9	9.7	8.4	9.3	0.0	11.4
1951-06-09T00:00:00+01:00	9.8	-1.0	-1.0	14.0	9.4	8.4	14.0	11.9	4.2	5.7	13.9	15.2	17.6	12.3	10.8	-0.7	10.0	16.1	7.2	8.7	7.4	8.4	-1.0	11.2
1951-06-09T03:00:00+01:00	9.5	-1.0	-1.0	13.8	8.7	7.8	13.2	10.9	3.9	5.5	13.5	14.6	16.8	12.1	10.2	-1.0	9.0	15.5	6.5	8.5	7.3	8.1	-1.2	10.1
1951-06-09T06:00:00+01:00	9.2	-1.0	-1.0	13.8	8.8	7.5	13.3	10.9	3.7	5.2	14.0	14.6	16.8	12.6	10.4	-1.3	8.2	16.1	6.8	8.9	7.7	8.6	-0.6	9.5
1951-06-09T09:00:00+01:00	13.7	4.2	4.2	19.0	13.2	8.8	17.6	15.3	7.0	9.7	19.1	18.0	20.1	17.7	13.5	3.2	12.9	21.9	9.8	15.2	14.0	13.7	5.2	11.5
1951-06-09T12:00:00+01:00	14.3	3.9	3.9	18.8	13.6	9.2	18.1	15.7	7.4	10.3	18.6	18.2	20.3	17.2	13.8	3.8	13.8	20.7	10.1	13.5	12.4	13.2	4.0	12.0
1951-06-09T15:00:00+01:00	11.9	2.8	2.8	17.7	10.4	7.2	14.9	12.6	4.7	7.9	16.3	15.9	18.0	14.8	11.2	1.5	11.3	19.2	7.6	13.3	12.1	10.8	2.5	9.4
1951-06-09T18:00:00+01:00	7.6	-1.8	-1.8	13.1	6.2	5.7	10.7	8.4	1.6	3.6	12.6	12.9	15.0	11.1	8.4	-2.9	6.9	15.2	4.7	9.2	8.0	7.1	-1.5	7.4
1951-06-09T21:00:00+01:00	6.3	-3.6	-3.6	11.2	5.1	5.2	9.5	7.2	0.6	2.3	10.3	11.5	13.7	8.9	7.0	-4.2	5.9	12.7	3.4	5.7	4.5	4.9	-4.0	6.9
1951-06-10T00:00:00+01:00	6.4	-3.5	-3.5	11.4	5.0	4.6	9.4	7.1	0.2	2.4	10.1	11.3	13.4	8.6	6.8	-4.0	6.0	12.3	3.2	5.0	3.8	4.6	-4.4	6.2
1951-06-10T03:00:00+01:00	7.1	-3.6	-3.6	11.4	5.9	4.9	10.3	8.4	0.7	3.0	9.5	11.3	13.4	8.2	6.9	-3.4	7.0	12.0	3.2	4.3	3.0	4.1	-4.9	7.1
1951-06-10T06:00:00+01:00	8.8	-1.9	-1.9	13.1	8.3	6.8	12.7	10.7	2.8	4.6	12.6	13.7	15.7	11.3	9.5	-1.7	8.7	14.8	5.8	7.1	5.9	7.2	-2.1	8.9
1951-06-10T09:00:00+01:00	12.1	0.9	0.9	16.0	12.5	9.3	16.9	14.9	6.3	7.9	15.7	16.5	18.6	14.5	12.3	1.6	12.4	18.1	8.6	9.6	8.4	10.4	1.2	11.9
1951-06-10T12:00:00+01:00	14.8	4.9	4.9	19.9	13.8	9.5	18.1	16.2	7.5	10.6	18.9	18.4	20.5	17.7	13.1	4.3	14.1	21.9	9.4	14.8	13.5	13.6	5.1	12.0
1951-06-10T15:00:00+01:00	12.2	2.0	2.0	17.0	11.5	8.3	15.9	13.9	5.8	8.0	16.5	16.0	18.1	15.2	11.0	1.7	11.6	19.8	7.3	13.5	12.3	11.1	2.9	10.9
1951-06-10T18:00:00+01:00	9.6	-0.5	-0.5	14.5	8.9	7.6	13.3	11.3	3.8	5.5	14.0	14.7	16.7	12.7	10.2	-0.9	9.3	16.7	6.5	10.0	8.7	8.6	-0.1	9.9
1951-06-10T21:00:00+01:00	9.3	-0.8	-0.8	14.2	8.3	6.8	12.7	10.7	3.0	5.1	13.2	13.9	16.0	11.9	9.3	-1.3	9.0	16.0	5.6	9.0	7.8	7.8	-0.8	9.1
1951-06-11T00:00:00+01:00	9.2	-0.9	-0.9	14.1	8.2	6.1	12.5	10.6	2.6	5.0	12.6	13.3	15.4	11.4	8.5	-1.3	9.0	15.6	4.8	8.5	7.3	7.3	-1.3	8.5
1951-06-11T03:00:00+01:00	7.0	-2.1	-2.1	12.3	5.8	5.3	10.5	8.2	1.0	2.9	10.8	11.7	14.1	9.4	8.0	-3.3	7.7	13.4	4.7	7.0	5.8	5.3	-2.9	7.6
1951-06-11T06:00:00+01:00	7.3	-1.6	-1.6	12.9	6.2	5.0	10.9	8.6	1.3	3.3	12.0	12.3	14.7	10.6	8.1	-3.0	7.4	14.6	4.8	8.7	7.5	6.6	-1.7	7.2
1951-06-11T09:00:00+01:00	10.3	1.4	1.4	15.8	10.0	6.8	14.6	12.3	4.3	6.2	15.8	15.1	17.5	14.4	10.5	0.0	10.6	18.5	7.2	12.4	11.2	10.3	2.2	9.7
1951-06-11T12:00:00+01:00	12.3	3.5	3.5	17.9	11.4	7.6	16.1	13.7	5.5	8.3	17.0	16.2	18.7	15.6	11.7	2.0	12.5	20.0	8.4	13.8	12.6	11.6	3.7	10.6
1951-06-11T15:00:00+01:00	10.9	2.3	2.3	16.8	9.6	7.0	14.3	12.0	4.2	6.9	15.5	15.0	17.5	14.1	10.2	0.6	10.9	18.6	6.9	12.8	11.6	10.1	2.3	9.6
1951-06-11T18:00:00+01:00	8.6	-0.2	-0.2	14.2	7.6	6.8	12.3	10.0	3.1	4.5	13.5	13.9	16.3	12.1	9.6	-1.7	8.4	16.3	6.3	10.0	8.8	8.1	0.0	9.1
1951-06-11T21:00:00+01:00	7.1	-1.5	-1.5	13.0	6.2	5.1	10.8	8.5	1.3	3.1	11.7	12.3	14.7	10.3	8.1	-3.2	7.5	14.6	4.8	8.4	7.2	6.3	-1.7	7.3
1951-06-12T00:00:00+01:00	7.3	-1.9	-1.9	12.5	6.6	6.8	11.3	9.0	2.4	3.2	12.2	13.4	15.8	10.8	9.8	-3.0	7.5	14.4	6.5	8.1	6.9	6.7	-1.9	9.1
1951-06-12T03:00:00+01:00	7.6	-3.5	-3.5	12.2	7.5	6.6	11.8	9.9	2.3	3.4	11.5	13.1	15.4	9.9	8.3	-3.0	7.4	14.4	4.5	7.0	5.6	5.9	-3.7	8.9
1951-06-12T06:00:00+01:00	8.5	-1.7	-1.7	14.0	7.9	7.2	12.2	10.3	3.1	4.3	13.9	14.6	16.9	12.3	9.8	-2.1	7.9	16.9	6.0	10.2	8.8	8.3	-1.2	9.0
1951-06-12T09:00:00+01:00	10.0	-0.5	-0.5	15.2	10.1	9.0	14.3	12.4	4.8	5.8	16.8	16.6	18.9	15.2	12.3	-0.6	10.6	19.3	8.4	12.9	11.5	11.2	1.2	10.8
1951-06-12T12:00:00+01:00	14.1	3.8	3.8	19.5	13.4	9.5	17.7	15.7	7.2	9.8	18.8	18.5	20.8	17.2	13.2	3.4	14.1	22.0	9.3	15.4	14.0	13.2	3.9	11.9
1951-06-12T15:00:00+01:00	14.1	3.9	3.9	19.6	12.7	9.8	16.9	15.0	6.3	9.8	17.4	17.1	19.4	15.9	12.0	3.4	14.1	21.2	8.2	15.2	13.7	11.8	3.1	10.9
1951-06-12T18:00:00+01:00	10.1	0.0	0.0	15.6	9.3	7.5	13.5	11.6	4.0	5.9	15.1	15.6	17.9	13.5	10.5	-0.5	9.9	18.1	6.6	11.6	10.2	9.4	0.1	9.9
1951-06-12T21:00:00+01:00	9.2	-1.3	-1.3	14.4	8.6	7.0	12.9	11.0	3.2	5.0	13.5	14.7	17.0	11.9	9.7	-1.4	9.0	16.3	5.8	8.9	7.4	7.9	-1.8	9.2
1951-06-13T00:00:00+01:00	10.2	-0.9	-0.9	14.8	9.7	8.1	14.0	12.0	4.1	5.9	14.0	15.3	17.6	12.4	10.4	-0.5	10.0	16.4	6.5	8.3	6.9	8.3	-1.7	10.2
1951-06-13T03:00:00+01:00	9.9	-3.9	-3.9	13.4	9.7	8.5	14.2	12.2	4.7	6.2	13.9	15.4	17.7	12.4	11.0	-0.5	10.5	16.1	7.6	7.6	6.1	8.2	-4.2	11.5
1951-06-13T06:00:00+01:00	12.0	-0.9	-0.9	16.3	11.1	8.7	15.7	13.7	5.6	8.3	16.5	16.9	19.3	15.1	11.8	1.6	11.7	18.9	8.4	11.2	9.7	10.9	-1.4	11.4
1951-06-13T09:00:00+01:00	13.9	1.2	1.2	18.4	13.1	9.8	17.7	15.7	7.4	10.3	18.2	17.9	20.2	16.8	12.8	3.6	14.3	21.7	9.4	14.4	12.9	12.6	1.4	13.2
1951-06-13T12:00:00+01:00	14.5	1.1	1.1	18.3	14.2	10.8	18.8	16.7	8.5	10.8	18.3	18.3	20.6	16.9	13.8	4.1	15.6	21.7	10.5	14.9	13.4	12.6	1.4	14.5
1951-06-13T15:00:00+01:00	13.8	1.3	1.3	18.6	14.1	11.7	18.6	16.6	8.5	10.2	19.4	19.4	21.7	18.0	14.7	3.5	14.1	22.7	11.4	16.0	14.5	13.8	2.4	14.7
1951-06-13T18:00:00+01:00	13.3	0.6	0.6	17.8	12.6	10.9	17.2	15.2	7.5	9.7	17.8	18.5	20.9	16.4	13.4	3.0	13.4	20.7	10.0	13.8	12.3	12.1	0.4	13.8
1951-06-13T21:00:00+01:00	13.0	0.5	0.5	17.7	12.3	10.9	16.8	14.8	7.3	9.4	17.4	18.3	20.7	15.9	13.3	2.6	13.1	20.5	9.9	13.3	11.8	11.7	0.2	13.8
1951-06-14T00:00:00+01:00	12.6	0.1	0.1	17.4	12.0	10.5	16.5	14.5	6.9	9.0	16.8	17.7	20.1	15.4	12.8	2.3	13.0	20.1	9.4	12.9	11.4	11.1	-0.2	13.5
1951-06-14T03:00:00+01:00	12.9	-2.1	-2.1	17.5	12.3	10.4	16.9	14.8	7.4	9.6	16.5	17.6	20.0	15.0	12.6	3.1	12.9	19.4	9.7	12.6	11.3	11.1	-2.4	13.9
1951-06-14T06:00:00+01:00	13.7	-1.8	-1.8	17.8	13.1	11.2	17.7	15.6	8.0	10.4	17.6	18.5	20.8	16.1	13.7	3.8	13.7	19.9	10.8	13.2	11.9	12.2	-1.9	14.5
1951-06-14T09:00:00+01:00	15.5	0.0	-0.1	19.5	15.4	12.8	19.9	17.8	10.0	12.2	19.2	19.6	22.0	17.7	15.0	5.6	15.8	22.2	12.1	16.5	15.2	13.8	0.5	16.2
1951-06-14T12:00:00+01:00	16.6	2.4	2.4	21.9	15.2	13.3	19.8	17.7	9.6	13.3	20.4	19.5	21.9	18.9	14.6	6.8	16.9	24.4	11.7	19.9	18.6	15.0	2.7	15.5
1951-06-14T15:00:00+01:00	16.5	2.2	2.2	21.8	15.8	14.1	20.3	18.2	10.6	13.2	21.3	20.7	23.1	19.8	15.6	6.7	16.5	25.0	12.7	20.3	19.0	15.9	3.3	16.4
1951-06-14T18:00:00+01:00	15.5	0.8	0.8	20.4	14.5	12.4	19.1	17.0	9.5	12.2	19.6	20.0	22.3	18.1	14.8	5.7	15.3	22.7	11.9	17.0	15.7	14.2	0.9	15.6
1951-06-14T21:00:00+01:00	14.9	-0.4	-0.4	19.1	14.0	12.2	18.5	16.4	9.1	11.6	17.2	19.0	21.3	15.8	14.1	5.0	14.5	20.2	11.2	13.1	11.8	11.8	-1.5	15.6
1951-06-15T00:00:00+01:00	14.3	-0.9	-0.9	18.7	13.8	12.2	18.3	16.2	9.0	11.0	17.1	18.8	21.2	15.7	13.9	4.5	14.1	20.3	11.0	13.1	11.8	11.7	-1.5	15.5
1951-06-15T03:00:00+01:00	13.8	-3.3	-3.4	18.0	13.8	13.0	18.2	16.2	9.2	11.1	17.7	19.4	21.9	16.1	14.2	4.4	13.9	19.6	11.5	12.3	10.9	12.4	-3.9	16.3
1951-06-15T06:00:00+01:00	16.0	-0.6	-0.6	20.8	15.9	13.9	20.4	18.3	10.8	13.4	20.6	21.1	23.6	19.0	16.1	6.6	16.2	23.0	13.4	16.6	15.2	15.3	-0.5	17.2
1951-06-15T09:00:00+01:00	21.0	3.8	3.8	25.1	21.7	16.6	26.2	24.1	14.6	18.4	25.1	24.4	26.9	23.5	20.2	11.7	21.8	27.3	17.6	20.0	18.5	19.8	3.8	19.9
1951-06-15T12:00:00+01:00	22.6	5.8	5.7	27.1	23.4	17.6	27.9	25.8	16.0	20.0	27.3	26.1	28.6	25.7	21.6	13.3	23.5	29.5	19.0	22.9	21.5	22.0	6.0	20.8
1951-06-15T15:00:00+01:00	21.2	5.1	5.1	26.4	20.8	15.7	25.2	23.1	13.9	18.6	25.4	24.1	26.6	23.8	19.3	11.9	21.8	28.2	16.7	22.8	21.3	20.1	4.8	19.3
1951-06-15T18:00:00+01:00	15.9	0.2	0.2	21.5	15.5	12.9	19.9	17.8	10.4	13.3	21.2	21.2	23.7	19.6	15.3	6.6	15.5	23.8	12.6	18.3	16.9	15.9	0.4	16.2
1951-06-15T21:00:00+01:00	13.1	-3.7	-3.7	17.6	13.3	12.3	17.7	15.7	8.6	10.4	18.3	19.2	21.7	16.6	14.4	3.7	13.5	20.0	11.8	13.8	12.4	13.0	-3.4	15.8
1951-06-16T00:00:00+01:00	12.0	-5.1	-5.1	16.2	12.3	11.2	16.8	14.7	7.5	9.4	16.2	17.9	20.4	14.6	13.4	2.7	12.9	17.9	10.8	11.1	9.6	10.9	-5.6	14.7
1951-06-16T03:00:00+01:00	11.9	-0.8	-0.8	15.7	11.2	10.1	15.7	13.5	6.0	8.2	14.8	16.4	18.6	13.4	11.4	1.3	12.4	17.1	8.1	9.2	7.9	8.9	-1.1	12.9
1951-06-16T06:00:00+01:00	14.7	1.8	1.8	18.3	14.2	11.6	18.7	16.5	8.1	11.0	16.9	18.4	20.6	15.6	13.6	4.1	15.2	19.2	10.2	10.6	9.3	11.0	1.1	14.6
1951-06-16T09:00:00+01:00	15.3	2.9	2.9	19.4	15.0	11.9	19.5	17.2	8.6	11.6	18.5	19.1	21.3	17.2	14.1	4.8	15.8	21.1	10.7	13.1	11.9	12.6	2.9	14.5
1951-06-16T12:00:00+01:00	13.2	0.4	0.4	16.9	13.2	10.9	17.7	15.5	7.2	9.5	16.5	17.8	20.0	15.2	13.2	2.6	13.7	18.6	9.8	10.3	9.1	10.6	0.5	13.7
1951-06-16T15:00:00+01:00	13.6	0.2	0.2	16.8	13.8	11.4	18.3	16.1	7.9	9.9	16.6	18.0	20.2	15.2	13.3	3.0	15.1	18.7	10.0	10.2	8.9	10.7	0.5	14.6
1951-06-16T18:00:00+01:00	11.7	-0.8	-0.8	15.7	11.3	10.3	15.8	13.5	6.2	8.0	15.4	17.1	19.3	14.1	12.3	1.1	12.1	17.6	9.0	9.9	8.7	9.6	-0.6	13.1
1951-06-16T21:00:00+01:00	10.8	-1.5	-1.5	15.0	10.2	8.5	14.7	12.4	4.9	7.1	14.7	16.0	18.2	13.4	11.1	0.2	10.9	16.8	7.7	9.2	8.0	8.8	-1.4	11.6
1951-06-17T00:00:00+01:00	10.1	-2.1	-2.1	14.4	9.5	8.1	14.0	11.7	4.4	6.3	13.8	15.2	17.4	12.5	10.2	-0.5	10.2	16.3	6.9	8.8	7.5	7.9	-1.9	10.9
1951-06-17T03:00:00+01:00	7.8	-0.6	-0.6	12.8	7.2	5.8	11.5	9.2	2.0	3.6	12.7	13.2	15.3	11.3	8.7	-3.2	7.4	15.8	5.4	8.9	7.8	7.1	-0.9	8.1
1951-06-17T06:00:00+01:00	8.3	-0.5	-0.5	12.9	7.7	6.3	12.0	9.7	2.3	4.1	13.5	13.8	15.8	12.2	9.1	-2.7	8.3	16.1	5.8	9.7	8.5	7.9	-0.6	8.3
1951-06-17T09:00:00+01:00	10.8	1.5	1.5	15.0	10.4	7.0	14.7	12.4	4.1	6.6	15.6	15.2	17.2	14.2	10.6	-0.2	11.4	18.2	7.3	11.6	10.5	10.0	1.5	9.7
1951-06-17T12:00:00+01:00	12.3	3.1	3.1	16.5	12.4	8.9	16.7	14.4	6.3	8.1	17.4	17.0	19.0	16.0	12.7	1.3	12.6	20.4	9.3	13.6	12.5	11.8	3.6	11.8
1951-06-17T15:00:00+01:00	11.7	2.9	2.9	16.4	10.8	7.3	15.0	12.8	4.8	7.4	16.0	15.7	17.8	14.6	10.9	0.7	11.5	19.2	7.5	13.0	11.9	10.4	2.5	10.2
1951-06-17T18:00:00+01:00	8.2	-0.5	-0.5	12.9	7.5	6.5	11.8	9.5	2.5	4.0	12.9	13.6	15.7	11.6	9.0	-2.7	7.9	16.0	5.6	9.6	8.5	7.3	-0.7	8.6
1951-06-17T21:00:00+01:00	6.5	-2.8	-2.8	10.7	6.5	6.6	10.8	8.5	2.2	2.3	11.7	13.2	15.2	10.3	9.1	-4.5	6.1	14.2	5.8	6.8	5.7	6.1	-2.5	8.8
1951-06-18T00:00:00+01:00	6.1	-3.0	-3.0	10.4	5.9	6.0	10.2	7.9	1.4	1.9	11.2	12.6	14.7	9.8	8.3	-4.9	5.1	13.8	5.0	6.5	5.4	5.6	-2.9	7.9
1951-06-18T03:00:00+01:00	5.8	-3.7	-3.7	10.6	4.0	3.8	8.8	5.7	-0.3	1.5	10.2	9.8	11.9	8.7	6.9	-5.3	4.9	13.1	3.0	6.1	5.0	4.9	-3.2	5.4
1951-06-18T06:00:00+01:00	7.1	-1.5	-1.5	12.7	4.6	3.7	9.5	6.4	0.0	2.9	12.3	10.8	13.0	10.8	7.6	-4.0	6.4	15.3	3.7	9.2	8.1	6.9	-1.0	4.7
1951-06-18T09:00:00+01:00	12.0	2.7	2.7	17.0	9.7	6.2	14.6	11.5	4.2	7.8	16.1	14.1	16.3	14.7	10.9	0.9	12.1	19.3	7.0	13.0	11.9	10.8	3.1	8.2
1951-06-18T12:00:00+01:00	14.6	5.3	5.3	19.5	12.1	7.8	17.0	13.9	5.8	10.4	18.0	15.5	17.7	16.5	12.4	3.5	14.9	21.3	8.5	15.1	13.9	12.7	5.0	9.5
1951-06-18T15:00:00+01:00	13.7	4.6	4.6	18.9	10.9	7.0	15.8	12.7	5.0	9.4	17.4	15.1	17.3	15.9	11.9	2.6	13.9	20.7	8.0	14.8	13.7	12.0	4.4	9.0
1951-06-18T18:00:00+01:00	9.4	0.7	0.7	15.0	6.6	4.2	11.5	8.4	1.5	5.1	13.4	11.9	14.1	12.0	8.4	-1.7	9.3	16.8	4.5	11.1	10.0	8.1	0.5	6.3
1951-06-18T21:00:00+01:00	5.0	-3.7	-3.7	10.6	2.6	0.5	7.5	4.3	-2.8	0.8	9.5	8.0	10.2	8.0	5.0	-6.1	4.4	12.4	1.1	6.0	4.8	4.1	-3.9	1.8
1951-06-19T00:00:00+01:00	4.4	-4.4	-4.4	9.8	2.0	-0.6	6.9	3.8	-3.6	0.1	8.4	7.1	9.3	6.9	4.3	-6.7	4.3	11.3	0.4	4.9	3.8	3.1	-5.0	0.7
1951-06-19T03:00:00+01:00	4.2	-7.4	-7.4	9.3	3.2	0.1	7.8	5.7	-3.3	-0.1	8.2	8.2	10.3	7.1	3.7	-6.6	4.0	10.8	0.2	4.1	2.7	2.3	-7.7	2.4
1951-06-19T06:00:00+01:00	10.7	-1.5	-1.5	15.2	9.9	6.0	14.4	12.4	2.9	6.4	14.4	13.7	15.9	13.3	8.2	-0.1	10.7	17.0	4.7	9.7	8.4	8.6	-1.5	8.3
1951-06-19T09:00:00+01:00	18.8	5.2	5.2	21.9	18.7	11.8	23.2	21.2	10.1	14.5	20.8	19.5	21.7	19.7	14.5	8.0	20.2	23.5	11.0	15.6	14.3	15.0	5.0	14.9
1951-06-19T12:00:00+01:00	20.9	8.0	8.0	24.7	20.0	13.1	24.6	22.6	11.4	16.6	23.0	21.2	23.4	21.9	16.3	10.1	22.5	26.0	12.8	18.8	17.5	17.2	7.5	15.7
1951-06-19T15:00:00+01:00	18.3	6.6	6.6	23.2	17.0	12.3	21.6	19.6	9.6	14.1	21.3	20.2	22.4	20.2	15.4	7.5	19.1	24.6	11.9	18.2	16.9	15.5	6.1	14.4
1951-06-19T18:00:00+01:00	11.1	0.7	0.7	17.4	9.5	8.5	14.0	12.0	4.2	6.8	16.0	16.1	18.2	14.9	10.9	0.3	10.7	19.4	7.4	13.6	12.3	10.2	0.9	10.1
1951-06-19T21:00:00+01:00	6.0	-5.1	-5.1	11.6	5.4	5.8	10.0	8.0	0.5	1.8	11.2	12.1	14.2	10.1	7.5	-4.7	5.5	14.1	4.1	7.6	6.3	5.4	-4.4	7.1
1951-06-20T00:00:00+01:00	4.6	-6.4	-6.4	10.3	4.0	1.7	8.6	6.5	-2.3	0.4	9.5	9.3	11.5	8.4	4.6	-6.1	4.3	12.5	1.1	5.9	4.6	3.7	-6.0	3.7
1951-06-20T03:00:00+01:00	4.3	-7.1	-7.1	9.0	3.5	2.2	8.1	6.1	-2.4	-0.1	9.2	9.3	11.7	7.9	4.8	-6.7	3.8	12.0	1.2	5.3	3.8	3.4	-7.4	4.2
1951-06-20T06:00:00+01:00	9.6	-2.3	-2.3	13.8	8.8	5.8	13.4	11.5	2.4	5.2	14.6	13.9	16.3	13.4	8.6	-1.4	9.4	17.2	4.9	10.2	8.8	8.8	-2.2	7.9
1951-06-20T09:00:00+01:00	16.3	3.9	3.9	20.0	15.7	11.3	20.3	18.3	8.1	11.9	20.4	18.9	21.3	19.1	14.0	5.3	16.7	23.1	10.4	15.8	14.3	14.5	3.7	12.9
1951-06-20T12:00:00+01:00	19.3	6.9	6.9	23.1	18.6	13.4	23.2	21.3	11.0	14.8	23.9	21.9	24.3	22.6	17.4	8.2	19.2	26.6	13.7	19.2	17.7	18.0	7.2	15.1
1951-06-20T15:00:00+01:00	17.3	6.0	6.0	22.1	16.2	12.3	20.8	18.9	9.4	12.9	22.7	20.9	23.3	21.4	15.6	6.3	16.8	25.7	11.9	19.1	17.7	16.8	6.3	13.9
1951-06-20T18:00:00+01:00	11.3	0.7	0.7	16.8	9.8	8.8	14.4	12.4	4.5	6.9	17.0	16.5	18.9	15.7	11.1	0.2	10.6	20.3	7.4	14.6	13.1	11.2	0.9	10.4
1951-06-20T21:00:00+01:00	7.6	-3.9	-3.9	12.2	7.3	7.0	11.9	10.0	2.0	3.2	12.6	13.2	15.5	11.3	8.4	-3.4	7.5	15.9	4.7	9.1	7.6	6.8	-3.6	9.0
1951-06-21T00:00:00+01:00	7.2	-4.1	-4.1	12.0	6.5	4.6	11.1	9.1	0.4	2.7	11.7	12.2	14.5	10.5	7.5	-3.9	6.4	14.6	3.9	7.7	6.2	5.9	-4.8	6.6
1951-06-21T03:00:00+01:00	6.4	-7.0	-7.0	11.6	5.9	4.8	10.5	8.4	0.3	2.6	11.0	11.8	14.3	9.8	6.7	-4.3	5.9	13.9	3.9	7.1	5.8	5.5	-7.0	7.1
1951-06-21T06:00:00+01:00	12.8	-1.8	-1.8	16.9	12.3	9.2	16.9	14.7	6.0	9.0	16.1	16.7	19.1	14.9	12.0	2.1	13.1	18.8	9.1	11.4	10.1	10.7	-2.1	12.2
1951-06-21T09:00:00+01:00	17.7	3.6	3.6	22.3	17.0	13.9	21.6	19.5	10.2	13.8	21.8	21.3	23.8	20.6	16.3	6.9	17.0	24.5	13.5	17.2	15.9	16.3	3.6	15.4
1951-06-21T12:00:00+01:00	21.5	6.9	6.9	25.6	21.7	16.7	26.3	24.2	14.4	17.7	25.9	25.1	27.6	24.7	20.9	10.8	21.4	28.6	18.1	20.6	19.3	20.5	7.7	19.3
1951-06-21T15:00:00+01:00	17.7	4.0	4.0	22.7	16.8	13.6	21.4	19.3	10.8	13.9	22.5	22.1	24.6	21.3	17.3	7.0	17.8	25.5	14.5	19.2	17.9	17.1	4.6	16.5
1951-06-21T18:00:00+01:00	12.8	-0.8	-0.8	17.9	11.7	10.0	16.3	14.2	6.6	9.0	17.2	17.6	20.1	16.0	12.3	2.1	12.9	20.5	9.4	14.9	13.6	11.8	-0.4	13.1
1951-06-21T21:00:00+01:00	11.2	-2.6	-2.6	16.1	10.3	8.8	14.9	12.8	5.1	7.4	14.9	16.2	18.7	13.7	11.0	0.5	11.3	17.9	8.2	11.3	10.0	9.4	-3.1	11.8
1951-06-22T00:00:00+01:00	12.1	-2.3	-2.3	16.4	10.9	8.4	15.5	13.3	5.3	8.3	14.7	15.8	18.2	13.4	10.4	1.3	12.3	17.7	7.6	10.9	9.6	9.2	-3.2	11.7
1951-06-22T03:00:00+01:00	10.8	-3.7	-3.7	15.2	9.6	8.8	14.0	12.0	4.5	7.0	14.1	15.6	18.0	12.8	10.5	0.1	11.0	16.7	7.7	9.7	8.4	8.8	-4.4	11.4
1951-06-22T06:00:00+01:00	11.9	-2.2	-2.2	16.8	10.7	8.9	15.1	13.1	5.4	8.2	16.6	16.7	19.2	15.3	11.0	1.3	11.4	19.2	8.1	13.2	11.9	11.2	-1.9	11.5
1951-06-22T09:00:00+01:00	17.5	3.1	3.1	22.1	16.1	11.5	20.5	18.5	9.5	13.7	21.1	20.1	22.5	19.8	14.7	6.8	17.4	24.2	11.9	18.3	16.9	15.7	3.2	14.3
1951-06-22T12:00:00+01:00	20.0	5.6	5.6	24.5	18.5	13.5	23.0	20.9	11.5	16.3	24.5	22.5	24.9	23.2	17.4	9.4	19.8	27.1	14.6	21.5	20.2	19.1	6.1	16.0
1951-06-22T15:00:00+01:00	18.6	4.6	4.6	23.5	16.8	12.6	21.2	19.2	10.6	14.8	23.0	21.6	24.1	21.7	16.5	7.9	18.5	26.0	13.7	21.0	19.7	17.6	4.9	15.5
1951-06-22T18:00:00+01:00	13.0	-0.8	-0.8	18.1	11.6	10.3	16.0	14.0	6.8	9.3	18.0	18.1	20.5	16.7	13.1	2.4	13.0	20.9	10.2	16.1	14.7	12.6	-0.2	13.1
1951-06-22T21:00:00+01:00	11.2	-3.1	-3.1	15.8	10.4	10.0	14.8	12.8	5.3	7.4	14.8	16.4	18.8	13.4	11.5	0.5	11.2	17.4	8.7	11.2	9.9	9.4	-3.6	12.4
1951-06-23T00:00:00+01:00	11.0	-3.5	-3.5	15.5	10.2	9.6	14.6	12.6	5.1	7.3	14.5	16.2	18.6	13.2	11.3	0.4	11.2	16.9	8.4	10.0	8.7	9.1	-4.2	12.2
1951-06-23T03:00:00+01:00	11.5	-4.9	-5.0	16.2	11.1	9.4	15.5	13.7	6.1	8.5	14.7	16.2	18.4	13.1	11.2	2.0	12.0	16.9	8.3	10.4	9.0	9.6	-5.7	12.5
1951-06-23T06:00:00+01:00	14.7	-2.1	-2.2	19.0	14.5	11.9	18.8	17.0	9.1	11.7	18.3	19.1	21.2	16.7	13.7	5.2	15.2	20.2	10.8	13.6	12.2	13.3	-2.3	15.1
1951-06-23T09:00:00+01:00	21.3	4.4	4.4	25.5	20.6	14.1	25.0	23.2	13.6	18.3	24.1	22.8	25.0	22.6	16.4	11.8	21.9	26.8	13.5	20.8	19.4	19.1	4.2	17.9
1951-06-23T12:00:00+01:00	23.1	6.6	6.6	27.7	22.1	15.8	26.5	24.7	15.2	20.2	26.1	24.4	26.5	24.6	18.3	13.6	23.5	29.2	15.5	23.9	22.5	21.1	6.6	19.2
1951-06-23T15:00:00+01:00	20.4	4.7	4.6	25.8	19.0	14.1	23.4	21.6	13.0	17.4	24.2	23.0	25.2	22.7	17.9	10.9	20.6	27.3	15.0	22.7	21.3	19.2	4.7	17.4
1951-06-23T18:00:00+01:00	15.0	-0.7	-0.7	20.4	13.8	11.6	18.2	16.3	9.3	12.0	19.7	19.7	21.9	18.2	14.2	5.5	15.1	22.4	11.4	17.8	16.4	14.7	-0.2	15.1
1951-06-23T21:00:00+01:00	13.5	-3.1	-3.1	18.1	13.2	11.5	17.6	15.8	8.4	10.5	17.1	18.5	20.6	15.6	13.2	4.0	14.1	19.2	10.4	13.1	11.7	12.1	-3.3	15.0
1951-06-24T00:00:00+01:00	13.0	-3.7	-3.8	17.4	13.0	12.1	17.4	15.6	8.5	10.0	16.5	18.2	20.4	15.0	13.1	3.5	13.3	18.7	10.2	12.3	10.9	11.5	-3.9	15.5
1951-06-24T03:00:00+01:00	10.1	-6.4	-6.4	14.8	10.7	11.4	15.1	13.2	6.6	7.2	15.2	17.4	19.8	13.7	12.4	0.7	10.9	17.4	9.7	10.9	9.4	10.0	-6.4	14.5
1951-06-24T06:00:00+01:00	14.9	-2.4	-2.5	18.7	14.7	13.4	19.1	17.2	9.5	12.0	17.9	19.3	21.7	16.4	14.5	5.5	15.8	20.3	11.8	13.9	12.4	12.7	-3.6	16.6
1951-06-24T09:00:00+01:00	21.8	3.8	3.8	25.0	23.3	19.1	27.7	25.9	16.3	18.9	26.0	25.8	28.2	24.5	21.2	12.5	23.1	28.0	18.6	19.4	17.9	20.8	4.1	22.1
1951-06-24T12:00:00+01:00	24.1	6.8	6.7	28.0	25.6	20.3	30.0	28.1	18.4	21.2	29.4	28.2	30.7	27.9	24.3	14.7	24.2	31.8	21.6	24.2	22.7	24.1	7.9	23.3
1951-06-24T15:00:00+01:00	21.1	4.4	4.4	25.6	21.4	17.9	25.8	23.9	15.8	18.2	27.4	26.2	28.7	25.9	21.0	11.7	21.1	29.8	18.4	23.4	21.9	22.2	5.9	21.4
1951-06-24T18:00:00+01:00	16.1	0.2	0.2	21.4	15.6	14.1	20.0	18.1	10.8	13.2	21.6	22.0	24.4	20.1	16.3	6.8	16.2	24.0	13.7	18.6	17.1	16.3	0.1	17.5
1951-06-24T21:00:00+01:00	14.0	-2.1	-2.2	19.1	13.7	12.7	18.1	16.2	9.2	11.1	18.5	19.8	22.2	17.0	14.4	4.6	14.4	21.3	11.8	15.2	13.8	13.3	-2.6	16.5
1951-06-25T00:00:00+01:00	12.7	-3.3	-3.4	17.9	12.8	11.8	17.2	15.3	8.3	9.8	17.1	18.8	21.3	15.6	13.4	3.4	13.0	20.0	10.7	13.6	12.1	11.9	-3.9	15.3
1951-06-25T03:00:00+01:00	10.7	-7.1	-7.2	14.8	11.0	11.4	15.7	13.5	7.1	7.8	14.6	16.7	18.9	12.9	11.5	1.4	11.2	17.2	9.3	10.4	8.9	9.5	-7.2	14.5
1951-06-25T06:00:00+01:00	15.4	-3.1	-3.1	18.9	15.2	12.3	20.0	17.8	9.8	12.4	19.2	19.5	21.7	17.4	14.4	6.0	16.3	21.0	12.1	14.5	13.0	14.0	-3.3	16.2
1951-06-25T09:00:00+01:00	22.4	3.7	3.6	25.6	23.3	18.1	28.0	25.8	16.2	19.5	26.0	25.7	27.9	24.2	20.9	13.1	23.6	27.7	18.6	19.4	17.9	20.8	3.3	21.4
1951-06-25T12:00:00+01:00	25.4	7.5	7.4	29.4	25.6	20.2	30.3	28.1	18.6	22.5	30.0	28.9	31.1	28.2	24.0	16.0	25.4	31.7	21.7	24.1	22.6	24.8	7.4	22.9
1951-06-25T15:00:00+01:00	23.8	6.8	6.8	28.8	23.3	19.4	28.0	25.8	17.7	20.9	29.6	28.5	30.8	27.9	23.0	14.5	22.8	31.8	20.7	25.6	24.1	24.5	7.4	22.2
1951-06-25T18:00:00+01:00	17.4	0.8	0.7	22.7	16.3	15.3	21.0	18.8	12.5	14.5	23.6	23.6	25.8	21.9	17.5	8.1	16.5	25.8	15.2	20.7	19.2	18.5	1.4	18.3
1951-06-25T21:00:00+01:00	14.8	-2.2	-2.3	19.7	14.5	13.4	19.2	17.0	10.4	11.9	19.5	21.0	23.2	17.8	15.4	5.4	14.5	21.9	13.1	15.6	14.1	14.4	-2.5	17.0
1951-06-26T00:00:00+01:00	13.6	-3.6	-3.6	18.4	13.3	12.4	18.0	15.8	9.2	10.6	18.1	19.7	21.9	16.4	14.1	4.2	13.2	20.4	11.8	14.1	12.6	13.0	-3.9	15.8
1951-06-26T03:00:00+01:00	13.0	-4.5	-4.5	17.5	13.1	13.0	17.7	15.6	9.2	10.2	17.6	19.5	21.8	15.9	14.2	3.6	12.9	19.7	12.1	12.7	11.2	12.5	-4.7	16.4
1951-06-26T06:00:00+01:00	17.9	0.0	-0.1	21.9	17.7	15.4	22.4	20.2	13.0	15.1	22.4	23.0	25.3	20.7	17.2	8.5	17.6	24.2	15.0	17.1	15.7	17.2	-0.1	18.8
1951-06-26T09:00:00+01:00	21.3	3.5	3.5	25.4	21.8	18.8	26.5	24.3	16.0	18.5	27.7	27.0	29.3	26.0	22.7	11.9	21.4	28.8	20.5	20.9	19.4	22.6	4.4	21.4
1951-06-26T12:00:00+01:00	21.8	3.8	3.7	25.7	22.4	19.0	27.1	24.9	16.5	19.0	28.1	27.0	29.2	26.4	22.8	12.4	22.7	29.5	20.6	22.6	21.1	23.0	5.1	21.8
1951-06-26T15:00:00+01:00	22.3	4.9	4.8	26.8	21.5	16.9	26.1	24.0	15.8	19.5	26.5	25.7	28.0	24.8	19.6	12.8	21.4	29.0	17.5	23.2	21.7	21.4	4.6	20.4
1951-06-26T18:00:00+01:00	17.1	0.7	0.6	22.6	15.7	13.3	20.4	18.2	11.3	14.3	22.3	22.0	24.3	20.6	15.3	7.7	15.9	25.0	13.2	20.1	18.6	17.1	0.6	16.7
1951-06-26T21:00:00+01:00	14.6	-2.3	-2.4	19.6	13.8	12.8	18.4	16.3	9.5	11.8	18.5	19.9	22.1	16.7	14.1	5.2	14.7	21.0	11.9	15.2	13.7	13.3	-3.4	16.1
1951-06-27T00:00:00+01:00	13.6	-3.4	-3.5	18.5	13.0	12.2	17.7	15.5	8.9	10.8	17.8	19.1	21.4	16.1	13.5	4.2	14.0	20.3	11.4	14.2	12.7	12.7	-4.0	15.6
1951-06-27T03:00:00+01:00	13.5	-3.8	-3.9	18.0	13.5	12.6	18.0	15.9	8.6	10.6	17.6	19.0	21.5	16.1	13.8	4.1	14.0	19.9	11.0	13.3	11.8	12.3	-4.2	16.0
1951-06-27T06:00:00+01:00	15.5	-1.3	-1.3	20.6	15.1	12.8	19.6	17.5	9.6	12.7	20.5	20.6	23.0	19.0	15.8	6.1	15.9	22.7	13.0	16.7	15.2	15.2	-1.3	16.1
1951-06-27T09:00:00+01:00	20.6	3.6	3.6	25.5	20.1	14.6	24.6	22.5	13.0	17.8	24.0	23.3	25.7	22.5	18.8	11.2	21.4	26.8	16.1	20.8	19.3	18.7	2.8	18.3
1951-06-27T12:00:00+01:00	22.1	4.9	4.9	26.8	22.5	16.5	27.1	25.0	14.7	19.3	24.8	24.3	26.7	23.3	19.4	12.7	22.9	28.2	16.6	22.0	20.5	19.5	4.1	20.0
1951-06-27T15:00:00+01:00	20.1	4.2	4.2	26.1	20.0	15.2	24.6	22.5	13.8	17.3	25.1	24.5	26.9	23.7	19.8	10.8	19.9	28.6	17.1	22.4	20.9	19.9	4.6	19.1
1951-06-27T18:00:00+01:00	16.5	-0.1	-0.1	21.8	16.0	13.3	20.6	18.5	11.0	13.7	22.2	22.1	24.5	20.7	16.7	7.2	16.1	24.5	13.9	18.7	17.2	16.9	0.5	17.1
1951-06-27T21:00:00+01:00	14.4	-2.6	-2.6	19.3	14.4	13.0	19.0	16.9	9.7	11.6	20.0	20.7	23.1	18.6	15.7	5.0	14.2	22.2	13.0	16.1	14.6	14.8	-1.8	16.5
1951-06-28T00:00:00+01:00	14.1	-3.0	-3.0	18.9	14.0	12.7	18.6	16.5	9.4	11.3	19.2	20.3	22.7	17.7	15.2	4.7	14.0	21.2	12.5	15.1	13.6	14.0	-2.8	16.1
1951-06-28T03:00:00+01:00	14.4	-1.8	-1.8	18.8	14.3	13.1	18.6	17.0	9.7	11.2	19.5	20.4	22.7	17.9	15.4	4.9	14.1	21.3	12.6	15.1	13.8	14.4	-1.3	16.4
1951-06-28T06:00:00+01:00	15.6	-1.0	-1.0	19.7	15.6	13.5	19.9	18.3	10.3	12.5	19.6	20.5	22.8	17.9	15.6	6.1	16.0	21.5	12.8	14.9	13.6	14.4	-1.1	16.8
1951-06-28T09:00:00+01:00	19.0	2.5	2.4	23.1	18.4	15.1	22.7	21.1	12.0	15.9	20.7	21.6	23.9	19.1	16.8	9.5	19.9	23.3	14.0	17.5	16.1	15.5	0.7	18.2
1951-06-28T12:00:00+01:00	20.3	3.9	3.8	24.5	20.3	15.7	24.6	23.0	13.8	17.2	22.1	22.6	24.9	20.4	18.1	10.9	21.6	25.5	15.3	18.9	17.6	16.9	2.9	19.5
1951-06-28T15:00:00+01:00	17.7	1.9	1.8	22.5	17.6	14.7	22.0	20.3	12.1	14.6	21.7	22.1	24.4	20.1	17.4	8.2	18.0	24.6	14.6	19.2	17.9	16.6	2.0	18.2
1951-06-28T18:00:00+01:00	15.4	-0.1	-0.1	20.5	15.1	13.1	19.4	17.8	10.4	12.3	20.7	21.1	23.4	19.0	16.0	5.9	15.0	23.2	13.2	17.6	16.3	15.5	0.6	16.7
1951-06-28T21:00:00+01:00	13.9	-2.5	-2.5	18.1	13.9	12.6	18.2	16.6	9.2	10.7	19.1	20.0	22.3	17.4	15.2	4.4	13.9	20.6	12.3	14.8	13.5	13.9	-1.9	15.9
1951-06-29T00:00:00+01:00	13.6	-2.5	-2.5	18.2	13.4	12.1	17.7	16.1	8.8	10.5	18.9	19.7	22.0	17.3	14.8	4.2	13.5	20.7	11.9	14.4	13.1	13.8	-1.9	15.4
1951-06-29T03:00:00+01:00	13.8	-2.1	-2.1	18.5	13.9	12.5	18.3	16.4	9.4	10.7	18.9	19.9	22.2	17.4	15.2	4.2	13.6	21.1	12.4	14.6	13.3	13.8	-1.9	15.7
1951-06-29T06:00:00+01:00	14.7	-1.4	-1.5	19.1	14.8	12.9	19.2	17.3	9.8	11.7	19.0	20.0	22.3	17.4	15.4	5.2	14.9	21.2	12.6	14.7	13.3	13.9	-1.8	16.1
1951-06-29T09:00:00+01:00	17.4	1.7	1.7	22.3	16.8	13.1	21.2	19.3	10.6	14.4	20.0	20.6	22.9	18.4	15.9	7.9	17.9	22.8	13.1	16.6	15.2	14.9	-0.2	16.3
1951-06-29T12:00:00+01:00	18.0	2.5	2.4	23.0	18.3	14.8	22.7	20.9	12.6	15.0	23.1	22.4	24.6	21.5	17.8	8.5	18.4	26.3	15.0	21.0	19.6	18.0	3.3	17.9
1951-06-29T15:00:00+01:00	17.7	3.1	3.0	23.6	17.6	14.0	22.0	20.1	12.4	14.7	24.0	23.3	25.6	22.4	18.1	8.2	17.1	27.0	15.3	21.8	20.4	18.8	4.0	17.7
1951-06-29T18:00:00+01:00	16.0	1.0	0.9	21.5	15.6	12.8	19.9	18.1	10.6	13.0	21.5	21.4	23.7	20.0	16.2	6.5	15.5	24.2	13.4	19.0	17.7	16.4	1.2	16.3
1951-06-29T21:00:00+01:00	14.0	-2.1	-2.1	18.5	13.8	12.5	18.2	16.3	9.4	11.0	18.6	19.6	21.9	17.1	14.7	4.5	14.0	20.8	11.9	14.6	13.2	13.5	-2.2	15.7
1951-06-30T00:00:00+01:00	13.7	-2.4	-2.4	18.2	13.5	11.8	17.9	16.1	8.9	10.7	18.3	19.2	21.5	16.7	14.4	4.2	13.7	20.4	11.5	13.8	12.4	13.2	-2.6	15.2
1951-06-30T03:00:00+01:00	13.0	-2.7	-2.7	17.2	12.8	11.6	17.2	15.4	8.5	10.0	17.9	18.9	21.1	16.4	14.3	3.5	12.9	20.0	11.4	13.3	11.9	12.8	-3.0	14.8
1951-06-30T06:00:00+01:00	14.5	-1.1	-1.1	18.9	14.3	11.9	18.7	16.9	9.4	11.5	19.3	19.6	21.8	17.8	14.9	5.0	14.6	21.6	12.0	15.4	14.0	14.2	-1.3	15.4
1951-06-30T09:00:00+01:00	16.9	1.7	1.7	21.6	16.5	13.3	20.9	19.1	11.0	13.9	20.7	20.6	22.7	19.1	15.8	7.4	17.4	23.9	12.9	18.2	16.8	15.6	1.0	16.5
1951-06-30T12:00:00+01:00	20.5	4.2	4.2	24.1	22.3	16.3	26.7	24.9	15.6	17.5	26.3	25.2	27.4	24.8	20.9	11.0	21.5	28.5	18.0	20.7	19.3	21.2	5.5	19.9
1951-06-30T15:00:00+01:00	19.0	2.9	2.9	22.8	19.3	15.0	23.6	21.8	13.3	16.0	23.5	23.0	25.2	22.0	17.5	9.5	19.4	25.8	14.6	19.2	17.8	18.4	2.9	18.3
1951-06-30T18:00:00+01:00	15.6	0.2	0.2	20.2	15.0	12.5	19.4	17.6	10.1	12.6	21.0	20.8	23.0	19.4	15.4	6.1	15.3	23.0	12.5	17.4	16.0	15.9	0.1	15.6
1951-06-30T21:00:00+01:00	13.1	-2.2	-2.2	17.8	12.6	11.7	16.9	15.1	8.4	10.1	18.3	18.9	21.0	16.7	14.0	3.6	13.0	20.6	11.1	14.8	13.4	13.2	-2.3	14.7
1951-07-01T00:00:00+01:00	12.6	-2.9	-2.9	17.0	12.4	11.8	16.7	14.9	8.0	9.6	17.9	18.5	20.7	16.4	14.0	3.1	12.9	20.0	11.1	13.6	12.3	12.8	-2.9	14.7
1951-07-01T03:00:00+01:00	12.5	-2.8	-2.8	17.4	12.2	11.2	16.6	14.7	7.9	9.5	16.9	18.0	20.2	15.3	12.9	3.1	12.3	19.6	10.0	13.6	12.2	11.7	-3.0	14.1
1951-07-01T06:00:00+01:00	14.4	-1.1	-1.1	19.1	14.3	12.3	18.7	16.8	9.5	11.5	19.5	19.8	22.0	17.9	14.9	5.1	14.3	21.7	12.0	15.3	14.0	14.3	-0.9	15.3
1951-07-01T09:00:00+01:00	19.2	2.9	2.9	23.2	18.5	13.8	22.8	21.0	11.9	16.2	20.5	20.2	22.4	18.9	15.2	9.8	20.6	24.0	12.3	18.9	17.5	15.3	1.4	17.1
1951-07-01T12:00:00+01:00	18.8	2.1	2.1	22.3	18.6	15.4	23.0	21.1	12.8	15.9	22.7	21.9	24.1	21.1	18.2	9.5	20.7	25.0	15.3	19.5	18.1	17.5	2.3	18.2
1951-07-01T15:00:00+01:00	18.5	2.5	2.5	22.8	18.6	14.8	23.0	21.1	13.0	15.5	23.1	22.9	25.1	21.4	17.9	9.1	18.6	25.3	15.0	18.6	17.2	17.8	2.7	17.7
1951-07-01T18:00:00+01:00	15.4	0.1	0.1	20.3	15.2	12.5	19.5	17.7	10.6	12.4	21.3	21.3	23.5	19.6	16.2	6.0	14.6	23.3	13.3	17.6	16.3	16.0	0.7	15.7
1951-07-01T21:00:00+01:00	14.2	-1.5	-1.5	18.7	14.1	12.4	18.5	16.6	9.6	11.3	19.6	19.9	22.1	18.0	15.0	4.9	14.0	21.6	12.1	15.5	14.2	14.4	-1.0	15.7
1951-07-02T00:00:00+01:00	13.7	-2.1	-2.1	18.1	13.6	11.9	18.0	16.1	9.0	10.7	18.6	19.3	21.5	16.9	14.5	4.3	13.6	20.6	11.6	14.0	12.7	13.4	-2.1	15.0
1951-07-02T03:00:00+01:00	13.6	-1.7	-1.7	18.2	13.2	11.9	17.6	15.6	8.6	10.5	18.3	18.9	21.2	16.8	14.0	4.0	13.6	20.6	11.1	14.3	13.1	12.9	-1.6	14.7
1951-07-02T06:00:00+01:00	14.8	-0.5	-0.5	19.4	14.5	12.1	18.9	16.9	9.5	11.7	19.3	19.6	21.9	17.8	14.9	5.2	14.8	21.8	12.0	15.7	14.5	13.8	-0.4	15.2
1951-07-02T09:00:00+01:00	16.9	1.3	1.3	21.1	16.7	13.2	21.1	19.1	11.3	13.8	20.8	21.1	23.4	19.3	16.9	7.4	17.3	23.2	14.0	16.5	15.3	15.3	1.0	16.6
1951-07-02T12:00:00+01:00	16.9	0.9	0.9	20.8	16.8	14.4	21.2	19.2	11.7	13.8	20.8	21.5	23.8	19.4	17.1	7.3	17.2	23.0	14.3	16.4	15.2	15.4	0.8	17.1
1951-07-02T15:00:00+01:00	16.5	0.9	0.9	20.7	16.4	13.9	20.9	18.8	11.5	13.4	20.7	21.4	23.7	19.3	16.9	7.0	16.7	23.1	14.1	16.5	15.2	15.3	0.9	17.0
1951-07-02T18:00:00+01:00	16.0	0.7	0.7	20.6	15.6	13.1	20.1	18.0	10.9	12.9	20.5	21.2	23.5	19.0	16.4	6.4	16.0	22.9	13.5	16.5	15.3	15.1	0.7	16.4
1951-07-02T21:00:00+01:00	15.0	-0.5	-0.5	19.4	14.7	12.6	19.2	17.1	10.1	11.9	19.5	20.4	22.7	18.1	15.6	5.4	14.8	21.8	12.7	15.1	13.9	14.1	-0.4	15.9
1951-07-03T00:00:00+01:00	14.4	-1.1	-1.1	18.8	14.1	12.2	18.5	16.5	9.6	11.3	19.1	19.9	22.2	17.6	15.2	4.8	14.4	21.2	12.4	14.7	13.4	13.6	-1.0	15.4
1951-07-03T03:00:00+01:00	14.7	-0.2	-0.2	19.2	14.6	12.7	19.2	16.8	9.7	11.3	19.5	20.5	22.8	18.3	16.0	4.6	14.8	21.7	12.9	14.6	13.5	14.1	0.1	15.7
1951-07-03T06:00:00+01:00	15.4	0.3	0.3	19.7	15.4	13.3	20.0	17.6	10.4	12.0	20.1	21.0	23.3	18.9	16.5	5.3	15.4	22.1	13.4	15.0	13.8	14.7	0.6	16.2
1951-07-03T09:00:00+01:00	16.2	1.0	1.0	20.4	16.1	13.4	20.7	18.3	10.7	12.8	20.0	20.8	23.1	18.8	16.4	6.1	17.0	22.5	13.3	15.3	14.2	14.6	1.0	16.4
1951-07-03T12:00:00+01:00	16.9	2.6	2.6	21.9	16.7	13.2	21.3	18.9	10.7	13.5	20.4	20.7	22.9	19.2	16.3	6.8	16.9	23.9	13.2	17.3	16.2	15.0	2.4	16.2
1951-07-03T15:00:00+01:00	19.0	3.7	3.7	23.1	17.6	13.2	22.2	19.8	11.1	15.6	20.7	20.6	22.8	19.5	15.9	8.9	19.9	23.8	12.8	17.3	16.2	15.3	2.3	16.3
1951-07-03T18:00:00+01:00	14.2	-0.5	-0.5	18.9	13.3	11.3	17.8	15.5	8.6	10.8	18.9	19.3	21.6	17.7	13.8	4.1	13.4	21.2	10.8	14.8	13.7	13.5	-0.3	14.1
1951-07-03T21:00:00+01:00	11.7	-3.0	-3.0	16.4	11.0	9.6	15.6	13.2	6.4	8.3	16.2	17.0	19.3	15.0	11.9	1.6	11.5	18.7	8.9	12.3	11.2	10.8	-2.9	12.5
1951-07-04T00:00:00+01:00	10.7	-3.9	-3.9	15.5	10.1	8.8	14.7	12.3	5.7	7.3	16.0	16.5	18.7	14.8	11.2	0.6	10.1	18.4	8.1	11.9	10.8	10.6	-3.2	11.5
1951-07-04T03:00:00+01:00	10.4	-1.6	-1.6	14.9	9.7	7.7	14.3	12.0	4.3	6.9	14.2	15.3	17.7	12.8	9.8	-0.4	10.6	16.8	6.2	10.5	9.2	8.7	-1.7	10.4
1951-07-04T06:00:00+01:00	11.9	-0.2	-0.2	16.3	11.4	8.6	16.0	13.7	5.8	8.5	15.9	16.7	19.1	14.5	11.1	1.1	12.1	18.5	7.5	11.7	10.5	10.4	0.0	11.4
1951-07-04T09:00:00+01:00	16.2	3.2	3.2	19.6	15.5	10.2	20.2	17.9	8.6	12.8	17.6	18.5	20.9	16.1	13.0	5.4	17.2	20.3	9.4	13.1	11.8	12.0	1.8	13.6
1951-07-04T12:00:00+01:00	14.6	2.2	2.2	18.7	13.4	9.6	18.1	15.8	7.6	11.2	15.9	17.0	19.4	14.5	11.6	3.9	15.5	19.6	8.0	13.2	12.0	10.4	1.1	12.7
1951-07-04T15:00:00+01:00	14.7	3.3	3.3	19.8	13.4	9.6	18.1	15.8	7.9	11.2	18.9	18.8	21.2	17.5	12.8	3.9	14.1	22.2	9.2	16.2	14.9	13.4	3.7	12.5
1951-07-04T18:00:00+01:00	10.2	-1.2	-1.2	15.3	9.7	8.1	14.3	12.0	4.7	6.8	15.5	16.0	18.4	14.0	10.8	-0.6	10.2	18.3	7.2	12.9	11.7	9.9	-0.2	10.6
1951-07-04T21:00:00+01:00	8.8	-2.8	-2.8	13.7	8.3	7.7	13.0	10.7	3.6	5.4	13.4	14.8	17.2	12.0	10.0	-1.9	9.0	16.3	6.4	10.3	9.0	7.9	-2.2	10.1
1951-07-05T00:00:00+01:00	8.6	-3.0	-3.0	13.5	8.1	7.5	12.7	10.4	3.4	5.1	13.1	14.5	16.9	11.7	9.5	-2.2	8.6	16.0	5.9	10.0	8.8	7.6	-2.5	9.8
1951-07-05T03:00:00+01:00	8.5	-4.6	-4.6	13.6	8.3	7.9	12.8	10.6	3.6	5.0	13.9	14.7	16.8	12.7	9.8	-2.1	8.1	16.4	6.8	10.2	9.1	8.4	-4.6	9.8
1951-07-05T06:00:00+01:00	10.0	-3.3	-3.3	15.0	9.8	8.8	14.3	12.1	4.8	6.6	15.9	15.9	17.9	14.6	10.9	-0.5	9.8	18.3	7.9	12.4	11.3	10.4	-2.7	10.7
1951-07-05T09:00:00+01:00	15.9	1.9	1.9	20.2	15.4	11.9	19.9	17.8	9.0	12.4	19.4	18.7	20.7	18.2	12.9	5.3	16.2	22.5	9.9	16.7	15.6	13.9	1.6	13.7
1951-07-05T12:00:00+01:00	19.2	5.5	5.5	23.8	18.5	13.9	23.0	20.8	11.5	15.7	24.0	22.1	24.1	22.8	17.2	8.7	19.1	26.6	14.2	19.8	18.7	18.5	5.6	15.4
1951-07-05T15:00:00+01:00	18.4	5.1	5.1	23.4	17.3	13.0	21.8	19.6	10.7	14.9	23.4	21.7	23.8	22.2	17.1	7.8	18.6	25.9	14.2	19.7	18.6	17.9	4.9	14.6
1951-07-05T18:00:00+01:00	13.6	0.8	0.8	19.1	12.3	10.9	16.8	14.6	7.3	10.1	18.7	18.8	20.8	17.5	13.4	3.0	13.2	21.3	10.4	15.5	14.4	13.2	0.3	12.9
1951-07-05T21:00:00+01:00	10.3	-3.2	-3.2	15.0	10.3	10.4	14.8	12.6	5.5	6.9	15.5	16.5	18.5	14.3	11.7	-0.2	11.0	17.7	8.7	11.2	10.1	10.0	-3.2	12.2
1951-07-06T00:00:00+01:00	11.0	-2.3	-2.3	16.0	11.0	9.9	15.5	13.3	5.9	7.5	17.0	17.3	19.4	15.8	12.4	0.5	10.6	19.1	9.4	12.6	11.5	11.5	-1.9	11.9
1951-07-06T03:00:00+01:00	11.5	-3.2	-3.2	16.2	10.9	9.2	15.5	13.4	6.6	8.3	16.2	17.1	19.5	14.9	12.2	1.5	11.0	18.9	9.0	12.3	11.3	10.9	-2.9	12.2
1951-07-06T06:00:00+01:00	13.4	-1.7	-1.7	17.7	13.2	10.6	17.8	15.7	8.2	10.2	17.1	18.2	20.6	15.8	14.0	3.4	13.4	20.0	10.8	12.7	11.7	11.8	-1.8	14.0
1951-07-06T09:00:00+01:00	18.2	1.8	1.8	21.2	19.2	14.0	23.8	21.6	11.9	15.1	21.1	21.1	23.5	19.8	17.3	8.3	19.7	23.3	14.1	14.8	13.7	15.7	1.5	17.4
1951-07-06T12:00:00+01:00	20.0	4.4	4.4	23.8	21.4	17.2	26.0	23.9	14.4	16.9	24.1	24.1	26.5	22.8	19.4	10.1	19.4	26.7	16.2	17.9	16.8	18.7	4.9	19.2
1951-07-06T15:00:00+01:00	18.9	3.4	3.4	22.9	19.1	15.3	23.7	21.6	12.8	15.7	23.6	23.1	25.5	22.3	18.3	8.9	19.3	25.8	15.1	18.5	17.5	18.3	4.0	18.2
1951-07-06T18:00:00+01:00	14.9	0.6	0.6	20.0	13.4	12.3	18.0	15.9	9.1	11.7	20.1	20.2	22.6	18.9	14.8	4.9	13.9	22.7	11.6	17.0	16.0	14.8	0.9	14.6
1951-07-06T21:00:00+01:00	11.7	-2.9	-2.9	16.5	10.8	10.7	15.4	13.3	6.6	8.6	15.4	16.8	19.2	14.1	12.1	1.8	11.9	18.5	8.9	12.3	11.2	10.0	-3.3	13.1
1951-07-07T00:00:00+01:00	12.7	-2.4	-2.4	17.1	11.9	11.4	16.5	14.4	7.5	9.6	15.5	17.4	19.8	14.3	12.9	2.8	12.9	18.6	9.8	11.6	10.6	10.2	-3.3	14.4
1951-07-07T03:00:00+01:00	12.8	-1.6	-1.6	17.2	12.3	11.3	17.0	14.6	7.4	9.3	15.9	17.5	19.7	14.6	12.5	2.5	12.7	18.8	9.4	11.4	10.1	10.3	-2.0	13.8
1951-07-07T06:00:00+01:00	14.3	0.3	0.3	19.1	13.3	11.4	18.0	15.7	8.0	10.9	18.5	18.9	21.1	17.2	13.7	4.1	14.1	20.9	10.7	14.4	13.2	12.9	0.2	13.8
1951-07-07T09:00:00+01:00	17.2	2.0	2.0	20.8	16.4	12.3	21.1	18.7	10.1	13.7	19.2	19.4	21.6	17.9	14.2	7.0	18.2	22.0	11.1	15.5	14.3	13.6	1.3	15.7
1951-07-07T12:00:00+01:00	19.3	4.2	4.2	22.9	18.8	13.0	23.5	21.1	11.8	15.8	21.6	21.2	23.5	20.3	15.9	9.1	19.7	24.3	12.8	17.8	16.6	16.0	3.6	16.8
1951-07-07T15:00:00+01:00	14.5	0.1	0.1	18.8	14.2	12.0	18.9	16.6	9.1	11.0	19.6	20.0	22.2	18.3	15.5	4.2	14.7	21.6	12.5	15.5	14.2	14.0	0.9	15.0
1951-07-07T18:00:00+01:00	13.8	-0.5	-0.5	18.3	13.2	11.2	17.9	15.6	8.2	10.3	18.0	18.9	21.2	16.7	14.1	3.5	13.7	20.3	11.1	13.8	12.5	12.4	-0.5	14.2
1951-07-07T21:00:00+01:00	12.7	-1.4	-1.4	17.4	12.0	10.4	16.7	14.3	7.0	9.2	17.3	18.2	20.4	16.1	13.2	2.4	12.4	19.4	10.2	12.8	11.5	11.7	-1.3	13.1
1951-07-08T00:00:00+01:00	11.2	-3.1	-3.1	15.7	10.7	10.3	15.5	13.1	6.2	7.7	16.5	17.3	19.6	15.3	12.4	0.9	10.7	18.5	9.4	11.9	10.7	10.9	-2.2	12.8
1951-07-08T03:00:00+01:00	11.4	-1.4	-1.4	16.1	11.3	10.7	15.7	13.4	6.2	8.0	15.9	17.0	19.2	14.5	12.3	1.1	11.8	18.5	9.1	11.8	10.6	10.3	-1.9	12.9
1951-07-08T06:00:00+01:00	10.9	-1.4	-1.4	16.2	10.4	9.8	14.8	12.5	5.4	7.5	16.0	16.6	18.8	14.5	12.2	0.5	11.1	18.7	9.0	12.1	10.9	10.3	-1.6	11.5
1951-07-08T09:00:00+01:00	15.6	2.6	2.6	20.1	15.5	12.0	20.0	17.6	8.9	12.2	20.1	19.7	21.9	18.6	14.4	5.2	15.6	22.5	11.2	15.3	14.1	14.5	2.1	13.7
1951-07-08T12:00:00+01:00	18.3	5.1	5.1	22.6	18.6	13.7	23.1	20.7	12.0	14.9	23.4	22.4	24.5	22.0	18.2	7.9	18.2	26.1	15.0	18.7	17.5	17.8	5.8	16.8
1951-07-08T15:00:00+01:00	14.8	2.1	2.1	19.6	14.8	11.1	19.2	16.9	8.9	11.3	19.9	19.4	21.5	18.4	14.2	4.4	14.4	22.9	10.9	17.1	15.9	14.3	2.6	14.1
1951-07-08T18:00:00+01:00	11.0	-1.2	-1.2	16.3	10.3	9.1	14.8	12.4	5.1	7.6	15.8	16.1	18.3	14.3	11.3	0.7	11.4	18.7	8.1	13.3	12.1	10.2	-1.6	11.3
1951-07-08T21:00:00+01:00	9.3	-2.8	-2.8	14.8	9.1	8.9	13.5	11.2	4.4	5.9	14.8	15.7	17.8	13.4	10.9	-1.0	9.4	17.7	7.7	11.7	10.5	9.2	-2.6	10.8
1951-07-09T00:00:00+01:00	9.3	-2.9	-2.9	14.6	9.1	8.9	13.6	11.2	4.4	5.9	14.8	15.7	17.8	13.3	11.1	-1.0	9.6	17.4	7.9	11.3	10.1	9.1	-2.9	11.1
1951-07-09T03:00:00+01:00	9.6	-1.9	-1.9	14.2	8.8	7.9	13.6	11.1	3.9	6.0	14.2	14.7	17.1	12.7	9.9	-1.8	9.4	17.3	6.8	11.2	10.0	8.5	-2.2	10.1
1951-07-09T06:00:00+01:00	10.3	-1.2	-1.2	14.9	9.4	8.3	14.1	11.7	4.3	6.7	14.8	15.1	17.5	13.4	10.3	-1.2	10.1	17.9	7.2	12.1	11.0	9.2	-1.5	10.3
1951-07-09T09:00:00+01:00	13.3	1.1	1.1	17.2	12.9	10.5	17.6	15.2	7.3	9.7	18.3	17.9	20.3	16.8	13.0	1.9	12.8	21.0	9.9	14.7	13.6	12.6	1.6	12.9
1951-07-09T12:00:00+01:00	15.4	4.0	4.0	20.1	15.0	11.3	19.7	17.3	9.0	11.8	21.0	20.1	22.5	19.6	14.5	4.0	14.3	23.9	11.4	17.8	16.7	15.3	4.5	13.7
1951-07-09T15:00:00+01:00	13.9	2.7	2.7	18.8	12.7	10.2	17.5	15.0	7.4	10.3	19.3	18.5	20.8	17.9	12.9	2.4	12.9	22.6	9.7	16.9	15.8	13.7	3.1	12.5
1951-07-09T18:00:00+01:00	11.2	-0.3	-0.3	15.8	10.4	9.0	15.1	12.7	5.4	7.6	15.9	16.2	18.6	14.5	11.3	-0.2	10.7	19.1	8.2	13.3	12.2	10.3	-0.4	11.4
1951-07-09T21:00:00+01:00	9.6	-1.9	-1.9	14.2	8.8	8.1	13.6	11.1	3.9	6.1	13.9	14.7	17.0	12.5	9.9	-1.8	9.5	17.0	6.8	10.8	9.7	8.3	-2.4	10.2
1951-07-10T00:00:00+01:00	9.3	-2.5	-2.5	13.6	9.0	8.8	13.8	11.3	4.3	5.8	13.8	14.9	17.3	12.4	10.5	-2.1	9.3	16.7	7.4	10.2	9.1	8.2	-2.7	10.8
1951-07-10T03:00:00+01:00	8.0	-3.2	-3.2	12.5	7.6	6.8	12.4	9.6	2.6	4.3	12.2	13.1	15.5	10.8	8.7	-3.8	8.0	15.6	5.3	9.6	8.5	6.8	-3.4	9.4
1951-07-10T06:00:00+01:00	10.4	-0.7	-0.7	15.0	9.7	8.2	14.5	11.7	4.4	6.7	14.6	15.2	17.5	13.2	10.3	-1.3	10.3	17.9	6.9	11.9	10.8	9.2	-1.0	10.6
1951-07-10T09:00:00+01:00	12.6	1.4	1.4	17.1	12.0	8.7	16.8	14.0	6.0	8.9	17.2	16.6	18.9	15.7	11.4	0.8	12.3	20.6	8.0	14.9	13.8	11.7	1.6	11.4
1951-07-10T12:00:00+01:00	15.0	3.7	3.7	19.4	14.7	10.8	19.4	16.7	8.5	11.3	19.7	19.1	21.4	18.3	14.3	3.2	14.3	23.1	10.9	16.9	15.8	14.3	4.1	13.6
1951-07-10T15:00:00+01:00	13.6	2.9	2.9	18.6	12.5	9.7	17.2	14.5	6.8	9.9	18.0	17.7	20.0	16.5	12.4	1.9	12.9	21.5	9.0	16.3	15.2	12.5	2.6	12.3
1951-07-10T18:00:00+01:00	10.4	-0.6	-0.6	15.1	10.1	8.4	14.8	12.1	4.8	6.7	15.0	15.4	17.7	13.5	10.3	-1.4	9.9	18.6	6.9	12.6	11.5	9.5	-0.4	11.0
1951-07-10T21:00:00+01:00	9.0	-2.3	-2.3	13.4	8.9	8.6	13.6	10.9	4.0	5.3	13.6	14.8	17.1	12.2	10.6	-2.8	9.2	16.7	7.2	10.4	9.3	8.2	-2.2	10.8
1951-07-11T00:00:00+01:00	9.9	-1.2	-1.2	14.6	9.4	8.0	14.2	11.4	4.2	6.2	14.1	14.9	17.2	12.7	10.1	-1.9	9.7	17.5	6.7	11.4	10.3	8.6	-1.4	10.6
1951-07-11T03:00:00+01:00	9.7	-3.0	-3.0	15.0	9.8	9.4	14.3	12.1	5.5	6.4	15.7	16.5	18.6	14.4	11.5	-0.7	9.9	18.1	8.6	11.8	10.7	10.2	-3.1	12.0
1951-07-11T06:00:00+01:00	11.0	-1.7	-1.7	16.3	11.0	10.0	15.5	13.3	6.4	7.7	16.4	16.9	19.0	15.1	11.6	0.7	11.1	19.3	8.7	12.9	11.9	10.9	-2.0	12.4
1951-07-11T09:00:00+01:00	14.3	1.6	1.6	19.6	14.6	11.7	19.1	16.9	9.2	11.0	19.8	20.0	22.0	18.6	13.9	3.9	13.4	22.5	11.0	16.1	15.0	14.3	1.3	14.2
1951-07-11T12:00:00+01:00	15.6	2.5	2.5	20.5	16.0	12.3	20.4	18.2	10.3	12.3	21.4	20.4	22.5	20.1	14.3	5.2	14.8	24.3	11.3	18.2	17.2	15.9	3.1	15.1
1951-07-11T15:00:00+01:00	13.8	1.5	1.5	19.5	13.5	11.6	18.0	15.8	8.7	10.5	19.4	19.2	21.3	18.1	13.4	3.4	13.7	22.7	10.5	16.7	15.7	13.9	1.5	14.2
1951-07-11T18:00:00+01:00	11.9	-0.6	-0.6	17.3	12.0	11.3	16.4	14.2	7.5	8.6	17.8	18.4	20.5	16.6	13.3	1.5	12.0	20.5	10.4	14.2	13.2	12.3	-0.7	13.7
1951-07-11T21:00:00+01:00	12.5	-0.1	-0.1	17.8	12.8	12.0	17.3	15.1	8.3	9.2	18.8	19.3	21.4	17.5	14.1	2.1	12.5	21.3	11.2	14.8	13.8	13.3	0.0	14.4
1951-07-12T00:00:00+01:00	12.4	-0.2	-0.2	17.7	12.8	11.8	17.2	15.1	8.2	9.1	18.7	19.2	21.3	17.5	14.0	2.1	12.6	21.2	11.1	14.8	13.7	13.2	-0.1	14.3
1951-07-12T03:00:00+01:00	12.2	-2.2	-2.2	17.0	12.2	11.3	16.8	14.6	7.6	8.8	18.1	18.5	20.8	16.6	13.7	2.2	12.0	20.6	10.6	14.7	13.4	12.7	-1.9	14.0
1951-07-12T06:00:00+01:00	13.1	-0.8	-0.8	18.4	12.1	11.2	16.7	14.4	7.4	9.6	17.6	18.1	20.4	16.1	13.3	3.0	12.6	20.8	10.2	15.3	14.0	12.2	-1.7	13.6
1951-07-12T09:00:00+01:00	15.8	1.0	1.0	20.2	15.8	12.4	20.5	18.2	10.5	12.3	21.0	20.7	23.0	19.5	15.2	5.7	14.9	23.8	12.1	17.2	16.0	15.5	1.3	15.7
1951-07-12T12:00:00+01:00	18.6	4.0	4.0	23.3	17.8	12.9	22.4	20.2	11.9	15.1	23.5	22.3	24.6	22.0	16.0	8.5	17.2	26.4	12.8	20.8	19.5	18.1	3.8	16.2
1951-07-12T15:00:00+01:00	16.4	2.0	2.0	21.2	16.0	12.8	20.6	18.4	10.9	12.9	22.8	21.7	24.0	21.2	15.7	6.3	14.8	25.3	12.6	19.5	18.3	17.3	2.8	15.5
1951-07-12T18:00:00+01:00	13.2	-1.2	-1.2	18.0	13.0	12.0	17.6	15.4	8.6	9.8	19.4	19.6	21.9	17.9	14.7	3.2	12.4	21.8	11.6	16.1	14.9	13.9	-0.7	14.6
1951-07-12T21:00:00+01:00	13.1	-1.6	-1.6	17.6	12.9	12.1	17.5	15.2	8.2	9.6	18.2	19.0	21.3	16.7	14.4	3.0	12.8	20.6	11.3	14.6	13.4	12.8	-1.9	14.8
1951-07-13T00:00:00+01:00	13.3	-1.1	-1.1	18.1	12.7	12.0	17.4	15.1	8.2	9.8	18.1	18.9	21.2	16.6	14.2	3.2	13.0	20.8	11.1	15.0	13.8	12.7	-1.7	14.6
1951-07-13T03:00:00+01:00	12.1	-2.7	-2.7	17.2	11.9	11.6	16.6	14.4	7.7	8.9	17.4	18.2	20.5	15.8	13.6	2.2	12.3	20.2	10.5	14.5	13.3	11.9	-2.8	14.1
1951-07-13T06:00:00+01:00	13.8	-1.1	-1.1	18.8	13.2	12.1	17.8	15.6	8.7	10.6	19.1	19.2	21.5	17.5	14.2	3.9	13.8	21.8	11.2	16.0	14.9	13.5	-1.1	14.5
1951-07-13T09:00:00+01:00	18.2	3.0	3.0	22.9	17.7	13.8	22.3	20.1	12.2	14.9	23.4	22.3	24.6	21.8	16.6	8.3	18.2	26.2	13.6	20.7	19.6	17.8	3.3	16.8
1951-07-13T12:00:00+01:00	21.1	5.7	5.7	25.6	20.5	14.5	25.1	22.9	14.1	17.8	25.6	23.8	26.1	24.0	17.4	11.2	20.5	28.7	14.4	23.0	21.9	20.0	5.7	18.0
1951-07-13T15:00:00+01:00	19.0	4.2	4.2	24.1	18.3	13.5	22.9	20.7	12.4	15.8	23.6	22.3	24.7	22.1	15.8	9.1	17.6	27.0	12.8	21.4	20.3	18.1	4.0	16.5
1951-07-13T18:00:00+01:00	12.9	-1.4	-1.4	18.4	12.3	11.7	16.9	14.8	8.3	9.7	18.9	19.1	21.4	17.3	14.1	3.0	12.0	21.8	11.1	16.5	15.4	13.3	-1.1	14.1
1951-07-13T21:00:00+01:00	11.6	-3.3	-3.3	16.6	11.8	11.8	16.4	14.2	7.5	8.4	17.0	18.1	20.4	15.4	13.8	1.7	12.1	19.5	10.8	13.5	12.4	11.4	-3.4	14.1
1951-07-14T00:00:00+01:00	10.4	-4.3	-4.3	15.5	10.2	10.4	14.8	12.6	5.9	7.2	15.6	16.6	18.9	14.0	12.3	0.5	10.8	18.3	9.3	12.4	11.3	10.1	-4.7	12.7
1951-07-14T03:00:00+01:00	9.9	-6.5	-6.5	14.5	9.8	9.7	14.3	12.3	5.6	6.8	15.0	16.2	18.6	13.5	11.7	0.6	10.2	17.3	8.8	11.3	10.4	9.8	-6.4	12.2
1951-07-14T06:00:00+01:00	13.9	-2.6	-2.6	18.4	13.1	10.7	17.7	15.7	8.0	10.8	18.4	18.4	20.8	16.9	12.9	4.6	14.2	20.8	10.0	15.0	14.0	13.2	-2.9	13.3
1951-07-14T09:00:00+01:00	21.4	3.9	3.9	24.8	21.0	14.7	25.6	23.5	13.6	18.3	24.5	22.7	25.1	23.0	16.5	12.1	22.6	27.1	13.6	21.0	20.1	19.3	3.5	17.8
1951-07-14T12:00:00+01:00	25.0	7.5	7.4	28.4	25.2	17.5	29.7	27.7	17.0	21.9	28.3	26.2	28.6	26.8	21.5	15.7	26.2	30.7	18.6	24.3	23.3	23.0	7.1	20.6
1951-07-14T15:00:00+01:00	22.1	4.9	4.9	25.8	22.7	16.7	27.3	25.2	16.3	19.0	28.4	26.6	28.9	27.0	21.6	12.8	21.8	30.3	18.7	24.1	23.2	23.2	6.7	20.1
1951-07-14T18:00:00+01:00	16.2	0.5	0.5	21.4	16.2	13.8	20.8	18.8	11.4	13.1	22.9	22.5	24.9	21.4	17.1	7.0	15.2	25.2	14.2	19.0	18.1	17.7	1.6	16.7
1951-07-14T21:00:00+01:00	13.8	-2.5	-2.5	18.5	12.4	11.1	17.0	15.0	7.9	10.7	17.3	18.4	20.7	15.9	13.6	4.5	13.6	19.8	10.7	14.3	13.3	12.1	-3.8	14.3
1951-07-15T00:00:00+01:00	11.3	-4.6	-4.6	16.4	10.7	10.7	15.3	13.2	6.5	8.2	15.7	17.0	19.4	14.2	12.1	2.0	11.2	18.6	9.2	12.7	11.8	10.5	-5.1	13.2
1951-07-15T03:00:00+01:00	11.4	-3.7	-3.7	16.5	10.9	11.2	15.4	13.3	6.7	8.3	16.7	17.7	20.0	15.1	12.9	1.6	11.5	19.0	9.9	12.7	11.4	11.2	-3.9	13.5
1951-07-15T06:00:00+01:00	14.4	-0.8	-0.8	19.3	14.0	12.9	18.5	16.4	9.0	11.3	19.4	19.7	22.0	17.7	14.8	4.6	14.6	21.7	11.8	15.2	14.0	13.9	-1.1	15.0
1951-07-15T09:00:00+01:00	21.1	4.7	4.7	24.9	20.7	15.1	25.3	23.1	13.8	18.0	24.4	23.9	26.2	22.8	19.0	11.4	20.8	26.2	16.0	19.2	18.0	18.9	3.4	18.7
1951-07-15T12:00:00+01:00	23.0	7.3	7.3	27.4	22.3	15.2	26.9	24.8	15.1	19.9	27.0	25.1	27.4	25.4	19.6	13.3	21.9	29.5	16.6	22.8	21.6	21.5	6.6	18.9
1951-07-15T15:00:00+01:00	18.4	2.6	2.6	22.8	17.9	14.1	22.4	20.3	12.3	15.3	24.1	23.1	25.4	22.5	17.5	8.7	17.2	25.9	14.4	19.6	18.4	18.7	3.0	17.3
1951-07-15T18:00:00+01:00	13.6	-1.0	-1.0	19.1	13.2	12.1	17.8	15.7	9.0	10.5	20.3	19.8	22.1	18.7	14.5	3.8	12.7	23.2	11.5	17.8	16.6	14.8	0.3	14.8
1951-07-15T21:00:00+01:00	10.8	-4.4	-4.4	15.8	10.9	11.0	15.5	13.4	6.9	7.7	16.5	17.6	19.9	14.9	13.2	1.1	11.2	18.9	10.2	12.7	11.5	11.0	-3.9	13.7
1951-07-16T00:00:00+01:00	10.2	-4.7	-4.7	15.5	10.0	10.4	14.6	12.4	6.0	7.1	15.9	16.9	19.2	14.3	12.7	0.5	10.5	18.4	9.6	12.3	11.1	10.4	-4.5	12.8
1951-07-16T03:00:00+01:00	12.4	-2.0	-2.0	17.0	12.1	11.5	16.7	14.5	7.5	9.0	16.7	17.9	20.1	15.3	13.5	2.2	12.3	19.5	10.5	13.0	11.8	11.2	-2.9	13.9
1951-07-16T06:00:00+01:00	13.5	-0.9	-0.9	18.1	13.5	12.0	18.1	15.9	8.6	10.1	19.3	19.4	21.6	17.8	14.5	3.3	13.1	21.7	11.5	15.5	14.3	13.8	-0.7	14.4
1951-07-16T09:00:00+01:00	16.8	3.4	3.4	22.4	16.5	13.5	21.1	18.8	11.1	13.4	23.7	22.4	24.6	22.2	16.5	6.7	15.8	26.4	13.5	21.0	19.8	18.2	4.0	15.6
1951-07-16T12:00:00+01:00	18.8	4.8	4.8	23.8	18.5	14.0	23.2	20.9	12.7	15.4	24.2	23.3	25.5	22.7	18.2	8.6	18.0	27.1	15.2	21.6	20.4	18.7	4.7	17.0
1951-07-16T15:00:00+01:00	16.3	2.3	2.3	21.3	16.1	13.2	20.8	18.5	10.8	12.9	22.6	21.5	23.7	21.1	16.5	6.1	15.3	25.4	13.5	19.7	18.5	17.0	3.0	15.8
1951-07-16T18:00:00+01:00	12.8	-0.9	-0.9	18.0	12.9	11.9	17.6	15.3	8.6	9.4	19.9	19.9	22.1	18.4	15.0	2.6	11.8	22.4	12.0	16.7	15.5	14.4	0.0	14.2
1951-07-16T21:00:00+01:00	11.1	-2.8	-2.8	16.1	11.0	9.4	15.6	13.4	5.9	7.7	16.3	16.7	18.9	14.8	12.2	1.0	11.1	19.0	9.2	13.0	11.8	10.8	-3.4	11.9
1951-07-17T00:00:00+01:00	10.6	-4.0	-4.0	15.0	10.9	10.1	15.6	13.3	6.2	7.2	15.4	16.7	18.9	13.9	12.3	0.4	10.7	17.8	9.3	11.5	10.3	9.8	-4.6	12.6
1951-07-17T03:00:00+01:00	8.7	-4.1	-4.1	13.6	8.3	7.4	13.1	10.7	3.3	5.4	13.6	14.1	16.4	12.2	9.6	-1.6	9.1	16.3	6.3	10.1	9.1	8.1	-4.5	9.2
1951-07-17T06:00:00+01:00	10.0	-1.9	-1.9	15.8	9.1	7.4	13.9	11.5	3.8	6.7	15.9	15.3	17.6	14.5	10.2	-0.3	9.8	18.7	6.8	12.6	11.6	10.3	-2.1	8.8
1951-07-17T09:00:00+01:00	15.5	3.1	3.1	20.8	14.7	10.0	19.5	17.1	8.2	12.2	21.3	19.2	21.5	19.9	14.1	5.2	15.3	24.1	10.7	18.1	17.1	15.7	3.4	12.1
1951-07-17T12:00:00+01:00	18.2	5.6	5.6	23.3	17.3	12.9	22.2	19.7	10.6	14.9	24.3	21.5	23.7	22.9	16.8	7.9	17.9	27.1	13.5	21.6	20.6	18.7	6.3	14.4
1951-07-17T15:00:00+01:00	16.8	4.6	4.6	22.3	15.9	12.1	20.7	18.3	9.4	13.5	23.0	20.8	23.0	21.6	15.9	6.5	16.6	25.7	12.6	20.5	19.5	17.5	5.0	13.5
1951-07-17T18:00:00+01:00	12.3	-0.1	-0.1	17.6	11.7	10.0	16.6	14.2	6.6	9.0	18.8	17.9	20.2	17.4	13.2	2.0	12.1	21.3	9.9	15.7	14.7	13.3	0.6	11.7
1951-07-17T21:00:00+01:00	9.3	-3.4	-3.4	14.3	8.9	8.7	13.7	11.3	4.0	6.0	14.4	15.1	17.4	13.0	11.0	-1.0	9.9	16.9	7.7	10.6	9.6	8.9	-3.9	10.2
1951-07-18T00:00:00+01:00	8.8	-3.9	-3.9	13.7	8.3	7.5	13.2	10.8	3.1	5.5	13.5	14.2	16.4	12.1	10.1	-1.6	10.0	16.0	6.8	9.7	8.7	8.0	-4.8	9.2
1951-07-18T03:00:00+01:00	8.2	-6.8	-6.8	12.9	7.7	7.8	12.5	10.3	3.8	5.1	12.3	14.2	16.3	11.0	8.8	-1.6	8.9	15.1	5.9	9.2	8.2	6.9	-6.7	11.1
1951-07-18T06:00:00+01:00	10.5	-4.1	-4.1	15.6	10.1	9.2	14.8	12.6	5.8	7.5	16.6	17.1	19.2	15.3	12.1	0.8	10.6	18.9	9.2	12.9	12.0	11.2	-3.0	11.6
1951-07-18T09:00:00+01:00	17.2	1.3	1.3	21.0	16.8	12.3	21.5	19.3	10.6	14.1	21.0	20.7	22.8	19.7	15.9	7.4	18.3	23.2	13.0	16.5	15.5	15.5	1.4	15.1
1951-07-18T12:00:00+01:00	21.7	5.9	5.9	25.6	21.2	14.7	25.9	23.7	13.5	18.7	24.9	23.6	25.7	23.6	19.6	12.0	23.3	27.2	16.7	20.6	19.6	19.5	5.4	17.5
1951-07-18T15:00:00+01:00	22.1	6.8	6.8	26.5	21.5	15.2	26.2	24.0	13.7	19.0	24.8	23.7	25.8	23.5	18.5	12.3	22.3	27.7	15.5	21.3	20.3	19.3	5.9	18.3
1951-07-18T18:00:00+01:00	16.4	2.1	2.1	21.8	15.5	13.3	20.2	18.0	10.6	13.4	21.6	21.6	23.6	20.3	15.8	6.6	15.2	24.5	12.8	18.3	17.3	16.1	2.7	16.2
1951-07-18T21:00:00+01:00	12.7	-1.9	-1.9	17.8	11.7	12.0	16.4	14.2	7.7	9.6	15.4	17.4	19.5	14.1	12.2	2.9	12.9	19.3	9.2	12.5	11.5	9.9	-2.5	14.8
1951-07-19T00:00:00+01:00	11.8	-3.3	-3.3	16.4	11.2	11.4	15.9	13.7	7.2	8.7	15.3	17.0	19.1	14.0	11.8	2.0	12.1	18.6	8.9	12.5	11.5	9.9	-3.2	14.2
1951-07-19T03:00:00+01:00	11.8	-5.4	-5.5	15.9	11.4	10.7	15.7	14.0	7.2	8.9	14.6	16.0	18.6	13.1	10.9	2.5	12.1	17.6	8.1	11.5	10.6	9.5	-6.1	13.7
1951-07-19T06:00:00+01:00	15.7	-1.4	-1.4	20.0	15.6	12.7	19.9	18.2	10.5	12.9	19.7	20.1	22.7	18.2	14.9	6.5	15.8	22.1	12.1	15.4	14.5	14.6	-1.7	15.9
1951-07-19T09:00:00+01:00	22.5	4.3	4.2	25.6	22.9	16.4	27.2	25.5	15.4	19.7	25.7	24.7	27.3	24.3	20.2	13.3	23.5	27.2	17.4	19.9	19.0	20.6	3.4	19.4
1951-07-19T12:00:00+01:00	23.5	5.7	5.7	27.0	24.2	17.5	28.6	26.8	16.7	20.7	28.8	26.6	29.2	27.3	22.3	14.3	24.3	30.1	19.5	23.0	22.1	23.7	6.4	20.4
1951-07-19T15:00:00+01:00	21.0	4.2	4.2	25.6	21.5	16.7	25.8	24.1	15.1	18.2	26.9	25.3	27.9	25.5	21.1	11.8	21.3	29.0	18.3	22.7	21.8	21.8	5.2	19.6
1951-07-19T18:00:00+01:00	15.9	-0.2	-0.2	21.1	15.7	13.6	20.0	18.3	11.3	13.1	22.6	22.2	24.8	21.1	17.1	6.7	15.1	24.6	14.3	18.6	17.7	17.5	0.8	16.6
1951-07-19T21:00:00+01:00	14.0	-2.3	-2.4	19.0	13.3	12.1	17.6	15.9	9.1	11.1	17.6	18.6	21.2	16.1	13.4	4.7	13.8	20.8	10.6	15.1	14.2	12.5	-3.0	15.1
1951-07-20T00:00:00+01:00	13.0	-3.7	-3.7	17.7	12.7	12.2	17.1	15.3	8.7	10.1	16.7	18.0	20.6	15.2	12.9	3.7	13.1	19.8	10.1	13.6	12.7	11.6	-4.0	15.2
1951-07-20T03:00:00+01:00	11.7	-6.1	-6.2	16.2	11.3	11.3	15.6	13.8	7.1	8.8	14.9	16.1	18.6	13.4	11.3	2.5	12.1	17.7	8.5	11.8	11.0	9.9	-6.6	13.8
1951-07-20T06:00:00+01:00	16.2	-1.8	-1.9	20.5	16.2	12.4	20.5	18.7	10.6	13.3	20.7	20.2	22.8	19.2	15.4	7.0	16.3	22.6	12.7	16.3	15.5	15.7	-1.8	15.5
1951-07-20T09:00:00+01:00	23.1	4.5	4.3	26.8	23.1	15.3	27.4	25.6	15.2	20.2	25.5	24.1	26.7	23.9	20.0	13.9	24.1	27.5	17.2	21.0	20.2	20.4	3.1	18.8
1951-07-20T12:00:00+01:00	26.9	8.4	8.2	30.7	26.6	16.5	30.9	29.1	18.1	24.0	28.7	26.8	29.4	27.2	22.4	17.7	27.5	31.1	19.7	25.0	24.2	23.7	6.7	20.6
1951-07-20T15:00:00+01:00	25.2	7.4	7.2	29.7	25.0	16.0	29.2	27.4	17.9	22.3	28.9	27.3	29.9	27.4	22.0	16.0	24.9	31.2	19.3	25.5	24.7	23.9	6.9	20.5
1951-07-20T18:00:00+01:00	18.7	1.6	1.4	23.9	18.5	14.7	22.8	21.0	13.7	15.8	24.5	24.1	26.7	23.0	19.3	9.5	17.4	26.7	16.6	20.8	20.1	19.5	2.3	18.1
1951-07-20T21:00:00+01:00	13.7	-4.0	-4.2	18.3	13.4	12.4	17.7	15.9	9.0	10.8	17.4	18.1	20.7	15.9	13.3	4.5	13.8	20.2	10.6	14.7	13.9	12.4	-4.1	15.0
1951-07-21T00:00:00+01:00	13.5	-4.0	-4.2	18.3	13.2	11.8	17.4	15.6	8.5	10.6	16.7	17.5	20.0	15.2	12.1	4.3	13.5	19.9	9.4	14.1	13.3	11.7	-4.5	14.6
1951-07-21T03:00:00+01:00	12.7	-4.9	-5.0	17.4	11.7	11.2	16.1	14.3	7.6	9.8	16.2	16.9	19.6	14.7	11.5	3.4	12.3	18.9	8.7	13.7	12.6	11.2	-5.7	14.1
1951-07-21T06:00:00+01:00	16.7	-1.1	-1.2	21.3	15.9	12.7	20.2	18.5	10.6	13.8	21.1	20.4	23.0	19.6	15.5	7.4	16.2	23.2	12.7	17.7	16.6	16.0	-1.4	15.8
1951-07-21T09:00:00+01:00	23.5	5.2	5.1	27.6	23.0	15.1	27.3	25.6	15.4	20.6	26.7	24.7	27.3	25.2	20.2	14.3	23.5	28.7	17.4	22.9	21.8	21.7	4.2	18.9
1951-07-21T12:00:00+01:00	24.8	7.0	6.9	29.3	23.0	14.5	27.3	25.6	15.6	21.9	28.0	25.2	27.9	26.5	20.7	15.5	24.8	30.1	17.9	25.9	24.8	22.9	5.6	18.3
1951-07-21T15:00:00+01:00	22.1	4.5	4.4	26.9	20.4	14.3	24.8	23.0	14.5	19.1	27.4	24.8	27.4	26.0	21.0	12.8	21.7	29.2	18.2	24.9	23.8	22.4	4.7	18.5
1951-07-21T18:00:00+01:00	17.5	0.7	0.6	23.0	16.4	13.2	20.7	19.0	11.5	14.5	23.8	22.3	24.9	22.3	17.5	8.2	16.1	26.0	14.6	21.1	20.0	18.8	1.4	16.4
1951-07-21T21:00:00+01:00	15.0	-1.8	-1.9	20.6	13.8	12.1	18.1	16.4	9.6	12.1	20.3	20.1	22.7	18.9	14.9	5.7	13.7	22.7	12.0	17.3	16.2	15.3	-1.9	15.0
1951-07-22T00:00:00+01:00	13.7	-3.4	-3.6	18.9	13.1	11.5	17.5	15.7	8.9	10.8	19.0	18.9	21.5	17.5	13.9	4.4	13.0	21.4	11.1	16.1	15.0	13.9	-3.1	14.4
1951-07-22T03:00:00+01:00	13.9	-1.5	-1.5	19.4	13.6	11.6	17.9	16.0	9.1	10.9	19.6	19.7	22.2	18.1	14.4	4.4	13.3	22.3	11.6	16.0	15.2	14.6	-2.1	14.3
1951-07-22T06:00:00+01:00	14.9	-0.7	-0.8	20.1	14.6	12.3	19.0	17.0	9.9	11.9	20.4	20.1	22.6	18.9	14.9	5.5	14.6	23.2	12.1	17.1	16.3	15.4	-1.3	15.1
1951-07-22T09:00:00+01:00	18.3	1.7	1.6	22.5	18.6	14.7	23.0	21.0	13.2	15.3	24.2	22.9	25.4	22.7	17.5	8.9	18.3	26.6	14.8	20.6	19.8	19.2	2.2	17.9
1951-07-22T12:00:00+01:00	21.0	5.0	4.9	25.8	21.5	15.9	25.8	23.9	15.6	18.0	28.6	25.9	28.4	27.1	20.9	11.6	20.4	30.9	18.1	25.1	24.3	23.6	6.5	18.9
1951-07-22T15:00:00+01:00	18.3	2.2	2.2	23.1	18.3	14.7	22.6	20.7	13.2	15.3	25.7	23.9	26.3	24.2	19.2	8.9	17.8	27.6	16.5	21.3	20.5	20.6	3.2	17.5
1951-07-22T18:00:00+01:00	14.0	-1.5	-1.5	19.3	13.8	12.1	18.1	16.2	9.4	11.0	21.4	20.4	22.9	19.9	15.5	4.5	13.6	23.5	12.8	18.1	17.3	16.4	-0.9	14.9
1951-07-22T21:00:00+01:00	13.4	-2.1	-2.2	18.7	13.3	11.9	17.6	15.7	9.1	10.4	19.4	19.5	21.9	17.9	14.4	4.0	13.0	22.2	11.7	16.3	15.5	14.4	-2.3	14.7
1951-07-23T00:00:00+01:00	13.0	-2.7	-2.8	18.1	12.7	11.6	17.1	15.1	8.4	10.1	18.2	18.8	21.3	16.7	14.0	3.6	12.8	20.7	11.2	14.9	14.1	13.2	-3.7	14.3
1951-07-23T03:00:00+01:00	12.9	-2.4	-2.4	18.0	12.7	11.5	17.2	15.1	8.4	9.9	18.6	18.7	21.1	17.0	13.9	3.1	12.6	21.0	11.1	15.1	14.3	13.3	-2.7	14.3
1951-07-23T06:00:00+01:00	12.8	-2.3	-2.3	18.1	12.5	11.1	17.1	14.9	8.0	9.8	19.2	18.7	21.0	17.6	13.9	2.9	12.5	21.5	11.1	15.7	14.9	13.9	-2.3	13.4
1951-07-23T09:00:00+01:00	18.4	3.3	3.3	23.7	17.6	12.9	22.1	20.0	11.3	15.4	24.6	22.0	24.4	23.0	16.9	8.6	17.8	26.7	14.1	21.1	20.3	19.3	3.0	15.1
1951-07-23T12:00:00+01:00	20.1	4.9	4.9	25.3	19.1	14.9	23.7	21.6	14.0	17.1	26.9	24.4	26.8	25.3	19.3	10.2	19.2	29.3	16.5	24.3	23.5	21.6	5.6	17.8
1951-07-23T15:00:00+01:00	17.9	2.6	2.6	23.0	17.7	14.8	22.3	20.1	13.5	14.9	25.4	23.8	26.2	23.8	19.1	8.0	16.9	27.7	16.3	22.5	21.7	20.1	4.0	18.1
1951-07-23T18:00:00+01:00	14.8	-0.3	-0.3	20.1	14.8	13.3	19.4	17.2	10.9	11.8	22.0	21.6	24.0	20.4	16.5	4.9	14.0	24.2	13.7	18.6	17.8	16.7	0.5	16.2
1951-07-23T21:00:00+01:00	12.8	-2.5	-2.5	17.9	12.6	12.4	17.2	15.1	8.8	9.8	18.2	19.0	21.3	16.6	14.8	2.9	13.0	20.7	12.0	14.8	14.0	12.9	-3.0	15.1
1951-07-24T00:00:00+01:00	11.8	-3.3	-3.3	17.1	11.3	11.4	15.9	13.8	7.4	8.8	16.9	17.9	20.3	15.3	13.8	2.0	12.1	19.3	11.0	13.4	12.6	11.7	-4.4	13.8
1951-07-24T03:00:00+01:00	10.8	-5.7	-5.8	16.2	10.6	9.6	14.9	13.0	6.5	7.9	15.7	16.6	19.2	14.2	12.0	1.6	10.7	18.1	9.5	12.2	11.4	10.8	-6.1	12.1
1951-07-24T06:00:00+01:00	15.4	-1.9	-1.9	20.0	14.9	11.5	19.2	17.3	10.0	12.5	19.3	19.2	21.8	17.7	14.0	6.2	15.4	21.8	11.5	15.8	15.0	14.4	-2.5	14.9
1951-07-24T09:00:00+01:00	20.9	2.9	2.8	24.8	21.2	16.3	25.5	23.6	14.9	18.0	24.4	23.7	26.3	22.9	20.1	11.8	22.1	26.6	17.6	20.5	19.6	19.5	2.4	19.0
1951-07-24T12:00:00+01:00	24.8	6.5	6.4	28.4	24.9	17.9	29.2	27.3	17.8	22.0	27.5	26.5	29.2	26.0	22.9	15.7	25.9	29.3	20.4	23.0	22.2	22.6	5.1	21.0
1951-07-24T15:00:00+01:00	23.5	6.4	6.4	28.3	23.7	16.7	27.9	26.1	17.8	20.6	28.5	27.2	29.8	27.0	22.4	14.4	22.7	31.0	19.9	25.1	24.3	23.6	6.8	20.2
1951-07-24T18:00:00+01:00	18.0	1.4	1.4	23.4	18.0	14.5	22.3	20.4	14.1	15.1	24.4	24.3	26.9	22.8	19.4	8.9	17.1	26.6	16.9	20.7	19.8	19.5	2.4	18.2
1951-07-24T21:00:00+01:00	14.3	-3.6	-3.6	18.4	14.9	13.4	19.1	17.3	11.1	11.4	19.9	20.7	23.3	18.3	16.0	5.2	13.5	21.4	13.5	14.4	13.6	15.0	-2.8	16.4
1951-07-25T00:00:00+01:00	13.7	-4.0	-4.0	17.9	14.0	12.4	18.2	16.3	10.1	10.9	18.3	19.4	22.0	16.8	15.2	4.6	13.7	20.3	12.7	13.4	12.6	13.4	-4.0	15.5
1951-07-25T03:00:00+01:00	13.5	-3.2	-3.2	17.2	13.9	12.3	18.3	16.3	10.0	10.4	19.1	20.1	22.5	17.5	15.5	4.2	13.2	20.6	12.8	13.3	12.2	13.7	-2.6	15.4
1951-07-25T06:00:00+01:00	14.7	-1.7	-1.7	18.8	14.8	12.8	19.2	17.2	10.7	11.7	19.7	20.6	23.0	18.2	15.9	5.4	14.7	21.6	13.1	15.0	13.9	14.3	-1.5	15.9
1951-07-25T09:00:00+01:00	18.2	2.2	2.2	22.6	17.1	14.5	21.6	19.5	12.5	15.1	21.9	22.0	24.4	20.3	16.6	8.8	18.2	24.8	13.8	19.3	18.1	16.5	1.6	16.9
1951-07-25T12:00:00+01:00	20.7	4.5	4.5	25.0	18.9	15.1	23.3	21.3	14.0	17.6	23.6	23.4	25.8	22.0	17.4	11.3	20.4	26.3	14.7	21.8	20.7	18.2	3.1	17.7
1951-07-25T15:00:00+01:00	18.4	2.8	2.8	23.3	17.7	14.8	22.1	20.1	13.5	15.4	23.4	23.8	26.2	21.8	18.3	9.1	17.9	25.8	15.6	20.4	19.2	18.0	2.6	17.7
1951-07-25T18:00:00+01:00	15.4	-0.2	-0.2	20.2	15.4	13.1	19.8	17.8	11.7	12.4	21.3	21.8	24.2	19.7	16.5	6.1	14.6	23.8	13.8	18.1	16.9	15.9	0.6	16.2
1951-07-25T21:00:00+01:00	14.2	-1.8	-1.8	18.7	14.0	12.7	18.5	16.4	10.3	11.1	19.5	20.4	22.8	18.0	15.7	4.9	13.6	21.8	12.9	15.5	14.4	14.1	-1.4	15.6
1951-07-26T00:00:00+01:00	13.7	-2.5	-2.5	18.0	13.6	12.1	18.0	16.0	9.7	10.7	18.9	19.8	22.2	17.4	14.9	4.4	13.4	20.9	12.2	13.8	12.7	13.5	-2.3	15.0
1951-07-26T03:00:00+01:00	12.9	-3.1	-3.1	17.4	12.8	11.5	17.3	15.2	8.6	9.9	18.1	18.9	21.3	16.6	14.3	3.4	12.8	20.3	11.5	13.9	13.0	12.8	-3.4	14.3
1951-07-26T06:00:00+01:00	13.2	-2.9	-2.9	17.6	13.1	12.0	17.7	15.5	8.9	10.2	18.8	19.1	21.5	17.2	14.4	3.7	13.1	21.0	11.6	15.2	14.3	13.5	-2.7	14.7
1951-07-26T09:00:00+01:00	18.3	2.2	2.2	22.7	17.0	13.4	21.5	19.4	11.9	15.2	23.1	22.0	24.4	21.5	16.6	8.7	17.7	25.4	13.8	19.5	18.6	17.8	1.7	16.1
1951-07-26T12:00:00+01:00	21.8	5.4	5.4	25.9	21.2	17.0	25.7	23.6	15.8	18.8	26.8	25.5	27.9	25.2	20.5	12.3	20.7	29.2	17.7	23.3	22.4	21.5	5.5	19.1
1951-07-26T15:00:00+01:00	19.1	3.8	3.8	24.3	18.4	14.6	22.9	20.8	14.2	16.0	25.9	25.2	27.6	24.3	20.6	9.5	18.6	28.1	17.8	21.9	21.0	20.6	4.4	17.6
1951-07-26T18:00:00+01:00	14.5	-0.6	-0.6	19.9	13.9	12.2	18.4	16.3	9.6	11.4	21.5	20.6	23.0	19.9	15.7	4.9	14.0	23.9	12.9	18.7	17.8	16.2	0.2	15.0
1951-07-26T21:00:00+01:00	13.7	-1.6	-1.6	18.9	13.3	12.3	17.8	15.7	9.2	10.6	19.3	19.5	21.9	17.7	14.4	4.1	13.0	22.2	11.7	16.8	15.9	14.0	-1.5	14.8
1951-07-27T00:00:00+01:00	12.4	-3.1	-3.1	17.4	11.8	11.1	16.4	14.3	7.7	9.4	17.7	18.2	20.6	16.2	13.6	2.9	12.1	20.3	10.8	14.5	13.6	12.4	-3.4	13.5
1951-07-27T03:00:00+01:00	11.4	-4.6	-4.7	16.4	11.2	9.8	15.6	13.6	7.0	8.4	17.7	17.9	20.3	16.2	12.5	2.2	10.9	19.8	9.9	14.3	13.4	12.6	-4.0	12.5
1951-07-27T06:00:00+01:00	13.1	-2.8	-2.8	18.3	12.7	10.2	17.1	15.0	7.9	10.1	19.0	18.8	21.2	17.5	13.6	3.9	12.6	21.3	10.9	15.4	14.5	13.9	-2.5	12.7
1951-07-27T09:00:00+01:00	20.0	3.6	3.6	24.7	19.2	14.1	23.6	21.6	13.0	17.0	24.9	23.8	26.2	23.4	18.8	10.8	19.1	26.9	16.2	20.5	19.6	19.8	3.1	16.5
1951-07-27T12:00:00+01:00	22.5	5.9	5.9	27.0	22.0	16.7	26.4	24.4	16.0	19.5	27.8	26.3	28.6	26.3	20.7	13.3	21.0	29.9	18.1	23.9	23.0	22.6	6.1	19.2
1951-07-27T15:00:00+01:00	21.1	5.0	4.9	26.0	20.3	15.6	24.7	22.7	14.9	18.0	26.7	25.9	28.3	25.2	20.4	11.8	19.0	28.8	17.7	22.9	22.0	21.6	4.9	18.6
1951-07-27T18:00:00+01:00	14.8	-0.4	-0.5	20.6	14.4	13.1	18.8	16.8	10.3	11.8	21.8	21.7	24.1	20.3	16.5	5.6	13.8	24.3	13.8	19.1	18.2	16.7	0.5	15.4
1951-07-27T21:00:00+01:00	13.1	-3.0	-3.0	18.1	12.5	11.9	16.9	14.9	8.3	10.0	17.5	18.6	21.0	16.0	13.9	3.8	13.1	20.3	11.3	14.8	13.9	12.4	-3.5	14.3
1951-07-28T00:00:00+01:00	13.7	-2.9	-2.9	18.2	13.2	12.2	17.6	15.6	8.9	10.7	17.9	19.2	21.6	16.4	14.2	4.5	13.4	20.1	11.6	13.3	12.4	12.8	-3.7	14.6
1951-07-28T03:00:00+01:00	13.7	-2.2	-2.2	18.2	13.3	11.6	17.6	15.7	8.6	10.6	17.7	18.6	20.8	16.0	13.8	4.1	13.5	20.0	11.1	13.5	12.3	12.3	-3.0	14.4
1951-07-28T06:00:00+01:00	14.1	-1.4	-1.4	19.0	13.6	11.3	18.0	16.0	8.7	11.0	19.4	19.6	21.8	17.7	14.8	4.4	13.6	21.1	12.1	14.8	13.7	14.0	-1.9	14.1
1951-07-28T09:00:00+01:00	16.4	1.2	1.2	21.6	16.0	13.1	20.4	18.5	10.9	13.3	22.5	22.0	24.2	20.8	17.7	6.7	15.5	24.4	15.0	18.0	16.9	17.1	1.4	15.7
1951-07-28T12:00:00+01:00	18.2	3.6	3.6	24.0	17.8	14.9	22.1	20.2	12.8	15.1	24.7	23.9	26.1	23.1	19.0	8.6	16.5	27.2	16.3	21.1	19.9	19.3	4.2	16.8
1951-07-28T15:00:00+01:00	16.3	2.1	2.1	22.5	15.9	14.2	20.3	18.3	11.4	13.2	23.3	22.7	24.9	21.7	18.1	6.6	15.3	26.1	15.4	21.0	19.9	17.9	3.1	16.4
1951-07-28T18:00:00+01:00	14.9	-0.2	-0.2	20.2	14.3	12.7	18.6	16.7	9.7	11.8	20.4	20.4	22.6	18.8	15.6	5.2	14.5	22.8	12.9	17.2	16.0	15.0	-0.2	15.3
1951-07-28T21:00:00+01:00	14.0	-1.3	-1.3	19.1	13.3	11.7	17.7	15.8	8.7	10.9	19.0	19.2	21.4	17.4	14.0	4.3	13.7	21.4	11.3	15.9	14.7	13.6	-1.6	14.4
1951-07-29T00:00:00+01:00	13.4	-1.7	-1.7	18.7	12.6	10.6	17.0	15.1	7.9	10.3	18.4	18.5	20.7	16.8	13.3	3.8	13.1	21.0	10.6	15.3	14.1	13.0	-2.0	13.5
1951-07-29T03:00:00+01:00	12.7	-1.2	-1.2	18.0	12.2	10.8	16.7	14.5	7.5	9.6	18.2	18.6	20.7	16.5	13.6	2.5	12.3	20.8	10.8	14.4	13.3	12.8	-1.1	13.2
1951-07-29T06:00:00+01:00	12.6	-1.7	-1.7	17.4	12.2	10.8	16.6	14.4	7.3	9.5	17.7	18.1	20.1	16.0	13.4	2.4	12.6	20.1	10.6	14.1	12.9	12.3	-1.7	13.0
1951-07-29T09:00:00+01:00	14.4	0.2	0.2	19.3	13.8	12.0	18.3	16.1	8.9	11.2	20.5	20.1	22.2	18.8	15.3	4.1	13.7	22.6	12.5	16.5	15.4	15.1	0.8	14.0
1951-07-29T12:00:00+01:00	19.4	6.0	6.0	25.1	18.7	14.0	23.2	21.0	12.9	16.2	24.8	23.9	25.9	23.1	18.3	9.2	18.3	28.0	15.5	22.0	20.9	19.4	6.1	16.8
1951-07-29T15:00:00+01:00	16.9	3.9	3.9	23.0	16.1	12.3	20.6	18.3	10.5	13.8	22.4	21.6	23.6	20.7	15.5	6.7	15.8	25.8	12.7	20.7	19.6	17.0	4.0	15.0
1951-07-29T18:00:00+01:00	12.9	-1.0	-1.0	18.1	12.5	10.8	17.0	14.7	7.7	9.8	18.4	18.5	20.6	16.7	13.5	2.7	12.2	21.2	10.7	15.7	14.6	13.0	-0.6	13.4
1951-07-29T21:00:00+01:00	10.9	-3.5	-3.5	15.6	10.5	9.6	15.0	12.8	5.9	7.8	15.7	16.6	18.6	14.0	11.9	0.7	10.8	18.2	9.1	12.1	11.0	10.3	-3.7	12.2
1951-07-30T00:00:00+01:00	11.4	-2.8	-2.8	16.3	10.6	8.9	15.1	12.8	5.7	8.2	15.4	16.5	18.5	13.8	11.4	1.1	11.4	18.1	8.6	12.0	10.9	10.0	-3.8	11.6
1951-07-30T03:00:00+01:00	11.2	-2.9	-2.9	15.1	10.7	9.3	15.1	12.9	6.0	8.0	15.5	16.4	18.4	14.1	11.2	0.9	11.5	17.7	8.4	11.1	10.2	10.1	-2.8	12.3
1951-07-30T06:00:00+01:00	12.4	-1.5	-1.5	16.5	12.0	10.1	16.5	14.3	6.7	9.2	16.4	17.2	19.2	15.1	12.5	2.1	12.5	18.7	9.7	12.2	11.2	11.1	-1.7	12.8
1951-07-30T09:00:00+01:00	13.7	-0.1	-0.1	17.8	13.2	10.8	17.7	15.5	8.1	10.5	18.0	18.3	20.3	16.7	13.2	3.4	13.5	20.7	10.3	14.1	13.1	12.7	0.2	13.6
1951-07-30T12:00:00+01:00	16.5	3.5	3.5	21.4	15.5	11.6	19.9	17.7	9.7	13.3	20.7	20.8	22.8	19.3	16.4	6.2	16.1	23.2	13.6	16.5	15.5	15.3	2.8	14.4
1951-07-30T15:00:00+01:00	18.1	4.6	4.6	22.5	18.0	13.9	22.4	20.2	11.7	14.9	22.2	22.3	24.3	20.8	17.9	7.8	17.3	24.7	15.0	17.6	16.6	16.8	4.2	16.5
1951-07-30T18:00:00+01:00	14.3	0.9	0.9	18.8	14.1	12.6	18.6	16.4	9.3	11.1	19.3	20.2	22.2	17.9	15.8	4.0	13.5	21.6	12.9	14.7	13.8	13.9	1.2	15.3
1951-07-30T21:00:00+01:00	11.8	-1.9	-1.9	16.1	11.6	11.1	16.0	13.8	7.2	8.6	16.3	17.6	19.6	14.9	13.4	1.5	12.0	18.9	10.6	12.1	11.2	10.9	-1.6	13.7
1951-07-31T00:00:00+01:00	11.8	-2.5	-2.5	15.4	11.6	11.0	16.0	13.8	7.0	8.5	15.4	16.7	18.7	14.0	12.5	1.5	12.3	18.1	9.6	11.4	10.4	10.0	-2.4	13.7
1951-07-31T03:00:00+01:00	11.9	-3.7	-3.7	16.1	11.9	10.5	16.3	14.3	7.2	8.6	16.5	17.5	19.5	14.9	12.9	2.0	12.1	18.7	10.0	12.1	10.9	11.2	-3.7	13.4
1951-07-31T06:00:00+01:00	13.7	-2.2	-2.2	17.6	13.5	11.7	17.9	15.9	8.7	10.5	17.7	18.4	20.4	16.2	13.7	3.8	14.0	20.1	10.8	13.8	12.7	12.4	-2.3	14.8
1951-07-31T09:00:00+01:00	18.4	4.0	4.0	23.8	17.9	13.6	22.3	20.3	12.0	15.2	23.5	23.2	25.2	22.0	18.2	8.5	16.9	26.0	15.4	19.8	18.6	18.2	3.6	16.2
1951-07-31T12:00:00+01:00	19.4	5.7	5.7	25.5	18.6	14.0	22.9	20.9	12.6	16.1	25.4	24.1	26.1	23.8	19.0	9.5	18.6	28.3	16.1	23.3	22.1	20.1	6.0	16.6
1951-07-31T15:00:00+01:00	17.7	3.9	3.9	23.7	16.9	14.0	21.2	19.2	11.4	14.4	23.7	23.0	25.0	22.1	18.3	7.8	17.1	26.3	15.5	21.3	20.1	18.4	4.0	15.9
1951-07-31T18:00:00+01:00	13.6	-0.6	-0.6	19.2	13.0	11.1	17.3	15.3	8.4	10.4	19.7	19.7	21.7	18.1	14.6	3.7	13.1	22.2	11.8	17.1	15.9	14.4	-0.1	13.9
1951-07-31T21:00:00+01:00	11.1	-3.7	-3.7	16.1	10.6	9.6	15.0	12.9	6.2	7.9	16.4	17.0	19.0	14.9	12.0	1.2	10.8	18.8	9.1	13.0	11.9	11.2	-3.5	12.3
1951-08-01T00:00:00+01:00	11.3	-3.3	-3.3	16.5	10.4	8.2	14.8	12.8	5.4	8.1	16.1	16.6	18.6	14.6	11.2	1.4	10.9	18.4	8.3	12.1	10.9	10.8	-4.0	11.0
1951-08-01T03:00:00+01:00	11.0	-3.2	-3.2	16.3	9.7	7.4	14.0	12.2	5.1	7.6	15.8	15.9	17.9	14.1	10.1	1.2	10.6	18.2	7.3	11.8	10.7	10.4	-3.7	10.7
1951-08-01T06:00:00+01:00	14.4	-1.0	-1.0	18.4	14.2	11.3	18.5	16.7	9.1	11.0	19.2	19.4	21.4	17.6	13.8	4.6	14.5	21.0	11.0	14.1	13.0	13.8	-0.9	14.6
1951-08-01T09:00:00+01:00	19.3	2.9	2.9	22.4	19.6	15.6	24.0	22.1	13.6	16.0	23.9	23.2	25.2	22.3	19.5	9.5	19.8	25.4	16.7	18.6	17.4	18.6	3.5	18.4
1951-08-01T12:00:00+01:00	19.8	3.8	3.8	23.2	19.5	15.9	23.8	22.0	13.9	16.5	23.4	23.2	25.2	21.8	19.1	10.0	20.2	25.4	16.3	19.0	17.8	18.0	3.5	18.7
1951-08-01T15:00:00+01:00	18.8	4.6	4.6	24.1	18.0	14.0	22.3	20.4	12.8	15.5	23.7	23.5	25.5	22.1	18.3	9.1	18.6	26.2	15.5	20.4	19.3	18.3	4.3	17.2
1951-08-01T18:00:00+01:00	14.2	-0.6	-0.6	18.9	13.6	11.8	17.9	16.0	9.1	10.9	18.9	19.3	21.3	17.2	14.4	4.5	14.4	21.2	11.6	15.5	14.4	13.5	-0.6	15.0
1951-08-01T21:00:00+01:00	11.5	-3.1	-3.1	16.4	10.6	10.5	14.9	13.1	6.5	8.2	16.2	16.6	18.6	14.5	11.6	1.8	11.5	18.9	8.7	13.6	12.4	10.8	-3.0	13.0
1951-08-02T00:00:00+01:00	11.4	-3.5	-3.5	16.0	11.2	10.6	15.5	13.6	6.8	8.1	15.4	16.1	18.1	13.8	11.1	1.6	11.8	18.6	8.3	12.9	11.7	10.0	-3.2	13.4
1951-08-02T03:00:00+01:00	10.9	-5.4	-5.4	15.0	10.6	10.3	14.9	13.1	6.5	7.9	14.5	15.7	17.8	12.8	11.1	1.4	11.4	17.2	8.3	11.4	10.3	9.3	-5.4	13.2
1951-08-02T06:00:00+01:00	13.9	-2.3	-2.3	18.1	13.1	11.1	17.4	15.5	8.5	11.0	17.7	18.1	20.3	16.0	13.0	4.5	13.6	19.9	10.3	13.9	12.7	12.5	-2.7	14.0
1951-08-02T09:00:00+01:00	18.5	2.6	2.6	23.0	17.6	12.9	21.9	20.0	11.9	15.5	22.5	22.2	24.4	20.8	16.9	9.0	18.0	24.4	14.2	17.9	16.8	17.3	1.8	16.3
1951-08-02T12:00:00+01:00	19.8	5.2	5.2	25.6	18.4	13.9	22.7	20.8	12.9	16.8	25.4	24.4	26.6	23.7	19.0	10.3	18.0	27.4	16.2	21.6	20.4	20.2	4.8	16.6
1951-08-02T15:00:00+01:00	18.8	3.5	3.5	23.9	18.1	14.7	22.4	20.6	13.4	15.8	25.0	24.1	26.3	23.3	19.1	9.3	18.2	27.1	16.3	21.9	20.7	19.8	4.5	17.6
1951-08-02T18:00:00+01:00	16.4	1.1	1.1	21.5	15.7	13.4	20.0	18.2	11.2	13.5	22.0	21.8	24.0	20.3	16.8	7.0	15.9	24.1	14.1	18.6	17.4	16.7	1.6	16.2
1951-08-02T21:00:00+01:00	13.4	-2.2	-2.2	18.2	13.1	11.6	17.4	15.6	8.8	10.4	18.4	18.8	21.0	16.7	13.8	3.9	13.3	20.8	11.0	15.0	13.8	13.2	-1.8	14.5
1951-08-03T00:00:00+01:00	13.4	-2.5	-2.5	17.9	12.8	11.4	17.1	15.3	8.4	10.4	17.4	18.3	20.4	15.7	13.4	3.9	13.7	19.8	10.7	13.9	12.7	12.2	-2.8	14.3
1951-08-03T03:00:00+01:00	13.7	-4.0	-4.0	18.5	13.4	11.7	17.5	15.8	9.1	11.0	18.2	19.0	21.2	16.7	13.7	4.8	13.9	20.4	11.3	14.1	13.2	13.3	-4.9	14.3
1951-08-03T06:00:00+01:00	15.1	-2.0	-2.0	20.5	14.5	12.2	18.6	16.9	10.2	12.4	21.0	20.7	22.9	19.5	15.1	6.2	14.8	23.2	12.8	17.6	16.7	16.1	-2.1	14.8
1951-08-03T09:00:00+01:00	20.5	3.6	3.5	26.0	19.7	15.2	23.8	22.1	14.6	17.8	26.1	25.2	27.4	24.5	19.5	11.6	19.4	28.2	17.1	22.1	21.2	21.1	2.9	17.6
1951-08-03T12:00:00+01:00	21.4	4.3	4.2	26.7	21.2	17.0	25.4	23.6	16.2	18.7	28.7	27.0	29.1	27.1	22.4	12.5	20.9	30.5	20.0	25.1	24.1	23.7	5.2	19.3
1951-08-03T15:00:00+01:00	21.1	4.3	4.3	26.7	20.7	15.9	24.8	23.1	15.7	18.4	27.7	26.4	28.5	26.1	21.4	12.2	20.3	30.0	19.0	25.0	24.1	22.8	4.7	19.0
1951-08-03T18:00:00+01:00	17.6	1.0	0.9	23.4	17.4	13.9	21.5	19.8	13.0	14.9	24.7	24.1	26.2	23.2	18.9	8.7	16.9	26.8	16.5	21.5	20.5	19.8	1.5	16.8
1951-08-03T21:00:00+01:00	16.3	-0.9	-0.9	21.6	16.3	13.8	20.4	18.7	12.1	13.5	22.4	22.4	24.6	20.8	17.3	7.3	16.0	24.7	15.0	18.9	18.0	17.5	-0.6	16.8
1951-08-04T00:00:00+01:00	16.3	-1.2	-1.2	21.2	16.0	13.2	20.1	18.4	11.6	13.6	21.2	21.4	23.6	19.6	16.1	7.4	16.1	23.7	13.8	17.5	16.6	16.3	-1.6	16.2
1951-08-04T03:00:00+01:00	15.1	-0.8	-0.8	19.7	15.4	12.9	19.6	17.7	11.3	12.2	20.7	21.1	23.3	19.2	16.3	6.2	14.7	22.5	13.9	15.9	14.9	15.6	-0.3	16.0
1951-08-04T06:00:00+01:00	15.5	-0.5	-0.5	20.0	15.6	13.3	19.8	17.9	11.5	12.6	20.9	21.4	23.7	19.4	17.0	6.6	15.3	22.5	14.5	16.1	15.1	15.7	-0.3	16.4
1951-08-04T09:00:00+01:00	16.2	0.0	0.0	20.5	16.2	14.1	20.4	18.5	12.3	13.2	21.2	22.0	24.2	19.7	17.4	7.2	16.0	22.9	15.0	16.5	15.5	16.1	0.1	17.0
1951-08-04T12:00:00+01:00	17.6	1.6	1.6	22.0	17.0	13.3	21.3	19.3	12.6	14.6	21.7	22.2	24.4	20.2	17.5	8.6	17.4	23.7	15.1	17.0	16.0	16.6	0.8	16.8
1951-08-04T15:00:00+01:00	16.6	0.3	0.3	20.7	16.9	13.5	21.1	19.2	12.6	13.7	21.3	22.0	24.3	19.8	17.5	7.7	16.7	23.1	15.1	16.5	15.5	16.2	0.3	17.1
1951-08-04T18:00:00+01:00	15.9	-0.3	-0.3	20.2	16.0	13.9	20.3	18.3	11.9	13.0	20.8	21.6	23.8	19.3	16.9	6.9	16.3	22.5	14.5	16.3	15.3	15.7	-0.3	17.0
1951-08-04T21:00:00+01:00	16.0	-0.3	-0.3	20.2	16.4	14.8	20.6	18.7	12.4	13.1	21.2	22.2	24.4	19.7	17.6	7.0	16.4	22.7	15.2	16.0	15.0	16.0	-0.1	17.5
1951-08-05T00:00:00+01:00	16.1	0.0	0.0	20.4	16.4	14.4	20.6	18.6	12.3	13.2	21.3	22.2	24.5	19.8	17.7	7.1	16.5	22.8	15.3	16.2	15.2	16.1	0.0	17.4
1951-08-05T03:00:00+01:00	16.0	2.4	2.4	20.3	16.2	12.9	20.7	18.5	11.2	12.5	21.1	21.9	24.0	19.7	17.7	5.5	16.2	23.1	14.7	16.0	14.9	15.8	2.4	16.1
1951-08-05T06:00:00+01:00	12.7	-0.2	-0.2	17.7	12.0	11.0	16.5	14.3	7.3	9.2	18.3	18.4	20.6	16.9	13.7	2.2	12.9	20.7	10.7	15.0	13.8	13.0	0.0	12.9
1951-08-05T09:00:00+01:00	13.2	-0.1	-0.1	17.8	12.4	10.8	16.8	14.7	7.6	9.7	18.1	18.2	20.4	16.7	13.7	2.7	13.5	20.4	10.7	14.3	13.2	12.8	-0.2	12.9
1951-08-05T12:00:00+01:00	14.5	1.8	1.8	19.8	13.7	11.4	18.1	16.0	8.5	10.9	19.4	19.4	21.6	18.1	14.2	3.9	14.3	22.2	11.2	16.5	15.4	14.1	1.6	13.3
1951-08-05T15:00:00+01:00	15.2	3.0	3.0	21.0	14.1	11.5	18.5	16.4	8.7	11.6	19.9	19.5	21.7	18.6	14.3	4.6	15.3	23.3	11.3	17.7	16.6	14.6	2.6	13.5
1951-08-05T18:00:00+01:00	12.2	-0.2	-0.2	17.7	11.6	10.0	16.1	13.9	7.0	8.7	17.7	18.0	20.1	16.4	13.0	1.7	11.7	20.7	10.0	15.1	14.0	12.5	0.0	12.1
1951-08-05T21:00:00+01:00	10.6	-2.7	-2.7	15.2	10.1	9.2	14.5	12.4	5.5	7.0	15.1	15.8	18.0	13.7	11.2	0.0	11.0	17.8	8.2	11.8	10.7	9.8	-2.9	11.4
1951-08-06T00:00:00+01:00	8.9	-3.9	-3.9	14.1	8.5	8.6	12.9	10.8	4.3	5.4	14.5	15.2	17.4	13.1	11.0	-1.7	9.1	17.1	8.0	11.2	10.1	9.2	-3.5	10.1
1951-08-06T03:00:00+01:00	8.0	-6.3	-6.3	12.6	7.9	7.9	12.4	10.1	3.6	4.6	14.0	14.7	16.7	12.2	10.4	-2.3	7.8	15.9	7.5	10.1	9.0	8.4	-5.3	9.7
1951-08-06T06:00:00+01:00	9.4	-4.4	-4.4	14.5	8.8	7.5	13.2	10.9	3.7	6.0	15.1	15.0	17.0	13.3	9.9	-0.9	9.0	17.3	7.0	11.7	10.7	9.5	-3.9	9.2
1951-08-06T09:00:00+01:00	15.6	1.8	1.8	20.7	14.6	10.1	19.0	16.8	7.7	12.2	20.5	19.0	21.0	18.7	13.9	5.3	15.5	22.8	11.0	17.2	16.2	15.0	1.6	11.7
1951-08-06T12:00:00+01:00	20.1	6.4	6.4	25.4	19.2	15.1	23.6	21.4	11.9	16.7	25.8	23.8	25.8	24.0	19.1	9.8	19.9	27.6	16.2	21.8	20.7	20.3	6.4	15.8
1951-08-06T15:00:00+01:00	19.6	6.2	6.2	25.1	18.5	15.3	22.9	20.7	11.9	16.1	25.1	23.5	25.5	23.4	18.4	9.3	19.3	27.5	15.5	22.4	21.3	19.6	6.3	16.7
1951-08-06T18:00:00+01:00	14.6	0.6	0.6	19.5	14.0	12.5	18.5	16.2	8.7	11.2	19.7	19.8	21.8	17.9	15.0	4.3	14.5	21.9	12.1	16.1	15.1	14.1	0.7	14.4
1951-08-06T21:00:00+01:00	11.9	-2.6	-2.6	16.3	11.4	10.6	15.8	13.6	6.4	8.5	16.0	17.1	19.1	14.2	12.7	1.6	12.1	18.1	9.8	12.0	10.9	10.5	-3.1	12.6
1951-08-07T00:00:00+01:00	12.8	-1.7	-1.7	17.2	12.1	10.3	16.5	14.3	6.6	9.4	16.6	17.7	19.7	14.9	12.8	2.5	12.6	18.5	10.0	11.6	10.5	11.1	-2.7	12.3
1951-08-07T03:00:00+01:00	10.7	-6.2	-6.2	15.3	10.8	9.7	14.9	13.1	6.5	8.2	14.9	16.2	18.3	13.4	11.4	2.0	11.2	17.1	8.9	10.8	10.0	10.0	-6.7	12.8
1951-08-07T06:00:00+01:00	14.0	-2.8	-2.8	18.7	13.9	10.6	17.9	16.1	9.0	11.5	19.0	19.0	21.1	17.4	13.4	5.2	13.9	21.0	10.8	15.0	14.2	14.0	-2.8	14.0
1951-08-07T09:00:00+01:00	21.5	3.2	3.2	24.7	21.8	15.9	25.9	24.1	15.3	19.0	24.8	24.1	26.2	23.2	19.7	12.7	22.7	26.5	17.2	20.1	19.3	19.8	2.7	19.8
1951-08-07T12:00:00+01:00	25.0	7.1	7.1	28.6	25.5	19.5	29.6	27.8	18.9	22.5	29.1	28.0	30.1	27.5	23.2	16.3	25.5	30.9	20.7	24.3	23.5	24.2	7.1	23.2
1951-08-07T15:00:00+01:00	23.5	6.4	6.4	27.9	23.7	18.3	27.7	26.0	17.5	20.9	27.9	27.3	29.4	26.3	22.8	14.7	23.6	29.9	20.3	23.8	23.0	23.0	6.1	22.6
1951-08-07T18:00:00+01:00	16.7	0.8	0.8	22.3	16.9	14.6	20.9	19.1	12.4	14.2	22.8	23.0	25.1	21.2	17.9	8.0	16.2	25.0	15.4	19.2	18.5	17.9	1.2	17.6
1951-08-07T21:00:00+01:00	13.6	-3.1	-3.1	18.4	13.7	12.3	17.8	16.0	9.3	11.1	18.2	18.8	20.8	16.7	13.9	4.8	14.3	20.8	11.3	14.8	14.0	13.3	-3.0	15.6
1951-08-08T00:00:00+01:00	14.5	-2.3	-2.3	19.2	14.7	13.5	18.8	17.0	10.2	12.0	18.8	19.9	21.9	17.2	15.0	5.8	15.1	21.1	12.5	14.9	14.2	13.8	-2.7	16.5
1951-08-08T03:00:00+01:00	16.1	0.5	0.5	20.4	15.8	13.8	19.9	18.1	10.8	12.6	20.2	21.0	23.0	18.6	16.4	6.0	16.2	22.4	13.7	15.6	14.6	14.9	0.1	16.6
1951-08-08T06:00:00+01:00	15.7	0.4	0.4	20.3	15.3	13.3	19.3	17.5	10.3	12.3	20.6	20.9	22.9	19.0	16.5	5.7	15.8	22.6	13.8	16.4	15.4	15.3	0.2	16.0
1951-08-08T09:00:00+01:00	18.8	5.0	5.0	24.9	17.9	13.8	21.9	20.1	12.0	15.3	24.6	23.4	25.4	23.1	18.6	8.7	18.3	27.5	15.9	22.2	21.2	19.4	5.1	16.3
1951-08-08T12:00:00+01:00	19.6	5.8	5.8	25.7	18.9	15.6	23.0	21.2	13.0	16.2	25.0	23.9	25.9	23.4	18.9	9.5	19.0	28.2	16.2	23.3	22.2	19.7	5.9	17.4
1951-08-08T15:00:00+01:00	16.3	2.4	2.4	22.3	15.8	13.7	19.9	18.0	10.6	12.8	23.0	22.0	24.0	21.5	17.7	6.2	15.7	25.7	15.0	20.7	19.7	17.8	3.4	15.4
1951-08-08T18:00:00+01:00	11.5	-2.8	-2.8	17.1	11.1	9.8	15.2	13.4	6.5	8.0	17.2	17.4	19.4	15.7	12.6	1.4	11.4	19.9	9.9	14.6	13.6	11.9	-2.4	12.3
1951-08-08T21:00:00+01:00	9.9	-4.9	-4.9	15.0	9.6	8.9	13.7	11.8	5.3	6.5	14.9	15.9	17.9	13.3	11.1	-0.1	10.0	17.3	8.4	10.6	9.6	9.6	-5.1	11.2
1951-08-09T00:00:00+01:00	9.3	-6.3	-6.3	13.6	8.8	7.5	12.9	11.0	4.0	5.8	13.1	14.4	16.4	11.5	9.6	-0.8	9.4	15.1	6.9	8.2	7.2	7.8	-7.2	10.0
1951-08-09T03:00:00+01:00	8.2	-5.1	-5.1	12.8	7.2	6.1	11.4	9.5	2.3	4.7	11.9	12.7	14.6	10.7	8.3	-2.5	8.4	14.2	5.2	7.8	6.7	6.7	-5.2	7.9
1951-08-09T06:00:00+01:00	10.1	-2.6	-2.6	15.3	8.7	6.4	13.0	11.1	3.3	6.6	14.1	14.1	16.0	12.8	9.2	-0.6	10.1	16.7	6.0	10.9	9.8	8.9	-2.7	8.2
1951-08-09T09:00:00+01:00	15.3	3.0	3.0	20.9	13.6	8.7	17.9	16.0	7.0	11.8	19.5	17.9	19.8	18.3	13.1	4.6	15.3	22.4	9.9	16.9	15.7	14.3	3.0	10.6
1951-08-09T12:00:00+01:00	17.7	5.8	5.8	23.7	15.7	10.9	19.9	18.0	8.7	14.2	22.1	19.9	21.9	20.9	14.7	7.0	17.6	25.0	11.5	20.0	18.8	17.0	5.6	12.5
1951-08-09T15:00:00+01:00	17.0	4.9	4.9	22.9	15.0	11.6	19.3	17.4	8.9	13.5	21.0	19.6	21.6	19.8	14.4	6.3	17.1	24.3	11.2	19.4	18.3	15.8	4.9	13.3
1951-08-09T18:00:00+01:00	12.3	0.0	0.0	18.0	10.9	9.2	15.2	13.2	5.7	8.8	16.6	16.5	18.5	15.4	12.0	1.5	12.5	19.7	8.9	14.7	13.5	11.5	0.3	11.2
1951-08-09T21:00:00+01:00	9.8	-3.0	-3.0	15.0	8.6	7.4	12.9	10.9	3.9	6.3	13.4	14.0	15.9	12.2	9.8	-0.9	10.0	16.6	6.6	11.4	10.2	8.3	-2.8	9.5
1951-08-10T00:00:00+01:00	10.0	-3.0	-3.0	14.9	8.6	7.5	12.9	10.9	4.0	6.5	13.0	13.9	15.8	11.8	9.7	-0.7	10.4	16.3	6.5	11.0	9.9	7.9	-3.1	9.8
1951-08-10T03:00:00+01:00	10.0	-4.2	-4.2	14.6	9.7	9.4	13.8	12.1	5.6	6.5	14.8	15.7	17.8	13.1	11.3	-0.1	10.8	17.0	8.5	10.9	9.7	9.4	-4.0	12.3
1951-08-10T06:00:00+01:00	10.2	-4.1	-4.1	14.7	10.0	9.4	14.1	12.4	5.5	6.7	15.6	15.7	17.8	13.8	11.2	0.1	10.9	17.5	8.4	11.9	10.7	10.1	-3.4	11.6
1951-08-10T09:00:00+01:00	15.1	0.5	0.5	19.3	14.7	12.2	18.9	17.2	8.9	11.6	18.7	18.4	20.5	17.0	14.0	5.0	16.1	21.1	11.2	15.5	14.3	13.3	0.1	13.9
1951-08-10T12:00:00+01:00	20.5	5.1	5.1	23.9	20.5	16.1	24.7	23.0	13.7	17.0	23.6	22.8	24.9	21.8	18.7	10.4	21.1	25.6	16.0	19.5	18.2	18.1	4.6	18.5
1951-08-10T15:00:00+01:00	19.9	5.5	5.5	24.3	20.0	16.1	24.1	22.4	14.0	16.4	24.9	24.3	26.4	23.2	19.9	9.9	20.1	26.7	17.1	20.4	19.2	19.4	5.7	19.3
1951-08-10T18:00:00+01:00	14.8	0.6	0.6	19.3	14.7	13.0	18.9	17.2	9.7	11.3	19.8	20.3	22.4	18.0	15.6	4.7	14.7	21.5	12.9	15.3	14.1	14.3	0.5	15.9
1951-08-10T21:00:00+01:00	13.0	-1.5	-1.5	17.3	12.8	11.6	16.9	15.3	8.2	9.5	17.3	18.2	20.3	15.5	13.6	2.9	13.2	19.3	10.9	12.8	11.6	11.8	-1.7	14.6
1951-08-11T00:00:00+01:00	12.7	-1.9	-1.9	16.9	12.3	11.3	16.5	14.8	7.8	9.2	17.2	17.9	20.0	15.5	13.2	2.6	12.7	19.1	10.5	13.0	11.8	11.8	-1.8	14.0
1951-08-11T03:00:00+01:00	12.0	-5.1	-5.1	15.4	12.1	11.1	16.4	14.4	8.0	8.8	16.5	17.3	19.5	15.0	13.0	3.0	12.6	17.9	10.4	11.6	10.7	11.3	-4.9	14.0
1951-08-11T06:00:00+01:00	14.3	-2.4	-2.4	18.1	13.9	11.8	18.2	16.2	9.3	11.1	18.3	18.6	20.7	16.7	14.1	5.4	14.9	20.1	11.6	14.0	13.1	13.1	-2.7	14.9
1951-08-11T09:00:00+01:00	18.2	2.7	2.7	23.2	17.1	13.2	21.4	19.4	11.8	15.0	22.7	21.9	24.1	21.1	16.6	9.3	17.6	24.8	14.0	19.3	18.4	17.5	2.0	16.1
1951-08-11T12:00:00+01:00	18.7	3.7	3.6	24.2	17.9	14.7	22.1	20.2	12.9	15.5	25.0	23.4	25.6	23.4	18.6	9.8	17.9	27.2	16.0	22.2	21.3	19.7	4.4	17.5
1951-08-11T15:00:00+01:00	19.2	4.0	3.9	24.5	18.2	15.3	22.5	20.5	13.2	16.0	24.2	23.5	25.7	22.6	19.1	10.3	19.7	26.4	16.6	21.5	20.6	19.0	3.6	18.4
1951-08-11T18:00:00+01:00	16.5	0.9	0.9	21.4	16.1	13.6	20.4	18.4	11.4	13.3	21.4	21.4	23.6	19.9	16.6	7.5	16.5	23.6	14.0	18.1	17.1	16.2	0.8	16.7
1951-08-11T21:00:00+01:00	14.0	-1.5	-1.6	19.0	13.6	12.0	17.9	15.9	9.6	10.8	19.7	19.7	21.9	18.2	15.1	5.0	13.4	21.8	12.5	16.1	15.2	14.5	-1.0	14.7
1951-08-12T00:00:00+01:00	13.9	-1.7	-1.7	18.8	13.3	11.3	17.5	15.6	8.9	10.7	18.9	19.0	21.2	17.4	14.1	4.9	13.7	21.1	11.5	15.3	14.4	13.7	-1.7	14.2
1951-08-12T03:00:00+01:00	12.7	-3.3	-3.3	17.9	12.5	11.0	16.4	14.7	8.7	10.2	18.1	18.6	20.6	16.7	13.5	3.9	12.8	20.1	11.3	14.5	14.0	13.4	-3.6	14.2
1951-08-12T06:00:00+01:00	14.9	-1.9	-1.9	19.3	15.1	12.1	19.0	17.3	10.7	12.5	19.9	19.9	21.9	18.4	14.5	6.1	14.8	21.6	12.3	16.1	15.6	15.2	-2.0	15.7
1951-08-12T09:00:00+01:00	22.0	3.8	3.8	25.0	22.6	16.9	26.5	24.8	16.8	19.6	26.4	25.2	27.2	24.9	20.7	13.3	22.8	27.5	18.5	21.5	21.0	21.6	3.8	20.9
1951-08-12T12:00:00+01:00	23.9	6.6	6.6	27.8	24.7	19.6	28.6	26.9	18.9	21.5	28.4	27.1	29.1	26.9	22.3	15.1	24.4	30.7	20.1	24.9	24.4	23.7	7.0	22.9
1951-08-12T15:00:00+01:00	20.8	4.3	4.2	25.5	22.0	18.6	25.9	24.2	17.1	18.4	27.4	26.2	28.2	25.9	21.9	12.1	21.2	29.5	19.7	24.2	23.6	22.6	5.8	22.0
1951-08-12T18:00:00+01:00	16.1	0.2	0.2	21.4	16.1	14.1	20.1	18.3	11.8	13.6	22.2	22.2	24.2	20.8	17.3	7.3	16.4	23.8	15.1	18.7	18.1	17.5	0.1	17.4
1951-08-12T21:00:00+01:00	13.9	-2.8	-2.8	18.4	14.3	12.1	18.2	16.5	10.2	11.5	20.4	20.2	22.2	18.9	14.6	5.1	14.1	21.5	12.4	15.5	15.0	15.7	-2.2	15.8
1951-08-13T00:00:00+01:00	12.8	-3.9	-3.9	17.4	12.7	11.3	16.6	14.9	8.9	10.4	17.1	18.1	20.1	15.6	13.0	4.0	13.0	19.1	10.9	13.8	13.3	12.4	-4.6	14.7
1951-08-13T03:00:00+01:00	12.3	-4.2	-4.2	17.0	12.2	10.7	16.4	14.6	8.1	9.8	16.7	17.6	19.6	15.1	12.2	3.8	12.8	18.7	10.1	13.4	12.9	11.9	-5.0	14.1
1951-08-13T06:00:00+01:00	15.3	-1.6	-1.6	19.6	15.9	12.8	20.1	18.3	11.2	12.9	21.1	20.9	22.9	19.5	15.8	6.8	15.2	22.6	13.7	16.6	16.1	16.3	-1.1	16.3
1951-08-13T09:00:00+01:00	21.9	4.3	4.3	25.5	22.3	16.1	26.5	24.7	16.0	19.5	26.2	24.9	26.9	24.6	20.2	13.4	21.9	27.8	18.0	21.7	21.2	21.5	4.1	19.9
1951-08-13T12:00:00+01:00	23.7	5.5	5.5	26.8	23.9	19.3	28.2	26.3	18.9	21.3	28.3	27.2	29.2	26.7	22.4	15.2	23.7	29.9	20.3	24.5	24.0	23.6	6.3	23.4
1951-08-13T15:00:00+01:00	21.9	4.8	4.8	26.0	22.6	19.1	26.9	25.0	17.9	19.5	27.8	26.8	28.8	26.2	21.9	13.4	22.0	29.9	19.7	24.7	24.2	23.1	6.2	22.9
1951-08-13T18:00:00+01:00	16.8	0.4	0.4	21.7	16.8	14.7	21.1	19.2	12.2	14.4	21.9	22.1	24.0	20.3	16.9	8.3	17.4	23.7	14.7	18.5	18.0	17.1	0.0	18.1
1951-08-13T21:00:00+01:00	14.2	-2.6	-2.6	18.6	15.0	13.2	19.2	17.4	10.8	11.8	19.4	20.3	22.3	17.8	15.1	5.7	14.7	21.2	13.0	15.0	14.5	14.6	-2.5	16.6
1951-08-14T00:00:00+01:00	13.4	-3.4	-3.4	17.8	13.5	11.7	17.8	16.0	9.4	10.9	18.0	18.9	20.9	16.4	13.5	4.9	13.6	19.9	11.4	14.5	14.0	13.3	-3.8	15.2
1951-08-14T03:00:00+01:00	13.2	-3.6	-3.7	18.1	13.2	11.5	17.2	15.5	8.9	10.7	17.6	18.4	20.3	16.2	13.3	4.7	13.4	19.9	11.0	14.9	14.4	13.2	-3.9	14.2
1951-08-14T06:00:00+01:00	14.7	-1.6	-1.7	20.1	14.4	12.5	18.4	16.6	9.8	12.3	19.9	19.8	21.7	18.5	14.5	6.2	14.5	22.2	12.3	17.6	17.1	15.5	-1.6	14.6
1951-08-14T09:00:00+01:00	21.1	5.3	5.2	27.0	20.3	16.1	24.3	22.5	14.3	18.6	26.9	25.2	27.1	25.6	19.9	12.6	21.0	28.9	17.7	24.5	24.0	22.6	5.0	17.7
1951-08-14T12:00:00+01:00	23.5	8.1	8.0	29.8	22.9	17.6	26.9	25.1	16.7	21.1	29.8	27.9	29.8	28.4	22.7	15.0	23.5	31.8	20.5	27.7	27.2	25.4	7.9	20.2
1951-08-14T15:00:00+01:00	20.4	5.0	4.9	26.7	19.1	16.3	23.1	21.4	14.3	17.9	27.0	25.5	27.4	25.6	20.0	11.8	19.7	29.1	17.8	25.8	25.4	22.6	5.2	18.4
1951-08-14T18:00:00+01:00	15.0	-1.5	-1.6	20.2	15.1	14.5	19.1	17.4	11.3	12.5	21.3	21.7	23.6	19.9	17.0	6.5	15.5	23.0	14.8	18.6	18.1	16.9	-0.9	17.1
1951-08-14T21:00:00+01:00	13.9	-2.8	-2.9	18.9	14.0	12.8	18.0	16.3	9.9	11.4	19.1	19.9	21.8	17.7	15.0	5.4	14.4	21.0	12.8	16.3	15.8	14.7	-2.9	15.6
1951-08-15T00:00:00+01:00	12.9	-3.4	-3.5	18.3	12.6	11.9	16.6	14.8	8.7	10.4	18.3	19.0	20.9	17.0	14.1	4.4	13.0	20.4	11.9	15.8	15.3	14.0	-3.5	14.3
1951-08-15T03:00:00+01:00	12.3	-2.8	-2.8	17.3	11.8	10.6	15.8	14.0	7.4	8.7	17.0	17.8	19.8	15.4	13.4	2.6	12.3	19.4	10.7	13.5	12.6	12.0	-2.9	13.2
1951-08-15T06:00:00+01:00	14.4	-0.5	-0.5	19.6	13.5	10.3	17.5	15.7	8.1	10.8	19.0	18.7	20.7	17.3	13.6	4.7	14.0	21.3	10.9	15.7	14.8	13.9	-1.0	12.8
1951-08-15T09:00:00+01:00	18.9	4.5	4.4	24.5	17.6	13.3	21.7	19.9	12.1	15.3	24.2	22.7	24.7	22.5	17.3	9.2	17.8	26.9	14.6	21.6	20.6	19.1	4.6	16.1
1951-08-15T12:00:00+01:00	19.6	5.3	5.2	25.3	18.6	14.1	22.7	20.9	12.9	16.0	24.1	22.7	24.8	22.5	17.2	10.0	19.4	27.7	14.5	22.9	21.9	19.1	5.3	17.1
1951-08-15T15:00:00+01:00	18.2	3.9	3.8	23.9	16.9	13.6	21.0	19.2	11.6	14.6	23.1	22.1	24.2	21.5	17.2	8.5	18.2	26.1	14.5	21.2	20.3	18.1	3.7	16.6
1951-08-15T18:00:00+01:00	13.6	-1.0	-1.0	19.1	12.7	10.8	16.8	15.0	8.0	10.0	18.5	18.4	20.5	16.9	13.5	3.9	13.6	21.3	10.8	16.3	15.4	13.5	-1.0	13.6
1951-08-15T21:00:00+01:00	11.0	-4.2	-4.2	15.9	10.8	9.9	14.8	13.1	6.5	7.4	16.2	16.9	19.0	14.6	12.6	1.4	11.1	18.4	9.8	12.7	11.8	11.2	-3.9	12.4
1951-08-16T00:00:00+01:00	10.2	-4.8	-4.8	15.3	9.8	8.2	13.9	12.1	5.3	6.6	15.8	16.1	18.1	14.2	11.3	0.6	10.1	17.8	8.6	12.1	11.1	10.7	-4.6	11.0
1951-08-16T03:00:00+01:00	9.5	-4.7	-4.7	14.4	8.9	7.5	12.9	11.3	4.6	5.8	14.5	15.1	17.2	12.7	10.0	-0.2	9.4	16.6	7.5	10.7	9.8	9.2	-5.1	10.9
1951-08-16T06:00:00+01:00	12.2	-2.5	-2.5	16.6	11.9	10.1	15.9	14.3	7.2	8.5	17.3	17.4	19.4	15.6	12.3	2.5	11.8	19.3	9.7	13.2	12.2	12.0	-2.4	13.0
1951-08-16T09:00:00+01:00	17.8	2.6	2.6	21.7	17.6	14.6	21.7	20.0	11.7	14.2	22.4	21.7	23.7	20.7	18.0	8.2	18.4	24.0	15.5	17.5	16.5	17.1	2.4	16.3
1951-08-16T12:00:00+01:00	20.9	5.8	5.8	24.9	21.1	16.2	25.2	23.5	15.1	17.2	25.9	25.0	27.1	24.1	21.8	11.2	21.6	27.6	19.3	20.7	19.8	20.6	5.9	19.5
1951-08-16T15:00:00+01:00	20.1	5.2	5.2	24.3	20.6	16.9	24.7	23.0	15.5	16.4	25.7	25.1	27.2	24.0	20.5	10.4	20.4	28.1	18.0	21.9	21.0	20.4	6.4	20.2
1951-08-16T18:00:00+01:00	15.4	0.6	0.6	19.7	15.3	12.5	19.3	17.7	10.4	11.7	19.5	20.2	22.2	17.7	15.4	5.7	15.3	21.8	12.8	15.9	14.9	14.2	0.1	16.3
1951-08-16T21:00:00+01:00	11.7	-2.8	-2.8	16.3	12.1	11.2	16.1	14.5	8.0	8.0	16.5	17.4	19.4	14.7	12.0	2.0	10.7	19.5	9.5	12.3	11.3	11.2	-2.2	13.9
1951-08-17T00:00:00+01:00	10.7	-4.2	-4.2	14.9	9.8	8.9	13.9	12.2	5.3	7.0	14.1	14.8	16.8	12.4	9.8	1.0	10.8	16.5	7.2	10.6	9.6	8.8	-5.2	11.8
1951-08-17T03:00:00+01:00	8.8	-7.2	-7.2	13.4	8.8	9.9	12.7	11.2	5.1	6.2	12.6	14.3	16.2	11.0	9.7	0.3	9.4	14.9	7.4	8.9	7.9	7.4	-7.5	11.7
1951-08-17T06:00:00+01:00	12.2	-4.5	-4.5	16.1	12.2	10.4	16.1	14.6	7.3	9.7	15.6	16.1	18.0	14.0	11.6	3.8	13.6	17.6	9.3	11.8	10.9	10.5	-4.8	13.2
1951-08-17T09:00:00+01:00	19.9	2.5	2.5	23.1	20.6	15.2	24.5	23.0	14.2	17.4	23.0	22.6	24.5	21.4	18.5	11.4	20.9	24.7	16.2	17.9	17.0	17.9	2.3	18.2
1951-08-17T12:00:00+01:00	24.9	8.2	8.2	28.9	25.6	18.7	29.5	28.0	18.3	22.3	29.5	28.1	30.0	28.0	23.8	16.4	25.1	30.7	21.5	23.8	22.8	24.4	8.3	21.2
1951-08-17T15:00:00+01:00	24.8	8.6	8.6	29.3	25.3	19.4	29.2	27.7	18.6	22.3	29.6	28.5	30.4	28.0	24.0	16.4	25.2	31.0	21.7	24.5	23.5	24.5	8.6	22.4
1951-08-17T18:00:00+01:00	16.8	1.1	1.1	21.8	17.3	14.6	21.2	19.7	12.5	14.2	21.5	22.2	24.1	19.9	17.3	8.3	16.9	23.7	15.1	17.8	16.8	16.4	1.3	17.8
1951-08-17T21:00:00+01:00	12.9	-3.6	-3.6	17.1	12.8	12.6	16.7	15.2	8.8	10.3	16.3	17.8	19.7	14.7	13.3	4.4	13.6	18.4	11.0	12.5	11.5	11.2	-4.0	15.0
1951-08-18T00:00:00+01:00	13.1	-3.4	-3.4	17.2	13.1	12.3	17.0	15.5	9.0	10.5	16.7	18.0	19.9	15.1	13.2	4.6	13.8	18.7	10.9	12.6	11.6	11.6	-3.7	14.9
1951-08-18T03:00:00+01:00	12.0	-5.5	-5.5	16.0	13.0	11.8	16.8	15.2	9.1	10.3	16.4	17.4	19.4	14.8	12.5	4.0	12.8	17.7	11.1	11.6	11.2	12.0	-5.8	15.9
1951-08-18T06:00:00+01:00	15.1	-1.9	-1.9	19.6	16.1	13.0	19.9	18.3	11.4	13.4	20.6	20.5	22.5	19.0	15.6	7.0	15.4	21.9	14.2	15.9	15.5	16.3	-1.7	17.1
1951-08-18T09:00:00+01:00	22.8	5.3	5.4	26.9	24.1	17.3	27.9	26.3	17.2	21.1	27.9	26.1	28.1	26.3	21.5	14.7	23.1	28.8	20.1	22.3	21.9	23.5	5.3	21.4
1951-08-18T12:00:00+01:00	25.7	8.1	8.1	29.6	27.3	21.4	31.1	29.5	20.9	24.0	31.3	29.6	31.7	29.6	25.1	17.6	26.3	32.2	23.7	26.0	25.6	26.9	8.6	25.7
1951-08-18T15:00:00+01:00	25.4	8.2	8.2	29.7	26.7	21.3	30.6	29.0	21.0	23.7	30.8	29.8	31.8	29.2	25.0	17.4	25.9	32.0	23.6	26.4	26.0	26.5	8.5	25.8
1951-08-18T18:00:00+01:00	17.0	0.0	0.0	21.5	18.4	16.2	22.3	20.7	14.1	15.3	22.6	23.0	25.0	21.0	18.0	9.0	17.8	24.0	16.6	18.8	18.4	18.3	0.5	20.5
1951-08-18T21:00:00+01:00	13.5	-3.7	-3.7	17.8	13.9	12.3	17.8	16.2	9.7	11.8	17.4	18.2	20.2	15.8	12.8	5.4	14.0	18.9	11.4	13.2	12.8	13.0	-4.6	16.2
1951-08-19T00:00:00+01:00	11.9	-4.9	-4.9	16.6	12.4	11.6	16.3	14.7	8.6	10.2	16.6	17.5	19.5	15.0	12.1	3.8	12.7	18.2	10.7	12.5	12.1	12.3	-5.3	15.4
1951-08-19T03:00:00+01:00	11.3	-4.4	-4.4	16.2	11.2	10.9	15.3	13.4	7.9	8.9	16.1	17.2	19.0	14.5	12.1	2.9	11.6	18.1	9.9	12.3	11.3	11.2	-4.7	13.5
1951-08-19T06:00:00+01:00	14.6	-1.5	-1.5	19.1	14.7	11.4	18.8	16.9	10.1	12.2	19.2	19.2	21.0	17.6	14.2	6.2	15.5	21.0	12.1	15.3	14.3	14.4	-1.8	14.7
1951-08-19T09:00:00+01:00	20.7	4.2	4.2	24.9	20.7	13.6	24.8	22.9	14.7	18.3	24.7	23.6	25.4	23.2	18.7	12.3	21.5	26.4	16.6	20.5	19.4	19.9	3.6	18.0
1951-08-19T12:00:00+01:00	23.7	7.1	7.1	27.8	23.8	18.4	27.9	26.1	18.8	21.3	27.4	27.3	29.1	25.9	22.5	15.3	24.4	29.4	20.3	23.7	22.6	22.6	6.6	22.7
1951-08-19T15:00:00+01:00	20.1	5.2	5.2	25.8	20.4	17.5	24.4	22.6	16.6	17.7	26.7	26.6	28.4	25.1	21.4	11.7	19.6	28.9	19.3	24.1	23.1	21.8	6.1	20.8
1951-08-19T18:00:00+01:00	16.0	0.7	0.7	21.3	16.3	14.1	20.3	18.5	12.8	13.5	22.2	22.6	24.4	20.6	17.4	7.6	15.6	24.2	15.2	19.2	18.2	17.3	1.4	17.6
1951-08-19T21:00:00+01:00	11.4	-4.9	-4.9	15.8	11.6	11.5	15.7	13.9	8.9	8.9	16.7	18.1	19.9	15.1	13.7	3.0	11.8	18.3	11.6	13.1	12.0	11.8	-4.5	14.6
1951-08-20T00:00:00+01:00	11.3	-4.7	-4.7	15.9	11.7	10.4	15.8	14.0	8.3	8.9	16.1	17.4	19.2	14.5	12.5	2.9	12.1	18.0	10.4	12.0	11.0	11.2	-4.8	13.7
1951-08-20T03:00:00+01:00	12.3	-2.6	-2.6	16.5	11.8	10.4	15.9	14.1	7.1	8.7	16.4	16.9	18.9	14.7	12.4	2.7	12.5	18.5	9.9	12.4	11.5	11.1	-3.0	12.9
1951-08-20T06:00:00+01:00	12.6	-2.2	-2.2	17.0	12.2	10.4	16.3	14.5	7.4	9.0	17.0	17.3	19.3	15.3	12.8	3.1	12.8	19.0	10.3	13.2	12.3	11.7	-2.4	13.0
1951-08-20T09:00:00+01:00	14.3	-0.3	-0.3	18.9	13.7	11.2	17.7	15.9	8.7	10.7	18.6	18.5	20.5	16.9	14.0	4.8	14.4	20.9	11.5	15.8	14.8	13.3	-0.6	14.2
1951-08-20T12:00:00+01:00	15.7	1.3	1.3	20.4	15.0	12.5	19.1	17.2	10.1	12.2	20.6	19.9	21.9	18.9	15.2	6.2	16.1	23.1	12.7	18.1	17.1	15.3	1.6	15.5
1951-08-20T15:00:00+01:00	16.7	2.7	2.7	21.8	15.6	13.1	19.7	17.9	10.9	13.1	21.3	20.7	22.7	19.6	15.5	7.2	16.2	24.1	13.0	19.8	18.8	15.9	2.6	16.1
1951-08-20T18:00:00+01:00	15.4	1.0	1.0	20.1	15.1	12.5	19.1	17.3	10.6	11.9	20.7	20.6	22.6	19.0	15.9	5.9	14.9	22.9	13.4	17.3	16.4	15.4	1.4	15.8
1951-08-20T21:00:00+01:00	15.2	0.3	0.3	19.5	15.2	13.3	19.3	17.5	10.8	11.6	19.9	20.6	22.6	18.2	16.2	5.6	15.0	21.9	13.7	16.0	15.1	14.6	0.5	16.4
1951-08-21T00:00:00+01:00	14.9	-0.2	-0.2	18.9	15.0	13.0	19.0	17.2	10.6	11.3	19.8	20.6	22.6	18.1	16.0	5.4	14.5	21.4	13.5	15.4	14.4	14.5	-0.1	16.2
1951-08-21T03:00:00+01:00	14.4	-0.4	-0.4	18.6	14.1	12.6	18.1	16.5	10.4	10.7	19.2	19.6	21.9	17.4	15.2	4.9	13.8	21.1	12.7	15.1	14.1	13.9	-0.3	15.9
1951-08-21T06:00:00+01:00	14.3	-0.3	-0.3	18.8	14.0	11.9	18.1	16.4	10.1	10.7	19.5	19.7	21.9	17.7	15.0	4.8	13.7	21.3	12.5	15.2	14.2	14.2	0.0	15.2
1951-08-21T09:00:00+01:00	15.4	0.3	0.3	19.3	15.0	13.1	19.1	17.4	11.1	11.7	19.9	20.3	22.6	18.2	15.9	5.9	15.1	21.7	13.4	15.5	14.5	14.6	0.3	16.6
1951-08-21T12:00:00+01:00	15.6	0.6	0.6	19.7	15.0	13.2	19.1	17.4	11.1	11.9	19.9	20.3	22.6	18.1	16.0	6.1	15.4	21.8	13.5	15.8	14.8	14.6	0.4	16.8
1951-08-21T15:00:00+01:00	15.3	0.4	0.4	19.4	14.8	12.9	18.9	17.2	10.7	11.7	19.7	20.0	22.2	17.9	15.4	5.8	15.4	21.5	12.9	15.4	14.4	14.4	0.1	16.3
1951-08-21T18:00:00+01:00	15.1	0.1	0.1	19.2	14.8	12.8	18.9	17.2	10.9	11.4	19.5	20.0	22.3	17.8	15.4	5.5	14.8	21.5	12.9	15.2	14.2	14.2	0.1	16.4
1951-08-21T21:00:00+01:00	14.5	-0.5	-0.5	18.6	14.0	12.3	18.1	16.4	10.1	10.8	19.2	19.6	21.8	17.5	15.3	4.9	14.3	20.9	12.8	14.9	13.9	14.0	-0.4	15.7
1951-08-22T00:00:00+01:00	14.8	-0.1	-0.1	18.9	14.5	12.2	18.6	16.9	10.4	11.2	19.4	19.8	22.0	17.7	15.3	5.3	14.6	21.2	12.8	15.0	14.0	14.2	-0.2	15.8
1951-08-22T03:00:00+01:00	14.7	-0.3	-0.3	18.5	14.9	13.0	19.0	17.1	10.5	11.2	19.0	20.2	22.2	17.5	15.9	4.8	14.9	21.0	13.1	14.5	13.3	13.8	0.0	16.2
1951-08-22T06:00:00+01:00	14.3	-0.4	-0.4	18.4	14.5	12.5	18.6	16.7	9.9	10.8	19.0	19.8	21.8	17.5	15.3	4.4	14.3	20.9	12.6	14.6	13.5	13.8	-0.1	15.2
1951-08-22T09:00:00+01:00	13.5	-0.9	-0.9	17.9	13.3	11.3	17.4	15.5	8.5	10.0	18.1	18.5	20.5	16.6	13.8	3.7	13.8	20.3	11.1	14.3	13.2	12.9	-0.7	13.9
1951-08-22T12:00:00+01:00	18.0	4.2	4.2	23.0	16.5	12.6	20.6	18.7	10.9	14.5	20.2	20.4	22.4	18.7	14.8	8.1	17.7	23.4	12.0	17.3	16.2	15.0	2.4	15.5
1951-08-22T15:00:00+01:00	18.1	4.7	4.7	23.5	17.2	12.9	21.4	19.5	11.7	14.6	22.3	21.8	23.8	20.8	16.4	8.2	17.5	25.4	13.6	19.7	18.6	17.1	4.4	16.1
1951-08-22T18:00:00+01:00	13.7	-0.1	-0.1	18.6	13.3	11.3	17.4	15.5	8.8	10.2	18.7	19.0	21.0	17.3	14.0	3.8	13.1	21.4	11.3	15.7	14.6	13.5	0.4	14.0
1951-08-22T21:00:00+01:00	10.5	-3.3	-3.3	15.5	10.1	9.2	14.3	12.4	6.0	7.0	16.1	16.7	18.7	14.6	12.4	0.6	10.2	18.2	9.6	12.7	11.6	10.9	-2.8	11.3
1951-08-23T00:00:00+01:00	9.7	-3.9	-3.9	14.9	9.4	7.9	13.5	11.7	5.0	6.2	15.1	15.6	17.6	13.6	10.9	-0.2	9.1	17.5	8.1	11.9	10.8	9.9	-3.5	9.9
1951-08-23T03:00:00+01:00	8.4	-5.1	-5.1	13.4	7.8	6.3	11.9	10.1	3.3	4.8	13.2	13.9	15.8	11.7	9.2	-1.4	7.7	15.4	6.3	9.9	8.8	8.0	-5.3	8.5
1951-08-23T06:00:00+01:00	13.9	-0.9	-0.9	17.6	13.4	8.9	17.5	15.6	7.8	10.3	16.9	17.3	19.2	15.4	11.9	4.1	13.9	18.9	9.0	12.6	11.5	11.6	-1.8	12.7
1951-08-23T09:00:00+01:00	17.5	2.8	2.8	21.4	17.5	13.6	21.6	19.7	11.7	13.9	22.5	21.6	23.5	21.0	17.6	7.7	17.3	24.3	14.7	18.3	17.1	17.3	3.6	15.9
1951-08-23T12:00:00+01:00	19.0	4.0	4.0	22.5	19.0	15.4	23.1	21.2	13.5	15.4	23.2	22.6	24.6	21.7	18.7	9.2	19.1	25.4	15.8	20.0	18.8	18.0	4.6	18.4
1951-08-23T15:00:00+01:00	19.0	4.8	4.8	23.3	18.8	15.3	22.9	21.0	13.6	15.5	23.8	23.6	25.5	22.3	18.7	9.3	18.7	25.9	15.8	20.4	19.3	18.6	5.2	18.4
1951-08-23T18:00:00+01:00	13.8	-0.5	-0.5	18.1	13.6	12.0	17.7	15.8	9.0	10.3	18.1	18.9	20.8	16.7	14.1	4.1	13.6	20.3	11.2	14.6	13.4	12.9	-0.5	14.6
1951-08-23T21:00:00+01:00	11.1	-2.3	-2.3	16.3	10.0	9.3	14.1	12.3	5.9	7.6	14.9	15.8	17.7	13.4	11.2	1.3	10.7	18.0	8.3	12.7	11.6	9.7	-2.7	11.7
1951-08-24T00:00:00+01:00	11.4	-2.8	-2.8	15.8	10.8	10.0	15.0	13.1	6.7	7.9	15.0	16.1	18.0	13.5	11.1	1.7	11.4	17.6	8.2	12.0	10.9	9.7	-3.1	12.6
1951-08-24T03:00:00+01:00	11.5	-3.5	-3.5	16.1	10.6	9.5	14.8	13.1	6.7	8.1	15.0	15.9	18.0	13.2	10.6	2.8	11.2	17.5	8.2	11.7	10.8	9.8	-4.3	12.2
1951-08-24T06:00:00+01:00	15.0	-0.6	-0.6	19.1	14.5	11.4	18.6	17.0	9.4	11.6	18.5	18.7	20.8	16.7	14.0	6.3	15.2	20.3	11.6	13.9	12.9	13.3	-1.5	14.3
1951-08-24T09:00:00+01:00	16.9	1.9	1.9	21.5	16.0	11.3	20.1	18.5	10.4	13.4	21.1	19.8	22.0	19.3	15.5	8.2	17.4	23.4	13.1	18.3	17.3	16.0	1.6	14.6
1951-08-24T12:00:00+01:00	18.2	3.1	3.1	22.8	17.7	14.2	21.8	20.2	12.9	14.7	23.2	22.2	24.4	21.5	17.5	9.5	18.3	25.6	15.1	20.6	19.7	18.1	3.8	17.4
1951-08-24T15:00:00+01:00	18.9	4.2	4.2	23.8	18.5	15.1	22.6	21.0	14.0	15.5	24.0	23.3	25.5	22.3	18.2	10.2	18.1	26.7	15.8	21.3	20.3	18.9	4.9	18.6
1951-08-24T18:00:00+01:00	15.2	-0.4	-0.4	19.2	14.9	12.6	19.0	17.4	10.9	11.7	19.6	20.0	22.1	17.8	15.0	6.5	15.1	21.6	12.6	15.9	14.9	14.4	-0.2	16.4
1951-08-24T21:00:00+01:00	13.7	-1.8	-1.8	17.8	13.5	11.5	17.6	15.9	9.5	10.3	18.9	19.1	21.3	17.1	14.2	5.0	13.8	20.4	11.9	14.2	13.2	13.7	-1.4	14.9
1951-08-25T00:00:00+01:00	13.0	-2.5	-2.5	17.2	12.6	11.0	16.7	15.1	8.8	9.6	17.4	18.2	20.3	15.6	13.7	4.3	13.2	19.3	11.3	12.9	12.0	12.2	-2.6	14.5
1951-08-25T03:00:00+01:00	13.2	-0.8	-0.8	17.0	12.9	11.5	17.0	15.1	8.8	9.6	17.5	18.5	20.4	16.0	14.0	3.4	13.3	19.1	11.4	12.6	11.6	12.3	-1.0	14.5
1951-08-25T06:00:00+01:00	13.1	-0.7	-0.7	17.0	13.1	11.6	17.2	15.3	9.1	9.5	18.1	19.0	20.9	16.6	14.6	3.3	13.1	19.7	12.0	13.2	12.2	12.9	-0.4	14.6
1951-08-25T09:00:00+01:00	12.9	-0.7	-0.7	17.1	12.6	10.9	16.8	14.9	8.5	9.4	17.7	18.4	20.3	16.2	13.7	3.1	12.9	19.6	11.0	14.1	13.0	12.5	-0.5	13.9
1951-08-25T12:00:00+01:00	13.7	0.7	0.7	18.4	13.3	11.4	17.5	15.5	9.1	10.2	19.0	18.9	20.8	17.5	14.1	3.9	13.6	21.4	11.5	16.7	15.7	13.8	1.3	14.4
1951-08-25T15:00:00+01:00	14.3	0.6	0.6	18.4	13.9	11.8	18.1	16.2	9.6	10.8	19.3	19.5	21.3	17.8	14.7	4.5	14.2	21.1	12.1	15.7	14.7	14.1	1.0	15.0
1951-08-25T18:00:00+01:00	14.2	0.5	0.5	18.2	13.7	11.9	17.9	16.0	9.4	10.6	18.2	19.2	21.1	16.7	14.7	4.4	14.4	20.1	12.1	13.8	12.8	13.0	0.0	15.1
1951-08-25T21:00:00+01:00	13.9	0.3	0.3	18.1	13.0	10.7	17.2	15.3	8.2	10.4	17.8	18.1	20.0	16.3	13.4	4.1	14.2	19.6	10.8	13.9	12.9	12.6	-0.5	13.7
1951-08-26T00:00:00+01:00	13.4	0.1	0.1	17.8	13.1	11.0	17.3	15.3	8.9	9.9	18.3	19.0	20.9	16.8	14.5	3.6	13.2	20.2	11.8	14.1	13.1	13.1	0.1	14.1
1951-08-26T03:00:00+01:00	13.8	1.3	1.3	17.4	14.0	12.8	18.0	16.1	9.7	10.4	18.2	19.2	21.2	16.8	15.1	3.8	14.2	19.9	12.3	13.6	12.6	13.1	1.6	15.7
1951-08-26T06:00:00+01:00	11.8	0.2	0.2	16.3	12.0	10.4	16.0	14.1	7.9	8.4	17.9	18.5	20.5	16.5	14.3	1.8	10.6	19.4	11.5	13.2	12.3	12.7	1.1	12.8
1951-08-26T09:00:00+01:00	11.1	-0.6	-0.6	15.5	9.7	7.8	13.7	11.8	4.7	7.7	14.0	14.5	16.5	12.6	10.4	1.1	11.7	16.2	7.6	10.2	9.3	8.8	-2.2	10.5
1951-08-26T12:00:00+01:00	12.8	1.9	1.9	18.0	11.9	9.1	15.9	14.0	7.0	9.4	17.1	16.9	18.9	15.7	12.0	2.8	12.5	19.9	9.3	14.5	13.6	11.9	1.6	11.8
1951-08-26T15:00:00+01:00	12.7	1.9	1.9	17.9	12.5	10.2	16.5	14.6	7.9	9.3	19.2	18.7	20.7	17.8	13.9	2.6	12.3	21.2	11.1	16.2	15.3	14.0	2.8	12.7
1951-08-26T18:00:00+01:00	11.5	-0.5	-0.5	15.6	11.3	9.8	15.4	13.4	6.8	8.1	16.1	16.9	18.9	14.7	12.4	1.5	11.3	17.6	9.6	11.3	10.3	10.9	-0.7	12.3
1951-08-26T21:00:00+01:00	9.3	-2.7	-2.7	13.3	9.2	8.8	13.3	11.4	5.2	5.9	14.3	15.2	17.1	12.9	10.9	-0.7	9.1	16.0	8.1	10.0	9.1	9.1	-2.4	11.0
1951-08-27T00:00:00+01:00	10.1	-1.5	-1.5	14.6	9.7	7.6	13.7	11.8	5.2	6.7	14.0	14.6	16.6	12.6	9.8	0.1	10.3	16.6	7.0	11.0	10.1	8.9	-1.7	10.5
1951-08-27T03:00:00+01:00	10.5	-0.9	-0.9	14.2	10.4	8.5	14.5	12.6	5.7	6.9	14.9	15.2	17.4	13.4	10.7	0.1	10.5	17.2	8.0	10.6	9.9	9.8	-0.7	11.2
1951-08-27T06:00:00+01:00	10.1	-1.2	-1.2	14.0	9.9	7.8	13.9	12.1	5.1	6.5	15.0	15.0	17.1	13.5	10.6	-0.2	10.5	17.0	7.9	10.9	10.1	9.9	-0.9	10.7
1951-08-27T09:00:00+01:00	11.2	-0.4	-0.4	14.8	10.7	8.4	14.8	12.9	5.7	7.6	14.6	15.1	17.3	13.1	11.1	0.9	11.8	16.8	8.4	10.5	9.8	9.6	-1.1	11.3
1951-08-27T12:00:00+01:00	13.8	2.9	2.9	18.1	13.2	10.3	17.3	15.4	7.8	10.3	17.8	17.0	19.2	16.4	12.9	3.5	15.0	20.9	10.2	14.9	14.1	12.8	3.0	12.8
1951-08-27T15:00:00+01:00	13.7	2.1	2.1	17.2	14.2	11.8	18.3	16.4	9.3	10.1	18.7	18.9	21.0	17.2	15.1	3.3	13.8	20.8	12.4	14.4	13.7	13.7	2.9	14.6
1951-08-27T18:00:00+01:00	12.1	0.6	0.6	15.8	11.8	10.2	15.9	14.0	7.2	8.6	16.1	17.0	19.2	14.6	12.7	1.8	12.1	17.9	10.0	11.0	10.3	11.0	0.0	12.8
1951-08-27T21:00:00+01:00	10.7	-0.8	-0.8	14.4	10.6	9.6	14.7	12.8	6.2	7.1	15.2	16.2	18.4	13.7	12.3	0.3	10.5	16.9	9.6	9.6	8.9	10.1	-1.0	11.8
1951-08-28T00:00:00+01:00	8.9	-2.3	-2.3	12.8	8.7	8.0	12.8	10.9	4.5	5.3	13.7	14.4	16.6	12.3	10.3	-1.4	8.6	15.8	7.6	9.1	8.4	8.7	-2.1	10.3
1951-08-28T03:00:00+01:00	9.0	-4.1	-4.1	12.9	8.5	7.5	12.6	10.9	4.5	5.4	13.7	14.1	15.9	11.9	9.6	-1.0	9.0	15.3	6.8	9.3	8.3	8.2	-4.1	10.1
1951-08-28T06:00:00+01:00	9.6	-2.6	-2.6	14.4	8.6	6.8	12.7	11.0	4.3	5.9	14.6	14.3	16.2	12.9	9.5	-0.4	9.2	16.9	6.7	11.6	10.6	9.2	-2.6	9.4
1951-08-28T09:00:00+01:00	13.9	2.2	2.2	19.2	13.4	9.3	17.5	15.8	8.1	10.2	19.6	18.4	20.3	17.9	12.8	3.9	12.6	21.9	10.0	16.7	15.7	14.2	2.5	12.2
1951-08-28T12:00:00+01:00	14.5	3.1	3.1	20.1	13.8	10.4	17.9	16.2	9.0	10.8	21.4	20.0	21.9	19.6	15.0	4.5	13.0	23.4	12.3	18.6	17.6	15.9	3.9	13.0
1951-08-28T15:00:00+01:00	14.0	2.2	2.2	19.2	13.2	10.6	17.3	15.6	8.6	10.3	19.5	18.6	20.5	17.7	13.4	4.0	13.0	22.0	10.6	17.4	16.4	14.0	2.6	13.3
1951-08-28T18:00:00+01:00	13.1	0.7	0.7	17.7	12.5	10.2	16.6	14.9	7.9	9.4	17.2	17.5	19.4	15.4	12.8	3.1	12.8	19.5	10.0	13.5	12.5	11.7	0.0	13.0
1951-08-28T21:00:00+01:00	12.7	-0.5	-0.5	16.5	12.1	10.1	16.3	14.6	7.6	9.0	16.9	17.1	18.9	15.1	12.6	2.7	12.5	18.6	9.8	12.7	11.6	11.4	-0.8	12.9
1951-08-29T00:00:00+01:00	12.5	-1.0	-1.0	16.0	11.9	10.8	16.1	14.4	7.7	8.8	16.6	17.3	19.2	14.8	13.0	2.5	12.8	17.9	10.2	11.3	10.3	11.1	-1.5	13.4
1951-08-29T03:00:00+01:00	11.9	-2.8	-2.8	15.9	11.1	9.7	15.1	13.2	6.9	8.3	16.1	16.7	18.7	14.4	12.0	2.6	11.2	17.7	9.5	11.0	10.1	11.0	-3.6	12.1
1951-08-29T06:00:00+01:00	12.1	-2.7	-2.7	15.9	11.4	9.6	15.4	13.5	7.1	8.5	16.5	16.8	18.8	14.8	11.8	2.8	11.4	18.1	9.3	12.4	11.4	11.4	-3.2	12.4
1951-08-29T09:00:00+01:00	13.8	-0.9	-0.9	17.8	13.5	10.9	17.5	15.6	9.0	10.2	19.3	18.5	20.6	17.7	14.3	4.5	13.4	21.3	11.8	16.3	15.4	14.2	0.0	13.9
1951-08-29T12:00:00+01:00	16.1	1.7	1.7	20.4	16.3	12.7	20.3	18.5	11.7	12.5	22.9	21.3	23.3	21.2	16.3	6.8	15.7	24.9	13.7	19.8	18.9	17.8	3.7	16.2
1951-08-29T15:00:00+01:00	16.1	1.7	1.7	20.4	15.8	12.3	19.8	17.9	10.9	12.5	21.3	20.7	22.8	19.7	15.8	6.8	15.4	23.2	13.2	17.7	16.7	16.2	2.0	15.5
1951-08-29T18:00:00+01:00	15.4	0.8	0.8	19.5	14.7	12.1	18.8	16.9	10.0	11.7	19.7	19.7	21.7	18.1	14.7	6.1	14.7	21.7	12.1	16.3	15.3	14.6	0.5	15.0
1951-08-29T21:00:00+01:00	15.2	0.7	0.7	19.4	14.5	12.2	18.5	16.6	9.8	11.6	19.4	19.3	21.4	17.7	14.3	6.0	14.8	21.5	11.8	15.9	15.0	14.3	0.2	14.9
1951-08-30T00:00:00+01:00	15.6	1.4	1.4	20.1	14.7	12.5	18.7	16.8	10.1	12.0	19.7	19.8	21.9	18.0	14.9	6.3	15.0	22.0	12.3	16.0	15.0	14.6	0.7	15.2
1951-08-30T03:00:00+01:00	15.2	-0.6	-0.5	19.8	14.9	12.6	18.7	17.1	11.1	12.8	20.7	20.5	22.4	18.7	15.1	6.8	15.0	21.8	13.1	16.1	15.6	15.9	-0.9	15.6
1951-08-30T06:00:00+01:00	15.7	-0.5	-0.4	19.9	15.5	12.8	19.4	17.8	11.6	13.3	21.3	21.1	23.0	19.2	15.6	7.4	15.3	21.8	13.6	16.2	15.7	16.5	-0.9	15.9
1951-08-30T09:00:00+01:00	17.4	1.6	1.7	22.0	17.2	14.2	21.0	19.5	13.1	15.0	22.4	22.1	24.0	20.4	16.7	9.1	17.7	23.9	14.8	19.1	18.6	17.6	1.2	17.5
1951-08-30T12:00:00+01:00	19.2	3.6	3.8	24.1	18.9	15.6	22.7	21.1	14.5	16.8	24.9	24.0	25.9	22.9	18.5	10.8	18.8	26.2	16.5	21.7	21.2	20.1	3.5	18.6
1951-08-30T15:00:00+01:00	20.4	4.7	4.9	25.2	20.9	16.2	24.8	23.2	16.1	18.0	27.0	25.4	27.3	25.0	19.6	12.0	20.4	28.4	17.6	23.8	23.3	22.2	5.7	19.7
1951-08-30T18:00:00+01:00	16.1	-0.7	-0.6	19.7	17.1	14.5	20.9	19.3	13.2	13.7	22.0	21.7	23.7	19.9	16.7	7.8	16.8	22.9	14.7	17.5	17.0	17.2	0.2	18.2
1951-08-30T21:00:00+01:00	15.0	-1.2	-1.0	19.3	15.3	13.6	19.1	17.5	11.8	12.6	20.4	20.4	22.3	18.3	15.4	6.7	15.1	21.8	13.4	16.8	16.3	15.6	-0.9	16.7
1951-08-31T00:00:00+01:00	14.7	-1.7	-1.5	18.8	15.0	13.5	18.8	17.3	11.5	12.3	19.7	19.9	21.8	17.6	14.9	6.4	15.0	21.1	12.9	15.9	15.4	14.9	-1.6	16.5
1951-08-31T03:00:00+01:00	14.5	-1.4	-1.4	18.8	14.9	12.3	18.7	16.9	11.1	12.2	19.1	19.1	21.3	17.3	14.5	6.2	14.8	20.9	12.7	15.3	14.6	14.6	-1.4	15.7
1951-08-31T06:00:00+01:00	15.4	-0.2	-0.2	20.1	15.5	12.3	19.3	17.5	11.5	13.1	20.7	20.2	22.3	18.9	15.3	7.1	15.3	22.1	13.4	16.9	16.2	16.1	-0.1	15.6
1951-08-31T09:00:00+01:00	16.8	1.2	1.2	21.4	16.5	14.0	20.3	18.6	12.4	14.4	21.1	20.5	22.6	19.3	16.0	8.5	17.0	23.2	14.1	18.4	17.7	16.5	0.9	16.9
1951-08-31T12:00:00+01:00	19.3	3.9	4.0	24.2	18.8	16.0	22.7	20.9	14.7	17.0	23.9	22.6	24.7	22.2	17.6	11.0	18.8	26.4	15.8	22.2	21.5	19.4	4.1	18.7
1951-08-31T15:00:00+01:00	18.1	2.3	2.4	22.6	18.1	16.2	21.9	20.1	14.2	15.7	23.1	22.6	24.7	21.3	17.8	9.8	17.7	24.8	15.9	19.8	19.1	18.5	2.5	18.8
1951-08-31T18:00:00+01:00	15.6	-0.6	-0.5	19.7	16.6	13.9	20.4	18.6	13.0	13.2	21.5	21.3	23.5	19.7	16.6	7.3	15.4	22.8	14.8	17.2	16.5	17.0	0.5	17.5
1951-08-31T21:00:00+01:00	14.7	-1.4	-1.4	18.8	15.2	12.7	19.0	17.3	11.6	12.3	20.0	19.9	22.0	18.3	15.1	6.4	14.7	21.5	13.2	16.2	15.5	15.5	-0.8	16.3
1951-09-01T00:00:00+01:00	14.1	-1.8	-1.7	18.5	14.3	11.6	18.2	16.4	10.7	11.7	19.3	19.2	21.4	17.5	14.7	5.8	14.2	20.7	12.9	15.4	14.7	14.8	-1.6	15.2
1951-09-01T03:00:00+01:00	14.4	-0.9	-0.9	18.7	14.4	11.9	18.2	16.5	10.6	11.1	19.0	19.1	21.5	17.3	14.8	5.8	14.6	20.9	12.9	15.1	14.1	14.2	-0.7	15.5
1951-09-01T06:00:00+01:00	14.9	-0.5	-0.5	19.0	14.8	12.5	18.6	16.9	11.0	11.6	18.8	19.2	21.5	17.1	14.9	6.4	15.3	20.8	12.9	14.9	13.9	14.0	-0.7	16.1
1951-09-01T09:00:00+01:00	15.9	0.4	0.5	20.0	15.6	13.5	19.4	17.7	11.6	12.6	19.5	19.8	22.1	17.8	15.6	7.3	16.4	21.5	13.6	15.6	14.6	14.7	0.0	16.8
1951-09-01T12:00:00+01:00	17.1	1.6	1.6	21.1	16.7	15.4	20.5	18.8	12.9	13.8	20.8	21.1	23.5	19.1	17.0	8.5	18.1	22.7	15.1	16.7	15.7	16.0	1.2	18.2
1951-09-01T15:00:00+01:00	16.4	1.4	1.4	21.0	16.3	14.8	20.1	18.4	12.6	13.1	20.9	21.0	23.3	19.2	16.9	7.9	16.6	23.1	15.0	17.9	16.9	16.1	1.6	17.9
1951-09-01T18:00:00+01:00	15.7	0.5	0.6	20.1	15.5	13.2	19.3	17.6	11.7	12.4	20.0	20.1	22.4	18.3	15.7	7.2	15.6	22.0	13.7	16.6	15.6	15.2	0.5	16.8
1951-09-01T21:00:00+01:00	15.1	-0.5	-0.5	19.0	15.3	13.1	19.2	17.5	11.6	11.7	19.5	19.8	22.1	17.8	15.5	6.5	15.0	21.4	13.5	15.6	14.6	14.7	-0.1	16.8
1951-09-02T00:00:00+01:00	14.5	-1.0	-1.0	18.6	14.9	13.0	18.7	17.0	11.4	11.2	19.4	19.8	22.1	17.7	15.6	6.0	14.3	21.2	13.6	15.2	14.2	14.6	-0.3	16.6
1951-09-02T03:00:00+01:00	13.6	-0.8	-0.9	17.7	13.6	12.5	17.6	15.9	10.2	10.1	19.2	19.7	21.8	17.5	15.3	4.7	13.0	20.8	13.1	14.8	13.8	14.1	-0.3	15.1
1951-09-02T06:00:00+01:00	14.0	-0.5	-0.5	18.0	13.5	11.8	17.5	15.8	9.8	10.5	18.8	19.2	21.3	17.2	14.8	5.0	13.5	20.5	12.6	14.6	13.5	13.7	-0.6	14.5
1951-09-02T09:00:00+01:00	14.7	0.0	0.0	18.5	14.4	12.7	18.4	16.7	10.6	11.2	19.3	19.6	21.7	17.7	15.2	5.7	14.4	21.2	13.0	15.3	14.3	14.2	0.1	15.4
1951-09-02T12:00:00+01:00	15.4	0.9	0.9	19.4	15.1	13.9	19.1	17.4	11.3	11.9	20.4	20.4	22.6	18.7	16.0	6.4	14.9	22.3	13.7	16.5	15.5	15.3	1.2	16.3
1951-09-02T15:00:00+01:00	15.4	1.3	1.3	19.8	15.1	13.3	19.1	17.4	11.1	12.0	20.4	20.5	22.6	18.7	16.0	6.5	14.9	22.5	13.8	16.6	15.6	15.3	1.4	16.0
1951-09-02T18:00:00+01:00	14.7	0.1	0.1	18.6	14.4	12.8	18.4	16.7	10.5	11.3	19.3	19.7	21.9	17.7	15.5	5.8	14.5	21.1	13.2	15.0	14.0	14.3	0.0	15.6
1951-09-02T21:00:00+01:00	14.3	-0.4	-0.4	18.1	14.1	11.6	18.0	16.4	9.9	10.8	19.0	19.0	21.2	17.3	14.5	5.4	14.0	20.7	12.2	14.6	13.6	13.9	-0.4	14.7
1951-09-03T00:00:00+01:00	14.2	-0.4	-0.4	18.1	14.0	11.8	17.9	16.3	10.0	10.8	18.8	19.0	21.2	17.1	14.5	5.3	13.7	20.6	12.3	14.7	13.7	13.7	-0.5	14.8
1951-09-03T03:00:00+01:00	14.1	-0.2	-0.2	17.8	14.0	12.2	18.0	16.3	10.2	10.7	18.6	19.1	21.3	17.1	14.8	5.2	14.0	20.0	12.5	13.8	12.9	13.5	-0.4	15.5
1951-09-03T06:00:00+01:00	13.6	-0.5	-0.5	17.5	13.4	12.4	17.4	15.8	10.0	10.2	18.5	19.1	21.2	17.0	14.7	4.6	13.3	20.0	12.4	14.0	13.1	13.4	-0.4	15.4
1951-09-03T09:00:00+01:00	14.1	0.0	0.0	18.0	14.0	13.0	18.0	16.3	10.4	10.7	19.0	19.5	21.6	17.6	15.0	5.2	13.9	20.5	12.7	14.5	13.6	14.0	0.1	15.8
1951-09-03T12:00:00+01:00	14.8	0.5	0.5	18.5	14.7	14.1	18.7	17.1	11.2	11.4	19.4	20.1	22.2	18.0	15.8	5.8	14.7	21.0	13.5	14.7	13.8	14.3	0.6	16.6
1951-09-03T15:00:00+01:00	14.6	0.5	0.5	18.5	14.4	13.3	18.4	16.8	10.8	11.2	19.4	19.9	22.1	17.9	15.5	5.6	14.3	20.9	13.2	14.8	14.0	14.3	0.5	16.2
1951-09-03T18:00:00+01:00	14.2	0.0	0.0	18.1	14.1	13.0	18.1	16.5	10.6	10.8	19.1	19.8	22.0	17.7	15.6	5.2	14.0	20.5	13.3	14.4	13.5	14.1	0.1	16.0
1951-09-03T21:00:00+01:00	13.7	-0.3	-0.3	17.7	13.7	12.8	17.7	16.1	10.4	10.3	19.0	19.6	21.8	17.5	15.5	4.7	13.4	20.4	13.1	14.4	13.6	13.9	0.0	15.7
1951-09-04T00:00:00+01:00	14.0	0.0	0.0	18.0	13.6	12.3	17.6	16.0	10.0	10.6	18.6	19.2	21.3	17.1	14.8	5.0	13.8	20.1	12.5	14.2	13.3	13.5	-0.3	15.3
[truncated: 290,232 more rows]
