# Supplementary material for: Investigation of Climate Change Impact on Water Resources for an Alpine Basin in Northern Italy: Implications for Evapotranspiration Modeling Complexity
Source: PLoS One. 2014 Oct 6;9(10):e109053. doi: 10.1371/journal.pone.0109053 (PMC4186761; doi:10.1371/journal.pone.0109053)
Supplement: Dataset S1 — At-site bias-corrected climate data used in the hydrological models for the period 1951–2050, which include 3-hourly data for rainfall in mm (PRE_3hc.txt), air temperature in °C (TAS_3hi.txt), wind speed in m/s (WSS_3hi.txt), solar radiation in W/m2 (RSDS_3hi.txt), and percentage relative humidity (HURS_3hi.txt). (ZIP) [file pone.0109053.s001.zip › Dataset_S1/REMO/HURS_3hi.txt]

HURS_3hi                                             
metadata
12  # stations                                            
10800 time step [s]                                            
-999.9  missing data                                            
name  id  X Y Z                                     
VARALLO 2156900 443670  5074457 470                                     
ALPE_DEVERO 3010900 443114  5129624 1634                                      
PIZZANCO  3020900 436556  5108355 1142                                      
LAGO_PAIONE 3020901 437588  5114118 2269                                      
CRODO 3057900 447933  5119640 560                                     
DOMODOSSOLA 3061900 446156  5105927 252                                     
DRUOGNO 3063900 455744  5109311 831                                     
FORMAZZA_BRUGGI 3067901 456129  5133034 1226                                      
PASSO_DEL_MORO  3086900 420822  5094426 2820                                      
LARECCHIO 3101901 456225  5117160 1860                                      
MOTTARONE 3142902 457689  5081238 1491                                      
VARZO 3155900 437878  5122296 1308                                      
                                              
                                              
data
# 2156900 3010900 3020900 3020901 3057900 3061900 3063900 3067901 3086900 3101901 3142902 3155900                     
1951-01-01T03:00:00+00:00 86.6  75.3  57.0  58.7  67.2  82.5  71.7  81.6  59.9  58.2  51.2  82.2                      
1951-01-01T06:00:00+00:00 86.2  76.3  57.6  59.3  67.8  82.9  71.9  82.4  59.9  58.9  51.3  83.4                      
1951-01-01T09:00:00+00:00 83.4  74.3  55.5  57.1  64.6  79.6  67.7  79.8  58.1  55.6  47.1  82.1                      
1951-01-01T12:00:00+00:00 78.9  75.3  56.2  57.9  65.9  80.1  66.6  80.2  58.4  57.0  39.1  84.1                      
1951-01-01T15:00:00+00:00 76.4  76.7  56.0  57.7  66.2  78.7  64.7  80.6  58.3  57.3  34.5  85.3                      
1951-01-01T18:00:00+00:00 73.7  75.3  54.4  56.1  64.9  77.6  64.3  80.0  56.8  56.0  32.7  83.3                      
1951-01-01T21:00:00+00:00 78.8  75.6  56.1  57.8  65.0  78.4  64.9  80.2  58.4  56.0  38.5  85.2                      
1951-01-02T00:00:00+00:00 82.4  76.2  56.8  58.5  65.8  79.7  67.4  80.7  59.0  56.9  44.8  85.4                      
1951-01-02T03:00:00+00:00 82.1  79.2  60.8  61.9  69.7  82.2  69.3  83.8  64.0  62.6  43.7  87.4                      
1951-01-02T06:00:00+00:00 77.3  78.6  58.9  59.9  68.7  80.4  67.5  82.4  61.9  61.6  36.7  86.1                      
1951-01-02T09:00:00+00:00 79.9  78.3  60.1  61.2  68.6  81.9  67.7  82.0  63.7  61.5  37.0  84.9                      
1951-01-02T12:00:00+00:00 81.4  79.2  61.8  62.8  69.6  83.3  67.8  83.4  65.0  62.5  38.5  86.6                      
1951-01-02T15:00:00+00:00 82.9  79.4  60.7  61.8  69.9  82.1  67.6  84.5  63.7  62.8  40.4  86.5                      
1951-01-02T18:00:00+00:00 83.3  77.6  60.0  61.0  68.1  81.6  68.6  83.4  64.2  61.0  44.4  83.8                      
1951-01-02T21:00:00+00:00 87.4  78.2  59.9  60.9  69.1  83.4  70.6  83.0  63.5  62.0  48.3  82.7                      
1951-01-03T00:00:00+00:00 83.9  79.0  59.3  60.3  70.4  84.2  71.1  84.0  60.5  63.3  48.9  81.2                      
1951-01-03T03:00:00+00:00 80.3  79.2  57.6  59.5  71.3  84.9  70.6  84.1  55.1  64.2  40.5  70.4                      
1951-01-03T06:00:00+00:00 81.1  79.2  59.1  61.1  71.1  84.9  70.1  84.2  58.4  64.0  38.0  72.8                      
1951-01-03T09:00:00+00:00 80.6  77.6  57.1  59.0  69.3  82.8  69.7  82.7  57.7  62.2  37.4  69.5                      
1951-01-03T12:00:00+00:00 83.1  77.9  57.9  59.9  69.3  84.0  68.2  82.4  58.4  62.2  38.1  69.0                      
1951-01-03T15:00:00+00:00 79.6  77.6  55.3  57.3  69.2  83.1  67.9  82.5  54.8  62.1  35.8  67.2                      
1951-01-03T18:00:00+00:00 74.5  77.3  51.6  53.5  68.9  81.9  68.6  82.5  48.8  61.8  36.3  62.6                      
1951-01-03T21:00:00+00:00 76.5  77.6  54.1  56.1  69.4  83.1  69.1  82.5  52.2  62.3  36.0  65.4                      
1951-01-04T00:00:00+00:00 78.9  78.1  50.0  52.0  70.3  83.1  69.4  83.9  46.3  63.2  37.9  61.4                      
1951-01-04T03:00:00+00:00 75.4  71.4  40.1  35.3  63.9  80.3  61.8  81.9  24.0  51.8  40.6  56.2                      
1951-01-04T06:00:00+00:00 74.7  64.6  35.1  30.3  60.8  77.6  62.1  79.3  21.2  48.7  40.6  46.7                      
1951-01-04T09:00:00+00:00 80.3  50.3  33.6  28.8  54.6  75.5  59.9  66.7  25.8  42.5  43.2  40.9                      
1951-01-04T12:00:00+00:00 92.4  42.1  34.5  29.6  50.4  76.1  58.5  59.0  30.7  38.3  51.0  37.9                      
1951-01-04T15:00:00+00:00 91.5  48.1  34.0  29.2  52.2  77.3  61.5  63.8  27.2  40.1  57.9  38.5                      
1951-01-04T18:00:00+00:00 81.9  44.7  28.5  23.7  47.1  70.3  54.6  60.3  19.4  35.0  50.9  36.0                      
1951-01-04T21:00:00+00:00 76.4  48.3  30.2  25.3  49.3  70.7  54.4  61.3  20.2  37.2  44.0  40.7                      
1951-01-05T00:00:00+00:00 73.7  51.4  31.3  26.4  50.5  70.7  53.8  62.7  21.1  38.4  39.7  43.5                      
1951-01-05T03:00:00+00:00 77.0  54.7  34.9  34.6  52.7  71.4  58.7  61.2  39.2  42.0  48.1  44.1                      
1951-01-05T06:00:00+00:00 80.8  60.1  41.1  40.8  55.8  74.1  60.4  65.9  45.1  45.1  50.3  52.5                      
1951-01-05T09:00:00+00:00 86.8  62.6  45.0  44.7  56.8  77.2  62.5  67.6  48.9  46.1  57.9  55.1                      
1951-01-05T12:00:00+00:00 92.0  67.9  49.5  49.2  61.3  82.2  66.6  71.9  52.7  50.6  64.4  59.5                      
1951-01-05T15:00:00+00:00 96.5  71.4  52.3  52.1  64.1  84.9  69.6  76.6  54.8  53.4  69.5  62.0                      
1951-01-05T18:00:00+00:00 91.4  72.0  52.5  52.3  64.9  84.3  69.7  78.2  55.0  54.2  64.0  63.5                      
1951-01-05T21:00:00+00:00 88.5  71.5  52.0  51.7  64.5  83.1  69.6  78.4  55.2  53.8  60.3  63.5                      
1951-01-06T00:00:00+00:00 88.4  72.0  53.7  53.5  67.5  87.0  74.5  80.6  56.9  56.8  62.9  65.2                      
1951-01-06T03:00:00+00:00 91.6  79.8  68.0  72.8  79.5  91.2  85.9  90.6  75.1  72.3  80.1  86.7                      
1951-01-06T06:00:00+00:00 95.5  78.9  68.6  73.4  78.5  91.8  87.4  89.6  75.5  71.3  86.4  86.8                      
1951-01-06T09:00:00+00:00 94.9  78.5  68.0  72.8  77.5  90.6  86.9  88.9  74.7  70.3  87.6  86.9                      
1951-01-06T12:00:00+00:00 93.3  76.5  65.1  69.9  73.4  85.5  80.2  85.6  72.2  66.2  82.1  85.5                      
1951-01-06T15:00:00+00:00 93.0  77.0  66.2  71.0  74.0  86.4  83.4  86.2  72.5  66.8  90.2  86.4                      
1951-01-06T18:00:00+00:00 93.2  77.0  66.2  71.0  73.9  87.3  82.9  85.0  71.9  66.7  90.6  85.8                      
1951-01-06T21:00:00+00:00 86.9  75.0  60.1  64.9  70.5  81.6  77.9  81.9  65.4  63.3  83.9  79.0                      
1951-01-07T00:00:00+00:00 82.4  76.4  61.0  65.8  70.6  79.3  74.3  82.3  66.9  63.4  73.4  82.3                      
1951-01-07T03:00:00+00:00 82.7  77.6  57.2  59.6  70.4  81.8  67.1  83.2  60.8  63.5  39.9  83.1                      
1951-01-07T06:00:00+00:00 81.1  77.6  57.3  59.7  70.7  82.0  67.3  83.6  61.0  63.8  36.9  83.7                      
1951-01-07T09:00:00+00:00 79.4  78.6  57.6  60.0  71.4  82.7  67.9  82.9  61.0  64.5  36.4  84.3                      
1951-01-07T12:00:00+00:00 75.6  76.7  54.3  56.6  68.3  78.8  63.5  80.6  58.0  61.4  30.4  80.9                      
1951-01-07T15:00:00+00:00 74.8  78.3  55.5  57.9  70.9  81.1  65.7  82.5  58.7  64.1  29.2  82.1                      
1951-01-07T18:00:00+00:00 76.7  78.5  57.9  60.2  71.5  83.2  67.0  83.1  61.2  64.7  31.9  83.6                      
1951-01-07T21:00:00+00:00 76.7  78.5  58.6  60.9  71.4  83.4  67.1  83.0  62.1  64.5  32.0  84.3                      
1951-01-08T00:00:00+00:00 75.0  78.5  57.7  60.1  71.4  82.2  66.7  83.4  61.2  64.5  30.4  84.8                      
1951-01-08T03:00:00+00:00 75.6  78.8  58.1  60.2  68.9  82.0  66.6  85.3  63.3  61.8  32.5  86.4                      
1951-01-08T06:00:00+00:00 76.6  77.9  57.4  59.5  67.7  81.3  66.0  84.4  63.1  60.6  33.4  84.9                      
1951-01-08T09:00:00+00:00 77.6  77.3  57.3  59.4  66.7  80.6  65.3  84.1  63.1  59.5  34.4  84.1                      
1951-01-08T12:00:00+00:00 77.7  77.5  57.1  59.2  67.4  81.4  66.1  84.8  62.9  60.3  33.7  83.2                      
1951-01-08T15:00:00+00:00 77.4  76.6  56.2  58.3  65.2  78.7  63.1  83.2  61.9  58.1  32.3  83.6                      
1951-01-08T18:00:00+00:00 77.3  77.4  57.7  59.7  65.9  79.7  62.4  84.0  62.7  58.8  29.9  86.0                      
1951-01-08T21:00:00+00:00 80.0  77.8  58.3  60.3  66.9  81.3  64.3  84.3  63.6  59.7  33.3  86.0                      
1951-01-09T00:00:00+00:00 79.7  75.9  56.4  58.5  65.5  80.8  63.7  82.7  61.2  58.4  34.4  83.4                      
1951-01-09T03:00:00+00:00 76.0  68.7  44.8  46.2  61.4  75.8  60.4  72.7  41.9  52.2  33.4  63.9                      
1951-01-09T06:00:00+00:00 78.0  69.7  47.3  48.6  61.6  76.6  60.8  71.8  44.9  52.4  38.0  66.6                      
1951-01-09T09:00:00+00:00 77.6  70.9  47.3  48.7  62.9  77.2  61.7  73.6  44.7  53.7  37.5  66.5                      
1951-01-09T12:00:00+00:00 74.8  69.4  46.5  47.8  61.3  76.1  59.6  72.3  43.4  52.1  33.6  65.9                      
1951-01-09T15:00:00+00:00 73.8  72.0  47.7  49.0  64.0  76.9  60.3  75.2  45.3  54.8  28.1  68.8                      
1951-01-09T18:00:00+00:00 76.5  73.2  49.8  51.1  65.4  78.9  62.7  77.6  48.6  56.2  29.6  68.0                      
1951-01-09T21:00:00+00:00 80.4  72.5  51.8  53.2  65.5  81.0  66.2  77.6  50.6  56.3  39.2  69.3                      
1951-01-10T00:00:00+00:00 84.4  74.0  53.1  54.4  66.3  81.9  65.3  78.4  51.5  57.1  42.1  70.8                      
1951-01-10T03:00:00+00:00 72.1  70.8  43.3  41.4  64.3  80.1  64.7  77.5  36.9  54.3  36.1  60.2                      
1951-01-10T06:00:00+00:00 74.3  72.7  46.4  44.5  66.3  82.5  66.3  79.2  40.2  56.3  37.3  63.6                      
1951-01-10T09:00:00+00:00 75.0  71.5  43.6  41.7  64.9  80.0  64.4  78.0  38.1  54.9  36.8  61.1                      
1951-01-10T12:00:00+00:00 72.9  67.1  39.9  38.0  60.3  76.7  61.6  72.4  36.1  50.3  35.2  57.6                      
1951-01-10T15:00:00+00:00 77.8  61.5  35.5  33.6  56.2  74.0  59.9  68.3  32.5  46.2  41.0  49.9                      
1951-01-10T18:00:00+00:00 79.5  50.4  32.1  30.2  52.6  73.2  60.4  62.3  31.4  42.6  48.4  41.8                      
1951-01-10T21:00:00+00:00 86.9  45.6  34.0  32.1  51.0  73.7  61.2  59.3  36.3  41.0  57.1  40.9                      
1951-01-11T00:00:00+00:00 100.0 49.7  38.9  37.0  53.6  78.9  68.0  63.0  42.3  43.6  74.4  42.0                      
1951-01-11T03:00:00+00:00 99.5  57.8  43.4  41.3  59.8  83.8  77.3  70.3  48.8  48.9  98.5  51.6                      
1951-01-11T06:00:00+00:00 98.7  62.8  44.4  42.2  64.2  86.8  81.1  75.8  47.5  53.4  99.3  52.9                      
1951-01-11T09:00:00+00:00 96.2  56.3  40.2  38.1  60.9  82.8  78.2  69.2  43.7  50.1  97.8  46.4                      
1951-01-11T12:00:00+00:00 98.5  56.3  42.8  40.6  61.0  83.8  76.4  69.2  47.7  50.2  96.4  50.8                      
1951-01-11T15:00:00+00:00 94.4  55.7  36.3  34.2  55.7  78.1  70.4  66.2  38.6  44.9  93.2  47.9                      
1951-01-11T18:00:00+00:00 89.5  43.9  28.5  26.4  48.1  70.4  64.7  57.2  29.9  37.3  92.3  39.4                      
1951-01-11T21:00:00+00:00 87.8  42.3  27.4  25.2  45.7  67.7  61.6  55.0  30.4  34.9  88.1  37.8                      
1951-01-12T00:00:00+00:00 87.9  39.1  27.5  25.4  46.8  68.2  62.4  51.9  32.0  36.0  86.4  36.1                      
1951-01-12T03:00:00+00:00 93.2  42.8  48.8  53.7  69.8  84.8  85.5  61.8  62.2  65.8  91.7  31.5                      
1951-01-12T06:00:00+00:00 93.2  47.0  52.9  57.8  72.9  87.1  88.2  64.7  66.3  68.9  90.5  36.1                      
1951-01-12T09:00:00+00:00 94.7  55.8  60.5  65.5  75.3  88.7  88.0  71.1  73.6  71.3  90.5  46.2                      
1951-01-12T12:00:00+00:00 97.5  67.4  70.7  75.6  80.0  92.9  90.5  79.9  83.7  76.0  93.3  60.0                      
1951-01-12T15:00:00+00:00 99.9  77.9  78.4  83.4  90.6  99.6  97.8  92.6  90.3  86.6  95.0  70.3                      
1951-01-12T18:00:00+00:00 99.4  77.8  77.7  82.7  90.3  99.2  97.0  92.2  88.8  86.3  94.6  70.6                      
1951-01-12T21:00:00+00:00 98.3  75.6  75.5  80.4  88.1  98.1  98.6  90.8  85.9  84.1  98.7  67.9                      
1951-01-13T00:00:00+00:00 97.2  74.9  74.9  79.9  86.9  97.0  98.1  89.5  85.1  82.9  99.2  68.2                      
1951-01-13T03:00:00+00:00 99.4  79.5  71.7  76.0  80.9  95.7  89.9  90.4  81.4  74.7  93.4  84.2                      
1951-01-13T06:00:00+00:00 95.5  74.4  66.6  70.8  73.8  88.9  83.1  84.3  76.0  67.6  91.4  80.3                      
1951-01-13T09:00:00+00:00 92.3  75.4  65.9  70.2  73.3  86.9  80.6  85.1  74.1  67.1  88.0  81.8                      
1951-01-13T12:00:00+00:00 89.6  73.8  64.0  68.3  70.8  83.9  77.1  83.9  72.0  64.6  84.6  80.3                      
1951-01-13T15:00:00+00:00 85.0  75.6  63.6  67.9  71.4  82.1  74.9  84.6  71.3  65.2  75.9  82.1                      
1951-01-13T18:00:00+00:00 87.3  76.0  64.5  68.8  72.5  83.9  75.6  85.7  72.1  66.4  76.6  82.4                      
1951-01-13T21:00:00+00:00 85.9  75.9  64.7  69.0  72.0  83.5  74.5  85.2  72.2  65.8  74.3  83.3                      
1951-01-14T00:00:00+00:00 83.9  76.2  64.2  68.5  71.6  82.5  72.9  84.6  71.4  65.4  70.4  83.6                      
1951-01-14T03:00:00+00:00 84.0  68.4  49.1  50.6  62.3  80.4  64.0  75.8  50.2  52.8  47.5  66.4                      
1951-01-14T06:00:00+00:00 81.8  68.5  48.7  50.2  62.3  79.8  63.3  75.7  50.2  52.8  45.2  66.3                      
1951-01-14T09:00:00+00:00 79.9  69.2  48.5  50.0  63.6  80.4  64.4  76.6  49.2  54.1  43.2  66.2                      
1951-01-14T12:00:00+00:00 76.3  66.5  45.0  46.5  60.8  77.3  62.2  74.0  45.3  51.3  42.2  62.8                      
1951-01-14T15:00:00+00:00 74.4  59.2  39.2  40.8  54.3  71.7  58.0  67.3  40.8  44.8  43.7  54.7                      
1951-01-14T18:00:00+00:00 76.5  58.5  38.2  39.7  57.2  75.4  61.7  67.8  40.5  47.7  43.1  50.9                      
1951-01-14T21:00:00+00:00 79.1  54.2  37.1  38.6  54.0  75.1  62.6  62.6  39.8  44.5  52.0  46.1                      
1951-01-15T00:00:00+00:00 79.7  53.3  36.4  37.9  52.9  74.7  62.0  61.5  39.5  43.4  53.4  44.3                      
1951-01-15T03:00:00+00:00 76.8  58.5  36.3  31.0  53.0  71.2  56.4  64.2  27.9  42.5  63.3  45.3                      
1951-01-15T06:00:00+00:00 75.1  53.4  33.2  28.0  49.8  68.7  54.0  59.5  26.1  39.3  60.6  41.6                      
1951-01-15T09:00:00+00:00 73.0  49.5  30.0  24.7  46.7  66.0  51.8  55.9  22.4  36.2  60.8  38.5                      
1951-01-15T12:00:00+00:00 70.7  49.7  29.0  23.8  46.3  64.8  50.6  56.1  20.6  35.7  58.4  38.3                      
1951-01-15T15:00:00+00:00 70.8  48.3  28.9  23.6  46.0  65.4  51.0  55.1  21.8  35.5  57.1  37.2                      
1951-01-15T18:00:00+00:00 76.7  43.0  28.7  23.5  43.8  66.0  51.3  50.5  23.5  33.3  63.8  33.1                      
1951-01-15T21:00:00+00:00 80.9  42.6  30.0  24.7  44.4  67.9  53.9  50.7  25.8  33.9  70.9  31.7                      
1951-01-16T00:00:00+00:00 82.2  44.0  32.9  27.7  49.0  73.0  59.9  53.0  29.2  38.5  73.3  33.1                      
1951-01-16T03:00:00+00:00 83.1  49.5  35.5  30.6  52.6  82.7  84.5  56.1  32.1  40.8  92.4  39.4                      
1951-01-16T06:00:00+00:00 84.4  49.2  35.9  31.0  55.1  85.3  88.7  56.2  32.4  43.3  96.4  38.1                      
1951-01-16T09:00:00+00:00 85.7  47.6  34.9  30.0  56.3  86.3  92.0  54.9  31.9  44.5  99.9  35.7                      
1951-01-16T12:00:00+00:00 85.1  47.9  36.2  31.3  53.3  83.3  87.5  57.2  33.6  41.5  98.8  38.5                      
1951-01-16T15:00:00+00:00 79.4  49.3  35.9  31.0  55.1  83.6  88.8  57.7  30.6  43.2  97.3  39.2                      
1951-01-16T18:00:00+00:00 74.0  43.6  27.1  22.2  53.0  80.2  88.0  51.6  21.8  41.2  94.0  31.3                      
1951-01-16T21:00:00+00:00 69.7  32.6  18.2  13.3  40.7  70.5  76.2  40.1  14.0  28.9  89.0  22.3                      
1951-01-17T00:00:00+00:00 73.1  31.0  19.8  14.9  39.1  71.5  75.6  37.4  17.3  27.2  89.9  22.9                      
1951-01-17T03:00:00+00:00 64.6  24.9  17.4  15.0  28.4  40.4  36.2  26.3  10.4  24.9  48.1  17.0                      
1951-01-17T06:00:00+00:00 60.0  19.7  12.3  9.9 16.9  28.1  17.8  17.1  6.9 13.4  28.3  15.0                      
1951-01-17T09:00:00+00:00 58.7  19.4  10.0  7.6 15.7  24.9  15.6  18.2  5.2 12.2  23.8  15.4                      
1951-01-17T12:00:00+00:00 53.9  26.1  13.8  11.4  19.0  26.1  18.3  24.2  5.4 15.5  25.2  23.7                      
1951-01-17T15:00:00+00:00 61.0  40.3  25.3  22.9  29.0  36.7  27.0  37.1  13.6  25.5  36.3  35.5                      
1951-01-17T18:00:00+00:00 64.5  40.8  26.3  23.9  33.9  41.1  32.4  39.8  15.4  30.5  39.0  35.5                      
1951-01-17T21:00:00+00:00 63.5  38.4  24.5  22.0  30.1  36.5  27.0  36.4  15.4  26.6  32.4  34.5                      
1951-01-18T00:00:00+00:00 64.9  40.3  25.9  23.4  30.9  37.0  27.1  38.1  17.9  27.4  30.3  36.1                      
1951-01-18T03:00:00+00:00 70.1  26.6  17.6  14.0  21.5  47.1  27.1  27.6  24.6  10.5  27.6  26.9                      
1951-01-18T06:00:00+00:00 80.4  49.2  36.5  32.8  46.1  69.7  47.6  50.3  40.3  35.2  34.5  43.2                      
1951-01-18T09:00:00+00:00 83.0  56.1  38.8  35.1  55.3  76.6  59.6  61.8  41.0  44.4  43.8  46.2                      
1951-01-18T12:00:00+00:00 79.6  53.6  35.3  31.7  52.4  73.2  57.9  60.9  36.7  41.5  43.6  44.1                      
1951-01-18T15:00:00+00:00 79.2  53.0  33.4  29.7  50.2  69.9  55.6  59.9  35.0  39.3  44.5  43.3                      
1951-01-18T18:00:00+00:00 83.1  57.7  38.1  34.5  56.3  76.9  63.0  65.4  39.5  45.4  50.8  45.4                      
1951-01-18T21:00:00+00:00 83.2  57.2  41.3  37.6  59.1  81.1  68.2  64.7  43.0  48.2  54.7  45.7                      
1951-01-19T00:00:00+00:00 79.8  52.9  37.6  33.9  52.3  74.0  58.2  58.6  39.8  41.4  46.4  43.7                      
1951-01-19T03:00:00+00:00 75.4  49.9  34.0  29.7  45.6  60.2  43.1  54.2  30.5  36.6  36.6  42.2                      
1951-01-19T06:00:00+00:00 73.4  45.0  30.2  25.8  40.9  55.8  38.7  49.5  27.6  31.9  32.8  39.0                      
1951-01-19T09:00:00+00:00 70.0  41.8  26.8  22.4  37.5  52.1  35.6  46.8  24.2  28.5  30.5  36.0                      
1951-01-19T12:00:00+00:00 72.7  40.4  25.3  20.9  34.9  49.7  33.9  45.4  24.3  26.0  31.9  35.6                      
1951-01-19T15:00:00+00:00 76.3  43.7  28.3  24.0  39.5  54.2  38.1  49.0  25.8  30.5  38.1  38.0                      
1951-01-19T18:00:00+00:00 76.3  42.7  28.4  24.1  40.4  55.5  39.5  48.6  25.9  31.4  39.0  36.6                      
1951-01-19T21:00:00+00:00 74.4  44.6  29.1  24.7  42.2  56.6  39.8  49.2  25.9  33.2  35.6  37.0                      
1951-01-20T00:00:00+00:00 73.0  44.0  28.7  24.4  41.8  56.4  39.3  48.5  25.2  32.8  34.9  36.3                      
1951-01-20T03:00:00+00:00 75.1  44.8  29.6  25.7  40.8  65.9  54.8  46.5  29.1  30.2  50.9  37.9                      
1951-01-20T06:00:00+00:00 80.1  49.3  35.2  31.3  49.4  76.1  65.9  52.7  34.5  38.8  58.6  40.3                      
1951-01-20T09:00:00+00:00 82.2  50.3  37.2  33.3  52.8  80.1  73.8  55.3  36.5  42.2  66.8  40.6                      
1951-01-20T12:00:00+00:00 84.0  51.2  37.7  33.8  51.4  77.5  69.5  55.2  37.0  40.8  63.8  43.1                      
1951-01-20T15:00:00+00:00 83.7  50.3  35.4  31.5  48.1  72.6  64.4  54.5  33.5  37.5  62.8  42.6                      
1951-01-20T18:00:00+00:00 78.2  45.7  31.4  27.5  49.4  74.1  67.6  51.8  30.2  38.8  59.6  37.2                      
1951-01-20T21:00:00+00:00 76.8  38.2  28.2  24.3  45.9  74.9  71.6  44.8  28.2  35.3  68.0  29.8                      
1951-01-21T00:00:00+00:00 79.1  39.1  30.7  26.8  48.1  78.2  75.7  45.6  31.0  37.5  73.9  30.1                      
1951-01-21T03:00:00+00:00 79.7  44.6  35.0  30.2  51.1  79.9  82.8  52.1  30.8  39.6  81.3  36.5                      
1951-01-21T06:00:00+00:00 79.0  45.0  34.2  29.3  52.1  80.1  83.5  53.2  29.4  40.6  80.5  35.8                      
1951-01-21T09:00:00+00:00 76.8  40.8  29.9  25.0  49.4  77.0  81.7  50.2  25.4  37.9  79.4  31.6                      
1951-01-21T12:00:00+00:00 80.8  43.9  31.7  26.8  50.8  75.6  81.2  55.5  27.0  39.3  80.9  35.9                      
1951-01-21T15:00:00+00:00 78.8  45.0  29.7  24.8  44.2  69.1  70.8  52.5  23.4  32.7  76.5  38.6                      
1951-01-21T18:00:00+00:00 70.0  30.1  18.7  13.8  32.5  60.4  61.4  36.8  14.7  21.0  68.0  26.2                      
1951-01-21T21:00:00+00:00 75.5  32.4  25.0  20.1  37.5  68.2  68.6  37.9  22.9  26.0  73.1  28.0                      
1951-01-22T00:00:00+00:00 75.4  41.2  28.1  23.3  43.7  70.0  69.7  47.3  24.1  32.2  68.0  33.1                      
1951-01-22T03:00:00+00:00 76.6  41.6  29.4  27.4  59.3  78.5  72.6  50.4  35.3  52.3  57.7  30.9                      
1951-01-22T06:00:00+00:00 76.8  46.7  31.6  29.6  63.0  80.6  75.1  55.8  36.4  56.0  57.1  34.6                      
1951-01-22T09:00:00+00:00 80.4  51.2  36.3  34.3  67.8  85.9  80.6  60.9  40.7  60.8  61.8  38.7                      
1951-01-22T12:00:00+00:00 87.4  58.1  41.9  39.9  73.1  87.1  83.9  70.9  47.2  66.2  65.7  46.2                      
1951-01-22T15:00:00+00:00 87.2  63.9  46.9  44.9  72.5  87.9  79.7  74.1  48.7  65.5  64.2  54.2                      
1951-01-22T18:00:00+00:00 85.1  60.9  38.8  36.7  67.2  83.2  76.8  70.6  40.5  60.2  66.9  46.6                      
1951-01-22T21:00:00+00:00 76.2  57.7  33.8  31.7  64.4  77.7  72.0  66.9  35.6  57.4  55.8  42.7                      
1951-01-23T00:00:00+00:00 77.2  61.9  38.9  36.9  72.0  85.6  80.3  71.9  40.6  65.0  56.6  46.1                      
1951-01-23T03:00:00+00:00 81.2  73.6  58.3  58.4  78.9  88.7  86.4  84.5  69.2  76.2  68.9  46.2                      
1951-01-23T06:00:00+00:00 84.0  78.1  61.2  61.3  81.9  91.7  89.2  88.7  71.4  79.2  73.3  49.1                      
1951-01-23T09:00:00+00:00 86.2  83.2  64.4  64.5  84.2  93.6  90.8  93.2  74.3  81.5  75.6  54.0                      
1951-01-23T12:00:00+00:00 85.8  74.5  58.2  58.3  74.6  84.0  81.5  85.7  71.0  71.9  72.1  48.9                      
1951-01-23T15:00:00+00:00 87.4  77.6  60.8  60.9  73.4  82.4  78.3  86.5  72.5  70.7  69.9  54.3                      
1951-01-23T18:00:00+00:00 90.0  79.0  61.5  61.6  75.4  83.8  79.9  88.6  73.2  72.7  72.3  54.6                      
1951-01-23T21:00:00+00:00 83.8  77.8  59.4  59.4  76.1  83.1  79.7  88.6  70.3  73.4  65.7  52.5                      
1951-01-24T00:00:00+00:00 83.3  80.1  61.8  61.9  78.1  84.5  81.3  90.5  72.5  75.4  65.5  55.5                      
1951-01-24T03:00:00+00:00 86.6  71.0  64.8  64.8  72.8  87.0  76.3  82.5  76.0  63.6  52.3  66.5                      
1951-01-24T06:00:00+00:00 85.9  67.2  62.6  62.7  68.2  83.4  71.3  76.2  75.3  59.0  48.4  65.7                      
1951-01-24T09:00:00+00:00 86.2  67.6  63.5  63.6  69.0  83.6  70.8  76.6  75.9  59.8  46.3  66.8                      
1951-01-24T12:00:00+00:00 82.6  56.5  55.7  55.8  58.0  74.8  62.5  64.8  69.5  48.8  45.2  58.8                      
1951-01-24T15:00:00+00:00 87.9  62.0  61.7  61.8  65.0  81.3  68.7  71.4  76.3  55.8  47.1  62.7                      
1951-01-24T18:00:00+00:00 86.5  58.0  58.2  58.3  61.0  78.6  66.5  66.6  72.6  51.8  48.5  59.4                      
1951-01-24T21:00:00+00:00 81.2  55.1  54.5  54.5  56.4  73.6  60.9  62.7  68.2  47.2  43.6  57.5                      
1951-01-25T00:00:00+00:00 78.9  54.9  53.1  53.1  56.0  72.8  60.1  62.7  66.0  46.9  42.5  56.2                      
1951-01-25T03:00:00+00:00 73.0  51.1  33.0  29.6  47.0  64.1  56.9  53.7  27.8  36.0  47.2  47.9                      
1951-01-25T06:00:00+00:00 68.7  35.8  22.8  19.4  36.9  57.8  51.2  39.5  19.7  25.9  45.2  34.1                      
1951-01-25T09:00:00+00:00 71.2  26.1  20.6  17.2  32.3  58.3  51.6  30.3  21.0  21.4  49.9  25.8                      
1951-01-25T12:00:00+00:00 75.9  34.8  27.9  24.6  45.0  65.6  63.5  42.3  30.2  34.1  52.7  32.2                      
1951-01-25T15:00:00+00:00 86.4  51.7  39.4  36.0  57.4  76.1  71.3  59.6  37.2  46.4  60.7  43.8                      
1951-01-25T18:00:00+00:00 80.0  55.3  36.9  33.5  63.0  80.7  77.5  63.0  30.6  52.0  63.1  41.1                      
1951-01-25T21:00:00+00:00 82.0  51.8  37.2  33.8  62.8  84.3  83.2  61.2  32.7  51.9  72.2  36.9                      
1951-01-26T00:00:00+00:00 80.4  44.3  33.1  29.7  49.3  72.5  69.0  50.9  30.2  38.4  69.9  34.8                      
1951-01-26T03:00:00+00:00 78.4  43.1  31.1  27.4  44.2  65.5  53.0  49.3  28.7  33.6  67.0  33.7                      
1951-01-26T06:00:00+00:00 80.2  42.8  30.2  26.5  42.3  64.2  50.2  48.7  28.0  31.7  67.6  32.6                      
1951-01-26T09:00:00+00:00 81.8  44.0  31.2  27.5  42.6  64.2  49.7  50.2  29.4  32.0  67.8  34.5                      
1951-01-26T12:00:00+00:00 80.1  47.0  31.4  27.7  43.9  62.5  48.9  51.5  26.5  33.3  65.1  39.8                      
1951-01-26T15:00:00+00:00 79.3  50.0  33.7  30.0  45.8  63.9  50.2  53.3  29.0  35.2  61.8  42.9                      
1951-01-26T18:00:00+00:00 81.3  45.2  32.9  29.2  44.7  64.8  49.1  50.2  30.2  34.1  61.8  38.2                      
1951-01-26T21:00:00+00:00 80.5  40.4  29.6  25.9  41.8  62.2  46.5  47.1  27.6  31.2  60.9  34.4                      
1951-01-27T00:00:00+00:00 79.3  40.1  30.0  26.3  42.2  63.8  48.8  46.2  27.9  31.6  63.4  32.4                      
1951-01-27T03:00:00+00:00 77.8  41.1  31.6  26.9  41.4  55.8  45.0  48.0  27.1  31.8  51.2  35.7                      
1951-01-27T06:00:00+00:00 76.4  39.6  30.0  25.3  40.2  54.9  44.1  46.5  25.2  30.6  50.4  34.2                      
1951-01-27T09:00:00+00:00 76.4  41.3  29.5  24.8  40.5  54.7  44.3  47.4  24.0  30.9  51.3  33.6                      
1951-01-27T12:00:00+00:00 79.4  42.7  33.7  29.1  42.2  56.8  46.1  50.5  29.1  32.6  52.0  39.0                      
1951-01-27T15:00:00+00:00 74.3  44.1  29.7  25.0  40.9  53.6  44.8  48.7  23.1  31.3  48.2  36.4                      
1951-01-27T18:00:00+00:00 64.0  42.5  21.0  16.3  41.1  50.2  43.2  49.0  10.6  31.5  41.5  29.2                      
1951-01-27T21:00:00+00:00 62.6  48.0  25.6  20.9  46.9  54.0  49.9  55.3  13.9  37.3  44.5  35.9                      
1951-01-28T00:00:00+00:00 67.3  38.9  24.1  19.4  43.1  53.4  50.7  47.2  16.0  33.5  50.9  33.4                      
1951-01-28T03:00:00+00:00 58.2  35.4  24.6  18.9  41.3  46.5  47.4  39.5  13.2  32.0  49.7  27.4                      
1951-01-28T06:00:00+00:00 58.2  35.7  23.2  17.5  40.2  45.0  44.9  38.9  11.4  30.9  49.1  25.5                      
1951-01-28T09:00:00+00:00 58.5  39.1  24.5  18.7  41.1  45.1  42.5  41.3  11.5  31.9  46.7  26.4                      
1951-01-28T12:00:00+00:00 61.0  38.2  25.0  19.3  37.5  42.7  36.8  41.3  14.3  28.3  40.5  27.6                      
1951-01-28T15:00:00+00:00 61.8  41.8  27.1  21.3  38.2  43.0  37.0  43.2  16.4  29.0  38.6  31.0                      
1951-01-28T18:00:00+00:00 59.3  40.1  23.9  18.2  37.4  41.8  35.9  42.1  12.4  28.2  37.3  27.8                      
1951-01-28T21:00:00+00:00 60.4  43.2  28.8  23.0  41.0  44.7  38.7  45.5  17.4  31.7  38.0  32.8                      
1951-01-29T00:00:00+00:00 60.7  45.9  30.2  24.4  43.7  46.1  41.2  49.1  18.2  34.5  38.6  34.9                      
1951-01-29T03:00:00+00:00 68.6  41.2  20.2  16.5  41.3  56.0  54.2  46.9  16.1  31.4  55.8  30.3                      
1951-01-29T06:00:00+00:00 69.3  39.5  20.1  16.4  41.4  55.9  55.3  44.8  17.0  31.5  56.0  31.1                      
1951-01-29T09:00:00+00:00 73.0  34.5  18.3  14.6  38.2  54.4  54.4  40.3  17.4  28.3  60.5  28.2                      
1951-01-29T12:00:00+00:00 86.9  43.3  33.9  30.2  47.3  67.5  63.5  47.8  35.4  37.4  72.7  42.3                      
1951-01-29T15:00:00+00:00 96.0  55.4  52.9  49.2  57.9  81.5  73.2  58.7  54.5  48.0  79.5  60.0                      
1951-01-29T18:00:00+00:00 99.0  41.3  43.2  39.5  53.1  78.3  74.0  47.7  48.7  43.2  84.2  47.5                      
1951-01-29T21:00:00+00:00 99.4  31.4  41.7  38.0  49.5  78.9  75.0  38.5  50.1  39.6  87.6  42.1                      
1951-01-30T00:00:00+00:00 96.1  40.5  43.7  40.0  54.4  79.9  73.7  47.5  48.4  44.5  80.7  44.0                      
1951-01-30T03:00:00+00:00 88.1  29.0  28.7  25.4  40.4  75.0  69.8  37.4  36.1  31.6  81.0  29.2                      
1951-01-30T06:00:00+00:00 88.2  30.2  31.8  28.5  41.1  78.7  71.5  32.2  40.3  32.2  82.6  30.9                      
1951-01-30T09:00:00+00:00 89.2  48.8  39.0  35.7  60.9  90.4  84.5  54.0  42.0  52.1  82.1  39.5                      
1951-01-30T12:00:00+00:00 88.9  51.8  38.6  35.3  58.7  84.7  79.3  60.6  42.0  49.9  78.1  42.7                      
1951-01-30T15:00:00+00:00 88.5  41.6  31.4  28.1  44.0  71.4  66.4  49.2  35.9  35.2  77.9  39.1                      
1951-01-30T18:00:00+00:00 85.0  41.5  28.4  25.1  50.8  77.0  74.9  50.4  31.2  42.0  79.0  33.1                      
1951-01-30T21:00:00+00:00 78.3  41.8  28.0  24.7  54.3  80.9  80.5  50.3  30.0  45.5  77.5  30.5                      
1951-01-31T00:00:00+00:00 82.3  52.1  37.8  34.5  62.2  89.2  87.4  59.5  39.5  53.4  81.1  39.2                      
1951-01-31T03:00:00+00:00 85.1  49.1  41.5  39.9  58.8  80.9  80.7  57.1  43.1  49.1  79.8  40.0                      
1951-01-31T06:00:00+00:00 84.2  47.4  39.6  38.0  54.8  76.7  76.8  55.4  41.5  45.2  79.3  38.9                      
1951-01-31T09:00:00+00:00 80.9  42.2  34.5  32.9  48.0  69.9  69.3  49.3  37.2  38.3  75.8  33.9                      
1951-01-31T12:00:00+00:00 70.7  42.7  27.0  25.3  41.2  59.2  57.9  48.5  27.1  31.5  62.5  34.0                      
1951-01-31T15:00:00+00:00 72.8  50.5  32.2  30.6  46.8  62.0  60.4  55.3  30.2  37.1  61.8  44.7                      
1951-01-31T18:00:00+00:00 72.4  51.5  33.0  31.4  47.8  63.6  59.9  56.4  31.2  38.2  58.7  43.6                      
1951-01-31T21:00:00+00:00 70.3  50.1  32.9  31.3  46.7  63.2  59.6  55.1  31.0  37.0  57.7  42.5                      
1951-02-01T00:00:00+00:00 69.4  55.2  36.0  34.4  50.2  64.9  61.1  59.8  33.6  40.5  54.3  47.2                      
1951-02-01T03:00:00+00:00 72.7  56.8  39.8  37.8  51.0  65.7  54.0  59.8  36.6  42.2  43.2  49.3                      
1951-02-01T06:00:00+00:00 75.6  50.6  38.3  36.3  47.8  65.6  53.7  53.7  37.0  39.0  47.4  44.1                      
1951-02-01T09:00:00+00:00 75.8  47.1  35.3  33.3  45.0  64.0  52.6  50.6  34.6  36.2  50.3  39.6                      
1951-02-01T12:00:00+00:00 78.8  44.2  32.7  30.7  41.4  60.1  50.1  47.6  34.4  32.7  51.4  36.9                      
1951-02-01T15:00:00+00:00 74.6  42.1  29.6  27.6  41.3  58.2  47.8  47.1  29.6  32.5  44.9  35.4                      
1951-02-01T18:00:00+00:00 68.3  39.8  27.6  25.5  42.8  60.5  49.6  44.1  25.1  34.0  42.5  30.0                      
1951-02-01T21:00:00+00:00 64.3  39.0  23.8  21.7  47.2  63.8  57.7  45.1  18.5  38.4  48.0  24.7                      
1951-02-02T00:00:00+00:00 61.7  30.9  16.8  14.8  40.9  58.1  55.6  38.4  12.5  32.2  51.6  17.3                      
1951-02-02T03:00:00+00:00 53.8  33.1  20.6  15.3  37.2  41.3  47.5  37.1  11.3  33.3  47.6  20.5                      
1951-02-02T06:00:00+00:00 51.9  28.8  17.7  12.5  32.3  37.6  43.0  32.6  9.1 28.4  45.4  18.0                      
1951-02-02T09:00:00+00:00 50.7  23.1  14.4  9.2 25.8  32.8  38.0  26.3  7.5 21.9  44.7  15.0                      
1951-02-02T12:00:00+00:00 59.0  19.0  14.8  9.5 17.3  27.9  28.9  19.8  9.8 13.4  46.9  17.1                      
1951-02-02T15:00:00+00:00 62.2  45.1  37.1  31.8  37.8  44.2  42.6  42.9  28.4  33.9  44.3  44.5                      
1951-02-02T18:00:00+00:00 62.1  39.7  28.9  23.7  36.1  40.1  41.1  41.3  20.9  32.2  44.5  35.6                      
1951-02-02T21:00:00+00:00 49.2  28.6  16.5  11.3  23.7  26.5  28.1  29.8  8.6 19.8  31.2  24.2                      
1951-02-03T00:00:00+00:00 46.3  28.4  15.6  10.4  23.4  25.6  28.0  29.5  7.5 19.5  29.3  24.1                      
1951-02-03T03:00:00+00:00 48.4  31.0  20.0  13.9  25.7  24.7  29.3  32.1  11.3  20.9  27.3  26.8                      
1951-02-03T06:00:00+00:00 48.7  30.6  20.1  14.0  24.9  24.2  28.0  31.3  11.9  20.2  25.7  27.2                      
1951-02-03T09:00:00+00:00 46.7  28.5  18.0  11.9  22.6  21.8  25.5  28.9  10.2  17.9  22.3  25.0                      
1951-02-03T12:00:00+00:00 55.3  26.7  22.8  16.6  20.0  22.6  24.3  26.2  18.0  15.3  27.6  30.4                      
1951-02-03T15:00:00+00:00 66.9  50.7  46.6  40.4  40.5  45.7  42.9  44.2  37.3  35.8  43.0  51.2                      
1951-02-03T18:00:00+00:00 65.4  41.5  34.6  28.4  37.4  39.4  40.9  41.1  26.3  32.7  42.3  39.4                      
1951-02-03T21:00:00+00:00 52.5  29.4  19.3  13.2  24.8  25.7  29.4  30.2  11.9  20.1  31.2  23.2                      
1951-02-04T00:00:00+00:00 53.3  29.9  21.6  15.5  26.2  28.7  31.1  29.9  14.8  21.4  32.4  23.2                      
1951-02-04T03:00:00+00:00 58.6  22.5  14.4  11.0  24.3  42.2  35.3  26.8  13.8  15.1  36.5  16.5                      
1951-02-04T06:00:00+00:00 63.1  13.4  10.3  6.9 22.4  46.1  39.4  15.4  14.3  13.2  42.4  5.6                     
1951-02-04T09:00:00+00:00 67.2  17.6  20.6  17.2  30.2  52.4  48.6  20.5  26.6  21.0  46.0  16.4                      
1951-02-04T12:00:00+00:00 81.3  50.1  38.5  35.1  53.9  65.7  65.5  56.3  41.9  44.7  55.4  39.6                      
1951-02-04T15:00:00+00:00 75.9  57.8  42.1  38.7  51.2  64.4  57.5  60.7  38.6  42.0  51.4  49.2                      
1951-02-04T18:00:00+00:00 71.9  65.4  43.0  39.6  53.1  61.6  54.1  68.1  37.5  43.9  44.1  56.9                      
1951-02-04T21:00:00+00:00 68.9  67.8  45.0  41.6  55.8  62.9  54.7  70.5  38.6  46.6  38.9  61.1                      
1951-02-05T00:00:00+00:00 67.1  68.2  43.5  40.2  55.8  61.5  53.6  71.3  36.4  46.6  35.4  62.4                      
1951-02-05T03:00:00+00:00 63.3  63.7  39.7  38.2  56.1  60.5  52.1  71.1  35.1  46.7  30.3  57.8                      
1951-02-05T06:00:00+00:00 60.5  63.2  38.8  37.2  55.6  60.0  52.2  70.7  34.3  46.3  28.2  55.7                      
1951-02-05T09:00:00+00:00 57.9  58.8  33.3  31.8  51.1  56.7  48.6  65.5  29.1  41.8  26.6  50.0                      
1951-02-05T12:00:00+00:00 59.0  55.3  29.9  28.3  47.4  53.6  47.2  62.6  26.7  38.1  28.8  44.0                      
1951-02-05T15:00:00+00:00 65.9  58.7  35.7  34.1  50.7  58.6  50.2  66.2  32.7  41.4  34.4  48.3                      
1951-02-05T18:00:00+00:00 60.8  61.1  35.4  33.8  53.1  58.6  50.4  68.9  30.3  43.8  29.7  50.8                      
1951-02-05T21:00:00+00:00 53.1  59.5  30.2  28.6  52.1  56.1  50.1  68.4  23.8  42.8  25.9  45.0                      
1951-02-06T00:00:00+00:00 52.9  60.7  30.9  29.3  52.9  56.5  50.3  69.7  23.4  43.6  25.4  46.5                      
1951-02-06T03:00:00+00:00 56.6  65.0  34.4  34.7  53.6  60.4  51.8  73.5  29.2  44.6  29.6  51.6                      
1951-02-06T06:00:00+00:00 61.2  66.5  39.1  39.5  56.0  63.3  53.9  74.0  36.4  47.0  30.2  57.3                      
1951-02-06T09:00:00+00:00 63.0  64.6  36.1  36.5  54.0  62.2  52.7  72.5  33.7  45.0  32.6  52.4                      
1951-02-06T12:00:00+00:00 66.0  64.0  34.7  35.1  52.7  60.8  50.6  71.5  31.9  43.7  31.8  50.6                      
1951-02-06T15:00:00+00:00 64.2  64.9  36.4  36.7  53.3  61.3  50.5  71.8  33.6  44.3  29.6  51.6                      
1951-02-06T18:00:00+00:00 70.1  64.0  34.9  35.3  52.9  62.9  52.1  71.9  33.0  44.0  35.8  46.2                      
1951-02-06T21:00:00+00:00 73.2  62.1  33.3  33.6  50.6  62.9  52.9  70.2  32.6  41.6  41.1  41.3                      
1951-02-07T00:00:00+00:00 75.7  54.5  37.8  38.2  46.2  59.5  49.7  61.9  42.4  37.3  39.1  47.1                      
1951-02-07T03:00:00+00:00 76.4  44.9  34.4  31.6  42.6  53.6  48.3  47.7  41.0  34.4  40.7  42.1                      
1951-02-07T06:00:00+00:00 77.9  26.4  33.6  30.8  35.4  50.1  43.7  28.2  46.8  27.1  36.7  43.7                      
1951-02-07T09:00:00+00:00 77.7  18.6  26.0  23.2  30.8  48.9  43.4  23.1  42.2  22.5  36.1  33.8                      
1951-02-07T12:00:00+00:00 66.1  29.5  19.2  16.4  30.7  41.6  34.4  28.2  24.7  22.4  29.0  29.2                      
1951-02-07T15:00:00+00:00 65.4  48.2  29.4  26.6  39.0  47.9  38.9  47.2  32.1  30.7  29.0  40.1                      
1951-02-07T18:00:00+00:00 70.6  58.8  33.6  30.7  47.2  54.4  44.9  59.4  34.2  39.0  34.5  43.5                      
1951-02-07T21:00:00+00:00 70.4  60.0  34.2  31.4  49.9  55.7  46.8  62.3  33.6  41.6  33.8  44.1                      
1951-02-08T00:00:00+00:00 70.4  56.6  33.3  30.5  49.6  56.0  48.0  59.3  33.1  41.3  35.1  42.4                      
1951-02-08T03:00:00+00:00 69.1  46.8  31.8  29.3  49.3  59.2  54.5  54.1  29.7  42.0  39.1  38.5                      
1951-02-08T06:00:00+00:00 65.8  41.3  27.3  24.7  48.3  59.4  57.8  50.3  25.1  40.9  42.8  31.2                      
1951-02-08T09:00:00+00:00 66.6  41.8  27.5  25.0  50.6  62.1  61.1  51.1  25.4  43.2  45.8  28.4                      
1951-02-08T12:00:00+00:00 67.8  41.1  26.2  23.7  40.5  53.2  47.3  49.3  25.8  33.2  42.9  29.6                      
1951-02-08T15:00:00+00:00 61.2  51.6  31.5  29.0  41.7  50.8  44.3  54.9  27.4  34.3  33.3  45.2                      
1951-02-08T18:00:00+00:00 55.4  56.6  31.3  28.8  47.0  53.3  46.5  60.7  24.7  39.6  26.3  47.1                      
1951-02-08T21:00:00+00:00 53.8  60.6  32.8  30.3  49.5  55.3  47.8  65.5  24.4  42.1  23.9  48.7                      
1951-02-09T00:00:00+00:00 52.6  62.2  34.8  32.3  51.5  57.1  49.7  68.0  25.6  44.1  25.1  50.4                      
1951-02-09T03:00:00+00:00 53.2  62.0  29.9  28.9  51.5  56.9  49.7  67.7  21.3  44.3  25.8  44.5                      
1951-02-09T06:00:00+00:00 63.8  48.3  23.4  22.4  45.8  55.4  48.2  59.0  20.4  38.7  33.1  29.8                      
1951-02-09T09:00:00+00:00 56.3  33.9  15.4  14.4  38.5  50.3  44.8  42.4  10.8  31.3  32.7  18.4                      
1951-02-09T12:00:00+00:00 59.2  33.5  22.3  21.3  35.8  48.3  40.8  37.7  20.2  28.7  31.4  33.5                      
1951-02-09T15:00:00+00:00 75.1  53.2  38.3  37.3  48.9  61.6  50.9  58.0  37.6  41.8  37.7  49.0                      
1951-02-09T18:00:00+00:00 80.2  55.9  41.8  40.8  55.3  67.9  58.6  62.2  41.3  48.2  43.7  49.8                      
1951-02-09T21:00:00+00:00 82.4  51.7  42.8  41.8  53.7  67.8  57.9  57.7  44.1  46.6  45.3  49.6                      
1951-02-10T00:00:00+00:00 81.8  54.4  43.3  42.3  55.7  68.0  59.5  61.6  44.1  48.6  45.1  51.7                      
1951-02-10T03:00:00+00:00 79.4  77.5  73.5  71.2  77.7  80.4  77.0  82.4  68.6  72.8  66.0  76.4                      
1951-02-10T06:00:00+00:00 88.6  92.0  86.9  84.7  90.4  90.5  85.2  97.0  81.9  85.5  69.1  92.1                      
1951-02-10T09:00:00+00:00 95.2  95.4  90.5  88.3  92.7  94.2  87.5  98.9  87.1  87.8  71.8  94.5                      
1951-02-10T12:00:00+00:00 94.6  93.6  89.7  87.5  90.4  92.6  84.8  96.5  86.5  85.5  70.9  93.5                      
1951-02-10T15:00:00+00:00 95.7  93.4  90.2  88.0  90.4  92.9  85.1  96.1  86.9  85.5  72.6  94.1                      
1951-02-10T18:00:00+00:00 94.1  93.2  89.7  87.5  90.5  92.4  84.9  96.1  86.1  85.6  72.0  94.1                      
1951-02-10T21:00:00+00:00 96.0  94.0  89.9  87.7  91.8  93.1  86.9  97.4  86.7  86.9  73.8  94.0                      
1951-02-11T00:00:00+00:00 96.5  94.0  89.7  87.5  91.9  93.2  87.2  97.7  86.4  87.0  74.8  93.7                      
1951-02-11T03:00:00+00:00 99.6  91.7  86.0  83.4  84.7  90.4  87.0  96.9  87.4  81.2  70.7  91.2                      
1951-02-11T06:00:00+00:00 97.0  91.9  85.0  82.4  83.9  89.2  85.2  97.5  86.4  80.4  66.6  90.6                      
1951-02-11T09:00:00+00:00 92.4  88.4  81.7  79.1  79.3  84.8  80.7  93.5  82.9  75.9  62.8  88.5                      
1951-02-11T12:00:00+00:00 85.5  84.3  78.8  76.2  73.6  80.2  75.9  87.1  78.8  70.1  60.7  85.5                      
1951-02-11T15:00:00+00:00 85.4  84.6  79.2  76.6  75.0  81.3  77.7  88.2  79.0  71.6  60.3  86.8                      
1951-02-11T18:00:00+00:00 90.7  87.8  81.5  78.9  79.3  84.7  82.0  93.5  82.6  75.8  63.2  88.2                      
1951-02-11T21:00:00+00:00 82.5  73.6  69.9  67.3  66.0  73.5  71.5  77.8  71.3  62.5  59.5  76.9                      
1951-02-12T00:00:00+00:00 80.0  68.5  68.4  65.7  62.8  71.6  70.2  72.8  70.6  59.3  59.4  74.7                      
1951-02-12T03:00:00+00:00 85.8  66.4  70.0  70.7  67.1  76.0  77.1  73.5  75.9  65.2  75.6  67.9                      
1951-02-12T06:00:00+00:00 84.2  70.5  68.6  69.3  70.4  77.0  79.0  79.2  72.0  68.5  76.4  67.3                      
1951-02-12T09:00:00+00:00 87.3  67.6  67.5  68.3  67.6  76.2  79.3  76.1  72.3  65.7  82.1  64.8                      
1951-02-12T12:00:00+00:00 87.7  74.0  74.7  75.4  72.2  79.7  79.5  81.1  78.9  70.3  77.6  71.9                      
1951-02-12T15:00:00+00:00 91.6  79.9  79.8  80.5  77.7  84.8  82.8  86.6  84.1  75.8  75.0  78.0                      
1951-02-12T18:00:00+00:00 90.2  83.3  80.8  81.6  83.5  87.8  87.2  91.8  84.1  81.6  72.8  80.1                      
1951-02-12T21:00:00+00:00 89.5  80.1  78.7  79.4  79.2  84.3  83.3  87.6  82.4  77.3  72.5  78.7                      
1951-02-13T00:00:00+00:00 91.7  81.6  79.3  80.1  81.3  85.5  85.2  90.6  83.1  79.3  74.2  79.4                      
1951-02-13T03:00:00+00:00 96.2  94.9  90.3  89.1  93.2  95.7  94.1  98.8  86.8  89.8  88.3  94.5                      
1951-02-13T06:00:00+00:00 96.1  94.2  89.8  88.6  92.7  95.0  94.0  98.5  86.2  89.3  88.7  94.2                      
1951-02-13T09:00:00+00:00 96.9  93.7  89.6  88.4  92.3  94.7  93.5  98.4  86.1  88.9  89.1  93.9                      
1951-02-13T12:00:00+00:00 97.1  92.6  89.1  87.9  91.4  94.2  92.9  97.8  85.8  88.0  90.1  92.8                      
1951-02-13T15:00:00+00:00 98.3  93.3  90.8  89.6  92.6  96.7  96.4  98.7  87.0  89.2  96.7  92.9                      
1951-02-13T18:00:00+00:00 100.0 91.6  88.8  87.6  90.1  94.1  94.1  96.7  85.5  86.7  97.2  90.2                      
1951-02-13T21:00:00+00:00 94.6  86.7  83.6  82.4  83.8  88.5  90.8  91.3  80.8  80.4  97.0  84.9                      
1951-02-14T00:00:00+00:00 86.5  78.6  75.3  74.1  74.7  79.3  82.0  83.1  72.6  71.3  90.5  77.9                      
1951-02-14T03:00:00+00:00 80.1  50.5  55.9  56.1  56.6  65.2  66.8  63.7  66.9  51.6  80.6  46.8                      
1951-02-14T06:00:00+00:00 76.1  58.8  59.2  59.5  64.5  69.2  71.6  73.2  66.7  59.5  77.2  53.2                      
1951-02-14T09:00:00+00:00 80.7  59.2  62.8  63.0  66.9  75.2  77.4  74.1  70.9  61.9  85.6  54.5                      
1951-02-14T12:00:00+00:00 87.0  68.8  72.3  72.5  76.5  81.9  81.6  81.9  81.1  71.5  83.6  64.5                      
1951-02-14T15:00:00+00:00 97.5  74.4  77.4  77.6  80.6  87.6  85.7  86.5  87.0  75.6  91.0  67.5                      
1951-02-14T18:00:00+00:00 93.7  72.1  74.1  74.3  78.6  84.8  84.0  85.7  83.2  73.6  87.3  65.6                      
1951-02-14T21:00:00+00:00 88.9  57.5  64.8  65.0  65.9  74.3  75.3  70.7  76.7  60.9  85.9  56.1                      
1951-02-15T00:00:00+00:00 91.0  69.0  70.2  70.4  72.7  78.9  78.5  82.6  79.9  67.7  85.5  62.2                      
1951-02-15T03:00:00+00:00 96.3  75.5  69.7  68.9  75.4  82.7  83.4  87.7  83.9  69.9  84.7  63.9                      
1951-02-15T06:00:00+00:00 98.1  72.8  68.6  67.7  71.3  80.5  79.6  83.4  82.4  65.7  89.5  62.7                      
1951-02-15T09:00:00+00:00 92.2  71.6  66.4  65.5  69.0  77.6  76.7  80.8  78.8  63.4  85.5  62.7                      
1951-02-15T12:00:00+00:00 85.9  71.1  64.6  63.8  67.2  74.6  72.7  79.1  75.9  61.6  77.2  63.2                      
1951-02-15T15:00:00+00:00 82.0  70.7  64.3  63.4  67.3  74.6  72.5  78.8  75.4  61.7  72.7  63.0                      
1951-02-15T18:00:00+00:00 77.3  64.8  57.1  56.3  62.4  70.7  69.8  73.3  68.4  56.8  71.0  54.0                      
1951-02-15T21:00:00+00:00 70.7  54.4  48.4  47.5  55.1  64.5  64.5  63.6  60.1  49.5  66.6  43.3                      
1951-02-16T00:00:00+00:00 69.2  49.5  45.1  44.3  53.2  62.6  62.3  59.8  56.6  47.6  64.9  39.1                      
1951-02-16T03:00:00+00:00 66.2  39.6  27.9  31.3  44.1  57.5  53.3  46.7  35.6  37.2  58.3  35.3                      
1951-02-16T06:00:00+00:00 65.3  39.4  27.4  30.8  43.2  56.6  53.4  46.0  34.8  36.4  60.6  33.2                      
1951-02-16T09:00:00+00:00 71.6  42.3  30.4  33.8  45.9  58.3  55.3  48.2  39.4  39.0  61.7  34.3                      
1951-02-16T12:00:00+00:00 75.5  54.4  34.9  38.2  51.2  62.1  59.9  58.2  44.9  44.3  60.5  45.4                      
1951-02-16T15:00:00+00:00 88.4  63.8  47.9  51.2  60.0  71.6  67.5  68.5  58.6  53.2  70.5  58.5                      
1951-02-16T18:00:00+00:00 85.5  61.9  46.9  50.3  61.1  73.0  72.0  69.9  57.3  54.2  75.6  54.6                      
1951-02-16T21:00:00+00:00 75.3  53.6  37.3  40.6  51.8  62.9  62.7  61.8  47.1  44.9  66.7  46.5                      
1951-02-17T00:00:00+00:00 68.8  53.5  34.6  38.0  52.1  62.1  61.9  62.2  41.6  45.2  64.2  44.5                      
1951-02-17T03:00:00+00:00 74.0  66.2  56.3  56.9  67.0  67.5  82.2  77.4  53.9  65.4  93.3  53.8                      
1951-02-17T06:00:00+00:00 79.3  77.7  65.9  66.5  79.3  77.2  88.1  89.5  61.5  77.7  94.6  63.5                      
1951-02-17T09:00:00+00:00 86.8  87.3  77.2  77.8  91.1  89.3  94.0  99.1  73.4  89.5  96.1  74.2                      
1951-02-17T12:00:00+00:00 96.2  91.3  86.7  87.2  93.5  94.3  96.3  98.9  87.7  91.9  98.1  82.6                      
1951-02-17T15:00:00+00:00 97.5  93.2  88.6  89.1  94.2  96.1  97.4  99.7  90.3  92.7  98.3  84.1                      
1951-02-17T18:00:00+00:00 99.6  94.7  91.8  92.4  95.4  99.4  99.8  100.0 94.2  93.9  100.0 85.0                      
1951-02-17T21:00:00+00:00 96.6  94.1  89.9  90.5  94.6  97.4  99.3  99.9  91.7  93.1  99.6  83.3                      
1951-02-18T00:00:00+00:00 97.8  94.6  91.3  91.8  95.4  98.8  100.0 100.0 93.4  93.8  100.0 84.0                      
1951-02-18T03:00:00+00:00 99.5  93.7  92.9  93.3  94.3  99.9  99.8  100.0 91.1  96.3  99.9  98.6                      
1951-02-18T06:00:00+00:00 99.6  93.2  92.6  93.0  94.0  99.8  99.9  100.0 90.7  96.0  99.9  98.2                      
1951-02-18T09:00:00+00:00 99.7  93.5  93.1  93.4  94.3  99.9  99.9  100.0 91.1  96.3  100.0 98.8                      
1951-02-18T12:00:00+00:00 99.8  93.7  93.5  93.8  94.6  100.0 100.0 100.0 91.6  96.5  100.0 99.1                      
1951-02-18T15:00:00+00:00 99.8  93.8  93.7  94.0  94.7  100.0 100.0 100.0 91.7  96.6  100.0 99.5                      
1951-02-18T18:00:00+00:00 100.0 93.4  92.8  93.1  93.8  99.8  99.7  100.0 90.8  95.8  100.0 98.7                      
1951-02-18T21:00:00+00:00 98.7  91.6  87.7  88.1  91.6  99.0  98.8  100.0 85.7  93.6  99.7  96.4                      
1951-02-19T00:00:00+00:00 98.2  91.8  86.9  87.2  91.8  98.9  98.8  100.0 84.7  93.8  99.7  95.7                      
1951-02-19T03:00:00+00:00 99.2  93.7  90.8  92.2  93.6  99.7  99.2  99.9  88.6  95.9  99.9  98.6                      
1951-02-19T06:00:00+00:00 100.0 95.0  93.8  95.2  95.2  100.0 99.9  99.9  91.5  97.5  100.0 99.7                      
1951-02-19T09:00:00+00:00 99.7  93.8  91.8  93.2  93.7  99.7  99.4  99.9  89.5  96.0  99.9  98.7                      
1951-02-19T12:00:00+00:00 100.0 94.2  92.9  94.4  94.3  99.9  99.7  99.9  90.6  96.6  100.0 98.9                      
1951-02-19T15:00:00+00:00 99.8  95.1  93.6  95.1  94.8  100.0 100.0 99.8  91.4  97.1  100.0 98.7                      
1951-02-19T18:00:00+00:00 99.8  94.9  93.1  94.6  94.5  99.9  100.0 99.8  91.1  96.8  100.0 98.0                      
1951-02-19T21:00:00+00:00 99.7  94.2  92.2  93.7  93.8  99.8  99.8  99.8  90.5  96.0  100.0 96.8                      
1951-02-20T00:00:00+00:00 98.7  90.3  87.6  89.1  89.7  99.3  98.9  99.4  85.7  92.0  100.0 94.9                      
1951-02-20T03:00:00+00:00 82.2  72.1  62.6  63.1  68.3  77.9  82.1  82.4  71.8  64.3  88.2  61.9                      
1951-02-20T06:00:00+00:00 75.4  74.5  62.2  62.8  65.5  71.3  69.3  80.5  70.6  61.5  68.3  66.3                      
1951-02-20T09:00:00+00:00 74.6  73.4  61.3  61.9  65.2  71.8  69.3  80.1  70.3  61.2  62.2  63.9                      
1951-02-20T12:00:00+00:00 73.8  73.4  61.3  61.9  65.1  71.6  68.6  79.8  70.5  61.1  58.3  63.4                      
1951-02-20T15:00:00+00:00 73.2  73.3  62.0  62.5  65.2  71.9  68.9  79.7  71.3  61.2  58.5  64.0                      
1951-02-20T18:00:00+00:00 74.2  73.0  62.0  62.6  64.9  71.8  70.0  79.8  71.6  60.8  61.5  64.0                      
1951-02-20T21:00:00+00:00 75.0  72.8  61.7  62.3  64.7  71.7  70.0  79.8  71.3  60.6  61.6  63.6                      
1951-02-21T00:00:00+00:00 76.3  73.1  62.1  62.7  65.2  72.4  70.3  80.4  70.8  61.1  63.2  64.5                      
1951-02-21T03:00:00+00:00 75.3  66.2  59.2  59.0  64.1  70.9  70.0  73.1  68.4  59.1  71.6  57.3                      
1951-02-21T06:00:00+00:00 76.4  66.3  58.2  58.0  64.7  71.5  70.9  73.4  68.1  59.7  73.5  54.3                      
1951-02-21T09:00:00+00:00 77.7  60.2  52.3  52.2  60.7  69.7  70.6  67.3  64.6  55.8  77.4  45.7                      
1951-02-21T12:00:00+00:00 79.8  52.1  49.7  49.5  56.3  67.2  69.0  60.0  64.6  51.3  79.5  41.8                      
1951-02-21T15:00:00+00:00 85.0  55.1  58.1  57.9  60.5  70.2  71.2  64.1  74.7  55.6  81.5  52.1                      
1951-02-21T18:00:00+00:00 96.8  47.3  61.8  61.7  56.1  70.4  68.6  54.7  84.4  51.1  88.9  54.3                      
1951-02-21T21:00:00+00:00 98.3  74.7  74.8  74.6  77.0  86.8  83.1  80.0  89.3  72.0  91.2  67.4                      
1951-02-22T00:00:00+00:00 99.8  80.5  79.2  79.0  86.2  94.8  94.0  90.3  92.8  81.2  95.6  70.8                      
1951-02-22T03:00:00+00:00 98.1  87.9  83.6  83.8  88.4  91.4  94.8  97.2  90.1  87.5  91.7  73.6                      
1951-02-22T06:00:00+00:00 96.1  86.4  81.9  82.0  86.2  88.4  91.0  95.3  88.5  85.2  86.6  72.5                      
1951-02-22T09:00:00+00:00 87.5  78.3  74.0  74.2  74.9  76.7  78.7  85.0  80.5  74.0  78.8  68.1                      
1951-02-22T12:00:00+00:00 81.7  72.0  69.5  69.7  67.8  70.3  70.3  77.3  77.3  66.8  72.4  63.7                      
1951-02-22T15:00:00+00:00 82.0  74.4  70.5  70.7  68.1  71.6  71.3  77.9  78.8  67.2  72.8  63.4                      
1951-02-22T18:00:00+00:00 84.0  75.2  68.2  68.4  69.1  72.5  75.4  83.1  75.0  68.1  81.7  60.2                      
1951-02-22T21:00:00+00:00 89.5  66.4  61.3  61.5  71.9  79.2  88.0  77.9  66.2  70.9  97.9  43.6                      
1951-02-23T00:00:00+00:00 81.4  67.9  56.5  56.7  63.0  67.0  70.6  75.6  60.1  62.0  86.5  45.1                      
1951-02-23T03:00:00+00:00 73.8  70.5  56.1  56.8  61.0  69.4  64.5  75.4  68.2  57.7  62.4  58.0                      
1951-02-23T06:00:00+00:00 71.5  67.7  53.9  54.6  57.6  66.5  61.5  71.8  66.9  54.4  58.1  56.9                      
1951-02-23T09:00:00+00:00 75.1  71.0  59.1  59.8  62.2  70.7  65.8  76.3  72.5  59.0  61.2  61.8                      
1951-02-23T12:00:00+00:00 78.9  72.2  62.4  63.1  63.6  72.4  67.1  77.4  76.8  60.4  63.8  65.0                      
1951-02-23T15:00:00+00:00 78.6  72.1  62.5  63.2  63.6  72.4  66.9  77.4  77.0  60.4  63.2  65.3                      
1951-02-23T18:00:00+00:00 78.0  71.8  62.4  63.1  63.2  72.2  67.0  77.1  76.9  60.0  62.7  65.1                      
1951-02-23T21:00:00+00:00 77.7  71.8  62.0  62.7  63.4  72.3  67.2  77.3  76.3  60.2  62.1  64.3                      
1951-02-24T00:00:00+00:00 78.5  72.1  62.1  62.8  63.9  72.7  67.5  77.7  76.2  60.7  62.3  63.9                      
1951-02-24T03:00:00+00:00 77.8  74.0  65.5  66.1  66.4  73.9  67.8  81.2  76.3  61.9  60.0  67.3                      
1951-02-24T06:00:00+00:00 77.5  74.2  65.5  66.1  66.6  74.0  68.0  81.4  76.1  62.1  60.4  67.2                      
1951-02-24T09:00:00+00:00 77.5  74.2  65.3  65.9  66.6  74.0  68.0  81.3  75.9  62.1  60.1  66.7                      
1951-02-24T12:00:00+00:00 77.4  73.9  65.0  65.6  66.4  73.8  67.9  81.0  76.4  61.9  58.9  66.7                      
1951-02-24T15:00:00+00:00 77.7  73.4  64.8  65.4  65.4  72.8  66.6  80.3  76.4  60.9  58.1  66.9                      
1951-02-24T18:00:00+00:00 75.8  73.2  64.2  64.8  65.2  72.5  66.6  80.2  74.8  60.8  57.5  66.1                      
1951-02-24T21:00:00+00:00 75.1  73.0  63.0  63.6  65.1  72.3  66.5  80.1  73.4  60.6  57.5  64.4                      
1951-02-25T00:00:00+00:00 74.5  73.0  62.4  63.0  65.2  72.4  66.6  80.3  72.7  60.7  57.4  63.6                      
1951-02-25T03:00:00+00:00 75.1  69.3  58.2  60.1  63.5  71.8  68.7  78.1  72.1  59.6  63.0  56.0                      
1951-02-25T06:00:00+00:00 74.9  69.5  57.9  59.7  63.8  72.2  69.3  78.4  71.7  60.0  62.9  55.1                      
1951-02-25T09:00:00+00:00 76.8  69.1  57.1  58.9  64.1  72.8  71.1  78.5  71.4  60.3  66.4  53.4                      
1951-02-25T12:00:00+00:00 79.4  69.3  59.2  61.0  64.6  73.2  70.5  78.4  74.3  60.8  66.5  56.2                      
1951-02-25T15:00:00+00:00 85.8  69.9  61.8  63.6  65.6  74.5  71.8  79.6  79.0  61.7  68.8  57.7                      
1951-02-25T18:00:00+00:00 91.6  67.9  60.9  62.7  62.9  73.5  71.4  77.5  80.1  59.0  75.5  55.6                      
1951-02-25T21:00:00+00:00 86.4  62.9  55.5  57.3  61.6  70.9  70.6  73.5  73.2  57.8  73.5  51.0                      
1951-02-26T00:00:00+00:00 86.6  59.6  57.0  58.8  58.8  69.7  70.1  68.4  75.9  54.9  76.3  54.9                      
1951-02-26T03:00:00+00:00 89.5  69.9  71.2  70.6  65.1  72.4  70.2  72.7  79.2  61.8  93.1  69.8                      
1951-02-26T06:00:00+00:00 96.3  75.8  77.0  76.4  71.0  79.1  75.9  79.7  84.6  67.7  99.6  73.1                      
1951-02-26T09:00:00+00:00 98.1  81.3  80.2  79.6  78.3  84.0  81.7  87.5  86.9  75.1  98.4  76.6                      
1951-02-26T12:00:00+00:00 95.2  81.8  79.4  78.7  80.3  83.5  82.1  88.8  85.6  77.1  93.4  77.1                      
1951-02-26T15:00:00+00:00 93.6  81.5  78.4  77.7  80.0  83.0  82.4  89.2  84.8  76.8  92.8  76.3                      
1951-02-26T18:00:00+00:00 88.4  77.6  74.8  74.1  73.1  77.0  75.1  83.0  81.1  69.9  87.4  73.6                      
1951-02-26T21:00:00+00:00 76.9  64.6  62.6  62.0  59.1  63.6  61.9  69.5  69.2  55.8  78.6  63.1                      
1951-02-27T00:00:00+00:00 72.6  48.5  49.2  48.6  46.7  55.8  55.6  54.6  56.2  43.4  81.1  46.0                      
1951-02-27T03:00:00+00:00 75.6  31.9  27.3  33.7  30.9  49.8  46.5  35.7  52.7  27.7  73.3  26.0                      
1951-02-27T06:00:00+00:00 65.0  25.7  19.8  26.1  21.9  38.4  35.4  28.1  44.8  18.7  62.9  21.3                      
1951-02-27T09:00:00+00:00 57.2  33.6  20.8  27.2  24.5  36.0  32.6  33.8  44.1  21.2  49.3  29.5                      
1951-02-27T12:00:00+00:00 80.3  53.4  42.0  48.4  46.8  57.6  52.0  55.6  65.2  43.6  67.2  47.7                      
1951-02-27T15:00:00+00:00 83.9  66.9  52.5  58.8  60.0  67.9  61.3  69.0  74.3  56.7  64.9  59.5                      
1951-02-27T18:00:00+00:00 80.3  63.7  53.1  59.4  57.2  67.8  59.4  64.8  74.5  53.9  63.7  60.1                      
1951-02-27T21:00:00+00:00 78.4  60.2  50.6  57.0  50.7  62.4  52.6  60.3  73.4  47.4  59.5  58.8                      
1951-02-28T00:00:00+00:00 81.4  61.0  50.9  57.2  51.0  62.7  53.4  61.6  74.8  47.7  61.5  58.9                      
1951-02-28T03:00:00+00:00 86.1  76.9  80.5  81.5  72.4  74.7  74.1  82.8  80.4  74.0  82.9  86.4                      
1951-02-28T06:00:00+00:00 85.5  77.2  80.4  81.3  73.4  74.7  74.7  83.8  79.5  74.9  82.9  86.4                      
1951-02-28T09:00:00+00:00 84.2  74.0  78.4  79.4  71.7  73.7  74.2  81.3  77.6  73.3  82.7  84.0                      
1951-02-28T12:00:00+00:00 93.0  80.3  83.3  84.2  78.2  79.0  78.8  86.5  82.9  79.8  85.6  87.8                      
1951-02-28T15:00:00+00:00 95.0  85.0  86.0  87.0  84.3  84.1  85.2  93.0  84.8  85.9  89.1  90.4                      
1951-02-28T18:00:00+00:00 90.9  82.2  84.8  85.7  81.8  82.1  83.2  90.7  82.8  83.4  88.0  89.3                      
1951-02-28T21:00:00+00:00 85.5  80.4  81.6  82.6  79.1  78.3  79.8  89.1  78.9  80.7  83.2  87.2                      
1951-03-01T00:00:00+00:00 88.4  81.2  82.8  83.8  79.9  79.0  79.9  89.8  80.5  81.5  84.3  88.4                      
1951-03-01T03:00:00+00:00 91.4  82.6  82.7  83.3  83.6  83.1  83.0  92.7  84.5  85.7  84.3  89.7                      
1951-03-01T06:00:00+00:00 93.7  81.6  83.2  83.8  82.9  83.8  83.0  91.1  86.0  85.0  85.6  89.9                      
1951-03-01T09:00:00+00:00 92.7  80.7  82.3  82.9  81.2  82.4  81.2  89.6  85.3  83.2  84.3  89.4                      
1951-03-01T12:00:00+00:00 89.7  80.1  80.4  81.0  80.9  81.0  80.4  89.8  83.1  82.9  80.6  88.6                      
1951-03-01T15:00:00+00:00 85.8  76.8  77.3  77.9  76.7  76.7  76.5  85.6  80.2  78.8  78.0  86.6                      
1951-03-01T18:00:00+00:00 80.5  71.4  73.6  74.2  69.6  70.9  69.4  78.7  75.5  71.7  74.1  83.2                      
1951-03-01T21:00:00+00:00 77.3  70.8  71.9  72.5  67.7  68.2  66.4  77.7  73.3  69.8  69.6  82.5                      
1951-03-02T00:00:00+00:00 74.9  69.5  69.5  70.1  65.6  66.0  63.9  75.9  70.6  67.7  66.4  80.2                      
1951-03-02T03:00:00+00:00 74.1  57.0  44.1  50.8  49.5  55.5  50.3  60.0  63.1  47.3  49.3  53.4                      
1951-03-02T06:00:00+00:00 74.1  50.6  39.5  46.3  43.0  51.0  46.9  53.5  59.9  40.8  53.2  48.3                      
1951-03-02T09:00:00+00:00 73.6  49.9  38.8  45.6  41.8  49.8  45.7  53.0  59.6  39.6  53.2  48.2                      
1951-03-02T12:00:00+00:00 75.6  56.7  43.1  49.8  47.1  51.6  48.1  59.3  64.2  44.9  53.6  53.2                      
1951-03-02T15:00:00+00:00 76.2  57.9  45.0  51.8  49.1  54.1  49.4  60.5  65.7  46.9  51.3  54.4                      
1951-03-02T18:00:00+00:00 73.8  49.5  40.7  47.4  43.1  52.0  46.9  51.7  62.5  40.9  51.3  48.8                      
1951-03-02T21:00:00+00:00 63.2  40.1  28.8  35.6  32.3  41.8  37.6  40.7  49.9  30.1  44.7  37.7                      
1951-03-03T00:00:00+00:00 61.5  30.9  22.3  29.1  25.5  37.1  33.7  31.6  44.4  23.3  47.1  29.6                      
1951-03-03T03:00:00+00:00 61.4  35.4  22.8  25.8  27.4  35.4  34.9  33.8  31.1  25.3  65.6  31.0                      
1951-03-03T06:00:00+00:00 60.4  29.2  18.8  21.8  21.6  31.2  30.8  27.6  28.5  19.5  65.5  25.1                      
1951-03-03T09:00:00+00:00 56.6  25.3  14.0  17.0  17.2  27.2  27.8  23.6  23.6  15.2  64.0  20.1                      
1951-03-03T12:00:00+00:00 68.0  33.2  23.1  26.1  19.5  30.9  27.4  30.4  36.7  17.5  67.3  33.0                      
1951-03-03T15:00:00+00:00 78.4  62.0  48.9  51.9  48.8  56.0  50.9  57.8  57.2  46.8  73.6  53.9                      
1951-03-03T18:00:00+00:00 85.1  60.2  45.5  48.5  54.7  62.6  62.0  60.6  53.1  52.7  87.1  50.1                      
1951-03-03T21:00:00+00:00 72.1  41.2  29.5  32.5  36.7  46.2  46.6  40.6  37.5  34.6  79.6  35.0                      
1951-03-04T00:00:00+00:00 71.0  49.7  34.4  37.4  41.5  48.9  48.4  47.6  40.9  39.5  76.8  42.1                      
1951-03-04T03:00:00+00:00 67.8  44.2  35.7  42.8  40.6  50.7  49.0  49.8  57.1  41.0  63.3  40.2                      
1951-03-04T06:00:00+00:00 66.7  41.4  34.9  41.9  36.0  46.5  43.8  45.8  57.7  36.3  58.4  40.5                      
1951-03-04T09:00:00+00:00 69.1  45.2  38.2  45.2  37.8  47.5  43.7  49.1  60.9  38.1  57.0  45.1                      
1951-03-04T12:00:00+00:00 73.1  54.5  45.2  52.3  47.7  53.7  51.6  59.4  67.5  48.0  59.3  52.6                      
1951-03-04T15:00:00+00:00 76.5  58.3  50.7  57.7  51.0  57.9  53.3  61.8  73.2  51.3  58.5  57.5                      
1951-03-04T18:00:00+00:00 83.0  56.3  52.2  59.2  52.1  61.2  56.9  61.7  76.0  52.4  66.3  57.6                      
1951-03-04T21:00:00+00:00 87.2  66.5  58.0  65.0  61.1  68.0  62.8  72.0  81.0  61.4  67.3  63.5                      
1951-03-05T00:00:00+00:00 92.1  71.6  62.9  70.0  67.8  74.7  69.7  77.2  85.9  68.1  71.7  67.0                      
1951-03-05T03:00:00+00:00 90.7  88.7  83.8  86.5  79.9  80.5  83.1  89.7  84.2  82.8  85.0  93.4                      
1951-03-05T06:00:00+00:00 89.4  84.0  80.8  83.5  74.0  75.9  78.5  84.7  81.5  76.9  86.8  90.8                      
1951-03-05T09:00:00+00:00 88.0  84.6  79.9  82.6  75.0  75.9  79.7  87.0  80.4  78.0  87.2  90.1                      
1951-03-05T12:00:00+00:00 89.6  87.5  81.6  84.3  79.7  79.5  84.8  90.8  81.9  82.6  89.8  91.3                      
1951-03-05T15:00:00+00:00 90.5  89.2  82.4  85.1  81.9  81.0  86.7  92.5  82.8  84.9  88.9  92.3                      
1951-03-05T18:00:00+00:00 91.7  89.9  83.1  85.8  82.1  81.9  87.1  93.4  83.3  85.0  90.3  92.2                      
1951-03-05T21:00:00+00:00 91.4  90.1  83.3  86.0  81.9  81.9  86.6  92.9  83.6  84.9  88.9  92.3                      
1951-03-06T00:00:00+00:00 91.0  89.4  82.6  85.3  80.7  80.8  85.4  92.0  82.9  83.7  88.7  91.7                      
1951-03-06T03:00:00+00:00 89.5  87.6  80.2  81.1  80.9  79.7  82.3  90.1  82.5  82.7  88.4  92.0                      
1951-03-06T06:00:00+00:00 88.8  87.2  80.0  80.9  80.5  79.5  81.9  89.8  82.3  82.3  88.0  92.0                      
1951-03-06T09:00:00+00:00 89.6  88.4  80.6  81.5  82.1  80.4  83.7  91.1  82.7  84.0  89.2  92.6                      
1951-03-06T12:00:00+00:00 88.7  86.3  79.1  80.1  80.0  78.4  82.2  88.3  81.7  81.8  89.2  92.0                      
1951-03-06T15:00:00+00:00 88.7  86.2  79.5  80.4  79.3  78.3  81.2  88.0  82.0  81.1  89.1  92.0                      
1951-03-06T18:00:00+00:00 88.2  87.4  79.7  80.6  79.9  78.6  81.9  88.9  82.0  81.7  89.8  92.2                      
1951-03-06T21:00:00+00:00 86.9  86.2  78.5  79.5  78.8  77.3  80.8  88.2  80.8  80.6  88.8  91.3                      
1951-03-07T00:00:00+00:00 76.7  72.4  68.3  69.2  65.5  66.3  71.5  74.4  70.8  67.3  85.1  81.3                      
1951-03-07T03:00:00+00:00 77.6  44.4  42.6  49.0  48.7  59.9  67.8  52.5  66.4  50.5  87.7  37.0                      
1951-03-07T06:00:00+00:00 80.6  54.2  47.4  53.9  57.7  68.1  76.4  61.0  67.8  59.6  95.3  39.8                      
1951-03-07T09:00:00+00:00 73.8  51.5  42.0  48.4  51.0  58.6  66.1  57.5  61.7  52.8  87.5  38.5                      
1951-03-07T12:00:00+00:00 69.7  50.7  40.7  47.1  45.4  52.0  58.2  57.4  62.0  47.2  75.8  40.1                      
1951-03-07T15:00:00+00:00 78.6  53.7  46.9  53.3  47.5  56.6  61.9  59.6  69.8  49.3  83.2  45.2                      
1951-03-07T18:00:00+00:00 96.5  62.1  57.4  63.8  56.9  68.5  73.5  69.4  81.7  58.7  98.7  53.3                      
1951-03-07T21:00:00+00:00 81.6  63.1  52.0  58.4  55.9  63.4  69.9  69.2  71.4  57.7  93.1  51.1                      
1951-03-08T00:00:00+00:00 75.7  64.2  52.0  58.4  57.9  63.7  69.4  69.9  71.3  59.7  84.0  52.4                      
1951-03-08T03:00:00+00:00 77.9  74.4  60.8  63.1  63.1  65.6  68.5  78.6  73.5  63.4  79.4  67.6                      
1951-03-08T06:00:00+00:00 76.4  74.4  61.3  63.6  62.8  64.9  67.6  78.0  73.2  63.0  78.7  69.0                      
1951-03-08T09:00:00+00:00 76.4  74.5  61.1  63.3  62.0  63.2  66.1  76.9  73.6  62.3  77.2  70.4                      
1951-03-08T12:00:00+00:00 78.5  73.5  60.8  63.0  61.3  62.8  66.3  76.9  74.2  61.6  80.5  70.0                      
1951-03-08T15:00:00+00:00 76.8  73.4  60.3  62.5  61.1  62.2  65.6  77.2  74.2  61.4  76.4  69.7                      
1951-03-08T18:00:00+00:00 77.3  74.5  61.0  63.2  61.9  62.4  65.9  78.1  75.1  62.2  77.1  70.5                      
1951-03-08T21:00:00+00:00 76.5  75.2  61.9  64.2  63.7  64.4  67.4  79.9  75.3  64.0  76.3  70.3                      
1951-03-09T00:00:00+00:00 75.8  75.5  61.7  63.9  64.3  65.1  68.5  80.1  75.4  64.6  74.7  68.7                      
1951-03-09T03:00:00+00:00 79.5  73.3  57.3  61.7  61.7  65.9  69.4  77.2  74.4  63.2  79.8  52.2                      
1951-03-09T06:00:00+00:00 78.0  72.6  55.6  60.0  60.7  64.3  67.4  76.7  72.4  62.1  77.8  51.0                      
1951-03-09T09:00:00+00:00 77.3  72.1  55.2  59.6  60.5  63.2  67.6  76.5  72.6  61.9  76.7  51.1                      
1951-03-09T12:00:00+00:00 75.8  66.1  51.6  56.0  53.9  57.5  61.9  70.1  70.9  55.4  74.3  48.3                      
1951-03-09T15:00:00+00:00 68.4  65.2  48.6  52.9  51.1  53.6  59.1  69.0  65.8  52.5  69.7  46.4                      
1951-03-09T18:00:00+00:00 74.4  71.0  56.0  60.3  58.2  60.9  64.3  74.5  73.7  59.6  72.8  53.3                      
1951-03-09T21:00:00+00:00 76.0  72.0  54.2  58.6  59.9  63.2  66.3  76.2  70.4  61.3  75.4  49.7                      
1951-03-10T00:00:00+00:00 76.4  71.3  55.1  59.5  58.9  62.2  65.9  75.3  71.9  60.4  77.7  51.1                      
1951-03-10T03:00:00+00:00 72.1  71.9  55.1  57.4  62.7  61.1  65.0  79.9  65.5  63.6  76.5  51.7                      
1951-03-10T06:00:00+00:00 70.9  73.0  56.0  58.3  64.2  62.0  65.4  81.4  65.9  65.0  73.9  53.3                      
1951-03-10T09:00:00+00:00 73.3  74.0  58.5  60.7  65.7  63.3  66.9  82.2  70.0  66.6  72.9  56.1                      
1951-03-10T12:00:00+00:00 78.8  70.4  59.5  61.8  62.1  61.9  66.5  78.6  73.3  62.9  80.7  55.3                      
1951-03-10T15:00:00+00:00 95.5  77.4  73.2  75.5  72.6  77.9  78.3  83.1  88.5  73.5  94.4  64.7                      
1951-03-10T18:00:00+00:00 93.0  79.5  72.4  74.7  74.1  77.1  78.2  86.6  86.9  74.9  92.2  66.2                      
1951-03-10T21:00:00+00:00 86.4  73.6  65.6  67.9  66.0  67.8  69.7  80.6  80.9  66.9  84.9  61.6                      
1951-03-11T00:00:00+00:00 84.7  67.7  62.6  64.9  61.5  64.1  65.2  73.6  78.7  62.4  82.1  59.6                      
1951-03-11T03:00:00+00:00 85.5  61.5  53.5  61.5  53.5  62.4  60.0  63.4  79.1  55.0  80.4  54.6                      
1951-03-11T06:00:00+00:00 77.0  54.5  48.0  56.1  46.3  55.4  53.6  56.0  73.9  47.9  73.3  50.0                      
1951-03-11T09:00:00+00:00 68.7  42.5  37.8  45.8  35.4  45.8  45.2  44.3  64.6  37.0  69.2  40.7                      
1951-03-11T12:00:00+00:00 76.0  50.9  44.8  52.8  44.7  55.5  56.3  54.7  70.0  46.3  79.1  43.9                      
1951-03-11T15:00:00+00:00 81.4  54.9  49.5  57.6  51.8  63.5  63.8  60.0  76.0  53.4  82.4  45.4                      
1951-03-11T18:00:00+00:00 85.0  65.6  56.5  64.5  59.9  69.0  69.7  71.0  81.4  61.5  86.0  55.3                      
1951-03-11T21:00:00+00:00 70.6  40.8  33.3  41.3  44.8  56.1  60.2  48.9  56.8  46.4  81.8  27.6                      
1951-03-12T00:00:00+00:00 73.3  24.6  23.4  31.4  31.4  47.6  53.5  31.5  51.5  33.0  88.0  13.5                      
1951-03-12T03:00:00+00:00 64.5  33.7  18.6  24.8  32.7  38.6  40.4  36.6  35.3  32.2  63.0  21.4                      
1951-03-12T06:00:00+00:00 59.6  40.6  26.6  32.7  36.3  40.8  39.5  41.4  43.6  35.9  49.6  33.8                      
1951-03-12T09:00:00+00:00 62.2  50.0  33.7  39.9  43.3  45.0  44.5  50.8  50.3  42.8  48.6  44.5                      
1951-03-12T12:00:00+00:00 62.8  52.5  35.7  41.8  43.5  44.4  44.5  54.1  53.0  43.0  47.2  48.1                      
1951-03-12T15:00:00+00:00 63.2  50.9  33.8  39.9  41.6  43.1  43.7  52.2  51.0  41.2  48.6  45.8                      
1951-03-12T18:00:00+00:00 58.1  52.0  31.1  37.3  42.5  44.4  44.1  53.3  46.1  42.1  47.7  42.1                      
1951-03-12T21:00:00+00:00 55.7  48.8  26.3  32.5  41.7  43.1  43.9  52.4  41.1  41.2  47.0  35.6                      
1951-03-13T00:00:00+00:00 58.0  48.6  28.5  34.7  43.0  44.3  45.5  52.4  44.2  42.5  48.8  37.2                      
1951-03-13T03:00:00+00:00 62.9  49.4  34.4  43.3  44.8  50.5  53.4  57.5  58.2  47.0  67.3  36.7                      
1951-03-13T06:00:00+00:00 66.4  53.2  38.0  46.9  47.5  53.0  56.2  61.1  61.7  49.7  72.2  40.7                      
1951-03-13T09:00:00+00:00 70.6  52.2  38.7  47.6  46.4  52.6  55.7  59.5  63.3  48.6  76.1  41.5                      
1951-03-13T12:00:00+00:00 74.5  50.8  40.9  49.9  42.8  51.0  52.1  56.0  67.6  45.0  75.8  43.2                      
1951-03-13T15:00:00+00:00 80.3  55.6  48.1  57.0  50.2  59.7  60.7  61.8  75.0  52.4  80.6  47.8                      
1951-03-13T18:00:00+00:00 90.8  60.9  55.0  63.9  57.5  67.4  68.4  68.0  83.4  59.7  88.8  54.1                      
1951-03-13T21:00:00+00:00 87.0  46.1  44.7  53.6  48.1  59.7  63.6  54.9  74.7  50.3  91.8  42.2                      
1951-03-14T00:00:00+00:00 80.1  37.2  36.7  45.6  37.1  50.5  51.2  40.8  66.2  39.3  83.9  37.4                      
1951-03-14T03:00:00+00:00 74.8  42.4  31.1  37.3  31.4  39.8  39.5  38.4  51.0  32.8  70.9  42.0                      
1951-03-14T06:00:00+00:00 66.8  31.4  20.4  26.6  20.9  30.3  31.1  27.7  40.3  22.3  66.8  31.0                      
1951-03-14T09:00:00+00:00 57.6  22.9  9.8 16.0  10.9  20.4  21.7  18.5  29.1  12.3  59.7  22.3                      
1951-03-14T12:00:00+00:00 63.1  41.8  23.8  30.1  22.0  31.7  30.2  38.0  42.6  23.4  62.8  33.6                      
1951-03-14T15:00:00+00:00 65.6  47.7  32.0  38.2  33.7  39.4  43.0  48.5  49.9  35.1  66.6  38.4                      
1951-03-14T18:00:00+00:00 72.9  57.6  39.0  45.3  48.4  52.8  55.8  59.1  55.3  49.7  73.7  47.6                      
1951-03-14T21:00:00+00:00 60.1  43.5  22.5  28.8  39.9  41.9  49.0  46.3  38.6  41.2  64.4  29.6                      
1951-03-15T00:00:00+00:00 62.9  51.2  33.7  39.9  52.1  56.5  63.9  53.1  49.4  53.4  71.6  36.2                      
1951-03-15T03:00:00+00:00 63.7  47.8  33.6  42.8  53.2  62.3  73.8  51.9  53.6  56.2  79.2  37.0                      
1951-03-15T06:00:00+00:00 61.2  44.7  30.1  39.2  51.1  60.5  73.7  49.5  49.9  54.1  80.3  32.1                      
1951-03-15T09:00:00+00:00 67.2  51.4  38.3  47.4  56.1  65.4  76.8  57.2  59.0  59.2  82.5  40.8                      
1951-03-15T12:00:00+00:00 56.9  50.0  33.6  42.7  44.0  51.1  57.6  52.6  51.6  47.1  64.0  42.3                      
1951-03-15T15:00:00+00:00 57.8  46.0  30.4  39.5  35.5  43.9  48.1  46.7  49.4  38.6  58.9  41.2                      
1951-03-15T18:00:00+00:00 72.2  50.0  38.4  47.5  44.7  54.6  60.0  52.0  60.5  47.8  73.1  47.5                      
1951-03-15T21:00:00+00:00 67.9  43.7  29.7  38.8  38.9  49.4  54.7  44.3  51.7  42.0  70.3  36.8                      
1951-03-16T00:00:00+00:00 57.6  26.0  17.3  26.4  22.7  36.9  43.2  26.6  41.8  25.8  65.0  23.5                      
1951-03-16T03:00:00+00:00 53.0  19.6  19.8  28.6  20.2  34.4  39.4  22.7  49.7  23.8  57.4  18.0                      
1951-03-16T06:00:00+00:00 55.7  33.5  30.2  39.0  32.1  45.4  49.3  34.8  57.8  35.7  60.2  28.4                      
1951-03-16T09:00:00+00:00 61.6  47.3  39.8  48.6  45.2  54.2  58.8  51.0  66.2  48.8  62.7  40.2                      
1951-03-16T12:00:00+00:00 63.7  49.5  37.9  46.7  44.5  50.4  56.2  57.3  61.4  48.0  64.5  39.4                      
1951-03-16T15:00:00+00:00 79.4  62.2  51.5  60.3  58.9  64.7  68.5  69.4  76.4  62.4  70.8  51.8                      
1951-03-16T18:00:00+00:00 87.6  71.0  58.4  67.2  66.5  71.8  75.5  78.8  83.5  70.1  76.9  58.0                      
1951-03-16T21:00:00+00:00 84.2  66.9  54.1  62.9  64.3  69.5  75.5  76.7  78.9  67.8  78.5  52.9                      
1951-03-17T00:00:00+00:00 72.6  62.0  45.4  54.2  60.1  62.6  72.9  73.9  68.0  63.6  75.0  46.4                      
1951-03-17T03:00:00+00:00 64.4  67.5  42.0  50.6  60.9  58.4  70.6  79.1  61.1  66.2  67.2  46.9                      
1951-03-17T06:00:00+00:00 69.4  72.4  47.6  56.2  64.5  62.3  73.4  82.3  68.1  69.9  68.1  53.1                      
1951-03-17T09:00:00+00:00 72.0  71.4  49.1  57.7  62.3  62.1  70.8  79.7  70.1  67.6  69.8  55.3                      
1951-03-17T12:00:00+00:00 66.8  65.7  43.7  52.3  53.8  56.2  62.6  71.1  63.7  59.2  66.8  50.5                      
1951-03-17T15:00:00+00:00 50.8  64.0  40.2  48.8  50.8  49.8  54.3  67.5  58.9  56.1  47.8  50.3                      
1951-03-17T18:00:00+00:00 52.0  66.4  41.8  50.4  53.4  52.3  55.6  70.2  60.4  58.7  44.8  52.9                      
1951-03-17T21:00:00+00:00 52.5  67.1  42.2  50.8  53.9  54.0  56.2  70.8  60.1  59.2  46.7  51.9                      
1951-03-18T00:00:00+00:00 51.6  61.6  35.2  43.8  50.0  51.0  54.4  66.2  52.9  55.3  47.2  41.0                      
1951-03-18T03:00:00+00:00 48.7  42.0  34.3  42.9  41.2  45.0  49.6  48.4  54.9  48.2  47.5  31.5                      
1951-03-18T06:00:00+00:00 58.7  49.2  45.0  53.5  50.9  58.0  64.0  56.9  66.3  57.9  62.9  38.4                      
1951-03-18T09:00:00+00:00 54.6  35.3  33.6  42.2  33.2  42.0  47.6  41.8  58.0  40.2  59.6  29.6                      
1951-03-18T12:00:00+00:00 56.5  56.1  45.9  54.4  49.9  50.8  52.9  60.7  65.0  56.8  50.6  47.5                      
1951-03-18T15:00:00+00:00 64.7  64.9  53.9  62.5  58.8  59.2  60.4  69.9  73.1  65.7  55.8  56.2                      
1951-03-18T18:00:00+00:00 75.9  69.7  59.6  68.2  66.6  67.4  70.3  77.2  80.7  73.5  66.9  60.0                      
1951-03-18T21:00:00+00:00 86.7  71.8  64.0  72.5  70.3  73.8  76.5  80.7  85.9  77.2  80.0  61.4                      
1951-03-19T00:00:00+00:00 93.4  73.4  68.0  76.5  73.8  79.8  84.5  82.6  90.1  80.7  91.8  63.0                      
1951-03-19T03:00:00+00:00 90.5  88.5  85.8  87.7  83.6  84.6  94.5  96.6  89.9  88.1  98.8  87.7                      
1951-03-19T06:00:00+00:00 94.2  88.8  87.4  89.2  84.2  86.2  95.8  96.7  91.5  88.7  99.5  88.4                      
1951-03-19T09:00:00+00:00 96.7  89.3  88.6  90.4  84.7  87.3  96.7  96.6  92.7  89.3  100.0 89.3                      
1951-03-19T12:00:00+00:00 94.5  88.8  87.2  89.1  84.5  86.0  96.2  96.4  91.3  89.0  99.7  89.3                      
1951-03-19T15:00:00+00:00 87.7  86.9  83.4  85.2  82.5  82.3  94.3  96.0  87.3  87.1  98.8  86.3                      
1951-03-19T18:00:00+00:00 83.1  86.3  80.8  82.7  81.3  79.7  91.6  95.6  85.1  85.9  97.9  84.0                      
1951-03-19T21:00:00+00:00 87.4  87.7  84.0  85.8  82.6  82.8  93.6  96.2  88.2  87.1  98.8  85.1                      
1951-03-20T00:00:00+00:00 84.2  85.3  81.8  83.6  80.7  81.2  93.9  93.9  85.5  85.3  99.0  82.0                      
1951-03-20T03:00:00+00:00 75.8  67.2  54.2  64.3  67.2  70.4  84.0  78.1  76.8  74.0  94.0  52.4                      
1951-03-20T06:00:00+00:00 74.7  56.6  44.8  54.8  55.7  60.0  72.8  67.1  70.2  62.5  87.0  43.7                      
1951-03-20T09:00:00+00:00 77.6  46.1  41.3  51.4  47.8  59.0  68.0  51.8  67.4  54.6  92.8  35.6                      
1951-03-20T12:00:00+00:00 60.1  44.6  33.8  43.9  37.8  42.6  50.6  49.0  59.3  44.6  67.9  37.9                      
1951-03-20T15:00:00+00:00 62.5  49.3  40.6  50.7  44.9  50.2  57.0  53.7  67.5  51.7  65.3  41.6                      
1951-03-20T18:00:00+00:00 71.3  62.5  52.1  62.2  58.7  62.9  70.2  69.5  77.6  65.5  73.8  51.0                      
1951-03-20T21:00:00+00:00 77.2  57.6  46.8  56.9  56.0  61.8  70.0  67.0  72.8  62.8  80.4  42.4                      
1951-03-21T00:00:00+00:00 75.5  42.8  41.6  51.7  48.3  59.3  68.2  50.8  70.3  55.1  83.4  33.7                      
1951-03-21T03:00:00+00:00 67.5  43.9  47.1  54.3  40.7  45.1  55.9  45.5  67.2  45.7  79.5  50.3                      
1951-03-21T06:00:00+00:00 69.1  71.9  59.1  66.4  59.9  54.8  65.2  75.0  73.8  64.9  75.3  70.1                      
1951-03-21T09:00:00+00:00 82.6  82.5  70.3  77.6  73.9  69.4  78.0  85.9  85.8  78.9  83.0  78.7                      
1951-03-21T12:00:00+00:00 83.6  82.3  72.3  79.6  74.7  71.1  78.7  84.1  87.8  79.7  82.3  79.8                      
1951-03-21T15:00:00+00:00 82.1  79.5  69.5  76.8  70.9  67.2  74.6  81.5  85.5  75.9  79.9  77.5                      
1951-03-21T18:00:00+00:00 86.4  83.3  73.1  80.4  74.7  72.0  79.6  85.2  88.6  79.7  87.2  79.6                      
1951-03-21T21:00:00+00:00 85.8  83.1  72.1  79.4  75.3  71.9  80.6  86.3  87.6  80.3  88.1  79.1                      
1951-03-22T00:00:00+00:00 85.6  80.2  70.4  77.7  71.2  69.4  78.3  82.5  86.5  76.2  89.8  76.8                      
1951-03-22T03:00:00+00:00 90.2  84.8  77.4  84.3  77.9  76.5  84.3  87.6  90.6  82.6  97.1  79.6                      
1951-03-22T06:00:00+00:00 92.8  85.9  80.6  87.5  79.7  79.9  87.8  87.2  93.6  84.4  99.6  80.8                      
1951-03-22T09:00:00+00:00 85.8  82.0  74.6  81.5  76.2  73.7  83.3  85.4  88.5  81.0  94.9  76.9                      
1951-03-22T12:00:00+00:00 81.2  76.3  69.3  76.2  69.4  67.3  77.0  79.7  83.3  74.2  93.1  70.9                      
1951-03-22T15:00:00+00:00 80.2  77.8  69.2  76.1  67.7  65.2  73.7  79.7  82.9  72.4  91.7  72.7                      
1951-03-22T18:00:00+00:00 73.8  75.6  65.5  72.3  63.5  59.5  68.5  77.1  78.5  68.3  88.3  72.9                      
1951-03-22T21:00:00+00:00 74.4  75.0  64.8  71.7  62.2  58.1  66.1  76.1  78.5  66.9  86.7  72.5                      
1951-03-23T00:00:00+00:00 70.7  74.9  63.8  70.6  61.9  56.9  64.8  76.0  76.7  66.6  84.2  72.2                      
1951-03-23T03:00:00+00:00 81.7  81.6  78.3  80.3  70.6  71.4  72.1  82.2  84.3  75.5  86.8  82.2                      
1951-03-23T06:00:00+00:00 84.7  83.0  80.2  82.3  72.2  73.5  73.3  83.5  86.2  77.1  89.0  83.7                      
1951-03-23T09:00:00+00:00 89.3  87.5  85.0  87.0  79.9  81.4  82.3  89.2  90.4  84.8  95.2  87.4                      
1951-03-23T12:00:00+00:00 91.7  88.8  87.2  89.2  83.2  85.0  86.4  91.1  92.3  88.0  98.5  88.4                      
1951-03-23T15:00:00+00:00 93.3  88.7  88.3  90.3  83.3  86.0  86.4  90.7  93.4  88.2  99.3  88.9                      
1951-03-23T18:00:00+00:00 87.9  88.4  85.3  87.3  82.1  82.3  83.8  90.1  90.5  87.0  92.8  88.9                      
1951-03-23T21:00:00+00:00 88.9  89.2  86.7  88.8  83.5  84.4  85.8  90.8  92.0  88.4  94.3  89.6                      
1951-03-24T00:00:00+00:00 88.8  89.5  87.0  89.0  83.4  84.2  84.9  90.3  92.1  88.3  92.7  90.1                      
1951-03-24T03:00:00+00:00 88.3  82.7  74.0  81.1  75.3  77.4  81.9  83.5  91.7  82.3  91.3  81.8                      
1951-03-24T06:00:00+00:00 90.4  81.7  74.6  81.7  73.3  76.7  79.3  80.7  92.3  80.3  90.6  82.3                      
1951-03-24T09:00:00+00:00 84.0  74.3  67.6  74.7  62.5  65.7  66.9  72.3  85.6  69.5  83.9  77.5                      
1951-03-24T12:00:00+00:00 72.0  64.4  57.1  64.2  52.4  54.5  58.5  64.1  74.0  59.4  76.3  69.2                      
1951-03-24T15:00:00+00:00 65.9  61.9  54.0  61.1  51.8  52.4  57.5  63.5  70.8  58.8  69.3  66.4                      
1951-03-24T18:00:00+00:00 62.9  60.2  52.5  59.6  48.6  49.1  53.4  60.6  69.1  55.6  66.2  66.8                      
1951-03-24T21:00:00+00:00 63.6  56.3  53.0  60.1  43.7  46.9  47.5  54.6  70.9  50.7  62.9  66.9                      
1951-03-25T00:00:00+00:00 68.5  59.5  55.4  62.5  45.4  49.1  48.9  56.8  73.8  52.4  66.3  69.0                      
1951-03-25T03:00:00+00:00 68.3  53.1  40.1  48.3  41.6  44.2  43.9  53.4  60.3  43.2  68.3  50.6                      
1951-03-25T06:00:00+00:00 64.0  43.0  29.8  38.0  35.6  41.0  43.7  44.7  50.2  37.2  73.5  37.4                      
1951-03-25T09:00:00+00:00 59.3  35.0  21.0  29.1  25.9  31.6  36.5  35.1  41.8  27.5  73.0  29.6                      
1951-03-25T12:00:00+00:00 56.1  41.7  27.4  35.6  30.5  34.1  34.1  43.5  47.6  32.1  55.2  35.7                      
1951-03-25T15:00:00+00:00 56.4  42.0  28.1  36.2  31.4  34.7  35.0  43.8  48.9  33.0  54.6  35.7                      
1951-03-25T18:00:00+00:00 60.8  34.4  23.7  31.9  28.2  33.2  33.6  35.0  47.0  29.8  59.3  31.0                      
1951-03-25T21:00:00+00:00 64.5  29.0  26.5  34.6  28.8  35.5  38.2  31.9  52.7  30.4  65.9  30.6                      
1951-03-26T00:00:00+00:00 79.4  77.4  55.5  63.6  68.1  65.1  65.5  82.3  74.8  69.7  71.4  63.1                      
1951-03-26T03:00:00+00:00 72.9  79.6  65.1  72.8  67.2  63.9  72.4  81.9  82.3  73.9  71.1  72.1                      
1951-03-26T06:00:00+00:00 70.7  76.1  62.8  70.4  62.2  60.1  67.8  76.8  80.3  68.9  69.7  70.4                      
1951-03-26T09:00:00+00:00 70.5  65.6  57.0  64.6  52.2  53.6  63.3  65.1  75.2  58.9  77.6  65.5                      
1951-03-26T12:00:00+00:00 67.1  60.0  53.9  61.5  48.3  50.2  57.3  59.6  73.6  55.0  66.2  59.4                      
1951-03-26T15:00:00+00:00 83.7  70.9  65.8  73.4  63.6  66.8  74.8  72.7  85.5  70.3  84.8  67.6                      
1951-03-26T18:00:00+00:00 84.4  79.8  69.5  77.1  70.2  70.6  79.9  83.1  87.4  76.9  88.2  73.2                      
1951-03-26T21:00:00+00:00 75.8  72.6  62.7  70.3  60.4  60.6  69.7  73.6  81.1  67.1  80.0  68.9                      
1951-03-27T00:00:00+00:00 72.5  75.0  62.0  69.6  61.2  59.2  67.7  75.8  78.9  67.9  74.3  70.3                      
1951-03-27T03:00:00+00:00 71.2  66.5  55.7  63.5  53.4  56.6  59.8  67.6  76.4  61.0  70.4  61.4                      
1951-03-27T06:00:00+00:00 65.2  59.6  48.3  56.1  45.7  49.0  52.1  60.3  69.2  53.4  63.0  55.0                      
1951-03-27T09:00:00+00:00 67.8  55.5  44.1  51.9  43.1  45.5  51.3  57.6  68.8  50.7  64.2  48.2                      
1951-03-27T12:00:00+00:00 69.5  59.8  51.8  59.6  47.2  54.7  56.6  60.0  73.3  54.9  70.6  53.9                      
1951-03-27T15:00:00+00:00 76.8  67.6  60.2  68.0  57.7  64.8  68.2  70.9  80.8  65.3  80.6  61.6                      
1951-03-27T18:00:00+00:00 79.2  68.4  59.9  67.7  58.2  64.5  68.7  72.0  80.9  65.8  83.2  62.8                      
1951-03-27T21:00:00+00:00 67.8  66.6  54.4  62.3  53.7  56.6  60.9  69.2  72.3  61.3  72.7  62.1                      
1951-03-28T00:00:00+00:00 62.3  69.0  56.7  64.5  56.6  59.2  63.1  70.6  73.3  64.3  69.2  64.5                      
1951-03-28T03:00:00+00:00 63.1  67.3  46.5  56.5  52.2  55.5  56.0  68.3  64.9  59.1  56.2  55.8                      
1951-03-28T06:00:00+00:00 57.3  63.6  38.1  48.1  48.4  51.2  52.8  65.7  54.9  55.2  53.1  47.6                      
1951-03-28T09:00:00+00:00 55.3  57.9  33.2  43.2  43.0  46.4  48.3  59.9  51.5  49.8  49.1  41.5                      
1951-03-28T12:00:00+00:00 56.4  60.0  36.8  46.9  44.7  47.8  49.2  60.7  56.4  51.6  46.0  46.4                      
1951-03-28T15:00:00+00:00 56.7  64.1  41.4  51.4  48.3  50.7  51.2  63.7  60.1  55.1  46.1  51.4                      
1951-03-28T18:00:00+00:00 60.3  65.9  42.8  52.9  50.0  52.3  52.9  66.7  60.9  56.8  51.4  52.8                      
1951-03-28T21:00:00+00:00 59.7  66.7  43.5  53.5  51.3  53.3  54.0  68.0  60.7  58.1  51.6  53.3                      
1951-03-29T00:00:00+00:00 60.5  66.9  44.4  54.5  51.5  53.8  54.3  68.0  61.9  58.3  52.4  54.6                      
1951-03-29T03:00:00+00:00 59.8  67.7  47.8  57.8  52.9  54.2  56.6  69.4  66.4  59.3  58.0  57.2                      
1951-03-29T06:00:00+00:00 65.3  67.6  49.3  59.3  53.1  55.8  57.8  69.1  68.8  59.5  62.5  57.0                      
1951-03-29T09:00:00+00:00 66.8  65.2  47.5  57.5  49.6  53.1  55.0  65.1  68.5  56.0  65.3  54.9                      
1951-03-29T12:00:00+00:00 64.1  58.8  43.4  53.5  41.8  45.6  46.5  59.0  67.8  48.2  54.7  50.9                      
1951-03-29T15:00:00+00:00 63.3  52.3  37.9  47.9  34.7  40.6  42.2  52.3  63.6  41.1  56.7  43.3                      
1951-03-29T18:00:00+00:00 77.7  65.2  53.8  63.8  51.3  58.6  59.6  67.3  79.5  57.7  71.4  57.1                      
1951-03-29T21:00:00+00:00 72.0  67.1  52.5  62.5  53.7  58.2  61.3  70.4  76.4  60.1  67.8  56.5                      
1951-03-30T00:00:00+00:00 70.4  65.2  50.0  60.0  52.6  56.2  60.3  69.0  73.7  59.0  67.2  53.9                      
1951-03-30T03:00:00+00:00 73.2  84.4  72.6  76.8  73.8  63.9  74.0  85.9  82.1  77.7  78.6  80.8                      
1951-03-30T06:00:00+00:00 80.7  87.3  77.1  81.3  77.0  68.5  76.3  87.7  87.3  80.9  82.7  84.1                      
1951-03-30T09:00:00+00:00 82.8  87.8  79.5  83.6  78.5  71.3  78.5  87.0  89.7  82.4  85.2  85.8                      
1951-03-30T12:00:00+00:00 83.6  88.6  80.8  84.9  80.6  73.5  80.6  88.3  90.8  84.5  86.1  88.4                      
1951-03-30T15:00:00+00:00 82.8  88.5  79.4  83.5  80.5  72.5  80.2  88.8  89.4  84.4  84.0  87.5                      
1951-03-30T18:00:00+00:00 83.0  87.8  78.1  82.2  79.1  70.9  79.4  88.9  88.3  83.0  86.6  85.8                      
1951-03-30T21:00:00+00:00 82.4  87.9  78.2  82.3  79.2  71.0  79.5  89.2  88.4  83.1  86.2  85.9                      
1951-03-31T00:00:00+00:00 82.8  89.0  79.7  83.8  81.0  73.1  81.2  89.8  89.7  84.9  85.2  87.2                      
1951-03-31T03:00:00+00:00 84.6  82.8  69.0  76.8  73.6  73.0  78.7  85.8  90.2  81.9  80.0  76.4                      
1951-03-31T06:00:00+00:00 79.5  80.7  65.7  73.5  69.8  68.0  74.5  83.3  85.8  78.1  77.5  74.8                      
1951-03-31T09:00:00+00:00 75.1  76.8  62.6  70.4  63.7  62.3  67.5  77.9  82.7  71.9  72.2  72.8                      
1951-03-31T12:00:00+00:00 72.5  73.8  59.7  67.5  59.2  58.1  61.8  74.0  79.4  67.4  65.3  70.4                      
1951-03-31T15:00:00+00:00 61.4  64.0  50.1  57.9  47.4  46.1  50.1  63.2  69.9  55.6  53.3  63.1                      
1951-03-31T18:00:00+00:00 59.8  59.0  46.4  54.2  45.2  45.6  51.0  59.4  66.1  53.5  58.8  58.2                      
1951-03-31T21:00:00+00:00 54.0  58.7  45.9  53.7  45.4  44.4  50.7  59.6  63.5  53.6  57.7  59.1                      
1951-04-01T00:00:00+00:00 60.5  64.5  53.3  61.1  50.0  48.5  51.9  64.1  72.5  58.2  56.1  67.3                      
1951-04-01T03:00:00+00:00 66.7  59.2  49.7  60.3  47.8  50.7  45.7  60.4  75.9  55.1  51.3  59.6                      
1951-04-01T06:00:00+00:00 67.3  58.9  49.2  59.8  47.3  50.3  45.3  59.8  76.0  54.6  50.9  59.2                      
1951-04-01T09:00:00+00:00 69.9  56.3  48.6  59.2  45.8  50.6  46.8  58.6  75.9  53.1  57.1  57.3                      
1951-04-01T12:00:00+00:00 67.2  52.5  43.9  54.5  41.2  45.8  41.5  54.2  71.5  48.5  52.1  51.4                      
1951-04-01T15:00:00+00:00 59.0  52.4  42.8  53.4  41.6  45.8  42.5  54.9  69.2  48.9  48.0  50.4                      
1951-04-01T18:00:00+00:00 63.3  54.3  45.6  56.2  45.1  48.8  46.6  58.2  72.6  52.4  52.1  53.3                      
1951-04-01T21:00:00+00:00 52.8  43.7  32.4  43.0  35.9  40.1  40.9  47.4  57.9  43.2  50.1  39.8                      
1951-04-02T00:00:00+00:00 54.5  44.9  33.2  43.8  37.4  41.7  43.1  48.5  59.0  44.7  53.3  39.9                      
1951-04-02T03:00:00+00:00 53.8  47.7  32.5  44.7  38.6  41.8  44.3  50.4  59.5  46.1  54.4  42.2                      
1951-04-02T06:00:00+00:00 52.1  39.5  28.7  40.9  32.9  37.7  40.1  42.7  57.6  40.4  51.9  37.2                      
1951-04-02T09:00:00+00:00 52.5  36.6  22.5  34.7  31.9  33.5  42.6  44.9  52.4  39.4  56.1  29.8                      
1951-04-02T12:00:00+00:00 62.1  45.4  35.6  47.8  38.1  44.7  47.5  48.2  66.5  45.6  61.7  38.6                      
1951-04-02T15:00:00+00:00 67.0  46.1  37.7  49.8  39.2  47.8  49.8  48.8  70.3  46.7  64.7  38.2                      
1951-04-02T18:00:00+00:00 77.8  60.5  50.8  63.0  52.1  59.3  60.7  64.5  83.7  59.6  71.5  53.0                      
1951-04-02T21:00:00+00:00 74.5  70.2  53.6  65.8  60.4  62.8  65.1  76.1  82.1  67.9  69.8  59.5                      
1951-04-03T00:00:00+00:00 66.2  65.5  48.1  60.3  56.1  56.1  61.3  73.1  75.8  63.6  65.4  56.0                      
1951-04-03T03:00:00+00:00 66.9  72.0  57.6  67.0  58.8  53.9  68.2  73.3  76.8  65.7  69.8  67.3                      
1951-04-03T06:00:00+00:00 67.4  74.0  59.8  69.2  60.6  56.0  69.4  74.2  78.0  67.5  70.9  69.2                      
1951-04-03T09:00:00+00:00 71.5  75.7  60.5  69.9  62.3  57.4  71.6  77.6  80.3  69.2  72.7  69.7                      
1951-04-03T12:00:00+00:00 73.4  80.8  66.9  76.3  72.7  68.1  80.3  83.5  82.8  79.6  74.5  74.0                      
1951-04-03T15:00:00+00:00 71.6  75.2  63.2  72.6  63.5  59.9  69.9  74.4  81.7  70.5  65.7  71.3                      
1951-04-03T18:00:00+00:00 83.5  83.3  71.3  80.7  71.6  69.1  78.3  82.9  90.1  78.6  79.2  78.1                      
1951-04-03T21:00:00+00:00 87.3  86.5  74.0  83.4  78.3  75.3  85.9  88.3  92.4  85.2  82.7  80.7                      
1951-04-04T00:00:00+00:00 95.0  88.8  78.9  88.3  82.0  81.5  91.3  89.7  97.3  89.0  91.6  83.6                      
1951-04-04T03:00:00+00:00 97.3  94.5  94.4  93.9  93.4  93.2  98.5  97.0  95.0  97.9  99.0  96.7                      
1951-04-04T06:00:00+00:00 99.3  94.4  95.2  94.8  93.5  94.0  99.7  96.6  95.9  98.0  99.7  97.1                      
1951-04-04T09:00:00+00:00 98.2  94.8  95.5  95.1  93.8  94.1  99.3  96.7  96.0  98.3  99.4  97.0                      
1951-04-04T12:00:00+00:00 97.2  93.9  93.7  93.3  92.8  92.2  97.1  96.2  94.5  97.3  99.0  95.5                      
1951-04-04T15:00:00+00:00 99.1  92.2  93.3  92.8  91.8  92.2  98.4  96.5  94.0  96.3  99.7  94.0                      
1951-04-04T18:00:00+00:00 99.9  93.9  93.9  93.5  92.5  92.8  99.6  97.3  94.7  97.0  100.0 94.0                      
1951-04-04T21:00:00+00:00 99.9  91.9  91.7  91.3  90.0  90.6  98.4  96.0  93.6  94.5  100.0 90.6                      
1951-04-05T00:00:00+00:00 91.4  87.0  84.9  84.5  86.2  85.0  96.4  93.5  85.9  90.7  99.5  84.9                      
1951-04-05T03:00:00+00:00 82.1  67.7  55.3  64.8  67.5  69.7  90.2  79.5  78.8  76.8  96.7  50.2                      
1951-04-05T06:00:00+00:00 79.4  52.5  47.8  57.3  51.8  57.7  76.6  61.1  77.1  61.2  91.1  43.6                      
1951-04-05T09:00:00+00:00 86.6  55.8  51.8  61.3  54.9  62.2  78.9  61.8  82.8  64.2  92.2  45.7                      
1951-04-05T12:00:00+00:00 73.6  53.6  49.2  58.8  48.5  54.6  66.1  57.6  77.1  57.8  79.9  47.4                      
1951-04-05T15:00:00+00:00 71.5  57.3  49.8  59.3  50.0  54.6  65.7  60.1  76.7  59.3  77.1  51.4                      
1951-04-05T18:00:00+00:00 81.0  66.2  57.9  67.4  59.4  63.8  76.8  71.8  83.7  68.7  86.5  58.8                      
1951-04-05T21:00:00+00:00 67.1  63.8  51.8  61.4  54.3  56.1  69.3  67.9  74.7  63.6  79.6  58.2                      
1951-04-06T00:00:00+00:00 63.6  63.9  51.5  61.0  53.1  54.5  67.3  67.5  73.9  62.5  78.3  58.7                      
1951-04-06T03:00:00+00:00 61.7  66.7  51.8  61.1  56.6  53.9  66.7  68.4  69.8  63.0  73.0  53.1                      
1951-04-06T06:00:00+00:00 66.6  60.9  54.5  63.9  61.5  65.2  81.1  64.7  74.9  68.0  88.2  43.5                      
1951-04-06T09:00:00+00:00 68.8  55.5  51.4  60.8  58.3  58.3  77.1  62.4  75.3  64.8  84.7  42.3                      
1951-04-06T12:00:00+00:00 64.8  55.8  50.3  59.7  50.2  50.4  61.1  57.3  72.8  56.7  67.1  45.2                      
1951-04-06T15:00:00+00:00 69.9  65.2  59.3  68.7  60.4  59.1  69.5  67.6  81.8  66.8  68.8  55.3                      
1951-04-06T18:00:00+00:00 80.0  78.9  67.9  77.3  71.4  67.5  76.9  80.9  89.2  77.8  75.0  66.4                      
1951-04-06T21:00:00+00:00 92.4  81.5  73.5  82.8  76.8  76.0  87.4  85.1  94.7  83.3  93.6  68.6                      
1951-04-07T00:00:00+00:00 97.8  84.5  78.8  88.2  82.1  83.9  94.5  88.2  100.0 88.5  100.0 70.5                      
1951-04-07T03:00:00+00:00 96.8  89.7  84.5  91.5  82.6  83.7  93.7  94.3  98.4  88.3  99.9  87.9                      
1951-04-07T06:00:00+00:00 96.0  88.1  82.4  89.4  80.9  81.5  92.6  93.3  97.0  86.7  99.8  86.2                      
1951-04-07T09:00:00+00:00 91.3  83.9  77.5  84.5  76.0  76.1  87.9  89.7  92.5  81.8  97.5  83.9                      
1951-04-07T12:00:00+00:00 87.7  81.3  76.5  83.5  72.8  74.3  84.7  85.7  91.2  78.5  96.9  83.0                      
1951-04-07T15:00:00+00:00 78.7  77.4  70.1  77.1  67.4  66.7  78.7  82.1  83.5  73.1  92.7  79.4                      
1951-04-07T18:00:00+00:00 82.3  74.9  68.5  75.5  64.9  65.9  78.2  80.0  82.1  70.6  95.2  78.3                      
1951-04-07T21:00:00+00:00 72.6  73.1  64.6  71.6  60.2  59.3  71.4  76.6  75.6  66.0  92.4  78.2                      
1951-04-08T00:00:00+00:00 70.7  73.2  64.0  71.0  59.3  57.6  69.0  76.3  75.1  65.1  90.6  77.8                      
1951-04-08T03:00:00+00:00 69.7  67.1  54.0  62.7  53.8  55.8  60.3  68.4  75.9  61.8  76.3  63.7                      
1951-04-08T06:00:00+00:00 65.4  68.3  53.4  62.1  54.4  54.9  59.9  69.6  74.6  62.4  71.8  64.8                      
1951-04-08T09:00:00+00:00 70.9  64.3  53.0  61.7  52.3  56.4  62.0  67.1  75.7  60.4  80.1  59.3                      
1951-04-08T12:00:00+00:00 67.0  63.5  52.3  61.0  49.4  53.6  56.3  62.7  75.5  57.5  69.6  58.3                      
1951-04-08T15:00:00+00:00 71.1  65.9  55.5  64.2  53.8  57.7  60.8  67.2  79.6  61.8  72.4  60.7                      
1951-04-08T18:00:00+00:00 71.4  66.0  53.7  62.4  52.7  55.4  59.7  66.8  78.2  60.7  72.4  59.8                      
1951-04-08T21:00:00+00:00 71.4  66.9  54.2  62.9  54.6  57.7  61.7  66.7  78.2  62.7  73.9  58.8                      
1951-04-09T00:00:00+00:00 68.0  61.9  52.7  61.4  50.9  55.3  60.3  61.4  77.6  59.0  73.8  56.8                      
1951-04-09T03:00:00+00:00 61.2  66.9  57.8  65.0  54.7  49.9  62.2  70.2  71.5  59.3  80.4  70.0                      
1951-04-09T06:00:00+00:00 72.4  84.8  72.8  80.0  78.1  70.6  84.5  91.9  83.3  82.7  87.6  82.6                      
1951-04-09T09:00:00+00:00 92.6  89.0  82.2  89.4  84.0  81.9  93.9  94.6  95.5  88.7  97.5  86.9                      
1951-04-09T12:00:00+00:00 97.7  88.9  83.2  90.4  83.7  82.9  94.8  94.3  97.3  88.3  99.9  86.6                      
1951-04-09T15:00:00+00:00 94.4  85.4  79.2  86.4  80.5  79.9  93.0  92.2  93.3  85.1  99.7  83.0                      
1951-04-09T18:00:00+00:00 95.2  82.7  77.3  84.5  76.7  76.7  89.3  89.5  92.4  81.3  99.1  82.7                      
1951-04-09T21:00:00+00:00 88.0  79.2  73.3  80.5  70.9  70.9  83.2  85.0  86.6  75.6  97.4  81.1                      
1951-04-10T00:00:00+00:00 79.2  75.7  67.7  74.9  64.3  62.5  73.9  80.3  79.7  68.9  92.6  78.8                      
1951-04-10T03:00:00+00:00 73.5  76.7  64.6  73.4  67.2  60.6  73.8  79.5  78.5  71.3  86.5  75.6                      
1951-04-10T06:00:00+00:00 74.2  80.2  70.5  79.3  74.2  69.3  83.3  83.1  84.4  78.3  88.6  78.1                      
1951-04-10T09:00:00+00:00 76.1  73.3  64.3  73.1  65.8  60.9  76.4  77.5  81.8  69.9  88.5  72.0                      
1951-04-10T12:00:00+00:00 79.1  77.0  67.9  76.7  69.9  65.3  77.9  80.1  83.0  74.1  88.1  74.3                      
1951-04-10T15:00:00+00:00 86.5  85.0  74.5  83.4  78.1  71.8  83.5  87.8  90.9  82.2  88.4  80.4                      
1951-04-10T18:00:00+00:00 92.7  87.5  77.3  86.1  82.0  76.2  89.0  91.4  93.2  86.1  94.8  83.3                      
1951-04-10T21:00:00+00:00 95.9  88.2  78.7  87.5  85.0  79.9  94.1  94.0  94.6  89.1  98.7  84.3                      
1951-04-11T00:00:00+00:00 94.7  81.4  74.2  83.0  75.2  72.4  86.0  85.4  91.2  79.3  99.2  80.0                      
1951-04-11T03:00:00+00:00 81.8  77.0  64.1  73.3  65.4  65.9  76.1  80.1  85.1  72.9  94.3  70.0                      
1951-04-11T06:00:00+00:00 80.1  76.6  64.4  73.6  62.7  63.3  71.9  78.0  86.0  70.2  89.5  70.1                      
1951-04-11T09:00:00+00:00 82.2  75.0  63.5  72.8  61.5  61.8  70.5  77.1  86.9  69.0  88.9  68.6                      
1951-04-11T12:00:00+00:00 78.4  66.2  58.0  67.2  52.9  55.5  64.0  66.2  82.8  60.4  86.9  63.8                      
1951-04-11T15:00:00+00:00 76.9  71.5  57.3  66.5  57.2  57.4  68.0  73.9  78.6  64.7  89.2  63.7                      
1951-04-11T18:00:00+00:00 74.9  75.2  59.7  68.9  62.1  60.8  71.3  77.9  79.4  69.6  87.4  67.5                      
1951-04-11T21:00:00+00:00 64.0  73.0  56.3  65.6  59.1  57.6  67.9  75.0  73.9  66.6  82.8  65.6                      
1951-04-12T00:00:00+00:00 54.9  71.3  52.3  61.5  55.3  52.0  61.9  72.1  69.7  62.8  74.4  63.4                      
1951-04-12T03:00:00+00:00 57.3  68.2  48.0  57.4  53.1  52.2  57.1  67.5  69.0  61.1  59.2  55.8                      
1951-04-12T06:00:00+00:00 59.0  69.5  50.1  59.4  54.8  53.8  59.1  69.2  72.0  62.7  59.9  57.3                      
1951-04-12T09:00:00+00:00 65.9  68.4  51.2  60.5  54.2  54.7  58.9  68.1  74.2  62.1  66.6  57.7                      
1951-04-12T12:00:00+00:00 60.7  59.7  45.7  55.0  46.4  50.2  55.2  58.3  70.0  54.3  63.4  47.5                      
1951-04-12T15:00:00+00:00 66.3  64.4  48.9  58.3  51.6  55.2  58.2  64.6  74.1  59.6  60.2  51.9                      
1951-04-12T18:00:00+00:00 67.6  68.3  51.5  60.8  53.8  54.6  59.2  68.4  74.8  61.7  65.3  56.9                      
1951-04-12T21:00:00+00:00 72.5  69.2  55.2  64.5  55.9  59.8  63.5  68.5  79.5  63.8  73.1  56.9                      
1951-04-13T00:00:00+00:00 75.6  70.3  55.5  64.9  55.7  58.3  61.7  69.9  79.3  63.6  74.6  58.7                      
1951-04-13T03:00:00+00:00 70.7  67.1  52.4  61.7  55.4  58.1  61.1  69.0  75.6  63.2  75.5  57.1                      
1951-04-13T06:00:00+00:00 68.1  68.0  52.9  62.2  57.2  59.7  62.6  69.7  76.4  65.0  72.8  57.1                      
1951-04-13T09:00:00+00:00 70.2  63.9  46.6  55.9  53.0  54.9  57.3  66.5  71.7  60.8  66.8  49.9                      
1951-04-13T12:00:00+00:00 47.5  54.3  35.2  44.5  42.8  41.9  44.6  56.7  55.6  50.6  46.4  44.0                      
1951-04-13T15:00:00+00:00 55.4  49.3  34.0  43.3  34.2  36.9  36.4  47.9  58.9  42.0  47.6  41.2                      
1951-04-13T18:00:00+00:00 72.4  63.9  48.6  57.9  49.7  50.4  50.9  64.9  74.7  57.4  62.6  55.1                      
1951-04-13T21:00:00+00:00 75.1  64.4  46.0  55.3  50.8  53.0  53.6  65.0  71.8  58.6  67.9  49.4                      
1951-04-14T00:00:00+00:00 71.3  57.4  39.3  48.6  47.9  50.7  52.5  59.0  64.4  55.7  68.2  40.1                      
1951-04-14T03:00:00+00:00 72.6  51.8  36.4  45.9  45.2  48.4  53.2  55.4  62.3  53.0  71.5  37.2                      
1951-04-14T06:00:00+00:00 67.9  52.2  35.9  45.4  44.4  47.4  52.7  56.0  60.8  52.2  70.4  38.2                      
1951-04-14T09:00:00+00:00 64.7  59.8  42.4  51.9  48.7  50.6  55.8  61.8  65.7  56.5  69.9  46.9                      
1951-04-14T12:00:00+00:00 66.8  62.4  47.5  57.0  50.7  52.0  55.7  64.7  70.8  58.5  69.5  56.1                      
1951-04-14T15:00:00+00:00 66.7  65.2  50.3  59.8  54.6  55.8  59.1  67.2  73.0  62.4  69.2  58.8                      
1951-04-14T18:00:00+00:00 65.3  64.8  50.4  59.9  54.2  55.4  58.6  66.6  73.3  62.0  67.6  59.2                      
1951-04-14T21:00:00+00:00 60.6  59.3  45.0  54.6  48.7  50.1  53.8  60.2  69.0  56.5  62.2  54.7                      
1951-04-15T00:00:00+00:00 58.0  61.5  46.4  56.0  50.5  50.8  54.1  62.6  70.4  58.3  55.4  57.4                      
1951-04-15T03:00:00+00:00 58.4  70.9  51.6  60.2  55.1  53.0  54.7  68.6  74.6  63.5  37.9  67.3                      
1951-04-15T06:00:00+00:00 58.0  71.3  51.2  59.9  54.9  52.5  54.1  68.6  74.1  63.3  37.3  66.8                      
1951-04-15T09:00:00+00:00 58.6  70.9  50.7  59.4  54.2  52.1  53.6  68.2  73.9  62.6  37.5  65.9                      
1951-04-15T12:00:00+00:00 59.3  69.9  49.3  58.0  52.3  50.2  51.4  67.2  72.6  60.7  36.7  64.8                      
1951-04-15T15:00:00+00:00 53.5  67.9  45.3  54.0  50.6  47.7  50.3  65.9  68.3  59.0  33.6  59.4                      
1951-04-15T18:00:00+00:00 55.3  69.0  46.2  54.9  52.4  49.5  52.1  67.2  69.2  60.8  35.7  60.4                      
1951-04-15T21:00:00+00:00 56.4  71.3  49.8  58.4  54.6  51.4  52.9  69.0  71.9  63.0  36.7  65.7                      
1951-04-16T00:00:00+00:00 56.7  71.8  49.6  58.2  55.5  52.3  54.4  70.0  71.8  63.9  37.6  64.0                      
1951-04-16T03:00:00+00:00 56.5  75.6  53.8  63.9  60.5  54.3  61.5  76.5  72.3  70.3  55.5  64.5                      
1951-04-16T06:00:00+00:00 63.6  70.6  55.6  65.7  60.9  58.3  66.6  71.5  77.8  70.6  62.9  58.7                      
1951-04-16T09:00:00+00:00 65.7  67.0  54.5  64.6  57.5  56.6  65.8  68.7  78.4  67.3  68.1  58.2                      
1951-04-16T12:00:00+00:00 72.0  78.2  64.0  74.1  66.9  64.3  70.4  78.7  86.4  76.6  67.4  70.5                      
1951-04-16T15:00:00+00:00 80.7  81.3  67.8  77.9  71.0  69.4  74.4  83.5  90.8  80.8  73.4  73.1                      
1951-04-16T18:00:00+00:00 81.5  79.5  66.2  76.4  69.1  67.8  74.4  81.8  88.7  78.8  78.2  72.0                      
1951-04-16T21:00:00+00:00 78.7  77.1  65.0  75.1  65.7  65.6  71.9  77.0  87.5  75.5  78.0  70.6                      
1951-04-17T00:00:00+00:00 73.8  74.3  60.8  71.0  62.5  61.7  69.4  74.6  82.6  72.3  76.2  67.4                      
1951-04-17T03:00:00+00:00 70.1  69.7  58.6  68.9  57.0  58.7  65.0  68.2  80.6  66.7  73.8  67.2                      
1951-04-17T06:00:00+00:00 70.6  70.8  60.2  70.4  57.8  59.6  65.3  69.7  81.8  67.5  74.1  69.8                      
1951-04-17T09:00:00+00:00 72.6  66.5  57.0  67.2  54.6  58.0  64.6  67.1  80.0  64.3  77.1  63.9                      
1951-04-17T12:00:00+00:00 72.5  66.3  56.8  67.1  55.4  58.7  64.7  66.3  80.3  65.1  74.2  63.3                      
1951-04-17T15:00:00+00:00 72.0  65.8  57.3  67.5  53.6  58.4  63.5  65.1  80.6  63.3  74.9  61.7                      
1951-04-17T18:00:00+00:00 78.4  69.9  61.5  71.7  58.1  62.0  66.9  69.9  85.1  67.8  79.6  68.3                      
1951-04-17T21:00:00+00:00 73.6  70.4  60.1  70.3  56.8  58.9  63.7  69.8  81.9  66.5  76.1  69.4                      
1951-04-18T00:00:00+00:00 66.6  70.4  57.8  68.0  57.4  57.7  63.8  70.7  79.3  67.0  69.2  67.4                      
1951-04-18T03:00:00+00:00 67.3  65.2  52.8  62.0  57.2  59.9  67.2  67.3  76.5  66.0  77.1  56.9                      
1951-04-18T06:00:00+00:00 62.6  52.4  42.6  51.8  48.2  52.2  61.1  55.8  68.5  57.0  74.0  42.6                      
1951-04-18T09:00:00+00:00 68.1  53.1  47.5  56.7  49.7  56.3  65.4  54.8  75.4  58.4  80.9  45.8                      
1951-04-18T12:00:00+00:00 68.1  53.4  48.2  57.4  48.4  54.3  59.3  54.6  75.8  57.2  70.7  48.4                      
1951-04-18T15:00:00+00:00 69.2  52.8  47.5  56.7  47.4  53.2  58.8  54.7  75.6  56.2  69.5  47.0                      
1951-04-18T18:00:00+00:00 79.0  62.8  56.5  65.7  59.3  63.7  70.0  66.3  84.8  68.1  77.2  54.3                      
1951-04-18T21:00:00+00:00 82.4  65.2  58.4  67.6  63.4  67.4  74.9  70.4  86.2  72.2  82.0  56.3                      
1951-04-19T00:00:00+00:00 75.6  66.4  57.2  66.4  63.2  65.0  73.6  71.9  83.0  72.0  79.2  57.9                      
1951-04-19T03:00:00+00:00 87.3  89.1  82.9  94.2  83.9  85.2  95.2  99.4  92.4  97.4  94.7  99.6                      
1951-04-19T06:00:00+00:00 91.0  94.2  88.3  96.1  90.9  90.6  97.3  99.9  94.5  98.7  96.6  99.7                      
1951-04-19T09:00:00+00:00 96.2  96.9  95.1  98.5  96.1  97.1  99.4  100.0 98.2  99.6  98.4  99.8                      
1951-04-19T12:00:00+00:00 94.9  96.1  93.8  98.0  95.2  96.0  98.8  100.0 97.7  99.4  96.8  99.8                      
1951-04-19T15:00:00+00:00 97.9  98.6  98.5  99.6  97.6  99.2  99.5  100.0 99.6  99.8  97.6  99.9                      
1951-04-19T18:00:00+00:00 97.8  99.4  98.3  99.6  98.0  99.1  99.4  100.0 99.5  99.9  97.5  100.0                     
1951-04-19T21:00:00+00:00 98.2  98.9  98.0  99.4  97.6  98.8  99.5  100.0 99.3  99.8  98.2  100.0                     
1951-04-20T00:00:00+00:00 100.0 99.1  99.6  100.0 97.8  100.0 100.0 100.0 100.0 99.9  100.0 100.0                     
1951-04-20T03:00:00+00:00 100.0 99.2  99.4  100.0 97.7  99.9  100.0 100.0 99.4  100.0 100.0 100.0                     
1951-04-20T06:00:00+00:00 100.0 99.5  99.9  100.0 98.0  100.0 100.0 100.0 99.9  100.0 100.0 100.0                     
1951-04-20T09:00:00+00:00 100.0 98.9  99.2  100.0 97.4  99.9  100.0 100.0 99.3  100.0 100.0 100.0                     
1951-04-20T12:00:00+00:00 100.0 99.0  99.2  100.0 97.6  99.9  100.0 100.0 99.3  100.0 100.0 100.0                     
1951-04-20T15:00:00+00:00 100.0 99.3  99.4  100.0 97.7  99.9  100.0 100.0 99.5  100.0 100.0 100.0                     
1951-04-20T18:00:00+00:00 100.0 99.1  98.9  100.0 97.1  99.8  100.0 100.0 99.0  100.0 100.0 100.0                     
1951-04-20T21:00:00+00:00 100.0 98.7  98.4  100.0 96.8  99.8  100.0 100.0 98.5  100.0 100.0 100.0                     
1951-04-21T00:00:00+00:00 100.0 98.5  97.9  100.0 96.4  99.7  100.0 100.0 98.1  100.0 100.0 100.0                     
1951-04-21T03:00:00+00:00 100.0 99.7  97.5  100.0 99.1  100.0 99.9  99.9  100.0 99.8  100.0 99.4                      
1951-04-21T06:00:00+00:00 99.7  97.8  95.0  98.4  96.9  98.0  99.3  99.8  98.9  98.5  99.9  97.0                      
1951-04-21T09:00:00+00:00 98.6  95.4  92.6  96.8  94.1  95.4  97.8  98.7  98.0  96.9  99.4  96.5                      
1951-04-21T12:00:00+00:00 97.1  94.5  90.0  95.2  92.5  92.9  97.0  97.9  96.6  96.0  99.1  96.0                      
1951-04-21T15:00:00+00:00 97.0  92.7  87.0  93.3  90.1  90.7  96.8  98.0  95.5  94.6  99.1  93.3                      
1951-04-21T18:00:00+00:00 94.2  88.7  80.0  88.8  81.3  83.4  93.5  95.0  92.0  89.5  98.4  88.4                      
1951-04-21T21:00:00+00:00 92.3  88.3  78.5  87.8  81.1  82.4  93.4  95.5  90.7  89.3  98.2  88.4                      
1951-04-22T00:00:00+00:00 91.9  88.5  80.3  89.0  81.5  83.3  93.6  95.3  91.4  89.6  98.2  91.3                      
1951-04-22T03:00:00+00:00 81.6  81.3  69.3  79.2  70.5  68.5  75.8  84.2  88.5  80.1  86.7  82.4                      
1951-04-22T06:00:00+00:00 83.0  80.1  67.6  77.5  68.0  65.9  74.3  82.3  86.1  77.6  92.8  81.8                      
1951-04-22T09:00:00+00:00 75.7  78.1  63.1  73.0  65.1  61.1  68.4  79.8  81.4  74.7  80.9  77.7                      
1951-04-22T12:00:00+00:00 69.5  77.4  62.0  71.8  64.2  60.7  67.1  79.0  80.3  73.8  72.4  75.6                      
1951-04-22T15:00:00+00:00 63.8  76.2  59.7  69.5  63.1  58.1  66.8  78.0  77.8  72.7  65.4  74.4                      
1951-04-22T18:00:00+00:00 71.6  79.1  63.3  73.1  65.9  60.7  66.7  81.0  81.5  75.5  69.8  77.9                      
1951-04-22T21:00:00+00:00 70.3  80.4  65.3  75.2  68.3  63.2  69.3  82.6  83.2  77.9  68.6  79.3                      
1951-04-23T00:00:00+00:00 78.4  80.4  66.8  76.6  68.2  65.9  71.0  82.2  86.7  77.8  78.0  76.3                      
1951-04-23T03:00:00+00:00 79.9  74.3  59.7  70.2  64.4  66.0  69.9  73.9  84.9  72.4  77.8  56.7                      
1951-04-23T06:00:00+00:00 78.1  70.7  55.2  65.7  61.2  62.7  67.3  70.5  80.9  69.3  75.7  51.8                      
1951-04-23T09:00:00+00:00 73.5  65.9  48.8  59.3  57.0  57.1  63.4  65.5  75.9  65.1  67.2  46.6                      
1951-04-23T12:00:00+00:00 55.6  60.5  45.5  56.0  50.9  49.1  56.1  59.9  68.9  59.0  55.3  48.1                      
1951-04-23T15:00:00+00:00 58.9  61.2  46.6  57.1  49.3  49.1  53.3  58.7  70.0  57.3  55.2  49.5                      
1951-04-23T18:00:00+00:00 74.2  73.1  59.7  70.2  61.9  61.1  65.5  72.7  85.1  70.0  66.4  62.6                      
1951-04-23T21:00:00+00:00 74.8  75.3  62.4  72.9  65.2  64.7  69.5  74.6  87.1  73.3  70.7  64.0                      
1951-04-24T00:00:00+00:00 73.9  75.5  63.2  73.7  66.2  66.3  71.2  75.2  88.2  74.3  71.6  63.6                      
1951-04-24T03:00:00+00:00 81.1  85.6  76.9  86.1  76.1  75.7  79.8  89.8  90.1  82.2  79.8  84.2                      
1951-04-24T06:00:00+00:00 88.4  87.4  79.9  89.1  78.8  79.4  83.5  91.8  94.6  84.9  86.0  85.9                      
1951-04-24T09:00:00+00:00 94.4  86.4  79.0  88.1  78.5  78.4  83.0  91.4  94.7  84.6  88.9  86.4                      
1951-04-24T12:00:00+00:00 93.7  85.5  78.9  88.1  77.0  77.9  81.2  90.1  94.9  83.2  84.5  85.8                      
1951-04-24T15:00:00+00:00 80.9  80.5  74.7  83.9  68.6  70.2  71.2  81.3  89.7  74.7  72.8  83.3                      
1951-04-24T18:00:00+00:00 80.5  80.1  71.8  81.0  68.6  68.6  71.8  83.4  86.8  74.7  73.6  80.5                      
1951-04-24T21:00:00+00:00 83.5  85.4  75.8  84.9  75.2  73.7  78.2  89.7  90.4  81.3  77.9  85.2                      
1951-04-25T00:00:00+00:00 78.9  80.8  73.2  82.4  72.7  70.9  75.7  85.4  87.1  78.8  74.6  83.5                      
1951-04-25T03:00:00+00:00 81.7  70.4  72.4  81.5  68.2  69.9  76.2  73.5  88.8  73.8  81.2  77.7                      
1951-04-25T06:00:00+00:00 83.1  72.4  71.8  80.9  68.5  69.0  75.4  75.4  88.1  74.1  81.6  77.6                      
1951-04-25T09:00:00+00:00 85.3  79.1  75.5  84.6  74.7  74.5  80.5  82.4  91.1  80.3  82.4  81.5                      
1951-04-25T12:00:00+00:00 86.9  76.2  76.9  86.0  73.5  76.5  79.3  78.3  91.7  79.1  82.2  77.9                      
1951-04-25T15:00:00+00:00 83.2  73.6  73.3  82.4  69.1  72.3  75.5  74.3  89.0  74.7  78.5  75.2                      
1951-04-25T18:00:00+00:00 86.4  82.2  79.1  88.1  78.5  79.2  83.9  84.3  93.0  84.1  81.8  81.6                      
1951-04-25T21:00:00+00:00 99.0  88.0  86.7  95.8  87.0  89.9  95.0  92.9  99.8  92.6  98.6  87.6                      
1951-04-26T00:00:00+00:00 96.6  87.2  84.1  93.2  85.3  86.4  93.1  91.9  96.6  90.8  98.9  85.8                      
1951-04-26T03:00:00+00:00 84.9  79.0  67.2  78.2  73.6  72.2  84.0  82.7  88.6  82.2  90.6  64.1                      
1951-04-26T06:00:00+00:00 79.4  77.8  62.3  73.3  70.2  67.1  78.7  81.6  83.4  78.8  82.1  60.0                      
1951-04-26T09:00:00+00:00 84.3  77.9  66.2  77.2  69.5  70.3  77.8  80.4  89.2  78.1  84.8  62.4                      
1951-04-26T12:00:00+00:00 74.2  69.5  58.9  69.9  58.4  60.1  66.8  68.8  80.5  67.0  74.8  57.8                      
1951-04-26T15:00:00+00:00 76.6  72.7  63.5  74.5  61.8  63.4  68.5  71.9  85.5  70.4  73.5  63.3                      
1951-04-26T18:00:00+00:00 87.9  78.4  68.6  79.6  68.9  70.0  77.5  80.7  91.4  77.5  85.2  67.7                      
1951-04-26T21:00:00+00:00 86.1  79.7  69.8  80.8  70.4  71.0  79.2  81.7  91.7  79.0  88.0  69.3                      
1951-04-27T00:00:00+00:00 87.3  79.5  68.8  79.8  69.8  71.9  78.6  80.1  90.5  78.3  88.7  66.1                      
1951-04-27T03:00:00+00:00 85.1  74.0  67.0  78.1  69.0  73.7  79.9  75.0  86.9  77.9  89.2  58.5                      
1951-04-27T06:00:00+00:00 81.4  69.0  66.2  77.3  69.2  73.8  81.4  71.4  86.6  78.1  88.7  56.4                      
1951-04-27T09:00:00+00:00 82.2  71.3  72.2  83.3  69.9  74.9  79.2  71.8  92.5  78.8  85.7  63.4                      
1951-04-27T12:00:00+00:00 71.8  55.0  54.0  65.1  51.8  58.7  65.3  55.6  76.5  60.7  78.4  47.1                      
1951-04-27T15:00:00+00:00 75.1  58.8  58.5  69.6  57.2  63.5  70.2  59.9  81.5  66.1  79.1  51.4                      
1951-04-27T18:00:00+00:00 84.5  71.8  69.5  80.6  70.2  75.3  83.0  74.4  90.8  79.1  88.1  62.1                      
1951-04-27T21:00:00+00:00 91.5  77.7  71.9  83.0  79.3  82.1  93.3  84.9  92.5  88.2  96.1  64.9                      
1951-04-28T00:00:00+00:00 88.8  75.5  71.5  82.7  78.2  82.3  94.7  82.6  91.3  87.1  100.0 65.0                      
1951-04-28T03:00:00+00:00 92.3  84.8  73.8  86.0  86.4  86.2  99.5  94.5  94.7  92.7  99.7  81.6                      
1951-04-28T06:00:00+00:00 90.9  83.7  72.2  84.4  84.0  84.3  96.6  92.7  92.4  90.3  99.5  80.8                      
1951-04-28T09:00:00+00:00 95.9  86.1  76.0  88.2  86.2  87.1  97.0  93.9  96.7  92.5  98.7  83.9                      
1951-04-28T12:00:00+00:00 92.9  87.4  77.1  89.3  86.7  88.1  97.4  94.5  95.5  93.0  98.5  85.3                      
1951-04-28T15:00:00+00:00 68.5  77.7  64.5  76.7  71.3  71.9  80.6  82.2  79.5  77.6  90.1  78.9                      
1951-04-28T18:00:00+00:00 54.2  77.7  59.6  71.8  65.1  59.8  65.5  78.4  74.6  71.4  75.6  80.8                      
1951-04-28T21:00:00+00:00 48.1  77.4  59.5  71.7  65.0  59.4  62.8  77.7  73.8  71.3  68.7  82.6                      
1951-04-29T00:00:00+00:00 50.0  78.5  58.6  70.8  66.3  58.9  64.1  79.8  73.5  72.6  69.9  81.6                      
1951-04-29T03:00:00+00:00 60.7  69.4  50.8  63.3  52.7  53.8  51.9  65.4  71.7  61.1  45.1  72.8                      
1951-04-29T06:00:00+00:00 52.4  68.1  47.9  60.4  50.2  49.9  48.7  63.5  68.0  58.7  38.7  71.8                      
1951-04-29T09:00:00+00:00 50.7  67.1  48.2  60.6  49.3  50.5  47.2  62.5  67.1  57.7  34.0  71.9                      
1951-04-29T12:00:00+00:00 46.0  65.3  45.6  58.1  46.8  47.6  45.7  60.1  62.7  55.2  32.7  69.1                      
1951-04-29T15:00:00+00:00 46.5  61.1  42.5  55.0  42.7  44.0  40.9  54.5  62.0  51.1  29.8  65.2                      
1951-04-29T18:00:00+00:00 48.2  66.5  46.7  59.2  48.4  48.2  46.0  61.7  65.7  56.9  32.1  70.5                      
1951-04-29T21:00:00+00:00 53.8  69.5  49.6  62.1  52.1  51.5  49.2  65.8  70.9  60.5  34.2  73.8                      
1951-04-30T00:00:00+00:00 55.6  70.0  51.4  63.9  52.5  52.9  49.4  65.8  72.5  60.9  35.9  75.6                      
1951-04-30T03:00:00+00:00 52.8  69.1  50.8  63.4  52.2  52.9  49.0  65.3  69.6  60.0  36.4  75.7                      
1951-04-30T06:00:00+00:00 53.5  70.4  52.2  64.7  53.7  54.1  50.3  66.8  70.4  61.5  37.2  77.3                      
1951-04-30T09:00:00+00:00 50.7  65.8  47.4  59.9  47.6  48.9  45.3  62.2  65.4  55.4  34.7  71.2                      
1951-04-30T12:00:00+00:00 45.5  59.7  42.6  55.2  40.8  43.2  39.2  54.3  61.3  48.6  28.4  65.9                      
1951-04-30T15:00:00+00:00 46.1  60.8  43.1  55.7  41.6  43.5  39.1  54.9  62.1  49.4  27.8  66.2                      
1951-04-30T18:00:00+00:00 52.1  65.6  47.8  60.4  47.7  48.7  44.9  62.0  67.6  55.5  33.1  71.1                      
1951-04-30T21:00:00+00:00 56.3  69.6  51.6  64.1  51.7  52.6  48.3  64.9  71.4  59.6  37.4  76.3                      
1951-05-01T00:00:00+00:00 57.1  69.9  50.3  62.9  53.7  53.1  50.4  68.0  70.4  61.5  37.6  75.4                      
1951-05-01T03:00:00+00:00 65.6  80.6  64.5  77.0  65.9  60.3  62.2  79.7  79.5  72.6  59.2  85.3                      
1951-05-01T06:00:00+00:00 69.6  80.2  66.0  78.4  67.4  62.8  65.7  79.6  83.1  74.1  63.5  83.9                      
1951-05-01T09:00:00+00:00 71.7  84.1  70.0  82.4  73.7  68.7  72.5  84.3  87.0  80.4  67.5  87.8                      
1951-05-01T12:00:00+00:00 77.1  86.0  73.3  85.8  76.3  72.6  73.5  86.5  89.2  83.0  67.4  89.6                      
1951-05-01T15:00:00+00:00 86.4  86.9  75.8  88.3  78.7  76.7  78.3  87.9  93.0  85.4  77.9  89.4                      
1951-05-01T18:00:00+00:00 88.0  84.7  74.2  86.6  74.9  73.2  74.7  84.6  92.8  81.6  79.4  88.3                      
1951-05-01T21:00:00+00:00 82.9  87.1  74.7  87.1  79.3  75.9  80.5  88.7  91.8  86.0  79.7  89.3                      
1951-05-02T00:00:00+00:00 79.0  83.9  71.0  83.5  74.8  71.7  77.1  85.8  88.6  81.5  78.6  87.4                      
1951-05-02T03:00:00+00:00 76.3  72.8  61.8  73.9  61.8  63.6  67.3  73.7  85.5  69.2  72.2  76.2                      
1951-05-02T06:00:00+00:00 71.6  69.7  58.2  70.3  57.6  59.0  63.0  69.7  81.0  65.0  69.0  73.2                      
1951-05-02T09:00:00+00:00 66.8  66.6  56.0  68.1  53.3  56.2  58.6  66.1  76.7  60.7  67.4  72.0                      
1951-05-02T12:00:00+00:00 65.0  63.7  53.7  65.8  48.7  51.9  52.2  59.3  75.0  56.1  61.3  69.1                      
1951-05-02T15:00:00+00:00 57.6  65.5  53.2  65.2  49.6  50.5  50.6  61.7  72.7  57.0  51.5  71.1                      
1951-05-02T18:00:00+00:00 61.9  66.8  55.8  67.9  51.2  53.1  52.9  64.1  75.8  58.7  57.7  73.6                      
1951-05-02T21:00:00+00:00 65.0  67.5  56.1  68.2  53.7  55.0  57.1  66.1  78.1  61.1  61.1  72.1                      
1951-05-03T00:00:00+00:00 66.8  69.1  58.4  70.4  57.0  58.4  61.1  68.7  81.2  64.4  63.1  74.5                      
1951-05-03T03:00:00+00:00 68.8  79.4  66.7  78.2  73.4  68.5  78.2  85.5  84.3  80.0  74.1  76.5                      
1951-05-03T06:00:00+00:00 70.1  80.5  67.3  78.8  75.9  70.5  81.8  87.7  84.6  82.5  78.8  76.2                      
1951-05-03T09:00:00+00:00 75.7  79.9  68.0  79.5  75.2  71.2  81.9  86.5  86.3  81.8  82.1  74.4                      
1951-05-03T12:00:00+00:00 65.0  72.2  58.0  69.5  64.5  60.2  70.0  77.3  74.6  71.1  70.1  66.7                      
1951-05-03T15:00:00+00:00 65.5  68.4  57.8  69.3  63.6  62.8  71.6  74.6  75.0  70.3  72.4  64.1                      
1951-05-03T18:00:00+00:00 81.9  80.8  70.6  82.1  77.7  75.8  86.6  88.0  89.9  84.3  87.7  73.7                      
1951-05-03T21:00:00+00:00 80.2  84.6  72.8  84.3  83.7  79.9  93.1  94.0  92.1  90.3  90.1  77.3                      
1951-05-04T00:00:00+00:00 74.1  83.8  69.9  81.5  83.3  78.3  94.5  94.9  87.4  89.9  90.6  75.8                      
1951-05-04T03:00:00+00:00 76.6  86.2  72.3  84.5  88.3  85.1  95.3  95.5  87.8  92.3  95.8  71.1                      
1951-05-04T06:00:00+00:00 79.4  81.2  69.1  81.6  81.2  79.8  90.7  90.7  87.3  86.7  96.0  67.4                      
1951-05-04T09:00:00+00:00 78.1  73.8  65.4  78.0  72.9  75.4  84.9  83.6  84.0  80.3  95.4  62.4                      
1951-05-04T12:00:00+00:00 70.2  64.6  55.8  69.0  61.6  63.4  75.7  74.8  78.8  71.4  91.4  55.2                      
1951-05-04T15:00:00+00:00 77.0  66.8  58.3  71.3  68.4  69.7  82.2  79.8  81.2  76.8  93.5  54.7                      
1951-05-04T18:00:00+00:00 89.1  89.7  78.8  90.7  89.7  87.4  92.8  95.3  94.5  93.3  94.7  73.6                      
1951-05-04T21:00:00+00:00 97.9  96.0  87.9  99.4  97.9  98.6  99.5  100.0 99.6  99.7  98.5  81.0                      
1951-05-05T00:00:00+00:00 100.0 94.9  88.2  99.6  97.5  99.1  99.8  99.3  100.0 99.4  100.0 80.9                      
1951-05-05T03:00:00+00:00 100.0 98.0  96.7  100.0 97.0  99.8  100.0 100.0 98.7  100.0 100.0 99.9                      
1951-05-05T06:00:00+00:00 100.0 98.9  98.9  100.0 98.0  100.0 100.0 100.0 100.0 100.0 100.0 100.0                     
1951-05-05T09:00:00+00:00 100.0 98.1  98.0  100.0 96.9  99.9  100.0 100.0 99.6  100.0 100.0 99.9                      
1951-05-05T12:00:00+00:00 100.0 98.9  98.6  100.0 97.8  100.0 100.0 100.0 99.8  100.0 100.0 100.0                     
1951-05-05T15:00:00+00:00 100.0 99.0  98.0  100.0 97.9  99.9  100.0 100.0 99.3  100.0 100.0 100.0                     
1951-05-05T18:00:00+00:00 100.0 99.0  98.0  100.0 97.9  99.9  100.0 100.0 99.3  100.0 100.0 100.0                     
1951-05-05T21:00:00+00:00 100.0 98.5  98.3  100.0 97.4  100.0 100.0 100.0 99.5  100.0 100.0 100.0                     
1951-05-06T00:00:00+00:00 100.0 99.0  98.8  100.0 98.2  100.0 100.0 100.0 99.8  100.0 100.0 100.0                     
1951-05-06T03:00:00+00:00 100.0 98.7  98.6  100.0 98.4  99.9  100.0 100.0 99.3  100.0 100.0 100.0                     
1951-05-06T06:00:00+00:00 100.0 98.4  98.6  100.0 98.2  99.9  100.0 100.0 99.3  100.0 100.0 100.0                     
1951-05-06T09:00:00+00:00 100.0 98.7  99.5  100.0 99.2  100.0 100.0 100.0 100.0 100.0 100.0 100.0                     
1951-05-06T12:00:00+00:00 100.0 98.3  99.0  100.0 98.9  100.0 100.0 100.0 99.7  100.0 100.0 100.0                     
1951-05-06T15:00:00+00:00 100.0 98.2  99.0  100.0 98.5  99.9  100.0 100.0 99.6  100.0 100.0 100.0                     
1951-05-06T18:00:00+00:00 100.0 98.9  98.8  100.0 99.0  99.9  100.0 100.0 99.4  100.0 100.0 100.0                     
1951-05-06T21:00:00+00:00 100.0 98.6  99.1  100.0 99.3  100.0 100.0 100.0 99.7  100.0 100.0 100.0                     
1951-05-07T00:00:00+00:00 100.0 98.4  97.2  100.0 98.4  99.8  100.0 100.0 98.1  100.0 100.0 100.0                     
1951-05-07T03:00:00+00:00 96.9  97.9  90.6  98.5  95.1  94.2  97.5  99.1  99.1  98.5  97.2  99.3                      
1951-05-07T06:00:00+00:00 88.7  89.1  82.6  93.6  84.6  83.3  87.0  93.1  95.4  91.3  90.6  95.0                      
1951-05-07T09:00:00+00:00 91.1  86.3  84.1  94.5  80.2  83.1  83.5  88.8  96.1  88.2  93.3  94.3                      
1951-05-07T12:00:00+00:00 77.5  84.0  78.3  90.9  76.6  76.4  77.1  86.9  93.4  85.7  75.9  93.1                      
1951-05-07T15:00:00+00:00 76.8  78.2  74.1  88.3  70.8  71.8  72.7  83.6  92.3  81.7  74.9  89.9                      
1951-05-07T18:00:00+00:00 82.6  83.0  77.7  90.6  75.9  76.3  77.5  87.4  93.9  85.2  80.5  92.3                      
1951-05-07T21:00:00+00:00 89.8  91.5  84.3  94.6  86.3  83.5  84.9  93.9  96.7  92.4  83.8  97.5                      
1951-05-08T00:00:00+00:00 93.1  94.2  88.2  97.0  89.4  88.3  88.5  94.7  98.2  94.6  87.6  99.4                      
1951-05-08T03:00:00+00:00 92.1  91.2  87.6  97.3  85.8  86.6  87.2  92.8  97.7  90.8  93.4  98.7                      
1951-05-08T06:00:00+00:00 91.6  91.7  86.6  97.0  85.4  85.7  87.1  93.1  97.4  90.5  93.6  98.6                      
1951-05-08T09:00:00+00:00 87.4  86.7  81.7  95.5  79.4  80.9  82.9  89.7  95.7  86.2  92.1  97.6                      
1951-05-08T12:00:00+00:00 82.5  80.0  75.5  93.6  72.1  75.0  77.8  85.1  93.7  81.0  89.5  96.3                      
1951-05-08T15:00:00+00:00 94.0  88.7  86.4  96.9  84.5  88.1  88.7  92.0  97.3  89.8  95.8  98.2                      
1951-05-08T18:00:00+00:00 97.2  95.7  92.4  98.8  94.5  95.8  96.9  97.6  99.0  97.0  98.2  99.2                      
1951-05-08T21:00:00+00:00 99.1  99.7  95.9  99.8  98.5  99.4  99.7  99.7  99.8  99.8  99.4  100.0                     
1951-05-09T00:00:00+00:00 99.7  100.0 95.9  99.8  98.4  99.4  99.4  100.0 99.9  99.8  99.6  99.8                      
1951-05-09T03:00:00+00:00 99.8  97.9  96.4  100.0 96.0  98.5  98.1  100.0 99.4  100.0 100.0 100.0                     
1951-05-09T06:00:00+00:00 99.7  98.0  95.5  100.0 96.1  98.2  98.0  100.0 99.2  100.0 100.0 100.0                     
1951-05-09T09:00:00+00:00 99.8  98.4  96.4  100.0 97.1  98.6  98.9  100.0 99.4  100.0 100.0 100.0                     
1951-05-09T12:00:00+00:00 99.9  98.9  98.6  100.0 98.4  99.5  99.4  100.0 99.8  100.0 100.0 100.0                     
1951-05-09T15:00:00+00:00 99.9  100.0 99.6  100.0 99.8  99.9  99.3  100.0 99.9  100.0 100.0 100.0                     
1951-05-09T18:00:00+00:00 99.9  99.0  98.3  100.0 98.0  99.4  99.2  100.0 99.7  100.0 100.0 100.0                     
1951-05-09T21:00:00+00:00 99.9  98.8  97.4  100.0 97.6  99.1  99.2  100.0 99.6  100.0 100.0 100.0                     
1951-05-10T00:00:00+00:00 100.0 99.5  98.7  100.0 98.9  99.6  100.0 100.0 99.8  100.0 100.0 100.0                     
1951-05-10T03:00:00+00:00 99.8  99.6  95.7  99.7  97.2  99.2  99.2  99.8  99.8  99.4  100.0 99.4                      
1951-05-10T06:00:00+00:00 99.1  97.6  94.1  99.3  94.7  97.1  96.8  98.3  99.5  97.6  99.0  98.8                      
1951-05-10T09:00:00+00:00 94.8  93.3  88.3  97.6  88.5  90.1  90.3  95.1  98.0  93.0  95.0  95.7                      
1951-05-10T12:00:00+00:00 89.1  88.6  81.3  95.5  81.5  82.6  84.0  91.8  96.0  87.8  91.5  92.5                      
1951-05-10T15:00:00+00:00 88.2  83.6  78.5  94.6  75.0  78.8  80.3  86.5  95.9  82.9  90.8  89.6                      
1951-05-10T18:00:00+00:00 90.1  88.0  83.4  96.1  80.0  83.2  83.4  90.4  96.9  86.6  91.6  93.1                      
1951-05-10T21:00:00+00:00 92.7  91.9  87.0  97.2  86.2  88.3  89.0  93.9  97.3  91.3  95.1  96.1                      
1951-05-11T00:00:00+00:00 90.6  92.2  84.7  96.5  86.3  86.1  88.2  94.7  96.3  91.3  94.1  95.5                      
1951-05-11T03:00:00+00:00 85.3  67.9  66.7  78.9  71.6  72.4  80.5  74.3  89.4  78.5  85.2  64.1                      
1951-05-11T06:00:00+00:00 76.0  55.4  53.8  66.0  59.4  61.7  70.6  62.3  79.0  66.3  81.0  51.3                      
1951-05-11T09:00:00+00:00 87.9  60.0  64.9  77.1  63.2  70.8  76.3  64.0  89.9  70.1  90.4  59.5                      
1951-05-11T12:00:00+00:00 79.6  64.0  62.5  74.7  64.7  67.9  74.3  66.6  86.4  71.6  79.2  57.3                      
1951-05-11T15:00:00+00:00 81.8  61.5  64.0  76.2  62.7  68.4  72.9  63.8  89.6  69.6  77.0  56.0                      
1951-05-11T18:00:00+00:00 90.7  76.9  76.6  88.8  77.3  81.5  85.8  79.0  98.4  84.1  85.5  69.5                      
1951-05-11T21:00:00+00:00 97.3  81.8  79.9  92.1  82.3  85.1  90.7  87.1  99.6  89.2  95.3  74.7                      
1951-05-12T00:00:00+00:00 96.4  82.9  80.7  92.9  84.7  87.2  94.3  88.5  99.8  91.5  99.3  74.4                      
1951-05-12T03:00:00+00:00 93.9  90.6  83.8  95.9  85.4  87.2  92.0  95.1  99.4  91.7  99.8  91.6                      
1951-05-12T06:00:00+00:00 93.8  90.6  84.1  96.2  83.8  85.9  88.9  94.3  98.8  90.1  99.0  93.5                      
1951-05-12T09:00:00+00:00 93.8  88.4  82.4  94.5  81.1  83.8  87.3  92.1  97.5  87.4  98.0  92.7                      
1951-05-12T12:00:00+00:00 91.3  88.7  82.7  94.8  82.7  85.7  90.0  93.7  97.2  89.0  99.1  91.5                      
1951-05-12T15:00:00+00:00 90.5  88.5  82.0  94.1  82.1  84.8  89.4  93.6  96.4  88.4  99.6  91.8                      
1951-05-12T18:00:00+00:00 88.5  88.4  79.9  92.0  80.8  81.7  86.5  92.8  92.7  87.1  96.7  93.0                      
1951-05-12T21:00:00+00:00 83.3  89.2  79.2  91.4  80.6  80.2  83.9  92.0  90.3  86.9  90.2  94.4                      
1951-05-13T00:00:00+00:00 77.5  89.1  77.8  89.9  79.9  78.1  81.2  91.4  87.8  86.2  83.3  94.3                      
1951-05-13T03:00:00+00:00 75.4  88.6  75.7  87.0  78.8  75.0  79.3  91.2  88.4  85.0  74.4  91.5                      
1951-05-13T06:00:00+00:00 72.7  87.7  74.4  85.8  77.8  73.4  78.2  90.4  87.5  83.9  71.2  90.9                      
1951-05-13T09:00:00+00:00 73.8  84.6  72.0  83.3  73.3  70.5  74.9  86.3  84.9  79.5  75.4  88.2                      
1951-05-13T12:00:00+00:00 76.1  81.6  72.8  84.1  70.1  71.2  73.3  82.7  87.4  76.3  74.0  86.4                      
1951-05-13T15:00:00+00:00 76.4  80.4  71.2  82.5  70.4  71.7  75.8  82.6  86.2  76.6  75.4  81.7                      
1951-05-13T18:00:00+00:00 83.8  83.9  75.3  86.6  73.7  75.0  77.7  86.0  90.7  79.9  79.8  86.2                      
1951-05-13T21:00:00+00:00 79.6  85.9  74.1  85.4  75.0  73.0  76.0  88.1  88.2  81.2  75.7  87.7                      
1951-05-14T00:00:00+00:00 78.9  86.9  75.2  86.5  77.3  75.2  79.3  90.2  88.7  83.5  77.8  87.9                      
1951-05-14T03:00:00+00:00 81.9  86.0  77.7  88.3  77.7  77.3  81.0  88.8  91.2  82.9  86.0  86.4                      
1951-05-14T06:00:00+00:00 81.7  86.1  78.4  89.1  78.2  78.2  82.1  89.2  92.3  83.5  86.7  86.7                      
1951-05-14T09:00:00+00:00 82.5  81.9  75.4  86.0  72.4  74.5  76.2  82.9  88.8  77.7  85.0  83.3                      
1951-05-14T12:00:00+00:00 80.2  82.1  74.2  84.9  73.6  74.8  78.1  82.9  90.5  78.9  79.8  80.2                      
1951-05-14T15:00:00+00:00 83.4  83.7  75.4  86.0  74.6  73.5  76.3  86.0  92.4  79.9  77.4  84.5                      
1951-05-14T18:00:00+00:00 82.9  86.4  77.9  88.6  77.5  76.2  79.2  88.6  93.2  82.8  81.0  87.8                      
1951-05-14T21:00:00+00:00 85.1  88.1  79.7  90.4  79.1  77.8  79.9  89.9  94.1  84.4  83.1  89.4                      
1951-05-15T00:00:00+00:00 88.4  88.8  80.8  91.4  80.3  79.4  82.6  90.9  94.8  85.6  90.2  89.7                      
1951-05-15T03:00:00+00:00 84.9  89.1  79.5  90.2  81.0  78.8  83.8  91.5  93.8  86.4  85.2  90.0                      
1951-05-15T06:00:00+00:00 82.0  87.8  78.6  89.4  79.7  78.0  83.1  89.8  92.2  85.1  84.5  90.1                      
1951-05-15T09:00:00+00:00 82.0  87.0  77.7  88.5  79.0  77.8  82.6  89.3  91.9  84.4  84.3  89.2                      
1951-05-15T12:00:00+00:00 79.2  84.9  74.3  85.1  76.1  74.1  79.4  87.0  89.9  81.5  78.6  86.6                      
1951-05-15T15:00:00+00:00 81.4  84.9  76.0  86.7  75.8  74.1  77.1  86.0  91.7  81.1  73.9  89.0                      
1951-05-15T18:00:00+00:00 74.4  83.7  75.1  85.9  73.7  72.5  75.2  83.9  88.9  79.0  71.1  88.5                      
1951-05-15T21:00:00+00:00 67.8  81.4  71.4  82.2  70.6  68.5  71.9  82.1  83.9  76.0  67.9  85.4                      
1951-05-16T00:00:00+00:00 64.7  78.2  67.3  78.1  67.0  64.8  69.1  78.8  80.5  72.4  65.0  80.5                      
1951-05-16T03:00:00+00:00 67.9  66.5  54.9  65.2  56.3  57.5  61.2  65.4  75.8  61.3  64.1  55.4                      
1951-05-16T06:00:00+00:00 72.2  61.5  53.4  63.7  54.2  58.1  61.9  62.6  76.7  59.1  70.7  49.7                      
1951-05-16T09:00:00+00:00 71.1  58.7  51.1  61.4  49.5  54.8  57.9  57.1  73.5  54.4  69.5  47.7                      
1951-05-16T12:00:00+00:00 55.7  54.3  42.5  52.9  45.1  46.6  52.7  53.7  66.1  50.1  54.3  42.2                      
1951-05-16T15:00:00+00:00 66.2  51.9  46.2  56.5  43.1  49.1  53.0  51.2  72.8  48.0  59.1  41.5                      
1951-05-16T18:00:00+00:00 82.9  62.0  61.0  71.4  58.0  65.3  69.7  60.8  86.0  62.9  79.0  54.9                      
1951-05-16T21:00:00+00:00 99.2  82.9  77.4  87.7  79.1  82.5  86.1  84.0  99.6  84.1  90.0  71.3                      
1951-05-17T00:00:00+00:00 90.1  78.8  72.0  82.3  74.9  76.0  82.2  80.9  93.4  79.9  85.8  68.1                      
1951-05-17T03:00:00+00:00 90.1  89.4  81.6  93.4  82.5  83.3  87.1  92.4  95.3  89.1  89.6  91.1                      
1951-05-17T06:00:00+00:00 83.5  87.7  78.3  90.1  80.1  79.4  84.3  91.0  90.9  86.7  84.2  88.3                      
1951-05-17T09:00:00+00:00 88.2  89.9  82.2  94.0  84.4  85.4  89.9  93.8  93.7  91.0  92.0  89.6                      
1951-05-17T12:00:00+00:00 90.2  88.5  83.4  95.2  81.8  84.7  86.2  89.5  96.7  88.4  86.9  89.9                      
1951-05-17T15:00:00+00:00 91.2  83.9  80.0  91.7  74.5  78.8  79.1  83.5  96.4  81.1  83.3  87.3                      
1951-05-17T18:00:00+00:00 93.7  88.7  82.8  94.5  82.4  85.3  88.9  92.9  98.4  89.0  91.3  89.6                      
1951-05-17T21:00:00+00:00 93.8  91.6  83.7  95.5  86.4  87.7  93.7  97.3  98.0  93.0  96.0  90.6                      
1951-05-18T00:00:00+00:00 94.3  91.4  83.5  95.3  85.3  86.6  92.0  96.7  97.1  91.9  97.2  91.0                      
1951-05-18T03:00:00+00:00 92.2  87.1  79.0  89.6  80.8  80.2  85.5  89.1  97.2  85.0  93.8  83.2                      
1951-05-18T06:00:00+00:00 86.5  85.9  76.3  87.0  79.2  77.6  83.8  88.5  93.7  83.4  89.1  82.7                      
1951-05-18T09:00:00+00:00 83.9  83.8  73.7  84.3  77.7  75.3  82.2  87.1  90.5  81.9  84.7  80.1                      
1951-05-18T12:00:00+00:00 84.2  81.5  72.6  83.2  74.6  73.8  78.1  82.2  89.9  78.8  81.5  78.3                      
1951-05-18T15:00:00+00:00 85.3  77.5  69.2  79.8  69.7  69.5  74.7  79.1  89.8  73.9  79.2  74.6                      
1951-05-18T18:00:00+00:00 82.9  83.4  73.3  83.9  74.8  72.2  76.8  85.3  92.0  79.0  75.7  81.2                      
1951-05-18T21:00:00+00:00 85.0  86.9  77.5  88.1  80.1  78.0  82.5  89.2  95.5  84.3  79.5  84.0                      
1951-05-19T00:00:00+00:00 88.0  87.5  79.3  89.9  80.9  80.0  84.9  89.9  96.9  85.1  86.8  85.4                      
1951-05-19T03:00:00+00:00 84.4  86.4  78.1  88.7  80.7  79.0  85.1  90.7  96.1  86.2  86.5  87.5                      
1951-05-19T06:00:00+00:00 83.0  85.8  76.7  87.3  79.5  76.9  83.0  90.0  94.3  85.0  84.8  87.2                      
1951-05-19T09:00:00+00:00 82.8  85.4  76.6  87.2  78.9  76.7  83.1  90.2  93.3  84.5  88.4  86.9                      
1951-05-19T12:00:00+00:00 81.1  85.1  75.5  86.1  78.5  76.1  81.9  90.0  91.7  84.0  83.5  85.2                      
1951-05-19T15:00:00+00:00 75.8  84.5  74.8  85.4  77.0  74.9  78.9  88.0  90.1  82.6  75.4  83.7                      
1951-05-19T18:00:00+00:00 73.6  82.7  71.4  82.0  73.6  70.5  74.2  84.1  87.0  79.2  70.8  82.2                      
1951-05-19T21:00:00+00:00 77.4  85.4  74.8  85.4  75.5  72.6  74.8  87.2  90.2  81.1  73.6  85.9                      
1951-05-20T00:00:00+00:00 78.7  86.1  74.7  85.3  76.7  74.3  77.2  86.2  90.3  82.3  77.9  83.4                      
1951-05-20T03:00:00+00:00 81.1  79.6  72.6  82.8  76.2  74.7  82.9  81.3  89.3  80.3  82.8  66.5                      
1951-05-20T06:00:00+00:00 77.8  79.1  71.1  81.3  72.5  72.2  79.2  79.9  86.0  76.6  83.9  65.8                      
1951-05-20T09:00:00+00:00 72.9  73.3  64.7  74.9  65.1  63.6  69.2  75.1  80.9  69.3  72.0  61.6                      
1951-05-20T12:00:00+00:00 65.8  58.0  51.0  61.1  49.1  50.0  55.2  59.7  67.3  53.3  63.7  47.2                      
1951-05-20T15:00:00+00:00 66.7  52.0  49.0  59.1  43.8  47.4  52.2  52.5  68.4  48.0  62.5  44.1                      
1951-05-20T18:00:00+00:00 75.5  63.1  59.9  70.1  54.8  57.6  62.4  61.7  78.4  59.0  71.6  57.6                      
1951-05-20T21:00:00+00:00 81.3  73.2  67.8  78.0  64.7  65.0  69.4  73.0  86.2  68.9  76.5  64.7                      
1951-05-21T00:00:00+00:00 81.4  73.2  65.5  75.7  64.4  65.1  70.2  73.3  83.2  68.6  79.0  60.1                      
1951-05-21T03:00:00+00:00 76.4  68.1  64.4  75.2  69.2  69.3  76.8  73.2  85.0  74.2  81.3  59.0                      
1951-05-21T06:00:00+00:00 72.9  50.2  55.9  67.0  54.9  58.9  68.4  55.4  82.6  59.9  81.4  50.5                      
1951-05-21T09:00:00+00:00 76.5  57.0  61.7  72.6  56.4  60.0  66.3  56.2  86.1  61.4  78.8  56.6                      
1951-05-21T12:00:00+00:00 78.1  62.6  67.1  77.8  63.9  66.0  72.0  62.2  88.5  68.9  77.3  63.5                      
1951-05-21T15:00:00+00:00 78.9  71.3  72.7  83.2  70.4  70.8  75.7  71.3  90.6  75.4  76.3  70.2                      
1951-05-21T18:00:00+00:00 88.3  77.2  78.4  88.8  74.9  76.0  78.8  77.0  95.5  79.9  80.5  75.6                      
1951-05-21T21:00:00+00:00 97.6  88.6  87.2  97.3  88.8  88.6  92.6  92.8  98.6  93.8  93.1  82.6                      
1951-05-22T00:00:00+00:00 100.0 90.5  90.0  100.0 92.8  93.4  99.1  95.8  100.0 97.8  100.0 83.6                      
1951-05-22T03:00:00+00:00 99.6  98.0  93.7  99.8  93.2  98.3  99.1  99.6  99.8  99.0  99.8  99.0                      
1951-05-22T06:00:00+00:00 100.0 97.7  93.5  99.7  93.9  98.7  99.8  99.8  99.9  99.7  100.0 99.1                      
1951-05-22T09:00:00+00:00 99.4  97.0  92.5  99.2  93.2  97.5  99.0  99.2  99.6  99.0  99.6  98.5                      
1951-05-22T12:00:00+00:00 99.0  95.6  89.7  97.9  91.1  94.4  97.0  98.3  98.9  97.0  99.4  97.7                      
1951-05-22T15:00:00+00:00 94.0  88.2  80.2  93.5  81.8  84.5  91.1  93.3  95.9  88.1  98.8  88.6                      
1951-05-22T18:00:00+00:00 83.0  80.5  70.6  89.0  69.0  71.1  77.7  82.6  92.2  75.8  95.3  84.3                      
1951-05-22T21:00:00+00:00 74.9  75.9  63.1  85.5  61.6  61.6  66.9  77.2  90.0  68.7  90.7  80.4                      
1951-05-23T00:00:00+00:00 75.5  79.8  65.8  86.8  64.5  62.8  66.9  81.4  90.3  71.5  90.6  84.7                      
1951-05-23T03:00:00+00:00 67.4  73.9  58.2  66.4  56.1  55.7  52.6  70.0  72.2  59.3  55.4  68.9                      
1951-05-23T06:00:00+00:00 63.9  72.9  57.2  65.3  54.9  54.8  51.7  69.0  70.8  58.2  50.5  67.3                      
1951-05-23T09:00:00+00:00 66.1  70.0  55.8  63.9  51.6  52.6  50.6  65.1  70.7  54.9  53.9  64.1                      
1951-05-23T12:00:00+00:00 62.8  65.3  52.5  60.6  47.1  48.6  45.5  59.3  68.5  50.4  46.2  62.3                      
1951-05-23T15:00:00+00:00 63.6  62.6  51.2  59.3  45.2  48.4  45.5  56.6  64.8  48.5  53.6  58.7                      
1951-05-23T18:00:00+00:00 66.0  67.8  55.9  64.1  50.0  52.4  49.8  62.5  70.9  53.3  52.9  63.0                      
1951-05-23T21:00:00+00:00 65.0  72.9  60.2  68.3  55.9  56.6  53.9  68.2  74.1  59.2  50.8  70.3                      
1951-05-24T00:00:00+00:00 67.6  72.1  58.9  67.0  56.0  57.2  56.2  68.5  72.7  59.3  57.8  67.4                      
1951-05-24T03:00:00+00:00 62.4  73.6  62.6  72.5  62.4  59.4  64.5  73.7  78.0  66.7  62.7  70.3                      
1951-05-24T06:00:00+00:00 67.2  73.5  66.2  76.1  63.9  62.5  68.1  73.0  84.4  68.2  67.1  71.8                      
1951-05-24T09:00:00+00:00 69.7  76.3  68.8  78.8  64.8  64.3  67.5  73.0  85.3  69.1  70.1  75.2                      
1951-05-24T12:00:00+00:00 71.1  75.8  67.7  77.7  63.7  62.4  63.8  73.6  86.4  68.0  60.3  75.0                      
1951-05-24T15:00:00+00:00 91.1  83.6  79.8  89.7  74.9  76.6  76.6  82.6  100.0 79.3  79.9  82.9                      
1951-05-24T18:00:00+00:00 91.1  82.1  76.1  86.1  77.2  76.6  82.7  85.8  97.3  81.5  84.9  77.3                      
1951-05-24T21:00:00+00:00 88.8  82.7  75.8  85.8  75.3  75.0  79.6  83.7  95.4  79.6  84.6  79.1                      
1951-05-25T00:00:00+00:00 88.2  84.7  77.7  87.7  77.1  76.1  80.0  85.8  97.1  81.4  82.6  82.2                      
1951-05-25T03:00:00+00:00 87.0  86.2  81.0  97.3  76.0  76.8  81.7  89.6  96.0  81.3  86.1  91.5                      
1951-05-25T06:00:00+00:00 85.4  84.9  79.4  96.9  73.9  74.4  79.7  88.3  95.5  79.2  84.5  90.0                      
1951-05-25T09:00:00+00:00 88.1  84.3  80.2  97.1  76.0  77.2  83.1  88.8  95.9  81.3  86.8  88.1                      
1951-05-25T12:00:00+00:00 89.1  90.6  87.1  98.5  83.4  84.6  87.7  91.4  97.1  88.7  88.6  94.0                      
1951-05-25T15:00:00+00:00 94.4  96.8  92.5  99.6  90.8  91.8  93.4  96.2  99.3  96.1  90.1  99.6                      
1951-05-25T18:00:00+00:00 97.2  98.5  93.4  99.8  93.5  93.8  96.9  99.2  99.6  98.8  93.5  99.7                      
1951-05-25T21:00:00+00:00 98.3  98.5  93.8  99.9  94.1  95.0  98.0  99.8  99.8  99.4  95.3  99.2                      
1951-05-26T00:00:00+00:00 99.8  98.0  94.1  99.9  94.1  95.7  100.0 100.0 99.9  99.4  100.0 98.6                      
1951-05-26T03:00:00+00:00 99.5  96.6  95.5  100.0 96.5  98.7  99.4  100.0 99.2  100.0 100.0 99.2                      
1951-05-26T06:00:00+00:00 99.8  98.5  98.2  100.0 98.1  99.5  99.9  100.0 99.8  100.0 100.0 99.5                      
1951-05-26T09:00:00+00:00 100.0 99.1  99.6  100.0 98.6  99.9  100.0 100.0 100.0 100.0 100.0 99.8                      
1951-05-26T12:00:00+00:00 99.8  99.9  100.0 100.0 99.6  100.0 100.0 100.0 100.0 100.0 100.0 100.0                     
1951-05-26T15:00:00+00:00 99.5  98.5  97.5  100.0 97.4  99.2  99.1  100.0 99.7  100.0 100.0 99.4                      
1951-05-26T18:00:00+00:00 99.1  96.9  94.7  100.0 96.8  98.4  98.9  100.0 99.2  100.0 100.0 99.4                      
1951-05-26T21:00:00+00:00 99.1  94.9  92.5  100.0 94.2  98.0  98.9  100.0 98.7  100.0 100.0 98.7                      
1951-05-27T00:00:00+00:00 98.6  85.9  83.9  100.0 84.6  95.8  97.3  99.9  97.5  99.9  100.0 96.6                      
1951-05-27T03:00:00+00:00 90.7  85.8  77.9  88.7  80.5  80.8  86.4  87.0  96.9  85.3  93.5  78.0                      
1951-05-27T06:00:00+00:00 82.5  83.8  73.9  84.7  75.5  73.7  78.6  84.5  89.0  80.3  86.1  76.8                      
1951-05-27T09:00:00+00:00 78.1  76.0  69.2  80.0  67.6  67.7  71.1  75.2  87.3  72.4  77.8  72.5                      
1951-05-27T12:00:00+00:00 69.8  76.0  67.0  77.8  66.0  65.1  67.6  73.0  82.6  70.8  67.8  72.7                      
1951-05-27T15:00:00+00:00 69.5  70.8  61.4  72.2  59.4  58.9  61.8  68.7  79.1  64.2  62.9  64.9                      
1951-05-27T18:00:00+00:00 69.5  74.3  64.9  75.7  64.8  62.4  66.6  72.9  82.0  69.6  65.7  71.0                      
1951-05-27T21:00:00+00:00 66.7  78.3  68.1  78.9  68.9  66.0  69.9  77.8  83.0  73.7  66.1  74.5                      
1951-05-28T00:00:00+00:00 61.2  77.4  65.9  76.7  66.4  62.6  65.9  75.8  79.4  71.2  62.2  74.6                      
1951-05-28T03:00:00+00:00 64.3  75.0  62.2  69.8  58.9  57.2  59.6  70.3  75.4  61.5  54.3  71.1                      
1951-05-28T06:00:00+00:00 64.2  74.5  61.9  69.4  58.4  56.7  59.4  69.7  75.6  61.0  53.4  71.4                      
1951-05-28T09:00:00+00:00 64.3  72.2  59.5  67.1  54.4  53.4  55.5  66.3  74.2  57.1  50.5  67.5                      
1951-05-28T12:00:00+00:00 68.1  66.4  55.3  62.9  48.3  50.6  54.4  59.8  71.0  51.0  58.4  60.3                      
1951-05-28T15:00:00+00:00 70.0  65.8  56.1  63.7  50.0  53.4  56.3  59.5  72.6  52.7  60.2  59.2                      
1951-05-28T18:00:00+00:00 70.6  69.4  59.6  67.2  52.6  53.5  56.0  63.4  75.8  55.2  58.2  66.5                      
1951-05-28T21:00:00+00:00 70.5  76.4  63.6  71.2  60.2  58.3  60.5  72.6  78.7  62.8  55.1  71.6                      
1951-05-29T00:00:00+00:00 68.8  75.4  60.8  68.3  60.4  58.4  63.3  73.2  74.9  63.1  59.8  67.3                      
1951-05-29T03:00:00+00:00 64.9  75.9  67.0  75.5  67.8  64.2  73.5  77.8  84.7  73.9  67.0  69.6                      
1951-05-29T06:00:00+00:00 70.3  72.0  67.3  75.8  63.3  61.9  70.6  71.7  86.8  69.4  72.0  70.0                      
1951-05-29T09:00:00+00:00 70.5  73.8  67.9  76.4  64.2  62.3  69.3  72.8  86.0  70.3  70.9  70.9                      
1951-05-29T12:00:00+00:00 74.6  74.3  71.6  80.2  67.3  67.3  73.7  71.4  89.5  73.4  72.1  72.8                      
1951-05-29T15:00:00+00:00 78.5  82.8  77.4  86.0  74.3  71.9  77.0  80.9  93.4  80.4  69.5  79.8                      
1951-05-29T18:00:00+00:00 92.3  88.6  83.1  91.6  82.1  80.1  85.6  91.6  99.5  88.2  78.0  82.3                      
1951-05-29T21:00:00+00:00 94.1  86.8  82.0  90.5  82.3  80.4  87.6  91.1  98.5  88.4  83.8  79.6                      
1951-05-30T00:00:00+00:00 88.0  78.9  74.7  83.3  74.6  73.7  82.5  82.8  93.2  80.7  83.9  73.4                      
1951-05-30T03:00:00+00:00 87.3  77.4  73.5  83.4  72.8  72.3  80.5  81.1  93.6  78.9  87.8  70.5                      
1951-05-30T06:00:00+00:00 88.1  80.1  75.2  85.1  74.1  73.1  79.4  82.0  94.8  80.1  85.0  74.1                      
1951-05-30T09:00:00+00:00 88.7  80.4  73.5  83.4  75.1  73.4  81.0  84.9  91.6  81.1  88.7  72.5                      
1951-05-30T12:00:00+00:00 72.8  61.4  58.8  68.7  54.6  57.3  64.4  60.9  77.7  60.6  77.7  54.8                      
1951-05-30T15:00:00+00:00 77.5  63.8  61.8  71.7  57.8  61.2  68.6  64.0  80.1  63.8  83.3  58.3                      
1951-05-30T18:00:00+00:00 84.3  71.6  69.1  79.0  67.5  70.6  76.9  73.5  87.4  73.5  87.0  65.0                      
1951-05-30T21:00:00+00:00 91.7  82.4  78.3  88.1  78.5  77.7  85.8  87.2  98.4  84.5  90.6  73.8                      
1951-05-31T00:00:00+00:00 89.4  78.9  73.5  83.4  74.9  74.4  85.3  84.6  92.6  80.9  97.1  68.9                      
1951-05-31T03:00:00+00:00 96.3  78.3  74.7  93.2  71.0  75.2  84.5  83.1  91.9  77.0  100.0 76.5                      
1951-05-31T06:00:00+00:00 97.7  85.3  81.1  95.5  79.0  81.0  89.3  90.0  95.4  85.0  100.0 83.4                      
1951-05-31T09:00:00+00:00 99.8  96.6  91.4  99.2  91.2  93.8  97.4  98.9  99.5  97.2  100.0 90.0                      
1951-05-31T12:00:00+00:00 99.5  98.1  93.8  100.0 93.8  97.1  99.6  99.6  99.8  99.8  100.0 92.7                      
1951-05-31T15:00:00+00:00 99.8  97.6  93.4  99.9  93.2  96.8  100.0 100.0 99.7  99.2  100.0 93.4                      
1951-05-31T18:00:00+00:00 99.8  90.1  88.6  98.2  88.2  93.3  98.8  94.8  98.6  94.2  100.0 85.9                      
1951-05-31T21:00:00+00:00 99.2  91.0  88.2  98.0  87.4  92.0  97.7  94.8  97.9  93.4  100.0 88.0                      
1951-06-01T00:00:00+00:00 97.9  88.6  84.3  96.6  84.5  88.3  95.5  93.7  95.2  90.5  100.0 86.1                      
1951-06-01T03:00:00+00:00 91.3  82.8  78.1  87.4  77.0  76.5  85.6  87.4  93.9  81.9  92.4  79.8                      
1951-06-01T06:00:00+00:00 84.2  82.3  75.5  84.8  73.6  71.2  78.5  85.0  89.9  78.6  81.6  80.4                      
1951-06-01T09:00:00+00:00 84.2  81.7  73.4  82.7  73.9  70.4  79.0  85.0  88.6  78.8  78.7  78.3                      
1951-06-01T12:00:00+00:00 71.2  74.6  67.8  77.0  62.7  61.1  65.6  74.2  79.0  67.6  68.0  73.5                      
1951-06-01T15:00:00+00:00 55.9  71.3  60.2  69.5  56.3  52.3  57.6  69.3  70.1  61.2  51.0  67.1                      
1951-06-01T18:00:00+00:00 57.3  73.1  63.1  72.4  58.4  53.7  58.8  71.7  75.0  63.4  51.2  72.7                      
1951-06-01T21:00:00+00:00 55.9  74.4  64.1  73.4  60.5  55.4  60.6  73.4  75.6  65.4  49.7  73.4                      
1951-06-02T00:00:00+00:00 57.0  74.4  63.7  73.0  60.4  55.2  60.3  73.4  75.4  65.4  49.8  73.1                      
1951-06-02T03:00:00+00:00 61.3  71.1  59.1  63.5  53.9  50.5  47.4  69.6  74.2  56.6  42.0  70.2                      
1951-06-02T06:00:00+00:00 63.4  71.5  59.9  64.3  54.6  51.5  48.5  70.5  75.4  57.3  44.0  70.5                      
1951-06-02T09:00:00+00:00 60.9  69.4  57.9  62.3  51.4  49.5  45.5  67.5  71.7  54.2  45.7  68.7                      
1951-06-02T12:00:00+00:00 58.4  65.2  55.0  59.4  46.5  46.3  43.2  61.8  68.6  49.2  46.0  65.0                      
1951-06-02T15:00:00+00:00 59.2  61.9  52.9  57.3  44.2  45.3  41.9  59.1  67.2  46.9  47.3  60.8                      
1951-06-02T18:00:00+00:00 57.4  63.6  53.3  57.7  45.6  44.4  41.8  60.6  68.7  48.3  42.0  61.9                      
1951-06-02T21:00:00+00:00 59.0  70.2  59.4  63.8  53.7  50.9  47.5  67.9  73.9  56.4  41.3  70.5                      
1951-06-03T00:00:00+00:00 63.0  71.5  60.3  64.7  54.9  52.4  49.8  70.5  74.9  57.7  47.7  70.6                      
1951-06-03T03:00:00+00:00 63.3  68.8  58.7  63.2  53.5  52.9  51.8  68.6  72.5  57.7  51.5  65.6                      
1951-06-03T06:00:00+00:00 64.6  68.6  58.5  63.0  53.3  53.1  52.4  68.5  72.9  57.5  52.3  64.9                      
1951-06-03T09:00:00+00:00 64.1  65.5  56.3  60.7  50.0  50.8  49.4  63.6  71.4  54.2  51.4  60.6                      
1951-06-03T12:00:00+00:00 64.8  64.5  53.7  58.2  49.8  52.1  52.3  63.6  69.0  54.1  53.7  55.7                      
1951-06-03T15:00:00+00:00 65.2  65.0  55.7  60.2  50.7  53.3  51.5  63.6  70.8  54.9  50.5  57.1                      
1951-06-03T18:00:00+00:00 69.1  64.9  58.1  62.6  50.2  52.4  50.8  64.0  75.6  54.4  52.2  61.2                      
1951-06-03T21:00:00+00:00 73.2  71.4  61.8  66.3  57.6  57.5  56.0  71.4  79.8  61.8  52.5  65.1                      
1951-06-04T00:00:00+00:00 72.9  63.5  58.9  63.4  56.9  59.7  60.5  68.2  77.0  61.1  61.9  56.2                      
1951-06-04T03:00:00+00:00 79.1  54.6  66.0  74.1  56.1  61.6  69.0  60.5  88.5  61.2  77.9  59.2                      
1951-06-04T06:00:00+00:00 72.8  54.4  57.0  65.1  45.0  50.3  53.6  51.5  78.5  50.1  71.1  53.0                      
1951-06-04T09:00:00+00:00 75.0  61.1  62.2  70.3  55.8  59.0  62.3  60.7  80.7  60.9  69.9  56.8                      
1951-06-04T12:00:00+00:00 81.4  73.4  73.3  81.4  67.6  68.8  71.3  73.5  89.9  72.7  71.0  69.4                      
1951-06-04T15:00:00+00:00 90.5  90.8  86.4  94.5  83.9  83.3  84.0  91.6  99.6  89.0  77.3  83.2                      
1951-06-04T18:00:00+00:00 92.9  89.7  84.4  92.6  83.1  81.5  84.3  91.8  98.3  88.3  80.8  81.6                      
1951-06-04T21:00:00+00:00 91.6  86.9  82.6  90.7  79.4  78.7  80.8  87.7  97.5  84.5  78.9  80.5                      
1951-06-05T00:00:00+00:00 84.6  81.9  77.8  85.9  74.0  72.9  76.3  83.1  92.8  79.1  75.4  77.3                      
1951-06-05T03:00:00+00:00 82.5  78.1  75.4  85.7  70.6  68.5  75.6  80.4  92.2  75.5  73.4  81.4                      
1951-06-05T06:00:00+00:00 81.3  79.9  75.0  85.4  73.5  69.9  77.6  83.3  91.4  78.1  73.1  80.8                      
1951-06-05T09:00:00+00:00 82.2  76.7  76.0  86.0  71.6  71.0  77.7  77.0  92.0  76.4  76.0  78.3                      
1951-06-05T12:00:00+00:00 80.5  75.4  74.0  84.7  70.7  70.0  76.8  76.7  90.9  75.6  72.6  76.4                      
1951-06-05T15:00:00+00:00 80.3  76.8  75.4  85.6  72.2  70.9  77.6  78.3  91.6  76.9  70.3  78.0                      
1951-06-05T18:00:00+00:00 86.2  89.3  83.9  91.3  84.4  80.1  85.9  90.0  94.9  87.8  76.4  87.8                      
1951-06-05T21:00:00+00:00 95.3  98.5  93.4  97.5  96.4  93.6  97.7  99.4  98.6  98.4  93.5  94.4                      
1951-06-06T00:00:00+00:00 99.6  100.0 97.1  100.0 98.2  97.8  99.8  99.8  100.0 100.0 98.9  95.8                      
1951-06-06T03:00:00+00:00 95.9  98.4  92.9  97.2  95.9  95.1  96.2  99.4  98.4  98.3  92.3  94.2                      
1951-06-06T06:00:00+00:00 97.2  99.0  94.5  98.1  97.0  96.9  97.9  99.5  98.9  99.1  95.4  94.5                      
1951-06-06T09:00:00+00:00 99.4  99.9  97.2  99.8  97.9  99.7  99.8  99.4  99.9  99.9  99.3  95.6                      
1951-06-06T12:00:00+00:00 94.6  92.5  85.7  92.7  90.1  90.7  96.7  97.4  95.8  93.5  97.8  86.9                      
1951-06-06T15:00:00+00:00 76.0  78.1  68.5  82.2  68.6  68.4  79.0  82.3  88.7  76.0  79.6  77.3                      
1951-06-06T18:00:00+00:00 75.1  75.8  64.3  79.6  63.6  63.5  75.2  80.1  86.6  71.9  76.7  72.7                      
1951-06-06T21:00:00+00:00 80.8  80.5  71.3  83.9  68.8  69.0  78.1  84.1  89.5  76.1  80.7  79.6                      
1951-06-07T00:00:00+00:00 76.1  80.7  69.3  82.6  68.6  67.2  77.7  84.0  88.1  76.0  78.7  80.2                      
1951-06-07T03:00:00+00:00 63.8  78.6  66.2  73.9  65.9  60.1  65.6  79.0  75.0  71.4  58.4  71.3                      
1951-06-07T06:00:00+00:00 62.7  77.3  64.7  72.3  65.2  59.6  66.0  78.3  73.4  70.7  59.1  69.3                      
1951-06-07T09:00:00+00:00 67.9  75.0  65.2  72.9  61.9  58.6  61.1  73.4  75.0  67.4  57.2  68.2                      
1951-06-07T12:00:00+00:00 63.7  70.4  61.9  69.5  57.7  55.9  58.7  68.7  74.0  63.2  51.7  63.4                      
1951-06-07T15:00:00+00:00 68.4  78.1  69.6  77.2  67.5  64.6  68.1  76.9  81.7  73.0  55.9  71.1                      
1951-06-07T18:00:00+00:00 72.4  85.7  74.4  82.0  77.4  71.2  78.0  88.9  84.9  82.9  63.6  75.2                      
1951-06-07T21:00:00+00:00 83.3  80.9  74.2  81.9  72.3  69.3  76.0  83.4  89.7  77.7  73.1  73.9                      
1951-06-08T00:00:00+00:00 80.7  77.9  72.1  79.8  69.1  67.7  73.4  78.2  86.6  74.6  72.8  72.2                      
1951-06-08T03:00:00+00:00 86.4  77.0  71.7  93.6  66.9  69.1  80.4  79.7  91.3  73.0  97.5  79.3                      
1951-06-08T06:00:00+00:00 87.7  77.9  72.0  93.7  70.0  71.0  83.9  83.3  91.8  75.9  97.9  78.8                      
1951-06-08T09:00:00+00:00 91.6  87.4  82.7  96.3  82.1  83.1  90.7  90.9  94.7  86.7  98.5  86.1                      
1951-06-08T12:00:00+00:00 97.9  97.5  94.5  99.1  93.2  95.3  96.9  98.2  98.8  96.6  99.3  95.5                      
1951-06-08T15:00:00+00:00 99.4  99.8  97.6  99.8  96.7  99.2  99.4  99.9  99.8  99.8  99.7  98.5                      
1951-06-08T18:00:00+00:00 99.9  99.4  97.2  99.7  95.4  98.2  99.3  99.7  99.7  98.7  99.9  96.8                      
1951-06-08T21:00:00+00:00 99.6  97.5  95.1  99.2  94.4  97.0  100.0 99.6  99.3  97.8  100.0 94.2                      
1951-06-09T00:00:00+00:00 99.7  98.0  95.8  99.4  94.2  97.3  99.7  99.4  99.5  97.5  100.0 94.6                      
1951-06-09T03:00:00+00:00 99.7  96.4  93.7  99.5  94.5  96.4  99.2  99.6  99.8  97.4  99.8  90.1                      
1951-06-09T06:00:00+00:00 97.8  95.7  91.8  97.9  94.0  94.6  98.7  99.9  98.6  96.9  99.6  89.2                      
1951-06-09T09:00:00+00:00 97.9  89.1  86.9  93.8  87.3  90.3  95.6  94.7  97.5  90.2  99.6  82.9                      
1951-06-09T12:00:00+00:00 91.9  83.9  79.0  87.2  82.4  84.9  93.3  90.3  92.2  85.4  99.4  75.0                      
1951-06-09T15:00:00+00:00 84.8  82.2  77.6  86.0  75.9  77.6  85.2  84.7  89.8  78.8  98.3  80.5                      
1951-06-09T18:00:00+00:00 83.7  79.4  74.8  83.7  69.9  72.4  80.5  82.0  87.9  72.8  98.4  78.9                      
1951-06-09T21:00:00+00:00 78.4  77.9  71.2  80.7  66.8  66.4  76.4  79.5  85.5  69.7  97.8  78.9                      
1951-06-10T00:00:00+00:00 71.4  77.5  67.8  77.9  65.7  62.4  72.5  78.4  83.5  68.7  96.4  78.7                      
1951-06-10T03:00:00+00:00 63.9  79.4  64.4  69.8  61.6  54.7  55.9  77.5  72.7  65.2  51.4  75.4                      
1951-06-10T06:00:00+00:00 62.4  79.7  63.9  69.3  61.8  54.8  55.6  77.7  71.7  65.3  49.6  74.1                      
1951-06-10T09:00:00+00:00 64.7  76.5  63.2  68.5  57.6  53.0  54.1  73.4  72.1  61.2  55.0  72.9                      
1951-06-10T12:00:00+00:00 59.6  74.1  60.0  65.4  54.9  50.6  50.6  71.2  68.2  58.5  45.7  68.0                      
1951-06-10T15:00:00+00:00 65.8  68.9  57.2  62.6  51.4  49.2  52.3  66.2  68.3  55.0  55.9  61.8                      
1951-06-10T18:00:00+00:00 70.1  77.9  66.7  72.1  59.8  56.5  58.2  75.3  76.9  63.4  60.0  75.9                      
1951-06-10T21:00:00+00:00 71.0  81.8  69.8  75.1  64.4  59.9  59.8  78.3  81.0  68.0  53.8  78.6                      
1951-06-11T00:00:00+00:00 70.3  81.7  69.1  74.4  64.4  59.8  60.3  77.9  79.3  68.0  55.4  77.0                      
1951-06-11T03:00:00+00:00 65.9  78.8  67.8  74.2  60.1  55.5  53.7  77.4  77.8  64.9  46.4  79.0                      
1951-06-11T06:00:00+00:00 65.3  78.5  66.9  73.3  59.9  54.5  53.2  78.4  78.1  64.8  43.5  78.8                      
1951-06-11T09:00:00+00:00 62.6  77.9  66.4  72.8  58.1  53.5  50.8  76.6  73.9  63.0  44.6  79.3                      
1951-06-11T12:00:00+00:00 56.9  79.1  68.1  74.5  59.7  54.6  51.1  76.8  74.7  64.6  38.0  83.6                      
1951-06-11T15:00:00+00:00 57.1  78.7  68.1  74.5  59.0  53.9  50.2  76.4  74.9  63.8  37.2  83.8                      
1951-06-11T18:00:00+00:00 58.5  80.2  69.5  75.9  61.4  56.2  53.0  79.1  77.0  66.2  39.2  84.7                      
1951-06-11T21:00:00+00:00 61.6  81.4  70.1  76.5  63.2  57.1  54.7  81.3  78.8  68.0  40.3  85.4                      
1951-06-12T00:00:00+00:00 64.2  81.3  69.9  76.3  63.2  57.3  55.9  81.9  79.9  68.0  42.9  84.1                      
1951-06-12T03:00:00+00:00 57.4  71.5  52.5  62.2  53.3  46.0  46.6  72.8  65.7  57.7  46.3  66.7                      
1951-06-12T06:00:00+00:00 47.1  69.1  46.1  55.8  50.6  42.5  43.7  70.5  55.7  55.0  41.3  59.8                      
1951-06-12T09:00:00+00:00 41.6  57.3  34.7  44.4  39.0  32.9  35.1  59.9  46.0  43.4  36.5  45.8                      
1951-06-12T12:00:00+00:00 40.5  52.7  32.2  41.9  34.9  29.4  31.1  53.0  44.9  39.2  32.3  42.7                      
1951-06-12T15:00:00+00:00 42.7  56.1  34.7  44.4  37.9  32.5  34.1  54.8  47.0  42.3  34.6  45.3                      
1951-06-12T18:00:00+00:00 51.2  58.1  38.5  48.2  41.0  36.3  37.8  58.0  52.3  45.4  42.7  48.4                      
1951-06-12T21:00:00+00:00 57.2  56.7  34.0  43.7  42.6  37.9  40.6  60.5  49.2  47.0  47.1  39.7                      
1951-06-13T00:00:00+00:00 42.9  34.5  17.3  27.0  30.5  25.7  34.8  41.3  32.7  34.8  45.7  21.3                      
1951-06-13T03:00:00+00:00 58.5  33.1  32.2  35.8  36.6  39.0  55.2  43.1  54.1  40.4  70.1  26.3                      
1951-06-13T06:00:00+00:00 69.9  41.3  43.8  47.5  44.8  48.2  63.2  50.7  67.8  48.5  77.6  36.0                      
1951-06-13T09:00:00+00:00 75.9  53.0  51.8  55.4  50.9  55.9  65.2  56.4  72.0  54.7  79.1  45.4                      
1951-06-13T12:00:00+00:00 71.0  55.5  49.9  53.5  46.6  51.2  59.6  55.3  68.5  50.4  74.5  46.3                      
1951-06-13T15:00:00+00:00 72.1  62.8  57.0  60.6  50.4  54.1  60.6  60.6  75.4  54.2  72.5  56.3                      
1951-06-13T18:00:00+00:00 85.8  71.8  67.3  70.9  61.0  64.6  70.1  72.5  87.2  64.8  82.0  66.2                      
1951-06-13T21:00:00+00:00 79.0  75.5  66.4  70.1  64.8  64.0  71.3  78.9  82.8  68.6  78.7  68.3                      
1951-06-14T00:00:00+00:00 69.7  76.0  63.6  67.3  65.1  61.7  69.4  79.7  78.1  68.8  69.8  67.5                      
1951-06-14T03:00:00+00:00 68.2  74.2  61.0  64.8  62.4  59.3  66.4  77.1  75.3  66.0  63.5  66.9                      
1951-06-14T06:00:00+00:00 63.7  70.7  56.4  60.2  58.7  55.5  63.2  74.2  70.7  62.3  58.9  62.1                      
1951-06-14T09:00:00+00:00 65.6  61.6  52.9  56.7  48.5  50.4  57.5  60.5  69.4  52.1  63.9  55.0                      
1951-06-14T12:00:00+00:00 62.8  51.4  45.9  49.7  40.2  44.0  50.5  50.5  63.4  43.8  60.1  46.3                      
1951-06-14T15:00:00+00:00 64.3  53.4  44.9  48.7  41.7  45.4  52.9  53.0  61.8  45.3  63.9  45.1                      
1951-06-14T18:00:00+00:00 72.3  63.5  55.5  59.3  51.3  54.4  61.3  63.2  73.1  54.9  70.6  56.3                      
1951-06-14T21:00:00+00:00 82.5  68.7  62.6  66.4  62.6  65.4  73.3  72.7  80.9  66.2  81.9  60.0                      
1951-06-15T00:00:00+00:00 73.5  63.7  56.6  60.4  60.7  61.7  72.4  69.2  74.2  64.3  76.8  54.0                      
1951-06-15T03:00:00+00:00 71.2  49.0  46.7  50.5  54.0  55.3  66.9  57.1  68.9  60.4  83.3  35.3                      
1951-06-15T06:00:00+00:00 66.2  34.9  34.4  38.1  42.7  45.2  60.1  46.0  60.1  49.2  81.7  22.1                      
1951-06-15T09:00:00+00:00 78.4  49.3  50.6  54.4  58.1  62.2  73.9  59.2  71.8  64.5  92.2  37.0                      
1951-06-15T12:00:00+00:00 82.8  53.1  51.3  55.1  60.4  64.6  75.8  61.6  74.2  66.8  90.2  34.7                      
1951-06-15T15:00:00+00:00 82.0  56.1  54.9  58.7  64.5  67.7  76.3  65.4  75.7  70.9  86.6  39.7                      
1951-06-15T18:00:00+00:00 90.1  69.1  68.7  72.5  76.6  78.0  85.4  78.0  87.8  83.1  89.8  53.7                      
1951-06-15T21:00:00+00:00 97.9  82.2  80.5  84.2  91.6  90.8  99.8  94.8  96.5  98.0  99.8  62.9                      
1951-06-16T00:00:00+00:00 79.6  62.3  53.1  56.8  76.7  73.5  92.2  82.1  71.7  83.1  96.7  35.2                      
1951-06-16T03:00:00+00:00 65.3  59.4  47.9  53.7  65.1  60.9  84.5  75.7  66.8  69.7  90.9  37.0                      
1951-06-16T06:00:00+00:00 69.8  71.1  57.0  62.8  75.2  69.0  91.4  87.6  71.8  79.9  94.2  46.9                      
1951-06-16T09:00:00+00:00 80.9  69.2  63.2  69.0  70.4  70.1  81.6  77.1  78.8  75.1  87.6  51.2                      
1951-06-16T12:00:00+00:00 82.1  76.9  72.5  78.3  72.4  73.0  81.8  79.6  87.1  77.1  81.6  65.4                      
1951-06-16T15:00:00+00:00 88.3  90.9  84.4  90.2  83.3  79.7  88.5  96.1  97.3  88.0  80.8  79.9                      
1951-06-16T18:00:00+00:00 96.7  93.4  87.3  93.1  85.5  83.2  91.9  97.2  99.4  90.2  91.3  82.4                      
1951-06-16T21:00:00+00:00 90.7  92.3  84.7  90.5  82.6  79.1  87.1  96.0  96.2  87.3  86.4  82.4                      
1951-06-17T00:00:00+00:00 83.6  88.3  79.0  84.8  77.3  73.6  82.2  91.5  90.2  82.0  84.6  78.1                      
1951-06-17T03:00:00+00:00 65.2  78.6  59.8  63.8  62.0  53.5  52.1  80.3  71.9  66.3  56.8  67.7                      
1951-06-17T06:00:00+00:00 51.9  74.3  54.9  58.9  55.8  46.2  44.9  75.2  65.3  60.1  44.8  64.6                      
1951-06-17T09:00:00+00:00 46.5  67.8  46.9  50.9  46.4  38.4  36.8  67.2  58.5  50.7  38.0  55.7                      
1951-06-17T12:00:00+00:00 40.4  66.5  42.8  46.7  43.0  34.7  32.8  65.4  53.6  47.4  30.6  50.3                      
1951-06-17T15:00:00+00:00 41.0  65.3  44.6  48.6  42.2  34.7  32.2  61.7  56.2  46.6  30.7  51.9                      
1951-06-17T18:00:00+00:00 48.9  71.1  48.0  52.0  49.4  41.0  39.0  70.2  59.5  53.8  38.5  55.9                      
1951-06-17T21:00:00+00:00 53.2  78.1  54.4  58.4  58.4  48.5  46.1  78.3  63.5  62.8  43.6  63.0                      
1951-06-18T00:00:00+00:00 54.8  77.9  53.0  57.0  58.9  49.1  47.3  78.6  61.5  63.2  47.2  60.8                      
1951-06-18T03:00:00+00:00 60.2  74.2  47.2  54.9  52.9  44.9  45.3  74.6  56.3  57.5  49.5  54.4                      
1951-06-18T06:00:00+00:00 64.5  71.3  44.2  51.9  49.5  43.9  44.0  71.1  55.7  54.1  53.3  48.7                      
1951-06-18T09:00:00+00:00 58.8  62.9  36.6  44.2  41.8  36.1  36.9  63.7  49.4  46.4  44.6  41.7                      
1951-06-18T12:00:00+00:00 58.0  53.6  30.7  38.4  33.5  30.4  30.3  52.3  46.8  38.1  40.9  34.1                      
1951-06-18T15:00:00+00:00 56.5  51.3  29.4  37.1  32.3  28.6  28.3  51.5  44.8  36.9  39.8  33.5                      
1951-06-18T18:00:00+00:00 65.4  58.0  37.8  45.5  38.8  34.8  34.5  57.9  54.2  43.4  46.9  41.8                      
1951-06-18T21:00:00+00:00 78.0  71.0  52.2  59.9  50.6  45.7  44.1  72.0  70.7  55.2  52.2  55.6                      
1951-06-19T00:00:00+00:00 73.8  63.8  46.7  54.4  49.3  44.6  46.3  68.1  65.5  53.8  52.3  47.3                      
1951-06-19T03:00:00+00:00 68.4  40.5  48.8  53.2  39.7  49.0  55.3  40.4  74.0  44.9  68.5  38.9                      
1951-06-19T06:00:00+00:00 68.9  29.1  41.0  45.5  30.2  41.8  49.4  28.7  68.9  35.4  70.6  31.2                      
1951-06-19T09:00:00+00:00 72.7  35.7  45.9  50.3  35.5  48.8  52.9  33.5  72.4  40.7  70.7  34.8                      
1951-06-19T12:00:00+00:00 78.7  43.0  50.7  55.1  41.0  54.5  57.5  40.0  77.5  46.1  73.7  37.2                      
1951-06-19T15:00:00+00:00 78.5  47.7  50.5  54.9  42.7  55.1  59.4  45.0  75.9  47.9  75.3  38.0                      
1951-06-19T18:00:00+00:00 84.9  55.6  59.4  63.8  48.9  61.1  64.9  52.5  85.6  54.0  80.0  48.3                      
1951-06-19T21:00:00+00:00 95.6  66.8  72.6  77.0  59.9  70.1  72.9  65.9  99.6  65.1  86.3  62.2                      
1951-06-20T00:00:00+00:00 88.4  38.7  57.2  61.6  41.5  54.2  59.2  39.5  89.4  46.6  79.9  46.7                      
1951-06-20T03:00:00+00:00 81.7  22.0  48.9  52.1  31.0  43.0  52.0  24.4  83.0  35.7  81.5  34.9                      
1951-06-20T06:00:00+00:00 77.5  21.3  45.1  48.3  28.6  40.6  49.4  22.7  79.1  33.2  80.3  30.6                      
1951-06-20T09:00:00+00:00 79.0  37.4  50.8  54.1  44.6  54.1  63.4  41.2  78.9  49.3  84.6  35.9                      
1951-06-20T12:00:00+00:00 81.5  45.3  54.1  57.3  50.3  59.4  68.7  48.4  80.8  55.0  84.8  36.2                      
1951-06-20T15:00:00+00:00 82.4  50.6  57.9  61.2  53.6  61.9  70.5  52.4  83.0  58.3  85.6  41.8                      
1951-06-20T18:00:00+00:00 89.7  62.1  68.5  71.7  65.4  71.8  80.6  64.4  90.5  70.1  88.2  54.1                      
1951-06-20T21:00:00+00:00 98.8  78.8  83.9  87.1  79.8  83.5  91.7  82.8  100.0 84.5  96.3  71.0                      
1951-06-21T00:00:00+00:00 91.8  57.9  67.7  71.0  65.3  70.1  80.7  64.8  90.4  70.0  93.7  53.0                      
1951-06-21T03:00:00+00:00 84.1  44.5  41.0  51.0  43.6  51.9  62.1  49.2  71.0  48.8  85.6  38.1                      
1951-06-21T06:00:00+00:00 81.6  48.6  43.1  53.1  49.0  56.9  66.4  52.9  71.5  54.2  82.7  40.2                      
1951-06-21T09:00:00+00:00 71.7  37.8  31.0  41.0  31.5  42.3  50.7  40.2  57.3  36.7  79.2  30.7                      
1951-06-21T12:00:00+00:00 67.4  34.8  25.0  35.0  24.2  34.6  42.6  35.5  51.0  29.4  73.9  25.8                      
1951-06-21T15:00:00+00:00 66.9  36.6  25.1  35.1  24.5  33.4  42.1  37.7  50.6  29.7  73.2  28.1                      
1951-06-21T18:00:00+00:00 67.4  52.3  35.1  45.1  33.8  39.4  44.9  50.6  57.2  39.0  70.6  41.9                      
1951-06-21T21:00:00+00:00 71.4  59.4  41.2  51.2  42.9  45.5  50.9  59.7  63.4  48.1  68.0  49.6                      
1951-06-22T00:00:00+00:00 61.3  58.6  35.5  45.5  41.7  42.5  49.9  60.7  55.2  46.9  62.2  43.8                      
1951-06-22T03:00:00+00:00 60.3  64.8  51.2  54.4  57.5  54.2  61.9  71.8  67.1  61.9  71.0  45.7                      
1951-06-22T06:00:00+00:00 77.8  64.9  58.1  61.3  60.6  61.1  68.6  72.5  76.8  65.1  85.8  47.6                      
1951-06-22T09:00:00+00:00 79.6  60.8  58.9  62.1  59.4  63.1  69.7  66.5  79.9  63.9  84.5  47.7                      
1951-06-22T12:00:00+00:00 82.2  55.2  57.6  60.7  57.9  63.5  70.6  62.0  80.9  62.4  85.0  43.4                      
1951-06-22T15:00:00+00:00 83.3  53.3  55.9  59.1  55.5  62.9  69.9  60.0  79.7  60.0  87.8  40.4                      
1951-06-22T18:00:00+00:00 91.6  54.8  60.5  63.7  58.0  67.1  74.2  61.8  86.4  62.5  93.3  44.3                      
1951-06-22T21:00:00+00:00 99.2  63.5  68.0  71.1  69.1  75.3  83.8  75.3  92.6  73.6  100.0 51.4                      
1951-06-23T00:00:00+00:00 84.1  43.7  46.5  49.7  51.8  57.6  69.5  54.9  70.7  56.2  94.4  28.6                      
1951-06-23T03:00:00+00:00 69.6  31.9  21.6  32.1  35.2  43.3  59.7  37.5  50.5  39.9  83.6  16.1                      
1951-06-23T06:00:00+00:00 60.0  32.1  18.1  28.6  34.2  40.0  57.0  37.4  44.2  38.9  76.6  14.3                      
1951-06-23T09:00:00+00:00 70.6  34.3  25.5  36.0  36.0  45.8  60.1  38.0  54.0  40.7  83.3  20.2                      
1951-06-23T12:00:00+00:00 81.8  38.9  33.4  44.0  40.2  53.5  65.7  40.9  64.6  44.9  88.8  25.1                      
1951-06-23T15:00:00+00:00 89.9  40.9  38.2  48.7  40.4  56.2  66.5  41.3  72.9  45.1  92.6  29.6                      
1951-06-23T18:00:00+00:00 89.9  51.0  45.3  55.8  50.4  63.1  74.8  53.0  77.4  55.1  93.2  39.0                      
1951-06-23T21:00:00+00:00 93.2  56.6  52.8  63.3  58.1  68.5  80.3  60.9  84.0  62.8  96.9  47.3                      
1951-06-24T00:00:00+00:00 74.9  42.3  33.2  43.7  45.7  53.8  68.3  46.8  62.4  50.4  84.1  27.7                      
1951-06-24T03:00:00+00:00 63.0  40.9  26.5  27.3  36.1  40.2  51.5  45.2  40.1  38.9  71.7  22.2                      
1951-06-24T06:00:00+00:00 61.0  42.5  28.8  29.6  37.8  41.7  53.6  46.8  41.5  40.6  71.9  25.3                      
1951-06-24T09:00:00+00:00 63.1  35.4  23.1  23.9  27.1  34.4  44.1  37.6  37.8  30.0  71.8  20.5                      
1951-06-24T12:00:00+00:00 66.6  29.3  19.8  20.5  20.2  29.5  38.3  29.5  36.6  23.0  72.7  15.3                      
1951-06-24T15:00:00+00:00 77.7  33.4  26.8  27.6  25.7  37.8  46.2  35.0  45.5  28.6  83.1  19.0                      
1951-06-24T18:00:00+00:00 81.9  46.5  34.0  34.8  32.5  41.2  47.5  47.4  50.9  35.4  82.5  30.4                      
1951-06-24T21:00:00+00:00 82.5  40.1  34.3  35.0  29.9  39.1  44.2  41.1  53.0  32.7  80.7  31.7                      
1951-06-25T00:00:00+00:00 65.7  40.4  24.3  25.1  30.1  35.6  44.7  43.4  38.3  33.0  73.6  20.6                      
1951-06-25T03:00:00+00:00 60.5  49.1  34.1  39.1  48.7  47.7  62.0  60.6  53.8  54.1  77.7  28.2                      
1951-06-25T06:00:00+00:00 63.0  51.5  36.2  41.2  53.3  50.4  66.5  64.7  56.2  58.7  78.4  29.6                      
1951-06-25T09:00:00+00:00 73.7  50.5  41.0  46.0  52.6  53.9  68.6  64.5  64.8  58.0  84.9  33.5                      
1951-06-25T12:00:00+00:00 83.5  50.7  48.7  53.7  53.6  59.1  69.9  61.0  75.4  59.0  87.6  39.1                      
1951-06-25T15:00:00+00:00 86.9  52.3  50.9  55.9  52.1  58.0  67.0  60.1  79.6  57.6  86.1  42.1                      
1951-06-25T18:00:00+00:00 90.0  59.8  57.4  62.4  59.2  63.6  73.8  69.4  86.4  64.6  88.4  49.9                      
1951-06-25T21:00:00+00:00 97.7  65.9  68.5  73.5  67.2  70.6  79.3  75.0  97.8  72.6  92.7  61.7                      
1951-06-26T00:00:00+00:00 90.7  44.9  54.6  59.6  51.8  57.8  68.3  54.7  87.0  57.2  89.3  47.1                      
1951-06-26T03:00:00+00:00 87.1  44.1  61.1  66.6  48.6  55.5  62.8  46.9  87.8  55.7  92.0  49.1                      
1951-06-26T06:00:00+00:00 82.7  45.9  59.4  64.9  51.1  56.9  65.8  50.0  85.6  58.2  92.0  47.0                      
1951-06-26T09:00:00+00:00 85.6  52.2  60.6  66.1  60.5  66.3  76.1  58.1  84.7  67.6  96.9  44.8                      
1951-06-26T12:00:00+00:00 86.0  51.7  60.2  65.7  58.2  65.7  74.5  55.4  84.9  65.3  95.5  43.2                      
1951-06-26T15:00:00+00:00 88.8  66.8  73.5  79.0  72.8  77.0  82.7  68.1  91.2  79.9  93.2  59.5                      
1951-06-26T18:00:00+00:00 92.5  77.9  80.1  85.6  78.3  80.1  86.0  81.4  94.8  85.4  94.0  67.8                      
1951-06-26T21:00:00+00:00 97.6  91.1  90.0  95.5  90.1  88.8  95.8  95.7  99.9  97.2  98.9  79.9                      
1951-06-27T00:00:00+00:00 92.5  85.9  84.0  89.5  83.1  81.8  89.1  90.0  95.9  90.2  97.0  75.2                      
1951-06-27T03:00:00+00:00 87.6  78.2  76.1  84.3  74.7  72.2  80.9  86.2  90.9  81.2  89.5  73.9                      
1951-06-27T06:00:00+00:00 80.7  74.1  71.7  79.9  68.9  67.1  75.5  80.8  86.0  75.4  85.2  69.9                      
1951-06-27T09:00:00+00:00 82.6  75.9  72.5  80.8  75.7  74.1  82.7  84.9  85.6  82.1  86.5  68.3                      
1951-06-27T12:00:00+00:00 79.3  74.9  71.6  79.9  74.9  73.2  81.7  82.9  84.3  81.3  82.7  68.4                      
1951-06-27T15:00:00+00:00 76.8  78.3  71.0  79.2  72.8  68.9  76.0  85.0  83.8  79.3  75.2  69.0                      
1951-06-27T18:00:00+00:00 85.6  86.4  83.7  91.9  80.7  77.6  82.3  92.3  97.5  87.2  79.2  82.5                      
1951-06-27T21:00:00+00:00 91.0  93.0  87.0  95.3  87.8  82.6  89.2  99.7  100.0 94.3  85.2  85.7                      
1951-06-28T00:00:00+00:00 86.5  93.2  86.5  94.7  88.3  82.3  90.0  100.0 97.4  94.8  86.2  86.5                      
1951-06-28T03:00:00+00:00 83.5  90.0  83.1  91.5  84.3  79.0  86.4  95.3  93.7  90.0  82.5  85.2                      
1951-06-28T06:00:00+00:00 78.4  81.0  74.1  82.6  75.1  70.7  78.2  87.5  87.2  80.8  79.1  76.6                      
1951-06-28T09:00:00+00:00 78.2  74.0  71.2  79.6  73.5  70.1  77.5  82.8  86.0  79.1  77.4  69.9                      
1951-06-28T12:00:00+00:00 72.7  69.4  68.0  76.5  68.5  66.3  71.7  77.3  83.2  74.2  69.9  69.5                      
1951-06-28T15:00:00+00:00 74.2  71.2  68.2  76.7  70.0  67.8  72.7  79.3  82.7  75.6  71.8  68.9                      
1951-06-28T18:00:00+00:00 83.6  80.2  76.2  84.6  78.6  74.8  81.8  87.5  90.5  84.3  77.5  74.9                      
1951-06-28T21:00:00+00:00 91.3  94.7  90.0  98.4  92.1  85.8  91.7  100.0 100.0 97.8  82.3  90.5                      
1951-06-29T00:00:00+00:00 84.8  90.4  85.1  93.5  86.6  80.6  87.1  96.0  95.1  92.3  81.2  86.2                      
1951-06-29T03:00:00+00:00 82.6  93.3  86.3  95.1  87.1  81.9  87.7  97.1  94.3  92.8  84.0  94.5                      
1951-06-29T06:00:00+00:00 83.3  92.4  85.0  93.8  87.0  81.3  87.5  97.1  93.9  92.6  83.9  92.8                      
1951-06-29T09:00:00+00:00 76.2  76.6  71.1  79.9  74.4  71.4  79.3  82.5  86.2  80.1  79.5  74.9                      
1951-06-29T12:00:00+00:00 75.3  72.9  70.5  79.3  70.1  69.3  72.7  76.9  85.8  75.7  73.7  77.5                      
1951-06-29T15:00:00+00:00 77.5  74.0  72.3  81.1  70.7  69.4  73.4  77.8  87.3  76.4  75.1  79.2                      
1951-06-29T18:00:00+00:00 85.8  83.3  81.7  90.6  79.9  78.5  82.5  86.6  94.2  85.6  80.5  86.3                      
1951-06-29T21:00:00+00:00 96.4  95.9  90.5  99.3  89.0  86.2  90.2  98.3  100.0 94.7  89.7  94.9                      
1951-06-30T00:00:00+00:00 87.1  95.9  87.3  96.1  88.4  83.5  88.7  99.4  95.6  94.1  85.8  94.8                      
1951-06-30T03:00:00+00:00 83.6  88.6  82.9  89.2  82.3  78.3  84.6  93.4  94.2  88.2  83.5  83.5                      
1951-06-30T06:00:00+00:00 79.6  86.0  80.3  86.6  81.2  76.3  83.3  91.8  91.8  87.1  80.9  81.0                      
1951-06-30T09:00:00+00:00 73.8  74.3  70.2  76.4  70.8  68.6  75.1  77.9  85.2  76.7  76.9  68.8                      
1951-06-30T12:00:00+00:00 72.5  67.5  64.7  71.0  63.1  63.2  68.4  69.3  82.9  69.0  72.0  66.3                      
1951-06-30T15:00:00+00:00 81.2  75.0  74.0  80.3  70.5  70.3  74.4  77.3  89.9  76.4  78.0  75.0                      
1951-06-30T18:00:00+00:00 95.3  87.3  84.0  90.3  82.1  81.5  88.4  92.0  98.0  87.9  91.4  81.4                      
1951-06-30T21:00:00+00:00 88.7  88.1  80.0  86.2  80.8  78.4  86.5  94.0  93.4  86.6  89.9  78.0                      
1951-07-01T00:00:00+00:00 80.1  76.5  70.7  77.0  70.2  69.1  77.2  81.6  87.1  76.0  84.8  69.9                      
1951-07-01T03:00:00+00:00 74.0  69.1  65.5  72.7  64.6  63.0  72.6  74.0  84.0  71.0  79.5  62.9                      
1951-07-01T06:00:00+00:00 70.0  67.7  62.7  69.9  63.1  59.7  70.3  74.2  81.3  69.5  74.7  61.4                      
1951-07-01T09:00:00+00:00 76.2  73.2  67.0  74.1  74.1  69.5  81.5  82.8  84.3  80.5  81.9  62.7                      
1951-07-01T12:00:00+00:00 84.8  77.0  72.6  79.7  79.7  77.3  89.8  87.1  91.1  86.1  90.9  65.2                      
1951-07-01T15:00:00+00:00 88.9  75.2  73.6  80.7  76.9  76.7  86.3  82.1  92.3  83.2  92.1  65.7                      
1951-07-01T18:00:00+00:00 89.1  88.6  83.1  90.2  87.4  83.0  93.6  97.5  97.9  93.8  93.3  79.5                      
1951-07-01T21:00:00+00:00 82.5  73.1  72.4  79.6  70.6  69.4  80.1  80.4  91.7  77.0  87.9  68.9                      
1951-07-02T00:00:00+00:00 80.7  81.3  76.4  83.6  74.9  70.7  78.2  86.0  93.0  81.3  78.5  76.4                      
1951-07-02T03:00:00+00:00 77.9  85.6  79.6  89.8  78.3  71.9  77.9  89.1  91.8  84.2  73.7  88.2                      
1951-07-02T06:00:00+00:00 79.3  88.8  82.1  92.1  83.0  75.7  82.7  93.3  92.7  88.9  76.6  90.7                      
1951-07-02T09:00:00+00:00 85.2  84.4  80.0  90.2  81.5  76.6  82.5  89.9  91.8  87.4  84.9  84.9                      
1951-07-02T12:00:00+00:00 76.5  73.6  69.7  80.3  71.2  67.2  74.5  78.4  86.5  77.1  73.2  72.3                      
1951-07-02T15:00:00+00:00 76.9  75.3  73.9  84.3  71.1  67.2  72.6  78.6  89.2  77.0  70.5  80.7                      
1951-07-02T18:00:00+00:00 84.5  84.7  83.2  93.2  80.9  75.5  81.0  88.0  95.9  86.8  74.4  89.2                      
1951-07-02T21:00:00+00:00 93.8  94.7  89.8  99.5  88.7  83.1  87.6  97.6  99.9  94.6  82.4  94.9                      
1951-07-03T00:00:00+00:00 94.0  96.3  90.1  99.8  90.7  84.8  91.5  100.0 100.0 96.6  87.3  95.4                      
1951-07-03T03:00:00+00:00 91.5  99.0  91.0  99.1  93.9  91.2  98.0  99.4  99.3  98.2  98.0  96.9                      
1951-07-03T06:00:00+00:00 91.0  98.7  90.4  98.7  92.8  90.3  96.8  99.2  99.0  97.1  98.0  96.7                      
1951-07-03T09:00:00+00:00 85.6  93.6  83.8  94.4  81.9  81.5  85.7  94.5  95.9  86.2  94.4  91.2                      
1951-07-03T12:00:00+00:00 80.5  91.0  72.5  87.0  78.6  77.7  83.2  92.9  90.4  82.9  91.8  76.4                      
1951-07-03T15:00:00+00:00 87.2  89.1  72.8  87.2  77.3  79.8  85.9  91.7  91.2  81.6  95.7  71.6                      
1951-07-03T18:00:00+00:00 90.6  90.2  76.4  89.5  79.0  80.3  88.5  93.6  93.6  83.3  97.1  77.7                      
1951-07-03T21:00:00+00:00 100.0 94.4  86.9  96.5  85.5  86.4  93.4  96.2  99.7  89.8  100.0 90.4                      
1951-07-04T00:00:00+00:00 92.2  93.0  81.9  93.1  81.9  81.7  89.1  95.1  95.9  86.2  98.4  86.9                      
1951-07-04T03:00:00+00:00 90.9  90.3  76.4  82.9  81.2  77.8  87.6  95.8  95.6  87.8  98.0  69.4                      
1951-07-04T06:00:00+00:00 90.0  91.1  75.9  82.4  83.0  78.9  89.5  97.5  94.5  89.6  99.0  68.9                      
1951-07-04T09:00:00+00:00 84.0  82.8  67.3  73.8  75.2  71.9  84.0  91.0  86.8  81.8  93.7  58.7                      
1951-07-04T12:00:00+00:00 81.2  69.3  56.0  62.6  63.1  65.0  76.0  76.8  77.0  69.7  91.8  42.9                      
1951-07-04T15:00:00+00:00 76.0  65.6  51.2  57.7  52.9  53.9  61.5  68.8  70.8  59.5  81.7  43.3                      
1951-07-04T18:00:00+00:00 76.4  68.2  55.0  61.5  53.7  54.1  58.4  69.7  73.9  60.3  77.8  49.7                      
1951-07-04T21:00:00+00:00 77.5  78.9  63.0  69.5  64.2  60.1  65.2  81.2  82.3  70.8  72.8  60.3                      
1951-07-05T00:00:00+00:00 74.4  74.5  58.7  65.2  62.9  60.5  66.4  79.1  76.4  69.5  75.8  53.0                      
1951-07-05T03:00:00+00:00 69.5  72.5  58.6  65.9  66.4  65.0  73.9  78.7  78.6  72.9  81.0  50.9                      
1951-07-05T06:00:00+00:00 65.7  68.2  57.6  65.0  68.3  66.0  78.8  76.5  78.3  74.8  82.5  49.6                      
1951-07-05T09:00:00+00:00 72.4  54.9  52.6  59.9  56.4  58.6  69.7  62.3  79.5  63.0  82.4  43.1                      
1951-07-05T12:00:00+00:00 82.4  60.1  60.3  67.7  60.5  65.5  72.7  63.5  86.8  67.0  83.6  47.7                      
1951-07-05T15:00:00+00:00 89.2  66.9  65.9  73.3  66.2  71.1  77.9  70.3  90.3  72.7  87.0  53.3                      
1951-07-05T18:00:00+00:00 89.2  80.2  72.8  80.2  74.4  74.4  80.0  85.4  93.0  80.9  84.3  63.9                      
1951-07-05T21:00:00+00:00 95.0  88.4  82.4  89.8  81.4  81.2  86.8  93.5  100.0 87.9  89.6  75.2                      
1951-07-06T00:00:00+00:00 92.5  89.5  82.5  89.9  83.2  81.2  87.5  94.8  99.1  89.7  89.5  78.0                      
1951-07-06T03:00:00+00:00 92.2  99.0  90.9  99.3  92.2  88.5  94.0  99.1  99.5  96.1  96.3  94.2                      
1951-07-06T06:00:00+00:00 92.0  99.5  91.5  99.8  93.9  90.1  96.1  100.0 99.4  97.8  97.7  94.6                      
1951-07-06T09:00:00+00:00 92.3  88.7  83.9  94.2  85.2  85.5  90.9  92.7  96.8  89.1  96.9  82.0                      
1951-07-06T12:00:00+00:00 90.6  83.7  79.8  91.3  81.2  83.3  87.6  89.8  94.5  85.1  95.8  74.7                      
1951-07-06T15:00:00+00:00 88.9  79.8  75.0  87.7  78.6  80.3  86.8  87.4  91.9  82.5  95.8  69.6                      
1951-07-06T18:00:00+00:00 92.2  81.3  77.8  89.8  79.4  82.0  88.7  88.6  94.5  83.3  96.9  72.8                      
1951-07-06T21:00:00+00:00 95.9  89.5  86.1  95.8  85.7  87.2  93.4  94.0  98.3  89.6  100.0 84.6                      
1951-07-07T00:00:00+00:00 90.0  87.2  82.1  92.9  83.3  83.3  91.4  92.9  95.4  87.2  99.0  82.5                      
1951-07-07T03:00:00+00:00 87.3  82.7  76.6  86.4  78.9  77.5  87.4  89.9  93.2  85.9  97.2  73.4                      
1951-07-07T06:00:00+00:00 82.4  79.6  72.6  82.4  75.2  72.3  82.8  87.0  89.4  82.2  95.2  71.1                      
1951-07-07T09:00:00+00:00 85.1  74.5  70.7  80.5  75.2  76.1  86.3  82.2  86.0  82.2  98.0  64.0                      
1951-07-07T12:00:00+00:00 80.7  77.3  69.8  79.6  77.4  76.7  86.9  82.8  84.8  84.4  95.2  64.8                      
1951-07-07T15:00:00+00:00 87.7  79.9  73.6  83.4  80.3  79.7  88.8  88.7  89.4  87.4  96.5  66.6                      
1951-07-07T18:00:00+00:00 89.0  86.3  79.5  89.3  82.5  81.2  91.2  94.6  94.2  89.5  98.5  76.0                      
1951-07-07T21:00:00+00:00 90.1  87.2  80.2  90.0  82.0  81.2  90.8  94.3  94.3  89.0  100.0 78.1                      
1951-07-08T00:00:00+00:00 80.0  80.6  70.9  80.7  74.7  73.4  83.4  87.1  82.8  81.7  97.8  70.7                      
1951-07-08T03:00:00+00:00 77.4  80.7  66.9  73.2  69.8  65.4  74.0  83.0  80.9  76.5  86.9  71.1                      
1951-07-08T06:00:00+00:00 75.7  82.8  67.5  73.7  70.4  64.2  71.8  85.3  81.9  77.1  80.4  72.7                      
1951-07-08T09:00:00+00:00 70.6  67.4  56.5  62.7  57.1  54.5  61.1  69.1  73.2  63.8  74.4  58.5                      
1951-07-08T12:00:00+00:00 73.0  78.6  63.5  69.7  67.2  63.1  67.4  78.4  77.7  73.9  71.4  64.4                      
1951-07-08T15:00:00+00:00 79.6  74.8  62.7  68.9  60.5  59.4  62.7  73.9  81.8  67.2  74.4  64.3                      
1951-07-08T18:00:00+00:00 73.1  76.9  61.8  68.0  60.5  55.5  60.1  76.6  78.4  67.2  69.4  67.6                      
1951-07-08T21:00:00+00:00 67.9  82.8  67.0  73.2  67.2  59.4  63.8  82.8  81.3  73.9  64.5  75.1                      
1951-07-09T00:00:00+00:00 67.5  85.4  70.2  76.4  70.5  62.4  66.1  85.8  83.6  77.2  63.8  80.1                      
1951-07-09T03:00:00+00:00 67.1  84.1  63.3  70.0  64.2  56.8  57.8  83.3  77.4  69.0  50.1  77.6                      
1951-07-09T06:00:00+00:00 65.0  80.3  57.9  64.7  59.3  51.9  53.5  79.2  73.2  64.1  47.0  71.5                      
1951-07-09T09:00:00+00:00 63.5  78.2  56.2  62.9  57.3  50.7  52.3  77.5  71.1  62.1  46.5  70.4                      
1951-07-09T12:00:00+00:00 57.4  71.9  49.1  55.9  49.1  43.4  44.2  70.2  64.3  53.9  39.1  62.6                      
1951-07-09T15:00:00+00:00 56.6  64.8  40.2  46.9  42.6  37.4  39.0  61.7  55.6  47.4  38.3  49.9                      
1951-07-09T18:00:00+00:00 55.4  68.4  45.4  52.1  48.6  42.7  44.8  65.2  60.7  53.4  38.2  56.1                      
1951-07-09T21:00:00+00:00 61.0  75.1  52.8  59.5  55.3  48.5  50.0  74.0  67.5  60.1  43.8  64.9                      
1951-07-10T00:00:00+00:00 63.2  79.8  57.0  63.7  60.4  52.7  54.8  80.0  70.6  65.2  48.1  69.7                      
1951-07-10T03:00:00+00:00 65.3  79.1  58.1  64.6  62.2  56.5  58.4  80.4  72.7  69.2  53.7  69.0                      
1951-07-10T06:00:00+00:00 64.9  77.6  57.0  63.5  60.6  55.4  57.8  78.8  71.9  67.6  54.8  67.2                      
1951-07-10T09:00:00+00:00 61.0  76.1  53.8  60.3  57.4  52.1  52.5  75.9  67.6  64.5  47.2  63.1                      
1951-07-10T12:00:00+00:00 60.4  82.8  58.5  65.0  67.1  58.8  62.1  84.5  73.1  74.2  44.6  68.4                      
1951-07-10T15:00:00+00:00 65.8  80.9  59.5  66.1  65.6  59.7  62.1  81.8  75.0  72.7  51.3  70.8                      
1951-07-10T18:00:00+00:00 64.5  76.6  57.4  63.9  56.8  51.9  51.7  75.6  73.0  63.9  48.5  70.2                      
1951-07-10T21:00:00+00:00 67.4  83.8  62.7  69.2  65.7  58.6  59.4  84.9  77.3  72.7  51.3  75.5                      
1951-07-11T00:00:00+00:00 73.6  84.7  65.1  71.6  67.4  61.9  62.7  86.2  80.8  74.4  57.7  76.1                      
1951-07-11T03:00:00+00:00 73.7  87.1  69.2  77.4  72.8  64.5  69.8  90.4  84.6  79.9  64.2  83.6                      
1951-07-11T06:00:00+00:00 74.0  91.0  73.4  81.6  78.9  69.7  76.1  94.5  88.3  85.9  65.9  87.5                      
1951-07-11T09:00:00+00:00 69.3  85.8  65.0  73.2  73.4  63.7  73.2  89.6  80.2  80.5  65.3  79.2                      
1951-07-11T12:00:00+00:00 69.9  82.3  61.7  69.9  70.3  61.5  70.8  86.8  77.6  77.3  62.9  74.1                      
1951-07-11T15:00:00+00:00 69.7  82.9  62.0  70.1  70.7  62.5  70.7  85.3  76.2  77.7  64.8  73.7                      
1951-07-11T18:00:00+00:00 69.6  83.3  65.6  73.8  67.7  60.6  63.4  84.6  79.4  74.7  60.1  81.7                      
1951-07-11T21:00:00+00:00 71.5  87.8  70.8  79.0  72.6  63.3  66.6  90.1  84.3  79.6  61.5  88.8                      
1951-07-12T00:00:00+00:00 73.7  88.1  72.0  80.2  73.1  64.4  67.6  89.9  86.4  80.1  63.2  90.2                      
1951-07-12T03:00:00+00:00 69.4  79.2  55.7  62.2  60.6  55.9  57.8  80.7  71.8  65.3  55.8  63.8                      
1951-07-12T06:00:00+00:00 66.9  79.2  56.8  63.3  59.5  55.2  56.0  79.6  72.5  64.2  52.9  66.0                      
1951-07-12T09:00:00+00:00 65.7  73.9  49.0  55.4  53.9  51.0  53.2  74.3  65.8  58.5  53.5  53.1                      
1951-07-12T12:00:00+00:00 52.9  70.4  40.8  47.3  48.8  44.1  47.2  70.8  56.3  53.5  40.8  46.2                      
1951-07-12T15:00:00+00:00 52.4  66.5  42.9  49.3  49.6  45.4  48.5  67.1  58.2  54.3  41.7  49.0                      
1951-07-12T18:00:00+00:00 66.5  73.2  51.8  58.3  54.8  51.4  53.3  73.9  69.6  59.4  51.3  57.3                      
1951-07-12T21:00:00+00:00 71.6  82.5  58.4  64.8  65.0  59.6  62.1  84.9  74.5  69.6  57.0  62.7                      
1951-07-13T00:00:00+00:00 71.5  79.8  57.6  64.1  63.8  59.6  62.7  83.5  75.0  68.5  58.7  60.0                      
1951-07-13T03:00:00+00:00 71.4  60.5  46.2  53.1  48.5  49.1  56.0  67.5  68.8  54.4  60.3  46.1                      
1951-07-13T06:00:00+00:00 68.3  57.3  41.4  48.3  45.8  46.4  54.3  65.0  63.4  51.7  59.6  40.6                      
1951-07-13T09:00:00+00:00 59.5  41.9  30.7  37.7  32.1  35.1  42.7  47.2  53.9  38.0  51.3  30.6                      
1951-07-13T12:00:00+00:00 58.0  40.8  28.7  35.7  29.4  32.9  39.2  44.2  52.1  35.3  47.8  29.0                      
1951-07-13T15:00:00+00:00 59.5  42.9  30.1  37.0  29.4  32.4  38.3  45.9  53.5  35.4  46.4  31.7                      
1951-07-13T18:00:00+00:00 64.4  48.0  35.6  42.6  35.1  37.5  43.4  52.4  60.1  41.0  48.7  36.7                      
1951-07-13T21:00:00+00:00 71.6  62.5  47.9  54.8  48.4  48.0  54.4  68.3  71.7  54.3  54.3  50.0                      
1951-07-14T00:00:00+00:00 66.6  52.7  35.3  42.3  43.3  43.8  52.6  61.6  57.2  49.2  57.5  33.5                      
1951-07-14T03:00:00+00:00 60.4  50.3  26.8  36.2  40.5  40.8  50.6  58.0  50.2  47.1  58.1  27.6                      
1951-07-14T06:00:00+00:00 62.6  45.7  28.4  37.8  40.8  42.6  54.3  53.5  53.6  47.4  64.0  28.0                      
1951-07-14T09:00:00+00:00 63.0  38.4  24.4  33.9  29.2  34.5  42.6  42.3  52.3  35.8  59.4  25.8                      
1951-07-14T12:00:00+00:00 63.7  40.0  24.5  34.0  27.8  32.6  38.7  42.1  53.0  34.4  54.2  26.6                      
1951-07-14T15:00:00+00:00 68.6  43.2  29.8  39.3  29.2  36.0  40.4  43.6  59.3  35.8  57.8  31.7                      
1951-07-14T18:00:00+00:00 80.7  52.6  42.2  51.7  37.2  43.9  46.9  53.1  75.0  43.8  63.5  44.4                      
1951-07-14T21:00:00+00:00 85.5  62.3  50.7  60.1  47.0  50.8  54.1  64.9  82.5  53.6  65.7  54.4                      
1951-07-15T00:00:00+00:00 77.6  47.0  34.5  44.0  36.6  41.2  47.1  52.1  66.8  43.2  61.7  35.5                      
1951-07-15T03:00:00+00:00 66.2  36.1  24.2  33.2  33.2  35.4  42.8  41.3  46.1  39.6  62.4  25.0                      
1951-07-15T06:00:00+00:00 61.7  30.8  20.5  29.5  31.3  34.2  43.6  36.4  41.5  37.7  64.5  20.5                      
1951-07-15T09:00:00+00:00 63.9  26.9  19.4  28.3  24.8  30.6  37.7  30.7  42.1  31.3  63.1  19.4                      
1951-07-15T12:00:00+00:00 67.9  28.8  20.5  29.5  22.9  30.2  35.0  30.2  43.2  29.4  64.8  19.8                      
1951-07-15T15:00:00+00:00 70.6  36.9  26.8  35.7  27.2  34.2  37.6  37.4  49.4  33.7  65.0  27.6                      
1951-07-15T18:00:00+00:00 74.8  50.6  37.3  46.2  36.9  40.7  42.3  50.4  58.5  43.3  64.8  40.9                      
1951-07-15T21:00:00+00:00 82.5  66.4  49.2  58.2  51.4  50.6  52.1  67.2  69.7  57.9  65.6  55.8                      
1951-07-16T00:00:00+00:00 75.4  64.9  46.8  55.7  52.9  52.1  55.5  67.8  64.9  59.4  65.3  52.0                      
1951-07-16T03:00:00+00:00 73.0  69.3  56.0  62.3  61.7  61.0  65.4  74.6  77.1  67.2  66.6  51.6                      
1951-07-16T06:00:00+00:00 72.8  66.5  54.4  60.6  60.1  60.0  64.8  71.4  75.9  65.7  67.6  49.2                      
1951-07-16T09:00:00+00:00 68.5  61.2  49.1  55.3  52.6  53.5  58.0  64.8  70.4  58.2  63.7  45.8                      
1951-07-16T12:00:00+00:00 71.7  57.3  48.8  55.0  51.2  54.4  57.9  59.4  72.6  56.8  64.7  44.6                      
1951-07-16T15:00:00+00:00 75.6  52.8  47.6  53.8  46.8  53.4  56.9  55.1  72.7  52.4  68.3  40.3                      
1951-07-16T18:00:00+00:00 74.4  57.3  48.5  54.7  47.3  51.3  53.9  58.9  72.0  52.9  65.6  44.6                      
1951-07-16T21:00:00+00:00 74.5  76.4  61.5  67.7  65.4  63.5  65.7  79.0  80.8  71.0  62.8  61.5                      
1951-07-17T00:00:00+00:00 75.3  76.9  60.2  66.5  65.2  63.6  66.6  79.4  77.8  70.8  66.8  59.4                      
1951-07-17T03:00:00+00:00 71.4  68.3  53.2  59.6  62.3  62.0  69.0  73.4  75.6  67.3  73.4  44.8                      
1951-07-17T06:00:00+00:00 62.8  48.9  41.5  47.9  50.0  52.1  60.6  56.3  68.1  55.0  70.4  30.3                      
1951-07-17T09:00:00+00:00 57.8  29.7  29.4  35.9  32.3  38.2  46.5  33.9  62.6  37.4  63.2  17.9                      
1951-07-17T12:00:00+00:00 72.7  34.8  38.9  45.4  37.8  47.9  54.3  37.3  71.6  42.8  76.0  23.3                      
1951-07-17T15:00:00+00:00 83.4  39.0  45.6  52.0  41.9  54.2  58.5  41.6  78.3  46.9  81.5  28.2                      
1951-07-17T18:00:00+00:00 93.2  53.9  60.3  66.8  59.6  70.2  76.1  58.7  89.3  64.6  90.0  43.3                      
1951-07-17T21:00:00+00:00 98.7  76.1  78.2  84.7  78.1  82.8  88.4  80.8  100.0 83.1  94.3  64.9                      
1951-07-18T00:00:00+00:00 99.8  79.8  78.6  85.0  81.9  84.6  91.6  87.0  98.6  86.9  99.6  65.5                      
1951-07-18T03:00:00+00:00 97.3  93.2  85.9  97.1  91.7  89.5  96.8  100.0 98.0  97.1  99.5  81.1                      
1951-07-18T06:00:00+00:00 91.0  92.6  82.6  93.8  90.3  86.8  94.6  99.5  95.2  95.7  97.3  79.0                      
1951-07-18T09:00:00+00:00 87.5  73.6  72.1  83.3  77.1  78.6  84.2  85.6  92.1  82.5  92.2  65.1                      
1951-07-18T12:00:00+00:00 81.1  62.8  64.1  75.4  65.9  70.1  75.2  77.1  88.7  71.3  89.4  56.1                      
1951-07-18T15:00:00+00:00 84.3  74.0  73.0  84.3  75.1  76.1  79.8  83.0  92.2  80.5  89.8  69.8                      
1951-07-18T18:00:00+00:00 93.3  85.6  84.7  96.0  83.9  83.5  87.6  92.5  99.1  89.3  92.1  80.9                      
1951-07-18T21:00:00+00:00 89.1  92.4  85.0  96.2  87.6  85.0  90.5  97.4  97.5  93.0  92.7  83.4                      
1951-07-19T00:00:00+00:00 90.0  88.3  82.2  93.5  83.4  82.1  88.2  94.5  96.5  88.8  95.1  80.4                      
1951-07-19T03:00:00+00:00 87.0  81.7  75.7  85.4  78.1  78.0  84.4  89.9  92.9  84.6  91.1  72.5                      
1951-07-19T06:00:00+00:00 79.6  74.8  66.9  76.6  70.3  70.0  76.6  82.6  85.9  76.7  86.0  64.6                      
1951-07-19T09:00:00+00:00 84.3  68.9  67.4  77.1  72.7  74.4  80.7  78.7  87.7  79.1  87.7  60.2                      
1951-07-19T12:00:00+00:00 80.9  60.2  62.5  72.2  65.6  70.0  76.2  68.8  85.7  72.0  83.4  52.4                      
1951-07-19T15:00:00+00:00 83.3  66.8  68.6  78.4  69.9  74.2  77.0  72.0  89.3  76.4  81.4  60.9                      
1951-07-19T18:00:00+00:00 86.1  76.2  75.0  84.7  77.4  78.9  83.2  84.4  94.0  83.9  82.1  67.6                      
1951-07-19T21:00:00+00:00 92.2  86.0  83.6  93.3  82.8  83.1  86.7  92.7  100.0 89.3  84.9  78.4                      
1951-07-20T00:00:00+00:00 86.6  85.4  81.4  91.1  79.3  78.7  81.5  90.6  97.4  85.7  80.6  81.0                      
1951-07-20T03:00:00+00:00 80.6  83.2  74.0  83.4  73.4  72.9  76.5  83.9  91.6  79.7  73.7  76.2                      
1951-07-20T06:00:00+00:00 77.9  83.0  69.8  79.2  73.5  72.6  77.8  85.2  87.4  79.8  77.1  71.0                      
1951-07-20T09:00:00+00:00 79.9  74.5  65.1  74.5  72.3  72.6  78.6  80.2  85.5  78.6  78.2  60.6                      
1951-07-20T12:00:00+00:00 76.2  66.0  61.1  70.5  63.0  66.4  70.5  67.7  84.3  69.3  71.1  56.1                      
1951-07-20T15:00:00+00:00 80.8  74.0  68.2  77.6  70.0  72.4  74.8  76.0  88.3  76.4  72.6  65.5                      
1951-07-20T18:00:00+00:00 82.5  80.4  73.5  82.9  74.8  75.6  78.6  82.1  92.3  81.1  72.4  70.5                      
1951-07-20T21:00:00+00:00 90.0  95.5  85.3  94.7  86.6  84.6  87.7  98.4  100.0 92.9  76.7  84.0                      
1951-07-21T00:00:00+00:00 84.1  92.0  80.5  89.9  81.2  79.0  82.7  93.7  95.7  87.5  75.3  81.8                      
1951-07-21T03:00:00+00:00 81.3  78.0  70.0  75.6  73.5  68.9  74.1  80.5  89.3  80.1  74.4  65.6                      
1951-07-21T06:00:00+00:00 73.1  70.3  59.2  64.9  66.3  61.3  68.0  73.8  76.9  72.9  70.4  54.9                      
1951-07-21T09:00:00+00:00 75.0  57.9  53.8  59.5  60.7  59.4  65.8  62.5  74.0  67.3  72.6  44.1                      
1951-07-21T12:00:00+00:00 73.4  51.8  51.7  57.4  56.2  57.1  62.2  54.1  73.8  62.8  67.1  38.8                      
1951-07-21T15:00:00+00:00 77.7  57.6  57.4  63.0  62.0  62.1  66.3  59.4  81.2  68.6  66.8  44.6                      
1951-07-21T18:00:00+00:00 77.7  60.9  57.7  63.3  64.7  62.5  69.2  65.8  81.8  71.3  66.5  46.0                      
1951-07-21T21:00:00+00:00 79.7  67.5  63.0  68.7  66.0  63.6  69.6  71.5  85.5  72.6  70.4  54.8                      
1951-07-22T00:00:00+00:00 78.5  72.3  62.7  68.4  70.4  65.9  72.2  75.1  83.0  77.0  69.9  55.2                      
1951-07-22T03:00:00+00:00 79.3  78.6  69.4  75.8  74.3  73.7  82.1  82.3  87.8  81.7  79.8  66.6                      
1951-07-22T06:00:00+00:00 79.0  81.2  72.4  78.8  75.9  75.2  84.3  84.4  90.2  83.3  83.7  70.2                      
1951-07-22T09:00:00+00:00 73.9  67.4  59.4  65.8  62.5  63.0  72.0  72.2  78.1  69.9  76.9  58.7                      
1951-07-22T12:00:00+00:00 76.2  70.5  60.8  67.2  67.0  66.1  71.1  73.4  80.4  74.4  67.5  60.1                      
1951-07-22T15:00:00+00:00 80.1  73.0  63.6  70.0  66.4  66.0  70.0  75.0  83.5  73.8  68.7  63.4                      
1951-07-22T18:00:00+00:00 78.9  68.1  59.5  66.0  60.5  61.7  67.4  72.0  79.9  67.9  72.5  59.3                      
1951-07-22T21:00:00+00:00 82.4  79.8  69.4  75.8  68.9  67.2  73.0  83.1  88.6  76.3  75.7  71.4                      
1951-07-23T00:00:00+00:00 81.3  84.8  73.0  79.5  76.2  73.2  79.4  89.5  90.2  83.6  75.3  75.9                      
1951-07-23T03:00:00+00:00 83.1  80.4  70.5  76.3  72.4  71.6  75.9  84.5  91.4  76.5  78.4  69.9                      
1951-07-23T06:00:00+00:00 78.4  76.9  64.8  70.6  69.0  67.4  72.2  81.3  85.4  73.1  73.5  64.2                      
1951-07-23T09:00:00+00:00 65.4  59.2  44.8  50.7  51.8  51.2  57.0  63.6  65.2  55.8  61.8  43.9                      
1951-07-23T12:00:00+00:00 60.9  48.2  37.7  43.5  41.5  43.0  48.5  51.3  60.8  45.6  56.0  34.1                      
1951-07-23T15:00:00+00:00 69.5  47.3  41.8  47.7  41.4  47.4  52.1  49.9  66.4  45.5  65.7  34.8                      
1951-07-23T18:00:00+00:00 78.5  55.8  50.3  56.1  47.8  54.0  58.3  57.6  76.0  51.8  74.4  43.5                      
1951-07-23T21:00:00+00:00 90.3  75.7  66.0  71.9  64.9  67.2  70.9  77.6  90.4  69.0  84.2  61.9                      
1951-07-24T00:00:00+00:00 82.6  69.9  58.8  64.7  63.9  65.0  69.6  74.0  81.3  67.9  77.6  53.5                      
1951-07-24T03:00:00+00:00 77.3  67.3  61.1  67.8  69.5  70.6  79.4  77.4  84.1  76.4  87.5  49.8                      
1951-07-24T06:00:00+00:00 72.8  57.3  54.0  60.6  63.5  63.7  74.7  70.3  81.2  70.7  82.7  42.6                      
1951-07-24T09:00:00+00:00 79.7  49.3  52.0  58.7  55.8  59.9  67.7  61.7  82.6  63.3  82.8  39.2                      
1951-07-24T12:00:00+00:00 80.0  52.1  54.1  60.8  58.5  62.8  69.8  64.2  82.9  65.8  83.0  40.1                      
1951-07-24T15:00:00+00:00 87.4  59.8  62.5  69.1  66.0  72.2  76.9  67.7  88.4  73.1  86.3  45.1                      
1951-07-24T18:00:00+00:00 92.1  75.4  73.6  80.3  79.7  81.9  87.0  82.7  92.8  86.3  91.0  58.1                      
1951-07-24T21:00:00+00:00 100.0 91.7  87.6  94.2  93.0  92.0  97.8  98.6  100.0 99.1  99.8  75.8                      
1951-07-25T00:00:00+00:00 96.8  89.1  84.0  90.6  88.8  87.3  93.2  95.9  97.7  95.1  97.3  73.9                      
1951-07-25T03:00:00+00:00 98.4  95.2  87.2  97.5  88.6  86.5  92.1  96.9  99.2  93.4  98.5  88.3                      
1951-07-25T06:00:00+00:00 98.2  99.5  89.2  99.6  94.0  90.5  97.4  100.0 99.3  98.8  99.6  90.7                      
1951-07-25T09:00:00+00:00 93.6  87.8  79.7  90.1  87.8  85.6  93.2  94.7  95.0  92.5  97.5  77.4                      
1951-07-25T12:00:00+00:00 78.5  68.7  60.8  71.4  72.1  70.4  80.6  84.9  86.6  76.8  90.8  58.8                      
1951-07-25T15:00:00+00:00 85.4  75.9  70.2  80.7  78.3  77.3  82.8  87.3  90.8  83.1  91.5  68.5                      
1951-07-25T18:00:00+00:00 89.8  83.8  76.4  86.9  83.5  82.7  89.9  91.8  93.9  88.3  95.1  75.6                      
1951-07-25T21:00:00+00:00 94.4  90.9  83.9  94.3  86.4  85.6  91.9  95.2  97.5  91.2  97.0  85.2                      
1951-07-26T00:00:00+00:00 91.1  90.6  81.3  91.7  82.7  80.6  86.9  94.4  95.7  87.4  95.7  86.0                      
1951-07-26T03:00:00+00:00 86.6  86.9  76.0  85.0  81.2  81.3  86.9  92.4  94.2  88.3  92.4  75.3                      
1951-07-26T06:00:00+00:00 82.3  87.0  73.2  82.2  81.3  81.5  88.6  92.3  90.5  88.5  92.5  71.2                      
1951-07-26T09:00:00+00:00 76.1  68.2  59.2  68.2  64.8  68.3  75.3  74.4  78.3  71.9  88.9  56.2                      
1951-07-26T12:00:00+00:00 80.6  56.6  55.6  64.6  55.6  64.7  66.9  60.0  79.2  62.7  85.7  46.9                      
1951-07-26T15:00:00+00:00 80.2  61.4  58.9  67.9  61.3  68.9  73.0  63.7  83.1  68.5  84.8  50.2                      
1951-07-26T18:00:00+00:00 90.6  76.3  70.0  79.0  76.0  79.6  85.8  82.0  93.1  83.1  92.1  61.8                      
1951-07-26T21:00:00+00:00 95.2  84.1  77.8  86.8  77.5  80.6  84.3  88.3  100.0 84.6  94.4  73.8                      
1951-07-27T00:00:00+00:00 86.6  84.9  70.4  79.4  77.6  77.1  82.9  90.0  89.6  84.8  89.7  69.1                      
1951-07-27T03:00:00+00:00 85.9  78.5  67.1  73.7  73.2  72.7  81.8  81.9  88.1  78.3  87.5  61.9                      
1951-07-27T06:00:00+00:00 85.8  75.1  66.3  72.9  70.5  71.7  81.2  79.0  87.6  75.5  92.8  60.4                      
1951-07-27T09:00:00+00:00 75.5  57.0  50.8  57.4  53.7  56.8  64.9  60.8  72.4  58.7  79.6  44.0                      
1951-07-27T12:00:00+00:00 71.3  48.3  43.1  49.7  44.8  48.2  55.8  50.6  66.5  49.8  72.8  35.7                      
1951-07-27T15:00:00+00:00 75.8  47.9  44.6  51.2  48.0  54.4  62.0  53.1  68.8  53.1  77.9  34.4                      
1951-07-27T18:00:00+00:00 77.8  56.1  50.7  57.3  54.4  59.1  67.1  60.3  74.0  59.5  80.3  41.8                      
1951-07-27T21:00:00+00:00 82.4  72.5  62.4  69.0  63.5  64.3  70.6  73.3  84.4  68.5  80.8  58.1                      
1951-07-28T00:00:00+00:00 68.9  73.8  56.7  63.3  64.2  61.2  68.9  76.9  73.2  69.2  72.7  55.6                      
1951-07-28T03:00:00+00:00 68.8  67.1  52.1  57.5  59.3  58.4  67.5  68.2  71.3  64.1  73.5  48.8                      
1951-07-28T06:00:00+00:00 72.3  65.2  53.6  59.0  58.9  59.4  67.6  65.5  74.3  63.7  75.7  48.9                      
1951-07-28T09:00:00+00:00 72.2  55.2  45.9  51.3  52.5  54.2  62.3  57.6  67.9  57.4  72.9  39.6                      
1951-07-28T12:00:00+00:00 77.3  49.9  43.7  49.1  49.6  53.7  62.5  52.2  68.1  54.4  77.7  33.2                      
1951-07-28T15:00:00+00:00 82.2  54.5  48.8  54.2  56.3  62.6  71.9  57.2  73.3  61.1  84.4  35.0                      
1951-07-28T18:00:00+00:00 88.0  68.1  57.9  63.3  68.1  70.6  79.8  71.7  81.3  72.9  85.3  45.9                      
1951-07-28T21:00:00+00:00 89.7  77.3  66.0  71.4  71.1  71.3  78.6  79.9  89.3  76.0  83.4  58.7                      
1951-07-29T00:00:00+00:00 78.2  73.7  58.4  63.8  67.5  65.3  74.0  75.5  78.1  72.4  76.5  54.0                      
1951-07-29T03:00:00+00:00 80.6  81.2  69.1  74.8  71.3  69.4  75.2  80.3  84.0  79.3  79.3  73.3                      
1951-07-29T06:00:00+00:00 88.4  86.0  74.7  80.4  74.3  72.7  77.0  84.8  91.2  82.3  83.6  78.2                      
1951-07-29T09:00:00+00:00 91.7  90.1  78.4  84.1  78.5  76.1  80.5  90.4  95.0  86.6  84.6  82.2                      
1951-07-29T12:00:00+00:00 86.2  89.7  73.4  79.1  77.4  72.8  75.8  90.3  89.0  85.4  70.6  78.0                      
1951-07-29T15:00:00+00:00 58.5  74.0  53.7  59.4  56.3  51.2  54.3  69.8  66.0  64.3  50.1  63.3                      
1951-07-29T18:00:00+00:00 59.6  74.2  56.3  62.0  58.7  53.4  56.2  71.8  69.9  66.8  48.6  65.0                      
1951-07-29T21:00:00+00:00 63.4  82.6  58.6  64.3  66.0  59.0  62.7  82.5  69.1  74.0  55.4  67.3                      
1951-07-30T00:00:00+00:00 58.3  70.0  45.1  50.7  58.9  52.0  60.1  73.9  56.6  66.9  56.4  50.9                      
1951-07-30T03:00:00+00:00 56.3  34.3  22.1  28.6  31.7  39.3  51.0  39.4  48.9  36.5  59.8  17.6                      
1951-07-30T06:00:00+00:00 55.3  29.1  20.7  27.1  23.6  33.9  43.1  29.9  48.2  28.4  60.4  17.2                      
1951-07-30T09:00:00+00:00 69.9  39.9  33.4  39.9  39.3  49.2  60.2  43.8  61.2  44.1  74.9  28.5                      
1951-07-30T12:00:00+00:00 86.2  57.5  53.1  59.6  55.0  64.8  72.5  59.8  82.1  59.8  82.5  47.8                      
1951-07-30T15:00:00+00:00 91.4  55.2  52.6  59.1  51.9  65.6  69.9  55.8  83.5  56.8  85.6  45.7                      
1951-07-30T18:00:00+00:00 87.7  61.4  53.4  59.9  55.2  65.1  70.0  61.3  81.3  60.0  80.6  48.4                      
1951-07-30T21:00:00+00:00 87.5  74.3  63.1  69.5  61.3  68.7  72.6  73.0  89.0  66.2  79.8  62.5                      
1951-07-31T00:00:00+00:00 84.1  75.0  62.4  68.9  60.6  66.7  69.3  72.6  87.9  65.4  72.6  63.6                      
1951-07-31T03:00:00+00:00 85.8  75.6  60.1  66.8  58.3  55.9  58.4  73.7  80.2  63.6  65.0  64.9                      
1951-07-31T06:00:00+00:00 83.6  76.1  60.9  67.6  61.1  58.5  61.8  75.6  79.5  66.3  66.4  66.6                      
1951-07-31T09:00:00+00:00 80.0  67.3  50.7  57.4  50.0  50.5  54.3  64.4  69.1  55.3  69.2  53.7                      
1951-07-31T12:00:00+00:00 68.3  47.4  30.8  37.4  32.6  34.4  39.6  45.8  50.4  37.9  60.0  33.8                      
1951-07-31T15:00:00+00:00 55.7  41.5  24.1  30.8  27.1  26.8  31.3  39.7  42.3  32.3  45.7  27.7                      
1951-07-31T18:00:00+00:00 52.9  50.6  28.5  35.2  33.9  30.9  35.5  49.1  44.5  39.2  41.7  34.7                      
1951-07-31T21:00:00+00:00 61.1  66.7  37.7  44.3  48.3  43.6  48.7  66.0  51.0  53.6  50.8  44.1                      
1951-08-01T00:00:00+00:00 58.9  45.9  28.4  35.1  36.2  35.9  42.7  49.0  45.6  41.5  53.5  29.1                      
1951-08-01T03:00:00+00:00 63.8  36.4  32.7  37.7  45.2  47.5  60.1  46.7  61.0  51.5  72.4  19.5                      
1951-08-01T06:00:00+00:00 67.3  24.1  33.6  38.6  31.3  37.7  46.2  30.2  66.3  37.5  71.0  21.4                      
1951-08-01T09:00:00+00:00 75.0  53.5  54.5  59.5  60.3  61.6  68.3  59.9  77.0  66.6  76.7  44.4                      
1951-08-01T12:00:00+00:00 81.3  54.2  55.7  60.7  62.4  65.7  72.6  61.8  79.5  68.7  82.5  40.4                      
1951-08-01T15:00:00+00:00 82.8  60.8  60.3  65.3  67.8  70.8  76.3  69.3  81.1  74.1  83.5  45.2                      
1951-08-01T18:00:00+00:00 91.3  74.2  73.1  78.1  81.5  82.0  88.5  82.1  92.0  87.8  90.9  57.9                      
1951-08-01T21:00:00+00:00 100.0 84.2  83.0  88.0  89.3  90.2  97.1  93.8  100.0 95.6  100.0 68.0                      
1951-08-02T00:00:00+00:00 91.4  62.0  62.8  67.8  73.6  76.4  87.4  75.4  85.7  79.9  97.9  46.6                      
1951-08-02T03:00:00+00:00 88.0  60.9  54.9  59.9  59.4  66.0  74.1  64.0  81.3  62.1  94.0  49.7                      
1951-08-02T06:00:00+00:00 81.8  67.2  54.9  59.8  61.3  65.0  71.4  69.0  78.2  64.0  86.6  52.6                      
1951-08-02T09:00:00+00:00 82.5  57.0  47.9  52.9  57.5  63.2  71.8  62.8  72.0  60.2  90.5  42.5                      
1951-08-02T12:00:00+00:00 81.5  48.0  43.8  48.7  49.9  58.0  66.6  53.2  69.5  52.5  88.7  36.3                      
1951-08-02T15:00:00+00:00 74.6  39.0  34.9  39.8  40.9  51.2  60.0  44.2  60.9  43.6  84.9  26.6                      
1951-08-02T18:00:00+00:00 82.6  48.7  44.6  49.5  51.7  60.1  68.5  54.9  71.9  54.3  86.6  35.6                      
1951-08-02T21:00:00+00:00 77.4  48.2  42.4  47.3  47.3  55.1  63.3  52.0  67.9  50.0  84.8  36.4                      
1951-08-03T00:00:00+00:00 68.0  54.5  44.0  48.9  48.3  52.3  59.3  55.4  65.7  51.0  77.3  43.5                      
1951-08-03T03:00:00+00:00 72.2  69.1  59.8  65.4  60.0  59.7  63.7  70.5  75.0  68.0  74.2  61.7                      
1951-08-03T06:00:00+00:00 73.1  69.5  60.3  65.9  60.7  60.1  63.8  71.0  76.3  68.7  71.7  62.1                      
1951-08-03T09:00:00+00:00 75.0  64.2  57.6  63.1  58.1  59.9  63.8  66.7  74.5  66.0  74.5  57.1                      
1951-08-03T12:00:00+00:00 80.4  59.9  57.8  63.4  58.2  62.7  66.6  63.6  76.9  66.1  79.2  53.9                      
1951-08-03T15:00:00+00:00 84.4  63.6  62.1  67.7  64.6  68.1  73.5  67.7  84.4  72.5  79.4  55.2                      
1951-08-03T18:00:00+00:00 90.6  74.8  71.2  76.7  74.5  75.9  81.2  79.5  92.8  82.4  82.0  64.8                      
1951-08-03T21:00:00+00:00 95.6  86.2  79.4  85.0  79.5  80.2  83.4  90.3  99.5  87.4  85.7  76.4                      
1951-08-04T00:00:00+00:00 93.5  87.7  79.5  85.1  84.3  83.2  89.3  94.8  97.9  92.2  89.2  75.4                      
1951-08-04T03:00:00+00:00 92.7  91.3  80.2  95.8  88.4  83.2  95.9  100.0 97.5  96.4  97.7  77.3                      
1951-08-04T06:00:00+00:00 94.6  95.5  87.7  97.5  94.1  89.2  97.6  100.0 98.3  98.2  98.4  84.9                      
1951-08-04T09:00:00+00:00 97.3  95.8  90.8  98.2  97.6  95.5  99.0  100.0 98.9  99.3  98.8  86.1                      
1951-08-04T12:00:00+00:00 96.7  93.3  83.5  96.5  93.3  90.1  97.4  100.0 98.2  97.9  98.0  77.8                      
1951-08-04T15:00:00+00:00 97.4  93.2  84.5  96.8  93.4  92.3  98.2  100.0 98.3  98.0  98.8  77.2                      
1951-08-04T18:00:00+00:00 97.6  96.0  90.9  98.2  97.6  96.5  99.3  100.0 99.0  99.3  98.8  83.7                      
1951-08-04T21:00:00+00:00 99.9  99.7  98.2  99.9  99.9  99.9  100.0 100.0 100.0 100.0 100.0 93.5                      
1951-08-05T00:00:00+00:00 97.8  98.9  94.8  99.1  97.2  94.5  98.2  100.0 99.5  99.2  98.6  93.0                      
1951-08-05T03:00:00+00:00 95.3  99.3  89.6  97.5  94.6  92.1  98.4  99.6  98.7  99.3  95.5  92.8                      
1951-08-05T06:00:00+00:00 99.1  95.0  87.7  95.6  88.2  88.4  92.8  96.9  97.8  93.0  98.7  90.4                      
1951-08-05T09:00:00+00:00 89.7  91.2  80.4  88.3  83.2  81.8  86.6  94.6  91.2  88.1  92.1  84.9                      
1951-08-05T12:00:00+00:00 81.8  79.9  67.7  75.6  71.7  70.2  77.3  88.8  83.8  76.8  84.5  71.3                      
1951-08-05T15:00:00+00:00 72.2  79.8  63.4  71.2  67.2  64.2  69.2  87.3  79.3  72.4  73.0  70.5                      
1951-08-05T18:00:00+00:00 69.2  80.5  64.6  72.4  66.3  62.0  65.6  87.1  80.3  71.6  64.9  74.6                      
1951-08-05T21:00:00+00:00 66.8  83.4  68.2  76.0  70.3  65.4  69.0  88.7  81.5  75.5  64.9  78.8                      
1951-08-06T00:00:00+00:00 64.0  82.7  65.7  73.6  69.8  64.9  68.5  88.2  79.0  74.9  65.4  76.1                      
1951-08-06T03:00:00+00:00 60.4  69.3  45.2  51.8  55.4  51.0  58.1  72.4  58.6  58.9  54.1  50.7                      
1951-08-06T06:00:00+00:00 59.8  66.2  40.9  47.5  53.9  50.2  57.9  68.9  54.3  57.4  54.6  44.7                      
1951-08-06T09:00:00+00:00 60.6  49.1  30.4  37.0  37.4  38.8  45.0  48.3  48.9  40.9  50.5  30.6                      
1951-08-06T12:00:00+00:00 63.6  37.2  27.2  33.8  30.8  34.9  40.7  38.0  49.9  34.3  51.8  24.1                      
1951-08-06T15:00:00+00:00 71.4  43.0  33.7  40.3  36.1  41.0  46.8  44.0  57.4  39.7  58.5  29.8                      
1951-08-06T18:00:00+00:00 83.8  57.9  48.0  54.6  49.7  54.4  59.8  59.5  71.3  53.2  70.2  44.2                      
1951-08-06T21:00:00+00:00 99.8  76.0  66.7  73.3  69.3  72.1  78.2  79.9  89.8  72.9  85.9  62.4                      
1951-08-07T00:00:00+00:00 91.0  66.8  54.2  60.8  62.5  63.9  73.2  71.6  76.3  66.0  83.2  48.9                      
1951-08-07T03:00:00+00:00 79.8  73.1  62.2  67.6  71.5  72.3  79.4  80.4  80.3  79.4  85.4  53.9                      
1951-08-07T06:00:00+00:00 78.7  69.9  60.0  65.4  70.5  71.5  79.6  78.2  78.2  78.4  86.5  50.8                      
1951-08-07T09:00:00+00:00 79.3  56.9  51.7  57.1  59.3  64.2  71.3  64.3  72.5  67.2  85.3  40.3                      
1951-08-07T12:00:00+00:00 80.7  53.1  51.1  56.5  54.3  61.7  66.9  59.6  73.6  62.2  82.1  38.9                      
1951-08-07T15:00:00+00:00 83.2  56.8  55.0  60.4  57.7  65.6  69.4  62.7  78.0  65.6  81.3  42.3                      
1951-08-07T18:00:00+00:00 84.3  66.0  60.1  65.5  65.4  70.4  75.2  72.8  81.8  73.3  82.1  49.2                      
1951-08-07T21:00:00+00:00 91.4  85.6  75.6  81.0  79.8  81.8  86.2  91.3  95.5  87.7  88.7  68.3                      
1951-08-08T00:00:00+00:00 83.8  82.9  71.4  76.8  75.5  75.6  80.2  88.9  88.7  83.3  84.6  68.4                      
1951-08-08T03:00:00+00:00 87.0  84.1  66.9  72.3  72.5  70.3  73.2  88.6  86.5  76.0  72.4  73.5                      
1951-08-08T06:00:00+00:00 87.8  85.9  69.0  74.4  75.6  73.3  76.8  90.8  89.0  79.2  73.1  75.5                      
1951-08-08T09:00:00+00:00 84.7  76.6  58.3  63.8  65.7  66.2  70.9  81.8  78.6  69.2  75.8  62.9                      
1951-08-08T12:00:00+00:00 67.0  60.0  38.5  43.9  45.7  46.2  48.4  62.3  58.5  49.2  52.9  44.1                      
1951-08-08T15:00:00+00:00 56.2  53.5  33.2  38.6  40.9  40.3  42.0  55.7  52.1  44.4  41.2  39.5                      
1951-08-08T18:00:00+00:00 58.0  63.0  43.2  48.6  50.4  48.0  49.5  65.7  60.6  53.9  42.4  51.3                      
1951-08-08T21:00:00+00:00 64.5  76.4  53.9  59.3  63.0  59.0  60.4  79.6  69.1  66.5  50.2  62.4                      
1951-08-09T00:00:00+00:00 65.1  73.7  49.2  54.6  60.9  57.6  60.2  77.7  64.1  64.4  54.1  57.0                      
1951-08-09T03:00:00+00:00 55.8  62.0  34.3  40.6  45.1  39.8  43.8  63.9  44.5  50.5  47.9  40.2                      
1951-08-09T06:00:00+00:00 57.7  50.1  26.0  32.3  38.5  35.3  41.2  53.0  40.4  43.9  48.3  27.3                      
1951-08-09T09:00:00+00:00 61.5  39.5  22.0  28.2  28.2  29.1  31.7  39.1  39.3  33.6  46.0  21.4                      
1951-08-09T12:00:00+00:00 59.7  34.1  21.0  27.2  23.6  26.1  28.5  32.5  41.0  29.0  43.9  18.9                      
1951-08-09T15:00:00+00:00 64.9  39.6  27.6  33.9  27.9  29.8  31.2  38.7  48.4  33.3  46.0  25.8                      
1951-08-09T18:00:00+00:00 73.9  50.0  37.4  43.7  35.8  37.7  38.0  48.7  58.2  41.2  53.5  35.9                      
1951-08-09T21:00:00+00:00 82.7  67.9  51.7  58.0  51.5  50.5  51.7  67.4  70.9  56.9  63.2  52.3                      
1951-08-10T00:00:00+00:00 86.7  60.3  51.6  57.9  51.7  52.1  55.0  62.6  73.6  57.1  67.6  49.2                      
1951-08-10T03:00:00+00:00 81.8  68.5  62.5  69.3  63.5  66.2  71.8  74.2  84.1  69.1  83.5  54.9                      
1951-08-10T06:00:00+00:00 91.3  67.6  68.0  74.8  65.7  71.6  76.2  72.6  93.2  71.2  90.8  56.9                      
1951-08-10T09:00:00+00:00 87.6  73.7  67.4  74.2  71.2  74.9  79.3  78.2  89.0  76.7  87.2  56.4                      
1951-08-10T12:00:00+00:00 84.9  66.2  61.9  68.7  62.0  68.6  71.6  69.5  84.5  67.5  83.2  50.8                      
1951-08-10T15:00:00+00:00 77.7  60.4  55.3  62.1  54.2  60.3  63.3  62.4  78.1  59.7  75.0  46.5                      
1951-08-10T18:00:00+00:00 80.7  66.8  60.2  67.0  57.3  62.8  64.7  68.4  82.6  62.8  76.5  52.5                      
1951-08-10T21:00:00+00:00 87.5  75.1  68.8  75.6  66.5  70.3  73.1  78.2  91.1  72.0  84.2  61.6                      
1951-08-11T00:00:00+00:00 86.3  71.1  65.3  72.1  65.6  69.1  73.9  75.4  87.2  71.1  87.6  56.6                      
1951-08-11T03:00:00+00:00 89.5  67.0  67.0  74.5  64.8  69.6  75.0  71.0  89.5  72.5  90.5  63.2                      
1951-08-11T06:00:00+00:00 89.8  62.3  66.8  74.3  60.9  68.3  72.4  65.0  90.0  68.7  91.8  63.4                      
1951-08-11T09:00:00+00:00 85.2  67.1  66.7  74.2  65.8  70.9  74.0  69.5  88.4  73.5  81.3  62.9                      
1951-08-11T12:00:00+00:00 80.1  64.3  62.5  70.0  61.5  66.0  69.5  66.7  84.7  69.3  74.7  59.0                      
1951-08-11T15:00:00+00:00 82.4  66.1  64.1  71.6  63.2  67.8  71.5  69.1  87.7  70.9  76.3  59.3                      
1951-08-11T18:00:00+00:00 83.3  74.0  66.3  73.8  66.9  70.3  74.9  77.1  86.8  74.7  81.1  63.9                      
1951-08-11T21:00:00+00:00 87.0  86.0  75.7  83.2  75.7  75.5  79.7  90.0  94.8  83.5  82.8  76.4                      
1951-08-12T00:00:00+00:00 83.7  79.5  68.9  76.4  72.7  72.3  78.0  84.3  88.1  80.4  81.3  68.1                      
1951-08-12T03:00:00+00:00 84.0  75.9  67.2  75.2  71.8  72.7  80.7  82.8  88.1  79.8  82.4  62.7                      
1951-08-12T06:00:00+00:00 80.9  69.8  61.9  69.8  66.7  68.6  77.3  76.9  83.4  74.8  81.9  56.0                      
1951-08-12T09:00:00+00:00 80.5  63.0  57.1  65.0  60.4  64.4  72.4  69.2  79.6  68.5  82.6  50.2                      
1951-08-12T12:00:00+00:00 81.1  59.4  56.0  63.9  55.7  63.1  69.3  62.9  79.0  63.7  83.3  46.7                      
1951-08-12T15:00:00+00:00 86.6  65.8  62.8  70.8  63.4  69.6  75.6  69.0  87.7  71.5  81.1  55.6                      
1951-08-12T18:00:00+00:00 91.1  73.6  69.3  77.2  68.5  74.6  78.9  77.0  92.3  76.6  85.1  61.0                      
1951-08-12T21:00:00+00:00 94.0  89.1  79.7  87.6  79.0  80.9  85.5  92.9  99.3  87.0  88.9  75.4                      
1951-08-13T00:00:00+00:00 83.6  70.2  65.8  73.7  70.1  71.7  80.0  77.4  86.9  78.1  83.2  60.1                      
1951-08-13T03:00:00+00:00 77.0  45.4  53.2  57.7  53.9  58.8  66.3  50.3  80.9  57.2  79.9  42.3                      
1951-08-13T06:00:00+00:00 74.9  35.3  48.7  53.1  43.2  51.4  56.9  38.1  78.8  46.5  78.0  37.5                      
1951-08-13T09:00:00+00:00 80.3  42.7  51.3  55.7  48.1  56.0  58.5  44.2  80.2  51.4  76.9  39.3                      
1951-08-13T12:00:00+00:00 81.7  49.7  54.4  58.8  55.9  62.7  66.0  52.8  81.1  59.2  77.8  39.4                      
1951-08-13T15:00:00+00:00 86.2  52.7  56.9  61.3  57.8  65.6  68.6  55.3  85.2  61.1  79.8  41.2                      
1951-08-13T18:00:00+00:00 89.3  70.5  69.9  74.3  74.6  77.5  80.9  73.7  93.0  77.9  82.1  56.7                      
1951-08-13T21:00:00+00:00 95.1  81.6  79.6  84.0  81.3  82.9  86.0  85.0  99.8  84.6  89.2  69.4                      
1951-08-14T00:00:00+00:00 89.1  75.7  71.3  75.8  78.2  78.1  82.8  81.2  91.3  81.5  87.8  61.3                      
1951-08-14T03:00:00+00:00 86.6  60.4  47.1  52.8  61.9  64.1  74.3  65.3  63.8  66.5  79.8  29.9                      
1951-08-14T06:00:00+00:00 74.9  52.4  35.3  41.0  54.3  57.1  70.0  58.0  49.8  58.9  76.6  16.6                      
1951-08-14T09:00:00+00:00 79.0  47.9  34.1  39.8  50.3  54.9  66.2  53.7  51.6  54.9  75.6  15.4                      
1951-08-14T12:00:00+00:00 73.0  33.5  23.6  29.3  26.8  35.5  42.6  33.7  42.2  31.4  68.3  8.0                     
1951-08-14T15:00:00+00:00 71.0  36.3  24.1  29.8  26.2  33.8  39.8  35.2  43.0  30.8  61.4  11.1                      
1951-08-14T18:00:00+00:00 69.8  49.8  30.0  35.7  34.1  37.8  42.6  48.1  45.9  38.8  58.4  20.9                      
1951-08-14T21:00:00+00:00 69.4  58.8  37.2  42.9  44.2  45.2  49.7  58.5  49.8  48.8  56.6  31.2                      
1951-08-15T00:00:00+00:00 61.6  63.5  39.0  44.7  46.5  46.0  52.2  63.2  49.8  51.1  54.4  34.0                      
1951-08-15T03:00:00+00:00 70.8  80.8  53.0  57.8  62.1  59.0  61.1  85.0  65.3  64.4  51.9  58.9                      
1951-08-15T06:00:00+00:00 76.0  85.8  59.6  64.4  67.6  63.9  65.3  90.4  72.0  69.9  55.0  66.6                      
1951-08-15T09:00:00+00:00 77.8  79.8  53.7  58.5  61.5  60.0  61.1  83.6  68.0  63.8  54.4  58.8                      
1951-08-15T12:00:00+00:00 74.9  69.8  46.4  51.2  51.7  52.5  53.4  72.5  63.3  54.0  50.4  49.4                      
1951-08-15T15:00:00+00:00 69.4  60.6  40.3  45.1  46.5  47.8  49.2  65.2  57.3  48.8  45.9  43.5                      
1951-08-15T18:00:00+00:00 71.8  62.7  40.0  44.8  45.8  46.8  47.8  66.2  57.4  48.1  45.4  43.0                      
1951-08-15T21:00:00+00:00 71.9  67.1  39.6  44.4  50.7  50.5  53.4  73.5  55.3  53.0  49.5  41.4                      
1951-08-16T00:00:00+00:00 70.1  57.6  31.2  36.0  46.3  46.1  51.2  67.2  48.2  48.6  49.4  29.6                      
1951-08-16T03:00:00+00:00 64.6  37.8  22.8  28.6  32.3  37.8  45.0  40.9  46.7  35.9  57.8  18.7                      
1951-08-16T06:00:00+00:00 73.5  36.1  23.5  29.3  31.3  38.7  46.0  39.2  49.7  34.9  65.6  17.0                      
1951-08-16T09:00:00+00:00 77.0  35.1  27.7  33.4  30.9  40.2  44.9  36.1  56.0  34.6  63.3  21.5                      
1951-08-16T12:00:00+00:00 76.8  37.8  33.9  39.7  34.3  45.2  47.7  35.6  62.7  37.9  61.7  27.1                      
1951-08-16T15:00:00+00:00 80.1  51.6  45.2  51.0  44.5  53.7  54.4  48.5  72.2  48.1  62.4  40.3                      
1951-08-16T18:00:00+00:00 83.3  62.5  54.6  60.3  54.1  60.9  61.3  59.6  80.8  57.8  63.0  51.5                      
1951-08-16T21:00:00+00:00 88.9  74.6  64.9  70.7  64.8  69.0  70.3  73.0  89.3  68.4  70.2  64.2                      
1951-08-17T00:00:00+00:00 88.5  67.1  61.5  67.3  59.6  65.3  67.6  65.5  87.2  63.2  73.0  60.4                      
1951-08-17T03:00:00+00:00 86.4  49.7  52.4  58.0  47.1  56.6  58.0  47.3  86.4  50.9  73.3  49.2                      
1951-08-17T06:00:00+00:00 79.0  31.2  36.6  42.2  31.4  44.0  45.5  28.0  71.7  35.1  69.0  31.5                      
1951-08-17T09:00:00+00:00 75.9  30.0  32.0  37.6  29.5  42.6  44.3  26.9  65.4  33.3  67.8  26.0                      
1951-08-17T12:00:00+00:00 74.1  34.6  31.9  37.5  32.6  44.3  46.8  32.9  63.8  36.4  65.9  24.9                      
1951-08-17T15:00:00+00:00 76.3  42.2  39.1  44.7  39.1  50.2  52.2  40.0  71.2  42.9  66.4  32.7                      
1951-08-17T18:00:00+00:00 81.8  56.8  52.6  58.2  52.4  61.1  61.9  54.5  83.7  56.2  68.5  47.7                      
1951-08-17T21:00:00+00:00 85.1  64.0  60.4  66.0  58.8  65.8  66.6  61.2  90.6  62.6  72.0  57.9                      
1951-08-18T00:00:00+00:00 82.9  53.3  53.6  59.2  49.7  58.8  60.1  50.3  85.5  53.4  72.1  50.3                      
1951-08-18T03:00:00+00:00 79.6  47.6  49.1  54.4  44.4  55.3  55.8  45.4  79.7  47.6  71.1  44.1                      
1951-08-18T06:00:00+00:00 76.4  46.9  45.1  50.5  42.4  52.0  52.6  45.0  74.5  45.7  68.2  40.6                      
1951-08-18T09:00:00+00:00 76.7  50.5  43.5  48.9  47.6  55.2  57.0  51.1  70.9  50.9  68.3  37.8                      
1951-08-18T12:00:00+00:00 74.5  43.0  39.2  44.5  41.8  52.4  53.7  43.5  67.9  45.0  66.1  31.1                      
1951-08-18T15:00:00+00:00 79.8  47.1  44.0  49.4  47.0  58.3  59.8  48.3  73.6  50.3  70.4  34.3                      
1951-08-18T18:00:00+00:00 84.6  59.3  54.4  59.8  59.0  67.1  69.0  61.5  84.0  62.2  71.8  45.5                      
1951-08-18T21:00:00+00:00 89.7  69.2  64.2  69.6  67.2  73.8  75.6  72.0  92.5  70.5  76.9  57.1                      
1951-08-19T00:00:00+00:00 85.3  64.6  59.3  64.7  61.8  68.5  70.5  66.6  86.4  65.1  75.6  54.6                      
1951-08-19T03:00:00+00:00 82.5  63.0  59.4  63.6  63.5  67.6  70.1  69.0  81.0  68.8  77.4  50.1                      
1951-08-19T06:00:00+00:00 73.5  64.9  53.3  57.5  63.9  65.4  69.6  72.0  71.0  69.1  74.9  44.9                      
1951-08-19T09:00:00+00:00 74.0  54.1  47.0  51.2  58.0  61.5  65.4  62.5  67.2  63.2  72.7  35.1                      
1951-08-19T12:00:00+00:00 77.4  49.5  46.9  51.1  55.8  61.4  64.6  57.9  70.3  61.0  70.9  31.9                      
1951-08-19T15:00:00+00:00 80.3  59.0  56.5  60.7  62.0  66.3  67.0  64.2  80.4  67.3  66.7  43.5                      
1951-08-19T18:00:00+00:00 85.1  73.0  67.8  72.1  73.0  74.1  74.0  78.0  90.8  78.2  66.9  57.8                      
1951-08-19T21:00:00+00:00 90.7  88.2  78.0  82.2  82.0  80.8  79.2  91.9  97.4  87.2  71.3  72.9                      
1951-08-20T00:00:00+00:00 83.9  75.1  66.0  70.2  73.4  74.2  75.6  81.0  85.4  78.7  72.7  58.3                      
1951-08-20T03:00:00+00:00 80.5  75.1  64.8  71.7  69.1  70.5  76.5  80.3  83.4  74.5  72.3  66.6                      
1951-08-20T06:00:00+00:00 79.5  74.2  65.5  72.3  68.6  69.6  75.5  79.7  84.2  74.0  71.0  67.6                      
1951-08-20T09:00:00+00:00 78.5  70.7  61.2  68.1  66.1  67.5  72.3  76.5  80.4  71.4  68.6  63.1                      
1951-08-20T12:00:00+00:00 77.3  72.1  62.7  69.5  67.8  68.5  71.4  76.3  81.3  73.2  62.5  65.8                      
1951-08-20T15:00:00+00:00 80.3  83.1  71.2  78.0  74.6  73.1  76.0  85.6  88.3  80.0  63.5  76.8                      
1951-08-20T18:00:00+00:00 89.0  91.0  80.3  87.2  83.2  81.2  83.9  94.5  97.6  88.5  69.3  86.4                      
1951-08-20T21:00:00+00:00 90.3  93.9  82.4  89.3  84.8  81.9  84.8  96.9  99.2  90.2  70.6  88.3                      
1951-08-21T00:00:00+00:00 91.4  96.3  82.8  89.6  86.3  82.9  86.2  100.0 98.6  91.6  73.7  88.8                      
1951-08-21T03:00:00+00:00 94.6  92.4  86.0  97.6  85.6  83.4  94.1  99.1  97.4  95.4  93.6  97.0                      
1951-08-21T06:00:00+00:00 95.6  96.3  91.2  98.5  92.4  88.8  96.3  99.7  98.2  97.6  95.0  98.4                      
1951-08-21T09:00:00+00:00 97.2  97.0  94.7  99.1  95.2  93.6  97.8  99.6  99.0  98.5  96.6  99.2                      
1951-08-21T12:00:00+00:00 97.9  96.1  95.8  99.3  96.1  94.8  97.9  99.6  99.3  98.8  96.8  99.3                      
1951-08-21T15:00:00+00:00 98.8  97.6  97.4  99.5  97.4  96.4  98.5  99.7  99.6  99.2  97.7  99.6                      
1951-08-21T18:00:00+00:00 99.3  99.3  98.3  99.7  98.9  97.8  99.2  99.9  99.7  99.7  98.5  99.8                      
1951-08-21T21:00:00+00:00 99.2  99.5  98.0  99.7  99.0  97.7  99.2  100.0 99.7  99.7  98.3  99.8                      
1951-08-22T00:00:00+00:00 100.0 99.6  100.0 100.0 99.8  100.0 100.0 100.0 100.0 99.9  100.0 99.7                      
1951-08-22T03:00:00+00:00 100.0 98.6  98.6  99.2  98.5  98.6  99.4  99.4  99.9  98.9  99.7  97.6                      
1951-08-22T06:00:00+00:00 99.9  96.6  96.1  97.7  96.1  96.5  99.6  98.8  99.6  97.0  100.0 94.7                      
1951-08-22T09:00:00+00:00 98.8  93.6  91.7  95.1  91.8  91.4  97.2  97.5  98.7  93.8  99.6  92.4                      
1951-08-22T12:00:00+00:00 97.8  93.5  90.9  94.6  90.5  89.4  95.8  96.9  98.3  92.8  99.2  93.3                      
1951-08-22T15:00:00+00:00 95.4  89.8  82.0  89.5  84.7  80.4  91.6  94.8  96.5  88.4  97.8  84.7                      
1951-08-22T18:00:00+00:00 93.0  83.0  71.4  83.2  76.3  70.2  86.6  91.3  94.6  82.0  96.4  74.6                      
1951-08-22T21:00:00+00:00 92.8  87.0  75.8  85.8  80.2  74.0  87.9  93.0  95.1  85.1  96.4  81.0                      
1951-08-23T00:00:00+00:00 91.5  85.4  72.3  83.8  79.7  73.4  88.3  93.0  94.4  84.6  96.1  75.0                      
1951-08-23T03:00:00+00:00 75.9  66.3  53.9  57.6  68.3  70.5  79.4  76.8  74.1  73.1  82.8  44.8                      
1951-08-23T06:00:00+00:00 68.5  46.2  39.1  42.9  56.7  59.7  74.6  60.4  64.2  61.5  80.6  28.2                      
1951-08-23T09:00:00+00:00 70.2  37.2  33.2  37.0  45.3  50.6  61.5  49.0  61.2  50.1  75.0  22.6                      
1951-08-23T12:00:00+00:00 78.9  45.5  44.1  47.8  55.8  61.6  70.0  55.7  71.1  60.7  76.9  30.7                      
1951-08-23T15:00:00+00:00 86.2  57.5  54.9  58.6  66.4  71.0  78.9  68.0  81.2  71.2  81.1  41.7                      
1951-08-23T18:00:00+00:00 95.0  70.4  66.5  70.2  76.9  80.3  87.3  80.4  92.2  81.8  85.8  54.0                      
1951-08-23T21:00:00+00:00 98.1  84.5  76.8  80.5  88.0  87.8  95.0  96.0  98.2  92.9  91.1  67.4                      
1951-08-24T00:00:00+00:00 93.9  69.9  69.0  72.7  76.7  78.8  86.9  81.5  93.1  81.6  90.1  59.5                      
1951-08-24T03:00:00+00:00 85.7  76.5  69.1  75.8  72.4  73.6  79.8  85.0  89.3  78.1  88.4  66.7                      
1951-08-24T06:00:00+00:00 82.0  72.4  62.9  70.2  69.9  70.6  79.2  83.5  86.4  75.8  88.3  59.4                      
1951-08-24T09:00:00+00:00 84.7  75.1  67.0  73.9  74.2  74.8  81.8  84.9  88.2  79.6  86.5  63.4                      
1951-08-24T12:00:00+00:00 86.5  74.9  69.5  76.2  73.4  75.7  80.0  83.2  89.9  78.9  82.4  64.7                      
1951-08-24T15:00:00+00:00 87.4  82.8  78.1  84.1  81.4  82.2  85.4  88.1  92.8  86.0  82.3  74.1                      
1951-08-24T18:00:00+00:00 92.5  91.4  86.6  91.8  88.9  87.7  90.3  93.7  96.6  92.5  84.3  84.9                      
1951-08-24T21:00:00+00:00 96.2  100.0 93.5  98.2  97.4  93.9  96.9  100.0 98.7  100.0 90.0  94.2                      
1951-08-25T00:00:00+00:00 100.0 98.5  95.5  100.0 96.8  95.2  97.7  98.9  100.0 99.5  96.5  95.6                      
1951-08-25T03:00:00+00:00 96.4  96.1  93.8  97.9  92.5  90.3  95.1  97.9  99.3  95.0  93.0  95.6                      
1951-08-25T06:00:00+00:00 95.8  96.5  93.2  97.7  93.0  90.2  95.3  98.0  99.2  95.3  92.7  94.8                      
1951-08-25T09:00:00+00:00 93.4  89.0  86.6  95.5  84.8  84.3  91.4  93.2  98.4  89.8  89.8  88.3                      
1951-08-25T12:00:00+00:00 91.2  83.0  78.4  92.7  76.1  76.7  87.8  89.9  97.5  84.0  87.0  81.0                      
1951-08-25T15:00:00+00:00 92.7  83.1  79.1  93.0  75.4  77.2  88.3  89.8  97.8  83.6  88.5  81.5                      
1951-08-25T18:00:00+00:00 96.4  96.9  95.1  98.3  96.1  94.7  97.8  98.6  99.5  97.4  94.1  96.6                      
1951-08-25T21:00:00+00:00 99.4  99.6  99.5  99.8  99.7  99.9  100.0 100.0 100.0 99.8  98.5  99.2                      
1951-08-26T00:00:00+00:00 100.0 99.5  99.1  99.7  98.8  99.1  100.0 99.9  100.0 99.2  100.0 98.5                      
1951-08-26T03:00:00+00:00 99.2  99.3  98.1  98.9  99.1  97.9  99.5  99.4  99.8  99.3  98.8  98.8                      
1951-08-26T06:00:00+00:00 99.9  100.0 100.0 100.0 100.0 100.0 100.0 100.0 100.0 100.0 99.7  100.0                     
1951-08-26T09:00:00+00:00 97.3  95.6  90.9  94.5  92.8  91.4  98.1  97.4  98.6  94.7  99.2  89.5                      
1951-08-26T12:00:00+00:00 91.8  78.2  64.2  78.5  69.0  67.4  89.4  85.8  95.3  77.0  96.5  55.4                      
1951-08-26T15:00:00+00:00 91.1  73.2  62.9  77.7  67.4  67.0  89.2  83.2  95.3  75.8  95.7  52.4                      
1951-08-26T18:00:00+00:00 95.6  91.6  87.8  92.7  92.8  91.0  97.7  95.0  98.5  94.6  96.8  81.8                      
1951-08-26T21:00:00+00:00 97.1  97.2  94.1  96.4  95.3  93.2  98.6  98.2  99.3  96.5  98.1  93.6                      
1951-08-27T00:00:00+00:00 97.0  93.3  88.2  92.9  88.8  87.3  96.3  95.9  98.4  91.7  98.5  85.9                      
1951-08-27T03:00:00+00:00 99.0  94.3  88.5  94.4  89.3  90.6  98.2  97.6  99.0  94.6  99.3  84.0                      
1951-08-27T06:00:00+00:00 99.0  93.9  88.7  94.6  89.2  90.7  98.4  97.5  99.5  94.4  99.5  84.3                      
1951-08-27T09:00:00+00:00 95.8  91.0  83.0  88.9  88.9  89.4  96.7  96.7  94.4  94.2  97.4  77.8                      
1951-08-27T12:00:00+00:00 86.9  73.8  69.8  75.7  70.3  75.0  82.0  80.6  86.4  75.6  92.9  66.9                      
1951-08-27T15:00:00+00:00 88.6  87.1  75.8  81.7  73.6  74.4  77.6  89.2  88.8  78.8  90.1  77.1                      
1951-08-27T18:00:00+00:00 84.4  89.5  78.3  84.2  75.3  74.0  77.3  90.3  89.4  80.6  87.6  84.1                      
1951-08-27T21:00:00+00:00 79.6  92.0  79.6  85.5  78.9  75.6  78.9  92.5  88.6  84.1  85.0  87.1                      
1951-08-28T00:00:00+00:00 80.6  92.9  80.5  86.4  79.6  76.2  79.7  93.1  89.7  84.8  85.5  88.0                      
1951-08-28T03:00:00+00:00 80.5  93.4  79.2  84.8  81.0  75.7  81.1  94.7  89.0  87.0  69.6  86.6                      
1951-08-28T06:00:00+00:00 80.0  91.0  76.0  81.6  79.1  74.3  80.6  92.6  86.6  85.2  69.9  82.5                      
1951-08-28T09:00:00+00:00 78.3  83.0  69.3  74.9  70.6  67.8  73.8  83.5  81.1  76.6  69.3  74.5                      
1951-08-28T12:00:00+00:00 78.5  76.5  67.7  73.3  65.6  64.6  69.3  76.2  81.5  71.6  65.9  72.6                      
1951-08-28T15:00:00+00:00 85.4  86.5  79.0  84.6  73.4  72.2  74.8  84.4  93.3  79.5  69.4  84.4                      
1951-08-28T18:00:00+00:00 84.6  92.3  82.3  87.9  79.9  76.1  80.0  91.7  95.4  86.0  69.0  89.2                      
1951-08-28T21:00:00+00:00 91.1  97.3  86.2  91.8  86.1  81.4  85.9  98.8  99.3  92.1  73.1  92.5                      
1951-08-29T00:00:00+00:00 92.1  96.8  86.0  91.6  86.1  81.9  86.8  98.1  98.7  92.2  76.0  92.6                      
1951-08-29T03:00:00+00:00 90.5  94.6  87.3  92.5  84.5  82.8  87.4  96.4  96.4  90.5  86.3  91.9                      
1951-08-29T06:00:00+00:00 85.6  90.8  82.4  87.6  80.5  78.8  83.9  92.1  91.2  86.5  83.2  87.0                      
1951-08-29T09:00:00+00:00 83.2  87.7  78.8  84.0  78.3  75.8  82.3  90.1  88.0  84.2  82.0  83.2                      
1951-08-29T12:00:00+00:00 87.6  84.2  78.4  83.6  79.5  79.7  85.2  89.2  88.5  85.5  84.2  80.6                      
1951-08-29T15:00:00+00:00 86.7  86.4  79.4  84.6  77.7  78.5  82.7  88.1  88.7  83.6  83.6  81.5                      
1951-08-29T18:00:00+00:00 91.2  92.8  85.4  90.6  82.9  81.9  86.6  94.9  95.0  88.8  86.6  88.7                      
1951-08-29T21:00:00+00:00 88.7  96.3  88.6  93.8  85.7  82.9  87.1  98.0  97.2  91.6  83.2  94.4                      
1951-08-30T00:00:00+00:00 90.7  96.9  89.7  94.9  87.0  84.6  89.1  99.2  99.1  92.9  85.3  94.7                      
1951-08-30T03:00:00+00:00 87.6  95.6  88.3  92.4  86.4  83.3  88.1  97.4  97.3  91.0  85.8  94.3                      
1951-08-30T06:00:00+00:00 87.9  96.8  89.3  93.4  88.8  85.4  91.4  99.3  97.7  93.4  87.2  94.5                      
1951-08-30T09:00:00+00:00 86.8  93.8  85.0  89.1  86.9  84.5  91.6  97.3  96.4  91.5  90.5  88.9                      
1951-08-30T12:00:00+00:00 82.2  78.2  74.8  78.9  73.1  74.3  80.0  79.9  94.4  77.7  82.3  75.0                      
1951-08-30T15:00:00+00:00 84.1  83.5  79.5  83.7  80.9  79.2  85.1  86.0  95.5  85.5  81.4  79.5                      
1951-08-30T18:00:00+00:00 91.5  92.2  87.4  91.6  87.8  85.9  91.4  94.4  97.9  92.4  86.5  86.5                      
1951-08-30T21:00:00+00:00 99.7  96.5  93.9  98.0  90.1  89.4  93.9  98.4  100.0 94.7  93.5  93.1                      
1951-08-31T00:00:00+00:00 96.8  96.5  91.8  95.9  91.3  89.7  96.4  99.7  98.9  95.9  96.8  91.3                      
1951-08-31T03:00:00+00:00 97.4  96.9  93.8  96.9  93.8  91.2  98.5  98.3  99.3  96.6  100.0 95.1                      
1951-08-31T06:00:00+00:00 95.5  96.6  93.0  96.2  93.1  89.8  96.3  98.0  99.1  96.1  95.9  95.4                      
1951-08-31T09:00:00+00:00 93.3  93.0  89.0  93.1  91.8  88.5  94.6  96.1  98.5  94.9  92.3  89.6                      
1951-08-31T12:00:00+00:00 85.5  81.7  76.8  83.5  77.4  77.5  83.7  87.8  97.2  82.4  83.6  74.8                      
1951-08-31T15:00:00+00:00 86.6  81.4  77.5  84.1  76.6  78.0  83.3  87.5  97.4  81.7  84.4  75.8                      
1951-08-31T18:00:00+00:00 94.6  90.7  89.0  93.1  88.4  87.4  92.3  93.9  99.0  92.0  88.9  87.9                      
1951-08-31T21:00:00+00:00 97.4  99.6  95.4  98.1  96.0  91.8  96.7  99.6  99.5  98.6  91.7  98.3                      
1951-09-01T00:00:00+00:00 95.8  94.9  92.5  95.8  89.3  87.4  93.1  95.9  99.3  92.8  94.6  94.8                      
1951-09-01T03:00:00+00:00 93.3  91.5  86.9  91.7  84.0  83.3  90.0  93.8  98.7  89.6  92.9  90.3                      
1951-09-01T06:00:00+00:00 91.4  90.3  84.9  90.3  80.9  80.0  87.3  92.6  98.5  87.6  89.5  89.3                      
1951-09-01T09:00:00+00:00 92.9  91.8  87.8  92.3  87.8  86.2  91.4  94.6  98.7  92.1  90.8  90.1                      
1951-09-01T12:00:00+00:00 89.0  85.4  77.2  85.0  78.6  78.9  86.8  90.6  97.7  86.1  85.8  79.8                      
1951-09-01T15:00:00+00:00 91.0  86.3  81.7  88.1  80.2  81.6  86.8  91.1  98.1  87.1  86.8  83.6                      
1951-09-01T18:00:00+00:00 98.6  92.9  93.4  96.2  91.7  93.0  95.7  95.4  99.7  94.6  95.3  91.6                      
1951-09-01T21:00:00+00:00 97.9  98.5  96.5  98.3  96.8  94.5  97.8  98.7  99.8  97.9  96.0  97.4                      
1951-09-02T00:00:00+00:00 100.0 100.0 99.0  100.0 100.0 97.7  100.0 100.0 100.0 100.0 100.0 100.0                     
1951-09-02T03:00:00+00:00 97.2  98.4  94.3  97.7  94.7  92.7  97.0  99.0  99.3  97.2  96.7  98.0                      
1951-09-02T06:00:00+00:00 96.7  98.0  93.9  97.5  93.8  92.0  96.5  98.6  99.2  96.7  96.3  97.7                      
1951-09-02T09:00:00+00:00 97.4  96.0  92.8  97.1  92.8  92.6  96.5  97.2  99.2  96.1  96.5  93.5                      
1951-09-02T12:00:00+00:00 93.8  88.6  81.5  92.4  81.6  83.6  92.4  91.6  97.9  90.2  93.7  79.2                      
1951-09-02T15:00:00+00:00 93.4  85.9  79.7  91.7  78.3  81.1  91.7  89.7  97.9  88.4  93.1  77.0                      
1951-09-02T18:00:00+00:00 95.5  91.9  89.0  95.5  87.3  88.9  95.3  93.9  99.0  93.2  95.2  87.6                      
1951-09-02T21:00:00+00:00 97.9  97.9  95.6  98.2  95.4  94.7  98.1  98.5  99.6  97.5  97.7  96.7                      
1951-09-03T00:00:00+00:00 100.0 100.0 100.0 100.0 100.0 100.0 100.0 100.0 100.0 100.0 100.0 100.0                     
1951-09-03T03:00:00+00:00 99.6  99.0  96.4  100.0 99.4  97.7  99.0  100.0 100.0 100.0 98.6  100.0                     
1951-09-03T06:00:00+00:00 99.7  98.5  95.9  100.0 99.0  97.2  98.5  100.0 100.0 100.0 98.4  100.0                     
1951-09-03T09:00:00+00:00 99.8  98.5  97.5  100.0 99.3  98.2  99.0  100.0 100.0 100.0 99.1  100.0                     
1951-09-03T12:00:00+00:00 99.8  98.5  97.9  100.0 99.5  98.5  99.0  100.0 100.0 100.0 98.7  100.0                     
1951-09-03T15:00:00+00:00 99.9  98.8  97.6  100.0 99.4  98.4  98.9  100.0 100.0 100.0 99.0  100.0                     
1951-09-03T18:00:00+00:00 99.9  99.9  99.9  100.0 99.9  99.7  99.6  100.0 100.0 100.0 99.5  100.0                     
1951-09-03T21:00:00+00:00 100.0 100.0 100.0 100.0 100.0 100.0 99.9  100.0 100.0 100.0 99.8  100.0                     
1951-09-04T00:00:00+00:00 100.0 99.4  99.6  100.0 99.8  99.7  100.0 100.0 100.0 100.0 100.0 100.0                     
1951-09-04T03:00:00+00:00 99.9  98.9  99.7  100.0 99.8  99.7  99.9  99.7  100.0 99.9  99.9  98.8                      
1951-09-04T06:00:00+00:00 99.8  98.2  98.9  100.0 98.5  98.9  99.6  99.2  100.0 99.6  99.8  98.1                      
1951-09-04T09:00:00+00:00 98.8  96.2  95.4  100.0 96.0  95.4  98.6  98.1  100.0 98.8  98.2  95.7                      
1951-09-04T12:00:00+00:00 98.0  92.7  91.8  100.0 90.8  91.9  97.3  95.4  99.9  97.2  96.8  92.6                      
1951-09-04T15:00:00+00:00 98.0  93.3  93.8  100.0 90.9  92.6  97.3  95.0  100.0 97.3  96.8  95.2                      
1951-09-04T18:00:00+00:00 98.8  98.4  97.1  100.0 97.4  96.4  98.6  99.0  100.0 99.2  97.8  99.2                      
1951-09-04T21:00:00+00:00 99.5  100.0 99.4  100.0 99.3  99.0  99.2  100.0 100.0 99.8  98.6  100.0                     
1951-09-05T00:00:00+00:00 99.4  99.2  98.1  100.0 97.8  97.6  99.0  99.8  100.0 99.4  98.7  98.7                      
1951-09-05T03:00:00+00:00 100.0 99.7  99.0  100.0 99.3  99.8  100.0 99.8  100.0 99.8  100.0 99.7                      
1951-09-05T06:00:00+00:00 99.9  99.8  99.0  100.0 99.6  99.8  100.0 99.9  100.0 99.9  99.9  99.7                      
1951-09-05T09:00:00+00:00 99.4  100.0 98.9  100.0 100.0 99.6  99.8  99.9  100.0 100.0 98.8  99.9                      
1951-09-05T12:00:00+00:00 97.7  98.9  96.1  99.7  96.5  96.0  98.4  98.7  99.9  99.0  97.0  99.7                      
1951-09-05T15:00:00+00:00 96.4  94.2  87.1  98.7  85.1  86.4  94.9  95.0  99.9  95.8  94.9  97.6                      
1951-09-05T18:00:00+00:00 97.7  97.5  92.3  99.2  91.6  91.7  96.5  97.3  99.9  97.7  95.7  99.2                      
1951-09-05T21:00:00+00:00 98.8  99.4  96.5  99.7  98.0  96.9  99.0  99.4  100.0 99.5  97.8  99.9                      
1951-09-06T00:00:00+00:00 99.7  99.3  97.7  99.8  98.1  98.2  99.5  99.3  100.0 99.5  99.6  99.9                      
1951-09-06T03:00:00+00:00 98.8  97.9  95.2  99.6  95.3  96.2  98.1  99.0  100.0 98.8  99.0  99.1                      
1951-09-06T06:00:00+00:00 98.2  96.6  92.2  99.4  92.0  93.4  96.8  98.0  99.9  98.0  98.2  98.6                      
1951-09-06T09:00:00+00:00 98.6  96.3  92.9  99.4  92.6  94.0  97.0  97.7  99.9  98.2  98.4  98.8                      
1951-09-06T12:00:00+00:00 99.1  95.0  95.2  99.6  93.9  96.2  98.0  97.1  100.0 98.5  99.1  98.7                      
1951-09-06T15:00:00+00:00 99.2  96.4  96.1  99.7  96.4  97.1  98.8  98.5  100.0 99.1  99.5  99.1                      
1951-09-06T18:00:00+00:00 99.0  97.6  94.7  99.6  95.1  95.8  98.0  98.4  100.0 98.8  98.9  99.1                      
1951-09-06T21:00:00+00:00 99.1  98.6  95.4  99.6  97.1  96.6  98.7  99.6  100.0 99.3  99.4  99.4                      
1951-09-07T00:00:00+00:00 100.0 100.0 100.0 100.0 100.0 100.0 100.0 100.0 100.0 100.0 100.0 100.0                     
1951-09-07T03:00:00+00:00 99.7  100.0 99.6  99.9  99.9  99.5  99.8  99.9  100.0 100.0 99.6  100.0                     
1951-09-07T06:00:00+00:00 98.7  98.8  96.5  99.6  97.6  96.3  98.1  99.5  99.9  99.4  98.5  99.1                      
1951-09-07T09:00:00+00:00 97.9  96.6  94.0  99.3  93.5  92.8  95.6  97.8  99.9  98.4  97.9  97.7                      
1951-09-07T12:00:00+00:00 96.4  92.2  88.8  98.6  86.8  87.6  92.5  94.6  99.8  96.8  95.8  95.0                      
1951-09-07T15:00:00+00:00 96.8  92.8  89.6  98.7  88.2  89.1  93.4  95.0  99.8  97.1  95.7  95.5                      
1951-09-07T18:00:00+00:00 97.5  97.0  93.2  99.2  93.8  92.5  95.9  98.0  99.9  98.5  97.1  97.8                      
1951-09-07T21:00:00+00:00 98.6  98.5  96.1  99.5  96.8  95.9  97.9  99.3  99.9  99.2  98.8  99.0                      
1951-09-08T00:00:00+00:00 98.9  99.2  97.3  99.7  98.2  97.2  98.8  99.7  99.9  99.6  99.2  99.3                      
1951-09-08T03:00:00+00:00 100.0 100.0 100.0 100.0 99.9  100.0 100.0 100.0 100.0 100.0 100.0 100.0                     
1951-09-08T06:00:00+00:00 99.5  99.2  97.3  99.8  98.1  97.7  99.4  100.0 99.9  99.5  99.6  99.8                      
1951-09-08T09:00:00+00:00 99.4  98.6  97.1  99.8  98.1  97.6  99.3  99.8  99.9  99.5  99.2  99.7                      
1951-09-08T12:00:00+00:00 98.0  96.6  94.7  99.6  96.6  96.0  98.4  99.5  99.9  99.2  97.5  99.3                      
1951-09-08T15:00:00+00:00 97.6  95.6  92.8  99.5  92.5  93.6  96.9  99.0  99.9  98.2  96.6  99.2                      
1951-09-08T18:00:00+00:00 97.3  97.7  93.7  99.6  94.7  93.9  97.1  99.6  99.9  98.7  96.6  99.7                      
1951-09-08T21:00:00+00:00 96.7  97.3  92.2  99.4  92.3  91.8  96.1  99.5  99.8  98.1  96.3  99.6                      
1951-09-09T00:00:00+00:00 96.5  96.9  91.1  99.4  91.2  90.7  95.6  99.4  99.8  97.9  96.0  99.4                      
1951-09-09T03:00:00+00:00 96.6  97.1  90.2  99.7  91.2  90.9  96.8  100.0 99.9  99.9  96.5  100.0                     
1951-09-09T06:00:00+00:00 99.3  98.8  95.9  99.9  94.5  95.5  98.3  100.0 100.0 99.9  99.2  100.0                     
1951-09-09T09:00:00+00:00 99.9  99.8  99.2  100.0 98.8  99.5  99.8  100.0 100.0 100.0 100.0 100.0                     
1951-09-09T12:00:00+00:00 100.0 100.0 99.7  100.0 99.5  100.0 100.0 100.0 100.0 100.0 99.9  100.0                     
1951-09-09T15:00:00+00:00 99.6  99.1  98.7  100.0 98.6  99.0  99.6  100.0 100.0 100.0 99.3  100.0                     
1951-09-09T18:00:00+00:00 99.4  99.4  98.0  100.0 98.3  98.6  99.6  100.0 100.0 100.0 99.6  100.0                     
1951-09-09T21:00:00+00:00 99.4  99.6  98.2  100.0 98.1  98.6  99.4  100.0 100.0 100.0 99.3  100.0                     
1951-09-10T00:00:00+00:00 98.8  99.5  97.2  99.9  97.9  98.0  99.3  100.0 100.0 100.0 99.0  100.0                     
1951-09-10T03:00:00+00:00 100.0 100.0 100.0 100.0 100.0 100.0 100.0 100.0 100.0 100.0 100.0 100.0                     
1951-09-10T06:00:00+00:00 98.8  99.1  97.0  99.8  98.0  97.0  98.9  99.8  99.6  99.5  99.3  99.7                      
1951-09-10T09:00:00+00:00 97.3  95.3  92.8  99.5  92.6  91.7  96.3  98.8  99.0  98.3  98.2  99.1                      
1951-09-10T12:00:00+00:00 95.0  91.2  87.4  99.1  88.5  88.4  94.4  97.5  98.2  97.4  95.8  98.2                      
1951-09-10T15:00:00+00:00 95.0  95.0  92.3  99.5  93.2  92.0  95.5  98.5  98.7  98.4  95.3  99.2                      
1951-09-10T18:00:00+00:00 97.3  98.3  95.9  99.7  96.4  95.1  97.3  99.4  99.3  99.2  97.0  99.6                      
1951-09-10T21:00:00+00:00 98.4  99.2  97.2  99.8  97.9  96.6  98.3  99.7  99.6  99.5  97.9  99.7                      
1951-09-11T00:00:00+00:00 98.5  98.5  96.4  99.8  97.0  95.8  98.1  99.6  99.5  99.3  98.3  99.6                      
1951-09-11T03:00:00+00:00 97.8  97.5  94.0  99.5  94.1  93.3  97.0  99.6  99.4  98.3  96.4  99.4                      
1951-09-11T06:00:00+00:00 97.3  98.0  93.7  99.5  94.2  92.7  96.6  99.6  99.3  98.4  95.1  99.5                      
1951-09-11T09:00:00+00:00 98.2  98.2  95.4  99.7  97.3  96.0  98.7  99.8  99.6  99.3  97.3  99.8                      
1951-09-11T12:00:00+00:00 99.6  95.4  96.9  99.9  97.2  98.1  99.2  99.5  100.0 99.3  99.8  99.9                      
1951-09-11T15:00:00+00:00 99.7  96.3  97.3  100.0 98.4  98.9  99.7  99.6  99.9  99.6  100.0 99.8                      
1951-09-11T18:00:00+00:00 99.9  98.0  95.8  99.8  96.6  96.9  98.9  99.7  99.8  99.1  99.7  99.6                      
1951-09-11T21:00:00+00:00 98.9  97.1  94.4  99.6  95.0  94.9  98.0  99.7  99.6  98.6  98.6  99.3                      
1951-09-12T00:00:00+00:00 97.5  99.8  95.1  99.7  99.6  97.9  100.0 100.0 99.4  100.0 98.0  99.5                      
1951-09-12T03:00:00+00:00 93.8  95.4  88.7  98.4  93.1  90.4  98.3  99.8  97.9  98.0  98.3  95.1                      
1951-09-12T06:00:00+00:00 92.9  95.9  89.2  98.4  93.0  89.6  97.6  99.8  98.0  98.0  96.2  95.8                      
1951-09-12T09:00:00+00:00 94.5  96.2  93.5  99.1  96.9  94.0  99.1  99.9  98.7  99.1  97.4  97.7                      
1951-09-12T12:00:00+00:00 95.3  92.9  90.3  98.6  91.1  90.9  96.4  99.5  98.2  97.5  96.8  95.2                      
1951-09-12T15:00:00+00:00 97.5  99.3  98.1  99.8  97.2  96.6  97.9  99.8  99.6  99.2  96.5  99.4                      
1951-09-12T18:00:00+00:00 100.0 99.8  99.3  100.0 99.5  99.2  99.6  100.0 100.0 99.9  99.3  100.0                     
1951-09-12T21:00:00+00:00 99.7  100.0 99.2  100.0 99.9  99.1  99.9  100.0 100.0 100.0 99.9  99.8                      
1951-09-13T00:00:00+00:00 98.8  99.7  98.5  99.9  99.0  97.8  99.3  100.0 99.9  99.7  98.9  99.7                      
1951-09-13T03:00:00+00:00 98.1  99.2  96.3  99.8  97.7  96.3  98.7  99.9  99.8  99.6  98.3  99.6                      
1951-09-13T06:00:00+00:00 99.1  99.5  98.0  99.9  98.5  98.1  99.4  100.0 99.9  99.7  99.3  99.6                      
1951-09-13T09:00:00+00:00 99.9  99.3  98.7  99.9  98.6  99.0  99.8  99.9  99.9  99.7  100.0 99.1                      
1951-09-13T12:00:00+00:00 99.0  94.2  93.8  99.7  95.1  96.0  98.9  98.9  99.7  99.1  99.2  95.1                      
1951-09-13T15:00:00+00:00 96.8  87.8  83.8  99.3  86.8  88.9  96.2  97.1  99.0  97.5  97.8  87.5                      
1951-09-13T18:00:00+00:00 99.0  97.4  96.3  99.8  97.9  97.4  99.2  99.5  99.8  99.6  98.7  96.6                      
1951-09-13T21:00:00+00:00 99.6  99.4  99.0  100.0 99.5  99.3  99.8  99.9  100.0 99.9  99.4  99.2                      
1951-09-14T00:00:00+00:00 100.0 99.8  100.0 100.0 100.0 100.0 100.0 100.0 100.0 100.0 99.9  100.0                     
1951-09-14T03:00:00+00:00 100.0 99.2  98.3  100.0 99.6  100.0 100.0 100.0 100.0 100.0 100.0 100.0                     
1951-09-14T06:00:00+00:00 100.0 99.7  99.1  100.0 99.7  100.0 100.0 100.0 100.0 100.0 100.0 100.0                     
1951-09-14T09:00:00+00:00 100.0 99.7  99.5  100.0 99.9  100.0 100.0 100.0 100.0 100.0 100.0 100.0                     
1951-09-14T12:00:00+00:00 100.0 98.4  98.8  100.0 99.8  100.0 100.0 100.0 100.0 100.0 100.0 99.9                      
1951-09-14T15:00:00+00:00 100.0 98.5  98.3  100.0 99.5  100.0 100.0 100.0 100.0 100.0 100.0 99.9                      
1951-09-14T18:00:00+00:00 100.0 98.6  98.3  100.0 99.5  100.0 100.0 100.0 100.0 100.0 100.0 99.9                      
1951-09-14T21:00:00+00:00 100.0 98.9  98.6  100.0 99.5  100.0 100.0 100.0 100.0 100.0 100.0 99.9                      
1951-09-15T00:00:00+00:00 100.0 98.7  98.8  100.0 99.5  100.0 100.0 100.0 100.0 100.0 100.0 100.0                     
1951-09-15T03:00:00+00:00 100.0 98.8  99.8  100.0 100.0 100.0 100.0 100.0 100.0 100.0 100.0 100.0                     
1951-09-15T06:00:00+00:00 100.0 98.7  99.8  100.0 99.7  100.0 100.0 100.0 100.0 100.0 100.0 100.0                     
1951-09-15T09:00:00+00:00 100.0 98.9  99.7  100.0 99.9  100.0 100.0 100.0 100.0 100.0 99.9  100.0                     
1951-09-15T12:00:00+00:00 100.0 98.0  99.9  100.0 100.0 100.0 100.0 100.0 100.0 100.0 100.0 100.0                     
1951-09-15T15:00:00+00:00 100.0 99.5  99.8  100.0 99.4  100.0 100.0 100.0 100.0 100.0 99.9  100.0                     
1951-09-15T18:00:00+00:00 100.0 99.8  99.7  100.0 99.6  100.0 100.0 100.0 100.0 100.0 100.0 100.0                     
1951-09-15T21:00:00+00:00 100.0 98.6  99.2  100.0 99.2  100.0 100.0 100.0 100.0 100.0 100.0 100.0                     
1951-09-16T00:00:00+00:00 100.0 98.2  98.8  100.0 98.3  100.0 100.0 100.0 100.0 100.0 100.0 100.0                     
1951-09-16T03:00:00+00:00 100.0 99.5  99.9  100.0 99.6  99.8  100.0 100.0 100.0 100.0 100.0 99.9                      
1951-09-16T06:00:00+00:00 99.8  98.7  99.0  100.0 98.5  99.0  99.6  100.0 100.0 99.8  99.9  99.7                      
1951-09-16T09:00:00+00:00 99.4  95.5  95.7  99.9  94.7  96.6  98.9  100.0 99.9  99.4  99.6  99.1                      
1951-09-16T12:00:00+00:00 97.5  92.9  90.5  99.9  91.4  93.6  97.4  99.9  99.7  99.1  98.5  98.4                      
1951-09-16T15:00:00+00:00 96.6  97.1  94.2  99.9  94.6  94.6  97.6  100.0 99.8  99.4  98.1  99.4                      
1951-09-16T18:00:00+00:00 98.4  98.7  97.2  100.0 96.9  97.3  98.6  100.0 99.9  99.7  98.9  99.6                      
1951-09-16T21:00:00+00:00 99.4  98.9  98.5  100.0 97.7  98.4  99.1  100.0 100.0 99.8  99.4  99.8                      
1951-09-17T00:00:00+00:00 99.9  100.0 100.0 100.0 100.0 100.0 99.9  100.0 100.0 100.0 99.8  100.0                     
1951-09-17T03:00:00+00:00 100.0 100.0 100.0 100.0 99.9  100.0 100.0 99.5  100.0 100.0 99.8  99.0                      
1951-09-17T06:00:00+00:00 99.3  99.2  98.2  99.5  98.5  98.3  99.5  100.0 99.6  99.5  100.0 97.5                      
1951-09-17T09:00:00+00:00 93.7  90.8  81.9  95.0  81.9  83.9  94.5  92.8  97.5  93.2  98.5  80.3                      
1951-09-17T12:00:00+00:00 92.3  87.2  77.6  93.8  74.7  78.5  91.5  89.3  97.2  90.5  96.9  74.2                      
1951-09-17T15:00:00+00:00 93.0  87.8  81.2  94.8  77.9  81.5  92.5  90.0  97.8  91.7  96.6  77.5                      
1951-09-17T18:00:00+00:00 95.1  96.0  92.1  97.8  92.0  90.9  96.1  96.8  99.1  97.0  96.8  91.5                      
1951-09-17T21:00:00+00:00 96.2  98.0  94.0  98.3  94.8  93.0  97.2  98.6  99.2  98.1  97.7  94.5                      
1951-09-18T00:00:00+00:00 97.6  98.4  96.2  98.9  97.0  95.7  98.3  99.2  99.5  98.9  98.5  95.7                      
1951-09-18T03:00:00+00:00 99.2  98.1  96.2  100.0 95.9  96.6  97.6  99.6  99.3  99.1  98.6  98.7                      
1951-09-18T06:00:00+00:00 98.9  97.6  95.0  100.0 94.6  95.4  96.9  99.4  99.1  98.8  98.2  98.4                      
1951-09-18T09:00:00+00:00 98.1  95.8  93.5  100.0 92.4  94.1  95.7  98.6  98.6  98.4  97.3  97.3                      
1951-09-18T12:00:00+00:00 97.5  93.3  89.8  100.0 90.5  92.9  95.1  97.9  97.8  97.9  96.6  94.8                      
1951-09-18T15:00:00+00:00 97.5  96.0  91.6  100.0 94.1  94.3  96.1  99.0  98.2  98.7  96.0  95.9                      
1951-09-18T18:00:00+00:00 98.5  98.5  96.1  100.0 96.9  96.6  97.8  99.7  99.2  99.3  98.0  98.9                      
1951-09-18T21:00:00+00:00 100.0 100.0 99.6  100.0 99.6  99.7  99.8  100.0 99.9  99.9  100.0 100.0                     
1951-09-19T00:00:00+00:00 100.0 99.9  100.0 100.0 100.0 100.0 100.0 100.0 100.0 100.0 100.0 99.9                      
1951-09-19T03:00:00+00:00 99.5  99.7  100.0 100.0 99.8  100.0 99.9  99.8  100.0 99.9  99.6  98.9                      
1951-09-19T06:00:00+00:00 99.5  100.0 99.8  99.9  99.4  99.7  99.5  99.8  100.0 99.8  99.5  99.9                      
1951-09-19T09:00:00+00:00 100.0 98.6  98.0  99.3  97.1  98.0  98.8  99.7  99.8  98.7  100.0 98.2                      
1951-09-19T12:00:00+00:00 96.9  96.3  92.4  97.3  92.1  92.9  96.5  97.7  98.6  96.5  99.2  92.9                      
1951-09-19T15:00:00+00:00 92.7  91.3  81.9  93.6  82.3  83.4  91.2  95.1  96.7  92.2  97.4  79.7                      
1951-09-19T18:00:00+00:00 90.2  92.0  79.1  92.6  80.6  79.7  88.3  95.0  95.9  91.5  95.2  81.0                      
1951-09-19T21:00:00+00:00 89.3  90.1  78.8  92.5  80.2  80.6  88.9  94.1  95.8  91.3  95.5  79.9                      
1951-09-20T00:00:00+00:00 90.5  88.8  78.0  92.2  78.4  79.7  88.1  93.4  95.8  90.5  95.8  77.9                      
1951-09-20T03:00:00+00:00 89.9  83.2  75.7  75.8  77.1  80.5  84.5  85.7  86.1  81.8  92.3  69.1                      
1951-09-20T06:00:00+00:00 87.0  82.5  76.5  76.6  81.7  85.4  89.6  83.6  84.8  86.5  93.0  66.7                      
1951-09-20T09:00:00+00:00 88.7  71.5  70.7  70.8  79.8  84.5  98.7  77.4  84.3  84.6  100.0 59.1                      
1951-09-20T12:00:00+00:00 88.5  73.4  68.0  68.1  68.7  73.3  75.7  72.6  82.3  73.4  86.6  59.3                      
1951-09-20T15:00:00+00:00 93.6  85.3  81.0  81.1  81.8  85.5  87.9  85.8  92.4  86.5  88.8  71.9                      
1951-09-20T18:00:00+00:00 99.6  98.4  91.2  91.3  92.3  93.7  96.0  99.0  100.0 97.1  91.0  85.4                      
1951-09-20T21:00:00+00:00 86.4  74.6  70.1  70.3  69.5  74.6  78.6  74.6  83.1  74.3  88.5  66.4                      
1951-09-21T00:00:00+00:00 78.2  65.7  61.1  61.2  59.6  64.9  69.1  64.6  75.7  64.3  84.8  57.7                      
1951-09-21T03:00:00+00:00 78.6  48.9  44.5  45.8  44.4  57.3  57.3  51.7  57.1  45.9  77.8  43.1                      
1951-09-21T06:00:00+00:00 77.4  45.3  41.9  43.1  41.6  54.6  54.8  48.4  55.0  43.2  75.9  40.0                      
1951-09-21T09:00:00+00:00 77.9  44.5  40.3  41.6  39.3  52.5  53.0  46.7  54.6  40.9  75.6  39.4                      
1951-09-21T12:00:00+00:00 95.9  68.7  66.2  67.5  68.0  81.7  79.7  72.1  80.5  69.6  93.5  57.3                      
1951-09-21T15:00:00+00:00 96.3  75.1  70.0  71.3  75.3  85.8  85.0  79.5  83.6  76.8  92.2  63.0                      
1951-09-21T18:00:00+00:00 97.1  73.3  69.7  71.0  74.9  86.6  85.8  78.7  82.5  76.4  96.6  63.4                      
1951-09-21T21:00:00+00:00 81.2  48.9  43.9  45.2  48.4  61.2  63.5  54.5  56.1  50.0  85.2  39.7                      
1951-09-22T00:00:00+00:00 79.4  45.8  42.1  43.4  43.8  56.9  58.4  49.8  55.0  45.3  82.1  38.5                      
1951-09-22T03:00:00+00:00 75.8  48.9  47.0  46.1  50.4  59.6  63.2  52.9  56.9  50.2  78.6  40.0                      
1951-09-22T06:00:00+00:00 76.4  52.1  48.7  47.8  52.7  60.8  64.1  56.4  58.2  52.4  77.0  42.2                      
1951-09-22T09:00:00+00:00 77.6  55.3  52.0  51.1  55.1  62.3  64.5  59.7  61.4  54.8  74.0  46.4                      
1951-09-22T12:00:00+00:00 92.6  69.0  68.3  67.4  73.0  81.8  82.7  72.7  79.6  72.8  85.3  56.1                      
1951-09-22T15:00:00+00:00 94.8  73.5  71.8  71.0  78.4  85.3  86.3  78.0  82.6  78.1  85.5  60.9                      
1951-09-22T18:00:00+00:00 96.5  70.7  69.5  68.7  77.4  85.2  87.3  77.0  79.6  77.2  90.3  58.0                      
1951-09-22T21:00:00+00:00 85.6  59.6  58.3  57.5  64.0  72.8  76.0  65.3  67.6  63.7  85.9  48.4                      
1951-09-23T00:00:00+00:00 86.8  62.1  60.7  59.8  66.1  74.2  77.2  67.8  70.1  65.9  86.5  51.4                      
1951-09-23T03:00:00+00:00 85.4  79.2  71.5  78.7  74.6  74.0  82.4  80.8  89.9  85.1  88.6  67.2                      
1951-09-23T06:00:00+00:00 87.3  83.7  76.3  82.3  79.3  77.7  84.9  85.3  91.5  87.8  88.5  73.8                      
1951-09-23T09:00:00+00:00 90.0  86.0  78.5  84.0  83.2  82.1  88.5  87.2  92.3  90.1  92.6  74.8                      
1951-09-23T12:00:00+00:00 92.0  88.9  84.6  88.5  86.7  87.5  91.2  88.7  94.4  92.2  94.9  80.3                      
1951-09-23T15:00:00+00:00 93.5  90.8  88.1  91.1  89.2  90.0  92.8  90.3  95.7  93.6  95.5  84.8                      
1951-09-23T18:00:00+00:00 99.6  98.4  98.9  99.2  98.2  98.8  98.8  98.1  99.7  98.9  99.8  97.1                      
1951-09-23T21:00:00+00:00 98.6  99.1  97.8  98.3  98.7  97.5  98.7  99.6  99.1  99.3  98.6  98.0                      
1951-09-24T00:00:00+00:00 98.5  95.9  95.8  96.8  94.9  94.4  95.7  96.0  98.7  97.0  98.0  95.5                      
1951-09-24T03:00:00+00:00 97.3  96.0  93.2  96.4  93.9  91.3  94.9  97.7  99.1  97.9  94.6  90.3                      
1951-09-24T06:00:00+00:00 96.4  93.5  91.3  94.6  89.9  88.1  90.7  94.2  98.4  94.3  92.1  89.3                      
1951-09-24T09:00:00+00:00 92.7  85.1  82.9  86.2  83.3  83.6  88.9  85.4  93.4  88.3  95.6  78.0                      
1951-09-24T12:00:00+00:00 86.1  79.8  77.5  80.8  77.3  79.2  82.1  78.4  89.9  82.9  84.6  71.6                      
1951-09-24T15:00:00+00:00 90.0  86.2  84.2  87.4  83.8  85.4  88.1  84.1  94.0  88.8  88.5  77.6                      
1951-09-24T18:00:00+00:00 94.2  92.2  89.1  92.3  90.0  89.8  93.8  92.6  97.5  94.4  92.2  84.4                      
1951-09-24T21:00:00+00:00 87.3  78.3  75.8  79.1  74.7  77.2  82.9  78.6  89.3  80.6  91.4  71.9                      
1951-09-25T00:00:00+00:00 84.2  71.2  69.7  73.0  66.6  70.4  75.9  70.9  85.7  73.4  90.3  65.8                      
1951-09-25T03:00:00+00:00 87.0  60.8  66.1  64.1  61.6  72.1  70.1  66.4  82.3  61.2  81.2  62.7                      
1951-09-25T06:00:00+00:00 80.3  54.6  58.2  56.2  54.7  65.1  63.7  60.2  73.9  54.3  75.9  55.2                      
1951-09-25T09:00:00+00:00 80.9  51.7  54.9  52.9  51.1  61.8  60.4  57.2  72.5  50.7  73.3  52.7                      
1951-09-25T12:00:00+00:00 97.2  63.9  70.5  68.6  70.0  82.8  81.8  71.1  88.1  69.6  91.2  59.9                      
1951-09-25T15:00:00+00:00 94.1  72.1  74.8  72.8  76.1  85.4  83.5  79.2  90.2  75.7  84.7  67.0                      
1951-09-25T18:00:00+00:00 99.5  82.9  84.5  82.5  85.1  92.9  91.6  91.2  99.3  84.7  90.4  79.1                      
1951-09-25T21:00:00+00:00 86.2  60.7  65.3  63.4  64.3  74.9  75.4  68.9  81.0  63.9  85.0  61.8                      
1951-09-26T00:00:00+00:00 77.5  51.5  54.8  52.8  53.6  64.4  65.2  58.4  69.9  53.3  78.7  51.3                      
1951-09-26T03:00:00+00:00 77.9  55.1  53.6  51.5  56.5  65.7  66.6  60.3  64.8  55.3  79.0  50.7                      
1951-09-26T06:00:00+00:00 75.7  54.4  51.4  49.3  55.8  64.0  65.7  60.5  62.4  54.5  76.8  48.2                      
1951-09-26T09:00:00+00:00 78.3  54.6  52.5  50.4  55.2  64.2  65.3  59.7  64.0  53.9  77.7  49.2                      
1951-09-26T12:00:00+00:00 89.7  64.4  64.7  62.6  68.8  77.5  75.9  69.3  76.3  67.5  83.3  57.8                      
1951-09-26T15:00:00+00:00 94.0  72.4  72.3  70.2  77.1  84.8  83.3  77.8  84.7  75.9  84.4  66.1                      
1951-09-26T18:00:00+00:00 99.2  71.1  75.0  72.9  74.6  84.3  81.9  75.8  89.5  73.3  87.9  69.8                      
1951-09-26T21:00:00+00:00 92.4  60.4  65.0  62.9  62.5  73.9  72.1  64.0  80.2  61.2  84.5  60.3                      
1951-09-27T00:00:00+00:00 85.6  54.4  58.0  55.9  56.1  67.5  66.7  58.2  72.4  54.9  81.3  53.9                      
1951-09-27T03:00:00+00:00 81.6  51.2  53.5  51.3  51.3  62.1  59.7  53.2  65.6  50.4  75.3  49.2                      
1951-09-27T06:00:00+00:00 81.8  56.0  56.8  54.6  56.9  65.9  64.1  59.7  67.6  56.0  76.1  52.1                      
1951-09-27T09:00:00+00:00 85.0  61.3  58.7  56.5  65.2  72.4  72.2  67.6  67.4  64.3  80.7  53.0                      
1951-09-27T12:00:00+00:00 88.6  64.0  65.4  63.2  69.4  78.0  74.7  68.4  75.8  68.5  78.5  56.1                      
1951-09-27T15:00:00+00:00 85.9  64.0  63.5  61.3  68.5  75.4  72.7  68.4  73.5  67.6  73.9  55.9                      
1951-09-27T18:00:00+00:00 92.7  66.1  66.5  64.3  71.5  79.2  76.7  71.1  76.9  70.6  81.1  58.0                      
1951-09-27T21:00:00+00:00 84.5  64.3  62.4  60.2  69.3  75.3  74.7  70.4  70.5  68.4  78.6  55.4                      
1951-09-28T00:00:00+00:00 93.4  76.9  75.0  72.8  80.8  84.9  83.2  83.6  82.9  79.9  83.5  69.8                      
1951-09-28T03:00:00+00:00 92.1  88.0  82.4  93.0  82.6  81.5  87.4  89.7  96.9  89.3  94.4  87.3                      
1951-09-28T06:00:00+00:00 91.4  87.5  80.9  92.4  81.9  80.2  86.8  89.6  96.5  88.9  94.0  86.6                      
1951-09-28T09:00:00+00:00 92.2  91.4  84.3  93.7  85.8  83.3  88.5  92.9  96.9  91.3  94.5  91.7                      
1951-09-28T12:00:00+00:00 93.0  91.5  86.8  94.7  86.1  85.2  89.1  92.4  97.4  91.5  95.0  93.2                      
1951-09-28T15:00:00+00:00 96.0  94.5  91.8  96.7  90.0  89.2  91.5  94.9  98.6  93.8  96.0  97.1                      
1951-09-28T18:00:00+00:00 97.0  96.7  94.0  97.6  93.7  92.2  94.3  97.2  99.0  96.2  96.9  98.2                      
1951-09-28T21:00:00+00:00 97.8  97.7  95.5  98.2  94.6  93.5  95.0  97.7  99.3  96.7  97.7  99.0                      
1951-09-29T00:00:00+00:00 100.0 100.0 100.0 100.0 100.0 100.0 100.0 100.0 100.0 100.0 100.0 100.0                     
1951-09-29T03:00:00+00:00 99.9  99.9  100.0 100.0 98.4  99.9  99.8  100.0 99.9  100.0 100.0 99.7                      
1951-09-29T06:00:00+00:00 99.8  99.0  98.5  100.0 96.2  98.8  98.8  100.0 99.5  99.8  100.0 99.4                      
1951-09-29T09:00:00+00:00 99.5  97.5  95.7  100.0 92.9  97.0  98.4  100.0 99.2  99.6  100.0 99.0                      
1951-09-29T12:00:00+00:00 97.3  94.7  88.7  100.0 86.3  93.6  96.4  100.0 97.4  99.1  100.0 97.7                      
1951-09-29T15:00:00+00:00 97.2  92.9  89.9  100.0 84.6  93.6  95.9  99.9  97.6  99.0  100.0 97.8                      
1951-09-29T18:00:00+00:00 99.3  99.1  97.3  100.0 96.6  98.2  98.7  100.0 99.2  99.8  100.0 99.1                      
1951-09-29T21:00:00+00:00 99.2  99.2  97.8  100.0 96.8  98.5  98.8  100.0 99.4  99.8  100.0 99.3                      
1951-09-30T00:00:00+00:00 99.4  99.7  98.7  100.0 97.8  99.0  99.1  100.0 99.5  99.9  100.0 99.4                      
1951-09-30T03:00:00+00:00 100.0 99.7  99.5  100.0 97.7  99.5  99.7  100.0 99.9  99.9  100.0 99.9                      
1951-09-30T06:00:00+00:00 99.7  99.4  99.4  100.0 97.7  99.2  99.3  100.0 99.9  99.9  99.6  100.0                     
1951-09-30T09:00:00+00:00 99.1  98.1  96.9  100.0 94.6  96.3  96.9  100.0 99.4  99.2  98.9  99.1                      
1951-09-30T12:00:00+00:00 97.0  95.6  91.0  100.0 89.1  90.4  92.9  99.9  98.3  98.1  96.9  97.9                      
1951-09-30T15:00:00+00:00 96.3  96.3  90.4  100.0 89.5  90.1  92.8  99.9  98.1  98.2  96.5  98.0                      
1951-09-30T18:00:00+00:00 96.8  97.2  92.6  100.0 91.8  92.1  93.9  99.9  98.6  98.6  96.7  98.8                      
1951-09-30T21:00:00+00:00 97.1  96.5  92.6  100.0 92.2  92.6  94.7  99.9  98.6  98.7  97.2  98.8                      
1951-10-01T00:00:00+00:00 96.9  96.7  91.9  100.0 92.0  91.8  94.6  100.0 98.5  98.7  97.2  98.7                      
1951-10-01T03:00:00+00:00 95.0  95.8  91.9  100.0 91.0  92.4  92.0  100.0 98.0  99.5  95.0  98.7                      
1951-10-01T06:00:00+00:00 95.5  96.3  92.6  100.0 92.0  93.5  93.8  100.0 98.2  99.6  96.2  99.0                      
1951-10-01T09:00:00+00:00 96.6  95.9  93.1  100.0 92.3  94.5  95.2  100.0 98.6  99.6  97.3  98.2                      
1951-10-01T12:00:00+00:00 99.0  97.3  94.0  100.0 93.9  97.3  97.1  100.0 98.9  99.8  99.0  97.8                      
1951-10-01T15:00:00+00:00 99.7  99.5  97.4  100.0 95.9  100.0 99.6  100.0 99.9  100.0 100.0 99.2                      
1951-10-01T18:00:00+00:00 99.1  99.5  97.4  100.0 96.0  99.5  99.8  100.0 99.9  100.0 99.9  99.8                      
1951-10-01T21:00:00+00:00 98.6  99.1  96.9  100.0 95.6  98.9  99.1  100.0 99.8  99.9  99.4  100.0                     
1951-10-02T00:00:00+00:00 97.0  97.4  94.4  100.0 93.4  95.9  96.1  100.0 98.7  99.7  98.1  99.3                      
1951-10-02T03:00:00+00:00 97.1  96.5  94.9  96.7  94.1  94.1  96.0  96.7  97.7  95.9  98.4  94.6                      
1951-10-02T06:00:00+00:00 93.9  93.2  89.5  93.1  87.8  88.2  91.6  93.2  95.3  91.4  96.9  90.7                      
1951-10-02T09:00:00+00:00 91.4  90.5  85.6  90.5  83.4  84.0  88.9  90.7  93.7  88.4  95.6  86.9                      
1951-10-02T12:00:00+00:00 93.9  89.6  84.6  89.8  81.6  82.5  87.1  89.7  94.0  87.1  95.0  85.5                      
1951-10-02T15:00:00+00:00 96.5  90.3  87.0  91.4  86.3  88.7  90.6  91.5  94.2  90.4  97.0  85.3                      
1951-10-02T18:00:00+00:00 94.6  90.3  87.0  91.5  84.9  87.3  89.9  90.6  93.9  89.4  97.6  86.1                      
1951-10-02T21:00:00+00:00 87.5  87.8  80.0  86.8  80.3  80.6  86.6  88.9  89.8  86.2  95.2  80.7                      
1951-10-03T00:00:00+00:00 86.9  87.4  78.9  86.1  79.2  79.0  85.5  88.4  89.7  85.5  93.7  80.2                      
1951-10-03T03:00:00+00:00 88.9  88.2  81.5  84.7  81.9  81.7  87.1  89.2  90.3  86.1  92.0  82.5                      
1951-10-03T06:00:00+00:00 89.8  90.7  83.7  86.9  84.0  83.7  87.9  91.1  91.2  88.2  91.6  84.9                      
1951-10-03T09:00:00+00:00 90.2  88.5  82.1  85.3  83.5  83.9  87.5  89.1  90.4  87.7  91.4  81.4                      
1951-10-03T12:00:00+00:00 91.5  88.2  84.1  87.2  85.4  87.2  91.2  87.9  91.4  89.6  95.3  79.5                      
1951-10-03T15:00:00+00:00 97.6  95.8  93.7  96.9  90.2  92.1  93.3  93.1  98.4  94.4  94.4  92.2                      
1951-10-03T18:00:00+00:00 98.3  97.6  93.9  97.1  91.5  93.0  95.8  96.0  98.5  95.7  97.8  92.6                      
1951-10-03T21:00:00+00:00 91.7  87.4  84.3  87.4  78.9  81.9  85.6  84.9  93.2  83.1  94.0  83.1                      
1951-10-04T00:00:00+00:00 90.6  85.6  82.3  85.5  76.2  79.0  83.2  83.3  92.3  80.4  93.0  81.5                      
1951-10-04T03:00:00+00:00 91.2  86.3  81.4  96.0  75.5  76.3  83.9  89.3  95.5  84.1  93.9  85.0                      
1951-10-04T06:00:00+00:00 92.5  87.5  83.6  96.5  76.2  77.0  83.5  89.7  96.3  84.5  93.7  87.9                      
1951-10-04T09:00:00+00:00 95.3  90.6  87.8  97.5  81.7  82.4  86.6  92.1  97.5  88.2  95.0  91.9                      
1951-10-04T12:00:00+00:00 97.4  95.7  94.3  99.0  93.9  92.9  94.8  96.8  98.7  96.0  97.2  97.0                      
1951-10-04T15:00:00+00:00 99.7  98.8  98.0  99.8  99.3  98.3  99.4  99.5  99.7  99.5  99.7  99.1                      
1951-10-04T18:00:00+00:00 99.8  99.7  97.8  99.8  98.6  98.1  99.4  99.7  99.9  99.1  100.0 99.1                      
1951-10-04T21:00:00+00:00 98.9  97.7  94.5  99.0  93.5  93.7  96.8  97.9  99.0  95.8  100.0 96.9                      
1951-10-05T00:00:00+00:00 97.9  97.2  93.4  98.7  92.1  92.1  95.6  97.7  98.6  94.9  99.5  96.6                      
1951-10-05T03:00:00+00:00 97.4  93.9  91.2  97.8  87.9  88.6  91.9  95.2  99.1  91.7  97.7  93.6                      
1951-10-05T06:00:00+00:00 96.8  95.5  91.4  98.1  87.6  88.1  90.9  95.5  98.5  91.4  97.7  94.5                      
1951-10-05T09:00:00+00:00 96.5  99.3  92.2  98.9  93.4  90.7  94.7  100.0 98.5  97.2  96.8  96.3                      
1951-10-05T12:00:00+00:00 94.6  89.5  84.9  91.5  84.1  86.7  89.9  92.0  92.0  87.8  98.3  86.1                      
1951-10-05T15:00:00+00:00 97.4  95.7  90.7  97.4  90.4  92.2  95.9  97.3  96.6  94.2  99.0  90.4                      
1951-10-05T18:00:00+00:00 100.0 96.2  93.0  99.7  90.5  92.2  96.7  97.9  99.4  94.3  100.0 93.7                      
1951-10-05T21:00:00+00:00 94.8  94.5  86.9  93.5  87.7  86.3  91.9  96.5  94.1  91.5  98.0  89.5                      
1951-10-06T00:00:00+00:00 88.6  85.5  79.7  86.4  83.5  81.4  88.2  91.2  88.9  87.3  95.2  82.5                      
1951-10-06T03:00:00+00:00 89.6  86.3  77.5  85.6  80.9  80.5  88.6  89.1  89.5  86.8  95.2  76.3                      
1951-10-06T06:00:00+00:00 87.8  81.7  70.1  80.9  73.0  73.3  83.5  85.0  86.3  81.4  94.3  68.1                      
1951-10-06T09:00:00+00:00 88.5  82.1  69.6  80.6  73.6  73.4  83.8  85.6  86.2  81.8  94.7  67.4                      
1951-10-06T12:00:00+00:00 94.4  87.9  82.2  88.6  85.1  86.4  92.0  90.1  92.1  89.7  97.8  75.7                      
1951-10-06T15:00:00+00:00 96.1  91.6  88.1  92.4  89.4  90.3  94.0  92.9  95.0  92.7  97.9  83.0                      
1951-10-06T18:00:00+00:00 98.3  98.1  95.9  97.4  97.4  96.8  98.7  98.7  98.3  98.2  98.8  93.2                      
1951-10-06T21:00:00+00:00 99.9  100.0 100.0 100.0 100.0 100.0 99.9  99.9  100.0 100.0 99.6  99.7                      
1951-10-07T00:00:00+00:00 99.5  99.4  98.8  99.2  98.5  98.4  99.2  99.6  99.5  99.0  100.0 98.5                      
1951-10-07T03:00:00+00:00 98.8  99.5  99.1  99.6  98.9  99.0  99.6  99.7  99.3  99.4  99.5  98.5                      
1951-10-07T06:00:00+00:00 97.1  98.5  96.4  98.6  97.8  97.5  99.5  99.6  98.1  98.9  99.2  96.3                      
1951-10-07T09:00:00+00:00 96.7  97.1  93.8  97.5  95.0  95.3  98.2  98.6  97.3  97.4  98.9  94.4                      
1951-10-07T12:00:00+00:00 99.2  97.8  97.2  98.9  95.5  97.2  98.5  98.8  98.8  97.7  99.7  97.2                      
1951-10-07T15:00:00+00:00 99.6  96.7  95.8  98.4  92.1  94.5  95.9  97.8  98.4  95.8  99.4  96.9                      
1951-10-07T18:00:00+00:00 96.4  93.5  87.5  95.1  85.3  86.9  91.9  96.1  95.2  92.3  97.2  89.4                      
1951-10-07T21:00:00+00:00 90.2  89.5  77.7  91.2  77.8  79.3  87.8  93.7  90.8  88.3  94.6  79.3                      
1951-10-08T00:00:00+00:00 87.6  86.1  72.8  89.3  73.9  76.1  86.1  92.2  88.6  86.3  93.9  72.0                      
1951-10-08T03:00:00+00:00 87.2  85.5  73.0  77.4  75.3  79.2  86.6  86.2  83.6  82.3  93.2  67.1                      
1951-10-08T06:00:00+00:00 84.1  82.7  68.8  73.8  75.7  79.3  88.9  84.3  80.8  82.5  93.8  60.1                      
1951-10-08T09:00:00+00:00 84.6  76.2  63.5  69.4  64.8  71.2  83.7  78.6  80.3  74.7  92.9  54.8                      
1951-10-08T12:00:00+00:00 92.4  89.5  85.0  87.4  84.8  87.5  91.7  89.8  91.6  89.1  94.9  78.5                      
1951-10-08T15:00:00+00:00 94.4  93.4  89.5  91.2  88.3  89.7  92.6  93.0  94.2  91.6  94.7  85.9                      
1951-10-08T18:00:00+00:00 98.5  98.9  97.8  98.2  97.5  97.2  97.5  99.0  99.0  98.2  96.8  96.1                      
1951-10-08T21:00:00+00:00 99.0  100.0 99.8  99.8  100.0 99.6  99.6  99.9  99.9  100.0 98.4  100.0                     
1951-10-09T00:00:00+00:00 100.0 99.0  98.1  98.4  98.3  98.6  99.1  99.7  99.2  98.8  100.0 96.4                      
1951-10-09T03:00:00+00:00 97.6  96.9  94.2  100.0 92.9  97.1  97.9  100.0 98.1  99.7  100.0 96.6                      
1951-10-09T06:00:00+00:00 98.4  96.7  94.6  100.0 92.4  96.9  97.5  100.0 98.3  99.7  100.0 97.0                      
1951-10-09T09:00:00+00:00 99.2  97.8  96.1  100.0 93.6  97.7  97.9  100.0 98.7  99.8  100.0 97.6                      
1951-10-09T12:00:00+00:00 99.7  98.4  97.8  100.0 94.3  98.3  98.2  100.0 99.2  99.8  100.0 99.0                      
1951-10-09T15:00:00+00:00 99.8  99.5  98.7  100.0 95.4  98.9  98.5  100.0 99.4  99.9  100.0 99.7                      
1951-10-09T18:00:00+00:00 99.4  99.1  98.2  100.0 95.2  98.6  98.3  100.0 99.2  99.9  100.0 99.7                      
1951-10-09T21:00:00+00:00 98.9  98.9  98.4  100.0 94.5  98.4  98.0  100.0 99.3  99.8  100.0 99.4                      
1951-10-10T00:00:00+00:00 99.0  99.9  100.0 100.0 96.4  100.0 100.0 100.0 100.0 100.0 100.0 99.5                      
1951-10-10T03:00:00+00:00 100.0 99.8  100.0 100.0 96.4  99.9  99.9  100.0 100.0 100.0 100.0 99.8                      
1951-10-10T06:00:00+00:00 99.3  97.9  98.0  100.0 94.4  98.5  99.0  100.0 99.2  99.8  100.0 97.3                      
1951-10-10T09:00:00+00:00 99.2  97.4  97.8  100.0 94.6  98.4  99.0  100.0 98.9  99.8  100.0 98.0                      
1951-10-10T12:00:00+00:00 98.4  96.5  96.3  100.0 92.6  97.2  98.3  100.0 98.3  99.7  100.0 96.2                      
1951-10-10T15:00:00+00:00 98.9  99.0  98.8  100.0 94.9  98.8  99.2  100.0 99.3  99.8  100.0 99.4                      
1951-10-10T18:00:00+00:00 99.6  99.5  99.1  100.0 95.6  99.2  99.4  100.0 99.5  99.9  100.0 99.9                      
1951-10-10T21:00:00+00:00 99.4  99.2  98.7  100.0 95.1  98.8  98.7  100.0 99.0  99.9  100.0 99.7                      
1951-10-11T00:00:00+00:00 95.9  94.8  92.3  100.0 87.6  94.1  96.2  100.0 96.1  99.3  100.0 94.5                      
1951-10-11T03:00:00+00:00 96.2  92.0  82.3  90.7  87.9  89.2  95.5  94.8  91.0  91.4  99.1  78.1                      
1951-10-11T06:00:00+00:00 92.7  86.9  75.7  87.2  81.9  82.3  91.7  90.4  87.7  87.1  97.2  72.9                      
1951-10-11T09:00:00+00:00 93.6  89.1  81.6  90.3  88.9  88.2  95.7  92.5  90.7  92.1  97.5  79.5                      
1951-10-11T12:00:00+00:00 94.6  86.0  82.8  90.9  79.7  82.5  89.5  87.6  93.2  85.5  96.4  79.4                      
1951-10-11T15:00:00+00:00 94.8  91.9  88.8  94.1  86.3  88.1  92.5  92.5  95.3  90.2  96.3  86.6                      
1951-10-11T18:00:00+00:00 98.0  99.1  98.5  99.2  97.9  98.1  98.5  98.8  99.0  98.5  98.3  97.0                      
1951-10-11T21:00:00+00:00 99.9  99.7  99.2  99.6  99.2  99.2  99.6  99.8  99.8  99.5  99.4  97.0                      
1951-10-12T00:00:00+00:00 99.3  99.1  98.5  99.2  98.9  99.1  100.0 99.6  99.5  99.2  99.5  95.6                      
1951-10-12T03:00:00+00:00 98.5  97.0  94.9  100.0 91.3  95.6  97.5  100.0 98.5  98.2  99.2  96.6                      
1951-10-12T06:00:00+00:00 99.2  99.1  97.9  100.0 95.4  98.2  99.0  100.0 99.3  99.3  99.6  98.7                      
1951-10-12T09:00:00+00:00 100.0 100.0 100.0 100.0 97.7  100.0 100.0 100.0 100.0 100.0 100.0 100.0                     
1951-10-12T12:00:00+00:00 99.6  99.4  98.8  100.0 96.0  98.8  98.5  100.0 99.6  99.5  99.3  98.5                      
1951-10-12T15:00:00+00:00 98.9  98.6  97.2  100.0 93.9  97.2  96.7  100.0 99.1  98.9  98.3  97.7                      
1951-10-12T18:00:00+00:00 98.0  97.6  94.9  100.0 90.4  94.5  94.4  100.0 98.3  97.9  97.5  97.4                      
1951-10-12T21:00:00+00:00 97.6  98.0  95.1  100.0 90.9  94.5  93.9  100.0 98.3  98.1  97.0  98.2                      
1951-10-13T00:00:00+00:00 98.1  98.0  96.0  100.0 92.2  95.6  95.0  100.0 98.7  98.4  97.4  98.7                      
1951-10-13T03:00:00+00:00 99.2  99.8  98.9  99.3  98.3  98.0  98.1  99.7  99.1  98.7  99.0  99.3                      
1951-10-13T06:00:00+00:00 97.4  98.0  95.6  97.3  94.4  94.2  95.1  97.9  97.4  95.9  96.0  96.7                      
1951-10-13T09:00:00+00:00 96.7  98.7  95.6  97.3  95.0  94.4  95.3  98.4  97.3  96.3  94.5  96.7                      
1951-10-13T12:00:00+00:00 95.0  96.6  92.2  95.2  91.0  91.5  93.0  97.1  94.6  93.4  93.1  92.1                      
1951-10-13T15:00:00+00:00 93.1  92.3  83.7  89.9  84.3  85.8  89.0  93.4  90.0  88.4  90.9  81.8                      
1951-10-13T18:00:00+00:00 97.0  92.4  87.5  92.3  86.6  90.0  93.0  93.9  93.7  90.1  98.6  82.8                      
1951-10-13T21:00:00+00:00 88.3  81.5  68.7  80.7  75.0  78.1  86.5  86.0  81.2  81.6  91.9  62.3                      
1951-10-14T00:00:00+00:00 83.4  74.2  58.3  74.4  65.3  68.5  80.3  80.1  75.9  74.4  84.9  52.1                      
1951-10-14T03:00:00+00:00 85.2  60.4  57.5  56.5  61.0  67.4  78.5  66.3  68.3  62.6  85.5  52.2                      
1951-10-14T06:00:00+00:00 88.6  78.1  72.5  71.5  74.4  79.7  83.6  80.0  80.5  76.0  86.1  69.7                      
1951-10-14T09:00:00+00:00 91.0  81.7  76.3  75.4  77.1  82.0  84.8  83.3  85.7  78.7  86.3  73.9                      
1951-10-14T12:00:00+00:00 96.1  86.1  82.2  81.2  87.7  93.1  93.6  91.4  90.9  89.3  95.2  74.4                      
1951-10-14T15:00:00+00:00 97.7  87.8  81.8  80.9  91.4  96.3  96.4  95.8  90.7  93.0  96.7  71.7                      
1951-10-14T18:00:00+00:00 98.1  86.2  80.7  79.7  90.6  95.6  97.4  96.0  90.5  92.2  99.5  71.1                      
1951-10-14T21:00:00+00:00 90.5  80.7  72.8  71.8  78.4  83.0  87.4  85.4  79.5  80.0  91.9  70.0                      
1951-10-15T00:00:00+00:00 88.5  82.7  73.0  72.0  79.5  82.4  86.8  87.0  79.4  81.1  87.1  72.2                      
1951-10-15T03:00:00+00:00 90.0  89.4  79.8  83.2  81.7  85.6  89.5  90.7  85.3  87.4  90.8  79.8                      
1951-10-15T06:00:00+00:00 90.7  88.5  79.0  82.7  81.7  86.2  91.1  90.7  85.0  87.4  94.6  78.2                      
1951-10-15T09:00:00+00:00 90.7  85.8  76.6  80.6  79.6  85.2  90.6  89.0  84.5  86.0  94.5  73.4                      
1951-10-15T12:00:00+00:00 90.2  85.1  74.6  78.9  77.4  83.0  87.5  87.9  82.8  84.4  90.6  69.6                      
1951-10-15T15:00:00+00:00 96.3  89.9  84.5  87.1  85.9  90.8  93.4  92.2  90.6  90.3  97.2  76.7                      
1951-10-15T18:00:00+00:00 100.0 100.0 100.0 100.0 100.0 100.0 100.0 100.0 100.0 100.0 100.0 95.7                      
1951-10-15T21:00:00+00:00 94.7  92.7  87.6  89.8  88.5  91.0  93.7  94.2  91.2  92.1  96.3  85.5                      
1951-10-16T00:00:00+00:00 93.3  88.7  81.4  84.6  83.5  86.9  91.5  91.6  87.4  88.7  96.2  77.7                      
1951-10-16T03:00:00+00:00 91.6  86.4  78.7  84.7  80.6  83.1  90.7  90.7  83.0  86.5  94.8  75.1                      
1951-10-16T06:00:00+00:00 90.2  86.3  77.4  83.5  79.8  81.7  89.7  90.5  81.4  85.9  93.0  74.5                      
1951-10-16T09:00:00+00:00 89.8  84.7  75.6  81.9  78.6  81.1  89.5  89.7  80.4  85.1  92.6  71.8                      
1951-10-16T12:00:00+00:00 96.8  93.3  89.4  94.1  92.7  94.2  96.4  95.1  93.1  94.9  97.0  81.3                      
1951-10-16T15:00:00+00:00 99.5  97.5  94.5  98.6  98.7  99.2  99.7  98.3  96.8  99.1  99.8  85.2                      
1951-10-16T18:00:00+00:00 99.2  99.2  95.4  99.4  99.5  99.2  99.6  99.6  97.8  99.6  99.3  87.6                      
1951-10-16T21:00:00+00:00 98.1  95.8  91.6  96.0  95.9  95.8  98.8  97.6  95.5  97.1  98.9  85.2                      
1951-10-17T00:00:00+00:00 98.8  100.0 96.1  100.0 98.4  97.7  100.0 100.0 99.2  98.9  100.0 93.5                      
1951-10-17T03:00:00+00:00 98.8  94.2  90.0  90.4  90.9  94.5  95.2  94.8  91.3  91.1  97.9  90.8                      
1951-10-17T06:00:00+00:00 92.4  91.7  80.3  80.8  85.0  87.2  89.3  92.0  78.0  85.4  84.5  84.5                      
1951-10-17T09:00:00+00:00 88.7  89.4  76.9  77.3  79.9  83.6  86.1  89.7  74.6  80.4  74.9  80.2                      
1951-10-17T12:00:00+00:00 85.7  88.0  72.4  72.8  77.3  81.1  84.6  88.9  69.1  77.9  70.3  75.3                      
1951-10-17T15:00:00+00:00 84.5  85.3  67.4  67.8  74.4  78.5  83.5  87.5  64.5  75.1  68.7  70.6                      
1951-10-17T18:00:00+00:00 86.1  88.6  72.3  72.8  78.2  81.0  85.2  89.9  71.0  78.8  70.5  75.5                      
1951-10-17T21:00:00+00:00 86.6  89.3  74.7  75.2  78.8  81.7  85.5  89.8  73.6  79.3  71.7  79.2                      
1951-10-18T00:00:00+00:00 86.5  88.5  72.9  73.4  78.1  81.0  85.2  89.7  71.8  78.6  71.5  76.7                      
1951-10-18T03:00:00+00:00 87.1  91.9  78.6  79.3  81.2  82.9  85.1  92.5  78.7  81.7  68.4  86.3                      
1951-10-18T06:00:00+00:00 92.2  92.5  81.6  82.3  81.2  84.7  85.8  92.6  82.8  81.6  74.2  89.2                      
1951-10-18T09:00:00+00:00 89.4  91.3  80.2  80.9  80.1  83.6  85.7  91.1  81.3  80.6  71.8  87.0                      
1951-10-18T12:00:00+00:00 91.5  91.5  79.7  80.3  80.4  84.6  85.7  90.7  81.5  80.9  71.3  85.1                      
1951-10-18T15:00:00+00:00 91.4  93.2  81.1  81.8  81.9  85.6  85.2  92.3  81.2  82.4  70.8  87.8                      
1951-10-18T18:00:00+00:00 90.0  93.6  80.8  81.5  82.9  85.9  86.2  93.4  80.0  83.4  70.5  87.9                      
1951-10-18T21:00:00+00:00 86.1  91.8  75.5  76.2  81.0  83.2  85.6  92.7  74.5  81.5  69.3  81.5                      
1951-10-19T00:00:00+00:00 83.6  88.7  71.5  72.2  79.7  82.0  86.1  90.7  71.2  80.2  68.1  75.6                      
1951-10-19T03:00:00+00:00 87.5  77.4  56.2  55.3  77.9  85.1  84.5  87.5  52.6  69.5  71.9  61.9                      
1951-10-19T06:00:00+00:00 86.8  73.5  54.0  53.1  74.6  82.7  82.3  83.0  50.8  66.2  73.7  58.9                      
1951-10-19T09:00:00+00:00 87.1  69.9  51.2  50.3  72.2  80.3  80.0  79.4  48.8  63.8  72.3  55.6                      
1951-10-19T12:00:00+00:00 87.9  65.9  48.5  47.6  69.3  79.9  79.4  75.2  46.6  60.9  74.2  51.4                      
1951-10-19T15:00:00+00:00 95.1  68.5  50.7  49.8  71.0  82.0  80.0  77.4  49.3  62.6  78.4  50.7                      
1951-10-19T18:00:00+00:00 84.9  66.6  46.4  45.5  68.9  77.2  76.9  76.1  42.9  60.5  71.5  49.9                      
1951-10-19T21:00:00+00:00 83.4  63.6  47.4  46.5  68.0  76.9  76.5  73.2  45.1  59.6  69.2  49.8                      
1951-10-20T00:00:00+00:00 86.5  59.2  47.6  46.7  65.2  77.2  76.2  68.6  47.3  56.8  73.7  46.6                      
1951-10-20T03:00:00+00:00 85.2  59.4  48.0  46.7  66.3  78.9  77.1  66.7  48.2  53.7  77.9  45.5                      
1951-10-20T06:00:00+00:00 86.5  59.2  47.3  46.1  65.6  78.2  76.9  67.7  47.3  52.9  81.8  44.9                      
1951-10-20T09:00:00+00:00 89.6  56.1  46.3  45.0  63.5  76.9  75.1  64.2  47.6  50.8  83.9  42.9                      
1951-10-20T12:00:00+00:00 89.2  58.7  47.7  46.4  66.5  79.4  76.6  65.5  48.5  53.9  79.5  45.3                      
1951-10-20T15:00:00+00:00 94.8  62.5  53.3  52.1  72.7  85.0  84.2  72.0  54.7  60.1  85.4  50.4                      
1951-10-20T18:00:00+00:00 89.1  56.9  46.0  44.7  69.6  80.5  80.6  66.7  46.6  57.0  81.3  43.2                      
1951-10-20T21:00:00+00:00 83.4  55.7  45.0  43.7  71.7  82.9  87.2  66.4  44.5  59.0  84.6  40.6                      
1951-10-21T00:00:00+00:00 84.0  53.2  44.2  43.0  69.0  82.2  87.2  63.9  44.3  56.3  90.0  38.8                      
1951-10-21T03:00:00+00:00 85.5  56.6  47.2  46.9  72.2  85.0  89.8  69.3  47.8  61.7  92.1  44.7                      
1951-10-21T06:00:00+00:00 84.6  57.7  46.7  46.4  70.9  82.8  86.0  69.5  47.4  60.4  86.5  45.3                      
1951-10-21T09:00:00+00:00 88.3  64.3  51.2  50.9  75.7  86.6  88.1  75.7  52.0  65.2  85.3  50.5                      
1951-10-21T12:00:00+00:00 88.6  61.4  47.2  46.9  67.5  78.9  78.5  70.3  47.7  57.0  85.0  49.1                      
1951-10-21T15:00:00+00:00 100.0 65.2  53.8  53.5  74.4  88.2  88.6  77.6  56.4  63.9  98.4  51.6                      
1951-10-21T18:00:00+00:00 92.5  62.5  46.4  46.1  67.6  79.3  80.5  74.0  46.9  57.2  92.8  48.2                      
1951-10-21T21:00:00+00:00 85.9  65.6  47.4  47.2  68.2  78.4  78.8  76.0  46.3  57.7  85.2  53.2                      
1951-10-22T00:00:00+00:00 85.2  68.3  51.2  50.9  69.7  78.9  78.1  77.4  50.7  59.2  79.6  58.2                      
1951-10-22T03:00:00+00:00 84.2  79.6  63.8  60.1  73.4  82.1  81.3  84.9  66.8  67.2  75.7  66.9                      
1951-10-22T06:00:00+00:00 89.1  86.2  69.1  65.4  79.4  87.1  85.3  91.2  72.2  73.2  76.4  72.9                      
1951-10-22T09:00:00+00:00 90.6  82.2  66.3  62.7  76.2  85.8  84.3  87.5  71.1  70.0  77.9  68.9                      
1951-10-22T12:00:00+00:00 91.3  75.1  60.2  56.6  72.9  84.9  84.5  81.2  64.9  66.7  82.8  57.5                      
1951-10-22T15:00:00+00:00 95.7  76.2  59.9  56.3  72.6  84.7  85.1  82.4  64.8  66.4  88.6  56.8                      
1951-10-22T18:00:00+00:00 97.9  82.4  64.5  60.8  75.5  86.3  85.9  88.9  68.5  69.3  90.4  65.1                      
1951-10-22T21:00:00+00:00 87.1  76.7  58.1  54.4  71.3  80.6  80.3  83.9  61.0  65.1  79.6  60.7                      
1951-10-23T00:00:00+00:00 81.5  74.1  56.7  53.0  69.0  78.0  77.6  80.0  59.7  62.8  72.7  60.6                      
1951-10-23T03:00:00+00:00 85.1  69.5  57.3  55.8  70.9  81.3  77.8  76.9  64.9  61.5  71.7  61.7                      
1951-10-23T06:00:00+00:00 85.2  67.1  54.1  52.6  69.2  79.4  75.8  75.4  62.6  59.9  69.5  57.4                      
1951-10-23T09:00:00+00:00 85.0  69.6  53.7  52.2  70.6  80.2  76.7  77.3  61.2  61.2  69.5  56.8                      
1951-10-23T12:00:00+00:00 87.2  69.4  54.8  53.3  69.8  80.9  76.8  76.9  62.0  60.4  74.3  55.7                      
1951-10-23T15:00:00+00:00 93.8  71.7  58.7  57.2  71.8  84.7  80.3  79.0  67.2  62.5  83.0  57.5                      
1951-10-23T18:00:00+00:00 100.0 78.4  66.5  65.1  78.4  90.7  85.9  86.7  76.0  69.1  89.8  65.7                      
1951-10-23T21:00:00+00:00 93.2  73.4  59.4  57.9  76.4  86.1  83.0  83.0  67.2  67.0  81.7  59.4                      
1951-10-24T00:00:00+00:00 89.3  65.4  53.6  52.1  71.7  81.2  80.4  76.7  62.0  62.3  79.0  54.0                      
1951-10-24T03:00:00+00:00 89.5  59.8  48.6  48.4  67.4  79.8  77.6  71.5  55.4  54.3  83.2  51.3                      
1951-10-24T06:00:00+00:00 86.4  57.4  46.3  46.1  64.4  76.8  74.0  68.2  53.4  51.2  78.3  49.3                      
1951-10-24T09:00:00+00:00 85.3  56.7  45.0  44.8  63.8  75.9  73.9  68.1  52.5  50.7  76.6  48.0                      
1951-10-24T12:00:00+00:00 91.7  63.0  51.0  50.8  71.3  85.3  82.5  74.4  57.8  58.1  84.6  50.4                      
1951-10-24T15:00:00+00:00 99.1  67.9  55.3  55.1  75.1  89.9  86.9  79.5  62.8  61.9  91.3  53.5                      
1951-10-24T18:00:00+00:00 97.4  72.6  57.8  57.5  80.2  92.7  90.9  85.2  63.9  67.0  91.8  57.4                      
1951-10-24T21:00:00+00:00 85.0  57.3  43.4  43.2  65.1  78.4  77.0  68.8  49.3  51.9  80.8  44.8                      
1951-10-25T00:00:00+00:00 78.2  60.2  43.4  43.2  63.9  75.1  72.6  69.4  46.9  50.7  72.8  49.5                      
1951-10-25T03:00:00+00:00 80.7  67.5  46.7  46.8  67.4  76.5  71.1  72.4  40.4  55.8  56.2  55.0                      
1951-10-25T06:00:00+00:00 83.8  75.7  53.5  53.5  73.2  81.0  73.1  79.5  45.5  61.6  56.2  64.2                      
1951-10-25T09:00:00+00:00 82.1  77.5  53.8  53.9  75.2  81.7  73.0  81.9  44.7  63.6  52.5  66.5                      
1951-10-25T12:00:00+00:00 84.5  68.6  46.2  46.3  67.2  75.7  68.4  73.7  39.4  55.7  57.8  54.9                      
1951-10-25T15:00:00+00:00 78.4  69.6  45.9  45.9  67.8  74.8  67.8  75.5  39.0  56.2  47.8  55.3                      
1951-10-25T18:00:00+00:00 78.6  73.8  49.9  49.9  71.1  77.8  70.2  79.1  42.0  59.5  48.2  61.6                      
1951-10-25T21:00:00+00:00 77.6  73.2  49.0  49.0  70.7  76.8  70.1  79.8  40.8  59.1  47.9  60.7                      
1951-10-26T00:00:00+00:00 80.0  74.6  52.9  52.9  72.7  78.8  72.1  81.9  46.0  61.1  48.4  63.9                      
1951-10-26T03:00:00+00:00 81.6  80.9  57.4  57.6  73.5  81.7  74.4  87.2  54.3  64.8  49.9  68.9                      
1951-10-26T06:00:00+00:00 81.4  81.2  57.4  57.6  74.1  82.3  75.1  87.7  53.4  65.4  51.5  68.5                      
1951-10-26T09:00:00+00:00 82.1  80.7  55.9  56.2  73.5  81.9  74.7  86.9  52.0  64.7  52.8  66.6                      
1951-10-26T12:00:00+00:00 83.4  78.3  51.8  52.1  70.2  79.4  72.8  85.0  48.9  61.4  52.1  60.5                      
1951-10-26T15:00:00+00:00 84.9  75.8  50.2  50.5  68.4  78.2  72.4  82.4  48.6  59.7  53.4  57.7                      
1951-10-26T18:00:00+00:00 84.9  80.2  54.8  55.0  72.6  80.5  74.3  87.4  52.5  63.8  52.5  64.5                      
1951-10-26T21:00:00+00:00 88.0  83.4  58.5  58.7  75.9  83.9  77.1  90.3  56.2  67.1  55.2  68.3                      
1951-10-27T00:00:00+00:00 87.9  86.8  60.8  61.1  79.6  86.6  79.9  93.9  57.7  70.9  54.6  71.1                      
1951-10-27T03:00:00+00:00 87.5  81.5  57.2  58.4  79.0  85.1  76.4  89.4  55.0  68.2  57.0  67.5                      
1951-10-27T06:00:00+00:00 84.7  77.8  53.7  54.9  75.5  81.7  73.4  86.1  51.7  64.7  55.7  63.5                      
1951-10-27T09:00:00+00:00 81.7  75.8  52.0  53.3  72.3  79.7  70.6  82.2  50.5  61.5  51.5  61.3                      
1951-10-27T12:00:00+00:00 81.9  67.1  46.0  47.2  65.9  74.8  66.2  73.8  46.0  55.1  53.4  52.7                      
1951-10-27T15:00:00+00:00 79.2  64.0  42.4  43.6  63.2  72.1  63.7  70.7  42.4  52.4  49.1  48.7                      
1951-10-27T18:00:00+00:00 76.8  63.7  43.8  45.0  63.2  72.2  63.7  70.5  44.0  52.4  46.6  51.0                      
1951-10-27T21:00:00+00:00 76.3  66.3  45.6  46.8  65.0  73.7  65.1  73.2  45.0  54.2  47.6  53.1                      
1951-10-28T00:00:00+00:00 75.9  62.5  43.7  44.9  62.7  72.0  63.4  69.4  43.8  51.8  47.1  50.7                      
1951-10-28T03:00:00+00:00 69.4  61.8  42.1  39.5  53.2  64.7  48.2  67.4  34.6  47.8  37.1  51.6                      
1951-10-28T06:00:00+00:00 68.1  60.8  41.3  38.6  52.4  63.8  47.0  66.6  33.7  47.1  35.7  51.2                      
1951-10-28T09:00:00+00:00 69.2  61.3  40.3  37.7  52.9  63.7  47.8  67.8  32.8  47.5  36.6  49.6                      
1951-10-28T12:00:00+00:00 72.6  59.3  39.7  37.0  51.0  63.2  46.8  65.2  32.7  45.7  40.7  47.4                      
1951-10-28T15:00:00+00:00 76.0  58.3  39.4  36.8  49.9  63.0  46.9  64.2  33.1  44.6  46.6  46.2                      
1951-10-28T18:00:00+00:00 73.8  62.3  42.2  39.5  52.7  64.4  47.9  67.7  34.9  47.4  41.5  51.5                      
1951-10-28T21:00:00+00:00 69.9  58.8  40.0  37.3  51.7  63.3  47.4  65.0  32.9  46.4  37.9  49.1                      
1951-10-29T00:00:00+00:00 67.7  57.2  38.2  35.5  49.9  61.7  46.2  63.5  31.4  44.6  36.6  46.8                      
1951-10-29T03:00:00+00:00 66.9  59.6  41.1  37.6  50.3  60.7  46.8  64.1  30.9  43.1  36.3  49.2                      
1951-10-29T06:00:00+00:00 68.3  61.2  42.3  38.8  51.5  61.7  47.7  65.6  32.1  44.3  37.2  50.9                      
1951-10-29T09:00:00+00:00 67.0  58.5  38.9  35.4  49.2  59.8  46.6  63.6  28.6  42.0  37.9  46.6                      
1951-10-29T12:00:00+00:00 72.3  58.6  39.0  35.5  48.5  60.4  47.5  63.7  29.1  41.3  46.1  44.5                      
1951-10-29T15:00:00+00:00 72.6  57.0  37.4  33.9  46.9  59.3  45.4  62.3  28.1  39.7  41.3  42.9                      
1951-10-29T18:00:00+00:00 69.9  59.1  36.2  32.7  48.8  59.4  46.6  65.0  25.6  41.5  39.8  43.3                      
1951-10-29T21:00:00+00:00 65.4  54.8  33.3  29.7  47.1  57.8  46.2  62.3  23.1  39.8  38.5  38.7                      
1951-10-30T00:00:00+00:00 65.3  47.0  31.3  27.8  43.2  56.0  44.9  55.1  22.9  36.0  41.8  34.4                      
1951-10-30T03:00:00+00:00 65.7  52.2  33.3  29.2  45.3  51.4  45.0  54.0  26.0  38.3  42.3  39.9                      
1951-10-30T06:00:00+00:00 65.2  47.2  30.2  26.0  42.5  49.4  43.4  49.4  23.5  35.5  42.8  35.1                      
1951-10-30T09:00:00+00:00 65.5  46.7  29.1  25.0  41.8  48.7  42.3  48.3  22.7  34.8  41.7  34.4                      
1951-10-30T12:00:00+00:00 72.3  48.6  32.7  28.6  41.4  50.7  43.8  48.7  26.1  34.5  52.5  36.2                      
1951-10-30T15:00:00+00:00 76.8  55.0  36.9  32.8  45.5  53.6  45.7  55.1  29.6  38.5  53.6  41.6                      
1951-10-30T18:00:00+00:00 72.0  58.9  39.1  35.0  48.1  53.5  45.3  59.3  30.2  41.1  45.1  47.6                      
1951-10-30T21:00:00+00:00 67.5  60.8  41.0  36.8  50.0  54.6  46.5  61.3  32.1  43.0  39.4  50.5                      
1951-10-31T00:00:00+00:00 63.3  55.3  34.5  30.3  45.8  50.9  44.0  57.0  25.0  38.8  39.0  42.9                      
1951-10-31T03:00:00+00:00 52.2  50.9  32.7  30.0  46.1  47.8  39.9  53.9  21.3  39.0  30.2  39.6                      
1951-10-31T06:00:00+00:00 51.4  53.3  33.0  30.3  47.5  48.5  41.0  55.8  21.4  40.4  29.3  39.6                      
1951-10-31T09:00:00+00:00 55.7  50.8  33.5  30.8  46.3  49.2  41.8  53.1  23.5  39.2  35.1  38.4                      
1951-10-31T12:00:00+00:00 59.6  46.1  32.3  29.6  42.1  47.4  37.3  47.1  24.0  35.0  34.2  36.3                      
1951-10-31T15:00:00+00:00 63.6  48.3  33.8  31.1  43.7  49.3  38.7  49.0  25.7  36.6  36.1  36.9                      
1951-10-31T18:00:00+00:00 61.2  42.0  29.9  27.2  41.8  47.6  38.4  44.9  21.8  34.7  36.5  32.0                      
1951-10-31T21:00:00+00:00 52.0  35.9  24.8  22.1  37.3  42.3  34.5  38.9  16.5  30.2  30.4  27.6                      
1951-11-01T00:00:00+00:00 50.6  36.8  26.5  23.8  39.1  43.8  36.6  40.8  18.5  32.0  29.0  29.4                      
1951-11-01T03:00:00+00:00 45.2  38.1  25.8  20.9  34.5  35.4  37.9  42.7  17.2  29.6  30.3  26.3                      
1951-11-01T06:00:00+00:00 43.1  37.5  24.0  19.0  33.0  33.2  35.8  41.7  14.4  28.0  29.8  25.4                      
1951-11-01T09:00:00+00:00 41.3  37.1  22.9  17.9  32.3  31.9  34.2  40.8  13.2  27.3  25.9  25.0                      
1951-11-01T12:00:00+00:00 46.7  38.3  23.4  18.5  32.7  32.8  34.8  41.4  13.5  27.8  31.8  25.1                      
1951-11-01T15:00:00+00:00 43.0  41.1  24.9  20.0  33.9  32.7  33.7  44.0  14.1  29.0  27.1  28.1                      
1951-11-01T18:00:00+00:00 39.9  43.0  24.8  19.9  35.4  33.0  34.2  45.6  13.3  30.4  23.0  28.9                      
1951-11-01T21:00:00+00:00 37.6  41.4  23.5  18.6  35.0  32.0  33.9  44.8  12.4  30.1  20.2  27.1                      
1951-11-02T00:00:00+00:00 40.2  39.8  22.8  17.9  33.6  31.5  32.4  42.8  12.5  28.7  21.5  25.9                      
1951-11-02T03:00:00+00:00 49.2  39.2  22.2  21.3  34.1  39.0  33.7  40.0  16.4  26.8  28.9  27.1                      
1951-11-02T06:00:00+00:00 51.4  36.2  22.2  21.3  32.9  39.9  36.1  38.3  17.3  25.7  36.6  25.0                      
1951-11-02T09:00:00+00:00 54.5  36.0  21.9  21.1  32.9  40.8  37.9  37.5  17.0  25.7  43.4  24.5                      
1951-11-02T12:00:00+00:00 59.9  40.4  25.4  24.6  35.7  43.0  38.4  41.3  19.9  28.5  44.6  29.2                      
1951-11-02T15:00:00+00:00 62.9  44.5  29.3  28.5  41.7  48.9  44.8  46.8  24.3  34.4  47.1  32.0                      
1951-11-02T18:00:00+00:00 63.1  46.1  30.1  29.2  42.5  49.6  46.3  48.3  24.2  35.3  50.5  33.5                      
1951-11-02T21:00:00+00:00 62.7  54.8  36.9  36.1  44.5  49.6  43.3  52.8  29.3  37.3  47.2  45.4                      
1951-11-03T00:00:00+00:00 70.3  65.0  45.7  44.8  52.3  56.3  48.0  61.5  37.2  45.0  52.4  57.0                      
1951-11-03T03:00:00+00:00 80.2  69.7  52.7  51.4  62.1  75.0  55.2  75.9  51.6  56.8  47.7  62.8                      
1951-11-03T06:00:00+00:00 78.7  71.5  53.2  52.0  64.6  77.4  57.7  77.2  51.7  59.2  45.4  64.1                      
1951-11-03T09:00:00+00:00 68.1  61.0  43.3  42.1  52.1  66.2  46.1  64.5  42.2  46.7  37.0  51.2                      
1951-11-03T12:00:00+00:00 61.4  50.7  33.4  32.2  42.7  57.9  38.4  56.4  33.3  37.4  28.1  40.8                      
1951-11-03T15:00:00+00:00 63.1  58.4  38.6  37.4  50.2  62.3  44.0  64.4  37.7  44.9  28.7  46.9                      
1951-11-03T18:00:00+00:00 65.0  62.0  42.6  41.4  53.4  65.3  47.7  69.3  42.1  48.1  32.6  50.0                      
1951-11-03T21:00:00+00:00 65.4  63.7  46.4  45.2  54.6  66.7  47.2  69.6  45.2  49.3  31.9  56.6                      
1951-11-04T00:00:00+00:00 68.8  66.1  48.0  46.7  57.9  69.1  50.4  72.8  47.7  52.6  33.5  58.1                      
1951-11-04T03:00:00+00:00 78.8  70.6  48.6  50.4  62.6  73.2  60.7  74.2  61.4  55.6  41.0  63.2                      
1951-11-04T06:00:00+00:00 83.9  73.0  52.8  54.6  65.4  77.0  64.6  77.3  67.3  58.4  46.4  67.6                      
1951-11-04T09:00:00+00:00 84.7  72.7  53.1  54.9  67.1  79.9  67.9  77.8  67.0  60.1  50.4  67.1                      
1951-11-04T12:00:00+00:00 84.2  68.5  49.9  51.6  62.7  77.3  63.8  72.1  63.0  55.7  49.4  63.1                      
1951-11-04T15:00:00+00:00 88.9  73.2  55.2  57.0  68.4  82.7  70.0  77.5  70.1  61.5  54.4  67.5                      
1951-11-04T18:00:00+00:00 92.4  77.6  60.6  62.4  76.1  90.4  79.4  84.3  75.9  69.1  61.2  72.0                      
1951-11-04T21:00:00+00:00 97.7  80.2  64.4  66.1  79.4  94.5  83.9  87.3  80.6  72.4  70.3  74.5                      
1951-11-05T00:00:00+00:00 100.0 81.8  65.5  67.3  82.6  97.4  88.0  89.7  81.9  75.6  74.2  73.9                      
1951-11-05T03:00:00+00:00 92.5  86.6  79.7  82.4  84.9  90.1  92.6  92.7  85.4  85.9  89.0  83.6                      
1951-11-05T06:00:00+00:00 94.6  88.4  81.9  84.6  87.8  93.3  96.0  95.1  87.6  88.8  92.9  84.9                      
1951-11-05T09:00:00+00:00 97.3  91.9  85.8  88.5  92.2  97.2  99.3  98.7  91.5  93.2  94.3  87.8                      
1951-11-05T12:00:00+00:00 98.3  91.3  84.8  87.5  91.2  96.3  97.3  98.2  90.7  92.3  92.8  87.6                      
1951-11-05T15:00:00+00:00 100.0 89.2  84.3  87.0  87.8  94.9  95.5  95.7  90.1  88.8  96.8  87.7                      
1951-11-05T18:00:00+00:00 94.7  86.4  79.6  82.3  80.6  86.7  87.4  91.4  84.3  81.7  91.7  86.7                      
1951-11-05T21:00:00+00:00 87.8  83.9  75.2  77.9  75.5  80.0  80.1  87.3  79.2  76.5  81.6  85.2                      
1951-11-06T00:00:00+00:00 80.6  80.7  70.2  72.9  70.3  73.4  73.6  82.6  73.6  71.3  71.7  82.3                      
1951-11-06T03:00:00+00:00 82.1  75.3  53.1  55.6  68.5  77.5  62.9  81.4  58.7  60.5  45.1  70.1                      
1951-11-06T06:00:00+00:00 76.7  76.7  53.7  56.3  70.4  78.4  64.2  83.4  58.7  62.4  39.3  71.7                      
1951-11-06T09:00:00+00:00 76.8  76.0  52.8  55.4  68.8  76.8  62.7  82.7  57.7  60.8  39.2  70.8                      
1951-11-06T12:00:00+00:00 73.0  74.1  49.7  52.2  65.8  73.5  59.4  80.8  53.8  57.8  35.2  67.5                      
1951-11-06T15:00:00+00:00 71.3  73.1  45.7  48.2  65.0  72.5  59.3  80.1  49.6  57.0  35.0  62.8                      
1951-11-06T18:00:00+00:00 70.9  75.7  46.8  49.4  68.2  74.5  61.2  83.2  48.3  60.2  36.7  65.2                      
1951-11-06T21:00:00+00:00 69.6  74.6  45.3  47.9  67.2  73.4  60.8  82.0  46.7  59.3  36.5  63.3                      
1951-11-07T00:00:00+00:00 71.2  73.3  43.3  45.8  66.3  73.0  60.4  81.4  44.6  58.3  37.3  61.0                      
1951-11-07T03:00:00+00:00 76.8  67.9  42.8  45.9  60.6  73.1  59.3  74.7  49.9  52.3  45.2  61.2                      
1951-11-07T06:00:00+00:00 78.5  65.4  42.8  45.9  59.6  73.2  61.5  72.7  52.1  51.3  49.4  58.0                      
1951-11-07T09:00:00+00:00 82.9  69.5  48.6  51.7  63.8  77.6  64.7  76.3  58.4  55.5  50.8  62.5                      
1951-11-07T12:00:00+00:00 87.2  74.4  52.4  55.4  67.8  81.0  67.4  80.8  62.4  59.5  53.0  66.5                      
1951-11-07T15:00:00+00:00 91.6  78.2  56.6  59.7  73.2  86.0  72.4  84.7  66.5  64.9  55.8  70.3                      
1951-11-07T18:00:00+00:00 93.6  81.2  60.1  63.1  77.9  90.5  77.9  89.6  70.1  69.6  58.2  73.4                      
1951-11-07T21:00:00+00:00 94.6  80.3  57.7  60.7  79.1  90.9  79.7  90.2  67.6  70.8  59.1  69.8                      
1951-11-08T00:00:00+00:00 90.8  68.2  50.3  53.3  71.4  85.6  77.2  79.6  62.1  63.1  64.0  57.7                      
1951-11-08T03:00:00+00:00 87.9  55.1  43.4  46.4  63.3  77.2  78.9  72.1  62.3  55.9  79.0  46.8                      
1951-11-08T06:00:00+00:00 89.8  51.6  43.6  46.6  59.9  77.7  78.3  67.5  63.8  52.5  83.9  44.6                      
1951-11-08T09:00:00+00:00 89.9  60.1  48.5  51.5  64.5  81.1  79.6  73.7  67.1  57.1  80.6  51.4                      
1951-11-08T12:00:00+00:00 87.8  61.7  46.7  49.7  63.4  78.5  74.0  72.5  64.6  56.0  67.7  50.8                      
1951-11-08T15:00:00+00:00 88.9  71.1  54.2  57.2  69.0  81.4  74.8  80.0  71.3  61.7  64.3  63.4                      
1951-11-08T18:00:00+00:00 97.2  83.2  68.4  71.4  86.1  98.7  93.1  96.3  86.4  78.7  78.6  75.0                      
1951-11-08T21:00:00+00:00 99.5  77.8  65.7  68.7  79.6  95.5  90.9  91.4  84.5  72.2  91.0  72.5                      
1951-11-09T00:00:00+00:00 91.6  72.6  57.1  60.1  70.2  84.6  80.1  84.0  71.4  62.9  82.5  68.4                      
1951-11-09T03:00:00+00:00 87.3  69.7  47.5  49.7  59.8  77.7  64.0  76.4  58.8  51.2  63.5  64.0                      
1951-11-09T06:00:00+00:00 85.2  74.1  47.4  49.6  65.0  78.6  66.5  81.5  57.0  56.3  55.1  65.0                      
1951-11-09T09:00:00+00:00 83.6  67.2  37.3  39.5  59.4  75.8  64.1  76.7  46.5  50.8  53.3  51.1                      
1951-11-09T12:00:00+00:00 83.6  52.3  30.8  33.0  47.4  72.7  57.3  64.6  43.1  38.8  51.7  42.3                      
1951-11-09T15:00:00+00:00 87.6  60.8  42.9  45.1  56.3  77.8  65.2  69.3  59.7  47.7  61.7  51.5                      
1951-11-09T18:00:00+00:00 94.1  80.4  65.8  68.0  80.1  89.0  84.5  87.9  84.5  71.4  80.9  73.6                      
1951-11-09T21:00:00+00:00 99.0  93.1  79.8  81.9  96.4  98.2  98.1  99.0  97.0  87.8  97.0  84.4                      
1951-11-10T00:00:00+00:00 100.0 95.0  83.0  85.2  98.8  100.0 100.0 100.0 100.0 90.1  100.0 86.3                      
1951-11-10T03:00:00+00:00 99.6  99.8  99.2  99.7  99.3  99.7  99.4  99.6  99.1  99.6  98.7  99.9                      
1951-11-10T06:00:00+00:00 99.9  100.0 99.9  100.0 99.8  99.9  99.9  99.8  99.8  99.9  99.7  100.0                     
1951-11-10T09:00:00+00:00 100.0 100.0 100.0 100.0 100.0 100.0 100.0 100.0 100.0 100.0 100.0 99.9                      
1951-11-10T12:00:00+00:00 99.9  99.4  98.8  99.5  98.7  99.6  99.6  99.9  98.7  99.3  99.7  99.4                      
1951-11-10T15:00:00+00:00 98.9  96.1  92.4  97.0  90.4  97.3  96.9  97.6  92.6  94.3  97.7  97.5                      
1951-11-10T18:00:00+00:00 98.1  93.5  87.1  95.0  82.9  95.3  94.4  95.6  87.1  89.9  96.0  95.8                      
1951-11-10T21:00:00+00:00 97.5  92.1  85.1  94.2  79.8  94.8  93.7  94.7  83.7  88.0  95.8  95.2                      
1951-11-11T00:00:00+00:00 97.1  91.9  83.9  93.8  79.3  94.4  93.2  94.5  82.0  87.7  95.3  95.3                      
1951-11-11T03:00:00+00:00 93.8  85.2  69.8  70.3  82.9  91.1  86.7  91.3  84.7  79.4  79.2  77.6                      
1951-11-11T06:00:00+00:00 95.1  84.6  69.4  69.9  81.0  89.0  83.8  90.3  84.8  77.5  76.5  76.2                      
1951-11-11T09:00:00+00:00 94.3  83.1  66.1  66.6  78.3  86.3  80.6  88.2  82.0  74.8  73.1  72.6                      
1951-11-11T12:00:00+00:00 86.2  77.7  59.6  60.1  73.3  80.5  76.0  83.1  72.8  69.8  69.4  65.9                      
1951-11-11T15:00:00+00:00 92.2  79.7  62.7  63.2  73.6  82.3  76.4  83.7  77.2  70.2  72.4  69.0                      
1951-11-11T18:00:00+00:00 96.6  74.4  60.7  61.2  74.0  83.4  77.4  80.4  77.2  70.5  76.2  65.4                      
1951-11-11T21:00:00+00:00 89.3  68.9  55.5  56.0  75.8  84.0  83.6  77.9  71.8  72.3  75.3  57.0                      
1951-11-12T00:00:00+00:00 90.4  73.9  60.9  61.4  77.8  87.8  87.0  82.1  77.9  74.4  77.7  63.4                      
1951-11-12T03:00:00+00:00 95.2  76.3  58.0  60.4  73.5  89.5  80.8  84.7  74.7  65.4  76.8  68.7                      
1951-11-12T06:00:00+00:00 93.9  78.3  56.6  59.0  73.5  88.1  78.6  86.3  71.7  65.5  73.8  69.7                      
1951-11-12T09:00:00+00:00 89.6  73.4  51.2  53.7  69.4  83.5  74.1  82.0  65.9  61.3  69.4  65.7                      
1951-11-12T12:00:00+00:00 86.9  70.0  50.4  52.8  64.4  80.3  68.0  76.4  65.2  56.4  65.5  65.0                      
1951-11-12T15:00:00+00:00 84.3  70.0  48.7  51.1  62.7  77.1  64.6  76.0  62.6  54.6  61.6  64.9                      
1951-11-12T18:00:00+00:00 82.3  68.2  46.7  49.2  60.5  74.8  62.2  73.9  60.5  52.5  59.3  63.4                      
1951-11-12T21:00:00+00:00 82.7  74.0  51.1  53.5  64.6  77.7  63.8  78.4  64.1  56.5  56.6  69.4                      
1951-11-13T00:00:00+00:00 85.5  76.8  53.9  56.3  67.8  80.7  66.5  81.8  67.1  59.7  57.6  72.2                      
1951-11-13T03:00:00+00:00 85.4  77.2  52.9  55.9  68.5  80.8  65.9  82.7  66.7  61.1  51.6  71.1                      
1951-11-13T06:00:00+00:00 84.4  77.4  52.0  55.0  69.3  81.1  67.1  83.9  65.6  62.0  51.3  70.3                      
1951-11-13T09:00:00+00:00 83.6  74.7  48.5  51.5  66.3  78.7  65.0  81.0  62.6  59.0  51.0  66.1                      
1951-11-13T12:00:00+00:00 86.5  67.5  44.9  48.0  59.6  75.0  61.3  73.3  60.6  52.3  54.9  59.1                      
1951-11-13T15:00:00+00:00 87.3  69.3  48.1  51.1  62.8  78.5  64.3  75.6  64.5  55.4  54.2  61.5                      
1951-11-13T18:00:00+00:00 89.1  72.2  51.5  54.5  67.2  82.2  68.2  79.2  67.7  59.9  55.7  63.7                      
1951-11-13T21:00:00+00:00 89.0  69.8  51.4  54.4  68.4  83.9  70.2  78.0  68.9  61.1  54.9  61.0                      
1951-11-14T00:00:00+00:00 89.4  71.0  52.8  55.8  72.1  87.1  74.9  80.1  70.1  64.8  57.6  60.9                      
1951-11-14T03:00:00+00:00 89.6  73.8  55.2  54.4  74.9  87.7  81.6  81.0  62.7  69.1  64.7  63.8                      
1951-11-14T06:00:00+00:00 92.0  71.1  53.6  52.9  74.5  88.2  83.1  79.5  62.3  68.7  68.6  60.9                      
1951-11-14T09:00:00+00:00 87.9  64.1  46.7  45.9  68.7  83.0  80.3  73.2  55.4  62.9  69.0  53.2                      
1951-11-14T12:00:00+00:00 85.2  56.5  42.0  41.2  60.6  76.3  72.3  64.5  51.7  54.8  65.2  47.2                      
1951-11-14T15:00:00+00:00 86.5  54.8  40.7  39.9  58.4  75.6  71.8  62.3  51.0  52.6  67.7  45.1                      
1951-11-14T18:00:00+00:00 82.6  52.0  36.5  35.7  57.6  73.2  70.5  60.5  46.3  51.8  64.4  42.6                      
1951-11-14T21:00:00+00:00 77.6  49.4  34.5  33.7  56.3  71.8  69.6  58.1  43.7  50.5  61.1  40.6                      
1951-11-15T00:00:00+00:00 73.6  43.2  28.3  27.5  48.9  65.2  63.4  51.8  37.8  43.1  59.6  34.1                      
1951-11-15T03:00:00+00:00 73.1  51.5  35.0  34.3  51.2  66.8  58.8  58.5  39.4  49.1  52.8  41.6                      
1951-11-15T06:00:00+00:00 76.1  56.6  39.9  39.3  58.5  73.5  65.4  64.5  44.5  56.5  53.6  45.3                      
1951-11-15T09:00:00+00:00 77.1  56.6  41.5  40.9  59.0  75.7  68.6  64.2  46.3  56.9  57.7  45.8                      
1951-11-15T12:00:00+00:00 77.6  51.9  38.7  38.1  48.5  68.1  57.5  56.2  44.4  46.5  57.6  43.5                      
1951-11-15T15:00:00+00:00 81.4  56.6  41.5  40.8  52.8  70.2  57.1  59.7  45.6  50.7  56.3  46.4                      
1951-11-15T18:00:00+00:00 75.4  54.9  40.2  39.6  52.3  70.2  58.8  58.5  43.5  50.3  54.6  45.5                      
1951-11-15T21:00:00+00:00 70.0  48.4  37.1  36.4  43.9  64.8  52.2  51.2  40.1  41.8  53.1  43.2                      
1951-11-16T00:00:00+00:00 66.2  48.9  36.0  35.4  42.0  62.0  47.1  50.3  36.5  40.0  48.3  44.0                      
1951-11-16T03:00:00+00:00 67.1  52.0  39.5  37.0  49.6  65.6  47.3  53.7  38.2  46.3  43.9  47.0                      
1951-11-16T06:00:00+00:00 67.1  51.8  39.3  36.9  49.4  65.2  47.1  53.3  38.0  46.1  43.9  46.8                      
1951-11-16T09:00:00+00:00 67.0  54.3  40.3  37.9  50.7  66.0  47.0  55.7  38.0  47.4  42.9  48.8                      
1951-11-16T12:00:00+00:00 64.1  46.5  31.7  29.3  44.3  58.8  44.3  49.8  32.7  41.0  39.2  40.8                      
1951-11-16T15:00:00+00:00 68.5  45.7  32.2  29.7  43.8  59.2  44.6  49.1  34.6  40.5  43.9  39.7                      
1951-11-16T18:00:00+00:00 70.1  48.2  35.1  32.7  46.7  61.9  46.7  51.7  38.1  43.4  43.7  42.0                      
1951-11-16T21:00:00+00:00 71.0  50.5  37.8  35.4  48.7  64.5  49.2  53.5  41.2  45.4  44.0  44.2                      
1951-11-17T00:00:00+00:00 72.6  49.4  38.0  35.5  47.9  64.4  49.8  52.4  41.8  44.6  48.5  43.7                      
1951-11-17T03:00:00+00:00 73.2  52.8  40.9  38.4  49.3  65.8  52.4  54.1  43.8  46.0  52.6  47.6                      
1951-11-17T06:00:00+00:00 71.9  52.1  39.8  37.4  49.3  65.8  52.7  53.2  42.3  45.9  52.5  46.0                      
1951-11-17T09:00:00+00:00 71.8  50.6  39.0  36.5  47.9  65.1  52.1  51.5  41.4  44.5  54.1  44.7                      
1951-11-17T12:00:00+00:00 71.9  47.5  35.8  33.4  46.1  63.5  50.4  49.2  38.7  42.8  52.6  41.6                      
1951-11-17T15:00:00+00:00 76.8  46.1  35.3  32.9  45.7  64.0  50.5  48.2  39.0  42.3  55.8  39.5                      
1951-11-17T18:00:00+00:00 70.5  46.2  32.5  30.1  45.4  61.4  48.0  48.3  34.9  42.0  48.1  38.5                      
1951-11-17T21:00:00+00:00 65.7  49.3  33.1  30.7  48.9  63.6  51.9  51.1  34.0  45.6  46.0  39.5                      
1951-11-18T00:00:00+00:00 65.0  44.6  29.0  26.5  44.3  58.8  48.3  46.6  30.6  40.9  47.4  36.3                      
1951-11-18T03:00:00+00:00 71.7  44.3  28.7  29.3  40.0  57.1  47.9  48.5  34.6  38.6  56.2  35.7                      
1951-11-18T06:00:00+00:00 78.0  50.1  34.7  35.2  46.9  63.7  54.6  55.6  40.9  45.4  61.3  41.1                      
1951-11-18T09:00:00+00:00 80.0  54.5  38.2  38.7  50.6  66.7  57.4  61.1  44.1  49.2  62.2  47.3                      
1951-11-18T12:00:00+00:00 87.2  61.3  45.1  45.7  55.7  73.6  62.7  64.8  51.0  54.3  70.3  53.4                      
1951-11-18T15:00:00+00:00 93.3  63.2  49.5  50.0  60.3  79.0  68.9  67.6  56.7  58.9  77.2  55.8                      
1951-11-18T18:00:00+00:00 98.6  65.6  52.6  53.1  66.9  85.2  77.4  73.5  59.4  65.4  87.1  56.2                      
1951-11-18T21:00:00+00:00 89.3  49.0  37.3  37.8  48.9  68.5  61.9  56.1  45.4  47.5  81.2  39.7                      
1951-11-19T00:00:00+00:00 80.9  43.9  28.8  29.3  41.9  60.1  55.3  50.7  35.7  40.4  76.8  32.9                      
1951-11-19T03:00:00+00:00 74.2  45.7  31.4  29.2  43.6  59.8  53.6  50.7  32.5  40.7  76.1  39.3                      
1951-11-19T06:00:00+00:00 68.7  47.0  29.9  27.8  43.6  57.5  51.3  51.9  29.6  40.7  70.1  39.8                      
1951-11-19T09:00:00+00:00 66.9  50.2  31.8  29.6  47.8  60.2  52.9  54.8  30.4  44.9  66.3  42.9                      
1951-11-19T12:00:00+00:00 77.4  51.3  36.9  34.7  50.6  67.1  59.0  54.3  36.5  47.8  77.1  43.6                      
1951-11-19T15:00:00+00:00 85.9  48.6  38.5  36.4  51.0  70.3  62.6  53.4  40.5  48.1  84.0  42.4                      
1951-11-19T18:00:00+00:00 82.8  49.4  36.2  34.1  49.8  67.3  61.1  54.3  37.7  46.9  84.1  41.5                      
1951-11-19T21:00:00+00:00 73.7  49.0  33.3  31.1  47.5  62.1  54.9  53.5  33.4  44.6  71.6  41.5                      
1951-11-20T00:00:00+00:00 65.9  48.6  30.8  28.7  47.0  59.9  52.1  53.6  30.0  44.1  60.9  40.4                      
1951-11-20T03:00:00+00:00 66.0  47.0  30.3  29.0  46.4  59.8  52.8  52.7  31.4  44.3  55.4  39.1                      
1951-11-20T06:00:00+00:00 65.3  44.3  28.5  27.2  43.7  57.8  50.5  49.7  30.2  41.6  54.2  36.9                      
1951-11-20T09:00:00+00:00 63.9  48.2  32.4  31.1  47.7  61.0  52.6  53.2  33.5  45.6  49.6  41.8                      
1951-11-20T12:00:00+00:00 72.9  49.8  36.3  35.0  50.6  66.3  57.0  53.7  38.3  48.6  58.6  42.1                      
1951-11-20T15:00:00+00:00 78.0  48.2  36.5  35.2  48.0  66.0  57.0  52.2  39.4  46.0  64.9  41.0                      
1951-11-20T18:00:00+00:00 76.5  50.2  37.7  36.4  49.9  66.6  58.4  54.5  40.6  47.9  64.3  43.4                      
1951-11-20T21:00:00+00:00 68.8  52.0  39.0  37.7  50.7  65.8  56.8  56.2  40.9  48.6  53.4  46.8                      
1951-11-21T00:00:00+00:00 69.0  52.7  40.6  39.4  50.3  66.1  56.0  56.9  43.1  48.2  52.3  49.0                      
1951-11-21T03:00:00+00:00 69.0  47.3  37.6  38.3  46.9  63.5  51.9  51.1  42.4  45.3  44.2  42.1                      
1951-11-21T06:00:00+00:00 67.8  45.6  35.9  36.6  45.1  61.8  50.0  49.1  40.9  43.5  41.6  41.1                      
1951-11-21T09:00:00+00:00 67.1  46.1  35.2  35.9  45.0  61.7  50.3  49.8  39.7  43.3  41.6  40.7                      
1951-11-21T12:00:00+00:00 65.0  49.4  33.0  33.7  44.4  59.3  47.6  50.8  35.7  42.8  39.1  40.5                      
1951-11-21T15:00:00+00:00 64.7  52.8  34.7  35.5  46.0  59.4  46.5  53.9  36.6  44.4  36.6  43.7                      
1951-11-21T18:00:00+00:00 66.6  58.3  39.9  40.6  51.3  63.6  49.7  59.4  41.4  49.6  35.4  49.6                      
1951-11-21T21:00:00+00:00 68.0  59.5  41.9  42.6  52.9  65.2  51.9  61.1  44.4  51.2  35.6  51.2                      
1951-11-22T00:00:00+00:00 71.1  64.0  47.1  47.9  58.0  69.7  56.8  67.3  49.2  56.4  39.7  56.6                      
1951-11-22T03:00:00+00:00 72.7  61.7  44.1  47.2  56.0  71.8  60.0  65.9  53.3  56.2  50.4  54.5                      
1951-11-22T06:00:00+00:00 73.3  56.2  39.6  42.6  50.5  67.1  56.1  60.7  50.1  50.7  51.8  51.3                      
1951-11-22T09:00:00+00:00 77.2  58.8  40.7  43.8  52.3  69.7  58.2  63.3  50.8  52.5  56.2  52.8                      
1951-11-22T12:00:00+00:00 77.4  54.5  38.5  41.5  48.0  67.3  54.6  56.3  49.8  48.2  55.3  48.4                      
1951-11-22T15:00:00+00:00 83.4  55.9  42.1  45.2  51.4  71.7  58.8  58.6  54.8  51.6  58.2  49.1                      
1951-11-22T18:00:00+00:00 85.9  61.8  47.1  50.1  58.4  77.0  65.1  66.4  58.8  58.6  61.6  54.7                      
1951-11-22T21:00:00+00:00 83.7  59.8  44.8  47.8  55.8  74.5  62.6  65.2  56.0  56.0  61.1  53.5                      
1951-11-23T00:00:00+00:00 79.9  52.8  38.7  41.7  49.1  68.4  57.1  58.3  50.5  49.3  58.8  47.4                      
1951-11-23T03:00:00+00:00 78.2  48.4  33.4  36.0  44.3  64.3  54.0  54.2  46.0  43.9  54.8  43.9                      
1951-11-23T06:00:00+00:00 76.6  47.4  32.1  34.7  42.2  62.4  51.5  51.9  44.7  41.8  52.6  43.1                      
1951-11-23T09:00:00+00:00 75.4  49.6  32.7  35.3  43.0  62.6  51.9  53.2  44.9  42.6  51.4  45.2                      
1951-11-23T12:00:00+00:00 80.6  54.7  36.8  39.5  47.9  67.8  56.3  57.8  48.8  47.5  55.7  46.7                      
1951-11-23T15:00:00+00:00 88.2  62.0  45.5  48.1  56.3  75.8  63.0  65.1  58.0  55.8  58.5  54.1                      
1951-11-23T18:00:00+00:00 93.9  73.4  55.5  58.1  68.7  86.1  73.3  78.5  66.7  68.3  63.2  64.3                      
1951-11-23T21:00:00+00:00 93.2  77.2  57.6  60.2  71.1  86.5  74.7  82.9  68.7  70.7  61.3  67.4                      
1951-11-24T00:00:00+00:00 95.5  78.6  59.8  62.4  72.3  87.7  76.0  84.5  71.5  71.9  63.0  69.6                      
1951-11-24T03:00:00+00:00 92.0  79.8  72.0  74.0  74.7  86.0  89.1  90.1  75.4  76.9  88.3  82.5                      
1951-11-24T06:00:00+00:00 94.1  89.4  80.6  82.6  83.5  90.3  91.8  94.7  84.0  85.4  90.0  91.2                      
1951-11-24T09:00:00+00:00 96.4  94.7  85.4  87.4  90.7  94.2  94.7  97.7  89.8  92.4  92.2  94.0                      
1951-11-24T12:00:00+00:00 97.5  94.7  86.5  88.5  94.8  96.7  97.2  98.8  91.2  96.3  94.5  92.6                      
1951-11-24T15:00:00+00:00 97.7  94.5  86.2  88.2  95.8  97.4  98.2  99.2  90.3  97.3  96.1  91.0                      
1951-11-24T18:00:00+00:00 98.8  97.2  89.3  91.3  97.7  98.8  99.1  100.0 93.6  99.1  97.7  93.4                      
1951-11-24T21:00:00+00:00 99.8  97.3  91.9  93.9  98.6  99.9  99.8  99.9  96.8  100.0 99.1  94.7                      
1951-11-25T00:00:00+00:00 99.9  96.2  90.9  92.9  98.3  99.9  100.0 99.8  95.3  99.7  100.0 92.4                      
1951-11-25T03:00:00+00:00 98.8  92.6  85.3  87.5  94.4  98.1  99.6  98.7  87.6  95.1  100.0 87.6                      
1951-11-25T06:00:00+00:00 99.3  94.4  89.0  91.2  94.8  98.8  99.8  98.6  92.1  95.5  100.0 92.7                      
1951-11-25T09:00:00+00:00 99.7  96.5  92.4  94.6  96.6  99.9  100.0 99.5  95.8  97.4  100.0 96.2                      
1951-11-25T12:00:00+00:00 99.9  95.2  89.5  91.7  95.5  99.5  99.8  98.8  92.7  96.2  100.0 93.1                      
1951-11-25T15:00:00+00:00 99.6  91.6  86.4  88.6  92.1  98.1  99.1  96.8  89.7  92.8  100.0 91.2                      
1951-11-25T18:00:00+00:00 98.6  89.1  83.6  85.8  89.1  96.4  98.2  95.4  87.0  89.8  100.0 90.1                      
1951-11-25T21:00:00+00:00 97.2  89.0  82.0  84.2  88.7  95.2  97.6  95.5  83.6  89.4  99.9  90.4                      
1951-11-26T00:00:00+00:00 97.0  88.3  80.9  83.1  87.1  94.1  96.7  94.5  82.7  87.8  99.9  90.2                      
1951-11-26T03:00:00+00:00 100.0 86.8  76.7  76.6  89.9  99.2  100.0 97.1  89.4  91.5  100.0 82.9                      
1951-11-26T06:00:00+00:00 98.3  84.7  73.5  73.4  86.6  95.9  97.0  95.0  85.8  88.2  98.3  80.6                      
1951-11-26T09:00:00+00:00 95.1  82.7  70.6  70.5  82.2  91.0  92.3  92.2  81.4  83.8  94.7  79.4                      
1951-11-26T12:00:00+00:00 93.8  80.6  66.5  66.4  78.4  87.1  88.8  89.8  76.3  80.0  94.2  75.8                      
1951-11-26T15:00:00+00:00 93.0  81.5  67.9  67.8  78.3  86.3  87.4  90.1  78.1  79.8  91.5  78.1                      
1951-11-26T18:00:00+00:00 89.2  79.4  64.3  64.1  73.9  80.9  81.8  86.0  73.9  75.5  83.9  75.8                      
1951-11-26T21:00:00+00:00 83.1  78.1  61.4  61.2  71.6  76.7  77.0  84.5  69.5  73.1  73.3  75.5                      
1951-11-27T00:00:00+00:00 80.6  79.2  60.6  60.4  71.9  75.0  76.4  86.2  68.9  73.4  68.6  75.9                      
1951-11-27T03:00:00+00:00 80.8  77.5  52.7  56.4  68.9  80.4  70.5  86.2  66.0  63.9  49.6  74.7                      
1951-11-27T06:00:00+00:00 80.2  77.6  52.7  56.3  67.3  78.4  66.0  85.0  65.0  62.3  45.8  75.9                      
1951-11-27T09:00:00+00:00 78.6  76.5  51.0  54.7  65.3  76.0  62.9  83.5  64.2  60.3  40.2  74.8                      
1951-11-27T12:00:00+00:00 72.7  74.1  48.1  51.7  62.3  73.1  60.3  80.9  60.6  57.3  33.9  71.9                      
1951-11-27T15:00:00+00:00 72.2  74.0  48.2  51.9  62.4  72.8  59.9  80.8  61.1  57.4  31.9  72.6                      
1951-11-27T18:00:00+00:00 76.5  75.9  50.6  54.2  64.9  75.0  61.7  83.0  64.9  59.9  33.5  75.8                      
1951-11-27T21:00:00+00:00 78.4  74.2  49.7  53.3  64.1  74.9  62.8  82.0  64.6  59.1  38.0  73.5                      
1951-11-28T00:00:00+00:00 81.8  75.6  51.6  55.3  65.7  77.4  65.3  83.0  66.7  60.8  41.9  74.2                      
1951-11-28T03:00:00+00:00 81.1  75.6  53.2  56.2  66.9  77.7  66.5  83.4  66.2  61.4  47.5  74.2                      
1951-11-28T06:00:00+00:00 82.8  75.8  54.0  56.9  68.1  79.4  68.2  83.9  67.3  62.6  48.9  74.2                      
1951-11-28T09:00:00+00:00 85.5  75.3  54.8  57.7  69.8  82.0  71.8  84.4  68.9  64.3  53.1  73.6                      
1951-11-28T12:00:00+00:00 85.8  76.4  55.7  58.6  70.8  83.3  74.3  85.4  68.3  65.4  58.4  74.7                      
1951-11-28T15:00:00+00:00 79.3  76.2  53.4  56.3  68.4  79.0  67.7  84.1  64.4  62.9  48.6  75.1                      
1951-11-28T18:00:00+00:00 75.1  76.6  52.5  55.5  68.6  77.9  66.2  84.8  62.8  63.1  44.0  75.2                      
1951-11-28T21:00:00+00:00 72.2  76.1  51.8  54.7  66.7  75.6  64.2  83.5  62.3  61.3  39.8  74.3                      
1951-11-29T00:00:00+00:00 71.4  77.3  52.1  55.1  67.4  75.8  64.1  84.6  61.8  62.0  38.3  74.6                      
1951-11-29T03:00:00+00:00 73.1  80.8  58.6  59.8  70.1  76.8  66.0  86.9  63.3  67.3  38.9  86.2                      
1951-11-29T06:00:00+00:00 74.1  80.8  58.0  59.3  70.2  76.5  65.7  87.3  62.6  67.4  39.6  86.0                      
1951-11-29T09:00:00+00:00 85.4  82.8  63.6  64.9  73.0  81.7  69.0  88.8  69.8  70.2  49.8  90.0                      
1951-11-29T12:00:00+00:00 83.7  82.9  64.9  66.2  73.8  83.4  69.8  89.1  70.6  71.0  47.5  92.6                      
1951-11-29T15:00:00+00:00 86.6  84.1  65.6  66.9  75.2  84.9  71.5  90.0  72.0  72.4  49.0  92.8                      
1951-11-29T18:00:00+00:00 87.9  84.0  66.3  67.6  76.9  86.8  75.1  90.7  73.7  74.1  50.4  92.8                      
1951-11-29T21:00:00+00:00 88.8  84.9  67.2  68.4  77.7  87.5  74.4  90.4  74.5  74.9  48.7  94.4                      
1951-11-30T00:00:00+00:00 89.8  85.9  67.9  69.2  79.5  89.1  77.1  93.2  74.2  76.7  53.1  94.6                      
1951-11-30T03:00:00+00:00 84.9  83.9  59.2  61.4  75.3  84.7  73.5  90.6  63.3  69.9  49.5  86.6                      
1951-11-30T06:00:00+00:00 82.2  82.3  59.5  61.8  71.5  81.7  67.3  86.9  63.6  66.0  45.4  88.1                      
1951-11-30T09:00:00+00:00 82.0  82.1  59.9  62.2  71.1  81.5  66.5  86.3  64.4  65.6  44.9  88.7                      
1951-11-30T12:00:00+00:00 77.1  80.6  57.5  59.7  68.5  79.5  62.5  83.9  60.1  63.1  40.4  87.1                      
1951-11-30T15:00:00+00:00 75.9  80.5  56.7  58.9  68.6  78.9  62.3  83.9  59.9  63.2  37.1  86.1                      
1951-11-30T18:00:00+00:00 74.6  79.2  55.7  57.9  67.2  77.3  60.9  82.6  59.7  61.7  33.6  85.1                      
1951-11-30T21:00:00+00:00 76.7  80.1  57.5  59.8  68.3  78.5  62.6  83.9  62.9  62.9  34.4  86.3                      
1951-12-01T00:00:00+00:00 74.9  77.8  56.2  58.4  65.5  77.0  60.6  81.5  61.0  60.1  34.2  85.5                      
1951-12-01T03:00:00+00:00 74.6  74.1  52.5  51.9  63.1  77.3  59.6  80.6  48.9  56.2  34.8  76.3                      
1951-12-01T06:00:00+00:00 71.8  73.0  51.6  50.9  61.4  75.7  57.3  79.7  46.6  54.4  34.3  77.0                      
1951-12-01T09:00:00+00:00 70.7  72.6  51.9  51.2  60.8  75.4  56.5  79.0  47.0  53.8  32.6  77.6                      
1951-12-01T12:00:00+00:00 70.4  73.5  51.7  51.0  61.7  75.4  57.3  80.0  46.6  54.7  31.8  77.1                      
1951-12-01T15:00:00+00:00 68.4  73.1  49.2  48.5  61.5  74.5  57.5  80.0  43.7  54.5  30.8  73.7                      
1951-12-01T18:00:00+00:00 68.5  71.9  46.8  46.1  60.3  72.7  57.5  79.5  43.1  53.4  30.4  70.4                      
1951-12-01T21:00:00+00:00 68.1  73.3  45.7  45.0  61.9  73.5  58.1  81.3  40.0  55.0  31.1  70.0                      
1951-12-02T00:00:00+00:00 69.3  74.1  43.7  43.0  62.7  73.1  57.5  82.0  35.6  55.7  33.0  67.8                      
1951-12-02T03:00:00+00:00 67.7  70.5  43.8  42.7  59.6  71.0  54.8  77.2  37.4  52.5  33.7  65.6                      
1951-12-02T06:00:00+00:00 69.2  69.2  43.3  42.1  58.7  70.4  54.8  76.8  38.6  51.6  33.6  63.3                      
1951-12-02T09:00:00+00:00 71.8  67.6  43.0  41.8  58.1  70.7  55.3  75.3  39.8  50.9  35.2  60.9                      
1951-12-02T12:00:00+00:00 72.6  61.7  40.9  39.7  53.5  69.3  53.3  69.5  38.5  46.3  38.7  55.5                      
1951-12-02T15:00:00+00:00 78.3  62.7  43.1  42.0  56.4  72.4  56.7  70.6  42.2  49.2  41.5  55.9                      
1951-12-02T18:00:00+00:00 81.6  62.5  45.8  44.6  58.6  74.8  59.6  71.5  46.5  51.5  43.3  56.5                      
1951-12-02T21:00:00+00:00 82.4  67.3  50.2  49.0  63.6  77.9  62.9  75.8  51.2  56.5  42.0  60.4                      
1951-12-03T00:00:00+00:00 84.6  72.0  54.7  53.6  70.2  83.4  68.9  80.7  55.5  63.0  43.3  64.9                      
1951-12-03T03:00:00+00:00 83.3  70.4  53.2  52.1  70.8  84.3  74.7  78.6  55.6  63.8  50.0  60.5                      
1951-12-03T06:00:00+00:00 84.8  70.1  53.3  52.1  71.4  85.4  76.2  78.5  56.5  64.5  50.8  60.1                      
1951-12-03T09:00:00+00:00 82.3  67.6  50.0  48.9  67.5  82.6  72.6  75.3  51.9  60.5  51.1  58.0                      
1951-12-03T12:00:00+00:00 79.3  63.8  41.6  40.5  61.1  75.4  67.9  71.3  43.2  54.1  53.3  50.3                      
1951-12-03T15:00:00+00:00 80.3  63.0  41.3  40.1  59.8  74.1  66.5  71.2  43.1  52.9  53.9  50.1                      
1951-12-03T18:00:00+00:00 78.0  60.9  40.5  39.3  58.1  72.6  64.2  68.6  42.6  51.1  50.6  50.1                      
1951-12-03T21:00:00+00:00 77.9  63.8  43.9  42.8  61.7  75.6  67.6  71.2  45.5  54.7  52.4  53.1                      
1951-12-04T00:00:00+00:00 78.3  63.7  42.9  41.8  62.5  76.4  69.5  72.3  44.0  55.5  56.3  51.8                      
1951-12-04T03:00:00+00:00 78.7  64.0  43.6  41.6  59.2  73.9  64.9  71.5  42.0  51.4  59.1  56.8                      
1951-12-04T06:00:00+00:00 79.8  62.9  44.1  42.1  57.5  73.3  62.8  69.1  43.0  49.6  59.0  56.7                      
1951-12-04T09:00:00+00:00 79.5  63.7  44.9  42.9  58.9  74.6  64.0  70.0  44.0  51.0  57.1  56.7                      
1951-12-04T12:00:00+00:00 77.0  61.0  40.5  38.5  55.7  71.6  61.0  66.6  38.4  47.9  56.2  51.6                      
1951-12-04T15:00:00+00:00 82.9  59.7  40.9  39.0  54.7  72.6  62.3  65.0  40.0  46.9  64.0  49.7                      
1951-12-04T18:00:00+00:00 77.5  58.1  37.5  35.6  55.9  71.4  63.4  66.2  36.1  48.1  59.4  47.1                      
1951-12-04T21:00:00+00:00 71.6  55.8  34.4  32.4  54.0  68.6  61.2  64.2  32.3  46.1  54.0  45.1                      
1951-12-05T00:00:00+00:00 70.9  57.3  34.6  32.7  53.1  67.7  59.0  64.2  31.8  45.3  53.0  46.6                      
1951-12-05T03:00:00+00:00 68.7  55.8  35.3  32.5  54.5  68.6  57.6  63.9  28.8  45.6  45.5  46.1                      
1951-12-05T06:00:00+00:00 65.9  54.1  33.2  30.4  50.8  65.7  54.1  61.9  26.8  41.9  42.4  45.7                      
1951-12-05T09:00:00+00:00 64.1  54.5  32.1  29.3  48.4  63.1  50.6  61.5  25.1  39.6  39.5  46.8                      
1951-12-05T12:00:00+00:00 65.6  59.4  34.0  31.2  50.1  63.6  49.8  64.5  25.8  41.3  39.1  48.8                      
1951-12-05T15:00:00+00:00 73.0  65.6  40.4  37.6  55.7  68.7  54.1  70.6  31.9  46.8  45.2  55.1                      
1951-12-05T18:00:00+00:00 75.5  66.7  42.4  39.6  59.3  71.6  58.4  73.3  35.6  50.5  45.2  56.0                      
1951-12-05T21:00:00+00:00 76.0  65.5  44.9  42.1  62.3  75.5  63.8  73.2  39.5  53.5  46.6  56.5                      
1951-12-06T00:00:00+00:00 76.2  63.9  44.9  42.2  62.0  76.1  64.7  71.7  40.1  53.1  47.9  55.5                      
1951-12-06T03:00:00+00:00 73.5  62.0  40.5  38.7  56.1  70.7  58.5  65.8  36.0  48.0  50.8  55.7                      
1951-12-06T06:00:00+00:00 72.4  58.3  37.1  35.3  51.2  66.3  54.1  61.3  32.9  43.2  50.6  52.9                      
1951-12-06T09:00:00+00:00 70.5  54.2  32.8  31.0  47.7  63.2  52.3  58.0  28.9  39.6  51.3  48.4                      
1951-12-06T12:00:00+00:00 73.4  52.7  28.6  26.8  46.6  63.5  54.6  57.7  25.6  38.6  57.4  42.1                      
1951-12-06T15:00:00+00:00 86.2  59.4  39.2  37.4  55.4  73.6  64.3  65.6  37.1  47.3  69.8  49.6                      
1951-12-06T18:00:00+00:00 90.5  63.4  43.9  42.1  60.2  78.5  68.7  69.3  42.0  52.1  73.4  54.5                      
1951-12-06T21:00:00+00:00 85.6  61.1  40.4  38.6  57.9  75.4  66.3  67.5  37.8  49.8  69.8  51.4                      
1951-12-07T00:00:00+00:00 79.5  56.3  34.6  32.8  53.8  70.8  63.6  63.9  31.3  45.7  67.6  46.0                      
1951-12-07T03:00:00+00:00 75.7  51.4  28.9  27.7  47.4  68.2  64.3  60.1  30.8  39.2  73.7  37.4                      
1951-12-07T06:00:00+00:00 74.4  52.5  30.6  29.3  46.9  67.5  62.3  59.9  32.0  38.7  71.6  41.0                      
1951-12-07T09:00:00+00:00 77.5  59.0  36.5  35.3  50.6  70.8  63.5  64.4  37.5  42.4  71.9  49.5                      
1951-12-07T12:00:00+00:00 84.2  66.7  42.9  41.6  57.4  76.8  69.2  71.9  43.8  49.2  76.3  55.5                      
1951-12-07T15:00:00+00:00 93.1  71.8  49.9  48.6  63.6  83.7  75.1  77.4  51.4  55.4  82.7  60.3                      
1951-12-07T18:00:00+00:00 91.3  73.0  50.7  49.4  63.4  82.7  73.4  77.7  51.9  55.2  78.8  62.7                      
1951-12-07T21:00:00+00:00 90.8  72.4  51.9  50.7  64.7  84.3  74.8  77.6  53.4  56.5  78.1  63.2                      
1951-12-08T00:00:00+00:00 85.4  65.4  45.4  44.1  58.1  77.6  68.5  70.9  47.6  49.9  71.3  57.0                      
1951-12-08T03:00:00+00:00 80.4  59.2  39.1  37.4  53.0  71.9  61.0  65.6  39.9  43.9  65.8  53.1                      
1951-12-08T06:00:00+00:00 77.9  60.6  36.7  35.1  55.8  72.6  64.3  68.3  35.9  46.6  66.6  50.4                      
1951-12-08T09:00:00+00:00 75.7  56.9  33.5  31.9  52.4  69.5  61.6  64.8  33.1  43.2  65.0  46.8                      
1951-12-08T12:00:00+00:00 77.5  56.1  31.7  30.1  50.2  69.1  61.9  63.6  32.6  41.1  69.0  44.4                      
1951-12-08T15:00:00+00:00 89.6  60.3  40.5  38.9  55.8  77.2  67.8  67.8  42.9  46.6  77.9  49.5                      
1951-12-08T18:00:00+00:00 89.3  58.6  41.1  39.5  55.7  77.4  67.6  65.9  43.0  46.5  78.7  51.0                      
1951-12-08T21:00:00+00:00 87.1  58.2  39.1  37.5  55.1  75.9  66.5  65.9  40.2  45.9  76.7  50.0                      
1951-12-09T00:00:00+00:00 84.9  63.8  42.1  40.5  57.6  76.7  66.8  70.3  42.3  48.5  72.8  55.2                      
1951-12-09T03:00:00+00:00 85.5  65.8  52.5  55.0  70.3  77.6  80.7  78.5  64.7  70.1  77.6  55.4                      
1951-12-09T06:00:00+00:00 89.6  73.7  58.7  61.3  79.7  85.3  88.6  88.2  69.6  79.6  81.0  62.1                      
1951-12-09T09:00:00+00:00 90.9  76.2  61.5  64.0  82.8  87.8  90.5  91.2  72.5  82.7  79.6  65.1                      
1951-12-09T12:00:00+00:00 92.1  76.2  60.2  62.8  83.8  89.1  92.1  91.8  71.8  83.6  80.6  61.2                      
1951-12-09T15:00:00+00:00 98.4  80.8  65.5  68.1  88.2  93.4  95.2  96.0  76.9  88.0  84.3  65.8                      
1951-12-09T18:00:00+00:00 98.0  82.2  67.4  70.0  91.5  96.2  98.7  98.6  78.2  91.3  85.0  68.5                      
1951-12-09T21:00:00+00:00 94.0  78.7  63.4  65.9  88.2  92.7  96.6  95.8  74.2  88.0  83.3  64.5                      
1951-12-10T00:00:00+00:00 95.1  81.0  64.5  67.1  91.1  95.0  100.0 99.1  75.4  91.0  86.3  65.3                      
1951-12-10T03:00:00+00:00 94.1  80.3  62.9  65.6  85.1  94.7  99.3  96.5  70.6  81.4  83.5  68.9                      
1951-12-10T06:00:00+00:00 95.7  81.2  65.7  68.4  84.4  95.5  98.6  95.3  73.5  80.6  84.7  72.9                      
1951-12-10T09:00:00+00:00 99.0  82.7  69.0  71.8  82.6  95.1  95.3  94.0  77.6  78.9  84.1  78.6                      
1951-12-10T12:00:00+00:00 91.3  76.8  60.0  62.7  75.1  87.7  87.4  88.8  66.8  71.3  78.0  71.6                      
1951-12-10T15:00:00+00:00 79.6  72.4  55.6  58.3  65.5  77.7  74.7  80.4  60.0  61.8  66.5  70.4                      
1951-12-10T18:00:00+00:00 75.3  71.6  53.8  56.6  62.4  72.2  68.1  78.5  59.3  58.7  55.4  72.3                      
1951-12-10T21:00:00+00:00 72.9  71.5  52.8  55.6  61.8  71.2  65.8  78.2  57.2  58.1  51.4  72.0                      
1951-12-11T00:00:00+00:00 73.5  73.6  53.6  56.3  63.8  72.3  66.5  80.3  57.2  60.0  50.2  73.1                      
1951-12-11T03:00:00+00:00 74.2  72.4  46.0  45.3  60.2  74.2  55.7  77.4  42.3  50.6  33.8  66.6                      
1951-12-11T06:00:00+00:00 75.1  72.2  46.0  45.3  60.7  75.1  57.3  77.7  43.0  51.1  35.6  64.5                      
1951-12-11T09:00:00+00:00 73.7  68.9  42.9  42.2  59.0  73.6  57.1  75.0  40.3  49.4  35.4  59.1                      
1951-12-11T12:00:00+00:00 75.7  65.8  42.8  42.1  56.3  72.9  55.5  71.3  41.9  46.7  36.3  58.5                      
1951-12-11T15:00:00+00:00 80.5  72.1  48.7  48.1  62.1  77.7  60.1  77.2  48.6  52.5  37.9  64.7                      
1951-12-11T18:00:00+00:00 84.7  76.4  51.4  50.7  67.3  82.2  64.7  82.4  50.7  57.7  41.1  66.6                      
1951-12-11T21:00:00+00:00 78.5  70.0  43.0  42.3  63.5  78.5  63.5  77.5  41.6  53.9  39.3  58.2                      
1951-12-12T00:00:00+00:00 73.3  58.5  34.6  33.9  53.9  70.7  56.9  66.8  34.7  44.3  38.3  47.3                      
1951-12-12T03:00:00+00:00 72.4  58.0  36.0  33.0  54.5  70.2  56.6  66.7  29.3  45.2  40.4  46.7                      
1951-12-12T06:00:00+00:00 69.3  50.8  31.1  28.1  48.1  65.6  52.5  59.5  25.5  38.7  39.3  41.1                      
1951-12-12T09:00:00+00:00 65.9  45.9  26.5  23.6  40.6  59.1  45.1  52.8  21.1  31.3  37.1  38.4                      
1951-12-12T12:00:00+00:00 70.8  52.2  29.5  26.6  43.8  61.9  48.2  57.7  23.7  34.5  43.6  43.0                      
1951-12-12T15:00:00+00:00 79.6  57.9  35.9  33.0  50.6  69.4  56.4  64.9  29.3  41.3  55.1  47.9                      
1951-12-12T18:00:00+00:00 82.3  67.9  43.3  40.3  58.4  75.5  61.7  74.6  34.3  49.1  57.5  58.1                      
1951-12-12T21:00:00+00:00 87.7  75.3  52.8  49.8  65.6  82.1  66.8  82.2  44.2  56.2  59.3  69.0                      
1951-12-13T00:00:00+00:00 83.8  74.6  50.7  47.8  63.7  79.4  62.9  81.3  41.5  54.3  52.6  68.3                      
1951-12-13T03:00:00+00:00 79.3  71.2  45.8  45.4  59.0  76.9  58.6  74.8  38.9  49.3  45.9  62.0                      
1951-12-13T06:00:00+00:00 76.3  68.0  42.3  41.9  55.8  74.6  55.7  71.4  34.2  46.0  45.0  58.3                      
1951-12-13T09:00:00+00:00 74.8  64.9  40.4  40.0  53.5  72.5  53.8  68.4  33.5  43.7  41.4  56.3                      
1951-12-13T12:00:00+00:00 75.4  63.9  39.1  38.7  52.8  72.1  54.3  67.6  32.9  43.1  42.6  54.1                      
1951-12-13T15:00:00+00:00 78.4  61.8  38.7  38.3  52.8  73.3  56.1  66.6  33.3  43.1  46.6  51.9                      
1951-12-13T18:00:00+00:00 78.8  62.7  40.0  39.6  53.8  73.7  56.9  67.8  35.5  44.0  46.4  53.6                      
1951-12-13T21:00:00+00:00 80.4  66.5  43.7  43.3  56.6  75.8  58.3  71.0  38.9  46.8  46.1  57.1                      
1951-12-14T00:00:00+00:00 79.5  67.4  44.1  43.8  57.6  76.0  58.2  72.1  39.3  47.9  42.4  57.6                      
1951-12-14T03:00:00+00:00 78.8  71.0  48.7  44.1  64.3  79.7  60.5  77.8  36.7  53.7  39.1  61.9                      
1951-12-14T06:00:00+00:00 66.0  52.2  30.8  26.2  49.0  66.4  50.9  60.8  20.2  38.4  33.8  42.5                      
1951-12-14T09:00:00+00:00 56.4  44.0  21.5  17.0  37.9  55.4  39.9  50.9  10.3  27.3  27.1  35.1                      
1951-12-14T12:00:00+00:00 57.7  46.0  22.0  17.5  37.1  55.4  38.3  51.2  9.6 26.5  30.8  36.0                      
1951-12-14T15:00:00+00:00 62.6  54.7  30.6  26.1  48.1  66.3  48.5  61.4  16.2  37.5  35.6  42.6                      
1951-12-14T18:00:00+00:00 62.5  53.6  29.6  25.0  46.0  63.3  46.6  60.3  17.5  35.4  31.4  42.7                      
1951-12-14T21:00:00+00:00 63.6  60.6  35.5  30.9  49.5  65.2  46.6  65.4  23.0  38.9  27.6  51.2                      
1951-12-15T00:00:00+00:00 70.4  71.3  46.5  42.0  58.7  72.5  52.2  75.2  33.5  48.0  29.8  64.4                      
1951-12-15T03:00:00+00:00 74.0  71.2  45.7  43.8  58.0  72.8  56.3  72.9  39.3  47.2  32.4  62.7                      
1951-12-15T06:00:00+00:00 76.0  72.4  47.4  45.5  59.8  74.7  59.0  74.8  41.3  49.0  35.1  64.5                      
1951-12-15T09:00:00+00:00 79.2  72.4  48.6  46.6  60.8  76.6  61.4  75.2  43.8  50.0  38.6  64.0                      
1951-12-15T12:00:00+00:00 80.0  72.3  46.9  45.0  62.5  79.0  64.6  75.8  41.2  51.6  42.8  59.6                      
1951-12-15T15:00:00+00:00 80.9  68.8  43.7  41.8  61.6  79.1  66.6  74.6  38.5  50.7  46.8  53.5                      
1951-12-15T18:00:00+00:00 74.3  57.4  31.4  29.5  54.9  73.0  64.6  66.7  26.1  44.1  48.1  38.5                      
1951-12-15T21:00:00+00:00 70.7  50.1  25.6  23.7  51.2  69.5  64.0  61.8  21.0  40.3  49.3  31.1                      
1951-12-16T00:00:00+00:00 70.7  51.9  26.9  24.9  53.4  71.0  66.3  63.9  21.6  42.5  51.8  32.5                      
1951-12-16T03:00:00+00:00 68.5  47.2  25.1  23.1  46.7  67.5  62.1  58.5  20.1  36.2  53.8  31.2                      
1951-12-16T06:00:00+00:00 68.8  51.4  29.3  27.3  46.0  67.1  59.3  59.4  23.8  35.6  52.2  38.6                      
1951-12-16T09:00:00+00:00 73.7  61.3  38.8  36.7  50.5  70.4  59.4  66.0  33.5  40.0  50.0  51.4                      
1951-12-16T12:00:00+00:00 79.5  69.6  45.2  43.2  58.4  76.6  63.5  74.5  39.5  48.0  48.8  58.5                      
1951-12-16T15:00:00+00:00 81.2  72.6  47.7  45.7  60.8  77.9  63.8  77.7  41.3  50.4  46.6  62.1                      
1951-12-16T18:00:00+00:00 80.4  72.9  48.0  46.0  61.4  77.6  63.9  78.7  42.3  51.0  43.3  63.7                      
1951-12-16T21:00:00+00:00 79.4  72.2  49.1  47.0  63.3  80.0  68.5  79.4  43.8  52.8  46.2  63.3                      
1951-12-17T00:00:00+00:00 77.2  66.8  44.1  42.1  59.0  77.0  67.4  74.3  39.5  48.5  49.2  55.5                      
1951-12-17T03:00:00+00:00 74.6  58.8  39.9  36.5  50.5  68.6  56.1  65.3  31.7  41.1  42.4  54.4                      
1951-12-17T06:00:00+00:00 71.9  53.8  34.7  31.4  44.7  63.2  49.3  59.7  26.9  35.3  37.1  48.9                      
1951-12-17T09:00:00+00:00 72.1  53.9  32.5  29.2  48.9  66.9  56.2  63.5  23.5  39.5  43.5  44.1                      
1951-12-17T12:00:00+00:00 73.0  55.4  30.2  26.9  53.2  70.1  62.7  68.1  21.3  43.8  46.7  39.9                      
1951-12-17T15:00:00+00:00 74.1  55.6  32.8  29.4  54.0  71.2  63.3  67.9  24.1  44.6  46.8  42.7                      
1951-12-17T18:00:00+00:00 76.7  57.3  35.6  32.2  56.3  73.8  65.6  69.3  26.5  46.9  50.2  45.1                      
1951-12-17T21:00:00+00:00 75.3  58.1  35.1  31.7  56.5  73.2  65.1  70.1  25.0  47.1  49.7  45.0                      
1951-12-18T00:00:00+00:00 73.5  56.7  33.0  29.7  54.6  71.5  63.4  67.9  22.8  45.2  48.4  43.1                      
1951-12-18T03:00:00+00:00 72.6  55.7  30.9  29.1  57.1  74.7  68.2  66.8  26.6  44.9  46.1  36.2                      
1951-12-18T06:00:00+00:00 77.4  63.2  39.0  37.1  63.8  80.8  73.4  73.7  34.2  51.7  49.3  45.5                      
1951-12-18T09:00:00+00:00 86.8  70.8  47.4  45.5  72.0  89.1  81.6  81.6  43.4  59.9  56.6  54.0                      
1951-12-18T12:00:00+00:00 85.1  67.7  43.7  41.8  65.3  84.4  75.9  78.5  39.2  53.1  57.9  53.9                      
1951-12-18T15:00:00+00:00 59.9  62.5  36.5  34.6  49.2  64.3  48.7  66.3  29.0  37.0  22.8  56.2                      
1951-12-18T18:00:00+00:00 62.7  67.5  40.9  39.0  55.5  69.1  53.8  72.4  33.3  43.3  21.3  60.8                      
1951-12-18T21:00:00+00:00 63.4  67.8  41.1  39.2  55.4  69.1  53.5  72.9  33.4  43.3  22.4  61.1                      
1951-12-19T00:00:00+00:00 61.3  69.1  42.1  40.3  56.2  69.5  53.6  72.7  33.6  44.0  20.8  62.1                      
1951-12-19T03:00:00+00:00 58.4  65.6  38.9  36.4  54.3  69.7  49.8  72.2  27.1  44.5  20.2  57.4                      
1951-12-19T06:00:00+00:00 60.0  63.7  36.4  33.9  52.3  68.2  48.6  70.4  25.8  42.5  20.8  54.1                      
1951-12-19T09:00:00+00:00 58.4  63.7  35.8  33.3  52.1  67.5  47.3  70.5  23.7  42.3  19.8  54.5                      
1951-12-19T12:00:00+00:00 59.0  61.1  33.4  30.9  48.3  64.9  44.2  67.4  21.9  38.5  19.8  51.2                      
1951-12-19T15:00:00+00:00 63.1  63.0  37.3  34.7  50.8  67.0  46.3  69.4  27.3  41.0  21.7  54.1                      
1951-12-19T18:00:00+00:00 63.1  65.2  38.2  35.7  54.4  69.0  50.0  72.9  28.0  44.6  21.8  55.2                      
1951-12-19T21:00:00+00:00 63.1  63.1  36.6  34.0  51.9  68.0  48.3  70.4  26.0  42.1  23.6  54.3                      
1951-12-20T00:00:00+00:00 66.4  61.8  39.2  36.7  50.6  68.2  47.9  68.2  30.3  40.9  26.0  55.7                      
1951-12-20T03:00:00+00:00 72.6  69.2  46.8  47.2  58.5  73.6  53.8  75.7  43.6  47.5  25.4  74.3                      
1951-12-20T06:00:00+00:00 74.8  70.3  47.8  48.2  60.3  75.6  56.0  76.7  44.9  49.3  26.7  74.8                      
1951-12-20T09:00:00+00:00 74.3  69.9  47.5  48.0  60.2  75.8  56.3  76.4  44.6  49.2  26.4  74.3                      
1951-12-20T12:00:00+00:00 70.2  65.4  42.4  42.9  55.2  71.5  52.0  73.0  38.6  44.3  24.0  70.1                      
1951-12-20T15:00:00+00:00 68.2  66.0  41.2  41.6  56.1  71.4  53.4  74.3  36.5  45.2  24.8  68.2                      
1951-12-20T18:00:00+00:00 64.1  64.1  38.1  38.5  53.3  68.7  50.8  71.6  32.4  42.3  24.0  64.1                      
1951-12-20T21:00:00+00:00 65.5  61.9  38.7  39.1  50.3  67.3  47.7  68.6  34.8  39.4  22.9  66.5                      
1951-12-21T00:00:00+00:00 71.6  66.0  44.5  44.9  55.8  72.2  53.5  73.3  42.3  44.8  26.7  70.9                      
1951-12-21T03:00:00+00:00 78.1  70.6  48.1  48.7  62.0  78.2  58.4  76.8  46.0  50.6  31.6  72.3                      
1951-12-21T06:00:00+00:00 79.8  70.7  48.7  49.3  62.8  79.6  60.2  77.1  46.3  51.3  36.4  72.4                      
1951-12-21T09:00:00+00:00 76.4  69.5  46.3  46.8  62.3  78.3  60.0  77.2  43.8  50.9  32.4  70.9                      
1951-12-21T12:00:00+00:00 67.9  67.4  40.5  41.1  57.6  72.4  53.7  73.7  35.9  46.2  25.1  66.4                      
1951-12-21T15:00:00+00:00 67.8  66.5  41.5  42.1  56.6  72.4  52.5  72.8  37.5  45.2  23.2  67.1                      
1951-12-21T18:00:00+00:00 70.0  65.8  41.4  42.0  56.4  72.9  54.0  72.4  38.2  44.9  27.6  65.9                      
1951-12-21T21:00:00+00:00 68.6  60.1  34.9  35.4  48.8  66.8  47.6  65.1  32.9  37.4  25.4  58.4                      
1951-12-22T00:00:00+00:00 65.7  61.0  32.5  33.1  49.9  66.0  48.4  67.0  29.3  38.5  23.3  55.5                      
1951-12-22T03:00:00+00:00 60.1  65.9  41.7  35.5  55.9  63.1  51.1  74.4  23.8  45.7  26.0  57.8                      
1951-12-22T06:00:00+00:00 56.0  56.8  35.9  29.7  49.8  58.6  46.5  66.6  18.3  39.6  23.6  50.2                      
1951-12-22T09:00:00+00:00 52.5  49.6  30.8  24.6  44.9  55.1  43.0  59.9  13.8  34.7  21.1  43.2                      
1951-12-22T12:00:00+00:00 49.2  46.0  24.7  18.5  41.0  51.3  40.3  56.3  8.7 30.8  17.7  36.2                      
1951-12-22T15:00:00+00:00 49.5  46.5  26.6  20.4  41.4  51.4  39.6  55.2  10.8  31.3  16.2  38.5                      
1951-12-22T18:00:00+00:00 50.3  42.6  25.3  19.1  40.7  51.2  40.8  50.9  10.9  30.5  18.0  34.7                      
1951-12-22T21:00:00+00:00 49.1  42.6  25.1  18.9  42.7  52.5  43.6  51.5  10.1  32.5  19.6  33.5                      
1951-12-23T00:00:00+00:00 50.0  37.6  22.8  16.6  37.9  49.1  41.0  46.7  9.2 27.7  23.8  32.1                      
1951-12-23T03:00:00+00:00 57.0  40.6  23.4  17.0  37.9  50.4  40.9  49.1  9.5 28.3  30.1  33.5                      
1951-12-23T06:00:00+00:00 58.6  46.3  27.3  21.0  42.5  54.2  44.3  56.0  12.3  32.9  30.9  37.0                      
1951-12-23T09:00:00+00:00 60.5  50.0  31.2  24.8  46.2  57.4  46.6  59.0  16.1  36.6  30.1  40.9                      
1951-12-23T12:00:00+00:00 62.0  49.5  29.1  22.8  43.7  55.5  44.3  58.2  15.3  34.2  29.6  39.5                      
1951-12-23T15:00:00+00:00 67.7  51.5  32.3  26.0  47.1  59.9  48.6  60.0  18.9  37.5  33.8  41.7                      
1951-12-23T18:00:00+00:00 66.1  50.1  33.0  26.6  47.2  60.5  49.5  58.0  19.3  37.6  35.3  42.0                      
1951-12-23T21:00:00+00:00 60.6  49.4  30.6  24.2  43.9  56.8  44.5  56.1  14.9  34.3  31.1  41.7                      
1951-12-24T00:00:00+00:00 58.6  48.8  28.4  22.1  43.1  55.7  44.4  55.9  11.8  33.5  33.4  40.4                      
1951-12-24T03:00:00+00:00 64.8  40.1  19.6  17.0  38.3  60.8  49.9  50.6  12.3  26.3  54.2  29.3                      
1951-12-24T06:00:00+00:00 75.9  49.8  28.7  26.1  50.4  72.9  64.0  62.6  21.1  38.3  68.8  36.6                      
1951-12-24T09:00:00+00:00 87.6  62.4  41.6  39.0  61.9  84.9  74.6  74.3  34.8  49.8  77.6  49.3                      
1951-12-24T12:00:00+00:00 96.7  72.2  53.2  50.6  70.8  93.9  81.1  84.3  46.3  58.7  82.0  61.6                      
1951-12-24T15:00:00+00:00 86.1  66.7  46.6  44.0  60.9  83.2  69.3  76.7  38.2  48.9  72.3  59.5                      
1951-12-24T18:00:00+00:00 66.3  61.0  34.0  31.4  48.4  65.3  50.0  68.2  21.7  36.3  48.4  52.1                      
1951-12-24T21:00:00+00:00 63.3  61.9  34.8  32.2  50.5  65.4  48.3  70.1  25.6  38.5  32.5  54.9                      
1951-12-25T00:00:00+00:00 65.4  59.6  33.3  30.7  47.9  64.4  46.2  66.5  24.3  35.8  34.9  52.0                      
1951-12-25T03:00:00+00:00 75.2  61.7  43.0  42.8  57.4  75.1  59.5  68.9  39.6  45.3  40.9  56.9                      
1951-12-25T06:00:00+00:00 82.0  66.4  48.7  48.5  65.0  83.0  68.7  74.8  46.4  52.9  46.8  59.8                      
1951-12-25T09:00:00+00:00 85.1  68.1  50.1  50.0  69.3  87.1  74.7  78.4  48.2  57.2  52.4  59.9                      
1951-12-25T12:00:00+00:00 81.9  63.7  44.2  44.0  62.1  79.9  67.0  71.9  41.3  50.0  48.8  53.2                      
1951-12-25T15:00:00+00:00 79.0  66.1  44.8  44.6  66.8  82.9  70.7  76.1  41.7  54.8  42.4  54.8                      
1951-12-25T18:00:00+00:00 76.3  62.3  42.7  42.5  59.9  77.9  67.1  70.6  39.6  47.8  48.1  55.5                      
1951-12-25T21:00:00+00:00 63.5  60.7  37.2  37.0  54.1  67.6  54.4  67.9  33.3  42.0  28.0  55.0                      
1951-12-26T00:00:00+00:00 63.4  62.2  38.6  38.4  55.0  68.7  54.3  67.9  33.7  42.9  25.9  56.4                      
1951-12-26T03:00:00+00:00 66.4  62.7  37.5  35.6  54.7  70.2  51.9  70.9  30.3  42.9  25.3  55.8                      
1951-12-26T06:00:00+00:00 66.1  64.1  38.8  36.9  55.5  70.3  52.1  72.4  31.8  43.7  23.6  57.2                      
1951-12-26T09:00:00+00:00 64.6  63.0  38.5  36.5  54.8  70.4  52.2  71.0  31.7  43.0  23.3  56.4                      
1951-12-26T12:00:00+00:00 62.2  59.5  34.8  32.8  49.6  65.9  46.3  67.3  27.7  37.8  20.5  53.4                      
1951-12-26T15:00:00+00:00 61.5  60.8  35.9  33.9  50.0  66.0  45.9  67.3  28.4  38.2  19.0  55.3                      
1951-12-26T18:00:00+00:00 64.0  62.0  37.2  35.2  52.1  67.7  47.3  69.0  31.0  40.3  16.9  56.7                      
1951-12-26T21:00:00+00:00 65.4  61.9  37.6  35.7  52.1  68.1  47.7  69.0  31.7  40.3  18.7  56.5                      
1951-12-27T00:00:00+00:00 68.2  61.6  37.2  35.3  52.2  69.0  49.1  68.9  31.5  40.4  23.1  54.6                      
1951-12-27T03:00:00+00:00 64.4  61.4  36.5  33.5  51.3  65.9  48.3  68.9  29.2  38.8  21.1  54.7                      
1951-12-27T06:00:00+00:00 66.9  61.0  37.5  34.5  50.3  66.2  46.8  68.0  30.9  37.8  20.7  54.8                      
1951-12-27T09:00:00+00:00 68.2  61.5  37.9  34.9  51.5  67.5  48.4  68.6  30.8  39.0  23.7  54.9                      
1951-12-27T12:00:00+00:00 57.2  56.8  30.2  27.2  46.1  61.4  43.1  63.8  20.8  33.6  17.6  48.2                      
1951-12-27T15:00:00+00:00 63.1  44.9  22.8  19.8  41.3  60.5  46.3  54.7  16.5  28.8  28.8  31.9                      
1951-12-27T18:00:00+00:00 70.2  63.1  40.8  37.8  60.2  74.8  60.0  74.0  33.6  47.6  29.9  52.2                      
1951-12-27T21:00:00+00:00 79.9  67.0  47.6  44.6  62.5  80.3  63.3  74.7  42.7  50.0  37.6  57.8                      
1951-12-28T00:00:00+00:00 70.5  64.8  41.5  38.5  58.9  75.9  59.2  74.2  32.6  46.3  35.0  55.5                      
1951-12-28T03:00:00+00:00 64.7  61.7  37.8  36.5  53.1  69.3  50.0  69.9  30.9  41.3  21.9  54.1                      
1951-12-28T06:00:00+00:00 65.2  65.7  40.8  39.5  57.0  71.6  52.2  73.9  33.0  45.2  19.2  59.6                      
1951-12-28T09:00:00+00:00 64.1  64.7  39.8  38.5  56.0  70.7  51.6  72.8  31.7  44.2  19.6  58.5                      
1951-12-28T12:00:00+00:00 61.7  58.8  35.1  33.8  50.1  66.9  47.5  66.4  28.2  38.3  18.1  51.7                      
1951-12-28T15:00:00+00:00 64.8  56.6  34.6  33.3  46.6  65.5  45.8  62.7  28.7  34.8  22.4  50.2                      
1951-12-28T18:00:00+00:00 63.7  62.9  36.8  35.5  55.9  71.2  55.2  73.1  29.2  44.1  23.6  52.9                      
1951-12-28T21:00:00+00:00 62.8  59.9  35.9  34.6  51.1  67.5  48.5  68.2  28.9  39.3  19.2  52.1                      
1951-12-29T00:00:00+00:00 63.7  62.9  39.4  38.1  54.1  69.7  49.5  71.0  31.9  42.3  17.4  57.4                      
1951-12-29T03:00:00+00:00 65.3  64.3  39.7  38.4  55.6  70.7  51.1  72.2  33.3  44.3  18.8  60.9                      
1951-12-29T06:00:00+00:00 64.3  64.5  39.2  37.9  55.9  70.6  51.7  72.6  32.4  44.7  19.1  60.6                      
1951-12-29T09:00:00+00:00 65.2  63.8  38.9  37.7  55.2  70.3  51.6  71.9  32.7  44.0  20.3  60.1                      
1951-12-29T12:00:00+00:00 61.2  58.4  34.3  33.0  48.6  65.8  46.7  65.6  28.0  37.3  19.3  54.4                      
1951-12-29T15:00:00+00:00 59.9  59.4  35.2  33.9  48.7  65.2  45.1  66.0  28.6  37.5  16.3  56.1                      
1951-12-29T18:00:00+00:00 66.5  62.8  37.7  36.4  53.5  69.0  51.0  70.8  32.8  42.3  20.6  57.6                      
1951-12-29T21:00:00+00:00 69.1  63.1  39.4  38.2  54.4  70.6  52.7  71.4  35.5  43.2  23.1  58.7                      
1951-12-30T00:00:00+00:00 71.2  64.4  40.4  39.2  56.6  72.7  55.9  74.0  36.6  45.4  27.3  59.4                      
1951-12-30T03:00:00+00:00 74.9  72.8  57.7  61.1  65.5  75.4  66.0  79.7  62.0  58.6  32.5  74.3                      
1951-12-30T06:00:00+00:00 79.1  73.7  60.4  63.7  67.8  78.2  69.5  80.9  66.0  60.8  39.6  75.2                      
1951-12-30T09:00:00+00:00 82.5  75.8  64.5  67.8  72.8  82.4  75.3  82.6  72.2  65.9  43.1  74.8                      
1951-12-30T12:00:00+00:00 83.1  77.6  66.6  69.9  74.2  82.8  73.1  83.5  73.6  67.3  39.2  76.5                      
1951-12-30T15:00:00+00:00 86.6  83.3  70.6  73.9  80.1  86.1  76.8  88.8  77.3  73.2  40.0  82.2                      
1951-12-30T18:00:00+00:00 92.2  88.3  75.0  78.3  88.9  92.5  87.0  95.7  82.7  82.0  48.6  84.1                      
1951-12-30T21:00:00+00:00 98.3  90.6  80.0  83.3  95.3  99.5  97.9  100.0 87.9  88.4  66.7  85.4                      
1951-12-31T00:00:00+00:00 100.0 88.6  79.1  82.4  94.1  99.6  100.0 98.3  87.0  87.2  76.1  84.3                      
1951-12-31T03:00:00+00:00 97.5  83.3  80.8  80.0  88.9  95.7  97.8  92.1  80.2  85.2  98.5  86.2                      
1951-12-31T06:00:00+00:00 96.3  82.1  79.2  78.4  85.3  93.6  96.2  89.8  78.1  81.6  94.4  86.2                      
1951-12-31T09:00:00+00:00 95.9  83.1  80.2  79.4  85.6  93.3  95.9  90.3  79.2  82.0  90.8  87.3                      
1951-12-31T12:00:00+00:00 95.3  83.6  79.5  78.7  85.4  92.8  95.5  90.7  78.1  81.7  88.6  86.8                      
1951-12-31T15:00:00+00:00 96.1  86.0  81.7  80.8  87.7  93.8  96.2  92.7  80.7  84.0  89.9  87.4                      
1951-12-31T18:00:00+00:00 98.2  93.5  88.4  87.5  97.6  98.6  99.2  99.7  87.0  94.0  95.3  92.8                      
1951-12-31T21:00:00+00:00 99.5  94.4  90.1  89.3  98.7  99.6  99.8  100.0 90.0  95.0  98.3  93.6                      
1952-01-01T00:00:00+00:00 100.0 94.5  90.7  89.8  98.7  99.9  100.0 99.9  91.0  95.0  100.0 93.6                      
1952-01-01T03:00:00+00:00 99.5  94.5  89.3  88.8  99.1  99.5  99.8  99.6  91.6  94.5  99.5  93.7                      
1952-01-01T06:00:00+00:00 98.3  92.1  86.9  86.5  96.9  98.3  99.5  98.7  88.7  92.3  99.8  91.3                      
1952-01-01T09:00:00+00:00 96.3  85.8  80.1  79.7  89.4  94.5  96.2  94.2  82.6  84.8  94.4  87.4                      
1952-01-01T12:00:00+00:00 93.6  80.6  73.6  73.1  80.4  90.1  91.0  88.1  75.3  75.8  85.7  84.3                      
1952-01-01T15:00:00+00:00 90.4  79.2  70.4  70.0  76.7  87.6  88.1  86.8  70.9  72.1  77.2  83.1                      
1952-01-01T18:00:00+00:00 88.2  80.9  71.4  70.9  77.6  87.7  87.2  87.8  70.3  73.0  69.3  85.3                      
1952-01-01T21:00:00+00:00 87.9  82.4  73.9  73.5  82.5  90.4  90.9  90.3  71.8  78.0  75.3  87.0                      
1952-01-02T00:00:00+00:00 87.3  79.6  71.5  71.0  79.2  89.1  90.0  88.3  69.2  74.7  78.4  84.2                      
1952-01-02T03:00:00+00:00 79.0  67.5  47.2  47.4  64.5  83.4  75.0  78.7  45.7  53.6  58.5  59.7                      
1952-01-02T06:00:00+00:00 77.4  65.8  44.1  44.3  63.2  82.5  74.7  76.9  42.2  52.3  58.6  54.7                      
1952-01-02T09:00:00+00:00 72.7  55.0  37.0  37.2  54.8  75.9  69.1  65.8  36.5  43.9  57.3  44.8                      
1952-01-02T12:00:00+00:00 71.9  52.7  34.9  35.1  54.0  74.0  69.1  64.8  36.5  43.1  55.1  42.5                      
1952-01-02T15:00:00+00:00 74.3  49.5  34.2  34.4  46.5  67.6  58.4  58.7  37.1  35.6  48.4  42.8                      
1952-01-02T18:00:00+00:00 82.4  58.5  44.0  44.1  55.7  77.4  66.5  66.3  46.1  44.8  53.9  51.8                      
1952-01-02T21:00:00+00:00 84.2  63.6  47.6  47.8  61.0  81.4  69.8  73.1  48.3  50.1  53.2  56.8                      
1952-01-03T00:00:00+00:00 86.8  70.3  51.3  51.5  69.6  86.8  77.3  83.0  50.6  58.7  56.7  61.2                      
1952-01-03T03:00:00+00:00 97.8  90.1  85.1  84.4  93.8  96.7  98.2  98.6  81.1  91.4  94.2  91.8                      
1952-01-03T06:00:00+00:00 99.3  93.2  91.8  91.1  96.5  98.9  99.4  98.5  90.3  94.1  98.2  94.9                      
1952-01-03T09:00:00+00:00 99.8  94.3  94.0  93.4  97.7  99.7  99.9  98.4  92.6  95.3  99.5  95.8                      
1952-01-03T12:00:00+00:00 99.9  94.3  94.5  93.8  97.9  99.9  99.9  98.4  93.0  95.5  99.8  95.9                      
1952-01-03T15:00:00+00:00 99.9  93.9  94.3  93.6  97.5  99.8  99.8  98.5  92.8  95.1  99.8  95.3                      
1952-01-03T18:00:00+00:00 99.1  93.0  90.1  89.4  96.2  98.4  99.3  98.5  87.4  93.8  97.8  93.0                      
1952-01-03T21:00:00+00:00 98.1  86.8  82.6  81.9  90.0  96.3  98.3  93.9  79.2  87.6  96.8  88.1                      
1952-01-04T00:00:00+00:00 97.1  78.7  74.5  73.8  76.8  92.6  95.1  83.6  70.4  74.4  94.6  83.1                      
1952-01-04T03:00:00+00:00 90.2  63.9  53.3  55.7  69.3  83.5  82.2  77.0  60.8  61.6  81.9  51.7                      
1952-01-04T06:00:00+00:00 86.2  45.2  42.5  44.9  56.3  76.2  76.2  59.1  54.9  48.7  69.0  37.0                      
1952-01-04T09:00:00+00:00 85.1  36.7  38.2  40.6  43.7  70.7  68.8  47.0  54.1  36.0  63.4  34.0                      
1952-01-04T12:00:00+00:00 88.8  65.1  56.1  58.4  72.3  82.6  82.3  79.3  66.6  64.7  69.0  54.8                      
1952-01-04T15:00:00+00:00 94.6  79.6  71.9  74.3  88.2  92.4  90.9  93.8  81.9  80.6  77.4  69.5                      
1952-01-04T18:00:00+00:00 98.0  84.9  78.1  80.4  95.4  97.7  96.8  99.3  89.5  87.7  86.9  73.9                      
1952-01-04T21:00:00+00:00 98.9  85.5  79.8  82.2  96.8  99.1  98.8  99.4  91.4  89.1  92.9  74.3                      
1952-01-05T00:00:00+00:00 99.7  86.3  81.0  83.4  97.1  99.8  100.0 99.1  92.7  89.4  97.9  73.7                      
1952-01-05T03:00:00+00:00 97.3  86.9  74.3  79.2  90.9  94.6  95.8  96.9  84.2  83.1  90.8  74.2                      
1952-01-05T06:00:00+00:00 95.1  81.3  67.7  72.6  81.9  88.8  88.7  90.6  77.6  74.1  85.1  69.3                      
1952-01-05T09:00:00+00:00 91.5  79.7  64.5  69.4  78.4  85.8  84.3  87.6  72.4  70.6  75.4  68.8                      
1952-01-05T12:00:00+00:00 88.8  80.5  65.5  70.5  78.0  85.6  82.6  86.5  71.6  70.2  70.6  71.0                      
1952-01-05T15:00:00+00:00 87.7  79.4  63.5  68.5  77.3  84.7  81.0  86.1  70.2  69.5  64.0  69.3                      
1952-01-05T18:00:00+00:00 85.8  78.1  62.0  66.9  75.9  84.4  79.5  84.3  67.3  68.1  58.9  67.1                      
1952-01-05T21:00:00+00:00 84.8  76.0  59.9  64.9  74.2  83.6  78.7  81.5  65.3  66.4  57.2  63.9                      
1952-01-06T00:00:00+00:00 90.8  74.1  62.3  67.2  73.8  85.2  80.6  79.8  71.7  66.0  68.0  61.9                      
1952-01-06T03:00:00+00:00 86.7  41.9  44.9  49.0  54.9  79.3  80.3  55.5  59.4  47.5  75.1  36.0                      
1952-01-06T06:00:00+00:00 83.6  42.7  39.5  43.7  48.3  72.3  70.2  54.9  52.6  40.9  56.2  35.9                      
1952-01-06T09:00:00+00:00 83.1  56.9  48.5  52.6  64.2  79.2  79.0  72.2  56.7  56.8  58.7  47.4                      
1952-01-06T12:00:00+00:00 88.6  70.1  61.6  65.8  77.9  86.8  86.7  85.6  70.2  70.6  66.8  60.0                      
1952-01-06T15:00:00+00:00 94.5  79.3  72.4  76.5  87.6  93.4  92.2  93.8  83.1  80.2  75.8  67.9                      
1952-01-06T18:00:00+00:00 98.2  84.5  78.3  82.4  94.5  98.0  97.0  99.5  90.0  87.1  84.5  72.9                      
1952-01-06T21:00:00+00:00 98.8  84.0  78.8  82.9  94.8  98.5  98.4  99.4  90.6  87.4  89.7  72.4                      
1952-01-07T00:00:00+00:00 100.0 85.0  81.1  85.3  95.9  100.0 100.0 99.4  92.9  88.5  95.3  73.0                      
1952-01-07T03:00:00+00:00 99.9  93.1  91.5  90.6  96.4  99.0  99.7  98.3  89.4  93.0  99.7  94.0                      
1952-01-07T06:00:00+00:00 99.7  92.7  90.9  90.1  96.2  98.8  99.6  98.2  88.7  92.7  99.3  93.8                      
1952-01-07T09:00:00+00:00 99.5  90.8  89.0  88.1  94.4  98.0  99.4  96.6  87.3  90.9  99.1  91.2                      
1952-01-07T12:00:00+00:00 99.1  92.4  89.6  88.7  95.7  98.1  99.4  98.2  87.1  92.2  98.1  92.8                      
1952-01-07T15:00:00+00:00 98.6  92.2  88.6  87.7  95.3  97.7  99.3  98.3  85.1  91.9  97.6  92.8                      
1952-01-07T18:00:00+00:00 98.6  90.0  87.3  86.5  93.3  97.1  99.0  96.8  84.5  89.8  97.9  89.8                      
1952-01-07T21:00:00+00:00 97.6  84.3  82.1  81.2  85.3  93.8  96.7  89.7  79.8  81.9  95.1  85.5                      
1952-01-08T00:00:00+00:00 96.5  83.1  78.6  77.8  81.2  91.4  95.2  86.8  76.1  77.8  91.3  85.6                      
1952-01-08T03:00:00+00:00 93.4  82.0  67.7  69.7  81.7  91.9  87.0  92.3  77.6  74.9  74.3  71.7                      
1952-01-08T06:00:00+00:00 91.6  80.0  66.0  68.0  79.4  90.6  84.7  89.6  75.5  72.6  71.8  71.4                      
1952-01-08T09:00:00+00:00 88.9  79.2  65.2  67.2  77.5  88.9  81.9  87.7  72.9  70.8  70.0  72.2                      
1952-01-08T12:00:00+00:00 85.6  75.8  61.0  63.0  73.5  84.6  77.7  84.4  68.9  66.7  67.3  67.9                      
1952-01-08T15:00:00+00:00 81.8  73.5  57.7  59.7  70.3  80.7  74.2  80.2  65.3  63.6  65.5  65.7                      
1952-01-08T18:00:00+00:00 81.8  72.2  56.9  58.9  69.6  81.4  73.8  78.9  64.5  62.9  65.3  63.4                      
1952-01-08T21:00:00+00:00 81.6  70.0  55.7  57.7  68.9  81.3  74.6  77.9  64.3  62.2  65.0  60.9                      
1952-01-09T00:00:00+00:00 86.9  69.9  57.9  59.9  70.0  84.2  78.7  78.5  67.0  63.3  75.6  60.9                      
1952-01-09T03:00:00+00:00 96.2  68.5  71.8  72.4  73.7  90.4  89.1  77.9  74.3  70.0  95.1  64.7                      
1952-01-09T06:00:00+00:00 96.4  64.9  73.3  74.0  72.5  90.8  88.7  73.1  77.8  68.6  93.4  63.6                      
1952-01-09T09:00:00+00:00 94.6  54.0  57.5  58.2  59.6  84.3  80.9  65.9  61.3  54.5  85.4  52.8                      
1952-01-09T12:00:00+00:00 95.1  73.8  70.3  71.0  78.3  89.5  88.5  86.3  70.3  74.9  86.6  69.1                      
1952-01-09T15:00:00+00:00 97.9  89.0  87.5  88.1  93.2  95.8  95.0  96.8  89.1  91.3  91.8  82.5                      
1952-01-09T18:00:00+00:00 99.2  91.8  92.5  93.2  97.3  98.3  98.3  99.2  94.4  95.8  97.3  84.7                      
1952-01-09T21:00:00+00:00 100.0 93.2  95.9  96.6  99.6  99.8  100.0 100.0 97.8  98.3  100.0 86.8                      
1952-01-10T00:00:00+00:00 99.9  93.6  96.5  97.2  100.0 100.0 99.8  99.7  98.3  98.7  99.6  87.7                      
1952-01-10T03:00:00+00:00 99.9  94.2  95.4  93.9  97.4  99.8  99.9  98.7  92.5  95.4  98.6  96.4                      
1952-01-10T06:00:00+00:00 99.6  94.0  93.4  91.9  96.5  99.2  99.2  99.0  90.5  94.4  97.4  94.5                      
1952-01-10T09:00:00+00:00 98.5  91.4  88.3  86.8  93.8  98.0  98.5  98.9  84.7  91.8  96.1  90.9                      
1952-01-10T12:00:00+00:00 99.2  91.5  90.5  89.0  94.2  98.6  99.9  98.5  87.3  92.2  100.0 90.6                      
1952-01-10T15:00:00+00:00 99.1  91.9  90.7  89.2  94.5  98.6  99.9  99.0  87.3  92.5  99.4  91.2                      
1952-01-10T18:00:00+00:00 98.7  91.1  89.2  87.7  93.8  98.3  99.5  98.7  85.2  91.7  98.7  91.1                      
1952-01-10T21:00:00+00:00 97.3  87.1  83.1  81.6  88.8  96.6  97.0  95.5  77.4  86.7  95.5  86.8                      
1952-01-11T00:00:00+00:00 96.7  83.5  75.0  73.5  84.3  95.1  94.9  93.1  69.1  82.3  92.9  78.5                      
1952-01-11T03:00:00+00:00 93.5  89.3  75.0  76.1  91.3  94.5  98.6  98.4  76.5  90.0  94.2  60.3                      
1952-01-11T06:00:00+00:00 96.8  91.5  80.2  81.3  93.6  96.8  98.8  99.4  82.3  92.2  93.5  66.7                      
1952-01-11T09:00:00+00:00 96.9  92.4  81.5  82.6  94.6  98.6  99.6  99.8  82.8  93.3  97.0  68.0                      
1952-01-11T12:00:00+00:00 96.5  92.7  83.2  84.2  95.5  99.4  99.9  99.7  84.8  94.1  96.8  69.6                      
1952-01-11T15:00:00+00:00 100.0 90.7  82.6  83.6  92.5  98.5  99.0  97.0  86.4  91.2  98.7  67.2                      
1952-01-11T18:00:00+00:00 87.1  85.4  68.1  69.1  85.1  89.8  94.7  94.1  67.7  83.8  87.9  53.7                      
1952-01-11T21:00:00+00:00 92.0  79.6  66.0  67.1  82.0  89.9  93.8  88.5  69.4  80.6  85.1  47.1                      
1952-01-12T00:00:00+00:00 95.6  80.4  68.3  69.4  85.9  94.3  97.0  89.2  70.6  84.5  95.6  48.0                      
1952-01-12T03:00:00+00:00 93.2  68.0  45.3  45.6  77.0  90.0  87.6  84.7  54.0  70.6  83.9  43.6                      
1952-01-12T06:00:00+00:00 90.9  68.3  44.4  44.7  73.2  85.4  80.1  83.8  53.0  66.7  77.6  44.9                      
1952-01-12T09:00:00+00:00 89.7  69.9  44.9  45.2  74.0  85.1  78.6  86.0  53.5  67.5  71.4  46.8                      
1952-01-12T12:00:00+00:00 88.1  68.2  43.3  43.6  72.2  82.4  77.1  83.9  53.2  65.7  68.9  46.9                      
1952-01-12T15:00:00+00:00 88.6  71.6  48.7  49.0  74.7  84.4  79.9  87.3  58.2  68.3  69.5  54.0                      
1952-01-12T18:00:00+00:00 88.4  71.7  47.9  48.2  77.4  86.7  83.6  88.1  56.3  71.0  71.2  52.9                      
1952-01-12T21:00:00+00:00 87.0  65.9  44.6  44.9  71.9  82.4  78.8  81.6  53.6  65.5  70.1  50.7                      
1952-01-13T00:00:00+00:00 88.9  66.3  48.8  49.1  70.4  81.4  76.8  79.2  59.2  64.0  70.3  57.6                      
1952-01-13T03:00:00+00:00 92.9  68.2  55.1  56.3  69.9  87.0  77.6  76.8  78.8  62.9  67.7  64.1                      
1952-01-13T06:00:00+00:00 89.8  60.3  50.6  51.7  64.4  83.0  74.5  70.6  75.1  57.4  66.9  57.4                      
1952-01-13T09:00:00+00:00 85.6  47.5  39.2  40.4  54.1  73.9  67.5  59.5  66.4  47.1  63.9  43.4                      
1952-01-13T12:00:00+00:00 90.0  55.1  45.2  46.3  63.2  79.5  73.3  68.3  72.3  56.2  65.0  47.7                      
1952-01-13T15:00:00+00:00 95.2  59.0  47.9  49.1  68.7  87.2  81.0  72.6  72.3  61.7  76.8  48.8                      
1952-01-13T18:00:00+00:00 89.8  61.8  44.4  45.6  70.6  87.8  83.0  74.1  66.2  63.6  76.1  45.4                      
1952-01-13T21:00:00+00:00 89.9  63.6  46.1  47.3  71.5  88.9  83.5  75.7  67.5  64.5  73.4  47.7                      
1952-01-14T00:00:00+00:00 84.5  56.0  42.0  43.1  64.0  80.9  76.5  68.4  65.0  57.0  67.4  46.5                      
1952-01-14T03:00:00+00:00 82.6  54.0  41.4  43.2  58.1  79.2  70.5  63.9  61.4  48.6  66.5  50.6                      
1952-01-14T06:00:00+00:00 83.5  54.1  41.1  42.9  59.4  80.3  72.5  66.1  60.9  49.8  68.9  48.8                      
1952-01-14T09:00:00+00:00 84.2  57.3  42.8  44.7  63.1  82.9  75.7  70.3  62.0  53.5  69.2  50.3                      
1952-01-14T12:00:00+00:00 86.4  67.2  49.8  51.6  69.3  87.3  79.7  78.0  68.4  59.7  69.2  59.8                      
1952-01-14T15:00:00+00:00 96.1  72.6  56.9  58.7  74.8  93.6  84.0  82.7  77.6  65.2  72.7  65.5                      
1952-01-14T18:00:00+00:00 89.0  62.5  47.4  49.2  64.9  84.8  75.3  73.4  67.8  55.3  68.5  55.5                      
1952-01-14T21:00:00+00:00 80.5  49.9  35.7  37.6  53.3  74.0  65.9  61.4  57.2  43.7  62.6  42.7                      
1952-01-15T00:00:00+00:00 78.1  44.5  30.2  32.0  49.7  70.8  64.6  57.5  51.5  40.1  64.8  36.0                      
1952-01-15T03:00:00+00:00 74.9  53.0  33.8  29.2  47.9  63.9  53.5  60.6  23.9  38.4  49.9  42.6                      
1952-01-15T06:00:00+00:00 68.2  42.1  22.8  18.2  35.8  52.7  41.8  48.5  14.1  26.3  40.9  31.4                      
1952-01-15T09:00:00+00:00 73.8  47.8  25.0  20.4  45.7  59.4  49.3  56.1  17.6  36.2  36.3  32.4                      
1952-01-15T12:00:00+00:00 85.5  54.4  36.2  31.7  59.2  75.0  65.9  63.3  29.4  49.7  54.5  38.9                      
1952-01-15T15:00:00+00:00 84.3  52.7  34.8  30.3  52.1  67.4  56.2  61.7  28.4  42.5  50.1  39.8                      
1952-01-15T18:00:00+00:00 77.2  45.6  26.0  21.5  47.3  62.4  53.8  54.4  18.3  37.7  48.8  31.4                      
1952-01-15T21:00:00+00:00 74.1  37.9  22.6  18.1  42.7  60.9  51.6  47.3  15.7  33.2  46.3  26.3                      
1952-01-16T00:00:00+00:00 69.2  25.9  14.9  10.3  29.1  50.2  40.7  34.0  10.7  19.5  42.2  18.7                      
1952-01-16T03:00:00+00:00 75.1  22.8  10.3  7.8 41.2  66.5  64.2  36.4  15.8  31.1  59.2  10.0                      
1952-01-16T06:00:00+00:00 82.8  35.8  22.1  19.6  57.3  82.1  80.9  50.5  24.8  47.2  71.2  19.2                      
1952-01-16T09:00:00+00:00 87.0  50.5  34.7  32.1  66.2  89.6  88.2  62.8  35.7  56.1  77.4  34.3                      
1952-01-16T12:00:00+00:00 91.5  69.6  49.8  47.3  75.6  94.9  91.8  81.0  51.0  65.5  75.3  56.5                      
1952-01-16T15:00:00+00:00 86.4  68.8  48.3  45.8  69.2  87.5  83.5  80.0  48.0  59.1  69.8  61.0                      
1952-01-16T18:00:00+00:00 87.2  65.7  46.0  43.4  67.2  85.7  80.6  76.7  46.6  57.1  68.4  59.0                      
1952-01-16T21:00:00+00:00 88.0  60.7  42.4  39.8  65.1  85.8  80.6  72.0  43.5  55.0  70.2  52.4                      
1952-01-17T00:00:00+00:00 90.2  62.0  45.0  42.5  64.7  87.0  80.4  72.1  46.2  54.6  72.9  55.4                      
1952-01-17T03:00:00+00:00 91.2  71.9  58.7  58.9  72.7  88.4  80.1  84.2  67.9  66.9  73.2  62.6                      
1952-01-17T06:00:00+00:00 88.2  72.9  57.9  58.1  73.4  87.1  78.7  85.7  65.3  67.6  69.0  65.3                      
1952-01-17T09:00:00+00:00 86.7  73.1  57.6  57.8  73.6  86.3  77.7  86.0  65.6  67.8  63.6  66.1                      
1952-01-17T12:00:00+00:00 88.8  70.7  56.2  56.4  71.0  85.9  78.2  82.7  63.9  65.2  71.1  62.3                      
1952-01-17T15:00:00+00:00 84.7  62.3  47.1  47.3  63.1  79.1  71.0  73.7  54.1  57.3  69.4  51.1                      
1952-01-17T18:00:00+00:00 78.7  61.0  44.9  45.1  63.2  77.6  69.9  73.5  51.4  57.4  62.8  49.1                      
1952-01-17T21:00:00+00:00 80.3  62.0  47.6  47.8  64.1  79.4  71.3  74.3  55.3  58.3  64.1  50.4                      
1952-01-18T00:00:00+00:00 81.6  65.3  50.9  51.1  66.4  82.0  72.9  77.5  58.2  60.6  64.8  54.0                      
1952-01-18T03:00:00+00:00 80.0  76.7  56.1  58.6  72.4  83.2  73.6  83.3  58.8  66.6  44.5  77.0                      
1952-01-18T06:00:00+00:00 81.2  79.4  60.4  62.9  75.3  86.1  75.6  86.0  63.0  69.5  44.3  83.0                      
1952-01-18T09:00:00+00:00 79.1  79.8  60.4  62.8  75.8  86.3  76.4  86.5  62.5  70.0  44.8  83.3                      
1952-01-18T12:00:00+00:00 74.5  79.2  57.9  60.3  74.8  84.3  74.6  85.8  59.7  69.0  40.3  81.9                      
1952-01-18T15:00:00+00:00 70.9  75.7  53.1  55.6  70.7  78.8  69.8  83.0  55.2  64.8  35.3  78.7                      
1952-01-18T18:00:00+00:00 71.3  76.2  53.0  55.5  70.8  78.4  69.2  83.9  55.0  65.0  33.6  78.9                      
1952-01-18T21:00:00+00:00 73.2  77.5  55.4  57.9  72.4  80.3  70.6  84.9  57.8  66.6  34.8  81.3                      
1952-01-19T00:00:00+00:00 73.5  75.1  53.6  56.1  69.7  78.2  68.4  81.8  56.6  63.9  35.4  79.0                      
1952-01-19T03:00:00+00:00 68.2  58.9  34.3  31.5  51.7  63.5  46.8  64.8  28.5  40.3  28.1  53.8                      
1952-01-19T06:00:00+00:00 66.1  55.3  31.3  28.4  48.2  60.1  43.7  61.0  26.5  36.9  25.7  49.8                      
1952-01-19T09:00:00+00:00 63.5  53.4  29.1  26.3  46.5  58.3  41.8  59.2  24.3  35.1  23.1  47.3                      
1952-01-19T12:00:00+00:00 61.3  54.0  28.5  25.6  46.2  57.1  40.9  59.3  23.1  34.9  20.8  47.6                      
1952-01-19T15:00:00+00:00 61.0  59.9  31.3  28.5  50.1  59.5  42.9  65.6  24.8  38.8  19.8  51.6                      
1952-01-19T18:00:00+00:00 66.6  65.6  38.9  36.1  56.9  66.0  49.1  72.6  32.2  45.6  23.5  59.8                      
1952-01-19T21:00:00+00:00 69.2  66.0  40.9  38.0  57.5  67.6  50.5  73.0  34.9  46.2  25.8  61.6                      
1952-01-20T00:00:00+00:00 68.6  65.4  40.9  38.0  56.5  67.0  49.5  71.8  34.9  45.1  25.9  61.6                      
1952-01-20T03:00:00+00:00 69.0  69.5  40.1  39.6  55.2  66.7  48.3  76.6  33.7  44.5  24.8  70.0                      
1952-01-20T06:00:00+00:00 69.1  68.2  39.0  38.4  54.2  66.3  48.8  75.5  32.5  43.5  28.8  67.5                      
1952-01-20T09:00:00+00:00 65.5  67.2  36.9  36.3  52.6  63.6  46.5  74.6  30.0  41.9  25.5  66.4                      
1952-01-20T12:00:00+00:00 62.5  67.1  36.4  35.8  53.0  63.6  46.3  76.1  28.7  42.3  22.9  65.9                      
1952-01-20T15:00:00+00:00 61.8  67.8  36.9  36.3  53.8  64.3  47.7  75.8  29.4  43.2  23.2  66.2                      
1952-01-20T18:00:00+00:00 62.6  68.4  37.4  36.8  54.9  65.1  48.8  76.9  30.4  44.2  22.3  66.9                      
1952-01-20T21:00:00+00:00 63.3  68.3  37.7  37.2  55.1  65.6  49.6  77.0  31.1  44.5  23.4  67.2                      
1952-01-21T00:00:00+00:00 63.5  68.2  37.5  36.9  55.0  65.5  49.7  76.7  30.7  44.3  24.0  66.2                      
1952-01-21T03:00:00+00:00 58.5  66.1  36.0  33.6  54.0  62.9  47.7  74.3  26.9  43.8  23.0  59.6                      
1952-01-21T06:00:00+00:00 60.2  66.1  36.6  34.2  54.2  63.7  48.1  74.3  27.9  43.9  23.9  59.9                      
1952-01-21T09:00:00+00:00 59.2  66.3  36.3  33.9  54.4  63.4  48.0  74.8  26.8  44.1  24.8  59.8                      
1952-01-21T12:00:00+00:00 58.3  62.9  32.4  30.0  50.2  59.3  43.5  71.3  23.1  40.0  22.1  54.8                      
1952-01-21T15:00:00+00:00 57.0  62.8  31.5  29.0  50.4  59.5  44.0  71.2  21.2  40.2  22.3  54.0                      
1952-01-21T18:00:00+00:00 58.9  66.2  35.5  33.1  54.3  63.8  47.5  75.0  24.8  44.1  24.7  57.4                      
1952-01-21T21:00:00+00:00 61.5  65.5  36.6  34.1  53.5  63.7  46.8  74.1  28.2  43.3  24.1  57.7                      
1952-01-22T00:00:00+00:00 61.7  65.5  34.1  31.7  53.3  63.5  46.2  74.0  24.8  43.1  24.3  54.8                      
1952-01-22T03:00:00+00:00 58.0  61.9  29.6  26.1  51.3  60.4  46.9  69.5  16.8  40.4  22.7  47.1                      
1952-01-22T06:00:00+00:00 53.1  54.1  24.4  20.9  47.7  56.6  45.5  63.7  11.8  36.9  21.0  40.1                      
1952-01-22T09:00:00+00:00 57.1  53.8  27.0  23.5  48.0  58.1  46.5  61.8  16.2  37.2  22.4  42.7                      
1952-01-22T12:00:00+00:00 65.9  60.1  35.4  31.9  51.9  63.6  50.2  66.3  25.9  41.1  31.0  51.4                      
1952-01-22T15:00:00+00:00 68.5  63.1  40.7  37.2  56.5  69.3  56.5  70.5  31.7  45.6  32.7  57.1                      
1952-01-22T18:00:00+00:00 69.4  60.2  36.8  33.3  54.6  67.5  55.4  68.6  28.1  43.8  33.8  51.8                      
1952-01-22T21:00:00+00:00 63.2  52.6  28.4  24.9  47.5  59.8  47.7  60.6  18.9  36.6  26.8  43.2                      
1952-01-23T00:00:00+00:00 65.1  53.4  32.1  28.7  47.7  60.8  46.5  60.7  23.8  36.9  24.1  46.4                      
1952-01-23T03:00:00+00:00 64.2  43.1  24.6  21.0  41.9  57.8  47.4  51.6  19.7  31.3  32.1  37.1                      
1952-01-23T06:00:00+00:00 65.9  42.7  25.7  22.1  40.6  57.6  46.8  50.4  20.6  30.0  37.8  38.2                      
1952-01-23T09:00:00+00:00 70.4  47.1  29.6  26.0  46.5  64.1  55.6  56.0  25.4  35.9  46.6  40.6                      
1952-01-23T12:00:00+00:00 81.9  61.2  43.4  39.8  57.0  75.2  63.5  68.1  38.7  46.4  55.5  56.2                      
1952-01-23T15:00:00+00:00 87.1  65.8  47.8  44.2  63.4  80.8  70.6  75.0  43.7  52.8  59.7  59.3                      
1952-01-23T18:00:00+00:00 75.7  60.3  39.5  35.9  55.5  71.8  61.4  68.0  32.4  44.9  51.6  54.2                      
1952-01-23T21:00:00+00:00 63.3  57.9  35.5  31.9  52.0  67.1  55.9  62.7  26.0  41.4  42.2  51.3                      
1952-01-24T00:00:00+00:00 60.6  53.8  31.4  27.8  49.7  64.0  52.2  59.5  22.9  39.1  34.2  46.4                      
1952-01-24T03:00:00+00:00 61.3  62.3  37.8  38.4  56.1  66.4  54.7  69.3  27.2  45.7  26.4  55.1                      
1952-01-24T06:00:00+00:00 70.5  65.1  42.7  43.3  59.8  72.6  61.1  72.7  32.0  49.4  40.5  58.5                      
1952-01-24T09:00:00+00:00 79.9  68.2  48.8  49.4  62.9  77.4  64.1  77.7  38.7  52.5  49.2  64.2                      
1952-01-24T12:00:00+00:00 71.3  67.0  45.0  45.6  59.7  72.3  59.3  74.5  33.4  49.3  40.8  62.4                      
1952-01-24T15:00:00+00:00 60.6  67.4  43.1  43.7  58.9  68.8  54.3  74.0  30.4  48.4  26.2  62.5                      
1952-01-24T18:00:00+00:00 59.7  66.2  41.3  41.9  57.7  67.4  53.8  73.2  28.4  47.3  25.9  60.3                      
1952-01-24T21:00:00+00:00 59.9  66.1  41.3  41.9  57.6  67.5  53.8  73.2  28.4  47.2  26.1  60.2                      
1952-01-25T00:00:00+00:00 58.6  65.9  40.7  41.3  57.4  66.9  53.6  73.1  27.4  47.0  25.4  59.2                      
1952-01-25T03:00:00+00:00 53.8  69.0  37.2  37.9  55.9  64.6  49.9  78.1  25.9  46.2  25.1  69.0                      
1952-01-25T06:00:00+00:00 53.7  70.1  38.8  39.5  57.3  66.1  50.9  79.1  26.8  47.6  25.8  71.8                      
1952-01-25T09:00:00+00:00 55.1  70.4  39.6  40.2  57.5  66.3  50.8  79.7  28.2  47.7  25.9  72.6                      
1952-01-25T12:00:00+00:00 51.3  70.2  38.0  38.6  56.7  64.1  50.0  79.1  26.3  47.0  20.9  72.2                      
1952-01-25T15:00:00+00:00 52.7  69.5  37.8  38.4  55.6  63.6  48.7  78.2  26.5  45.9  21.5  71.2                      
1952-01-25T18:00:00+00:00 55.2  70.2  39.6  40.2  56.8  65.6  49.7  79.2  28.7  47.1  24.2  73.0                      
1952-01-25T21:00:00+00:00 54.5  70.4  39.7  40.4  57.3  65.8  50.4  79.7  28.7  47.6  24.3  73.0                      
1952-01-26T00:00:00+00:00 55.6  68.2  37.9  38.6  54.4  63.8  48.1  76.8  28.3  44.7  23.8  70.2                      
1952-01-26T03:00:00+00:00 41.6  59.8  37.9  32.6  51.4  51.9  43.2  66.9  25.1  41.1  18.4  51.5                      
1952-01-26T06:00:00+00:00 41.0  60.1  37.1  31.7  51.9  52.1  43.5  67.6  23.5  41.6  18.7  50.5                      
1952-01-26T09:00:00+00:00 38.9  59.5  34.3  29.0  51.0  50.9  42.5  67.6  19.6  40.7  17.5  48.2                      
1952-01-26T12:00:00+00:00 32.5  56.3  29.5  24.2  47.8  47.1  40.0  64.2  13.6  37.5  13.9  44.2                      
1952-01-26T15:00:00+00:00 31.8  55.1  28.4  23.1  46.2  46.0  38.9  62.3  13.0  35.9  13.9  43.1                      
1952-01-26T18:00:00+00:00 35.1  50.5  25.3  20.0  44.9  45.5  38.4  60.9  10.6  34.6  16.2  37.3                      
1952-01-26T21:00:00+00:00 30.8  34.6  16.2  10.8  37.5  39.2  34.3  49.0  3.6 27.3  12.8  25.3                      
1952-01-27T00:00:00+00:00 32.0  32.9  18.6  13.3  35.9  39.2  33.0  45.5  7.0 25.6  13.7  26.9                      
1952-01-27T03:00:00+00:00 52.1  41.0  24.5  26.3  41.8  55.4  43.7  52.2  23.2  32.1  20.0  37.5                      
1952-01-27T06:00:00+00:00 64.2  52.6  35.8  37.6  49.0  63.0  49.2  61.1  36.2  39.2  26.3  49.9                      
1952-01-27T09:00:00+00:00 69.8  61.7  42.8  44.6  56.3  69.5  54.9  70.0  42.7  46.6  29.4  59.1                      
1952-01-27T12:00:00+00:00 70.3  62.0  43.6  45.5  58.3  72.0  59.4  71.3  42.5  48.6  36.0  60.1                      
1952-01-27T15:00:00+00:00 70.6  64.0  45.9  47.8  62.3  76.2  62.8  73.9  46.1  52.6  30.9  61.5                      
1952-01-27T18:00:00+00:00 74.4  63.4  46.1  47.9  61.3  75.7  62.9  73.1  47.7  51.6  35.9  60.3                      
1952-01-27T21:00:00+00:00 77.5  64.0  47.6  49.5  61.7  76.8  63.2  73.3  49.7  52.0  37.5  60.8                      
1952-01-28T00:00:00+00:00 79.6  64.8  48.5  50.3  62.9  78.2  64.9  74.4  50.7  53.1  39.9  61.0                      
1952-01-28T03:00:00+00:00 82.8  76.2  63.3  65.0  71.0  83.4  75.4  82.8  72.5  65.6  62.2  74.7                      
1952-01-28T06:00:00+00:00 75.8  74.8  59.6  61.4  67.8  79.6  70.5  79.5  66.2  62.4  57.4  73.5                      
1952-01-28T09:00:00+00:00 69.2  73.9  56.5  58.2  65.1  75.5  63.8  76.5  61.5  59.7  46.5  73.8                      
1952-01-28T12:00:00+00:00 64.0  69.2  49.0  50.7  60.0  70.7  58.6  71.0  53.2  54.6  41.5  66.5                      
1952-01-28T15:00:00+00:00 75.6  68.6  55.6  57.4  61.6  76.1  65.2  70.8  63.9  56.2  55.0  67.0                      
1952-01-28T18:00:00+00:00 86.3  81.2  67.7  69.5  81.8  90.3  87.7  90.0  78.7  76.4  68.2  74.3                      
1952-01-28T21:00:00+00:00 99.7  88.9  80.1  81.8  89.9  100.0 95.2  95.3  92.0  84.5  84.3  83.4                      
1952-01-29T00:00:00+00:00 100.0 89.2  78.4  80.1  89.7  98.4  92.0  95.4  90.5  84.3  75.2  83.8                      
1952-01-29T03:00:00+00:00 100.0 89.3  77.1  77.8  89.0  100.0 92.9  96.9  85.6  84.0  72.2  80.5                      
1952-01-29T06:00:00+00:00 90.3  80.7  65.6  66.3  79.4  91.2  87.1  91.3  72.6  74.4  70.3  72.2                      
1952-01-29T09:00:00+00:00 73.7  73.6  55.9  56.6  64.7  77.5  67.5  78.2  58.9  59.7  50.8  70.0                      
1952-01-29T12:00:00+00:00 65.1  73.8  53.9  54.5  63.9  74.7  60.5  76.4  55.6  58.9  31.0  69.9                      
1952-01-29T15:00:00+00:00 64.2  72.5  52.4  53.1  62.5  73.3  58.9  75.6  54.6  57.5  26.5  69.2                      
1952-01-29T18:00:00+00:00 60.1  71.7  50.9  51.5  61.4  72.7  57.1  74.0  52.9  56.4  19.5  66.7                      
1952-01-29T21:00:00+00:00 65.0  72.4  52.1  52.8  60.9  71.8  56.7  76.3  55.6  56.0  23.0  68.7                      
1952-01-30T00:00:00+00:00 69.1  70.3  51.3  51.9  59.1  71.2  56.2  75.2  56.1  54.1  27.3  68.0                      
1952-01-30T03:00:00+00:00 61.2  63.0  39.0  39.1  52.7  60.2  47.7  66.4  34.1  43.1  26.2  59.0                      
1952-01-30T06:00:00+00:00 56.6  64.5  40.0  40.1  54.9  61.4  48.1  67.3  34.6  45.3  21.1  61.1                      
1952-01-30T09:00:00+00:00 52.2  62.9  36.4  36.5  52.7  58.4  45.3  65.8  30.4  43.2  16.7  57.7                      
1952-01-30T12:00:00+00:00 49.4  61.7  36.1  36.2  50.4  56.8  42.3  63.3  29.1  40.9  13.4  57.3                      
1952-01-30T15:00:00+00:00 51.2  61.5  36.9  37.0  50.1  56.9  42.9  63.8  30.3  40.5  15.0  57.7                      
1952-01-30T18:00:00+00:00 50.6  62.7  37.7  37.8  52.6  58.3  44.4  64.8  32.1  43.0  11.2  58.9                      
1952-01-30T21:00:00+00:00 49.4  61.8  35.4  35.5  51.6  57.7  43.2  63.3  28.6  42.0  11.2  56.0                      
1952-01-31T00:00:00+00:00 50.3  63.2  36.7  36.8  53.3  59.4  44.8  65.2  29.6  43.8  13.7  57.5                      
1952-01-31T03:00:00+00:00 54.7  70.3  45.0  47.2  58.6  62.5  50.5  75.6  35.6  50.9  20.3  79.0                      
1952-01-31T06:00:00+00:00 63.8  70.1  47.1  49.2  60.1  66.4  55.2  77.3  39.1  52.4  30.5  79.0                      
1952-01-31T09:00:00+00:00 63.5  71.0  48.4  50.6  61.1  67.9  56.8  77.5  39.4  53.5  33.9  79.9                      
1952-01-31T12:00:00+00:00 53.5  68.3  44.4  46.6  56.2  62.2  49.3  72.7  33.7  48.5  23.1  76.6                      
1952-01-31T15:00:00+00:00 51.5  68.7  43.9  46.0  56.6  61.2  49.2  73.3  33.2  48.9  18.9  77.9                      
1952-01-31T18:00:00+00:00 55.8  70.7  46.7  48.9  59.3  64.6  51.6  75.7  37.2  51.6  20.9  80.3                      
1952-01-31T21:00:00+00:00 54.6  70.3  46.5  48.6  58.8  64.3  51.4  75.2  36.1  51.2  21.7  79.9                      
1952-02-01T00:00:00+00:00 53.9  70.1  45.7  47.9  58.6  63.8  51.2  75.2  34.4  50.9  23.0  79.4                      
1952-02-01T03:00:00+00:00 54.9  63.1  40.7  39.9  55.9  63.4  50.7  69.2  32.5  46.3  22.8  59.3                      
1952-02-01T06:00:00+00:00 48.2  59.2  31.2  30.4  51.7  59.0  47.6  65.7  20.8  42.1  20.8  47.6                      
1952-02-01T09:00:00+00:00 45.6  42.4  22.5  21.7  44.3  53.5  45.3  52.2  14.8  34.7  21.3  31.8                      
1952-02-01T12:00:00+00:00 46.5  41.8  22.8  22.0  42.7  52.7  44.4  52.7  16.1  33.1  20.6  31.9                      
1952-02-01T15:00:00+00:00 57.7  47.9  31.3  30.5  48.0  58.7  50.9  56.7  29.2  38.4  25.7  39.0                      
1952-02-01T18:00:00+00:00 63.8  62.2  40.9  40.1  60.8  67.9  59.1  72.9  37.4  51.2  28.0  50.9                      
1952-02-01T21:00:00+00:00 77.6  66.6  48.9  48.1  65.1  75.1  64.0  75.7  47.7  55.6  39.4  57.4                      
1952-02-02T00:00:00+00:00 83.4  69.2  51.9  51.2  67.6  78.8  66.7  78.1  51.0  58.0  44.8  61.7                      
1952-02-02T03:00:00+00:00 87.9  85.0  81.3  80.4  80.7  89.2  81.8  93.0  77.7  80.7  82.3  89.9                      
1952-02-02T06:00:00+00:00 87.6  86.5  82.1  81.3  83.2  90.4  83.9  94.7  77.9  83.2  82.7  89.5                      
1952-02-02T09:00:00+00:00 92.0  90.2  87.1  86.3  90.9  96.5  92.3  99.0  84.4  90.9  86.5  94.4                      
1952-02-02T12:00:00+00:00 94.6  92.0  90.0  89.2  93.3  99.4  96.6  99.9  86.9  93.3  92.9  96.0                      
1952-02-02T15:00:00+00:00 97.4  92.7  90.3  89.5  93.6  99.4  96.0  99.9  87.5  93.6  95.8  96.9                      
1952-02-02T18:00:00+00:00 99.1  92.6  90.5  89.7  93.4  99.6  96.2  99.8  87.8  93.4  98.3  96.8                      
1952-02-02T21:00:00+00:00 100.0 92.7  91.1  90.3  93.6  100.0 96.8  99.9  88.3  93.6  100.0 96.9                      
1952-02-03T00:00:00+00:00 98.9  91.5  89.9  89.1  92.7  99.2  96.1  99.9  87.1  92.7  98.4  95.7                      
1952-02-03T03:00:00+00:00 97.6  84.3  78.7  79.8  88.2  97.2  92.3  96.6  88.6  85.1  78.9  77.4                      
1952-02-03T06:00:00+00:00 90.8  67.0  67.3  68.3  70.6  82.9  77.5  77.8  79.8  67.6  70.2  67.4                      
1952-02-03T09:00:00+00:00 85.1  58.8  59.5  60.6  61.7  75.2  69.5  68.7  73.2  58.6  63.0  59.3                      
1952-02-03T12:00:00+00:00 80.3  73.2  65.2  66.3  78.7  86.2  84.4  84.9  72.8  75.6  66.2  63.9                      
1952-02-03T15:00:00+00:00 74.1  75.0  64.6  65.7  72.6  79.7  75.4  84.2  70.7  69.5  56.4  70.5                      
1952-02-03T18:00:00+00:00 75.8  76.2  67.8  68.8  73.1  81.6  75.2  83.8  73.2  70.0  59.2  74.2                      
1952-02-03T21:00:00+00:00 72.4  75.0  65.7  66.8  71.0  79.0  71.7  82.1  70.9  67.9  52.9  73.7                      
1952-02-04T00:00:00+00:00 71.4  74.1  64.5  65.6  69.8  78.5  70.7  81.4  69.2  66.7  50.3  71.2                      
1952-02-04T03:00:00+00:00 65.8  72.7  46.1  48.8  63.9  69.4  61.6  80.2  41.3  56.8  37.0  60.3                      
1952-02-04T06:00:00+00:00 65.7  72.5  46.2  48.9  63.5  69.0  61.0  79.8  41.4  56.3  36.9  60.6                      
1952-02-04T09:00:00+00:00 64.7  71.7  45.4  48.1  62.5  67.8  59.8  79.2  40.6  55.3  35.7  60.3                      
1952-02-04T12:00:00+00:00 61.3  70.1  42.9  45.6  60.2  64.3  56.6  77.1  38.2  53.1  31.1  59.9                      
1952-02-04T15:00:00+00:00 58.6  70.6  42.8  45.5  60.8  64.4  56.7  77.8  37.1  53.6  30.0  60.1                      
1952-02-04T18:00:00+00:00 61.4  71.0  41.8  44.5  61.4  64.7  57.1  79.0  36.6  54.3  30.7  57.9                      
1952-02-04T21:00:00+00:00 57.3  71.7  38.2  40.9  62.7  64.8  58.5  80.4  31.3  55.5  29.3  52.3                      
1952-02-05T00:00:00+00:00 66.8  68.6  35.3  38.0  61.2  66.8  60.0  78.6  31.2  54.1  38.2  43.6                      
1952-02-05T03:00:00+00:00 67.3  47.4  28.6  28.3  60.1  75.5  77.4  56.4  28.5  53.8  57.0  28.4                      
1952-02-05T06:00:00+00:00 58.8  10.1  5.8 5.5 25.5  47.5  53.9  21.5  13.5  19.2  53.7  8.3                     
1952-02-05T09:00:00+00:00 55.4  12.1  2.8 2.4 23.1  42.5  49.0  21.3  9.4 16.8  47.3  8.0                     
1952-02-05T12:00:00+00:00 68.2  48.1  30.0  29.6  53.0  65.7  68.1  56.5  32.6  46.6  50.7  38.8                      
1952-02-05T15:00:00+00:00 79.9  72.1  53.0  52.6  72.5  83.9  80.4  77.2  55.7  66.2  53.4  64.4                      
1952-02-05T18:00:00+00:00 89.5  75.9  58.0  57.6  78.0  90.9  87.2  81.6  63.8  71.7  62.4  67.6                      
1952-02-05T21:00:00+00:00 98.0  77.4  62.6  62.2  81.6  97.7  95.7  84.5  68.5  75.3  80.4  68.6                      
1952-02-06T00:00:00+00:00 100.0 77.9  63.2  62.8  82.9  99.2  98.0  85.6  69.1  76.6  84.8  68.2                      
1952-02-06T03:00:00+00:00 99.9  94.7  94.7  91.4  96.3  99.6  99.9  99.9  89.2  95.1  100.0 93.7                      
1952-02-06T06:00:00+00:00 99.7  94.2  93.1  89.8  94.7  98.4  98.2  99.6  87.9  93.5  98.9  92.5                      
1952-02-06T09:00:00+00:00 99.0  94.2  92.5  89.2  95.4  98.3  98.8  100.0 86.1  94.2  98.4  91.4                      
1952-02-06T12:00:00+00:00 98.5  87.8  88.2  84.9  87.2  94.5  93.7  96.5  82.4  86.0  97.6  86.9                      
1952-02-06T15:00:00+00:00 98.0  89.0  87.7  84.4  88.6  94.5  93.7  97.0  81.9  87.3  96.1  87.8                      
1952-02-06T18:00:00+00:00 98.8  92.0  91.0  87.6  91.8  96.2  95.8  98.3  85.9  90.6  97.2  89.9                      
1952-02-06T21:00:00+00:00 97.9  91.2  87.3  84.0  92.1  95.4  96.4  99.0  79.9  90.9  97.1  87.1                      
1952-02-07T00:00:00+00:00 97.2  89.6  83.3  80.0  89.2  93.1  93.8  98.3  74.3  87.9  96.4  84.5                      
1952-02-07T03:00:00+00:00 85.7  91.1  76.7  76.9  91.7  93.2  96.1  99.8  72.9  91.0  95.3  68.3                      
1952-02-07T06:00:00+00:00 83.5  89.1  74.1  74.3  90.3  91.2  95.9  99.3  70.5  89.6  95.0  66.2                      
1952-02-07T09:00:00+00:00 83.8  86.1  71.1  71.3  88.1  89.8  95.5  98.5  68.2  87.4  95.8  61.9                      
1952-02-07T12:00:00+00:00 87.2  84.7  76.3  76.5  87.7  92.5  96.9  96.9  74.6  87.0  98.2  64.7                      
1952-02-07T15:00:00+00:00 94.4  88.8  84.3  84.5  88.6  94.9  94.5  96.9  85.1  87.9  98.2  74.0                      
1952-02-07T18:00:00+00:00 99.7  95.4  88.9  89.1  94.9  100.0 100.0 100.0 90.2  94.2  99.8  77.0                      
1952-02-07T21:00:00+00:00 98.9  92.6  85.2  85.3  91.6  96.4  97.7  99.4  86.8  90.9  99.4  73.3                      
1952-02-08T00:00:00+00:00 95.5  91.5  83.3  83.5  90.8  94.7  96.1  99.1  84.2  90.1  97.9  73.4                      
1952-02-08T03:00:00+00:00 97.7  89.6  83.8  81.2  89.2  97.6  96.7  98.9  77.4  90.3  96.2  89.3                      
1952-02-08T06:00:00+00:00 97.6  89.4  84.1  81.5  89.4  97.6  96.7  99.0  77.5  90.5  96.0  90.3                      
1952-02-08T09:00:00+00:00 98.5  93.6  90.9  88.3  94.4  98.9  98.1  100.0 86.4  95.5  97.1  95.1                      
1952-02-08T12:00:00+00:00 99.3  93.2  93.7  91.1  95.4  99.4  99.0  99.8  89.9  96.4  98.3  95.7                      
1952-02-08T15:00:00+00:00 99.6  94.5  96.1  93.5  96.6  99.8  99.4  99.8  92.3  97.6  98.6  96.9                      
1952-02-08T18:00:00+00:00 99.4  93.5  93.5  90.9  95.4  99.4  98.7  99.8  89.5  96.5  98.1  96.3                      
1952-02-08T21:00:00+00:00 99.8  94.2  96.0  93.4  96.3  99.8  99.8  99.8  92.0  97.4  99.6  97.2                      
1952-02-09T00:00:00+00:00 100.0 94.5  96.9  94.3  96.8  100.0 100.0 100.0 92.8  97.8  100.0 97.7                      
1952-02-09T03:00:00+00:00 100.0 96.6  97.8  94.9  97.3  99.9  99.9  100.0 93.8  94.5  99.9  96.4                      
1952-02-09T06:00:00+00:00 99.8  96.2  96.8  93.9  96.7  99.5  99.6  99.9  92.9  93.9  99.6  95.7                      
1952-02-09T09:00:00+00:00 99.6  95.4  95.7  92.8  95.8  98.9  99.2  99.7  91.8  93.0  99.0  94.7                      
1952-02-09T12:00:00+00:00 99.3  94.4  93.6  90.7  94.7  98.2  99.0  99.4  89.3  91.9  98.6  92.4                      
1952-02-09T15:00:00+00:00 99.3  91.6  90.3  87.4  91.3  97.0  98.7  97.9  87.2  88.5  98.6  88.4                      
1952-02-09T18:00:00+00:00 98.7  87.6  86.3  83.4  85.0  94.5  97.5  95.4  83.6  82.2  97.4  87.9                      
1952-02-09T21:00:00+00:00 97.2  84.6  78.1  75.2  78.6  90.5  95.7  93.0  72.1  75.8  94.8  84.9                      
1952-02-10T00:00:00+00:00 96.8  85.5  79.7  76.8  80.6  91.4  96.0  93.7  72.7  77.8  94.1  87.1                      
1952-02-10T03:00:00+00:00 85.6  79.8  73.2  72.5  74.0  82.1  78.9  85.7  77.7  71.2  70.2  82.3                      
1952-02-10T06:00:00+00:00 85.2  79.8  72.8  72.0  73.3  80.6  77.2  85.0  76.6  70.5  69.9  83.2                      
1952-02-10T09:00:00+00:00 85.4  79.7  72.3  71.6  72.9  80.0  75.3  84.6  76.3  70.1  68.0  83.0                      
1952-02-10T12:00:00+00:00 85.8  78.8  70.8  70.0  71.6  78.1  73.8  83.3  76.1  68.8  65.6  82.8                      
1952-02-10T15:00:00+00:00 80.2  78.4  69.5  68.8  71.3  77.5  74.2  83.1  74.9  68.5  62.0  80.1                      
1952-02-10T18:00:00+00:00 82.4  79.4  71.8  71.1  72.5  79.6  74.6  84.0  75.8  69.6  65.0  81.8                      
1952-02-10T21:00:00+00:00 83.9  79.3  71.2  70.5  72.7  79.8  75.5  84.2  75.4  69.9  66.3  80.1                      
1952-02-11T00:00:00+00:00 87.1  79.0  69.4  68.7  72.7  80.2  76.4  84.6  75.1  69.9  68.3  76.0                      
1952-02-11T03:00:00+00:00 87.1  64.2  43.7  49.2  67.7  78.1  75.8  74.1  60.3  61.9  73.8  48.3                      
1952-02-11T06:00:00+00:00 81.4  53.1  35.5  41.0  65.5  75.6  77.9  67.7  51.0  59.7  75.7  36.8                      
1952-02-11T09:00:00+00:00 78.0  43.7  29.6  35.1  59.2  71.8  76.9  58.3  46.2  53.4  79.9  30.4                      
1952-02-11T12:00:00+00:00 82.7  52.4  40.6  46.2  63.4  73.5  75.4  65.1  59.1  57.7  71.7  46.9                      
1952-02-11T15:00:00+00:00 78.9  56.7  42.7  48.3  60.5  70.3  69.5  65.7  62.4  54.7  63.8  51.2                      
1952-02-11T18:00:00+00:00 81.1  63.5  46.9  52.5  65.6  74.9  71.6  72.3  64.5  59.8  63.7  57.0                      
1952-02-11T21:00:00+00:00 89.5  59.5  46.8  52.3  66.8  80.4  78.6  69.8  65.3  61.0  76.2  51.6                      
1952-02-12T00:00:00+00:00 85.4  66.2  49.5  55.0  69.9  79.0  75.3  76.2  64.4  64.1  71.6  60.7                      
1952-02-12T03:00:00+00:00 80.6  77.0  62.2  61.9  70.8  77.3  69.8  84.0  68.1  64.6  47.3  66.4                      
1952-02-12T06:00:00+00:00 76.5  76.3  60.9  60.7  69.6  75.8  67.4  82.3  66.9  63.4  41.4  65.9                      
1952-02-12T09:00:00+00:00 75.3  75.6  59.5  59.3  68.9  75.1  67.0  81.7  65.2  62.7  40.5  64.0                      
1952-02-12T12:00:00+00:00 69.6  72.2  52.0  51.8  65.5  71.2  64.4  78.6  56.3  59.3  37.4  55.7                      
1952-02-12T15:00:00+00:00 68.1  70.6  52.8  52.5  63.7  70.2  62.5  76.5  57.7  57.5  34.6  56.6                      
1952-02-12T18:00:00+00:00 70.1  73.3  55.6  55.4  66.2  72.3  64.5  80.1  60.3  59.9  37.6  59.7                      
1952-02-12T21:00:00+00:00 69.1  74.3  56.2  55.9  67.3  73.1  65.2  80.4  60.0  61.0  37.4  60.7                      
1952-02-13T00:00:00+00:00 66.9  73.1  53.3  53.0  66.1  72.0  64.4  78.9  56.6  59.9  36.6  57.2                      
1952-02-13T03:00:00+00:00 64.6  61.7  35.4  36.4  52.8  63.4  57.0  66.2  34.5  46.4  38.7  48.8                      
1952-02-13T06:00:00+00:00 63.9  52.6  31.4  32.4  49.0  60.5  54.6  60.6  31.9  42.7  38.1  42.4                      
1952-02-13T09:00:00+00:00 64.8  43.0  28.5  29.6  44.9  57.8  52.0  52.7  31.1  38.6  37.7  37.0                      
1952-02-13T12:00:00+00:00 66.2  43.6  29.2  30.3  43.9  56.8  50.8  49.4  33.9  37.5  34.3  38.5                      
1952-02-13T15:00:00+00:00 66.5  51.8  33.0  34.1  46.6  58.4  51.9  53.9  37.4  40.2  34.0  45.1                      
1952-02-13T18:00:00+00:00 76.2  40.3  33.2  34.3  45.9  62.6  55.1  42.0  40.3  39.6  44.1  37.2                      
1952-02-13T21:00:00+00:00 85.9  40.7  39.8  40.9  54.6  76.6  73.1  43.7  48.2  48.3  64.9  35.0                      
1952-02-14T00:00:00+00:00 81.3  32.1  31.7  32.8  44.8  67.1  68.3  38.9  42.1  38.4  68.2  28.4                      
1952-02-14T03:00:00+00:00 75.5  19.5  34.3  34.0  22.6  48.1  40.9  24.6  59.3  14.4  56.8  24.4                      
1952-02-14T06:00:00+00:00 77.6  42.1  48.2  47.8  34.7  56.8  43.9  43.0  69.4  26.5  49.6  43.2                      
1952-02-14T09:00:00+00:00 85.8  62.9  63.0  62.6  55.7  73.7  58.8  65.3  80.4  47.4  50.7  61.0                      
1952-02-14T12:00:00+00:00 89.0  70.8  68.3  68.0  66.6  82.3  67.2  75.3  84.2  58.4  50.9  66.3                      
1952-02-14T15:00:00+00:00 82.2  68.5  64.1  63.7  65.6  80.1  65.9  75.5  79.1  57.4  44.1  64.1                      
1952-02-14T18:00:00+00:00 81.8  66.2  62.0  61.6  62.1  77.3  66.2  72.8  76.3  53.9  50.8  62.8                      
1952-02-14T21:00:00+00:00 79.6  64.6  60.3  59.9  60.3  75.1  65.5  71.3  74.1  52.0  53.1  62.0                      
1952-02-15T00:00:00+00:00 79.2  65.2  60.5  60.1  60.5  75.1  66.2  72.2  73.8  52.3  56.4  62.0                      
1952-02-15T03:00:00+00:00 77.9  73.6  62.9  62.2  64.5  72.8  67.1  79.7  70.4  60.6  56.9  82.3                      
1952-02-15T06:00:00+00:00 77.8  73.0  62.2  61.5  63.7  71.8  65.6  79.1  69.6  59.8  55.8  82.1                      
1952-02-15T09:00:00+00:00 76.1  72.1  61.2  60.5  62.1  70.4  63.3  78.3  67.9  58.2  54.0  81.4                      
1952-02-15T12:00:00+00:00 73.2  71.8  59.3  58.6  61.1  68.2  62.2  77.1  65.8  57.2  51.3  80.7                      
1952-02-15T15:00:00+00:00 74.1  71.8  59.9  59.2  61.6  69.4  64.4  77.3  66.6  57.7  54.2  80.0                      
1952-02-15T18:00:00+00:00 74.7  72.2  60.6  59.9  62.5  70.5  64.0  77.6  67.0  58.6  54.2  80.7                      
1952-02-15T21:00:00+00:00 75.1  72.6  60.7  60.0  62.9  70.8  64.1  77.4  66.9  59.1  54.2  81.4                      
1952-02-16T00:00:00+00:00 75.0  71.6  60.4  59.6  62.1  70.5  63.4  76.5  66.3  58.2  54.7  81.2                      
1952-02-16T03:00:00+00:00 72.6  55.4  40.5  45.0  52.0  62.3  54.9  62.4  44.5  45.1  50.5  52.4                      
1952-02-16T06:00:00+00:00 69.1  51.1  37.2  41.7  47.4  58.2  51.8  56.9  41.2  40.6  51.0  48.7                      
1952-02-16T09:00:00+00:00 71.6  58.4  43.6  48.1  52.6  62.6  54.5  63.5  46.6  45.8  50.2  56.0                      
1952-02-16T12:00:00+00:00 71.3  61.1  44.9  49.4  53.6  61.5  55.3  65.8  48.0  46.8  48.8  59.5                      
1952-02-16T15:00:00+00:00 65.3  59.5  41.2  45.7  50.7  56.8  51.1  63.7  43.8  43.8  42.1  58.1                      
1952-02-16T18:00:00+00:00 62.1  59.6  39.4  43.9  49.8  55.0  47.5  63.0  41.4  42.9  36.4  57.1                      
1952-02-16T21:00:00+00:00 58.7  58.5  36.2  40.7  48.9  53.4  46.3  63.1  38.2  42.0  31.9  53.3                      
1952-02-17T00:00:00+00:00 56.2  58.4  34.4  38.9  48.8  53.1  45.0  62.5  34.2  42.0  31.1  52.4                      
1952-02-17T03:00:00+00:00 49.0  55.0  33.7  33.2  43.5  44.1  40.0  56.0  24.1  38.3  28.2  52.1                      
1952-02-17T06:00:00+00:00 46.3  51.6  32.0  31.5  40.8  42.0  38.7  52.7  21.7  35.6  28.5  50.3                      
1952-02-17T09:00:00+00:00 44.7  53.5  34.5  34.0  41.5  42.7  37.6  55.3  24.2  36.3  23.3  53.2                      
1952-02-17T12:00:00+00:00 46.6  52.6  34.4  33.8  42.3  44.1  42.9  56.9  24.5  37.0  31.0  50.9                      
1952-02-17T15:00:00+00:00 47.9  53.5  33.3  32.8  42.7  44.8  42.8  58.4  24.9  37.5  28.3  47.7                      
1952-02-17T18:00:00+00:00 40.8  49.8  26.2  25.7  42.1  41.8  41.6  57.2  14.9  36.9  23.4  37.9                      
1952-02-17T21:00:00+00:00 40.5  34.9  24.1  23.6  34.4  39.9  40.5  41.8  17.1  29.1  29.1  29.7                      
1952-02-18T00:00:00+00:00 40.1  26.5  19.6  19.1  27.1  33.6  36.5  33.2  16.6  21.9  29.3  25.4                      
1952-02-18T03:00:00+00:00 50.1  34.5  36.8  37.6  29.9  42.4  38.3  37.2  48.4  26.4  40.8  35.7                      
1952-02-18T06:00:00+00:00 65.0  54.6  53.2  53.9  49.2  58.2  52.8  58.0  63.6  45.7  47.9  52.8                      
1952-02-18T09:00:00+00:00 73.5  63.8  61.7  62.4  58.5  67.0  60.1  67.5  71.7  55.0  52.8  61.2                      
1952-02-18T12:00:00+00:00 78.2  67.4  66.8  67.6  63.3  73.3  64.6  71.4  77.1  59.8  57.4  65.6                      
1952-02-18T15:00:00+00:00 81.5  71.2  70.1  70.8  67.4  77.4  68.8  74.9  79.3  63.9  60.9  67.5                      
1952-02-18T18:00:00+00:00 94.0  77.6  76.8  77.5  77.3  87.7  79.9  83.4  88.2  73.8  70.5  72.5                      
1952-02-18T21:00:00+00:00 95.5  79.1  77.2  77.9  79.5  88.9  83.0  86.2  88.0  76.0  74.4  72.3                      
1952-02-19T00:00:00+00:00 98.2  80.6  79.3  80.0  82.6  92.4  87.3  88.3  90.3  79.1  78.6  73.1                      
1952-02-19T03:00:00+00:00 96.3  95.0  90.4  92.1  93.7  97.2  98.8  99.7  90.3  92.5  98.2  92.0                      
1952-02-19T06:00:00+00:00 100.0 94.9  91.7  93.4  93.2  98.5  99.8  99.9  92.7  92.0  100.0 91.1                      
1952-02-19T09:00:00+00:00 98.4  92.5  88.5  90.2  90.8  95.3  98.0  99.0  89.9  89.6  99.5  89.3                      
1952-02-19T12:00:00+00:00 95.0  86.4  82.4  84.1  83.6  88.5  93.7  93.1  84.1  82.4  99.0  85.2                      
1952-02-19T15:00:00+00:00 88.9  82.0  76.6  78.3  76.3  80.9  87.7  87.1  76.5  75.1  97.4  82.0                      
1952-02-19T18:00:00+00:00 81.0  81.2  73.7  75.4  72.7  74.8  81.7  84.8  71.5  71.4  94.3  83.0                      
1952-02-19T21:00:00+00:00 82.2  81.9  74.5  76.2  73.3  75.3  81.8  85.3  72.2  72.1  94.5  83.5                      
1952-02-20T00:00:00+00:00 82.5  82.4  74.6  76.3  73.9  75.4  81.3  85.9  72.2  72.7  94.2  83.8                      
1952-02-20T03:00:00+00:00 80.2  76.8  67.9  67.9  69.2  74.2  72.4  82.2  75.2  66.2  68.5  80.2                      
1952-02-20T06:00:00+00:00 78.2  77.0  67.8  67.8  69.4  74.1  71.4  82.4  74.9  66.4  64.6  80.6                      
1952-02-20T09:00:00+00:00 76.3  77.0  67.5  67.5  69.3  73.9  70.5  82.2  74.5  66.3  61.1  80.4                      
1952-02-20T12:00:00+00:00 75.7  76.6  66.7  66.7  68.9  73.4  69.7  81.8  73.9  65.9  58.4  79.3                      
1952-02-20T15:00:00+00:00 75.1  76.5  66.1  66.1  68.8  73.3  69.6  81.9  73.1  65.8  56.9  78.2                      
1952-02-20T18:00:00+00:00 74.6  77.0  66.3  66.3  69.5  73.7  70.0  82.6  72.8  66.5  56.5  79.5                      
1952-02-20T21:00:00+00:00 75.3  76.8  65.8  65.7  69.4  73.6  70.0  82.5  72.3  66.4  57.2  78.4                      
1952-02-21T00:00:00+00:00 75.2  77.3  66.5  66.4  70.0  74.0  69.9  83.0  72.7  67.0  56.5  80.1                      
1952-02-21T03:00:00+00:00 74.4  75.4  61.7  62.5  67.3  72.7  67.1  81.7  71.2  62.9  53.1  63.2                      
1952-02-21T06:00:00+00:00 76.2  75.2  60.9  61.7  67.1  72.2  66.8  81.7  70.7  62.7  53.5  61.7                      
1952-02-21T09:00:00+00:00 89.5  75.4  63.3  64.1  67.8  76.0  69.0  82.1  77.1  63.4  62.3  58.4                      
1952-02-21T12:00:00+00:00 72.3  75.1  60.1  60.8  67.5  70.9  67.2  82.4  69.7  63.1  49.0  60.2                      
1952-02-21T15:00:00+00:00 67.3  66.8  53.0  53.8  55.1  58.7  54.4  73.3  66.0  50.7  39.5  54.3                      
1952-02-21T18:00:00+00:00 77.1  71.4  61.4  62.2  60.6  66.9  60.8  77.5  76.9  56.2  46.4  60.4                      
1952-02-21T21:00:00+00:00 79.9  77.6  66.5  67.3  71.9  77.6  74.8  85.8  79.4  67.5  55.0  63.8                      
1952-02-22T00:00:00+00:00 88.0  77.1  65.2  66.0  69.9  77.2  71.5  84.1  78.4  65.5  63.3  60.3                      
1952-02-22T03:00:00+00:00 88.5  76.5  63.9  65.1  70.2  77.3  71.6  83.7  79.6  66.6  63.4  59.6                      
1952-02-22T06:00:00+00:00 87.2  75.7  62.8  64.0  69.0  76.2  70.2  82.5  78.2  65.4  61.6  59.4                      
1952-02-22T09:00:00+00:00 78.6  73.8  56.6  57.8  66.4  71.7  66.4  80.7  68.0  62.8  54.9  55.6                      
1952-02-22T12:00:00+00:00 77.7  73.5  57.9  59.1  66.2  71.0  66.7  80.2  72.3  62.6  51.8  58.9                      
1952-02-22T15:00:00+00:00 76.7  74.1  58.4  59.6  66.6  71.5  66.6  80.7  72.7  63.0  52.4  59.7                      
1952-02-22T18:00:00+00:00 73.7  74.1  55.3  56.5  66.6  71.3  66.5  81.3  67.0  63.0  52.8  54.4                      
1952-02-22T21:00:00+00:00 79.5  74.7  55.1  56.2  68.0  73.0  68.7  82.4  68.3  64.4  55.2  52.2                      
1952-02-23T00:00:00+00:00 82.7  73.1  54.8  56.0  67.3  73.6  69.8  81.9  68.8  63.7  60.8  49.7                      
1952-02-23T03:00:00+00:00 76.8  55.9  38.9  44.8  60.7  69.9  68.3  66.9  58.8  58.3  61.1  40.7                      
1952-02-23T06:00:00+00:00 69.7  36.2  27.1  32.9  45.8  59.1  61.5  48.7  49.8  43.4  63.1  29.9                      
1952-02-23T09:00:00+00:00 68.7  26.0  21.1  27.0  31.9  47.8  48.1  34.8  46.8  29.5  59.3  25.5                      
1952-02-23T12:00:00+00:00 75.3  56.1  44.8  50.6  57.1  65.9  62.5  63.7  67.9  54.7  53.1  51.1                      
1952-02-23T15:00:00+00:00 83.7  68.1  57.2  63.1  69.1  78.3  72.6  75.0  80.3  66.7  57.7  63.7
[truncated: 34,356,594 more chars]
