# Supplementary material for: Investigation of Climate Change Impact on Water Resources for an Alpine Basin in Northern Italy: Implications for Evapotranspiration Modeling Complexity
Source: PLoS One. 2014 Oct 6;9(10):e109053. doi: 10.1371/journal.pone.0109053 (PMC4186761; doi:10.1371/journal.pone.0109053)
Supplement: Dataset S1 — At-site bias-corrected climate data used in the hydrological models for the period 1951–2050, which include 3-hourly data for rainfall in mm (PRE_3hc.txt), air temperature in °C (TAS_3hi.txt), wind speed in m/s (WSS_3hi.txt), solar radiation in W/m2 (RSDS_3hi.txt), and percentage relative humidity (HURS_3hi.txt). (ZIP) [file pone.0109053.s001.zip › Dataset_S1/REMO/PRE_3hc.txt]

PRE_3hi                                             
metadata
21  # stations                                            
10800 time step [s]                                            
-999.9  missing data                                           
name  id  X Y Z                                     
FOBELLO 2057900 434800  5082809 873                                     
SABBIA  2123900 440818  5078628 600                                     
VARALLO 2156900 443670  5074457 470                                     
ALPE_DEVERO 3010900 443114  5129624 1634                                      
ANZINO  3011900 434710  5093118 669                                     
PIZZANCO  3020900 436556  5108355 1142                                      
LAGO_PAIONE 3020901 437588  5114118 2269                                      
CICOGNA 3053900 460716  5094778 696                                     
CRODO 3057900 447933  5119640 560                                     
DOMODOSSOLA 3061900 446156  5105927 252                                     
DRUOGNO 3063900 455744  5109311 831                                     
FORMAZZA_BRUGGI 3067901 456129  5133034 1226                                      
PASSO_DEL_MORO  3086900 420822  5094426 2820                                      
MACUGNAGA_PECETTO 3086901 419334  5091685 1360                                      
CANDOGLIA_TOCE  3096900 455291  5091605 201                                     
LARECCHIO 3101901 456225  5117160 1860                                      
MOTTARONE_-_BAITA_CAI 3142900 457172  5081082 1302                                      
MOTTARONE 3142902 457689  5081238 1491                                      
MOTTAC  3150900 454003  5101241 1695                                      
SAMBUGHETTO 3151900 446665  5084060 742                                     
VARZO 3155900 437878  5122296 1308                                      
                                              
                                              
data
# 2057900 2123900 2156900 3010900 3011900 3020900 3020901 3053900 3057900 3061900 3063900 3067901 3086900 3086901 3096900 3101901 3142900 3142902 3150900 3151900 3155900   
1951-01-01T03:00:00+00:00 0.0 0.0 0.0 0.0 0.0 0.0 0.0 0.0 0.0 0.0 0.0 0.0 0.0 0.0 0.0 0.0 0.0 0.0 0.0 0.0 0.0   
1951-01-01T06:00:00+00:00 0.0 0.0 0.0 0.1 0.0 0.0 0.0 0.0 0.0 0.0 0.0 0.0 0.0 0.0 0.0 0.0 0.0 0.0 0.0 0.0 0.0   
1951-01-01T09:00:00+00:00 0.0 0.0 0.0 0.1 0.0 0.0 0.0 0.0 0.0 0.0 0.0 0.0 0.0 0.0 0.0 0.0 0.0 0.0 0.0 0.0 0.0   
1951-01-01T12:00:00+00:00 0.0 0.0 0.0 0.1 0.0 0.0 0.0 0.0 0.0 0.0 0.0 0.0 0.0 0.0 0.0 0.0 0.0 0.0 0.0 0.0 0.0   
1951-01-01T15:00:00+00:00 0.0 0.0 0.0 0.1 0.0 0.0 0.0 0.0 0.0 0.0 0.0 0.0 0.0 0.0 0.0 0.0 0.0 0.0 0.0 0.0 0.0   
1951-01-01T18:00:00+00:00 0.0 0.0 0.0 0.1 0.0 0.0 0.0 0.0 0.0 0.0 0.0 0.0 0.0 0.0 0.0 0.0 0.0 0.0 0.0 0.0 0.0   
1951-01-01T21:00:00+00:00 0.0 0.0 0.0 0.3 0.0 0.0 0.0 0.0 0.0 0.0 0.0 0.0 0.0 0.0 0.0 0.0 0.0 0.0 0.0 0.0 0.0   
1951-01-02T00:00:00+00:00 0.0 0.0 0.0 0.3 0.0 0.0 0.0 0.0 0.0 0.0 0.0 0.0 0.0 0.0 0.0 0.0 0.0 0.0 0.0 0.0 0.0   
1951-01-02T03:00:00+00:00 0.0 0.0 0.0 0.0 0.0 0.0 0.0 0.0 0.0 0.0 0.0 0.0 0.0 0.0 0.0 0.0 0.0 0.0 0.0 0.0 0.0   
1951-01-02T06:00:00+00:00 0.0 0.0 0.0 0.0 0.0 0.0 0.0 0.0 0.0 0.0 0.0 0.0 0.0 0.0 0.0 0.0 0.0 0.0 0.0 0.0 0.0   
1951-01-02T09:00:00+00:00 0.0 0.0 0.0 0.0 0.0 0.0 0.0 0.0 0.0 0.0 0.0 0.0 0.0 0.0 0.0 0.0 0.0 0.0 0.0 0.0 0.0   
1951-01-02T12:00:00+00:00 0.0 0.0 0.0 0.0 0.0 0.0 0.0 0.0 0.0 0.0 0.0 0.0 0.0 0.0 0.0 0.0 0.0 0.0 0.0 0.0 0.0   
1951-01-02T15:00:00+00:00 0.0 0.0 0.0 0.0 0.0 0.0 0.0 0.0 0.0 0.0 0.0 0.0 0.0 0.0 0.0 0.0 0.0 0.0 0.0 0.0 0.0   
1951-01-02T18:00:00+00:00 0.0 0.0 0.0 0.0 0.0 0.0 0.0 0.0 0.0 0.0 0.0 0.0 0.0 0.0 0.0 0.0 0.0 0.0 0.0 0.0 0.0   
1951-01-02T21:00:00+00:00 0.0 0.0 0.0 0.0 0.0 0.0 0.0 0.0 0.0 0.0 0.0 0.0 0.0 0.0 0.0 0.0 0.0 0.0 0.0 0.0 0.0   
1951-01-03T00:00:00+00:00 0.0 0.0 0.0 0.0 0.0 0.0 0.0 0.0 0.0 0.0 0.0 0.0 0.0 0.0 0.0 0.0 0.0 0.0 0.0 0.0 0.0   
1951-01-03T03:00:00+00:00 0.0 0.0 0.0 0.0 0.0 0.0 0.0 0.0 0.0 0.0 0.0 0.0 0.0 0.0 0.0 0.0 0.0 0.0 0.0 0.0 0.0   
1951-01-03T06:00:00+00:00 0.0 0.0 0.0 0.0 0.0 0.0 0.0 0.0 0.0 0.0 0.0 0.0 0.0 0.0 0.0 0.0 0.0 0.0 0.0 0.0 0.0   
1951-01-03T09:00:00+00:00 0.0 0.0 0.0 0.0 0.0 0.0 0.0 0.0 0.0 0.0 0.0 0.0 0.0 0.0 0.0 0.0 0.0 0.0 0.0 0.0 0.0   
1951-01-03T12:00:00+00:00 0.0 0.0 0.0 0.0 0.0 0.0 0.0 0.0 0.0 0.0 0.0 0.0 0.0 0.0 0.0 0.0 0.0 0.0 0.0 0.0 0.0   
1951-01-03T15:00:00+00:00 0.0 0.0 0.0 0.0 0.0 0.0 0.0 0.0 0.0 0.0 0.0 0.0 0.0 0.0 0.0 0.0 0.0 0.0 0.0 0.0 0.0   
1951-01-03T18:00:00+00:00 0.0 0.0 0.0 0.0 0.0 0.0 0.0 0.0 0.0 0.0 0.0 0.0 0.0 0.0 0.0 0.0 0.0 0.0 0.0 0.0 0.0   
1951-01-03T21:00:00+00:00 0.0 0.0 0.0 0.0 0.0 0.0 0.0 0.0 0.0 0.0 0.0 0.0 0.0 0.0 0.0 0.0 0.0 0.0 0.0 0.0 0.0   
1951-01-04T00:00:00+00:00 0.0 0.0 0.0 0.0 0.0 0.0 0.0 0.0 0.0 0.0 0.0 0.0 0.0 0.0 0.0 0.0 0.0 0.0 0.0 0.0 0.0   
1951-01-04T03:00:00+00:00 0.0 0.0 0.0 0.0 0.0 0.0 0.0 0.0 0.0 0.0 0.0 0.0 0.0 0.0 0.0 0.0 0.0 0.0 0.0 0.0 0.0   
1951-01-04T06:00:00+00:00 0.0 0.0 0.0 0.0 0.0 0.0 0.0 0.0 0.0 0.0 0.0 0.0 0.0 0.0 0.0 0.0 0.0 0.0 0.0 0.0 0.0   
1951-01-04T09:00:00+00:00 0.0 0.0 0.0 0.0 0.0 0.0 0.0 0.0 0.0 0.0 0.0 0.0 0.0 0.0 0.0 0.0 0.0 0.0 0.0 0.0 0.0   
1951-01-04T12:00:00+00:00 0.0 0.0 0.0 0.0 0.0 0.0 0.0 0.0 0.0 0.0 0.0 0.0 0.0 0.0 0.0 0.0 0.0 0.0 0.0 0.0 0.0   
1951-01-04T15:00:00+00:00 0.0 0.0 0.0 0.0 0.0 0.0 0.0 0.0 0.0 0.0 0.0 0.0 0.0 0.0 0.0 0.0 0.0 0.0 0.0 0.0 0.0   
1951-01-04T18:00:00+00:00 0.0 0.0 0.0 0.0 0.0 0.0 0.0 0.0 0.0 0.0 0.0 0.0 0.0 0.0 0.0 0.0 0.0 0.0 0.0 0.0 0.0   
1951-01-04T21:00:00+00:00 0.0 0.0 0.0 0.0 0.0 0.0 0.0 0.0 0.0 0.0 0.0 0.0 0.0 0.0 0.0 0.0 0.0 0.0 0.0 0.0 0.0   
1951-01-05T00:00:00+00:00 0.0 0.0 0.0 0.0 0.0 0.0 0.0 0.0 0.0 0.0 0.0 0.0 0.0 0.0 0.0 0.0 0.0 0.0 0.0 0.0 0.0   
1951-01-05T03:00:00+00:00 0.0 0.0 0.0 0.0 0.0 0.0 0.0 0.0 0.0 0.0 0.0 0.0 0.0 0.0 0.0 0.0 0.0 0.0 0.0 0.0 0.0   
1951-01-05T06:00:00+00:00 0.0 0.0 0.0 0.0 0.0 0.0 0.0 0.0 0.0 0.0 0.0 0.0 0.0 0.0 0.0 0.0 0.0 0.0 0.0 0.0 0.0   
1951-01-05T09:00:00+00:00 0.0 0.0 0.0 0.0 0.0 0.0 0.0 0.0 0.0 0.0 0.0 0.0 0.0 0.0 0.0 0.0 0.0 0.0 0.0 0.0 0.0   
1951-01-05T12:00:00+00:00 0.0 0.0 0.0 0.0 0.0 0.0 0.0 0.0 0.0 0.0 0.0 0.0 0.0 0.0 0.0 0.0 0.0 0.0 0.0 0.0 0.0   
1951-01-05T15:00:00+00:00 0.0 0.0 0.0 0.0 0.0 0.0 0.0 0.0 0.0 0.0 0.0 0.0 0.0 0.0 0.0 0.0 0.0 0.0 0.0 0.0 0.0   
1951-01-05T18:00:00+00:00 0.0 0.0 0.0 0.0 0.0 0.0 0.0 0.0 0.0 0.0 0.0 0.0 0.0 0.0 0.0 0.0 0.0 0.0 0.0 0.0 0.0   
1951-01-05T21:00:00+00:00 0.0 0.0 0.0 0.0 0.0 0.0 0.0 0.0 0.0 0.0 0.0 0.0 0.0 0.0 0.0 0.0 0.0 0.0 0.0 0.0 0.0   
1951-01-06T00:00:00+00:00 0.0 0.0 0.0 0.0 0.0 0.0 0.0 0.0 0.0 0.0 0.0 0.0 0.0 0.0 0.0 0.0 0.0 0.0 0.0 0.0 0.0   
1951-01-06T03:00:00+00:00 0.0 0.0 0.0 0.0 0.0 0.0 0.0 0.0 0.0 0.0 0.0 0.0 0.0 0.0 0.0 0.0 0.0 0.0 0.0 0.0 0.0   
1951-01-06T06:00:00+00:00 0.0 0.0 0.0 0.0 0.0 0.0 0.0 0.0 0.0 0.0 0.0 0.0 0.0 0.0 0.0 0.0 0.0 0.0 0.0 0.0 0.0   
1951-01-06T09:00:00+00:00 0.0 0.0 0.0 0.0 0.0 0.0 0.0 0.0 0.0 0.0 0.0 0.0 0.0 0.0 0.0 0.0 0.0 0.0 0.0 0.0 0.0   
1951-01-06T12:00:00+00:00 0.0 0.0 0.0 0.0 0.0 0.0 0.0 0.0 0.0 0.0 0.0 0.0 0.0 0.0 0.0 0.0 0.0 0.0 0.0 0.0 0.0   
1951-01-06T15:00:00+00:00 0.0 0.0 0.0 0.0 0.0 0.0 0.0 0.0 0.0 0.0 0.0 0.0 0.0 0.0 0.0 0.0 0.0 0.0 0.0 0.0 0.0   
1951-01-06T18:00:00+00:00 0.0 0.0 0.0 0.0 0.0 0.0 0.0 0.0 0.0 0.0 0.0 0.0 0.0 0.0 0.0 0.0 0.0 0.0 0.0 0.0 0.0   
1951-01-06T21:00:00+00:00 0.0 0.0 0.0 0.0 0.0 0.0 0.0 0.0 0.0 0.0 0.0 0.0 0.0 0.0 0.0 0.0 0.0 0.0 0.0 0.0 0.0   
1951-01-07T00:00:00+00:00 0.0 0.0 0.0 0.0 0.0 0.0 0.0 0.0 0.0 0.0 0.0 0.0 0.0 0.0 0.0 0.0 0.0 0.0 0.0 0.0 0.1   
1951-01-07T03:00:00+00:00 0.0 0.0 0.0 0.9 0.0 0.0 0.0 0.0 0.0 0.0 0.0 0.2 0.0 0.0 0.0 0.0 0.0 0.0 0.0 0.0 0.3   
1951-01-07T06:00:00+00:00 0.0 0.0 0.0 0.7 0.0 0.0 0.0 0.0 0.0 0.0 0.0 0.2 0.0 0.0 0.0 0.0 0.0 0.0 0.0 0.0 0.2   
1951-01-07T09:00:00+00:00 0.0 0.0 0.0 0.3 0.0 0.0 0.0 0.0 0.0 0.0 0.0 0.1 0.0 0.0 0.0 0.0 0.0 0.0 0.0 0.0 0.1   
1951-01-07T12:00:00+00:00 0.0 0.0 0.0 0.1 0.0 0.0 0.0 0.0 0.0 0.0 0.0 0.0 0.0 0.0 0.0 0.0 0.0 0.0 0.0 0.0 0.0   
1951-01-07T15:00:00+00:00 0.0 0.0 0.0 0.2 0.0 0.0 0.0 0.0 0.0 0.0 0.0 0.0 0.0 0.0 0.0 0.0 0.0 0.0 0.0 0.0 0.0   
1951-01-07T18:00:00+00:00 0.0 0.0 0.0 0.5 0.0 0.0 0.0 0.0 0.0 0.0 0.0 0.2 0.0 0.0 0.0 0.0 0.0 0.0 0.0 0.0 0.1   
1951-01-07T21:00:00+00:00 0.0 0.0 0.0 0.5 0.0 0.0 0.0 0.0 0.0 0.0 0.0 0.2 0.0 0.0 0.0 0.0 0.0 0.0 0.0 0.0 0.1   
1951-01-08T00:00:00+00:00 0.0 0.0 0.0 0.5 0.0 0.0 0.0 0.0 0.0 0.0 0.0 0.3 0.0 0.0 0.0 0.0 0.0 0.0 0.0 0.0 0.1   
1951-01-08T03:00:00+00:00 0.0 0.0 0.0 0.0 0.0 0.0 0.0 0.0 0.0 0.0 0.0 0.0 0.0 0.0 0.0 0.0 0.0 0.0 0.0 0.0 0.0   
1951-01-08T06:00:00+00:00 0.0 0.0 0.0 0.0 0.0 0.0 0.0 0.0 0.0 0.0 0.0 0.0 0.0 0.0 0.0 0.0 0.0 0.0 0.0 0.0 0.0   
1951-01-08T09:00:00+00:00 0.0 0.0 0.0 0.0 0.0 0.0 0.0 0.0 0.0 0.0 0.0 0.0 0.0 0.0 0.0 0.0 0.0 0.0 0.0 0.0 0.0   
1951-01-08T12:00:00+00:00 0.0 0.0 0.0 0.0 0.0 0.0 0.0 0.0 0.0 0.0 0.0 0.0 0.0 0.0 0.0 0.0 0.0 0.0 0.0 0.0 0.0   
1951-01-08T15:00:00+00:00 0.0 0.0 0.0 0.0 0.0 0.0 0.0 0.0 0.0 0.0 0.0 0.0 0.0 0.0 0.0 0.0 0.0 0.0 0.0 0.0 0.0   
1951-01-08T18:00:00+00:00 0.0 0.0 0.0 0.0 0.0 0.0 0.0 0.0 0.0 0.0 0.0 0.0 0.0 0.0 0.0 0.0 0.0 0.0 0.0 0.0 0.0   
1951-01-08T21:00:00+00:00 0.0 0.0 0.0 0.0 0.0 0.0 0.0 0.0 0.0 0.0 0.0 0.0 0.0 0.0 0.0 0.0 0.0 0.0 0.0 0.0 0.0   
1951-01-09T00:00:00+00:00 0.0 0.0 0.0 0.0 0.0 0.0 0.0 0.0 0.0 0.0 0.0 0.0 0.0 0.0 0.0 0.0 0.0 0.0 0.0 0.0 0.0   
1951-01-09T03:00:00+00:00 0.0 0.0 0.0 0.0 0.0 0.0 0.0 0.0 0.0 0.0 0.0 0.0 0.0 0.0 0.0 0.0 0.0 0.0 0.0 0.0 0.0   
1951-01-09T06:00:00+00:00 0.0 0.0 0.0 0.0 0.0 0.0 0.0 0.0 0.0 0.0 0.0 0.0 0.0 0.0 0.0 0.0 0.0 0.0 0.0 0.0 0.0   
1951-01-09T09:00:00+00:00 0.0 0.0 0.0 0.1 0.0 0.0 0.0 0.0 0.0 0.0 0.0 0.0 0.0 0.0 0.0 0.0 0.0 0.0 0.0 0.0 0.1   
1951-01-09T12:00:00+00:00 0.0 0.0 0.0 0.1 0.0 0.0 0.0 0.0 0.0 0.0 0.0 0.0 0.0 0.0 0.0 0.0 0.0 0.0 0.0 0.0 0.1   
1951-01-09T15:00:00+00:00 0.0 0.0 0.0 0.3 0.0 0.0 0.0 0.0 0.0 0.0 0.0 0.0 0.0 0.0 0.0 0.0 0.0 0.0 0.0 0.0 0.2   
1951-01-09T18:00:00+00:00 0.0 0.0 0.0 2.4 0.0 0.0 0.0 0.0 0.0 0.0 0.0 0.5 0.0 0.0 0.0 0.0 0.0 0.0 0.0 0.0 1.4   
1951-01-09T21:00:00+00:00 0.0 0.0 0.0 2.9 0.0 0.0 0.0 0.0 0.0 0.0 0.0 1.2 0.0 0.0 0.0 0.0 0.0 0.0 0.0 0.0 2.5   
1951-01-10T00:00:00+00:00 0.0 0.0 0.0 0.3 0.0 0.0 0.0 0.0 0.0 0.0 0.0 0.1 0.0 0.0 0.0 0.0 0.0 0.0 0.0 0.0 0.5   
1951-01-10T03:00:00+00:00 0.0 0.0 0.0 0.0 0.0 0.0 0.0 0.0 0.0 0.0 0.0 0.0 0.0 0.0 0.0 0.0 0.0 0.0 0.0 0.0 0.0   
1951-01-10T06:00:00+00:00 0.0 0.0 0.0 0.0 0.0 0.0 0.0 0.0 0.0 0.0 0.0 0.0 0.0 0.0 0.0 0.0 0.0 0.0 0.0 0.0 0.0   
1951-01-10T09:00:00+00:00 0.0 0.0 0.0 0.0 0.0 0.0 0.0 0.0 0.0 0.0 0.0 0.0 0.0 0.0 0.0 0.0 0.0 0.0 0.0 0.0 0.0   
1951-01-10T12:00:00+00:00 0.0 0.0 0.0 0.0 0.0 0.0 0.0 0.0 0.0 0.0 0.0 0.0 0.0 0.0 0.0 0.0 0.0 0.0 0.0 0.0 0.0   
1951-01-10T15:00:00+00:00 0.0 0.0 0.0 0.0 0.0 0.0 0.0 0.0 0.0 0.0 0.0 0.0 0.0 0.0 0.0 0.0 0.0 0.0 0.0 0.0 0.0   
1951-01-10T18:00:00+00:00 0.0 0.0 0.0 0.0 0.0 0.0 0.0 0.0 0.0 0.0 0.0 0.0 0.0 0.0 0.0 0.0 0.0 0.0 0.0 0.0 0.0   
1951-01-10T21:00:00+00:00 0.0 0.0 0.0 0.0 0.0 0.0 0.0 0.0 0.0 0.0 0.0 0.0 0.0 0.0 0.0 0.0 0.0 0.0 0.0 0.0 0.0   
1951-01-11T00:00:00+00:00 0.0 0.0 0.0 0.0 0.0 0.0 0.0 0.0 0.0 0.0 0.0 0.0 0.0 0.0 0.0 0.0 0.0 0.0 0.0 0.0 0.0   
1951-01-11T03:00:00+00:00 0.0 0.0 0.0 0.0 0.0 0.0 0.0 0.0 0.0 0.0 0.0 0.0 0.0 0.0 0.0 0.0 0.0 0.0 0.0 0.0 0.0   
1951-01-11T06:00:00+00:00 0.0 0.0 0.0 0.0 0.0 0.0 0.0 0.0 0.0 0.0 0.0 0.0 0.0 0.0 0.0 0.0 0.0 0.0 0.0 0.0 0.0   
1951-01-11T09:00:00+00:00 0.0 0.0 0.0 0.0 0.0 0.0 0.0 0.0 0.0 0.0 0.0 0.0 0.0 0.0 0.0 0.0 0.0 0.0 0.0 0.0 0.0   
1951-01-11T12:00:00+00:00 0.0 0.0 0.0 0.0 0.0 0.0 0.0 0.0 0.0 0.0 0.0 0.0 0.0 0.0 0.0 0.0 0.0 0.0 0.0 0.0 0.0   
1951-01-11T15:00:00+00:00 0.0 0.0 0.0 0.0 0.0 0.0 0.0 0.0 0.0 0.0 0.0 0.0 0.0 0.0 0.0 0.0 0.0 0.0 0.0 0.0 0.0   
1951-01-11T18:00:00+00:00 0.0 0.0 0.0 0.0 0.0 0.0 0.0 0.0 0.0 0.0 0.0 0.0 0.0 0.0 0.0 0.0 0.0 0.0 0.0 0.0 0.0   
1951-01-11T21:00:00+00:00 0.0 0.0 0.0 0.0 0.0 0.0 0.0 0.0 0.0 0.0 0.0 0.0 0.0 0.0 0.0 0.0 0.0 0.0 0.0 0.0 0.0   
1951-01-12T00:00:00+00:00 0.0 0.0 0.0 0.0 0.0 0.0 0.0 0.0 0.0 0.0 0.0 0.0 0.0 0.0 0.0 0.0 0.0 0.0 0.0 0.0 0.0   
1951-01-12T03:00:00+00:00 0.0 0.0 0.0 0.0 0.0 0.0 0.0 0.0 0.0 0.0 0.0 0.0 0.0 0.0 0.0 0.0 0.0 0.0 0.0 0.0 0.0   
1951-01-12T06:00:00+00:00 0.0 0.0 0.0 0.0 0.0 0.0 0.0 0.0 0.0 0.0 0.0 0.0 0.0 0.0 0.0 0.0 0.0 0.0 0.0 0.0 0.0   
1951-01-12T09:00:00+00:00 0.0 0.0 0.0 0.0 0.0 0.0 0.0 0.0 0.0 0.0 0.0 0.0 0.0 0.0 0.0 0.0 0.0 0.0 0.0 0.0 0.0   
1951-01-12T12:00:00+00:00 0.1 0.0 0.0 0.0 0.0 0.0 0.0 0.0 0.0 0.0 0.0 0.1 0.0 0.2 0.0 0.0 0.0 0.0 0.0 0.0 0.1   
1951-01-12T15:00:00+00:00 0.3 0.0 0.0 0.1 0.0 0.0 0.0 0.0 0.0 0.0 0.0 0.5 0.0 0.4 0.0 0.2 0.0 0.0 0.0 0.0 0.3   
1951-01-12T18:00:00+00:00 0.0 0.0 0.0 0.0 0.0 0.0 0.0 0.0 0.0 0.0 0.0 0.1 0.0 0.0 0.0 0.0 0.0 0.0 0.0 0.0 0.1   
1951-01-12T21:00:00+00:00 0.0 0.0 0.0 0.0 0.0 0.0 0.0 0.0 0.0 0.0 0.0 0.0 0.0 0.0 0.0 0.0 0.0 0.0 0.0 0.0 0.0   
1951-01-13T00:00:00+00:00 0.0 0.0 0.0 0.0 0.0 0.0 0.0 0.0 0.0 0.0 0.0 0.0 0.0 0.0 0.0 0.0 0.0 0.0 0.0 0.0 0.0   
1951-01-13T03:00:00+00:00 0.0 0.0 0.0 0.0 0.0 0.0 0.0 0.0 0.0 0.0 0.0 0.0 0.0 0.0 0.0 0.0 0.0 0.0 0.0 0.0 0.0   
1951-01-13T06:00:00+00:00 0.0 0.0 0.0 0.0 0.0 0.0 0.0 0.0 0.0 0.0 0.0 0.0 0.0 0.0 0.0 0.0 0.0 0.0 0.0 0.0 0.0   
1951-01-13T09:00:00+00:00 0.0 0.0 0.0 0.0 0.0 0.0 0.0 0.0 0.0 0.0 0.0 0.0 0.0 0.0 0.0 0.0 0.0 0.0 0.0 0.0 0.0   
1951-01-13T12:00:00+00:00 0.0 0.0 0.0 0.0 0.0 0.0 0.0 0.0 0.0 0.0 0.0 0.0 0.0 0.0 0.0 0.0 0.0 0.0 0.0 0.0 0.0   
1951-01-13T15:00:00+00:00 0.0 0.0 0.0 0.0 0.0 0.0 0.0 0.0 0.0 0.0 0.0 0.0 0.0 0.0 0.0 0.0 0.0 0.0 0.0 0.0 0.0   
1951-01-13T18:00:00+00:00 0.0 0.0 0.0 0.0 0.0 0.0 0.0 0.0 0.0 0.0 0.0 0.0 0.0 0.0 0.0 0.0 0.0 0.0 0.0 0.0 0.0   
1951-01-13T21:00:00+00:00 0.0 0.0 0.0 0.0 0.0 0.0 0.0 0.0 0.0 0.0 0.0 0.0 0.0 0.0 0.0 0.0 0.0 0.0 0.0 0.0 0.0   
1951-01-14T00:00:00+00:00 0.0 0.0 0.0 0.0 0.0 0.0 0.0 0.0 0.0 0.0 0.0 0.0 0.0 0.0 0.0 0.0 0.0 0.0 0.0 0.0 0.0   
1951-01-14T03:00:00+00:00 0.0 0.0 0.0 0.0 0.0 0.0 0.0 0.0 0.0 0.0 0.0 0.0 0.0 0.0 0.0 0.0 0.0 0.0 0.0 0.0 0.0   
1951-01-14T06:00:00+00:00 0.0 0.0 0.0 0.0 0.0 0.0 0.0 0.0 0.0 0.0 0.0 0.0 0.0 0.0 0.0 0.0 0.0 0.0 0.0 0.0 0.0   
1951-01-14T09:00:00+00:00 0.0 0.0 0.0 0.0 0.0 0.0 0.0 0.0 0.0 0.0 0.0 0.0 0.0 0.0 0.0 0.0 0.0 0.0 0.0 0.0 0.0   
1951-01-14T12:00:00+00:00 0.0 0.0 0.0 0.0 0.0 0.0 0.0 0.0 0.0 0.0 0.0 0.0 0.0 0.0 0.0 0.0 0.0 0.0 0.0 0.0 0.0   
1951-01-14T15:00:00+00:00 0.0 0.0 0.0 0.0 0.0 0.0 0.0 0.0 0.0 0.0 0.0 0.0 0.0 0.0 0.0 0.0 0.0 0.0 0.0 0.0 0.0   
1951-01-14T18:00:00+00:00 0.0 0.0 0.0 0.0 0.0 0.0 0.0 0.0 0.0 0.0 0.0 0.0 0.0 0.0 0.0 0.0 0.0 0.0 0.0 0.0 0.0   
1951-01-14T21:00:00+00:00 0.0 0.0 0.0 0.0 0.0 0.0 0.0 0.0 0.0 0.0 0.0 0.0 0.0 0.0 0.0 0.0 0.0 0.0 0.0 0.0 0.0   
1951-01-15T00:00:00+00:00 0.0 0.0 0.0 0.0 0.0 0.0 0.0 0.0 0.0 0.0 0.0 0.0 0.0 0.0 0.0 0.0 0.0 0.0 0.0 0.0 0.0   
1951-01-15T03:00:00+00:00 0.0 0.0 0.0 0.0 0.0 0.0 0.0 0.0 0.0 0.0 0.0 0.0 0.0 0.0 0.0 0.0 0.0 0.0 0.0 0.0 0.0   
1951-01-15T06:00:00+00:00 0.0 0.0 0.0 0.0 0.0 0.0 0.0 0.0 0.0 0.0 0.0 0.0 0.0 0.0 0.0 0.0 0.0 0.0 0.0 0.0 0.0   
1951-01-15T09:00:00+00:00 0.0 0.0 0.0 0.0 0.0 0.0 0.0 0.0 0.0 0.0 0.0 0.0 0.0 0.0 0.0 0.0 0.0 0.0 0.0 0.0 0.0   
1951-01-15T12:00:00+00:00 0.0 0.0 0.0 0.0 0.0 0.0 0.0 0.0 0.0 0.0 0.0 0.0 0.0 0.0 0.0 0.0 0.0 0.0 0.0 0.0 0.0   
1951-01-15T15:00:00+00:00 0.0 0.0 0.0 0.0 0.0 0.0 0.0 0.0 0.0 0.0 0.0 0.0 0.0 0.0 0.0 0.0 0.0 0.0 0.0 0.0 0.0   
1951-01-15T18:00:00+00:00 0.0 0.0 0.0 0.0 0.0 0.0 0.0 0.0 0.0 0.0 0.0 0.0 0.0 0.0 0.0 0.0 0.0 0.0 0.0 0.0 0.0   
1951-01-15T21:00:00+00:00 0.0 0.0 0.0 0.0 0.0 0.0 0.0 0.0 0.0 0.0 0.0 0.0 0.0 0.0 0.0 0.0 0.0 0.0 0.0 0.0 0.0   
1951-01-16T00:00:00+00:00 0.0 0.0 0.0 0.0 0.0 0.0 0.0 0.0 0.0 0.0 0.0 0.0 0.0 0.0 0.0 0.0 0.0 0.0 0.0 0.0 0.0   
1951-01-16T03:00:00+00:00 0.0 0.0 0.0 0.0 0.0 0.0 0.0 0.0 0.0 0.0 0.0 0.0 0.0 0.0 0.0 0.0 0.0 0.0 0.0 0.0 0.0   
1951-01-16T06:00:00+00:00 0.0 0.0 0.0 0.0 0.0 0.0 0.0 0.0 0.0 0.0 0.0 0.0 0.0 0.0 0.0 0.0 0.0 0.0 0.0 0.0 0.0   
1951-01-16T09:00:00+00:00 0.0 0.0 0.0 0.0 0.0 0.0 0.0 0.0 0.0 0.0 0.0 0.0 0.0 0.0 0.0 0.0 0.0 0.0 0.0 0.0 0.0   
1951-01-16T12:00:00+00:00 0.0 0.0 0.0 0.0 0.0 0.0 0.0 0.0 0.0 0.0 0.0 0.0 0.0 0.0 0.0 0.0 0.0 0.0 0.0 0.0 0.0   
1951-01-16T15:00:00+00:00 0.0 0.0 0.0 0.0 0.0 0.0 0.0 0.0 0.0 0.0 0.0 0.0 0.0 0.0 0.0 0.0 0.0 0.0 0.0 0.0 0.0   
1951-01-16T18:00:00+00:00 0.0 0.0 0.0 0.0 0.0 0.0 0.0 0.0 0.0 0.0 0.0 0.0 0.0 0.0 0.0 0.0 0.0 0.0 0.0 0.0 0.0   
1951-01-16T21:00:00+00:00 0.0 0.0 0.0 0.0 0.0 0.0 0.0 0.0 0.0 0.0 0.0 0.0 0.0 0.0 0.0 0.0 0.0 0.0 0.0 0.0 0.0   
1951-01-17T00:00:00+00:00 0.0 0.0 0.0 0.0 0.0 0.0 0.0 0.0 0.0 0.0 0.0 0.0 0.0 0.0 0.0 0.0 0.0 0.0 0.0 0.0 0.0   
1951-01-17T03:00:00+00:00 0.0 0.0 0.0 0.0 0.0 0.0 0.0 0.0 0.0 0.0 0.0 0.0 0.0 0.0 0.0 0.0 0.0 0.0 0.0 0.0 0.0   
1951-01-17T06:00:00+00:00 0.0 0.0 0.0 0.0 0.0 0.0 0.0 0.0 0.0 0.0 0.0 0.0 0.0 0.0 0.0 0.0 0.0 0.0 0.0 0.0 0.0   
1951-01-17T09:00:00+00:00 0.0 0.0 0.0 0.0 0.0 0.0 0.0 0.0 0.0 0.0 0.0 0.0 0.0 0.0 0.0 0.0 0.0 0.0 0.0 0.0 0.0   
1951-01-17T12:00:00+00:00 0.0 0.0 0.0 0.0 0.0 0.0 0.0 0.0 0.0 0.0 0.0 0.0 0.0 0.0 0.0 0.0 0.0 0.0 0.0 0.0 0.0   
1951-01-17T15:00:00+00:00 0.0 0.0 0.0 0.0 0.0 0.0 0.0 0.0 0.0 0.0 0.0 0.0 0.0 0.0 0.0 0.0 0.0 0.0 0.0 0.0 0.0   
1951-01-17T18:00:00+00:00 0.0 0.0 0.0 0.0 0.0 0.0 0.0 0.0 0.0 0.0 0.0 0.0 0.0 0.0 0.0 0.0 0.0 0.0 0.0 0.0 0.0   
1951-01-17T21:00:00+00:00 0.0 0.0 0.0 0.0 0.0 0.0 0.0 0.0 0.0 0.0 0.0 0.0 0.0 0.0 0.0 0.0 0.0 0.0 0.0 0.0 0.0   
1951-01-18T00:00:00+00:00 0.0 0.0 0.0 0.0 0.0 0.0 0.0 0.0 0.0 0.0 0.0 0.0 0.0 0.0 0.0 0.0 0.0 0.0 0.0 0.0 0.0   
1951-01-18T03:00:00+00:00 0.0 0.0 0.0 0.0 0.0 0.0 0.0 0.0 0.0 0.0 0.0 0.0 0.0 0.0 0.0 0.0 0.0 0.0 0.0 0.0 0.0   
1951-01-18T06:00:00+00:00 0.0 0.0 0.0 0.0 0.0 0.0 0.0 0.0 0.0 0.0 0.0 0.0 0.0 0.0 0.0 0.0 0.0 0.0 0.0 0.0 0.0   
1951-01-18T09:00:00+00:00 0.0 0.0 0.0 0.0 0.0 0.0 0.0 0.0 0.0 0.0 0.0 0.0 0.0 0.0 0.0 0.0 0.0 0.0 0.0 0.0 0.0   
1951-01-18T12:00:00+00:00 0.0 0.0 0.0 0.0 0.0 0.0 0.0 0.0 0.0 0.0 0.0 0.0 0.0 0.0 0.0 0.0 0.0 0.0 0.0 0.0 0.0   
1951-01-18T15:00:00+00:00 0.0 0.0 0.0 0.0 0.0 0.0 0.0 0.0 0.0 0.0 0.0 0.0 0.0 0.0 0.0 0.0 0.0 0.0 0.0 0.0 0.0   
1951-01-18T18:00:00+00:00 0.0 0.0 0.0 0.0 0.0 0.0 0.0 0.0 0.0 0.0 0.0 0.0 0.0 0.0 0.0 0.0 0.0 0.0 0.0 0.0 0.0   
1951-01-18T21:00:00+00:00 0.0 0.0 0.0 0.0 0.0 0.0 0.0 0.0 0.0 0.0 0.0 0.0 0.0 0.0 0.0 0.0 0.0 0.0 0.0 0.0 0.0   
1951-01-19T00:00:00+00:00 0.0 0.0 0.0 0.0 0.0 0.0 0.0 0.0 0.0 0.0 0.0 0.0 0.0 0.0 0.0 0.0 0.0 0.0 0.0 0.0 0.0   
1951-01-19T03:00:00+00:00 0.0 0.0 0.0 0.0 0.0 0.0 0.0 0.0 0.0 0.0 0.0 0.0 0.0 0.0 0.0 0.0 0.0 0.0 0.0 0.0 0.0   
1951-01-19T06:00:00+00:00 0.0 0.0 0.0 0.0 0.0 0.0 0.0 0.0 0.0 0.0 0.0 0.0 0.0 0.0 0.0 0.0 0.0 0.0 0.0 0.0 0.0   
1951-01-19T09:00:00+00:00 0.0 0.0 0.0 0.0 0.0 0.0 0.0 0.0 0.0 0.0 0.0 0.0 0.0 0.0 0.0 0.0 0.0 0.0 0.0 0.0 0.0   
1951-01-19T12:00:00+00:00 0.0 0.0 0.0 0.0 0.0 0.0 0.0 0.0 0.0 0.0 0.0 0.0 0.0 0.0 0.0 0.0 0.0 0.0 0.0 0.0 0.0   
1951-01-19T15:00:00+00:00 0.0 0.0 0.0 0.0 0.0 0.0 0.0 0.0 0.0 0.0 0.0 0.0 0.0 0.0 0.0 0.0 0.0 0.0 0.0 0.0 0.0   
1951-01-19T18:00:00+00:00 0.0 0.0 0.0 0.0 0.0 0.0 0.0 0.0 0.0 0.0 0.0 0.0 0.0 0.0 0.0 0.0 0.0 0.0 0.0 0.0 0.0   
1951-01-19T21:00:00+00:00 0.0 0.0 0.0 0.0 0.0 0.0 0.0 0.0 0.0 0.0 0.0 0.0 0.0 0.0 0.0 0.0 0.0 0.0 0.0 0.0 0.0   
1951-01-20T00:00:00+00:00 0.0 0.0 0.0 0.0 0.0 0.0 0.0 0.0 0.0 0.0 0.0 0.0 0.0 0.0 0.0 0.0 0.0 0.0 0.0 0.0 0.0   
1951-01-20T03:00:00+00:00 0.0 0.0 0.0 0.0 0.0 0.0 0.0 0.0 0.0 0.0 0.0 0.0 0.0 0.0 0.0 0.0 0.0 0.0 0.0 0.0 0.0   
1951-01-20T06:00:00+00:00 0.0 0.0 0.0 0.0 0.0 0.0 0.0 0.0 0.0 0.0 0.0 0.0 0.0 0.0 0.0 0.0 0.0 0.0 0.0 0.0 0.0   
1951-01-20T09:00:00+00:00 0.0 0.0 0.0 0.0 0.0 0.0 0.0 0.0 0.0 0.0 0.0 0.0 0.0 0.0 0.0 0.0 0.0 0.0 0.0 0.0 0.0   
1951-01-20T12:00:00+00:00 0.0 0.0 0.0 0.0 0.0 0.0 0.0 0.0 0.0 0.0 0.0 0.0 0.0 0.0 0.0 0.0 0.0 0.0 0.0 0.0 0.0   
1951-01-20T15:00:00+00:00 0.0 0.0 0.0 0.0 0.0 0.0 0.0 0.0 0.0 0.0 0.0 0.0 0.0 0.0 0.0 0.0 0.0 0.0 0.0 0.0 0.0   
1951-01-20T18:00:00+00:00 0.0 0.0 0.0 0.0 0.0 0.0 0.0 0.0 0.0 0.0 0.0 0.0 0.0 0.0 0.0 0.0 0.0 0.0 0.0 0.0 0.0   
1951-01-20T21:00:00+00:00 0.0 0.0 0.0 0.0 0.0 0.0 0.0 0.0 0.0 0.0 0.0 0.0 0.0 0.0 0.0 0.0 0.0 0.0 0.0 0.0 0.0   
1951-01-21T00:00:00+00:00 0.0 0.0 0.0 0.0 0.0 0.0 0.0 0.0 0.0 0.0 0.0 0.0 0.0 0.0 0.0 0.0 0.0 0.0 0.0 0.0 0.0   
1951-01-21T03:00:00+00:00 0.0 0.0 0.0 0.0 0.0 0.0 0.0 0.0 0.0 0.0 0.0 0.0 0.0 0.0 0.0 0.0 0.0 0.0 0.0 0.0 0.0   
1951-01-21T06:00:00+00:00 0.0 0.0 0.0 0.0 0.0 0.0 0.0 0.0 0.0 0.0 0.0 0.0 0.0 0.0 0.0 0.0 0.0 0.0 0.0 0.0 0.0   
1951-01-21T09:00:00+00:00 0.0 0.0 0.0 0.0 0.0 0.0 0.0 0.0 0.0 0.0 0.0 0.0 0.0 0.0 0.0 0.0 0.0 0.0 0.0 0.0 0.0   
1951-01-21T12:00:00+00:00 0.0 0.0 0.0 0.0 0.0 0.0 0.0 0.0 0.0 0.0 0.0 0.0 0.0 0.0 0.0 0.0 0.0 0.0 0.0 0.0 0.0   
1951-01-21T15:00:00+00:00 0.0 0.0 0.0 0.0 0.0 0.0 0.0 0.0 0.0 0.0 0.0 0.0 0.0 0.0 0.0 0.0 0.0 0.0 0.0 0.0 0.0   
1951-01-21T18:00:00+00:00 0.0 0.0 0.0 0.0 0.0 0.0 0.0 0.0 0.0 0.0 0.0 0.0 0.0 0.0 0.0 0.0 0.0 0.0 0.0 0.0 0.0   
1951-01-21T21:00:00+00:00 0.0 0.0 0.0 0.0 0.0 0.0 0.0 0.0 0.0 0.0 0.0 0.0 0.0 0.0 0.0 0.0 0.0 0.0 0.0 0.0 0.0   
1951-01-22T00:00:00+00:00 0.0 0.0 0.0 0.0 0.0 0.0 0.0 0.0 0.0 0.0 0.0 0.0 0.0 0.0 0.0 0.0 0.0 0.0 0.0 0.0 0.0   
1951-01-22T03:00:00+00:00 0.0 0.0 0.0 0.0 0.0 0.0 0.0 0.0 0.0 0.0 0.0 0.0 0.0 0.0 0.0 0.0 0.0 0.0 0.0 0.0 0.0   
1951-01-22T06:00:00+00:00 0.0 0.0 0.0 0.0 0.0 0.0 0.0 0.0 0.0 0.0 0.0 0.0 0.0 0.0 0.0 0.0 0.0 0.0 0.0 0.0 0.0   
1951-01-22T09:00:00+00:00 0.0 0.0 0.0 0.0 0.0 0.0 0.0 0.0 0.0 0.0 0.0 0.0 0.0 0.0 0.0 0.0 0.0 0.0 0.0 0.0 0.0   
1951-01-22T12:00:00+00:00 0.0 0.0 0.0 0.0 0.0 0.0 0.0 0.0 0.0 0.0 0.0 0.0 0.0 0.0 0.0 0.0 0.0 0.0 0.0 0.0 0.0   
1951-01-22T15:00:00+00:00 0.0 0.0 0.0 0.0 0.0 0.0 0.0 0.0 0.0 0.0 0.0 0.0 0.0 0.0 0.0 0.0 0.0 0.0 0.0 0.0 0.0   
1951-01-22T18:00:00+00:00 0.0 0.0 0.0 0.0 0.0 0.0 0.0 0.0 0.0 0.0 0.0 0.0 0.0 0.0 0.0 0.0 0.0 0.0 0.0 0.0 0.0   
1951-01-22T21:00:00+00:00 0.0 0.0 0.0 0.0 0.0 0.0 0.0 0.0 0.0 0.0 0.0 0.0 0.0 0.0 0.0 0.0 0.0 0.0 0.0 0.0 0.0   
1951-01-23T00:00:00+00:00 0.0 0.0 0.0 0.0 0.0 0.0 0.0 0.0 0.0 0.0 0.0 0.0 0.0 0.0 0.0 0.0 0.0 0.0 0.0 0.0 0.0   
1951-01-23T03:00:00+00:00 0.0 0.0 0.0 0.0 0.0 0.0 0.0 0.0 0.0 0.0 0.0 0.0 0.0 0.0 0.0 0.0 0.0 0.0 0.0 0.0 0.0   
1951-01-23T06:00:00+00:00 0.0 0.0 0.0 0.0 0.0 0.0 0.0 0.0 0.0 0.0 0.0 0.0 0.0 0.0 0.0 0.0 0.0 0.0 0.0 0.0 0.0   
1951-01-23T09:00:00+00:00 0.0 0.0 0.0 0.0 0.0 0.0 0.0 0.0 0.0 0.0 0.0 0.0 0.0 0.0 0.0 0.0 0.0 0.0 0.0 0.0 0.0   
1951-01-23T12:00:00+00:00 0.0 0.0 0.0 0.0 0.0 0.0 0.0 0.0 0.0 0.0 0.0 0.0 0.0 0.0 0.0 0.0 0.0 0.0 0.0 0.0 0.0   
1951-01-23T15:00:00+00:00 0.0 0.0 0.0 0.0 0.0 0.0 0.0 0.0 0.0 0.0 0.0 0.0 0.0 0.0 0.0 0.0 0.0 0.0 0.0 0.0 0.0   
1951-01-23T18:00:00+00:00 0.0 0.0 0.0 0.0 0.0 0.0 0.0 0.0 0.0 0.0 0.0 0.0 0.0 0.0 0.0 0.0 0.0 0.0 0.0 0.0 0.0   
1951-01-23T21:00:00+00:00 0.0 0.0 0.0 0.0 0.0 0.0 0.0 0.0 0.0 0.0 0.0 0.0 0.0 0.0 0.0 0.0 0.0 0.0 0.0 0.0 0.0   
1951-01-24T00:00:00+00:00 0.0 0.0 0.0 0.0 0.0 0.0 0.0 0.0 0.0 0.0 0.0 0.0 0.0 0.0 0.0 0.0 0.0 0.0 0.0 0.0 0.0   
1951-01-24T03:00:00+00:00 0.0 0.0 0.0 0.0 0.0 0.0 0.0 0.0 0.0 0.0 0.0 0.0 0.0 0.0 0.0 0.0 0.0 0.0 0.0 0.0 0.0   
1951-01-24T06:00:00+00:00 0.0 0.0 0.0 0.0 0.0 0.0 0.0 0.0 0.0 0.0 0.0 0.0 0.0 0.0 0.0 0.0 0.0 0.0 0.0 0.0 0.0   
1951-01-24T09:00:00+00:00 0.0 0.0 0.0 0.0 0.0 0.0 0.0 0.0 0.0 0.0 0.0 0.0 0.0 0.0 0.0 0.0 0.0 0.0 0.0 0.0 0.0   
1951-01-24T12:00:00+00:00 0.0 0.0 0.0 0.0 0.0 0.0 0.0 0.0 0.0 0.0 0.0 0.0 0.0 0.0 0.0 0.0 0.0 0.0 0.0 0.0 0.0   
1951-01-24T15:00:00+00:00 0.0 0.0 0.0 0.0 0.0 0.0 0.0 0.0 0.0 0.0 0.0 0.0 0.0 0.0 0.0 0.0 0.0 0.0 0.0 0.0 0.0   
1951-01-24T18:00:00+00:00 0.0 0.0 0.0 0.0 0.0 0.0 0.0 0.0 0.0 0.0 0.0 0.0 0.0 0.0 0.0 0.0 0.0 0.0 0.0 0.0 0.0   
1951-01-24T21:00:00+00:00 0.0 0.0 0.0 0.0 0.0 0.0 0.0 0.0 0.0 0.0 0.0 0.0 0.0 0.0 0.0 0.0 0.0 0.0 0.0 0.0 0.0   
1951-01-25T00:00:00+00:00 0.0 0.0 0.0 0.0 0.0 0.0 0.0 0.0 0.0 0.0 0.0 0.0 0.0 0.0 0.0 0.0 0.0 0.0 0.0 0.0 0.0   
1951-01-25T03:00:00+00:00 0.0 0.0 0.0 0.0 0.0 0.0 0.0 0.0 0.0 0.0 0.0 0.0 0.0 0.0 0.0 0.0 0.0 0.0 0.0 0.0 0.0   
1951-01-25T06:00:00+00:00 0.0 0.0 0.0 0.0 0.0 0.0 0.0 0.0 0.0 0.0 0.0 0.0 0.0 0.0 0.0 0.0 0.0 0.0 0.0 0.0 0.0   
1951-01-25T09:00:00+00:00 0.0 0.0 0.0 0.0 0.0 0.0 0.0 0.0 0.0 0.0 0.0 0.0 0.0 0.0 0.0 0.0 0.0 0.0 0.0 0.0 0.0   
1951-01-25T12:00:00+00:00 0.0 0.0 0.0 0.0 0.0 0.0 0.0 0.0 0.0 0.0 0.0 0.0 0.0 0.0 0.0 0.0 0.0 0.0 0.0 0.0 0.0   
1951-01-25T15:00:00+00:00 0.0 0.0 0.0 0.0 0.0 0.0 0.0 0.0 0.0 0.0 0.0 0.0 0.0 0.0 0.0 0.0 0.0 0.0 0.0 0.0 0.0   
1951-01-25T18:00:00+00:00 0.0 0.0 0.0 0.0 0.0 0.0 0.0 0.0 0.0 0.0 0.0 0.0 0.0 0.0 0.0 0.0 0.0 0.0 0.0 0.0 0.0   
1951-01-25T21:00:00+00:00 0.0 0.0 0.0 0.0 0.0 0.0 0.0 0.0 0.0 0.0 0.0 0.0 0.0 0.0 0.0 0.0 0.0 0.0 0.0 0.0 0.0   
1951-01-26T00:00:00+00:00 0.0 0.0 0.0 0.0 0.0 0.0 0.0 0.0 0.0 0.0 0.0 0.0 0.0 0.0 0.0 0.0 0.0 0.0 0.0 0.0 0.0   
1951-01-26T03:00:00+00:00 0.0 0.0 0.0 0.0 0.0 0.0 0.0 0.0 0.0 0.0 0.0 0.0 0.0 0.0 0.0 0.0 0.0 0.0 0.0 0.0 0.0   
1951-01-26T06:00:00+00:00 0.0 0.0 0.0 0.0 0.0 0.0 0.0 0.0 0.0 0.0 0.0 0.0 0.0 0.0 0.0 0.0 0.0 0.0 0.0 0.0 0.0   
1951-01-26T09:00:00+00:00 0.0 0.0 0.0 0.0 0.0 0.0 0.0 0.0 0.0 0.0 0.0 0.0 0.0 0.0 0.0 0.0 0.0 0.0 0.0 0.0 0.0   
1951-01-26T12:00:00+00:00 0.0 0.0 0.0 0.0 0.0 0.0 0.0 0.0 0.0 0.0 0.0 0.0 0.0 0.0 0.0 0.0 0.0 0.0 0.0 0.0 0.0   
1951-01-26T15:00:00+00:00 0.0 0.0 0.0 0.0 0.0 0.0 0.0 0.0 0.0 0.0 0.0 0.0 0.0 0.0 0.0 0.0 0.0 0.0 0.0 0.0 0.0   
1951-01-26T18:00:00+00:00 0.0 0.0 0.0 0.0 0.0 0.0 0.0 0.0 0.0 0.0 0.0 0.0 0.0 0.0 0.0 0.0 0.0 0.0 0.0 0.0 0.0   
1951-01-26T21:00:00+00:00 0.0 0.0 0.0 0.0 0.0 0.0 0.0 0.0 0.0 0.0 0.0 0.0 0.0 0.0 0.0 0.0 0.0 0.0 0.0 0.0 0.0   
1951-01-27T00:00:00+00:00 0.0 0.0 0.0 0.0 0.0 0.0 0.0 0.0 0.0 0.0 0.0 0.0 0.0 0.0 0.0 0.0 0.0 0.0 0.0 0.0 0.0   
1951-01-27T03:00:00+00:00 0.0 0.0 0.0 0.0 0.0 0.0 0.0 0.0 0.0 0.0 0.0 0.0 0.0 0.0 0.0 0.0 0.0 0.0 0.0 0.0 0.0   
1951-01-27T06:00:00+00:00 0.0 0.0 0.0 0.0 0.0 0.0 0.0 0.0 0.0 0.0 0.0 0.0 0.0 0.0 0.0 0.0 0.0 0.0 0.0 0.0 0.0   
1951-01-27T09:00:00+00:00 0.0 0.0 0.0 0.0 0.0 0.0 0.0 0.0 0.0 0.0 0.0 0.0 0.0 0.0 0.0 0.0 0.0 0.0 0.0 0.0 0.0   
1951-01-27T12:00:00+00:00 0.0 0.0 0.0 0.0 0.0 0.0 0.0 0.0 0.0 0.0 0.0 0.0 0.0 0.0 0.0 0.0 0.0 0.0 0.0 0.0 0.0   
1951-01-27T15:00:00+00:00 0.0 0.0 0.0 0.0 0.0 0.0 0.0 0.0 0.0 0.0 0.0 0.0 0.0 0.0 0.0 0.0 0.0 0.0 0.0 0.0 0.0   
1951-01-27T18:00:00+00:00 0.0 0.0 0.0 0.0 0.0 0.0 0.0 0.0 0.0 0.0 0.0 0.0 0.0 0.0 0.0 0.0 0.0 0.0 0.0 0.0 0.0   
1951-01-27T21:00:00+00:00 0.0 0.0 0.0 0.0 0.0 0.0 0.0 0.0 0.0 0.0 0.0 0.0 0.0 0.0 0.0 0.0 0.0 0.0 0.0 0.0 0.0   
1951-01-28T00:00:00+00:00 0.0 0.0 0.0 0.0 0.0 0.0 0.0 0.0 0.0 0.0 0.0 0.0 0.0 0.0 0.0 0.0 0.0 0.0 0.0 0.0 0.0   
1951-01-28T03:00:00+00:00 0.0 0.0 0.0 0.0 0.0 0.0 0.0 0.0 0.0 0.0 0.0 0.0 0.0 0.0 0.0 0.0 0.0 0.0 0.0 0.0 0.0   
1951-01-28T06:00:00+00:00 0.0 0.0 0.0 0.0 0.0 0.0 0.0 0.0 0.0 0.0 0.0 0.0 0.0 0.0 0.0 0.0 0.0 0.0 0.0 0.0 0.0   
1951-01-28T09:00:00+00:00 0.0 0.0 0.0 0.0 0.0 0.0 0.0 0.0 0.0 0.0 0.0 0.0 0.0 0.0 0.0 0.0 0.0 0.0 0.0 0.0 0.0   
1951-01-28T12:00:00+00:00 0.0 0.0 0.0 0.0 0.0 0.0 0.0 0.0 0.0 0.0 0.0 0.0 0.0 0.0 0.0 0.0 0.0 0.0 0.0 0.0 0.0   
1951-01-28T15:00:00+00:00 0.0 0.0 0.0 0.0 0.0 0.0 0.0 0.0 0.0 0.0 0.0 0.0 0.0 0.0 0.0 0.0 0.0 0.0 0.0 0.0 0.0   
1951-01-28T18:00:00+00:00 0.0 0.0 0.0 0.0 0.0 0.0 0.0 0.0 0.0 0.0 0.0 0.0 0.0 0.0 0.0 0.0 0.0 0.0 0.0 0.0 0.0   
1951-01-28T21:00:00+00:00 0.0 0.0 0.0 0.0 0.0 0.0 0.0 0.0 0.0 0.0 0.0 0.0 0.0 0.0 0.0 0.0 0.0 0.0 0.0 0.0 0.0   
1951-01-29T00:00:00+00:00 0.0 0.0 0.0 0.0 0.0 0.0 0.0 0.0 0.0 0.0 0.0 0.0 0.0 0.0 0.0 0.0 0.0 0.0 0.0 0.0 0.0   
1951-01-29T03:00:00+00:00 0.0 0.0 0.0 0.0 0.0 0.0 0.0 0.0 0.0 0.0 0.0 0.0 0.0 0.0 0.0 0.0 0.0 0.0 0.0 0.0 0.0   
1951-01-29T06:00:00+00:00 0.0 0.0 0.0 0.0 0.0 0.0 0.0 0.0 0.0 0.0 0.0 0.0 0.0 0.0 0.0 0.0 0.0 0.0 0.0 0.0 0.0   
1951-01-29T09:00:00+00:00 0.0 0.0 0.0 0.0 0.0 0.0 0.0 0.0 0.0 0.0 0.0 0.0 0.0 0.0 0.0 0.0 0.0 0.0 0.0 0.0 0.0   
1951-01-29T12:00:00+00:00 0.0 0.0 0.0 0.0 0.0 0.0 0.0 0.0 0.0 0.0 0.0 0.0 0.0 0.0 0.0 0.0 0.0 0.0 0.0 0.0 0.0   
1951-01-29T15:00:00+00:00 0.0 0.0 0.0 0.0 0.0 0.0 0.0 0.0 0.0 0.0 0.0 0.0 0.0 0.0 0.0 0.0 0.0 0.0 0.0 0.0 0.0   
1951-01-29T18:00:00+00:00 0.0 0.0 0.0 0.0 0.0 0.0 0.0 0.0 0.0 0.0 0.0 0.0 0.0 0.0 0.0 0.0 0.0 0.0 0.0 0.0 0.0   
1951-01-29T21:00:00+00:00 0.0 0.0 0.0 0.0 0.0 0.0 0.0 0.0 0.0 0.0 0.0 0.0 0.0 0.0 0.0 0.0 0.0 0.0 0.0 0.0 0.0   
1951-01-30T00:00:00+00:00 0.0 0.0 0.0 0.0 0.0 0.0 0.0 0.0 0.0 0.0 0.0 0.0 0.0 0.0 0.0 0.0 0.0 0.0 0.0 0.0 0.0   
1951-01-30T03:00:00+00:00 0.0 0.0 0.0 0.0 0.0 0.0 0.0 0.0 0.0 0.0 0.0 0.0 0.0 0.0 0.0 0.0 0.0 0.0 0.0 0.0 0.0   
1951-01-30T06:00:00+00:00 0.0 0.0 0.0 0.0 0.0 0.0 0.0 0.0 0.0 0.0 0.0 0.0 0.0 0.0 0.0 0.0 0.0 0.0 0.0 0.0 0.0   
1951-01-30T09:00:00+00:00 0.0 0.0 0.0 0.0 0.0 0.0 0.0 0.0 0.0 0.0 0.0 0.0 0.0 0.0 0.0 0.0 0.0 0.0 0.0 0.0 0.0   
1951-01-30T12:00:00+00:00 0.0 0.0 0.0 0.0 0.0 0.0 0.0 0.0 0.0 0.0 0.0 0.0 0.0 0.0 0.0 0.0 0.0 0.0 0.0 0.0 0.0   
1951-01-30T15:00:00+00:00 0.0 0.0 0.0 0.0 0.0 0.0 0.0 0.0 0.0 0.0 0.0 0.0 0.0 0.0 0.0 0.0 0.0 0.0 0.0 0.0 0.0   
1951-01-30T18:00:00+00:00 0.0 0.0 0.0 0.0 0.0 0.0 0.0 0.0 0.0 0.0 0.0 0.0 0.0 0.0 0.0 0.0 0.0 0.0 0.0 0.0 0.0   
1951-01-30T21:00:00+00:00 0.0 0.0 0.0 0.0 0.0 0.0 0.0 0.0 0.0 0.0 0.0 0.0 0.0 0.0 0.0 0.0 0.0 0.0 0.0 0.0 0.0   
1951-01-31T00:00:00+00:00 0.0 0.0 0.0 0.0 0.0 0.0 0.0 0.0 0.0 0.0 0.0 0.0 0.0 0.0 0.0 0.0 0.0 0.0 0.0 0.0 0.0   
1951-01-31T03:00:00+00:00 0.0 0.0 0.0 0.0 0.0 0.0 0.0 0.0 0.0 0.0 0.0 0.0 0.0 0.0 0.0 0.0 0.0 0.0 0.0 0.0 0.0   
1951-01-31T06:00:00+00:00 0.0 0.0 0.0 0.0 0.0 0.0 0.0 0.0 0.0 0.0 0.0 0.0 0.0 0.0 0.0 0.0 0.0 0.0 0.0 0.0 0.0   
1951-01-31T09:00:00+00:00 0.0 0.0 0.0 0.0 0.0 0.0 0.0 0.0 0.0 0.0 0.0 0.0 0.0 0.0 0.0 0.0 0.0 0.0 0.0 0.0 0.0   
1951-01-31T12:00:00+00:00 0.0 0.0 0.0 0.0 0.0 0.0 0.0 0.0 0.0 0.0 0.0 0.0 0.0 0.0 0.0 0.0 0.0 0.0 0.0 0.0 0.0   
1951-01-31T15:00:00+00:00 0.0 0.0 0.0 0.0 0.0 0.0 0.0 0.0 0.0 0.0 0.0 0.0 0.0 0.0 0.0 0.0 0.0 0.0 0.0 0.0 0.0   
1951-01-31T18:00:00+00:00 0.0 0.0 0.0 0.0 0.0 0.0 0.0 0.0 0.0 0.0 0.0 0.0 0.0 0.0 0.0 0.0 0.0 0.0 0.0 0.0 0.0   
1951-01-31T21:00:00+00:00 0.0 0.0 0.0 0.0 0.0 0.0 0.0 0.0 0.0 0.0 0.0 0.0 0.0 0.0 0.0 0.0 0.0 0.0 0.0 0.0 0.0   
1951-02-01T00:00:00+00:00 0.0 0.0 0.0 0.0 0.0 0.0 0.0 0.0 0.0 0.0 0.0 0.0 0.0 0.0 0.0 0.0 0.0 0.0 0.0 0.0 0.0   
1951-02-01T03:00:00+00:00 0.0 0.0 0.0 0.0 0.0 0.0 0.0 0.0 0.0 0.0 0.0 0.0 0.0 0.0 0.0 0.0 0.0 0.0 0.0 0.0 0.0   
1951-02-01T06:00:00+00:00 0.0 0.0 0.0 0.0 0.0 0.0 0.0 0.0 0.0 0.0 0.0 0.0 0.0 0.0 0.0 0.0 0.0 0.0 0.0 0.0 0.0   
1951-02-01T09:00:00+00:00 0.0 0.0 0.0 0.0 0.0 0.0 0.0 0.0 0.0 0.0 0.0 0.0 0.0 0.0 0.0 0.0 0.0 0.0 0.0 0.0 0.0   
1951-02-01T12:00:00+00:00 0.0 0.0 0.0 0.0 0.0 0.0 0.0 0.0 0.0 0.0 0.0 0.0 0.0 0.0 0.0 0.0 0.0 0.0 0.0 0.0 0.0   
1951-02-01T15:00:00+00:00 0.0 0.0 0.0 0.0 0.0 0.0 0.0 0.0 0.0 0.0 0.0 0.0 0.0 0.0 0.0 0.0 0.0 0.0 0.0 0.0 0.0   
1951-02-01T18:00:00+00:00 0.0 0.0 0.0 0.0 0.0 0.0 0.0 0.0 0.0 0.0 0.0 0.0 0.0 0.0 0.0 0.0 0.0 0.0 0.0 0.0 0.0   
1951-02-01T21:00:00+00:00 0.0 0.0 0.0 0.0 0.0 0.0 0.0 0.0 0.0 0.0 0.0 0.0 0.0 0.0 0.0 0.0 0.0 0.0 0.0 0.0 0.0   
1951-02-02T00:00:00+00:00 0.0 0.0 0.0 0.0 0.0 0.0 0.0 0.0 0.0 0.0 0.0 0.0 0.0 0.0 0.0 0.0 0.0 0.0 0.0 0.0 0.0   
1951-02-02T03:00:00+00:00 0.0 0.0 0.0 0.0 0.0 0.0 0.0 0.0 0.0 0.0 0.0 0.0 0.0 0.0 0.0 0.0 0.0 0.0 0.0 0.0 0.0   
1951-02-02T06:00:00+00:00 0.0 0.0 0.0 0.0 0.0 0.0 0.0 0.0 0.0 0.0 0.0 0.0 0.0 0.0 0.0 0.0 0.0 0.0 0.0 0.0 0.0   
1951-02-02T09:00:00+00:00 0.0 0.0 0.0 0.0 0.0 0.0 0.0 0.0 0.0 0.0 0.0 0.0 0.0 0.0 0.0 0.0 0.0 0.0 0.0 0.0 0.0   
1951-02-02T12:00:00+00:00 0.0 0.0 0.0 0.0 0.0 0.0 0.0 0.0 0.0 0.0 0.0 0.0 0.0 0.0 0.0 0.0 0.0 0.0 0.0 0.0 0.0   
1951-02-02T15:00:00+00:00 0.0 0.0 0.0 0.0 0.0 0.0 0.0 0.0 0.0 0.0 0.0 0.0 0.0 0.0 0.0 0.0 0.0 0.0 0.0 0.0 0.0   
1951-02-02T18:00:00+00:00 0.0 0.0 0.0 0.0 0.0 0.0 0.0 0.0 0.0 0.0 0.0 0.0 0.0 0.0 0.0 0.0 0.0 0.0 0.0 0.0 0.0   
1951-02-02T21:00:00+00:00 0.0 0.0 0.0 0.0 0.0 0.0 0.0 0.0 0.0 0.0 0.0 0.0 0.0 0.0 0.0 0.0 0.0 0.0 0.0 0.0 0.0   
1951-02-03T00:00:00+00:00 0.0 0.0 0.0 0.0 0.0 0.0 0.0 0.0 0.0 0.0 0.0 0.0 0.0 0.0 0.0 0.0 0.0 0.0 0.0 0.0 0.0   
1951-02-03T03:00:00+00:00 0.0 0.0 0.0 0.0 0.0 0.0 0.0 0.0 0.0 0.0 0.0 0.0 0.0 0.0 0.0 0.0 0.0 0.0 0.0 0.0 0.0   
1951-02-03T06:00:00+00:00 0.0 0.0 0.0 0.0 0.0 0.0 0.0 0.0 0.0 0.0 0.0 0.0 0.0 0.0 0.0 0.0 0.0 0.0 0.0 0.0 0.0   
1951-02-03T09:00:00+00:00 0.0 0.0 0.0 0.0 0.0 0.0 0.0 0.0 0.0 0.0 0.0 0.0 0.0 0.0 0.0 0.0 0.0 0.0 0.0 0.0 0.0   
1951-02-03T12:00:00+00:00 0.0 0.0 0.0 0.0 0.0 0.0 0.0 0.0 0.0 0.0 0.0 0.0 0.0 0.0 0.0 0.0 0.0 0.0 0.0 0.0 0.0   
1951-02-03T15:00:00+00:00 0.0 0.0 0.0 0.0 0.0 0.0 0.0 0.0 0.0 0.0 0.0 0.0 0.0 0.0 0.0 0.0 0.0 0.0 0.0 0.0 0.0   
1951-02-03T18:00:00+00:00 0.0 0.0 0.0 0.0 0.0 0.0 0.0 0.0 0.0 0.0 0.0 0.0 0.0 0.0 0.0 0.0 0.0 0.0 0.0 0.0 0.0   
1951-02-03T21:00:00+00:00 0.0 0.0 0.0 0.0 0.0 0.0 0.0 0.0 0.0 0.0 0.0 0.0 0.0 0.0 0.0 0.0 0.0 0.0 0.0 0.0 0.0   
1951-02-04T00:00:00+00:00 0.0 0.0 0.0 0.0 0.0 0.0 0.0 0.0 0.0 0.0 0.0 0.0 0.0 0.0 0.0 0.0 0.0 0.0 0.0 0.0 0.0   
1951-02-04T03:00:00+00:00 0.0 0.0 0.0 0.0 0.0 0.0 0.0 0.0 0.0 0.0 0.0 0.0 0.0 0.0 0.0 0.0 0.0 0.0 0.0 0.0 0.0   
1951-02-04T06:00:00+00:00 0.0 0.0 0.0 0.0 0.0 0.0 0.0 0.0 0.0 0.0 0.0 0.0 0.0 0.0 0.0 0.0 0.0 0.0 0.0 0.0 0.0   
1951-02-04T09:00:00+00:00 0.0 0.0 0.0 0.0 0.0 0.0 0.0 0.0 0.0 0.0 0.0 0.0 0.0 0.0 0.0 0.0 0.0 0.0 0.0 0.0 0.0   
1951-02-04T12:00:00+00:00 0.0 0.0 0.0 0.0 0.0 0.0 0.0 0.0 0.0 0.0 0.0 0.0 0.0 0.0 0.0 0.0 0.0 0.0 0.0 0.0 0.0   
1951-02-04T15:00:00+00:00 0.0 0.0 0.0 0.0 0.0 0.0 0.0 0.0 0.0 0.0 0.0 0.0 0.0 0.0 0.0 0.0 0.0 0.0 0.0 0.0 0.0   
1951-02-04T18:00:00+00:00 0.0 0.0 0.0 0.0 0.0 0.0 0.0 0.0 0.0 0.0 0.0 0.0 0.0 0.0 0.0 0.0 0.0 0.0 0.0 0.0 0.0   
1951-02-04T21:00:00+00:00 0.0 0.0 0.0 0.0 0.0 0.0 0.0 0.0 0.0 0.0 0.0 0.0 0.0 0.0 0.0 0.0 0.0 0.0 0.0 0.0 0.0   
1951-02-05T00:00:00+00:00 0.0 0.0 0.0 0.0 0.0 0.0 0.0 0.0 0.0 0.0 0.0 0.0 0.0 0.0 0.0 0.0 0.0 0.0 0.0 0.0 0.0   
1951-02-05T03:00:00+00:00 0.0 0.0 0.0 0.0 0.0 0.0 0.0 0.0 0.0 0.0 0.0 0.0 0.0 0.0 0.0 0.0 0.0 0.0 0.0 0.0 0.0   
1951-02-05T06:00:00+00:00 0.0 0.0 0.0 0.0 0.0 0.0 0.0 0.0 0.0 0.0 0.0 0.0 0.0 0.0 0.0 0.0 0.0 0.0 0.0 0.0 0.0   
1951-02-05T09:00:00+00:00 0.0 0.0 0.0 0.0 0.0 0.0 0.0 0.0 0.0 0.0 0.0 0.0 0.0 0.0 0.0 0.0 0.0 0.0 0.0 0.0 0.0   
1951-02-05T12:00:00+00:00 0.0 0.0 0.0 0.0 0.0 0.0 0.0 0.0 0.0 0.0 0.0 0.0 0.0 0.0 0.0 0.0 0.0 0.0 0.0 0.0 0.0   
1951-02-05T15:00:00+00:00 0.0 0.0 0.0 0.0 0.0 0.0 0.0 0.0 0.0 0.0 0.0 0.0 0.0 0.0 0.0 0.0 0.0 0.0 0.0 0.0 0.0   
1951-02-05T18:00:00+00:00 0.0 0.0 0.0 0.0 0.0 0.0 0.0 0.0 0.0 0.0 0.0 0.0 0.0 0.0 0.0 0.0 0.0 0.0 0.0 0.0 0.0   
1951-02-05T21:00:00+00:00 0.0 0.0 0.0 0.0 0.0 0.0 0.0 0.0 0.0 0.0 0.0 0.0 0.0 0.0 0.0 0.0 0.0 0.0 0.0 0.0 0.0   
1951-02-06T00:00:00+00:00 0.0 0.0 0.0 0.0 0.0 0.0 0.0 0.0 0.0 0.0 0.0 0.0 0.0 0.0 0.0 0.0 0.0 0.0 0.0 0.0 0.0   
1951-02-06T03:00:00+00:00 0.0 0.0 0.0 0.0 0.0 0.0 0.0 0.0 0.0 0.0 0.0 0.0 0.0 0.0 0.0 0.0 0.0 0.0 0.0 0.0 0.0   
1951-02-06T06:00:00+00:00 0.0 0.0 0.0 0.0 0.0 0.0 0.0 0.0 0.0 0.0 0.0 0.0 0.0 0.0 0.0 0.0 0.0 0.0 0.0 0.0 0.0   
1951-02-06T09:00:00+00:00 0.0 0.0 0.0 0.0 0.0 0.0 0.0 0.0 0.0 0.0 0.0 0.0 0.0 0.0 0.0 0.0 0.0 0.0 0.0 0.0 0.0   
1951-02-06T12:00:00+00:00 0.0 0.0 0.0 0.0 0.0 0.0 0.0 0.0 0.0 0.0 0.0 0.0 0.0 0.0 0.0 0.0 0.0 0.0 0.0 0.0 0.0   
1951-02-06T15:00:00+00:00 0.0 0.0 0.0 0.0 0.0 0.0 0.0 0.0 0.0 0.0 0.0 0.0 0.0 0.0 0.0 0.0 0.0 0.0 0.0 0.0 0.0   
1951-02-06T18:00:00+00:00 0.0 0.0 0.0 0.0 0.0 0.0 0.0 0.0 0.0 0.0 0.0 0.0 0.0 0.0 0.0 0.0 0.0 0.0 0.0 0.0 0.0   
1951-02-06T21:00:00+00:00 0.0 0.0 0.0 0.0 0.0 0.0 0.0 0.0 0.0 0.0 0.0 0.0 0.0 0.0 0.0 0.0 0.0 0.0 0.0 0.0 0.0   
1951-02-07T00:00:00+00:00 0.0 0.0 0.0 0.0 0.0 0.0 0.0 0.0 0.0 0.0 0.0 0.0 0.0 0.0 0.0 0.0 0.0 0.0 0.0 0.0 0.0   
1951-02-07T03:00:00+00:00 0.0 0.0 0.0 0.0 0.0 0.0 0.0 0.0 0.0 0.0 0.0 0.0 0.0 0.0 0.0 0.0 0.0 0.0 0.0 0.0 0.0   
1951-02-07T06:00:00+00:00 0.0 0.0 0.0 0.0 0.0 0.0 0.0 0.0 0.0 0.0 0.0 0.0 0.0 0.0 0.0 0.0 0.0 0.0 0.0 0.0 0.0   
1951-02-07T09:00:00+00:00 0.0 0.0 0.0 0.0 0.0 0.0 0.0 0.0 0.0 0.0 0.0 0.0 0.0 0.0 0.0 0.0 0.0 0.0 0.0 0.0 0.0   
1951-02-07T12:00:00+00:00 0.0 0.0 0.0 0.0 0.0 0.0 0.0 0.0 0.0 0.0 0.0 0.0 0.0 0.0 0.0 0.0 0.0 0.0 0.0 0.0 0.0   
1951-02-07T15:00:00+00:00 0.0 0.0 0.0 0.0 0.0 0.0 0.0 0.0 0.0 0.0 0.0 0.0 0.0 0.0 0.0 0.0 0.0 0.0 0.0 0.0 0.0   
1951-02-07T18:00:00+00:00 0.0 0.0 0.0 0.0 0.0 0.0 0.0 0.0 0.0 0.0 0.0 0.0 0.0 0.0 0.0 0.0 0.0 0.0 0.0 0.0 0.0   
1951-02-07T21:00:00+00:00 0.0 0.0 0.0 0.0 0.0 0.0 0.0 0.0 0.0 0.0 0.0 0.0 0.0 0.0 0.0 0.0 0.0 0.0 0.0 0.0 0.0   
1951-02-08T00:00:00+00:00 0.0 0.0 0.0 0.0 0.0 0.0 0.0 0.0 0.0 0.0 0.0 0.0 0.0 0.0 0.0 0.0 0.0 0.0 0.0 0.0 0.0   
1951-02-08T03:00:00+00:00 0.0 0.0 0.0 0.0 0.0 0.0 0.0 0.0 0.0 0.0 0.0 0.0 0.0 0.0 0.0 0.0 0.0 0.0 0.0 0.0 0.0   
1951-02-08T06:00:00+00:00 0.0 0.0 0.0 0.0 0.0 0.0 0.0 0.0 0.0 0.0 0.0 0.0 0.0 0.0 0.0 0.0 0.0 0.0 0.0 0.0 0.0   
1951-02-08T09:00:00+00:00 0.0 0.0 0.0 0.0 0.0 0.0 0.0 0.0 0.0 0.0 0.0 0.0 0.0 0.0 0.0 0.0 0.0 0.0 0.0 0.0 0.0   
1951-02-08T12:00:00+00:00 0.0 0.0 0.0 0.0 0.0 0.0 0.0 0.0 0.0 0.0 0.0 0.0 0.0 0.0 0.0 0.0 0.0 0.0 0.0 0.0 0.0   
1951-02-08T15:00:00+00:00 0.0 0.0 0.0 0.0 0.0 0.0 0.0 0.0 0.0 0.0 0.0 0.0 0.0 0.0 0.0 0.0 0.0 0.0 0.0 0.0 0.0   
1951-02-08T18:00:00+00:00 0.0 0.0 0.0 0.0 0.0 0.0 0.0 0.0 0.0 0.0 0.0 0.0 0.0 0.0 0.0 0.0 0.0 0.0 0.0 0.0 0.0   
1951-02-08T21:00:00+00:00 0.0 0.0 0.0 0.0 0.0 0.0 0.0 0.0 0.0 0.0 0.0 0.0 0.0 0.0 0.0 0.0 0.0 0.0 0.0 0.0 0.0   
1951-02-09T00:00:00+00:00 0.0 0.0 0.0 0.0 0.0 0.0 0.0 0.0 0.0 0.0 0.0 0.0 0.0 0.0 0.0 0.0 0.0 0.0 0.0 0.0 0.0   
1951-02-09T03:00:00+00:00 0.0 0.0 0.0 0.0 0.0 0.0 0.0 0.0 0.0 0.0 0.0 0.0 0.0 0.0 0.0 0.0 0.0 0.0 0.0 0.0 0.0   
1951-02-09T06:00:00+00:00 0.0 0.0 0.0 0.0 0.0 0.0 0.0 0.0 0.0 0.0 0.0 0.0 0.0 0.0 0.0 0.0 0.0 0.0 0.0 0.0 0.0   
1951-02-09T09:00:00+00:00 0.0 0.0 0.0 0.0 0.0 0.0 0.0 0.0 0.0 0.0 0.0 0.0 0.0 0.0 0.0 0.0 0.0 0.0 0.0 0.0 0.0   
1951-02-09T12:00:00+00:00 0.0 0.0 0.0 0.0 0.0 0.0 0.0 0.0 0.0 0.0 0.0 0.0 0.0 0.0 0.0 0.0 0.0 0.0 0.0 0.0 0.0   
1951-02-09T15:00:00+00:00 0.0 0.0 0.0 0.0 0.0 0.0 0.0 0.0 0.0 0.0 0.0 0.0 0.0 0.0 0.0 0.0 0.0 0.0 0.0 0.0 0.0   
1951-02-09T18:00:00+00:00 0.0 0.0 0.0 0.0 0.0 0.0 0.0 0.0 0.0 0.0 0.0 0.0 0.0 0.0 0.0 0.0 0.0 0.0 0.0 0.0 0.0   
1951-02-09T21:00:00+00:00 0.0 0.0 0.0 0.0 0.0 0.0 0.0 0.0 0.0 0.0 0.0 0.0 0.0 0.0 0.0 0.0 0.0 0.0 0.0 0.0 0.0   
1951-02-10T00:00:00+00:00 0.0 0.0 0.0 0.0 0.0 0.0 0.0 0.0 0.0 0.0 0.0 0.0 0.0 0.0 0.0 0.0 0.0 0.0 0.0 0.0 0.0   
1951-02-10T03:00:00+00:00 0.0 0.0 0.0 0.0 0.0 0.0 0.0 0.0 0.0 0.0 0.0 0.0 0.0 0.0 0.0 0.0 0.0 0.0 0.0 0.0 0.0   
1951-02-10T06:00:00+00:00 0.0 0.0 0.0 0.0 0.0 0.0 0.0 0.0 0.0 0.0 0.0 0.0 0.0 0.0 0.0 0.0 0.0 0.0 0.0 0.0 0.0   
1951-02-10T09:00:00+00:00 0.1 0.0 0.0 0.0 0.0 0.0 0.0 0.0 0.0 0.0 0.0 0.0 0.0 0.0 0.0 0.0 0.0 0.0 0.0 0.0 0.0   
1951-02-10T12:00:00+00:00 0.1 0.0 0.0 0.0 0.0 0.0 0.0 0.0 0.0 0.0 0.0 0.0 0.0 0.0 0.0 0.0 0.0 0.0 0.0 0.0 0.0   
1951-02-10T15:00:00+00:00 0.3 0.0 0.0 0.0 0.0 0.0 0.0 0.0 0.0 0.0 0.0 0.0 0.0 0.0 0.0 0.0 0.1 0.0 0.0 0.1 0.0   
1951-02-10T18:00:00+00:00 0.4 0.0 0.0 0.0 0.0 0.0 0.0 0.0 0.0 0.0 0.0 0.0 0.0 0.0 0.0 0.0 0.1 0.0 0.0 0.2 0.0   
1951-02-10T21:00:00+00:00 0.2 0.0 0.0 0.0 0.0 0.0 0.0 0.0 0.0 0.0 0.0 0.0 0.0 0.0 0.0 0.0 0.1 0.0 0.0 0.1 0.0   
1951-02-11T00:00:00+00:00 0.2 0.0 0.0 0.0 0.0 0.0 0.0 0.0 0.0 0.0 0.0 0.0 0.0 0.0 0.0 0.0 0.1 0.0 0.0 0.1 0.0   
1951-02-11T03:00:00+00:00 0.0 0.0 0.0 0.0 0.0 0.0 0.0 0.0 0.0 0.0 0.0 0.0 0.0 0.0 0.0 0.0 0.0 0.0 0.0 0.0 0.0   
1951-02-11T06:00:00+00:00 0.0 0.0 0.0 0.0 0.0 0.0 0.0 0.0 0.0 0.0 0.0 0.0 0.0 0.0 0.0 0.0 0.0 0.0 0.0 0.0 0.0   
1951-02-11T09:00:00+00:00 0.0 0.0 0.0 0.0 0.0 0.0 0.0 0.0 0.0 0.0 0.0 0.0 0.0 0.0 0.0 0.0 0.0 0.0 0.0 0.0 0.0   
1951-02-11T12:00:00+00:00 0.0 0.0 0.0 0.0 0.0 0.0 0.0 0.0 0.0 0.0 0.0 0.0 0.0 0.0 0.0 0.0 0.0 0.0 0.0 0.0 0.0   
1951-02-11T15:00:00+00:00 0.0 0.0 0.0 0.0 0.0 0.0 0.0 0.0 0.0 0.0 0.0 0.0 0.0 0.0 0.0 0.0 0.0 0.0 0.0 0.0 0.0   
1951-02-11T18:00:00+00:00 0.0 0.0 0.0 0.0 0.0 0.0 0.0 0.0 0.0 0.0 0.0 0.0 0.0 0.0 0.0 0.0 0.0 0.0 0.0 0.0 0.0   
1951-02-11T21:00:00+00:00 0.0 0.0 0.0 0.0 0.0 0.0 0.0 0.0 0.0 0.0 0.0 0.0 0.0 0.0 0.0 0.0 0.0 0.0 0.0 0.0 0.0   
1951-02-12T00:00:00+00:00 0.0 0.0 0.0 0.0 0.0 0.0 0.0 0.0 0.0 0.0 0.0 0.0 0.0 0.0 0.0 0.0 0.0 0.0 0.0 0.0 0.0   
1951-02-12T03:00:00+00:00 0.0 0.0 0.0 0.0 0.0 0.0 0.0 0.0 0.0 0.0 0.0 0.0 0.0 0.0 0.0 0.0 0.0 0.0 0.0 0.0 0.0   
1951-02-12T06:00:00+00:00 0.0 0.0 0.0 0.0 0.0 0.0 0.0 0.0 0.0 0.0 0.0 0.0 0.0 0.0 0.0 0.0 0.0 0.0 0.0 0.0 0.0   
1951-02-12T09:00:00+00:00 0.0 0.0 0.0 0.0 0.0 0.0 0.0 0.0 0.0 0.0 0.0 0.0 0.0 0.0 0.0 0.0 0.0 0.0 0.0 0.0 0.0   
1951-02-12T12:00:00+00:00 0.0 0.0 0.0 0.0 0.0 0.0 0.0 0.0 0.0 0.0 0.0 0.0 0.0 0.0 0.0 0.0 0.0 0.0 0.0 0.0 0.0   
1951-02-12T15:00:00+00:00 0.0 0.0 0.0 0.0 0.0 0.0 0.0 0.0 0.0 0.0 0.0 0.0 0.0 0.0 0.0 0.0 0.0 0.0 0.0 0.0 0.0   
1951-02-12T18:00:00+00:00 0.0 0.0 0.0 0.0 0.0 0.0 0.0 0.0 0.0 0.0 0.0 0.0 0.0 0.0 0.0 0.0 0.0 0.0 0.0 0.0 0.0   
1951-02-12T21:00:00+00:00 0.0 0.0 0.0 0.0 0.0 0.0 0.0 0.0 0.0 0.0 0.0 0.0 0.0 0.0 0.0 0.0 0.0 0.0 0.0 0.0 0.0   
1951-02-13T00:00:00+00:00 0.0 0.0 0.0 0.0 0.0 0.0 0.0 0.0 0.0 0.0 0.0 0.0 0.0 0.0 0.0 0.0 0.0 0.0 0.0 0.0 0.0   
1951-02-13T03:00:00+00:00 0.4 0.2 0.1 0.1 0.1 0.1 0.1 0.2 0.1 0.0 0.0 0.1 0.1 0.1 0.0 0.1 0.2 0.0 0.1 0.3 0.4   
1951-02-13T06:00:00+00:00 1.5 0.7 0.4 0.7 0.2 0.3 0.5 0.8 0.3 0.1 0.1 0.8 0.5 0.4 0.2 0.6 0.8 0.1 0.3 1.1 1.4   
1951-02-13T09:00:00+00:00 1.2 0.6 0.3 0.9 0.2 0.3 0.4 0.8 0.3 0.1 0.1 1.3 0.4 0.2 0.2 0.6 0.9 0.2 0.3 1.0 1.3   
1951-02-13T12:00:00+00:00 1.5 0.8 0.4 1.2 0.2 0.4 0.5 1.2 0.4 0.1 0.1 1.9 0.4 0.3 0.2 0.9 1.4 0.2 0.4 1.4 1.6   
1951-02-13T15:00:00+00:00 0.9 0.5 0.2 0.7 0.1 0.2 0.3 0.8 0.3 0.1 0.1 1.3 0.3 0.2 0.2 0.6 0.8 0.1 0.3 0.9 1.0   
1951-02-13T18:00:00+00:00 0.1 0.0 0.0 0.3 0.0 0.1 0.1 0.0 0.1 0.0 0.0 0.4 0.0 0.0 0.0 0.1 0.0 0.0 0.0 0.0 0.7   
1951-02-13T21:00:00+00:00 0.0 0.0 0.0 0.1 0.0 0.0 0.0 0.0 0.0 0.0 0.0 0.2 0.0 0.0 0.0 0.1 0.0 0.0 0.0 0.0 0.3   
1951-02-14T00:00:00+00:00 0.0 0.0 0.0 0.0 0.0 0.0 0.0 0.0 0.0 0.0 0.0 0.0 0.0 0.0 0.0 0.0 0.0 0.0 0.0 0.0 0.0   
1951-02-14T03:00:00+00:00 0.0 0.0 0.0 0.0 0.0 0.0 0.0 0.0 0.0 0.0 0.0 0.0 0.0 0.0 0.0 0.0 0.0 0.0 0.0 0.0 0.0   
1951-02-14T06:00:00+00:00 0.0 0.0 0.0 0.0 0.0 0.0 0.0 0.0 0.0 0.0 0.0 0.0 0.0 0.0 0.0 0.0 0.0 0.0 0.0 0.0 0.0   
1951-02-14T09:00:00+00:00 0.0 0.0 0.0 0.0 0.0 0.0 0.0 0.0 0.0 0.0 0.0 0.0 0.0 0.0 0.0 0.0 0.0 0.0 0.0 0.0 0.0   
1951-02-14T12:00:00+00:00 0.0 0.0 0.0 0.0 0.0 0.0 0.0 0.0 0.0 0.0 0.0 0.0 0.0 0.0 0.0 0.0 0.0 0.0 0.0 0.0 0.0   
1951-02-14T15:00:00+00:00 0.0 0.0 0.0 0.0 0.0 0.0 0.0 0.0 0.0 0.0 0.0 0.0 0.0 0.0 0.0 0.0 0.0 0.0 0.0 0.0 0.0   
1951-02-14T18:00:00+00:00 0.1 0.0 0.0 0.0 0.0 0.0 0.0 0.0 0.0 0.0 0.0 0.0 0.0 0.0 0.0 0.0 0.0 0.0 0.0 0.0 0.0   
1951-02-14T21:00:00+00:00 0.2 0.0 0.0 0.0 0.0 0.0 0.0 0.0 0.0 0.0 0.0 0.0 0.1 0.1 0.0 0.0 0.1 0.0 0.0 0.0 0.0   
1951-02-15T00:00:00+00:00 0.6 0.0 0.0 0.0 0.0 0.0 0.0 0.0 0.0 0.0 0.0 0.0 0.3 0.3 0.0 0.0 0.2 0.0 0.0 0.0 0.0   
1951-02-15T03:00:00+00:00 3.2 3.3 2.0 1.8 2.7 1.9 1.2 2.3 0.8 0.9 0.7 1.6 1.1 3.5 1.1 1.4 1.3 0.4 0.6 2.6 3.5   
1951-02-15T06:00:00+00:00 3.6 3.7 2.0 2.1 2.8 2.1 1.3 3.2 1.0 1.2 1.0 2.2 1.2 2.7 1.5 1.7 1.8 0.6 0.8 3.3 3.3   
1951-02-15T09:00:00+00:00 2.0 2.1 1.1 1.2 1.4 1.1 0.7 2.3 0.6 0.7 0.7 1.4 0.6 1.1 1.1 1.0 1.4 0.5 0.6 2.3 1.7   
1951-02-15T12:00:00+00:00 1.0 1.0 0.6 0.8 0.7 0.6 0.4 1.2 0.4 0.4 0.4 1.0 0.3 0.6 0.6 0.7 0.7 0.2 0.3 1.2 1.0   
1951-02-15T15:00:00+00:00 0.6 0.6 0.3 0.5 0.5 0.4 0.2 0.7 0.2 0.2 0.3 0.6 0.2 0.4 0.3 0.4 0.3 0.1 0.2 0.6 0.7   
1951-02-15T18:00:00+00:00 0.3 0.3 0.1 0.3 0.3 0.2 0.1 0.4 0.2 0.1 0.2 0.4 0.1 0.2 0.2 0.3 0.1 0.0 0.1 0.3 0.4   
1951-02-15T21:00:00+00:00 0.1 0.1 0.0 0.1 0.1 0.1 0.0 0.2 0.1 0.1 0.1 0.2 0.0 0.0 0.1 0.1 0.1 0.0 0.1 0.1 0.1   
1951-02-16T00:00:00+00:00 0.0 0.0 0.0 0.0 0.0 0.0 0.0 0.0 0.0 0.0 0.0 0.1 0.0 0.0 0.0 0.0 0.0 0.0 0.0 0.0 0.0   
1951-02-16T03:00:00+00:00 0.0 0.0 0.0 0.0 0.0 0.0 0.0 0.0 0.0 0.0 0.0 0.0 0.0 0.0 0.0 0.0 0.0 0.0 0.0 0.0 0.0   
1951-02-16T06:00:00+00:00 0.0 0.0 0.0 0.0 0.0 0.0 0.0 0.0 0.0 0.0 0.0 0.0 0.0 0.0 0.0 0.0 0.0 0.0 0.0 0.0 0.0   
1951-02-16T09:00:00+00:00 0.0 0.0 0.0 0.0 0.0 0.0 0.0 0.0 0.0 0.0 0.0 0.0 0.0 0.0 0.0 0.0 0.0 0.0 0.0 0.0 0.0   
1951-02-16T12:00:00+00:00 0.0 0.0 0.0 0.0 0.0 0.0 0.0 0.0 0.0 0.0 0.0 0.0 0.0 0.0 0.0 0.0 0.0 0.0 0.0 0.0 0.0   
1951-02-16T15:00:00+00:00 0.0 0.0 0.0 0.0 0.0 0.0 0.0 0.0 0.0 0.0 0.0 0.0 0.0 0.0 0.0 0.0 0.0 0.0 0.0 0.0 0.0   
1951-02-16T18:00:00+00:00 0.0 0.0 0.0 0.0 0.0 0.0 0.0 0.0 0.0 0.0 0.0 0.0 0.0 0.0 0.0 0.0 0.0 0.0 0.0 0.0 0.0   
1951-02-16T21:00:00+00:00 0.0 0.0 0.0 0.0 0.0 0.0 0.0 0.0 0.0 0.0 0.0 0.0 0.0 0.0 0.0 0.0 0.0 0.0 0.0 0.0 0.0   
1951-02-17T00:00:00+00:00 0.0 0.0 0.0 0.0 0.0 0.0 0.0 0.0 0.0 0.0 0.0 0.0 0.0 0.0 0.0 0.0 0.0 0.0 0.0 0.0 0.0   
1951-02-17T03:00:00+00:00 0.0 0.0 0.0 0.0 0.0 0.0 0.0 0.0 0.0 0.0 0.0 0.0 0.0 0.0 0.0 0.0 0.0 0.0 0.0 0.0 0.0   
1951-02-17T06:00:00+00:00 0.0 0.0 0.0 0.0 0.0 0.0 0.0 0.0 0.0 0.0 0.0 0.0 0.0 0.0 0.0 0.0 0.0 0.0 0.0 0.0 0.0   
1951-02-17T09:00:00+00:00 0.0 0.0 0.0 0.0 0.0 0.0 0.0 0.0 0.0 0.0 0.0 0.1 0.0 0.0 0.0 0.0 0.0 0.0 0.0 0.0 0.0   
1951-02-17T12:00:00+00:00 0.0 0.0 0.0 0.0 0.0 0.0 0.0 0.1 0.0 0.0 0.0 0.2 0.0 0.0 0.0 0.0 0.0 0.0 0.0 0.0 0.0   
1951-02-17T15:00:00+00:00 0.0 0.0 0.0 0.0 0.0 0.0 0.0 0.1 0.1 0.0 0.0 0.4 0.0 0.0 0.0 0.1 0.0 0.0 0.0 0.0 0.0   
1951-02-17T18:00:00+00:00 0.0 0.0 0.0 0.0 0.0 0.0 0.0 0.5 0.2 0.0 0.0 1.1 0.0 0.0 0.0 0.2 0.2 0.0 0.1 0.2 0.0   
1951-02-17T21:00:00+00:00 0.0 0.0 0.0 0.0 0.0 0.0 0.0 0.1 0.1 0.0 0.0 0.8 0.0 0.0 0.0 0.1 0.0 0.0 0.0 0.0 0.0   
1951-02-18T00:00:00+00:00 0.0 0.0 0.0 0.0 0.0 0.0 0.0 0.1 0.1 0.0 0.0 0.5 0.0 0.0 0.0 0.1 0.0 0.0 0.0 0.0 0.0   
1951-02-18T03:00:00+00:00 1.0 2.1 1.5 3.3 2.6 2.6 0.7 3.0 2.3 2.9 2.7 1.9 0.7 2.4 2.8 4.5 0.7 0.4 0.9 2.2 2.4   
1951-02-18T06:00:00+00:00 1.8 3.6 2.5 6.7 4.2 4.8 1.4 7.6 5.3 6.5 6.8 4.8 1.1 2.4 7.1 10.2  1.9 1.2 2.3 5.1 4.3   
1951-02-18T09:00:00+00:00 3.2 6.3 5.4 8.6 6.7 7.1 2.0 12.1  7.2 9.6 10.0  6.4 1.7 3.6 11.3  13.9  3.9 2.4 3.6 8.9 5.2   
1951-02-18T12:00:00+00:00 5.2 10.3  10.1  10.6  10.7  10.3  3.0 15.0  8.4 12.3  11.5  7.1 2.8 7.3 14.0  16.2  5.4 3.3 4.4 12.4  7.1   
1951-02-18T15:00:00+00:00 6.1 12.1  13.4  8.8 12.4  10.5  3.0 13.5  6.8 11.0  9.5 5.3 3.2 11.3  12.5  13.1  5.6 3.5 4.0 12.7  7.0   
1951-02-18T18:00:00+00:00 4.8 9.5 10.1  6.0 9.3 7.6 2.2 10.2  4.8 8.0 7.1 3.8 2.4 7.3 9.5 9.2 5.0 3.1 3.0 10.1  4.9   
1951-02-18T21:00:00+00:00 0.7 1.3 0.9 1.8 1.8 1.6 0.5 2.3 1.5 1.8 2.0 1.3 0.5 1.2 2.1 2.8 0.6 0.4 0.7 1.6 1.4   
1951-02-19T00:00:00+00:00 0.0 0.1 0.1 0.3 0.1 0.1 0.0 0.4 0.3 0.2 0.4 0.3 0.0 0.1 0.3 0.5 0.1 0.1 0.1 0.2 0.1   
1951-02-19T03:00:00+00:00 2.1 3.1 4.4 3.1 3.3 3.1 0.9 4.1 2.6 3.6 3.3 2.2 0.9 4.9 3.3 3.6 1.5 1.3 1.1 3.6 2.7   
1951-02-19T06:00:00+00:00 6.6 9.9 15.7  6.9 8.8 8.2 2.3 14.5  7.4 11.6  10.8  6.6 2.4 12.9  11.6  10.3  6.0 5.2 4.0 12.9  5.0   
1951-02-19T09:00:00+00:00 7.3 11.0  16.3  6.5 9.7 8.8 2.5 15.0  7.0 11.7  10.9  6.0 2.6 12.0  12.0  9.9 6.7 5.8 4.1 14.2  5.1   
1951-02-19T12:00:00+00:00 6.1 9.2 13.8  8.5 9.6 8.3 2.4 15.3  9.1 12.5  12.6  8.5 2.6 13.6  12.2  12.8  5.2 4.5 4.2 11.6  5.7   
1951-02-19T15:00:00+00:00 4.4 6.6 9.7 11.1  7.2 7.3 2.1 11.8  10.1  11.3  11.5  9.5 2.0 12.5  9.5 14.2  3.1 2.7 3.3 7.8 7.1   
1951-02-19T18:00:00+00:00 3.0 4.4 6.7 8.7 6.5 7.1 2.0 7.5 6.2 8.1 6.3 5.9 1.8 10.8  6.0 8.7 1.8 1.6 2.1 4.8 8.4   
1951-02-19T21:00:00+00:00 1.2 1.8 2.3 7.5 3.4 4.8 1.3 3.9 4.7 5.5 3.7 5.2 0.9 4.9 3.1 6.7 0.5 0.4 1.1 1.6 6.5   
1951-02-20T00:00:00+00:00 0.8 1.2 0.6 7.0 1.9 3.4 1.0 2.9 4.2 4.2 3.4 4.7 0.5 1.3 2.3 5.9 0.2 0.2 0.8 1.4 4.7   
1951-02-20T03:00:00+00:00 0.0 0.0 0.0 0.0 0.0 0.0 0.0 0.0 0.0 0.0 0.0 0.0 0.0 0.0 0.0 0.0 0.0 0.0 0.0 0.0 0.0   
1951-02-20T06:00:00+00:00 0.0 0.0 0.0 0.0 0.0 0.0 0.0 0.0 0.0 0.0 0.0 0.0 0.0 0.0 0.0 0.0 0.0 0.0 0.0 0.0 0.0   
1951-02-20T09:00:00+00:00 0.0 0.0 0.0 0.0 0.0 0.0 0.0 0.0 0.0 0.0 0.0 0.0 0.0 0.0 0.0 0.0 0.0 0.0 0.0 0.0 0.0   
1951-02-20T12:00:00+00:00 0.0 0.0 0.0 0.0 0.0 0.0 0.0 0.0 0.0 0.0 0.0 0.0 0.0 0.0 0.0 0.0 0.0 0.0 0.0 0.0 0.0   
1951-02-20T15:00:00+00:00 0.0 0.0 0.0 0.0 0.0 0.0 0.0 0.0 0.0 0.0 0.0 0.0 0.0 0.0 0.0 0.0 0.0 0.0 0.0 0.0 0.0   
1951-02-20T18:00:00+00:00 0.0 0.0 0.0 0.0 0.0 0.0 0.0 0.0 0.0 0.0 0.0 0.0 0.0 0.0 0.0 0.0 0.0 0.0 0.0 0.0 0.0   
1951-02-20T21:00:00+00:00 0.0 0.0 0.0 0.0 0.0 0.0 0.0 0.0 0.0 0.0 0.0 0.0 0.0 0.0 0.0 0.0 0.0 0.0 0.0 0.0 0.0   
1951-02-21T00:00:00+00:00 0.0 0.0 0.0 0.0 0.0 0.0 0.0 0.0 0.0 0.0 0.0 0.0 0.0 0.0 0.0 0.0 0.0 0.0 0.0 0.0 0.0   
1951-02-21T03:00:00+00:00 0.0 0.0 0.0 0.0 0.0 0.0 0.0 0.0 0.0 0.0 0.0 0.0 0.0 0.0 0.0 0.0 0.0 0.0 0.0 0.0 0.0   
1951-02-21T06:00:00+00:00 0.0 0.0 0.0 0.0 0.0 0.0 0.0 0.0 0.0 0.0 0.0 0.0 0.0 0.0 0.0 0.0 0.0 0.0 0.0 0.0 0.0   
1951-02-21T09:00:00+00:00 0.0 0.0 0.0 0.0 0.0 0.0 0.0 0.0 0.0 0.0 0.0 0.0 0.0 0.0 0.0 0.0 0.0 0.0 0.0 0.0 0.0   
1951-02-21T12:00:00+00:00 0.0 0.0 0.0 0.0 0.0 0.0 0.0 0.0 0.0 0.0 0.0 0.0 0.0 0.0 0.0 0.0 0.0 0.0 0.0 0.0 0.0   
1951-02-21T15:00:00+00:00 0.0 0.0 0.0 0.0 0.0 0.0 0.0 0.0 0.0 0.0 0.0 0.0 0.0 0.0 0.0 0.0 0.0 0.0 0.0 0.0 0.0   
1951-02-21T18:00:00+00:00 0.0 0.0 0.0 0.0 0.0 0.0 0.0 0.0 0.0 0.0 0.0 0.0 0.0 0.0 0.0 0.0 0.0 0.0 0.0 0.0 0.0   
1951-02-21T21:00:00+00:00 0.0 0.0 0.0 0.0 0.0 0.0 0.0 0.0 0.0 0.0 0.0 0.0 0.0 0.0 0.0 0.0 0.0 0.0 0.0 0.0 0.0   
1951-02-22T00:00:00+00:00 0.0 0.0 0.0 0.0 0.0 0.0 0.0 0.0 0.0 0.0 0.0 0.0 0.0 0.0 0.0 0.0 0.0 0.0 0.0 0.0 0.0   
1951-02-22T03:00:00+00:00 0.0 0.0 0.0 0.0 0.0 0.0 0.0 0.0 0.0 0.0 0.0 0.0 0.0 0.0 0.0 0.0 0.0 0.0 0.0 0.0 0.0   
1951-02-22T06:00:00+00:00 0.0 0.0 0.0 0.0 0.0 0.0 0.0 0.0 0.0 0.0 0.0 0.0 0.0 0.0 0.0 0.0 0.0 0.0 0.0 0.0 0.0   
1951-02-22T09:00:00+00:00 0.0 0.0 0.0 0.0 0.0 0.0 0.0 0.0 0.0 0.0 0.0 0.0 0.0 0.0 0.0 0.0 0.0 0.0 0.0 0.0 0.0   
1951-02-22T12:00:00+00:00 0.0 0.0 0.0 0.0 0.0 0.0 0.0 0.0 0.0 0.0 0.0 0.0 0.0 0.0 0.0 0.0 0.0 0.0 0.0 0.0 0.0   
1951-02-22T15:00:00+00:00 0.0 0.0 0.0 0.0 0.0 0.0 0.0 0.0 0.0 0.0 0.0 0.0 0.0 0.0 0.0 0.0 0.0 0.0 0.0 0.0 0.0   
1951-02-22T18:00:00+00:00 0.0 0.0 0.0 0.0 0.0 0.0 0.0 0.0 0.0 0.0 0.0 0.0 0.0 0.0 0.0 0.0 0.0 0.0 0.0 0.0 0.0   
1951-02-22T21:00:00+00:00 0.0 0.0 0.0 0.0 0.0 0.0 0.0 0.0 0.0 0.0 0.0 0.0 0.0 0.0 0.0 0.0 0.0 0.0 0.0 0.0 0.0   
1951-02-23T00:00:00+00:00 0.0 0.0 0.0 0.0 0.0 0.0 0.0 0.0 0.0 0.0 0.0 0.0 0.0 0.0 0.0 0.0 0.0 0.0 0.0 0.0 0.0   
1951-02-23T03:00:00+00:00 0.0 0.0 0.0 0.0 0.0 0.0 0.0 0.0 0.0 0.0 0.0 0.0 0.0 0.0 0.0 0.0 0.0 0.0 0.0 0.0 0.0   
1951-02-23T06:00:00+00:00 0.0 0.0 0.0 0.0 0.0 0.0 0.0 0.0 0.0 0.0 0.0 0.0 0.0 0.0 0.0 0.0 0.0 0.0 0.0 0.0 0.0   
1951-02-23T09:00:00+00:00 0.1 0.0 0.0 0.0 0.0 0.0 0.0 0.0 0.0 0.0 0.0 0.1 0.0 0.0 0.0 0.0 0.1 0.0 0.0 0.1 0.0   
1951-02-23T12:00:00+00:00 0.6 0.2 0.0 0.1 0.0 0.0 0.1 0.3 0.0 0.0 0.0 0.3 0.2 0.0 0.0 0.0 0.6 0.0 0.3 0.4 0.1   
1951-02-23T15:00:00+00:00 0.6 0.2 0.0 0.1 0.0 0.0 0.1 0.3 0.0 0.0 0.0 0.6 0.2 0.0 0.0 0.0 0.6 0.0 0.3 0.4 0.1   
1951-02-23T18:00:00+00:00 0.3 0.1 0.0 0.1 0.0 0.0 0.1 0.2 0.0 0.0 0.0 0.5 0.1 0.0 0.0 0.0 0.3 0.0 0.2 0.2 0.1   
1951-02-23T21:00:00+00:00 0.1 0.0 0.0 0.1 0.0 0.0 0.0 0.1 0.0 0.0 0.0 0.3 0.0 0.0 0.0 0.0 0.1 0.0 0.1 0.1 0.0   
1951-02-24T00:00:00+00:00 0.1 0.0 0.0 0.0 0.0 0.0 0.0 0.1 0.0 0.0 0.0 0.2 0.0 0.0 0.0 0.0 0.1 0.0 0.1 0.1 0.0   
1951-02-24T03:00:00+00:00 0.0 0.0 0.0 0.0 0.0 0.0 0.0 0.0 0.0 0.0 0.0 0.0 0.0 0.0 0.0 0.0 0.0 0.0 0.0 0.0 0.0   
1951-02-24T06:00:00+00:00 0.0 0.0 0.0 0.0 0.0 0.0 0.0 0.0 0.0 0.0 0.0 0.1 0.0 0.0 0.0 0.0 0.0 0.0 0.0 0.0 0.0   
1951-02-24T09:00:00+00:00 0.0 0.0 0.0 0.0 0.0 0.0 0.0 0.0 0.0 0.0 0.0 0.1 0.0 0.0 0.0 0.0 0.0 0.0 0.0 0.0 0.0   
1951-02-24T12:00:00+00:00 0.0 0.0 0.0 0.0 0.0 0.0 0.0 0.0 0.0 0.0 0.0 0.0 0.0 0.0 0.0 0.0 0.0 0.0 0.0 0.0 0.0   
1951-02-24T15:00:00+00:00 0.0 0.0 0.0 0.0 0.0 0.0 0.0 0.0 0.0 0.0 0.0 0.0 0.0 0.0 0.0 0.0 0.0 0.0 0.0 0.0 0.0   
1951-02-24T18:00:00+00:00 0.0 0.0 0.0 0.0 0.0 0.0 0.0 0.0 0.0 0.0 0.0 0.0 0.0 0.0 0.0 0.0 0.0 0.0 0.0 0.0 0.0   
1951-02-24T21:00:00+00:00 0.0 0.0 0.0 0.0 0.0 0.0 0.0 0.0 0.0 0.0 0.0 0.0 0.0 0.0 0.0 0.0 0.0 0.0 0.0 0.0 0.0   
1951-02-25T00:00:00+00:00 0.0 0.0 0.0 0.0 0.0 0.0 0.0 0.0 0.0 0.0 0.0 0.0 0.0 0.0 0.0 0.0 0.0 0.0 0.0 0.0 0.0   
1951-02-25T03:00:00+00:00 0.0 0.0 0.0 0.0 0.0 0.0 0.0 0.0 0.0 0.0 0.0 0.0 0.0 0.0 0.0 0.0 0.0 0.0 0.0 0.0 0.0   
1951-02-25T06:00:00+00:00 0.0 0.0 0.0 0.0 0.0 0.0 0.0 0.0 0.0 0.0 0.0 0.0 0.0 0.0 0.0 0.0 0.0 0.0 0.0 0.0 0.0   
1951-02-25T09:00:00+00:00 0.0 0.0 0.0 0.0 0.0 0.0 0.0 0.0 0.0 0.0 0.0 0.0 0.0 0.0 0.0 0.0 0.0 0.0 0.0 0.0 0.0   
1951-02-25T12:00:00+00:00 0.0 0.0 0.0 0.0 0.0 0.0 0.0 0.0 0.0 0.0 0.0 0.0 0.0 0.0 0.0 0.0 0.0 0.0 0.0 0.0 0.0   
1951-02-25T15:00:00+00:00 0.0 0.0 0.0 0.0 0.0 0.0 0.0 0.0 0.0 0.0 0.0 0.0 0.0 0.0 0.0 0.0 0.0 0.0 0.0 0.0 0.0   
1951-02-25T18:00:00+00:00 0.0 0.0 0.0 0.0 0.0 0.0 0.0 0.0 0.0 0.0 0.0 0.0 0.0 0.0 0.0 0.0 0.0 0.0 0.0 0.0 0.0   
1951-02-25T21:00:00+00:00 0.0 0.0 0.0 0.0 0.0 0.0 0.0 0.0 0.0 0.0 0.0 0.0 0.0 0.0 0.0 0.0 0.0 0.0 0.0 0.0 0.0   
1951-02-26T00:00:00+00:00 0.0 0.0 0.0 0.0 0.0 0.0 0.0 0.0 0.0 0.0 0.0 0.0 0.0 0.0 0.0 0.0 0.0 0.0 0.0 0.0 0.0   
1951-02-26T03:00:00+00:00 1.1 1.3 1.0 0.0 0.2 0.2 0.3 0.7 0.0 0.0 0.1 0.0 0.4 0.5 0.1 0.0 0.6 0.2 0.4 1.4 0.1   
1951-02-26T06:00:00+00:00 1.2 1.4 1.2 0.0 0.2 0.2 0.3 0.7 0.0 0.0 0.1 0.0 0.5 0.6 0.1 0.0 0.7 0.2 0.4 1.5 0.1   
1951-02-26T09:00:00+00:00 1.2 1.3 1.0 0.0 0.2 0.2 0.3 0.8 0.0 0.0 0.1 0.0 0.4 0.5 0.1 0.0 0.7 0.2 0.4 1.5 0.1   
1951-02-26T12:00:00+00:00 1.3 1.5 1.2 0.0 0.2 0.2 0.3 1.0 0.0 0.0 0.1 0.0 0.5 0.5 0.1 0.0 0.8 0.2 0.5 1.7 0.1   
1951-02-26T15:00:00+00:00 0.6 0.7 0.6 0.0 0.1 0.1 0.2 0.3 0.0 0.0 0.0 0.0 0.2 0.4 0.1 0.0 0.3 0.1 0.2 0.7 0.0   
1951-02-26T18:00:00+00:00 0.2 0.2 0.2 0.0 0.0 0.0 0.0 0.1 0.0 0.0 0.0 0.0 0.1 0.1 0.0 0.0 0.1 0.0 0.0 0.2 0.0   
1951-02-26T21:00:00+00:00 0.0 0.0 0.0 0.0 0.0 0.0 0.0 0.0 0.0 0.0 0.0 0.0 0.0 0.0 0.0 0.0 0.0 0.0 0.0 0.0 0.0   
1951-02-27T00:00:00+00:00 0.0 0.0 0.0 0.0 0.0 0.0 0.0 0.0 0.0 0.0 0.0 0.0 0.0 0.0 0.0 0.0 0.0 0.0 0.0 0.0 0.0   
1951-02-27T03:00:00+00:00 0.0 0.0 0.0 0.0 0.0 0.0 0.0 0.0 0.0 0.0 0.0 0.0 0.0 0.0 0.0 0.0 0.0 0.0 0.0 0.0 0.0   
1951-02-27T06:00:00+00:00 0.0 0.0 0.0 0.0 0.0 0.0 0.0 0.0 0.0 0.0 0.0 0.0 0.0 0.0 0.0 0.0 0.0 0.0 0.0 0.0 0.0   
1951-02-27T09:00:00+00:00 0.0 0.0 0.0 0.0 0.0 0.0 0.0 0.0 0.0 0.0 0.0 0.0 0.0 0.0 0.0 0.0 0.0 0.0 0.0 0.0 0.0   
1951-02-27T12:00:00+00:00 0.0 0.0 0.0 0.0 0.0 0.0 0.0 0.0 0.0 0.0 0.0 0.0 0.0 0.0 0.0 0.0 0.0 0.0 0.0 0.0 0.0   
1951-02-27T15:00:00+00:00 0.0 0.0 0.0 0.0 0.0 0.0 0.0 0.0 0.0 0.0 0.0 0.0 0.0 0.0 0.0 0.0 0.0 0.0 0.0 0.0 0.0   
1951-02-27T18:00:00+00:00 0.0 0.0 0.0 0.0 0.0 0.0 0.0 0.0 0.0 0.0 0.0 0.0 0.0 0.0 0.0 0.0 0.0 0.0 0.0 0.0 0.0   
1951-02-27T21:00:00+00:00 0.0 0.0 0.0 0.0 0.0 0.0 0.0 0.0 0.0 0.0 0.0 0.0 0.0 0.0 0.0 0.0 0.0 0.0 0.0 0.0 0.0   
1951-02-28T00:00:00+00:00 0.0 0.0 0.0 0.0 0.0 0.0 0.0 0.0 0.0 0.0 0.0 0.0 0.0 0.0 0.0 0.0 0.0 0.0 0.0 0.0 0.0   
1951-02-28T03:00:00+00:00 0.0 0.0 0.0 0.0 0.0 0.0 0.0 0.0 0.0 0.0 0.0 0.0 0.0 0.0 0.0 0.0 0.0 0.0 0.0 0.0 0.0   
1951-02-28T06:00:00+00:00 0.0 0.0 0.0 0.0 0.0 0.0 0.0 0.0 0.0 0.0 0.0 0.0 0.0 0.0 0.0 0.0 0.0 0.0 0.0 0.0 0.0   
1951-02-28T09:00:00+00:00 0.0 0.0 0.0 0.0 0.0 0.0 0.0 0.0 0.0 0.0 0.0 0.0 0.0 0.0 0.0 0.0 0.0 0.0 0.0 0.0 0.0   
1951-02-28T12:00:00+00:00 0.0 0.0 0.0 0.0 0.0 0.0 0.0 0.0 0.0 0.0 0.0 0.0 0.0 0.0 0.0 0.0 0.0 0.0 0.0 0.0 0.0   
1951-02-28T15:00:00+00:00 0.0 0.0 0.0 0.0 0.0 0.0 0.0 0.0 0.0 0.0 0.0 0.0 0.0 0.0 0.0 0.0 0.0 0.0 0.0 0.0 0.0   
1951-02-28T18:00:00+00:00 0.0 0.0 0.0 0.0 0.0 0.0 0.0 0.0 0.0 0.0 0.0 0.0 0.0 0.0 0.0 0.0 0.0 0.0 0.0 0.0 0.0   
1951-02-28T21:00:00+00:00 0.0 0.0 0.0 0.0 0.0 0.0 0.0 0.0 0.0 0.0 0.0 0.0 0.0 0.0 0.0 0.0 0.0 0.0 0.0 0.0 0.0   
1951-03-01T00:00:00+00:00 0.0 0.0 0.0 0.0 0.0 0.0 0.0 0.0 0.0 0.0 0.0 0.0 0.0 0.0 0.0 0.0 0.0 0.0 0.0 0.0 0.0   
1951-03-01T03:00:00+00:00 0.0 0.0 0.0 0.0 0.0 0.0 0.0 0.0 0.0 0.0 0.0 0.0 0.1 0.2 0.0 0.0 0.0 0.0 0.0 0.0 0.0   
1951-03-01T06:00:00+00:00 0.0 0.0 0.0 0.0 0.0 0.0 0.1 0.0 0.0 0.0 0.0 0.0 0.2 0.4 0.0 0.0 0.0 0.0 0.0 0.0 0.2   
1951-03-01T09:00:00+00:00 0.0 0.0 0.0 0.0 0.0 0.0 0.1 0.0 0.0 0.0 0.0 0.0 0.2 0.4 0.0 0.0 0.0 0.0 0.0 0.0 0.4   
1951-03-01T12:00:00+00:00 0.0 0.0 0.0 0.0 0.0 0.0 0.1 0.0 0.0 0.0 0.0 0.0 0.1 0.3 0.0 0.0 0.0 0.0 0.0 0.0 0.3   
1951-03-01T15:00:00+00:00 0.0 0.0 0.0 0.0 0.0 0.0 0.0 0.0 0.0 0.0 0.0 0.0 0.1 0.1 0.0 0.0 0.0 0.0 0.0 0.0 0.2   
1951-03-01T18:00:00+00:00 0.0 0.0 0.0 0.0 0.0 0.0 0.0 0.0 0.0 0.0 0.0 0.0 0.0 0.0 0.0 0.0 0.0 0.0 0.0 0.0 0.1   
1951-03-01T21:00:00+00:00 0.0 0.0 0.0 0.0 0.0 0.0 0.0 0.0 0.0 0.0 0.0 0.0 0.0 0.1 0.0 0.0 0.0 0.0 0.0 0.0 0.2   
1951-03-02T00:00:00+00:00 0.0 0.0 0.0 0.0 0.0 0.0 0.0 0.0 0.0 0.0 0.0 0.0 0.0 0.1 0.0 0.0 0.0 0.0 0.0 0.0 0.2   
1951-03-02T03:00:00+00:00 0.0 0.0 0.0 0.0 0.0 0.0 0.0 0.0 0.0 0.0 0.0 0.0 0.0 0.0 0.0 0.0 0.0 0.0 0.0 0.0 0.0   
1951-03-02T06:00:00+00:00 0.0 0.0 0.0 0.0 0.0 0.0 0.0 0.0 0.0 0.0 0.0 0.0 0.0 0.0 0.0 0.0 0.0 0.0 0.0 0.0 0.0   
1951-03-02T09:00:00+00:00 0.0 0.0 0.0 0.0 0.0 0.0 0.0 0.0 0.0 0.0 0.0 0.0 0.0 0.0 0.0 0.0 0.0 0.0 0.0 0.0 0.0   
1951-03-02T12:00:00+00:00 0.0 0.0 0.0 0.0 0.0 0.0 0.0 0.0 0.0 0.0 0.0 0.0 0.0 0.0 0.0 0.0 0.0 0.0 0.0 0.0 0.0   
1951-03-02T15:00:00+00:00 0.0 0.0 0.0 0.0 0.0 0.0 0.0 0.0 0.0 0.0 0.0 0.0 0.0 0.0 0.0 0.0 0.0 0.0 0.0 0.0 0.0   
1951-03-02T18:00:00+00:00 0.0 0.0 0.0 0.0 0.0 0.0 0.0 0.0 0.0 0.0 0.0 0.0 0.0 0.0 0.0 0.0 0.0 0.0 0.0 0.0 0.0   
1951-03-02T21:00:00+00:00 0.0 0.0 0.0 0.0 0.0 0.0 0.0 0.0 0.0 0.0 0.0 0.0 0.0 0.0 0.0 0.0 0.0 0.0 0.0 0.0 0.0   
1951-03-03T00:00:00+00:00 0.0 0.0 0.0 0.0 0.0 0.0 0.0 0.0 0.0 0.0 0.0 0.0 0.0 0.0 0.0 0.0 0.0 0.0 0.0 0.0 0.0   
1951-03-03T03:00:00+00:00 0.0 0.0 0.0 0.0 0.0 0.0 0.0 0.0 0.0 0.0 0.0 0.0 0.0 0.0 0.0 0.0 0.0 0.0 0.0 0.0 0.0   
1951-03-03T06:00:00+00:00 0.0 0.0 0.0 0.0 0.0 0.0 0.0 0.0 0.0 0.0 0.0 0.0 0.0 0.0 0.0 0.0 0.0 0.0 0.0 0.0 0.0   
1951-03-03T09:00:00+00:00 0.0 0.0 0.0 0.0 0.0 0.0 0.0 0.0 0.0 0.0 0.0 0.0 0.0 0.0 0.0 0.0 0.0 0.0 0.0 0.0 0.0   
1951-03-03T12:00:00+00:00 0.0 0.0 0.0 0.0 0.0 0.0 0.0 0.0 0.0 0.0 0.0 0.0 0.0 0.0 0.0 0.0 0.0 0.0 0.0 0.0 0.0   
1951-03-03T15:00:00+00:00 0.0 0.0 0.0 0.0 0.0 0.0 0.0 0.0 0.0 0.0 0.0 0.0 0.0 0.0 0.0 0.0 0.0 0.0 0.0 0.0 0.0   
1951-03-03T18:00:00+00:00 0.0 0.0 0.0 0.0 0.0 0.0 0.0 0.0 0.0 0.0 0.0 0.0 0.0 0.0 0.0 0.0 0.0 0.0 0.0 0.0 0.0   
1951-03-03T21:00:00+00:00 0.0 0.0 0.0 0.0 0.0 0.0 0.0 0.0 0.0 0.0 0.0 0.0 0.0 0.0 0.0 0.0 0.0 0.0 0.0 0.0 0.0   
1951-03-04T00:00:00+00:00 0.0 0.0 0.0 0.0 0.0 0.0 0.0 0.0 0.0 0.0 0.0 0.0 0.0 0.0 0.0 0.0 0.0 0.0 0.0 0.0 0.0   
1951-03-04T03:00:00+00:00 0.0 0.0 0.0 0.0 0.0 0.0 0.0 0.0 0.0 0.0 0.0 0.0 0.0 0.0 0.0 0.0 0.0 0.0 0.0 0.0 0.0   
1951-03-04T06:00:00+00:00 0.0 0.0 0.0 0.0 0.0 0.0 0.0 0.0 0.0 0.0 0.0 0.0 0.0 0.0 0.0 0.0 0.0 0.0 0.0 0.0 0.0   
1951-03-04T09:00:00+00:00 0.0 0.0 0.0 0.0 0.0 0.0 0.0 0.0 0.0 0.0 0.0 0.0 0.0 0.0 0.0 0.0 0.0 0.0 0.0 0.0 0.0   
1951-03-04T12:00:00+00:00 0.0 0.0 0.0 0.0 0.0 0.0 0.0 0.0 0.0 0.0 0.0 0.0 0.0 0.0 0.0 0.0 0.0 0.0 0.0 0.0 0.0   
1951-03-04T15:00:00+00:00 0.0 0.0 0.0 0.0 0.0 0.0 0.0 0.0 0.0 0.0 0.0 0.0 0.0 0.0 0.0 0.0 0.0 0.0 0.0 0.0 0.0   
1951-03-04T18:00:00+00:00 0.0 0.0 0.0 0.0 0.0 0.0 0.0 0.0 0.0 0.0 0.0 0.0 0.0 0.0 0.0 0.0 0.0 0.0 0.0 0.0 0.0   
1951-03-04T21:00:00+00:00 0.0 0.0 0.0 0.0 0.0 0.0 0.0 0.0 0.0 0.0 0.0 0.0 0.0 0.0 0.0 0.0 0.0 0.0 0.0 0.0 0.0   
1951-03-05T00:00:00+00:00 0.0 0.0 0.0 0.0 0.0 0.0 0.0 0.0 0.0 0.0 0.0 0.0 0.0 0.0 0.0 0.0 0.0 0.0 0.0 0.0 0.0   
1951-03-05T03:00:00+00:00 0.2 0.3 0.2 0.0 0.1 0.1 0.1 0.0 0.0 0.0 0.0 0.0 0.2 0.8 0.0 0.0 0.0 0.0 0.0 0.1 0.0   
1951-03-05T06:00:00+00:00 0.2 0.3 0.3 0.0 0.1 0.1 0.1 0.1 0.0 0.0 0.0 0.0 0.1 0.7 0.0 0.0 0.1 0.0 0.0 0.2 0.0   
1951-03-05T09:00:00+00:00 0.4 0.6 0.6 0.0 0.1 0.1 0.1 0.2 0.0 0.0 0.0 0.0 0.1 0.6 0.0 0.0 0.4 0.2 0.1 0.5 0.0   
1951-03-05T12:00:00+00:00 0.6 0.8 0.7 0.0 0.2 0.2 0.2 0.4 0.0 0.1 0.1 0.0 0.2 0.7 0.0 0.0 0.6 0.2 0.2 0.7 0.0   
1951-03-05T15:00:00+00:00 0.8 1.0 0.9 0.0 0.2 0.2 0.3 0.7 0.0 0.1 0.1 0.1 0.3 0.7 0.1 0.0 0.8 0.3 0.4 1.0 0.0   
1951-03-05T18:00:00+00:00 1.2 1.6 1.4 0.0 0.3 0.3 0.4 1.0 0.0 0.2 0.2 0.1 0.4 1.1 0.1 0.0 1.3 0.5 0.6 1.6 0.0   
1951-03-05T21:00:00+00:00 1.2 1.5 1.2 0.0 0.3 0.3 0.4 1.0 0.0 0.1 0.2 0.1 0.4 0.9 0.1 0.0 1.2 0.4 0.5 1.5 0.0   
1951-03-06T00:00:00+00:00 0.9 1.2 1.0 0.0 0.2 0.2 0.3 0.7 0.0 0.1 0.1 0.0 0.3 0.7 0.1 0.0 1.2 0.4 0.4 1.3 0.0   
1951-03-06T03:00:00+00:00 0.8 1.0 0.8 0.0 0.3 0.4 0.4 0.8 0.1 0.2 0.1 0.1 0.3 0.5 0.1 0.1 0.7 0.1 0.4 1.1 0.1   
1951-03-06T06:00:00+00:00 1.4 1.9 1.6 0.1 0.6 0.6 0.6 1.1 0.1 0.3 0.1 0.1 0.5 1.4 0.2 0.2 1.0 0.2 0.6 1.7 0.1   
1951-03-06T09:00:00+00:00 1.1 1.5 1.2 0.1 0.7 0.6 0.7 0.8 0.1 0.3 0.1 0.1 0.5 1.6 0.1 0.2 0.6 0.1 0.4 1.1 0.2   
1951-03-06T12:00:00+00:00 0.5 0.7 0.5 0.0 0.3 0.3 0.3 0.6 0.1 0.2 0.1 0.1 0.2 0.4 0.1 0.1 0.4 0.1 0.3 0.7 0.1   
1951-03-06T15:00:00+00:00 1.2 1.6 1.1 0.1 0.7 0.8 0.8 1.2 0.2 0.4 0.2 0.3 0.5 1.1 0.2 0.3 0.7 0.1 0.6 1.3 0.2   
1951-03-06T18:00:00+00:00 0.7 1.0 0.6 0.1 0.4 0.5 0.5 0.7 0.1 0.2 0.1 0.2 0.3 0.6 0.1 0.2 0.4 0.1 0.3 0.8 0.1   
1951-03-06T21:00:00+00:00 0.2 0.2 0.2 0.0 0.2 0.1 0.2 0.1 0.0 0.1 0.0 0.0 0.1 0.3 0.0 0.0 0.0 0.0 0.1 0.1 0.0   
1951-03-07T00:00:00+00:00 0.0 0.0 0.0 0.0 0.0 0.0 0.0 0.0 0.0 0.0 0.0 0.0 0.0 0.0 0.0 0.0 0.0 0.0 0.0 0.0 0.0   
1951-03-07T03:00:00+00:00 0.0 0.0 0.0 0.0 0.0 0.0 0.0 0.0 0.0 0.0 0.0 0.0 0.0 0.0 0.0 0.0 0.0 0.0 0.0 0.0 0.0   
1951-03-07T06:00:00+00:00 0.0 0.0 0.0 0.0 0.0 0.0 0.0 0.0 0.0 0.0 0.0 0.0 0.0 0.0 0.0 0.0 0.0 0.0 0.0 0.0 0.0   
1951-03-07T09:00:00+00:00 0.0 0.0 0.0 0.0 0.0 0.0 0.0 0.0 0.0 0.0 0.0 0.0 0.0 0.0 0.0 0.0 0.0 0.0 0.0 0.0 0.0   
1951-03-07T12:00:00+00:00 0.0 0.0 0.0 0.0 0.0 0.0 0.0 0.0 0.0 0.0 0.0 0.0 0.0 0.0 0.0 0.0 0.0 0.0 0.0 0.0 0.0   
1951-03-07T15:00:00+00:00 0.0 0.0 0.0 0.0 0.0 0.0 0.0 0.0 0.0 0.0 0.0 0.0 0.0 0.0 0.0 0.0 0.0 0.0 0.0 0.0 0.0   
1951-03-07T18:00:00+00:00 0.0 0.0 0.0 0.0 0.0 0.0 0.0 0.0 0.0 0.0 0.0 0.0 0.0 0.0 0.0 0.0 0.0 0.0 0.0 0.0 0.0   
1951-03-07T21:00:00+00:00 0.0 0.0 0.0 0.0 0.0 0.0 0.0 0.0 0.0 0.0 0.0 0.0 0.0 0.0 0.0 0.0 0.0 0.0 0.0 0.0 0.0   
1951-03-08T00:00:00+00:00 0.0 0.0 0.0 0.0 0.0 0.0 0.0 0.0 0.0 0.0 0.0 0.0 0.0 0.0 0.0 0.0 0.0 0.0 0.0 0.0 0.0   
1951-03-08T03:00:00+00:00 0.0 0.0 0.0 0.0 0.0 0.0 0.0 0.0 0.0 0.0 0.0 0.0 0.0 0.0 0.0 0.0 0.0 0.0 0.0 0.0 0.0   
1951-03-08T06:00:00+00:00 0.0 0.0 0.0 0.0 0.0 0.0 0.0 0.0 0.0 0.0 0.0 0.0 0.0 0.0 0.0 0.0 0.0 0.0 0.0 0.0 0.0   
1951-03-08T09:00:00+00:00 0.0 0.0 0.0 0.0 0.0 0.0 0.0 0.0 0.0 0.0 0.0 0.0 0.0 0.0 0.0 0.0 0.0 0.0 0.0 0.0 0.0   
1951-03-08T12:00:00+00:00 0.0 0.0 0.0 0.0 0.0 0.0 0.0 0.0 0.0 0.0 0.0 0.0 0.0 0.0 0.0 0.0 0.0 0.0 0.0 0.0 0.0   
1951-03-08T15:00:00+00:00 0.0 0.0 0.0 0.0 0.0 0.0 0.0 0.0 0.0 0.0 0.0 0.0 0.0 0.0 0.0 0.0 0.0 0.0 0.0 0.0 0.0   
1951-03-08T18:00:00+00:00 0.0 0.0 0.0 0.0 0.0 0.0 0.0 0.0 0.0 0.0 0.0 0.0 0.0 0.0 0.0 0.0 0.0 0.0 0.0 0.0 0.0   
1951-03-08T21:00:00+00:00 0.0 0.0 0.0 0.0 0.0 0.0 0.0 0.0 0.0 0.0 0.0 0.0 0.0 0.0 0.0 0.0 0.0 0.0 0.0 0.0 0.0   
1951-03-09T00:00:00+00:00 0.0 0.0 0.0 0.0 0.0 0.0 0.0 0.0 0.0 0.0 0.0 0.0 0.0 0.0 0.0 0.0 0.0 0.0 0.0 0.0 0.0   
1951-03-09T03:00:00+00:00 0.0 0.0 0.0 0.0 0.0 0.0 0.0 0.0 0.0 0.0 0.0 0.0 0.0 0.0 0.0 0.0 0.0 0.0 0.0 0.0 0.0   
1951-03-09T06:00:00+00:00 0.0 0.0 0.0 0.0 0.0 0.0 0.0 0.0 0.0 0.0 0.0 0.0 0.0 0.0 0.0 0.0 0.0 0.0 0.0 0.0 0.0   
1951-03-09T09:00:00+00:00 0.0 0.0 0.0 0.0 0.0 0.0 0.0 0.0 0.0 0.0 0.0 0.0 0.0 0.0 0.0 0.0 0.0 0.0 0.0 0.0 0.0   
1951-03-09T12:00:00+00:00 0.0 0.0 0.0 0.0 0.0 0.0 0.0 0.0 0.0 0.0 0.0 0.0 0.0 0.0 0.0 0.0 0.0 0.0 0.0 0.0 0.0   
1951-03-09T15:00:00+00:00 0.0 0.0 0.0 0.0 0.0 0.0 0.0 0.0 0.0 0.0 0.0 0.0 0.0 0.0 0.0 0.0 0.0 0.0 0.0 0.0 0.0   
1951-03-09T18:00:00+00:00 0.0 0.0 0.0 0.0 0.0 0.0 0.0 0.0 0.0 0.0 0.0 0.0 0.0 0.0 0.0 0.0 0.0 0.0 0.0 0.0 0.0   
1951-03-09T21:00:00+00:00 0.0 0.0 0.0 0.0 0.0 0.0 0.0 0.0 0.0 0.0 0.0 0.0 0.0 0.0 0.0 0.0 0.0 0.0 0.0 0.0 0.0   
1951-03-10T00:00:00+00:00 0.0 0.0 0.0 0.0 0.0 0.0 0.0 0.0 0.0 0.0 0.0 0.0 0.0 0.0 0.0 0.0 0.0 0.0 0.0 0.0 0.0   
1951-03-10T03:00:00+00:00 0.0 0.0 0.0 0.0 0.0 0.0 0.0 0.0 0.0 0.0 0.0 0.0 0.0 0.0 0.0 0.0 0.0 0.0 0.0 0.0 0.0   
1951-03-10T06:00:00+00:00 0.0 0.0 0.0 0.0 0.0 0.0 0.0 0.0 0.0 0.0 0.0 0.0 0.0 0.0 0.0 0.0 0.0 0.0 0.0 0.0 0.0   
1951-03-10T09:00:00+00:00 0.0 0.0 0.0 0.0 0.0 0.0 0.0 0.0 0.0 0.0 0.0 0.0 0.0 0.0 0.0 0.0 0.0 0.0 0.0 0.0 0.0   
1951-03-10T12:00:00+00:00 0.0 0.0 0.0 0.0 0.0 0.0 0.0 0.0 0.0 0.0 0.0 0.0 0.0 0.0 0.0 0.0 0.0 0.0 0.0 0.0 0.0   
1951-03-10T15:00:00+00:00 0.0 0.0 0.0 0.0 0.0 0.0 0.0 0.0 0.0 0.0 0.0 0.0 0.0 0.0 0.0 0.0 0.0 0.0 0.0 0.0 0.0   
1951-03-10T18:00:00+00:00 0.0 0.0 0.0 0.0 0.0 0.0 0.0 0.0 0.0 0.0 0.0 0.0 0.0 0.0 0.0 0.0 0.0 0.0 0.0 0.0 0.0   
1951-03-10T21:00:00+00:00 0.0 0.0 0.0 0.0 0.0 0.0 0.0 0.0 0.0 0.0 0.0 0.0 0.0 0.0 0.0 0.0 0.0 0.0 0.0 0.0 0.0   
1951-03-11T00:00:00+00:00 0.0 0.0 0.0 0.0 0.0 0.0 0.0 0.0 0.0 0.0 0.0 0.0 0.0 0.0 0.0 0.0 0.0 0.0 0.0 0.0 0.0   
1951-03-11T03:00:00+00:00 0.0 0.0 0.0 0.0 0.0 0.0 0.0 0.0 0.0 0.0 0.0 0.0 0.0 0.0 0.0 0.0 0.0 0.0 0.0 0.0 0.0   
1951-03-11T06:00:00+00:00 0.0 0.0 0.0 0.0 0.0 0.0 0.0 0.0 0.0 0.0 0.0 0.0 0.0 0.0 0.0 0.0 0.0 0.0 0.0 0.0 0.0   
1951-03-11T09:00:00+00:00 0.0 0.0 0.0 0.0 0.0 0.0 0.0 0.0 0.0 0.0 0.0 0.0 0.0 0.0 0.0 0.0 0.0 0.0 0.0 0.0 0.0   
1951-03-11T12:00:00+00:00 0.0 0.0 0.0 0.0 0.0 0.0 0.0 0.0 0.0 0.0 0.0 0.0 0.0 0.0 0.0 0.0 0.0 0.0 0.0 0.0 0.0   
1951-03-11T15:00:00+00:00 0.0 0.0 0.0 0.0 0.0 0.0 0.0 0.0 0.0 0.0 0.0 0.0 0.0 0.0 0.0 0.0 0.0 0.0 0.0 0.0 0.0   
1951-03-11T18:00:00+00:00 0.0 0.0 0.0 0.0 0.0 0.0 0.0 0.0 0.0 0.0 0.0 0.0 0.0 0.0 0.0 0.0 0.0 0.0 0.0 0.0 0.0   
1951-03-11T21:00:00+00:00 0.0 0.0 0.0 0.0 0.0 0.0 0.0 0.0 0.0 0.0 0.0 0.0 0.0 0.0 0.0 0.0 0.0 0.0 0.0 0.0 0.0   
1951-03-12T00:00:00+00:00 0.0 0.0 0.0 0.0 0.0 0.0 0.0 0.0 0.0 0.0 0.0 0.0 0.0 0.0 0.0 0.0 0.0 0.0 0.0 0.0 0.0   
1951-03-12T03:00:00+00:00 0.0 0.0 0.0 0.0 0.0 0.0 0.0 0.0 0.0 0.0 0.0 0.0 0.0 0.0 0.0 0.0 0.0 0.0 0.0 0.0 0.0   
1951-03-12T06:00:00+00:00 0.0 0.0 0.0 0.0 0.0 0.0 0.0 0.0 0.0 0.0 0.0 0.0 0.0 0.0 0.0 0.0 0.0 0.0 0.0 0.0 0.0   
1951-03-12T09:00:00+00:00 0.0 0.0 0.0 0.0 0.0 0.0 0.0 0.0 0.0 0.0 0.0 0.0 0.0 0.0 0.0 0.0 0.0 0.0 0.0 0.0 0.0   
1951-03-12T12:00:00+00:00 0.0 0.0 0.0 0.0 0.0 0.0 0.0 0.0 0.0 0.0 0.0 0.0 0.0 0.0 0.0 0.0 0.0 0.0 0.0 0.0 0.0   
1951-03-12T15:00:00+00:00 0.0 0.0 0.0 0.0 0.0 0.0 0.0 0.0 0.0 0.0 0.0 0.0 0.0 0.0 0.0 0.0 0.0 0.0 0.0 0.0 0.0   
1951-03-12T18:00:00+00:00 0.0 0.0 0.0 0.0 0.0 0.0 0.0 0.0 0.0 0.0 0.0 0.0 0.0 0.0 0.0 0.0 0.0 0.0 0.0 0.0 0.0   
1951-03-12T21:00:00+00:00 0.0 0.0 0.0 0.0 0.0 0.0 0.0 0.0 0.0 0.0 0.0 0.0 0.0 0.0 0.0 0.0 0.0 0.0 0.0 0.0 0.0   
1951-03-13T00:00:00+00:00 0.0 0.0 0.0 0.0 0.0 0.0 0.0 0.0 0.0 0.0 0.0 0.0 0.0 0.0 0.0 0.0 0.0 0.0 0.0 0.0 0.0   
1951-03-13T03:00:00+00:00 0.0 0.0 0.0 0.0 0.0 0.0 0.0 0.0 0.0 0.0 0.0 0.0 0.0 0.0 0.0 0.0 0.0 0.0 0.0 0.0 0.0   
1951-03-13T06:00:00+00:00 0.0 0.0 0.0 0.0 0.0 0.0 0.0 0.0 0.0 0.0 0.0 0.0 0.0 0.0 0.0 0.0 0.0 0.0 0.0 0.0 0.0   
1951-03-13T09:00:00+00:00 0.0 0.0 0.0 0.0 0.0 0.0 0.0 0.0 0.0 0.0 0.0 0.0 0.0 0.0 0.0 0.0 0.0 0.0 0.0 0.0 0.0   
1951-03-13T12:00:00+00:00 0.0 0.0 0.0 0.0 0.0 0.0 0.0 0.0 0.0 0.0 0.0 0.0 0.0 0.0 0.0 0.0 0.0 0.0 0.0 0.0 0.0   
1951-03-13T15:00:00+00:00 0.0 0.0 0.0 0.0 0.0 0.0 0.0 0.0 0.0 0.0 0.0 0.0 0.0 0.0 0.0 0.0 0.0 0.0 0.0 0.0 0.0   
1951-03-13T18:00:00+00:00 0.0 0.0 0.0 0.0 0.0 0.0 0.0 0.0 0.0 0.0 0.0 0.0 0.0 0.0 0.0 0.0 0.0 0.0 0.0 0.0 0.0   
1951-03-13T21:00:00+00:00 0.0 0.0 0.0 0.0 0.0 0.0 0.0 0.0 0.0 0.0 0.0 0.0 0.0 0.0 0.0 0.0 0.0 0.0 0.0 0.0 0.0   
1951-03-14T00:00:00+00:00 0.0 0.0 0.0 0.0 0.0 0.0 0.0 0.0 0.0 0.0 0.0 0.0 0.0 0.0 0.0 0.0 0.0 0.0 0.0 0.0 0.0   
1951-03-14T03:00:00+00:00 0.0 0.0 0.0 0.0 0.0 0.0 0.0 0.0 0.0 0.0 0.0 0.0 0.0 0.0 0.0 0.0 0.0 0.0 0.0 0.0 0.0   
1951-03-14T06:00:00+00:00 0.0 0.0 0.0 0.0 0.0 0.0 0.0 0.0 0.0 0.0 0.0 0.0 0.0 0.0 0.0 0.0 0.0 0.0 0.0 0.0 0.0   
1951-03-14T09:00:00+00:00 0.0 0.0 0.0 0.0 0.0 0.0 0.0 0.0 0.0 0.0 0.0 0.0 0.0 0.0 0.0 0.0 0.0 0.0 0.0 0.0 0.0   
1951-03-14T12:00:00+00:00 0.0 0.0 0.0 0.0 0.0 0.0 0.0 0.0 0.0 0.0 0.0 0.0 0.0 0.0 0.0 0.0 0.0 0.0 0.0 0.0 0.0   
1951-03-14T15:00:00+00:00 0.0 0.0 0.0 0.0 0.0 0.0 0.0 0.0 0.0 0.0 0.0 0.0 0.0 0.0 0.0 0.0 0.0 0.0 0.0 0.0 0.0   
1951-03-14T18:00:00+00:00 0.0 0.0 0.0 0.0 0.0 0.0 0.0 0.0 0.0 0.0 0.0 0.0 0.0 0.0 0.0 0.0 0.0 0.0 0.0 0.0 0.0   
1951-03-14T21:00:00+00:00 0.0 0.0 0.0 0.0 0.0 0.0 0.0 0.0 0.0 0.0 0.0 0.0 0.0 0.0 0.0 0.0 0.0 0.0 0.0 0.0 0.0   
1951-03-15T00:00:00+00:00 0.0 0.0 0.0 0.0 0.0 0.0 0.0 0.0 0.0 0.0 0.0 0.0 0.0 0.0 0.0 0.0 0.0 0.0 0.0 0.0 0.0   
1951-03-15T03:00:00+00:00 0.0 0.0 0.0 0.0 0.0 0.0 0.0 0.0 0.0 0.0 0.0 0.0 0.0 0.0 0.0 0.0 0.0 0.0 0.0 0.0 0.0   
1951-03-15T06:00:00+00:00 0.0 0.0 0.0 0.0 0.0 0.0 0.0 0.0 0.0 0.0 0.0 0.0 0.0 0.0 0.0 0.0 0.0 0.0 0.0 0.0 0.0   
1951-03-15T09:00:00+00:00 0.0 0.0 0.0 0.0 0.0 0.0 0.0 0.0 0.0 0.0 0.0 0.0 0.0 0.0 0.0 0.0 0.0 0.0 0.0 0.0 0.0   
1951-03-15T12:00:00+00:00 0.0 0.0 0.0 0.0 0.0 0.0 0.0 0.0 0.0 0.0 0.0 0.0 0.0 0.0 0.0 0.0 0.0 0.0 0.0 0.0 0.0   
1951-03-15T15:00:00+00:00 0.0 0.0 0.0 0.0 0.0 0.0 0.0 0.0 0.0 0.0 0.0 0.0 0.0 0.0 0.0 0.0 0.0 0.0 0.0 0.0 0.0   
1951-03-15T18:00:00+00:00 0.0 0.0 0.0 0.0 0.0 0.0 0.0 0.0 0.0 0.0 0.0 0.0 0.0 0.0 0.0 0.0 0.0 0.0 0.0 0.0 0.0   
1951-03-15T21:00:00+00:00 0.0 0.0 0.0 0.0 0.0 0.0 0.0 0.0 0.0 0.0 0.0 0.0 0.0 0.0 0.0 0.0 0.0 0.0 0.0 0.0 0.0   
1951-03-16T00:00:00+00:00 0.0 0.0 0.0 0.0 0.0 0.0 0.0 0.0 0.0 0.0 0.0 0.0 0.0 0.0 0.0 0.0 0.0 0.0 0.0 0.0 0.0   
1951-03-16T03:00:00+00:00 0.0 0.0 0.0 0.0 0.0 0.0 0.0 0.0 0.0 0.0 0.0 0.0 0.0 0.0 0.0 0.0 0.0 0.0 0.0 0.0 0.0   
1951-03-16T06:00:00+00:00 0.0 0.0 0.0 0.0 0.0 0.0 0.0 0.0 0.0 0.0 0.0 0.0 0.0 0.0 0.0 0.0 0.0 0.0 0.0 0.0 0.0   
1951-03-16T09:00:00+00:00 0.0 0.0 0.0 0.0 0.0 0.0 0.0 0.0 0.0 0.0 0.0 0.0 0.0 0.0 0.0 0.0 0.0 0.0 0.0 0.0 0.0   
1951-03-16T12:00:00+00:00 0.0 0.0 0.0 0.0 0.0 0.0 0.0 0.0 0.0 0.0 0.0 0.0 0.0 0.0 0.0 0.0 0.0 0.0 0.0 0.0 0.0   
1951-03-16T15:00:00+00:00 0.0 0.0 0.0 0.0 0.0 0.0 0.0 0.0 0.0 0.0 0.0 0.0 0.0 0.0 0.0 0.0 0.0 0.0 0.0 0.0 0.0   
1951-03-16T18:00:00+00:00 0.0 0.0 0.0 0.0 0.0 0.0 0.0 0.0 0.0 0.0 0.0 0.0 0.0 0.0 0.0 0.0 0.0 0.0 0.0 0.0 0.0   
1951-03-16T21:00:00+00:00 0.0 0.0 0.0 0.0 0.0 0.0 0.0 0.0 0.0 0.0 0.0 0.0 0.0 0.0 0.0 0.0 0.0 0.0 0.0 0.0 0.0   
1951-03-17T00:00:00+00:00 0.0 0.0 0.0 0.0 0.0 0.0 0.0 0.0 0.0 0.0 0.0 0.0 0.0 0.0 0.0 0.0 0.0 0.0 0.0 0.0 0.0   
1951-03-17T03:00:00+00:00 0.0 0.0 0.0 0.0 0.0 0.0 0.0 0.0 0.0 0.0 0.0 0.0 0.0 0.0 0.0 0.0 0.0 0.0 0.0 0.0 0.0   
1951-03-17T06:00:00+00:00 0.0 0.0 0.0 0.0 0.0 0.0 0.0 0.0 0.0 0.0 0.0 0.0 0.0 0.0 0.0 0.0 0.0 0.0 0.0 0.0 0.0   
1951-03-17T09:00:00+00:00 0.0 0.0 0.0 0.0 0.0 0.0 0.0 0.0 0.0 0.0 0.0 0.0 0.0 0.0 0.0 0.0 0.0 0.0 0.0 0.0 0.0   
1951-03-17T12:00:00+00:00 0.0 0.0 0.0 0.0 0.0 0.0 0.0 0.0 0.0 0.0 0.0 0.0 0.0 0.0 0.0 0.0 0.0 0.0 0.0 0.0 0.0   
1951-03-17T15:00:00+00:00 0.0 0.0 0.0 0.0 0.0 0.0 0.0 0.0 0.0 0.0 0.0 0.0 0.0 0.0 0.0 0.0 0.0 0.0 0.0 0.0 0.0   
1951-03-17T18:00:00+00:00 0.0 0.0 0.0 0.0 0.0 0.0 0.0 0.0 0.0 0.0 0.0 0.0 0.0 0.0 0.0 0.0 0.0 0.0 0.0 0.0 0.0   
1951-03-17T21:00:00+00:00 0.0 0.0 0.0 0.0 0.0 0.0 0.0 0.0 0.0 0.0 0.0 0.0 0.0 0.0 0.0 0.0 0.0 0.0 0.0 0.0 0.0   
1951-03-18T00:00:00+00:00 0.0 0.0 0.0 0.0 0.0 0.0 0.0 0.0 0.0 0.0 0.0 0.0 0.0 0.0 0.0 0.0 0.0 0.0 0.0 0.0 0.0   
1951-03-18T03:00:00+00:00 0.0 0.0 0.0 0.0 0.0 0.0 0.0 0.0 0.0 0.0 0.0 0.0 0.0 0.0 0.0 0.0 0.0 0.0 0.0 0.0 0.0   
1951-03-18T06:00:00+00:00 0.0 0.0 0.0 0.0 0.0 0.0 0.0 0.0 0.0 0.0 0.0 0.0 0.0 0.0 0.0 0.0 0.0 0.0 0.0 0.0 0.0   
1951-03-18T09:00:00+00:00 0.0 0.0 0.0 0.0 0.0 0.0 0.0 0.0 0.0 0.0 0.0 0.0 0.0 0.0 0.0 0.0 0.0 0.0 0.0 0.0 0.0   
1951-03-18T12:00:00+00:00 0.0 0.0 0.0 0.0 0.0 0.0 0.0 0.0 0.0 0.0 0.0 0.0 0.1 0.1 0.0 0.0 0.0 0.0 0.0 0.0 0.3   
1951-03-18T15:00:00+00:00 0.1 0.0 0.0 0.0 0.0 0.0 0.1 0.0 0.0 0.0 0.0 0.0 0.1 0.1 0.0 0.0 0.0 0.0 0.0 0.0 0.6   
1951-03-18T18:00:00+00:00 0.1 0.0 0.0 0.0 0.0 0.0 0.1 0.0 0.0 0.0 0.0 0.0 0.1 0.1 0.0 0.0 0.0 0.0 0.0 0.0 0.4   
1951-03-18T21:00:00+00:00 0.1 0.0 0.0 0.0 0.0 0.0 0.0 0.0 0.0 0.0 0.0 0.0 0.1 0.1 0.0 0.0 0.0 0.0 0.0 0.0 0.2   
1951-03-19T00:00:00+00:00 0.2 0.0 0.0 0.0 0.0 0.0 0.1 0.0 0.0 0.0 0.0 0.0 0.1 0.1 0.0 0.0 0.0 0.0 0.0 0.0 0.2   
1951-03-19T03:00:00+00:00 1.3 1.5 1.4 0.8 1.1 1.0 0.9 1.7 0.7 0.8 0.8 0.7 0.5 1.0 0.5 0.9 1.5 0.7 0.9 1.5 1.0   
1951-03-19T06:00:00+00:00 1.1 1.3 1.2 0.8 1.0 0.9 0.8 1.8 0.8 0.9 0.9 0.9 0.5 0.7 0.6 1.1 1.5 0.7 0.9 1.5 0.7   
1951-03-19T09:00:00+00:00 2.7 3.1 3.2 1.6 2.4 2.1 1.9 3.4 1.5 1.8 1.7 1.5 1.1 2.2 1.1 2.0 3.0 1.5 1.8 3.1 1.9   
1951-03-19T12:00:00+00:00 3.8 4.4 5.0 1.6 2.9 2.4 2.2 5.1 1.7 2.3 2.4 1.8 1.4 2.8 1.7 2.3 5.4 2.7 2.6 4.8 1.6   
1951-03-19T15:00:00+00:00 3.5 4.1 3.9 2.3 3.3 2.9 2.6 5.2 2.3 2.7 2.6 2.4 1.5 3.1 1.7 3.1 4.2 2.1 2.7 4.2 2.7   
1951-03-19T18:00:00+00:00 2.1 2.5 1.9 3.3 2.2 2.5 2.3 4.9 3.1 2.8 3.1 3.7 1.0 1.5 1.6 4.2 2.6 1.3 2.5 3.1 2.9   
1951-03-19T21:00:00+00:00 1.0 1.2 1.0 1.3 0.7 0.8 0.8 2.4 1.5 1.3 1.6 1.9 0.3 0.5 0.8 2.0 1.5 0.7 1.2 1.5 0.8   
1951-03-20T00:00:00+00:00 0.2 0.3 0.1 1.1 0.2 0.5 0.4 1.6 1.3 1.0 1.2 1.8 0.1 0.1 0.5 1.8 0.4 0.2 0.8 0.5 0.6   
1951-03-20T03:00:00+00:00 0.0 0.0 0.0 0.0 0.0 0.0 0.0 0.0 0.0 0.0 0.0 0.0 0.0 0.0 0.0 0.0 0.0 0.0 0.0 0.0 0.0   
1951-03-20T06:00:00+00:00 0.0 0.0 0.0 0.0 0.0 0.0 0.0 0.0 0.0 0.0 0.0 0.0 0.0 0.0 0.0 0.0 0.0 0.0 0.0 0.0 0.0   
1951-03-20T09:00:00+00:00 0.0 0.0 0.0 0.0 0.0 0.0 0.0 0.0 0.0 0.0 0.0 0.0 0.0 0.0 0.0 0.0 0.0 0.0 0.0 0.0 0.0   
1951-03-20T12:00:00+00:00 0.0 0.0 0.0 0.0 0.0 0.0 0.0 0.0 0.0 0.0 0.0 0.0 0.0 0.0 0.0 0.0 0.0 0.0 0.0 0.0 0.0   
1951-03-20T15:00:00+00:00 0.0 0.0 0.0 0.0 0.0 0.0 0.0 0.0 0.0 0.0 0.0 0.0 0.0 0.0 0.0 0.0 0.0 0.0 0.0 0.0 0.0   
1951-03-20T18:00:00+00:00 0.0 0.0 0.0 0.0 0.0 0.0 0.0 0.0 0.0 0.0 0.0 0.0 0.0 0.0 0.0 0.0 0.0 0.0 0.0 0.0 0.0   
1951-03-20T21:00:00+00:00 0.0 0.0 0.0 0.0 0.0 0.0 0.0 0.0 0.0 0.0 0.0 0.0 0.0 0.0 0.0 0.0 0.0 0.0 0.0 0.0 0.0   
1951-03-21T00:00:00+00:00 0.0 0.0 0.0 0.0 0.0 0.0 0.0 0.0 0.0 0.0 0.0 0.0 0.0 0.0 0.0 0.0 0.0 0.0 0.0 0.0 0.0   
1951-03-21T03:00:00+00:00 0.0 0.0 0.0 0.0 0.0 0.0 0.0 0.0 0.0 0.0 0.0 0.0 0.0 0.0 0.0 0.0 0.0 0.0 0.0 0.0 0.0   
1951-03-21T06:00:00+00:00 0.0 0.0 0.0 0.0 0.0 0.0 0.0 0.0 0.0 0.0 0.0 0.0 0.0 0.0 0.0 0.0 0.0 0.0 0.0 0.0 0.0   
1951-03-21T09:00:00+00:00 0.1 0.1 0.0 0.0 0.0 0.0 0.1 0.1 0.0 0.0 0.0 0.0 0.0 0.0 0.0 0.0 0.0 0.0 0.1 0.0 0.0   
1951-03-21T12:00:00+00:00 0.1 0.1 0.0 0.0 0.0 0.0 0.1 0.1 0.0 0.0 0.0 0.0 0.1 0.1 0.0 0.0 0.1 0.0 0.1 0.1 0.0   
1951-03-21T15:00:00+00:00 0.1 0.1 0.0 0.0 0.0 0.0 0.0 0.1 0.0 0.0 0.0 0.0 0.0 0.1 0.0 0.0 0.1 0.0 0.1 0.1 0.0   
1951-03-21T18:00:00+00:00 0.3 0.2 0.1 0.0 0.1 0.0 0.1 0.2 0.0 0.0 0.0 0.0 0.1 0.3 0.0 0.0 0.2 0.0 0.2 0.1 0.0   
1951-03-21T21:00:00+00:00 0.6 0.4 0.3 0.0 0.2 0.0 0.2 0.3 0.0 0.0 0.0 0.1 0.2 0.5 0.0 0.0 0.4 0.1 0.3 0.3 0.1   
1951-03-22T00:00:00+00:00 0.9 0.7 0.4 0.0 0.2 0.0 0.4 0.6 0.0 0.0 0.0 0.1 0.4 0.7 0.0 0.0 0.8 0.2 0.6 0.5 0.1   
1951-03-22T03:00:00+00:00 0.5 0.4 0.3 0.8 0.3 0.4 0.8 0.5 0.2 0.1 0.2 0.7 0.3 0.5 0.1 0.4 0.4 0.1 0.5 0.4 1.0   
1951-03-22T06:00:00+00:00 0.3 0.3 0.2 0.4 0.2 0.2 0.5 0.4 0.1 0.1 0.1 0.6 0.2 0.3 0.1 0.3 0.3 0.1 0.4 0.3 0.4   
1951-03-22T09:00:00+00:00 0.1 0.1 0.1 0.1 0.1 0.1 0.1 0.2 0.0 0.0 0.0 0.2 0.1 0.1 0.0 0.1 0.2 0.0 0.2 0.1 0.1   
1951-03-22T12:00:00+00:00 0.1 0.1 0.1 0.1 0.1 0.1 0.1 0.1 0.0 0.0 0.0 0.1 0.1 0.1 0.0 0.1 0.1 0.0 0.1 0.1 0.2   
1951-03-22T15:00:00+00:00 0.2 0.2 0.1 0.4 0.2 0.2 0.5 0.2 0.1 0.0 0.1 0.3 0.2 0.4 0.0 0.1 0.2 0.0 0.2 0.2 0.6   
1951-03-22T18:00:00+00:00 0.2 0.2 0.2 0.3 0.2 0.2 0.4 0.2 0.0 0.0 0.0 0.2 0.2 0.4 0.0 0.1 0.2 0.0 0.2 0.2 0.6   
1951-03-22T21:00:00+00:00 0.4 0.3 0.2 0.4 0.2 0.2 0.5 0.3 0.1 0.1 0.1 0.3 0.2 0.3 0.1 0.2 0.6 0.1 0.3 0.4 0.5   
1951-03-23T00:00:00+00:00 0.7 0.6 0.6 0.5 0.3 0.4 0.8 0.5 0.1 0.1 0.1 0.4 0.3 0.8 0.1 0.2 0.9 0.2 0.5 0.6 0.8   
1951-03-23T03:00:00+00:00 2.0 2.4 2.6 1.4 2.0 1.9 1.7 2.4 0.9 1.2 1.2 1.2 0.8 1.7 0.8 1.3 2.6 1.6 1.4 2.5 1.6   
1951-03-23T06:00:00+00:00 2.6 3.1 3.6 1.3 2.2 2.0 1.9 3.0 1.0 1.5 1.4 1.3 0.9 1.9 1.0 1.4 3.8 2.3 1.7 3.3 1.4   
1951-03-23T09:00:00+00:00 4.2 5.0 5.6 2.2 3.9 3.5 3.2 5.5 1.9 2.7 2.4 2.3 1.7 3.1 1.7 2.7 5.3 3.2 3.1 5.1 2.3   
1951-03-23T12:00:00+00:00 2.1 2.5 2.7 1.2 1.8 1.7 1.6 3.3 1.2 1.6 1.6 1.6 0.7 1.2 1.1 1.7 3.1 1.9 1.9 2.9 1.0   
1951-03-23T15:00:00+00:00 1.9 2.3 2.5 1.1 1.5 1.5 1.4 3.0 1.1 1.4 1.4 1.5 0.6 1.0 1.0 1.5 2.8 1.7 1.7 2.7 0.8   
1951-03-23T18:00:00+00:00 1.5 1.8 2.0 0.9 1.2 1.2 1.1 2.6 0.9 1.2 1.3 1.2 0.5 0.8 0.8 1.3 2.5 1.6 1.5 2.3 0.8   
1951-03-23T21:00:00+00:00 1.9 2.3 2.5 1.2 1.5 1.5 1.4 3.1 1.2 1.4 1.5 1.6 0.6 1.0 1.0 1.6 3.0 1.8 1.7 2.7 0.9   
1951-03-24T00:00:00+00:00 2.2 2.6 2.9 1.5 1.8 1.8 1.7 3.5 1.4 1.7 1.8 1.9 0.8 1.2 1.1 2.0 3.2 2.0 2.0 3.1 1.0   
1951-03-24T03:00:00+00:00 2.0 2.0 3.0 0.5 1.2 1.2 1.8 1.3 0.4 0.5 0.4 0.5 0.8 1.6 0.3 0.6 1.8 0.5 1.1 1.6 0.6   
1951-03-24T06:00:00+00:00 3.4 3.5 5.6 0.6 2.2 1.9 2.9 1.7 0.4 0.7 0.4 0.5 1.5 3.6 0.4 0.7 2.4 0.7 1.4 2.4 1.0   
1951-03-24T09:00:00+00:00 1.5 1.5 2.9 0.1 1.0 0.6 0.9 0.4 0.1 0.2 0.1 0.0 0.7 2.5 0.1 0.1 0.8 0.2 0.3 0.8 0.4   
1951-03-24T12:00:00+00:00 0.0 0.0 0.1 0.0 0.0 0.0 0.0 0.0 0.0 0.0 0.0 0.0 0.0 0.1 0.0 0.0 0.0 0.0 0.0 0.0 0.0   
1951-03-24T15:00:00+00:00 0.0 0.0 0.0 0.0 0.0 0.0 0.0 0.0 0.0 0.0 0.0 0.0 0.0 0.0 0.0 0.0 0.0 0.0 0.0 0.0 0.0   
1951-03-24T18:00:00+00:00 0.0 0.0 0.0 0.0 0.0 0.0 0.0 0.0 0.0 0.0 0.0 0.0 0.0 0.0 0.0 0.0 0.0 0.0 0.0 0.0 0.0   
1951-03-24T21:00:00+00:00 0.0 0.0 0.0 0.0 0.0 0.0 0.0 0.0 0.0 0.0 0.0 0.0 0.0 0.0 0.0 0.0 0.0 0.0 0.0 0.0 0.0   
1951-03-25T00:00:00+00:00 0.0 0.0 0.0 0.0 0.0 0.0 0.0 0.0 0.0 0.0 0.0 0.0 0.0 0.0 0.0 0.0 0.0 0.0 0.0 0.0 0.0   
1951-03-25T03:00:00+00:00 0.0 0.0 0.0 0.0 0.0 0.0 0.0 0.0 0.0 0.0 0.0 0.0 0.0 0.0 0.0 0.0 0.0 0.0 0.0 0.0 0.0   
1951-03-25T06:00:00+00:00 0.0 0.0 0.0 0.0 0.0 0.0 0.0 0.0 0.0 0.0 0.0 0.0 0.0 0.0 0.0 0.0 0.0 0.0 0.0 0.0 0.0   
1951-03-25T09:00:00+00:00 0.0 0.0 0.0 0.0 0.0 0.0 0.0 0.0 0.0 0.0 0.0 0.0 0.0 0.0 0.0 0.0 0.0 0.0 0.0 0.0 0.0   
1951-03-25T12:00:00+00:00 0.0 0.0 0.0 0.0 0.0 0.0 0.0 0.0 0.0 0.0 0.0 0.0 0.0 0.0 0.0 0.0 0.0 0.0 0.0 0.0 0.0   
1951-03-25T15:00:00+00:00 0.0 0.0 0.0 0.0 0.0 0.0 0.0 0.0 0.0 0.0 0.0 0.0 0.0 0.0 0.0 0.0 0.0 0.0 0.0 0.0 0.0   
1951-03-25T18:00:00+00:00 0.0 0.0 0.0 0.0 0.0 0.0 0.0 0.0 0.0 0.0 0.0 0.0 0.0 0.0 0.0 0.0 0.0 0.0 0.0 0.0 0.0   
1951-03-25T21:00:00+00:00 0.0 0.0 0.0 0.0 0.0 0.0 0.0 0.0 0.0 0.0 0.0 0.0 0.0 0.0 0.0 0.0 0.0 0.0 0.0 0.0 0.0   
1951-03-26T00:00:00+00:00 0.0 0.0 0.0 0.0 0.0 0.0 0.0 0.0 0.0 0.0 0.0 0.0 0.0 0.0 0.0 0.0 0.0 0.0 0.0 0.0 0.0   
1951-03-26T03:00:00+00:00 0.0 0.0 0.0 0.0 0.0 0.0 0.0 0.0 0.0 0.0 0.0 0.0 0.0 0.0 0.0 0.0 0.0 0.0 0.0 0.0 0.0   
1951-03-26T06:00:00+00:00 0.0 0.0 0.0 0.0 0.0 0.0 0.0 0.0 0.0 0.0 0.0 0.0 0.0 0.0 0.0 0.0 0.0 0.0 0.0 0.0 0.0   
1951-03-26T09:00:00+00:00 0.0 0.0 0.0 0.0 0.0 0.0 0.0 0.0 0.0 0.0 0.0 0.0 0.0 0.0 0.0 0.0 0.0 0.0 0.0 0.0 0.0   
1951-03-26T12:00:00+00:00 0.0 0.0 0.0 0.0 0.0 0.0 0.0 0.0 0.0 0.0 0.0 0.0 0.0 0.0 0.0 0.0 0.0 0.0 0.0 0.0 0.0   
1951-03-26T15:00:00+00:00 0.0 0.0 0.0 0.0 0.0 0.0 0.0 0.0 0.0 0.0 0.0 0.0 0.0 0.0 0.0 0.0 0.0 0.0 0.0 0.0 0.0   
1951-03-26T18:00:00+00:00 0.0 0.0 0.0 0.0 0.0 0.0 0.0 0.0 0.0 0.0 0.0 0.0 0.0 0.0 0.0 0.0 0.0 0.0 0.0 0.0 0.0   
1951-03-26T21:00:00+00:00 0.0 0.0 0.0 0.0 0.0 0.0 0.0 0.0 0.0 0.0 0.0 0.0 0.0 0.0 0.0 0.0 0.0 0.0 0.0 0.0 0.0   
1951-03-27T00:00:00+00:00 0.0 0.0 0.0 0.0 0.0 0.0 0.0 0.0 0.0 0.0 0.0 0.0 0.0 0.0 0.0 0.0 0.0 0.0 0.0 0.0 0.0   
1951-03-27T03:00:00+00:00 0.0 0.0 0.0 0.0 0.0 0.0 0.0 0.0 0.0 0.0 0.0 0.0 0.0 0.0 0.0 0.0 0.0 0.0 0.0 0.0 0.0   
1951-03-27T06:00:00+00:00 0.0 0.0 0.0 0.0 0.0 0.0 0.0 0.0 0.0 0.0 0.0 0.0 0.0 0.0 0.0 0.0 0.0 0.0 0.0 0.0 0.0   
1951-03-27T09:00:00+00:00 0.0 0.0 0.0 0.0 0.0 0.0 0.0 0.0 0.0 0.0 0.0 0.0 0.0 0.0 0.0 0.0 0.0 0.0 0.0 0.0 0.0   
1951-03-27T12:00:00+00:00 0.0 0.0 0.0 0.0 0.0 0.0 0.0 0.0 0.0 0.0 0.0 0.0 0.0 0.0 0.0 0.0 0.0 0.0 0.0 0.0 0.0   
1951-03-27T15:00:00+00:00 0.0 0.0 0.0 0.0 0.0 0.0 0.0 0.0 0.0 0.0 0.0 0.0 0.0 0.0 0.0 0.0 0.0 0.0 0.0 0.0 0.0   
1951-03-27T18:00:00+00:00 0.0 0.0 0.0 0.0 0.0 0.0 0.0 0.0 0.0 0.0 0.0 0.0 0.0 0.0 0.0 0.0 0.0 0.0 0.0 0.0 0.0   
1951-03-27T21:00:00+00:00 0.0 0.0 0.0 0.0 0.0 0.0 0.0 0.0 0.0 0.0 0.0 0.0 0.0 0.0 0.0 0.0 0.0 0.0 0.0 0.0 0.0   
1951-03-28T00:00:00+00:00 0.0 0.0 0.0 0.0 0.0 0.0 0.0 0.0 0.0 0.0 0.0 0.0 0.0 0.0 0.0 0.0 0.0 0.0 0.0 0.0 0.0   
1951-03-28T03:00:00+00:00 0.0 0.0 0.0 0.0 0.0 0.0 0.0 0.0 0.0 0.0 0.0 0.0 0.0 0.0 0.0 0.0 0.0 0.0 0.0 0.0 0.0   
1951-03-28T06:00:00+00:00 0.0 0.0 0.0 0.0 0.0 0.0 0.0 0.0 0.0 0.0 0.0 0.0 0.0 0.0 0.0 0.0 0.0 0.0 0.0 0.0 0.0   
1951-03-28T09:00:00+00:00 0.0 0.0 0.0 0.0 0.0 0.0 0.0 0.0 0.0 0.0 0.0 0.0 0.0 0.0 0.0 0.0 0.0 0.0 0.0 0.0 0.0   
1951-03-28T12:00:00+00:00 0.0 0.0 0.0 0.0 0.0 0.0 0.0 0.0 0.0 0.0 0.0 0.0 0.0 0.0 0.0 0.0 0.0 0.0 0.0 0.0 0.0   
1951-03-28T15:00:00+00:00 0.0 0.0 0.0 0.0 0.0 0.0 0.0 0.0 0.0 0.0 0.0 0.0 0.0 0.0 0.0 0.0 0.0 0.0 0.0 0.0 0.0   
1951-03-28T18:00:00+00:00 0.0 0.0 0.0 0.0 0.0 0.0 0.0 0.0 0.0 0.0 0.0 0.0 0.0 0.0 0.0 0.0 0.0 0.0 0.0 0.0 0.0   
1951-03-28T21:00:00+00:00 0.0 0.0 0.0 0.0 0.0 0.0 0.0 0.0 0.0 0.0 0.0 0.0 0.0 0.0 0.0 0.0 0.0 0.0 0.0 0.0 0.0   
1951-03-29T00:00:00+00:00 0.0 0.0 0.0 0.0 0.0 0.0 0.0 0.0 0.0 0.0 0.0 0.0 0.0 0.0 0.0 0.0 0.0 0.0 0.0 0.0 0.0   
1951-03-29T03:00:00+00:00 0.0 0.0 0.0 0.0 0.0 0.0 0.0 0.0 0.0 0.0 0.0 0.0 0.0 0.0 0.0 0.0 0.0 0.0 0.0 0.0 0.0   
1951-03-29T06:00:00+00:00 0.0 0.0 0.0 0.0 0.0 0.0 0.0 0.0 0.0 0.0 0.0 0.0 0.0 0.0 0.0 0.0 0.0 0.0 0.0 0.0 0.0   
1951-03-29T09:00:00+00:00 0.0 0.0 0.0 0.0 0.0 0.0 0.0 0.0 0.0 0.0 0.0 0.0 0.0 0.0 0.0 0.0 0.0 0.0 0.0 0.0 0.0   
1951-03-29T12:00:00+00:00 0.0 0.0 0.0 0.0 0.0 0.0 0.0 0.0 0.0 0.0 0.0 0.0 0.0 0.0 0.0 0.0 0.0 0.0 0.0 0.0 0.0   
1951-03-29T15:00:00+00:00 0.0 0.0 0.0 0.0 0.0 0.0 0.0 0.0 0.0 0.0 0.0 0.0 0.0 0.0 0.0 0.0 0.0 0.0 0.0 0.0 0.0   
1951-03-29T18:00:00+00:00 0.0 0.0 0.0 0.0 0.0 0.0 0.0 0.0 0.0 0.0 0.0 0.0 0.0 0.0 0.0 0.0 0.0 0.0 0.0 0.0 0.0   
1951-03-29T21:00:00+00:00 0.0 0.0 0.0 0.0 0.0 0.0 0.0 0.0 0.0 0.0 0.0 0.0 0.0 0.0 0.0 0.0 0.0 0.0 0.0 0.0 0.0   
1951-03-30T00:00:00+00:00 0.0 0.0 0.0 0.0 0.0 0.0 0.0 0.0 0.0 0.0 0.0 0.0 0.0 0.0 0.0 0.0 0.0 0.0 0.0 0.0 0.0   
1951-03-30T03:00:00+00:00 0.0 0.0 0.0 0.0 0.0 0.0 0.0 0.0 0.0 0.0 0.0 0.0 0.0 0.1 0.0 0.0 0.0 0.0 0.0 0.0 0.0   
1951-03-30T06:00:00+00:00 0.0 0.0 0.0 0.0 0.0 0.0 0.0 0.0 0.0 0.0 0.0 0.0 0.0 0.1 0.0 0.0 0.0 0.0 0.0 0.0 0.0   
1951-03-30T09:00:00+00:00 0.1 0.1 0.0 0.0 0.0 0.0 0.0 0.1 0.0 0.0 0.0 0.0 0.0 0.1 0.0 0.0 0.1 0.0 0.1 0.0 0.0   
1951-03-30T12:00:00+00:00 0.1 0.1 0.1 0.0 0.0 0.0 0.1 0.1 0.0 0.0 0.0 0.0 0.0 0.1 0.0 0.0 0.1 0.0 0.2 0.1 0.0   
1951-03-30T15:00:00+00:00 0.1 0.1 0.1 0.0 0.0 0.0 0.0 0.1 0.0 0.0 0.0 0.0 0.0 0.1 0.0 0.0 0.1 0.0 0.1 0.1 0.0   
1951-03-30T18:00:00+00:00 0.2 0.2 0.1 0.0 0.0 0.0 0.1 0.2 0.0 0.0 0.0 0.0 0.0 0.2 0.0 0.0 0.2 0.0 0.3 0.1 0.0   
1951-03-30T21:00:00+00:00 0.2 0.1 0.1 0.0 0.0 0.0 0.1 0.1 0.0 0.0 0.0 0.0 0.0 0.2 0.0 0.0 0.1 0.0 0.1 0.1 0.0   
1951-03-31T00:00:00+00:00 0.1 0.1 0.1 0.0 0.0 0.0 0.1 0.1 0.0 0.0 0.0 0.0 0.0 0.2 0.0 0.0 0.1 0.0 0.1 0.1 0.0   
1951-03-31T03:00:00+00:00 0.0 0.0 0.0 0.0 0.0 0.0 0.0 0.0 0.0 0.0 0.0 0.0 0.0 0.0 0.0 0.0 0.0 0.0 0.0 0.0 0.0   
1951-03-31T06:00:00+00:00 0.0 0.0 0.0 0.0 0.0 0.0 0.0 0.0 0.0 0.0 0.0 0.0 0.0 0.0 0.0 0.0 0.0 0.0 0.0 0.0 0.0   
1951-03-31T09:00:00+00:00 0.0 0.0 0.0 0.0 0.0 0.0 0.0 0.0 0.0 0.0 0.0 0.0 0.0 0.0 0.0 0.0 0.0 0.0 0.0 0.0 0.0   
1951-03-31T12:00:00+00:00 0.0 0.0 0.0 0.0 0.0 0.0 0.0 0.0 0.0 0.0 0.0 0.0 0.0 0.0 0.0 0.0 0.0 0.0 0.0 0.0 0.0   
1951-03-31T15:00:00+00:00 0.0 0.0 0.0 0.0 0.0 0.0 0.0 0.0 0.0 0.0 0.0 0.0 0.0 0.0 0.0 0.0 0.0 0.0 0.0 0.0 0.0   
1951-03-31T18:00:00+00:00 0.0 0.0 0.0 0.0 0.0 0.0 0.0 0.0 0.0 0.0 0.0 0.0 0.0 0.0 0.0 0.0 0.0 0.0 0.0 0.0 0.0   
1951-03-31T21:00:00+00:00 0.0 0.0 0.0 0.0 0.0 0.0 0.0 0.0 0.0 0.0 0.0 0.0 0.0 0.0 0.0 0.0 0.0 0.0 0.0 0.0 0.0   
1951-04-01T00:00:00+00:00 0.0 0.0 0.0 0.0 0.0 0.0 0.0 0.0 0.0 0.0 0.0 0.0 0.0 0.0 0.0 0.0 0.0 0.0 0.0 0.0 0.0   
1951-04-01T03:00:00+00:00 0.0 0.0 0.0 0.0 0.0 0.0 0.0 0.0 0.0 0.0 0.0 0.0 0.0 0.0 0.0 0.0 0.0 0.0 0.0 0.0 0.0   
1951-04-01T06:00:00+00:00 0.0 0.0 0.0 0.0 0.0 0.0 0.0 0.0 0.0 0.0 0.0 0.0 0.0 0.0 0.0 0.0 0.0 0.0 0.0 0.0 0.0   
1951-04-01T09:00:00+00:00 0.0 0.0 0.0 0.0 0.0 0.0 0.0 0.0 0.0 0.0 0.0 0.0 0.0 0.0 0.0 0.0 0.0 0.0 0.0 0.0 0.0   
1951-04-01T12:00:00+00:00 0.0 0.0 0.0 0.0 0.0 0.0 0.0 0.0 0.0 0.0 0.0 0.0 0.0 0.0 0.0 0.0 0.0 0.0 0.0 0.0 0.0   
1951-04-01T15:00:00+00:00 0.0 0.0 0.0 0.0 0.0 0.0 0.0 0.0 0.0 0.0 0.0 0.0 0.0 0.0 0.0 0.0 0.0 0.0 0.0 0.0 0.0   
1951-04-01T18:00:00+00:00 0.0 0.0 0.0 0.0 0.0 0.0 0.0 0.0 0.0 0.0 0.0 0.0 0.0 0.0 0.0 0.0 0.0 0.0 0.0 0.0 0.0   
1951-04-01T21:00:00+00:00 0.0 0.0 0.0 0.0 0.0 0.0 0.0 0.0 0.0 0.0 0.0 0.0 0.0 0.0 0.0 0.0 0.0 0.0 0.0 0.0 0.0   
1951-04-02T00:00:00+00:00 0.0 0.0 0.0 0.0 0.0 0.0 0.0 0.0 0.0 0.0 0.0 0.0 0.0 0.0 0.0 0.0 0.0 0.0 0.0 0.0 0.0   
1951-04-02T03:00:00+00:00 0.0 0.0 0.0 0.0 0.0 0.0 0.0 0.0 0.0 0.0 0.0 0.0 0.0 0.0 0.0 0.0 0.0 0.0 0.0 0.0 0.0   
1951-04-02T06:00:00+00:00 0.0 0.0 0.0 0.0 0.0 0.0 0.0 0.0 0.0 0.0 0.0 0.0 0.0 0.0 0.0 0.0 0.0 0.0 0.0 0.0 0.0   
1951-04-02T09:00:00+00:00 0.0 0.0 0.0 0.0 0.0 0.0 0.0 0.0 0.0 0.0 0.0 0.0 0.0 0.0 0.0 0.0 0.0 0.0 0.0 0.0 0.0   
1951-04-02T12:00:00+00:00 0.0 0.0 0.0 0.0 0.0 0.0 0.0 0.0 0.0 0.0 0.0 0.0 0.0 0.0 0.0 0.0 0.0 0.0 0.0 0.0 0.0   
1951-04-02T15:00:00+00:00 0.0 0.0 0.0 0.0 0.0 0.0 0.0 0.0 0.0 0.0 0.0 0.0 0.0 0.0 0.0 0.0 0.0 0.0 0.0 0.0 0.0   
1951-04-02T18:00:00+00:00 0.0 0.0 0.0 0.0 0.0 0.0 0.0 0.0 0.0 0.0 0.0 0.0 0.0 0.0 0.0 0.0 0.0 0.0 0.0 0.0 0.0   
1951-04-02T21:00:00+00:00 0.0 0.0 0.0 0.0 0.0 0.0 0.0 0.0 0.0 0.0 0.0 0.0 0.0 0.0 0.0 0.0 0.0 0.0 0.0 0.0 0.0   
1951-04-03T00:00:00+00:00 0.0 0.0 0.0 0.0 0.0 0.0 0.0 0.0 0.0 0.0 0.0 0.0 0.0 0.0 0.0 0.0 0.0 0.0 0.0 0.0 0.0   
1951-04-03T03:00:00+00:00 0.0 0.0 0.0 0.0 0.0 0.0 0.0 0.0 0.0 0.0 0.0 0.0 0.0 0.0 0.0 0.0 0.0 0.0 0.0 0.0 0.0   
1951-04-03T06:00:00+00:00 0.0 0.0 0.0 0.0 0.0 0.0 0.0 0.0 0.0 0.0 0.0 0.0 0.0 0.0 0.0 0.0 0.0 0.0 0.0 0.0 0.0   
1951-04-03T09:00:00+00:00 0.0 0.0 0.0 0.0 0.0 0.0 0.0 0.0 0.0 0.0 0.0 0.0 0.0 0.0 0.0 0.0 0.0 0.0 0.0 0.0 0.0   
1951-04-03T12:00:00+00:00 0.1 0.0 0.1 0.0 0.0 0.0 0.0 0.0 0.0 0.0 0.0 0.0 0.0 0.2 0.0 0.0 0.0 0.0 0.0 0.0 0.0   
1951-04-03T15:00:00+00:00 0.1 0.1 0.3 0.0 0.0 0.0 0.0 0.0 0.0 0.0 0.0 0.0 0.0 0.7 0.0 0.0 0.0 0.0 0.0 0.0 0.0   
1951-04-03T18:00:00+00:00 0.2 0.1 0.2 0.0 0.0 0.0 0.0 0.0 0.0 0.0 0.0 0.0 0.0 0.3 0.0 0.0 0.2 0.0 0.1 0.0 0.0   
1951-04-03T21:00:00+00:00 0.1 0.0 0.1 0.0 0.0 0.0 0.0 0.0 0.0 0.0 0.0 0.0 0.0 0.3 0.0 0.0 0.0 0.0 0.0 0.0 0.0   
1951-04-04T00:00:00+00:00 0.2 0.2 0.3 0.0 0.0 0.0 0.0 0.0 0.0 0.0 0.0 0.0 0.0 0.6 0.0 0.0 0.1 0.0 0.2 0.0 0.0   
1951-04-04T03:00:00+00:00 0.8 0.9 0.7 1.3 0.9 1.0 0.7 1.4 1.2 1.2 1.0 1.2 0.4 0.8 0.9 2.2 0.3 0.1 0.7 0.7 0.8   
1951-04-04T06:00:00+00:00 1.0 1.0 1.1 1.0 0.9 1.0 0.7 1.3 0.9 1.0 0.7 0.9 0.4 1.0 0.8 1.5 0.5 0.3 0.7 1.0 0.7   
1951-04-04T09:00:00+00:00 3.2 3.3 4.9 1.2 2.0 1.8 1.3 2.6 1.0 1.6 1.0 0.9 0.8 3.4 1.5 1.8 2.7 1.4 1.3 3.6 0.9   
1951-04-04T12:00:00+00:00 5.1 5.3 5.7 1.8 3.2 2.9 2.1 7.1 2.1 3.2 3.2 1.7 1.3 3.1 4.2 3.7 7.1 3.6 3.6 7.7 1.4   
1951-04-04T15:00:00+00:00 1.5 1.5 1.3 1.1 1.2 1.1 0.8 2.6 1.2 1.4 1.5 1.1 0.5 1.2 1.6 2.2 1.4 0.7 1.3 2.0 0.7   
1951-04-04T18:00:00+00:00 2.3 2.4 2.8 2.8 2.0 2.2 1.6 4.3 3.0 3.1 2.7 3.2 0.8 2.6 2.6 5.4 1.7 0.9 2.2 2.4 1.4   
1951-04-04T21:00:00+00:00 3.2 3.3 2.9 4.8 2.6 3.5 2.5 6.2 4.5 4.4 4.0 4.7 1.1 2.3 3.7 8.0 2.3 1.2 3.2 4.1 2.7   
1951-04-05T00:00:00+00:00 1.3 1.3 0.4 4.8 1.1 1.9 1.4 4.8 4.4 3.3 4.1 5.5 0.4 0.1 2.9 7.9 0.8 0.4 2.4 2.1 1.8   
1951-04-05T03:00:00+00:00 0.1 0.0 0.0 0.1 0.0 0.0 0.0 0.3 0.0 0.0 0.0 0.3 0.0 0.0 0.0 0.1 0.1 0.0 0.4 0.1 0.0   
1951-04-05T06:00:00+00:00 0.0 0.0 0.0 0.0 0.0 0.0 0.0 0.0 0.0 0.0 0.0 0.0 0.0 0.0 0.0 0.0 0.0 0.0 0.0 0.0 0.0   
1951-04-05T09:00:00+00:00 0.0 0.0 0.0 0.0 0.0 0.0 0.0 0.0 0.0 0.0 0.0 0.0 0.0 0.0 0.0 0.0 0.0 0.0 0.0 0.0 0.0   
1951-04-05T12:00:00+00:00 0.2 0.1 0.0 0.0 0.0 0.0 0.0 0.0 0.0 0.0 0.0 0.0 0.0 0.0 0.0 0.0 0.1 0.0 0.0 0.0 0.0   
1951-04-05T15:00:00+00:00 0.6 0.4 0.2 0.2 0.0 0.0 0.0 0.2 0.0 0.0 0.0 0.2 0.0 0.0 0.0 0.1 0.7 0.1 0.2 0.3 0.0   
1951-04-05T18:00:00+00:00 0.2 0.1 0.1 0.0 0.0 0.0 0.0 0.1 0.0 0.0 0.0 0.0 0.0 0.0 0.0 0.0 0.5 0.1 0.1 0.2 0.0   
1951-04-05T21:00:00+00:00 0.0 0.0 0.0 0.0 0.0 0.0 0.0 0.0 0.0 0.0 0.0 0.0 0.0 0.0 0.0 0.0 0.0 0.0 0.0 0.0 0.0   
1951-04-06T00:00:00+00:00 0.0 0.0 0.0 0.0 0.0 0.0 0.0 0.0 0.0 0.0 0.0 0.0 0.0 0.0 0.0 0.0 0.0 0.0 0.0 0.0 0.0   
1951-04-06T03:00:00+00:00 0.0 0.0 0.0 0.0 0.0 0.0 0.0 0.0 0.0 0.0 0.0 0.0 0.0 0.0 0.0 0.0 0.0 0.0 0.0 0.0 0.0   
1951-04-06T06:00:00+00:00 0.0 0.0 0.0 0.0 0.0 0.0 0.0 0.0 0.0 0.0 0.0 0.0 0.0 0.0 0.0 0.0 0.0 0.0 0.0 0.0 0.0   
1951-04-06T09:00:00+00:00 0.0 0.0 0.0 0.0 0.0 0.0 0.0 0.0 0.0 0.0 0.0 0.0 0.0 0.0 0.0 0.0 0.0 0.0 0.0 0.0 0.0   
1951-04-06T12:00:00+00:00 0.0 0.0 0.0 0.0 0.0 0.0 0.0 0.0 0.0 0.0 0.0 0.0 0.0 0.0 0.0 0.0 0.0 0.0 0.0 0.0 0.0   
1951-04-06T15:00:00+00:00 0.0 0.0 0.0 0.0 0.0 0.0 0.0 0.0 0.0 0.0 0.0 0.0 0.0 0.0 0.0 0.0 0.0 0.0 0.0 0.0 0.0   
1951-04-06T18:00:00+00:00 0.0 0.0 0.0 0.0 0.0 0.0 0.0 0.0 0.0 0.0 0.0 0.0 0.0 0.0 0.0 0.0 0.0 0.0 0.0 0.0 0.0   
1951-04-06T21:00:00+00:00 0.0 0.0 0.0 0.0 0.0 0.0 0.0 0.0 0.0 0.0 0.0 0.0 0.0 0.0 0.0 0.0 0.0 0.0 0.0 0.0 0.0   
1951-04-07T00:00:00+00:00 0.0 0.0 0.0 0.0 0.0 0.0 0.0 0.0 0.0 0.0 0.0 0.0 0.0 0.0 0.0 0.0 0.0 0.0 0.0 0.0 0.0   
1951-04-07T03:00:00+00:00 0.2 0.1 0.0 0.0 0.0 0.0 0.0 0.0 0.0 0.0 0.0 0.0 0.0 0.0 0.0 0.0 0.0 0.0 0.0 0.0 0.2   
1951-04-07T06:00:00+00:00 0.2 0.1 0.0 0.1 0.0 0.0 0.0 0.0 0.0 0.0 0.0 0.0 0.0 0.0 0.0 0.0 0.0 0.0 0.0 0.0 0.3   
1951-04-07T09:00:00+00:00 0.2 0.1 0.0 0.1 0.0 0.0 0.0 0.0 0.0 0.0 0.0 0.0 0.0 0.0 0.0 0.0 0.0 0.0 0.0 0.0 0.1   
1951-04-07T12:00:00+00:00 0.1 0.0 0.0 0.0 0.0 0.0 0.0 0.0 0.0 0.0 0.0 0.0 0.0 0.0 0.0 0.0 0.0 0.0 0.0 0.0 0.1   
1951-04-07T15:00:00+00:00 0.0 0.0 0.0 0.0 0.0 0.0 0.0 0.0 0.0 0.0 0.0 0.0 0.0 0.0 0.0 0.0 0.0 0.0 0.0 0.0 0.0   
1951-04-07T18:00:00+00:00 0.1 0.0 0.0 0.0 0.0 0.0 0.0 0.0 0.0 0.0 0.0 0.0 0.0 0.0 0.0 0.0 0.0 0.0 0.0 0.0 0.0   
1951-04-07T21:00:00+00:00 0.0 0.0 0.0 0.0 0.0 0.0 0.0 0.0 0.0 0.0 0.0 0.0 0.0 0.0 0.0 0.0 0.0 0.0 0.0 0.0 0.0   
1951-04-08T00:00:00+00:00 0.1 0.1 0.0 0.0 0.0 0.0 0.0 0.0 0.0 0.0 0.0 0.0 0.0 0.0 0.0 0.0 0.0 0.0 0.0 0.0 0.0   
1951-04-08T03:00:00+00:00 0.1 0.0 0.0 0.0 0.0 0.0 0.0 0.0 0.0 0.0 0.0 0.0 0.0 0.0 0.0 0.0 0.0 0.0 0.0 0.0 0.0   
1951-04-08T06:00:00+00:00 0.0 0.0 0.0 0.0 0.0 0.0 0.0 0.0 0.0 0.0 0.0 0.0 0.0 0.0 0.0 0.0 0.0 0.0 0.0 0.0 0.0   
1951-04-08T09:00:00+00:00 0.0 0.0 0.0 0.0 0.0 0.0 0.0 0.0 0.0 0.0 0.0 0.0 0.0 0.0 0.0 0.0 0.0 0.0 0.0 0.0 0.0   
1951-04-08T12:00:00+00:00 0.0 0.0 0.0 0.0 0.0 0.0 0.0 0.0 0.0 0.0 0.0 0.0 0.0 0.0 0.0 0.0 0.0 0.0 0.0 0.0 0.0   
1951-04-08T15:00:00+00:00 0.0 0.0 0.0 0.0 0.0 0.0 0.0 0.0 0.0 0.0 0.0 0.0 0.0 0.0 0.0 0.0 0.0 0.0 0.0 0.0 0.0   
1951-04-08T18:00:00+00:00 0.0 0.0 0.0 0.0 0.0 0.0 0.0 0.0 0.0 0.0 0.0 0.0 0.0 0.0 0.0 0.0 0.0 0.0 0.0 0.0 0.0   
1951-04-08T21:00:00+00:00 0.0 0.0 0.0 0.0 0.0 0.0 0.0 0.0 0.0 0.0 0.0 0.0 0.0 0.0 0.0 0.0 0.0 0.0 0.0 0.0 0.0   
1951-04-09T00:00:00+00:00 0.0 0.0 0.0 0.0 0.0 0.0 0.0 0.0 0.0 0.0 0.0 0.0 0.0 0.0 0.0 0.0 0.0 0.0 0.0 0.0 0.0   
1951-04-09T03:00:00+00:00 0.1 0.1 0.0 0.3 0.1 0.2 0.2 0.1 0.1 0.1 0.1 0.1 0.0 0.1 0.0 0.2 0.0 0.0 0.1 0.1 0.6   
1951-04-09T06:00:00+00:00 0.5 0.5 0.2 1.3 0.3 0.9 0.7 0.6 0.3 0.3 0.3 0.5 0.1 0.4 0.2 0.7 0.3 0.0 0.5 0.5 1.9   
1951-04-09T09:00:00+00:00 1.2 1.1 0.7 1.1 0.5 1.1 0.7 1.2 0.3 0.4 0.5 0.4 0.2 0.9 0.4 0.7 1.5 0.2 0.9 1.2 1.7   
1951-04-09T12:00:00+00:00 1.1 1.0 0.5 1.4 0.6 1.3 0.9 1.3 0.4 0.4 0.6 0.6 0.3 1.0 0.5 0.9 1.2 0.2 1.0 1.1 2.4   
1951-04-09T15:00:00+00:00 0.3 0.2 0.1 0.4 0.1 0.3 0.2 0.4 0.1 0.1 0.2 0.1 0.1 0.1 0.1 0.2 0.3 0.0 0.3 0.3 0.6   
1951-04-09T18:00:00+00:00 0.0 0.0 0.0 0.1 0.0 0.0 0.0 0.1 0.0 0.0 0.0 0.0 0.0 0.0 0.0 0.0 0.0 0.0 0.0 0.1 0.1   
1951-04-09T21:00:00+00:00 0.4 0.4 0.2 0.3 0.2 0.3 0.2 0.5 0.1 0.1 0.2 0.1 0.1 0.2 0.2 0.2 0.4 0.1 0.4 0.4 0.4   
1951-04-10T00:00:00+00:00 0.1 0.1 0.0 0.1 0.0 0.1 0.1 0.2 0.0 0.0 0.1 0.1 0.0 0.0 0.1 0.1 0.1 0.0 0.2 0.1 0.1   
1951-04-10T03:00:00+00:00 0.0 0.0 0.0 0.0 0.0 0.0 0.0 0.0 0.0 0.0 0.0 0.0 0.0 0.0 0.0 0.0 0.0 0.0 0.0 0.0 0.0   
1951-04-10T06:00:00+00:00 0.1 0.1 0.0 0.1 0.0 0.0 0.1 0.1 0.0 0.0 0.0 0.0 0.0 0.1 0.0 0.1 0.1 0.0 0.1 0.1 0.1   
1951-04-10T09:00:00+00:00 0.2 0.1 0.0 0.1 0.0 0.1 0.1 0.1 0.0 0.0 0.0 0.0 0.0 0.1 0.0 0.1 0.0 0.0 0.1 0.1 0.1   
1951-04-10T12:00:00+00:00 0.1 0.1 0.2 0.0 0.1 0.0 0.1 0.0 0.0 0.0 0.0 0.0 0.0 0.6 0.0 0.0 0.0 0.0 0.0 0.0 0.1   
1951-04-10T15:00:00+00:00 0.5 0.4 0.6 0.2 0.2 0.1 0.3 0.2 0.0 0.0 0.0 0.0 0.1 1.5 0.0 0.2 0.4 0.1 0.2 0.3 0.2   
1951-04-10T18:00:00+00:00 0.5 0.4 0.6 0.1 0.1 0.0 0.1 0.2 0.0 0.0 0.0 0.0 0.0 0.7 0.0 0.1 1.3 0.2 0.2 0.3 0.1   
1951-04-10T21:00:00+00:00 0.6 0.4 0.5 0.1 0.2 0.1 0.2 0.3 0.0 0.0 0.0 0.0 0.1 0.6 0.0 0.2 0.8 0.1 0.3 0.4 0.1   
1951-04-11T00:00:00+00:00 0.2 0.1 0.1 0.0 0.0 0.0 0.1 0.1 0.0 0.0 0.0 0.0 0.0 0.1 0.0 0.0 0.3 0.0 0.1 0.1 0.0   
1951-04-11T03:00:00+00:00 0.0 0.0 0.0 0.0 0.0 0.0 0.0 0.0 0.0 0.0 0.0 0.0 0.0 0.0 0.0 0.0 0.0 0.0 0.0 0.0 0.0   
1951-04-11T06:00:00+00:00 0.0 0.0 0.0 0.0 0.0 0.0 0.0 0.0 0.0 0.0 0.0 0.0 0.0 0.0 0.0 0.0 0.0 0.0 0.0 0.0 0.0   
1951-04-11T09:00:00+00:00 0.1 0.1 0.3 0.0 0.0 0.0 0.0 0.0 0.0 0.0 0.0 0.0 0.0 0.5 0.0 0.0 0.1 0.0 0.0 0.0 0.0   
1951-04-11T12:00:00+00:00 1.2 0.9 1.2 0.5 0.4 0.2 0.5 0.1 0.0 0.0 0.0 0.1 0.2 1.4 0.0 0.1 0.9 0.1 0.3 0.4 0.5   
1951-04-11T15:00:00+00:00 0.6 0.5 0.3 0.6 0.3 0.1 0.4 0.1 0.0 0.0 0.0 0.1 0.1 0.4 0.0 0.1 0.4 0.1 0.3 0.3 0.5   
1951-04-11T18:00:00+00:00 0.1 0.1 0.0 0.2 0.0 0.0 0.1 0.0 0.0 0.0 0.0 0.0 0.0 0.0 0.0 0.0 0.0 0.0 0.0 0.0 0.1   
1951-04-11T21:00:00+00:00 0.0 0.0 0.0 0.0 0.0 0.0 0.0 0.0 0.0 0.0 0.0 0.0 0.0 0.0 0.0 0.0 0.0 0.0 0.0 0.0 0.0   
1951-04-12T00:00:00+00:00 0.0 0.0 0.0 0.0 0.0 0.0 0.0 0.0 0.0 0.0 0.0 0.0 0.0 0.0 0.0 0.0 0.0 0.0 0.0 0.0 0.0   
1951-04-12T03:00:00+00:00 0.0 0.0 0.0 0.0 0.0 0.0 0.0 0.0 0.0 0.0 0.0 0.0 0.0 0.0 0.0 0.0 0.0 0.0 0.0 0.0 0.0   
1951-04-12T06:00:00+00:00 0.0 0.0 0.0 0.0 0.0 0.0 0.0 0.0 0.0 0.0 0.0 0.0 0.0 0.0 0.0 0.0 0.0 0.0 0.0 0.0 0.0   
1951-04-12T09:00:00+00:00 0.0 0.0 0.0 0.0 0.0 0.0 0.0 0.0 0.0 0.0 0.0 0.0 0.0 0.0 0.0 0.0 0.0 0.0 0.0 0.0 0.0   
1951-04-12T12:00:00+00:00 0.6 0.4 0.4 0.1 0.1 0.1 0.2 0.6 0.1 0.1 0.2 0.1 0.1 0.0 0.1 0.2 1.0 0.2 0.7 0.5 0.0   
1951-04-12T15:00:00+00:00 0.9 0.6 0.8 0.5 0.3 0.3 0.5 1.0 0.4 0.3 0.4 1.0 0.1 0.0 0.2 0.9 1.0 0.2 1.2 0.6 0.0   
1951-04-12T18:00:00+00:00 0.3 0.2 0.3 0.1 0.0 0.0 0.1 0.2 0.0 0.0 0.1 0.1 0.0 0.0 0.0 0.1 0.6 0.1 0.3 0.3 0.0   
1951-04-12T21:00:00+00:00 0.0 0.0 0.0 0.0 0.0 0.0 0.0 0.0 0.0 0.0 0.0 0.0 0.0 0.0 0.0 0.0 0.0 0.0 0.0 0.0 0.0   
1951-04-13T00:00:00+00:00 0.5 0.3 0.4 0.2 0.1 0.1 0.2 0.5 0.1 0.1 0.2 0.2 0.1 0.0 0.1 0.3 0.4 0.1 0.6 0.3 0.0   
1951-04-13T03:00:00+00:00 0.0 0.0 0.0 0.0 0.0 0.0 0.0 0.0 0.0 0.0 0.0 0.0 0.0 0.0 0.0 0.0 0.0 0.0 0.0 0.0 0.0   
1951-04-13T06:00:00+00:00 0.0 0.0 0.0 0.0 0.0 0.0 0.0 0.0 0.0 0.0 0.0 0.0 0.0 0.0 0.0 0.0 0.0 0.0 0.0 0.0 0.0   
1951-04-13T09:00:00+00:00 0.0 0.0 0.0 0.0 0.0 0.0 0.0 0.0 0.0 0.0 0.0 0.0 0.0 0.0 0.0 0.0 0.0 0.0 0.0 0.0 0.0   
1951-04-13T12:00:00+00:00 0.0 0.0 0.0 0.0 0.0 0.0 0.0 0.0 0.0 0.0 0.0 0.0 0.0 0.0 0.0 0.0 0.0 0.0 0.0 0.0 0.0   
1951-04-13T15:00:00+00:00 0.0 0.0 0.0 0.0 0.0 0.0 0.0 0.0 0.0 0.0 0.0 0.0 0.0 0.0 0.0 0.0 0.0 0.0 0.0 0.0 0.0   
1951-04-13T18:00:00+00:00 0.0 0.0 0.0 0.0 0.0 0.0 0.0 0.0 0.0 0.0 0.0 0.0 0.0 0.0 0.0 0.0 0.0 0.0 0.0 0.0 0.0   
1951-04-13T21:00:00+00:00 0.0 0.0 0.0 0.0 0.0 0.0 0.0 0.0 0.0 0.0 0.0 0.0 0.0 0.0 0.0 0.0 0.0 0.0 0.0 0.0 0.0   
1951-04-14T00:00:00+00:00 0.0 0.0 0.0 0.0 0.0 0.0 0.0 0.0 0.0 0.0 0.0 0.0 0.0 0.0 0.0 0.0 0.0 0.0 0.0 0.0 0.0   
1951-04-14T03:00:00+00:00 0.3 0.3 0.3 0.1 0.1 0.1 0.1 0.2 0.0 0.0 0.1 0.1 0.0 0.3 0.1 0.1 0.6 0.2 0.3 0.3 0.0   
1951-04-14T06:00:00+00:00 0.3 0.3 0.3 0.1 0.1 0.1 0.1 0.3 0.0 0.0 0.1 0.1 0.0 0.2 0.1 0.1 0.5 0.1 0.3 0.3 0.0   
1951-04-14T09:00:00+00:00 0.3 0.3 0.4 0.1 0.2 0.1 0.1 0.3 0.0 0.0 0.1 0.1 0.0 0.3 0.1 0.1 0.5 0.1 0.4 0.3 0.0   
1951-04-14T12:00:00+00:00 0.5 0.5 0.6 0.2 0.3 0.2 0.2 0.5 0.1 0.0 0.3 0.2 0.1 0.5 0.1 0.2 1.1 0.3 0.6 0.5 0.0   
1951-04-14T15:00:00+00:00 0.7 0.7 0.7 0.3 0.4 0.3 0.3 0.7 0.1 0.1 0.3 0.3 0.1 0.6 0.2 0.3 1.6 0.4 0.8 0.7 0.1   
1951-04-14T18:00:00+00:00 0.6 0.6 0.6 0.3 0.3 0.3 0.3 0.7 0.1 0.1 0.4 0.3 0.1 0.5 0.2 0.3 1.4 0.4 0.8 0.6 0.1   
1951-04-14T21:00:00+00:00 0.4 0.3 0.3 0.2 0.2 0.2 0.2 0.5 0.1 0.0 0.3 0.2 0.1 0.3 0.1 0.2 0.9 0.2 0.5 0.4 0.0   
1951-04-15T00:00:00+00:00 0.1 0.1 0.1 0.1 0.1 0.0 0.0 0.1 0.0 0.0 0.1 0.1 0.0 0.1 0.0 0.1 0.2 0.1 0.1 0.1 0.0   
1951-04-15T03:00:00+00:00 0.0 0.0 0.0 0.0 0.0 0.0 0.0 0.0 0.0 0.0 0.0 0.0 0.0 0.0 0.0 0.0 0.0 0.0 0.0 0.0 0.0   
1951-04-15T06:00:00+00:00 0.0 0.0 0.0 0.0 0.0 0.0 0.0 0.0 0.0 0.0 0.0 0.0 0.0 0.0 0.0 0.0 0.0 0.0 0.0 0.0 0.0   
1951-04-15T09:00:00+00:00 0.0 0.0 0.0 0.0 0.0 0.0 0.0 0.0 0.0 0.0 0.0 0.0 0.0 0.0 0.0 0.0 0.0 0.0 0.0 0.0 0.0   
1951-04-15T12:00:00+00:00 0.0 0.0 0.0 0.0 0.0 0.0 0.0 0.0 0.0 0.0 0.0 0.0 0.0 0.0 0.0 0.0 0.0 0.0 0.0 0.0 0.0   
1951-04-15T15:00:00+00:00 0.0 0.0 0.0 0.0 0.0 0.0 0.0 0.0 0.0 0.0 0.0 0.0 0.0 0.0 0.0 0.0 0.0 0.0 0.0 0.0 0.0   
1951-04-15T18:00:00+00:00 0.0 0.0 0.0 0.0 0.0 0.0 0.0 0.0 0.0 0.0 0.0 0.0 0.0 0.0 0.0 0.0 0.0 0.0 0.0 0.0 0.0   
1951-04-15T21:00:00+00:00 0.0 0.0 0.0 0.0 0.0 0.0 0.0 0.0 0.0 0.0 0.0 0.0 0.0 0.0 0.0 0.0 0.0 0.0 0.0 0.0 0.0   
1951-04-16T00:00:00+00:00 0.0 0.0 0.0 0.0 0.0 0.0 0.0 0.0 0.0 0.0 0.0 0.0 0.0 0.0 0.0 0.0 0.0 0.0 0.0 0.0 0.0   
1951-04-16T03:00:00+00:00 0.0 0.0 0.0 0.0 0.0 0.0 0.0 0.0 0.0 0.0 0.0 0.0 0.0 0.0 0.0 0.0 0.0 0.0 0.0 0.0 0.0   
1951-04-16T06:00:00+00:00 0.0 0.0 0.0 0.0 0.0 0.0 0.0 0.0 0.0 0.0 0.0 0.0 0.0 0.0 0.0 0.0 0.0 0.0 0.0 0.0 0.0   
1951-04-16T09:00:00+00:00 0.0 0.0 0.0 0.0 0.0 0.0 0.0 0.0 0.0 0.0 0.0 0.0 0.0 0.0 0.0 0.0 0.0 0.0 0.0 0.0 0.0   
1951-04-16T12:00:00+00:00 0.4 0.2 0.0 0.0 0.0 0.0 0.0 0.0 0.0 0.0 0.0 0.0 0.0 0.0 0.0 0.1 0.0 0.0 0.0 0.0 0.0   
1951-04-16T15:00:00+00:00 0.2 0.1 0.0 0.0 0.0 0.0 0.0 0.0 0.0 0.0 0.0 0.0 0.0 0.0 0.0 0.1 0.0 0.0 0.0 0.0 0.0   
1951-04-16T18:00:00+00:00 0.1 0.0 0.0 0.0 0.0 0.0 0.0 0.0 0.0 0.0 0.0 0.0 0.0 0.0 0.0 0.0 0.0 0.0 0.0 0.0 0.0   
1951-04-16T21:00:00+00:00 0.1 0.0 0.0 0.0 0.0 0.0 0.0 0.0 0.0 0.0 0.0 0.0 0.0 0.0 0.0 0.0 0.0 0.0 0.0 0.0 0.0   
1951-04-17T00:00:00+00:00 0.0 0.0 0.0 0.0 0.0 0.0 0.0 0.0 0.0 0.0 0.0 0.0 0.0 0.0 0.0 0.0 0.0 0.0 0.0 0.0 0.0   
1951-04-17T03:00:00+00:00 0.0 0.0 0.0 0.0 0.0 0.0 0.0 0.0 0.0 0.0 0.0 0.0 0.0 0.0 0.0 0.0 0.0 0.0 0.0 0.0 0.0   
1951-04-17T06:00:00+00:00 0.0 0.0 0.0 0.0 0.0 0.0 0.0 0.0 0.0 0.0 0.0 0.0 0.0 0.0 0.0 0.0 0.0 0.0 0.0 0.0 0.0   
1951-04-17T09:00:00+00:00 0.0 0.0 0.0 0.0 0.0 0.0 0.0 0.0 0.0 0.0 0.0 0.0 0.0 0.0 0.0 0.0 0.0 0.0 0.0 0.0 0.0   
1951-04-17T12:00:00+00:00 0.0 0.0 0.0 0.0 0.0 0.0 0.0 0.0 0.0 0.0 0.0 0.0 0.0 0.0 0.0 0.0 0.0 0.0 0.0 0.0 0.0   
1951-04-17T15:00:00+00:00 0.0 0.0 0.0 0.0 0.0 0.0 0.0 0.0 0.0 0.0 0.0 0.0 0.0 0.0 0.0 0.0 0.0 0.0 0.0 0.0 0.0   
1951-04-17T18:00:00+00:00 0.0 0.0 0.0 0.0 0.0 0.0 0.0 0.0 0.0 0.0 0.0 0.0 0.0 0.0 0.0 0.0 0.0 0.0 0.0 0.0 0.0   
1951-04-17T21:00:00+00:00 0.0 0.0 0.0 0.0 0.0 0.0 0.0 0.0 0.0 0.0 0.0 0.0 0.0 0.0 0.0 0.0 0.0 0.0 0.0 0.0 0.0   
1951-04-18T00:00:00+00:00 0.0 0.0 0.0 0.0 0.0 0.0 0.0 0.0 0.0 0.0 0.0 0.0 0.0 0.0 0.0 0.0 0.0 0.0 0.0 0.0 0.0   
1951-04-18T03:00:00+00:00 0.0 0.0 0.0 0.0 0.0 0.0 0.0 0.0 0.0 0.0 0.0 0.0 0.0 0.0 0.0 0.0 0.0 0.0 0.0 0.0 0.0   
1951-04-18T06:00:00+00:00 0.0 0.0 0.0 0.0 0.0 0.0 0.0 0.0 0.0 0.0 0.0 0.0 0.0 0.0 0.0 0.0 0.0 0.0 0.0 0.0 0.0   
1951-04-18T09:00:00+00:00 0.0 0.0 0.0 0.0 0.0 0.0 0.0 0.0 0.0 0.0 0.0 0.0 0.0 0.0 0.0 0.0 0.0 0.0 0.0 0.0 0.0   
1951-04-18T12:00:00+00:00 0.0 0.0 0.0 0.0 0.0 0.0 0.0 0.0 0.0 0.0 0.0 0.0 0.0 0.0 0.0 0.0 0.0 0.0 0.0 0.0 0.0   
1951-04-18T15:00:00+00:00 0.0 0.0 0.0 0.0 0.0 0.0 0.0 0.0 0.0 0.0 0.0 0.0 0.0 0.0 0.0 0.0 0.0 0.0 0.0 0.0 0.0   
1951-04-18T18:00:00+00:00 0.0 0.0 0.0 0.0 0.0 0.0 0.0 0.0 0.0 0.0 0.0 0.0 0.0 0.0 0.0 0.0 0.0 0.0 0.0 0.0 0.0   
1951-04-18T21:00:00+00:00 0.0 0.0 0.0 0.0 0.0 0.0 0.0 0.0 0.0 0.0 0.0 0.0 0.0 0.0 0.0 0.0 0.0 0.0 0.0 0.0 0.0   
1951-04-19T00:00:00+00:00 0.0 0.0 0.0 0.0 0.0 0.0 0.0 0.0 0.0 0.0 0.0 0.0 0.0 0.0 0.0 0.0 0.0 0.0 0.0 0.0 0.0   
1951-04-19T03:00:00+00:00 0.0 0.0 0.0 0.0 0.0 0.0 0.0 0.0 0.0 0.0 0.0 0.0 0.0 0.0 0.0 0.0 0.0 0.0 0.0 0.0 0.0   
1951-04-19T06:00:00+00:00 0.0 0.0 0.0 0.0 0.0 0.0 0.0 0.0 0.0 0.0 0.0 0.0 0.0 0.0 0.0 0.1 0.0 0.0 0.0 0.0 0.0   
1951-04-19T09:00:00+00:00 0.0 0.0 0.0 0.3 0.1 0.1 0.1 0.4 0.4 0.3 0.4 0.4 0.0 0.1 0.2 0.6 0.1 0.1 0.3 0.1 0.1   
1951-04-19T12:00:00+00:00 0.6 0.6 0.5 0.7 0.5 0.5 0.3 0.9 0.7 0.6 0.7 0.7 0.1 0.5 0.6 1.1 0.5 0.3 0.7 0.7 0.3   
1951-04-19T15:00:00+00:00 3.5 3.3 3.1 2.6 2.6 2.7 1.7 3.4 2.3 2.5 2.2 1.8 0.8 2.8 2.1 3.7 1.8 1.0 2.7 2.9 1.3   
1951-04-19T18:00:00+00:00 4.0 3.7 2.9 3.5 3.1 3.3 2.1 4.1 2.9 3.0 2.9 2.3 1.0 3.2 2.6 4.8 2.1 1.2 3.2 3.4 1.9   
1951-04-19T21:00:00+00:00 4.5 4.1 3.5 3.4 3.1 3.4 2.2 4.7 2.7 3.1 3.0 2.0 1.0 3.3 2.9 4.5 3.7 2.0 3.6 4.6 2.0   
1951-04-20T00:00:00+00:00 7.0 6.5 6.4 3.9 4.4 4.9 3.2 8.2 3.8 4.8 4.7 2.8 1.4 4.5 5.1 6.2 8.6 4.7 6.3 8.3 2.5   
1951-04-20T03:00:00+00:00 15.9  19.5  15.2  8.2 11.6  10.1  4.7 19.0  7.4 9.9 10.8  6.1 3.1 15.7  13.4  13.4  11.4  7.4 16.2  19.0  7.5   
1951-04-20T06:00:00+00:00 15.8  19.3  14.7  8.0 12.1  10.1  4.8 24.0  9.3 12.0  14.1  8.6 3.2 13.5  17.0  16.8  12.1  7.9 20.5  19.9  5.5   
1951-04-20T09:00:00+00:00 18.1  22.2  16.5  10.5  13.3  11.9  5.6 31.0  13.2  15.8  19.1  12.9  3.6 14.3  21.9  23.8  15.2  9.9 26.5  23.9  6.5   
1951-04-20T12:00:00+00:00 15.2  18.7  13.2  12.2  11.6  11.5  5.4 29.6  14.5  15.6  19.8  14.3  3.1 11.5  20.9  26.2  13.2  8.6 25.3  21.1  7.2   
1951-04-20T15:00:00+00:00 22.9  28.0  18.9  16.3  20.2  17.7  8.3 32.1  16.1  19.0  19.7  14.1  5.4 22.2  22.7  29.1  12.4  8.1 27.5  24.4  11.6    
1951-04-20T18:00:00+00:00 20.5  25.1  17.3  17.4  20.3  18.4  8.7 28.3  14.9  17.3  17.5  13.5  5.5 27.2  20.0  26.8  10.0  6.5 24.2  21.3  15.5    
1951-04-20T21:00:00+00:00 17.1  20.9  13.4  15.6  17.9  16.7  7.8 23.8  12.0  13.9  14.9  10.5  4.8 22.8  16.8  21.7  8.7 5.7 20.4  19.1  18.4    
1951-04-21T00:00:00+00:00 10.8  13.2  8.4 15.7  12.0  14.3  6.7 19.2  10.9  12.7  11.8  10.4  3.2 11.7  13.6  19.6  6.2 4.0 16.4  13.7  14.9    
1951-04-21T03:00:00+00:00 3.1 2.7 2.4 4.0 2.6 4.1 2.9 4.1 2.8 3.3 1.9 2.0 0.7 1.6 2.4 4.3 2.7 1.6 3.0 3.4 2.5   
1951-04-21T06:00:00+00:00 0.9 0.8 0.7 1.6 0.8 1.4 1.0 1.3 1.2 1.2 0.7 0.9 0.2 0.7 0.8 1.8 0.6 0.4 1.0 0.8 0.8   
1951-04-21T09:00:00+00:00 1.0 0.9 0.9 0.4 0.7 0.7 0.5 0.7 0.3 0.5 0.3 0.2 0.2 0.6 0.4 0.5 0.9 0.6 0.5 0.9 0.3   
1951-04-21T12:00:00+00:00 1.8 1.6 1.6 0.8 1.3 1.4 1.0 1.5 0.6 0.9 0.5 0.4 0.4 1.2 0.9 0.9 1.8 1.1 1.1 1.7 0.7   
1951-04-21T15:00:00+00:00 2.2 2.0 1.8 1.5 1.8 1.9 1.4 1.9 1.0 1.2 0.9 0.6 0.5 1.8 1.1 1.5 1.7 1.1 1.4 2.2 1.3   
1951-04-21T18:00:00+00:00 3.3 2.9 2.6 2.0 2.4 2.6 1.8 3.1 1.3 1.7 1.3 0.8 0.7 1.9 1.8 2.0 3.5 2.1 2.3 3.7 1.6   
1951-04-21T21:00:00+00:00 4.6 4.1 4.1 2.0 2.7 2.8 2.0 4.1 1.4 2.0 1.7 0.9 0.8 2.1 2.4 2.2 6.2 3.8 3.1 5.5 1.5   
1951-04-22T00:00:00+00:00 6.1 5.4 5.8 2.9 4.4 4.3 3.0 4.1 1.6 2.5 1.5 1.0 1.2 4.5 2.4 2.5 5.0 3.1 3.1 5.7 2.5   
1951-04-22T03:00:00+00:00 2.3 2.1 2.7 0.7 1.8 0.7 0.9 0.8 0.0 0.0 0.1 0.3 0.8 3.0 0.1 0.6 1.6 0.4 1.4 1.4 0.7   
1951-04-22T06:00:00+00:00 0.3 0.3 0.3 0.2 0.3 0.1 0.2 0.4 0.0 0.0 0.1 0.1 0.1 0.2 0.1 0.1 0.7 0.2 0.6 0.4 0.1   
1951-04-22T09:00:00+00:00 0.1 0.1 0.0 0.1 0.1 0.0 0.0 0.2 0.0 0.0 0.0 0.1 0.0 0.0 0.0 0.1 0.2 0.1 0.3 0.1 0.0   
1951-04-22T12:00:00+00:00 0.0 0.0 0.0 0.1 0.0 0.0 0.0 0.0 0.0 0.0 0.0 0.0 0.0 0.0 0.0 0.0 0.0 0.0 0.1 0.0 0.0   
1951-04-22T15:00:00+00:00 0.0 0.0 0.0 0.0 0.0 0.0 0.0 0.0 0.0 0.0 0.0 0.0 0.0 0.0 0.0 0.0 0.0 0.0 0.0 0.0 0.0   
1951-04-22T18:00:00+00:00 0.3 0.3 0.4 0.0 0.0 0.0 0.0 0.0 0.0 0.0 0.0 0.0 0.0 0.0 0.0 0.0 0.4 0.1 0.0 0.2 0.0   
1951-04-22T21:00:00+00:00 0.0 0.0 0.0 0.0 0.0 0.0 0.0 0.0 0.0 0.0 0.0 0.0 0.0 0.0 0.0 0.0 0.0 0.0 0.0 0.0 0.0   
1951-04-23T00:00:00+00:00 0.0 0.0 0.0 0.0 0.0 0.0 0.0 0.0 0.0 0.0 0.0 0.0 0.0 0.0 0.0 0.0 0.0 0.0 0.0 0.0 0.0   
1951-04-23T03:00:00+00:00 0.0 0.0 0.0 0.0 0.0 0.0 0.0 0.0 0.0 0.0 0.0 0.0 0.0 0.0 0.0 0.0 0.0 0.0 0.0 0.0 0.0   
1951-04-23T06:00:00+00:00 0.0 0.0 0.0 0.0 0.0 0.0 0.0 0.0 0.0 0.0 0.0 0.0 0.0 0.0 0.0 0.0 0.0 0.0 0.0 0.0 0.0   
1951-04-23T09:00:00+00:00 0.0 0.0 0.0 0.0 0.0 0.0 0.0 0.0 0.0 0.0 0.0 0.0 0.0 0.0 0.0 0.0 0.0 0.0 0.0 0.0 0.0   
1951-04-23T12:00:00+00:00 0.0 0.0 0.0 0.0 0.0 0.0 0.0 0.0 0.0 0.0 0.0 0.0 0.0 0.0 0.0 0.0 0.0 0.0 0.0 0.0 0.0   
1951-04-23T15:00:00+00:00 0.0 0.0 0.0 0.1 0.0 0.0 0.0 0.1 0.0 0.0 0.0 0.1 0.0 0.0 0.0 0.1 0.0 0.0 0.2 0.0 0.0   
1951-04-23T18:00:00+00:00 0.1 0.1 0.0 0.2 0.0 0.0 0.0 0.1 0.0 0.0 0.0 0.1 0.0 0.0 0.0 0.1 0.1 0.0 0.3 0.1 0.0   
1951-04-23T21:00:00+00:00 0.1 0.1 0.0 0.2 0.0 0.0 0.1 0.1 0.1 0.0 0.0 0.1 0.0 0.0 0.0 0.2 0.0 0.0 0.2 0.1 0.1   
1951-04-24T00:00:00+00:00 0.5 0.4 0.0 0.6 0.1 0.0 0.5 0.4 0.3 0.0 0.2 0.5 0.0 0.0 0.0 1.1 0.1 0.0 0.9 0.2 0.2   
1951-04-24T03:00:00+00:00 3.6 3.2 1.5 2.5 3.2 3.6 2.5 3.3 2.8 2.6 2.3 2.2 1.0 2.7 1.9 4.5 1.1 0.3 3.6 2.2 2.4   
1951-04-24T06:00:00+00:00 4.1 3.7 2.0 2.4 3.6 4.3 2.9 3.4 2.4 2.7 1.8 1.8 1.1 2.6 2.0 3.8 1.7 0.5 3.7 2.5 2.5   
1951-04-24T09:00:00+00:00 2.0 1.8 1.2 0.6 1.4 1.3 0.9 0.9 0.6 0.7 0.5 0.2 0.4 1.5 0.5 0.9 0.8 0.2 1.0 1.0 0.9   
1951-04-24T12:00:00+00:00 1.1 1.0 0.5 0.5 0.9 0.9 0.6 0.6 0.4 0.5 0.4 0.2 0.3 0.9 0.4 0.7 0.3 0.1 0.7 0.6 0.6   
1951-04-24T15:00:00+00:00 0.2 0.2 0.1 0.2 0.3 0.3 0.2 0.1 0.1 0.1 0.1 0.1 0.1 0.3 0.1 0.2 0.0 0.0 0.2 0.1 0.4   
1951-04-24T18:00:00+00:00 0.1 0.0 0.0 0.1 0.0 0.1 0.0 0.1 0.1 0.1 0.0 0.2 0.0 0.0 0.0 0.1 0.1 0.0 0.1 0.0 0.1   
1951-04-24T21:00:00+00:00 0.0 0.0 0.0 0.0 0.0 0.0 0.0 0.2 0.1 0.1 0.1 0.1 0.0 0.0 0.1 0.2 0.0 0.0 0.2 0.0 0.0   
1951-04-25T00:00:00+00:00 0.0 0.0 0.0 0.0 0.0 0.0 0.0 0.0 0.0 0.0 0.0 0.0 0.0 0.0 0.0 0.0 0.0 0.0 0.0 0.0 0.0   
1951-04-25T03:00:00+00:00 0.0 0.0 0.0 0.0 0.0 0.0 0.0 0.0 0.0 0.0 0.0 0.0 0.0 0.0 0.0 0.0 0.0 0.0 0.0 0.0 0.0   
1951-04-25T06:00:00+00:00 0.1 0.1 0.0 0.0 0.0 0.0 0.1 0.1 0.0 0.0 0.0 0.0 0.0 0.1 0.0 0.1 0.0 0.0 0.3 0.0 0.0   
1951-04-25T09:00:00+00:00 0.1 0.0 0.0 0.0 0.0 0.0 0.1 0.1 0.0 0.0 0.0 0.0 0.0 0.0 0.0 0.1 0.0 0.0 0.2 0.0 0.0   
1951-04-25T12:00:00+00:00 0.0 0.0 0.0 0.0 0.0 0.0 0.1 0.0 0.0 0.0 0.0 0.0 0.0 0.0 0.0 0.0 0.0 0.0 0.1 0.0 0.0   
1951-04-25T15:00:00+00:00 0.0 0.0 0.0 0.0 0.0 0.0 0.0 0.0 0.0 0.0 0.0 0.0 0.0 0.1 0.0 0.0 0.0 0.0 0.0 0.0 0.0   
1951-04-25T18:00:00+00:00 0.2 0.1 0.0 0.0 0.0 0.0 0.3 0.2 0.0 0.0 0.0 0.0 0.0 0.1 0.0 0.3 0.2 0.0 0.7 0.0 0.0   
1951-04-25T21:00:00+00:00 0.0 0.0 0.0 0.0 0.0 0.0 0.1 0.0 0.0 0.0 0.0 0.0 0.0 0.0 0.0 0.1 0.0 0.0 0.1 0.0 0.0   
1951-04-26T00:00:00+00:00 0.0 0.0 0.0 0.0 0.0 0.0 0.0 0.0 0.0 0.0 0.0 0.0 0.0 0.0 0.0 0.0 0.0 0.0 0.0 0.0 0.0   
1951-04-26T03:00:00+00:00 0.0 0.0 0.0 0.0 0.0 0.0 0.0 0.0 0.0 0.0 0.0 0.0 0.0 0.0 0.0 0.0 0.0 0.0 0.0 0.0 0.0   
1951-04-26T06:00:00+00:00 0.0 0.0 0.0 0.0 0.0 0.0 0.0 0.0 0.0 0.0 0.0 0.0 0.0 0.0 0.0 0.0 0.0 0.0 0.0 0.0 0.0   
1951-04-26T09:00:00+00:00 0.0 0.0 0.0 0.0 0.0 0.0 0.0 0.0 0.0 0.0 0.0 0.0 0.0 0.0 0.0 0.0 0.0 0.0 0.0 0.0 0.0   
1951-04-26T12:00:00+00:00 0.7 0.6 0.7 0.1 0.4 0.5 0.6 0.8 0.0 0.2 0.3 0.1 0.2 0.1 0.3 0.3 0.9 0.4 0.9 0.8 0.0   
1951-04-26T15:00:00+00:00 2.4 1.9 2.7 0.3 1.0 1.3 1.5 2.3 0.1 0.5 0.7 0.2 0.5 0.3 0.9 0.7 4.0 1.6 2.5 2.7 0.0   
1951-04-26T18:00:00+00:00 1.2 1.0 1.6 0.1 0.4 0.5 0.6 1.4 0.0 0.2 0.5 0.1 0.2 0.1 0.5 0.3 3.6 1.5 1.6 2.0 0.0   
1951-04-26T21:00:00+00:00 0.0 0.0 0.0 0.0 0.0 0.0 0.0 0.0 0.0 0.0 0.0 0.0 0.0 0.0 0.0 0.0 0.0 0.0 0.0 0.0 0.0   
1951-04-27T00:00:00+00:00 0.0 0.0 0.0 0.0 0.0 0.0 0.0 0.0 0.0 0.0 0.0 0.0 0.0 0.0 0.0 0.0 0.0 0.0 0.0 0.0 0.0   
1951-04-27T03:00:00+00:00 0.0 0.0 0.0 0.0 0.0 0.0 0.0 0.0 0.0 0.0 0.0 0.0 0.0 0.0 0.0 0.0 0.0 0.0 0.0 0.0 0.0   
1951-04-27T06:00:00+00:00 0.0 0.0 0.0 0.0 0.0 0.0 0.0 0.0 0.0 0.0 0.0 0.0 0.0 0.0 0.0 0.0 0.0 0.0 0.0 0.0 0.0   
1951-04-27T09:00:00+00:00 0.0 0.0 0.0 0.0 0.0 0.0 0.0 0.0 0.0 0.0 0.0 0.0 0.0 0.0 0.0 0.0 0.0 0.0 0.0 0.0 0.0   
1951-04-27T12:00:00+00:00 0.0 0.0 0.0 0.0 0.0 0.0 0.0 0.0 0.0 0.0 0.0 0.0 0.0 0.0 0.0 0.0 0.1 0.0 0.0 0.0 0.0   
1951-04-27T15:00:00+00:00 0.0 0.0 0.0 0.0 0.0 0.0 0.0 0.0 0.0 0.0 0.0 0.0 0.0 0.0 0.0 0.0 0.1 0.0 0.0 0.0 0.0   
1951-04-27T18:00:00+00:00 0.0 0.0 0.0 0.0 0.0 0.0 0.0 0.0 0.0 0.0 0.0 0.0 0.0 0.0 0.0 0.0 0.2 0.0 0.0 0.0 0.0   
1951-04-27T21:00:00+00:00 0.0 0.0 0.0 0.0 0.0 0.0 0.0 0.0 0.0 0.0 0.0 0.0 0.0 0.0 0.0 0.0 0.0 0.0 0.0 0.0 0.0   
1951-04-28T00:00:00+00:00 0.0 0.0 0.0 0.0 0.0 0.0 0.0 0.0 0.0 0.0 0.0 0.0 0.0 0.0 0.0 0.0 0.0 0.0 0.0 0.0 0.0   
1951-04-28T03:00:00+00:00 0.0 0.0 0.0 0.0 0.0 0.0 0.0 0.0 0.0 0.0 0.0 0.0 0.0 0.0 0.0 0.0 0.0 0.0 0.0 0.0 0.0   
1951-04-28T06:00:00+00:00 0.0 0.0 0.0 0.0 0.0 0.0 0.0 0.0 0.0 0.0 0.0 0.0 0.0 0.0 0.0 0.0 0.0 0.0 0.0 0.0 0.0   
1951-04-28T09:00:00+00:00 0.0 0.0 0.0 0.4 0.0 0.0 0.0 0.0 0.0 0.0 0.0 0.2 0.0 0.0 0.0 0.2 0.0 0.0 0.0 0.0 0.2   
1951-04-28T12:00:00+00:00 0.0 0.0 0.0 0.3 0.0 0.0 0.0 0.0 0.0 0.0 0.0 0.2 0.0 0.0 0.0 0.1 0.2 0.0 0.0 0.0 0.1   
1951-04-28T15:00:00+00:00 0.0 0.0 0.0 0.2 0.0 0.0 0.0 0.0 0.0 0.0 0.0 0.1 0.0 0.0 0.0 0.0 0.0 0.0 0.0 0.0 0.1   
1951-04-28T18:00:00+00:00 0.0 0.0 0.0 0.3 0.0 0.0 0.0 0.0 0.0 0.0 0.0 0.1 0.0 0.0 0.0 0.0 0.0 0.0 0.0 0.0 0.1   
1951-04-28T21:00:00+00:00 0.0 0.0 0.0 0.0 0.0 0.0 0.0 0.0 0.0 0.0 0.0 0.0 0.0 0.0 0.0 0.0 0.0 0.0 0.0 0.0 0.0   
1951-04-29T00:00:00+00:00 0.0 0.0 0.0 0.0 0.0 0.0 0.0 0.0 0.0 0.0 0.0 0.0 0.0 0.0 0.0 0.0 0.0 0.0 0.0 0.0 0.0   
1951-04-29T03:00:00+00:00 0.0 0.0 0.0 0.1 0.0 0.0 0.0 0.0 0.0 0.0 0.0 0.0 0.0 0.0 0.0 0.0 0.0 0.0 0.0 0.0 0.0   
1951-04-29T06:00:00+00:00 0.0 0.0 0.0 0.1 0.0 0.0 0.0 0.0 0.0 0.0 0.0 0.0 0.0 0.0 0.0 0.0 0.0 0.0 0.0 0.0 0.0   
1951-04-29T09:00:00+00:00 0.0 0.0 0.0 0.2 0.0 0.0 0.0 0.0 0.0 0.0 0.0 0.0 0.0 0.0 0.0 0.0 0.0 0.0 0.0 0.0 0.0   
1951-04-29T12:00:00+00:00 0.0 0.0 0.0 0.2 0.0 0.0 0.0 0.0 0.0 0.0 0.0 0.0 0.0 0.0 0.0 0.0 0.0 0.0 0.0 0.0 0.0   
1951-04-29T15:00:00+00:00 0.0 0.0 0.0 0.0 0.0 0.0 0.0 0.0 0.0 0.0 0.0 0.0 0.0 0.0 0.0 0.0 0.0 0.0 0.0 0.0 0.0   
1951-04-29T18:00:00+00:00 0.0 0.0 0.0 0.0 0.0 0.0 0.0 0.0 0.0 0.0 0.0 0.0 0.0 0.0 0.0 0.0 0.0 0.0 0.0 0.0 0.0   
1951-04-29T21:00:00+00:00 0.0 0.0 0.0 0.3 0.0 0.0 0.0 0.0 0.0 0.0 0.0 0.0 0.0 0.0 0.0 0.0 0.0 0.0 0.0 0.0 0.0   
1951-04-30T00:00:00+00:00 0.0 0.0 0.0 0.4 0.0 0.0 0.0 0.0 0.0 0.0 0.0 0.0 0.0 0.0 0.0 0.0 0.0 0.0 0.0 0.0 0.0   
1951-04-30T03:00:00+00:00 0.0 0.0 0.0 0.0 0.0 0.0 0.0 0.0 0.0 0.0 0.0 0.0 0.0 0.0 0.0 0.0 0.0 0.0 0.0 0.0 0.0   
1951-04-30T06:00:00+00:00 0.0 0.0 0.0 0.0 0.0 0.0 0.0 0.0 0.0 0.0 0.0 0.0 0.0 0.0 0.0 0.0 0.0 0.0 0.0 0.0 0.0   
1951-04-30T09:00:00+00:00 0.0 0.0 0.0 0.0 0.0 0.0 0.0 0.0 0.0 0.0 0.0 0.0 0.0 0.0 0.0 0.0 0.0 0.0 0.0 0.0 0.0   
1951-04-30T12:00:00+00:00 0.0 0.0 0.0 0.0 0.0 0.0 0.0 0.0 0.0 0.0 0.0 0.0 0.0 0.0 0.0 0.0 0.0 0.0 0.0 0.0 0.0   
1951-04-30T15:00:00+00:00 0.0 0.0 0.0 0.0 0.0 0.0 0.0 0.0 0.0 0.0 0.0 0.0 0.0 0.0 0.0 0.0 0.0 0.0 0.0 0.0 0.0   
1951-04-30T18:00:00+00:00 0.0 0.0 0.0 0.0 0.0 0.0 0.0 0.0 0.0 0.0 0.0 0.0 0.0 0.0 0.0 0.0 0.0 0.0 0.0 0.0 0.0   
1951-04-30T21:00:00+00:00 0.0 0.0 0.0 0.0 0.0 0.0 0.0 0.0 0.0 0.0 0.0 0.0 0.0 0.0 0.0 0.0 0.0 0.0 0.0 0.0 0.0   
1951-05-01T00:00:00+00:00 0.0 0.0 0.0 0.0 0.0 0.0 0.0 0.0 0.0 0.0 0.0 0.0 0.0 0.0 0.0 0.0 0.0 0.0 0.0 0.0 0.0   
1951-05-01T03:00:00+00:00 0.1 0.1 0.0 0.2 0.0 0.0 0.1 0.0 0.1 0.0 0.1 0.1 0.0 0.0 0.0 0.2 0.0 0.0 0.0 0.0 0.1   
1951-05-01T06:00:00+00:00 0.1 0.1 0.0 0.6 0.0 0.0 0.2 0.0 0.2 0.0 0.1 0.3 0.0 0.0 0.0 0.7 0.0 0.0 0.1 0.0 0.3   
1951-05-01T09:00:00+00:00 0.2 0.1 0.0 0.7 0.0 0.0 0.2 0.0 0.2 0.0 0.2 0.4 0.0 0.0 0.0 0.9 0.0 0.0 0.1 0.0 0.3   
1951-05-01T12:00:00+00:00 0.2 0.2 0.0 0.5 0.0 0.0 0.2 0.0 0.1 0.0 0.1 0.2 0.0 0.0 0.0 0.6 0.0 0.0 0.1 0.0 0.4   
1951-05-01T15:00:00+00:00 0.2 0.1 0.0 0.3 0.0 0.0 0.1 0.0 0.1 0.0 0.1 0.1 0.0 0.0 0.0 0.2 0.0 0.0 0.1 0.0 0.3   
1951-05-01T18:00:00+00:00 0.0 0.0 0.0 0.0 0.0 0.0 0.0 0.0 0.0 0.0 0.0 0.0 0.0 0.0 0.0 0.0 0.0 0.0 0.0 0.0 0.1   
1951-05-01T21:00:00+00:00 0.0 0.0 0.0 0.2 0.0 0.0 0.0 0.0 0.0 0.0 0.0 0.1 0.0 0.0 0.0 0.1 0.0 0.0 0.0 0.0 0.2   
1951-05-02T00:00:00+00:00 0.0 0.0 0.0 0.3 0.0 0.0 0.0 0.0 0.0 0.0 0.0 0.1 0.0 0.0 0.0 0.1 0.0 0.0 0.0 0.0 0.2   
1951-05-02T03:00:00+00:00 0.0 0.0 0.0 0.0 0.0 0.0 0.0 0.0 0.0 0.0 0.0 0.0 0.0 0.0 0.0 0.0 0.0 0.0 0.0 0.0 0.0   
1951-05-02T06:00:00+00:00 0.0 0.0 0.0 0.0 0.0 0.0 0.0 0.0 0.0 0.0 0.0 0.0 0.0 0.0 0.0 0.0 0.0 0.0 0.0 0.0 0.0   
1951-05-02T09:00:00+00:00 0.0 0.0 0.0 0.0 0.0 0.0 0.0 0.0 0.0 0.0 0.0 0.0 0.0 0.0 0.0 0.0 0.0 0.0 0.0 0.0 0.0   
1951-05-02T12:00:00+00:00 0.0 0.0 0.0 0.0 0.0 0.0 0.0 0.0 0.0 0.0 0.0 0.0 0.0 0.0 0.0 0.0 0.0 0.0 0.0 0.0 0.0   
1951-05-02T15:00:00+00:00 0.0 0.0 0.0 0.0 0.0 0.0 0.0 0.0 0.0 0.0 0.0 0.0 0.0 0.0 0.0 0.0 0.0 0.0 0.0 0.0 0.0   
1951-05-02T18:00:00+00:00 0.0 0.0 0.0 0.0 0.0 0.0 0.0 0.0 0.0 0.0 0.0 0.0 0.0 0.0 0.0 0.0 0.0 0.0 0.0 0.0 0.0   
1951-05-02T21:00:00+00:00 0.0 0.0 0.0 0.0 0.0 0.0 0.0 0.0 0.0 0.0 0.0 0.0 0.0 0.0 0.0 0.0 0.0 0.0 0.0 0.0 0.0   
1951-05-03T00:00:00+00:00 0.0 0.0 0.0 0.0 0.0 0.0 0.0 0.0 0.0 0.0 0.0 0.0 0.0 0.0 0.0 0.0 0.0 0.0 0.0 0.0 0.0   
1951-05-03T03:00:00+00:00 0.0 0.0 0.0 0.1 0.0 0.0 0.1 0.0 0.2 0.1 0.2 0.6 0.0 0.0 0.0 0.5 0.0 0.0 0.0 0.0 0.1   
1951-05-03T06:00:00+00:00 0.0 0.0 0.0 0.1 0.0 0.0 0.1 0.0 0.1 0.1 0.1 0.3 0.0 0.0 0.0 0.2 0.0 0.0 0.0 0.0 0.1   
1951-05-03T09:00:00+00:00 0.0 0.0 0.0 0.0 0.0 0.0 0.0 0.0 0.1 0.0 0.0 0.2 0.0 0.0 0.0 0.1 0.0 0.0 0.0 0.0 0.0   
1951-05-03T12:00:00+00:00 0.0 0.0 0.1 0.0 0.0 0.0 0.1 0.2 0.1 0.1 0.1 0.2 0.0 0.0 0.1 0.2 0.0 0.0 0.2 0.0 0.0   
1951-05-03T15:00:00+00:00 0.2 0.0 0.6 0.0 0.0 0.0 0.2 1.6 0.8 1.0 0.9 1.3 0.0 0.0 0.5 1.5 0.4 0.2 1.8 0.1 0.0   
1951-05-03T18:00:00+00:00 0.1 0.0 0.4 0.1 0.0 0.0 0.3 2.2 1.3 1.3 1.6 2.0 0.0 0.0 0.7 2.4 0.4 0.2 2.4 0.1 0.0   
1951-05-03T21:00:00+00:00 0.0 0.0 0.0 0.1 0.0 0.0 0.1 1.2 1.1 0.9 1.1 1.8 0.0 0.0 0.4 2.1 0.0 0.0 1.3 0.0 0.1   
1951-05-04T00:00:00+00:00 0.0 0.0 0.0 0.1 0.0 0.0 0.0 0.0 0.0 0.0 0.0 0.2 0.0 0.0 0.0 0.1 0.0 0.0 0.0 0.0 0.1   
1951-05-04T03:00:00+00:00 0.0 0.0 0.0 0.3 0.0 0.1 0.1 0.0 0.0 0.0 0.0 0.1 0.0 0.0 0.0 0.1 0.0 0.0 0.0 0.0 0.3   
1951-05-04T06:00:00+00:00 0.0 0.0 0.0 0.1 0.0 0.0 0.1 0.0 0.0 0.0 0.0 0.0 0.0 0.0 0.0 0.1 0.0 0.0 0.1 0.0 0.1   
1951-05-04T09:00:00+00:00 0.0 0.0 0.0 0.0 0.0 0.0 0.0 0.0 0.0 0.0 0.0 0.0 0.0 0.0 0.0 0.0 0.0 0.0 0.0 0.0 0.0   
1951-05-04T12:00:00+00:00 0.2 0.2 0.2 0.0 0.0 0.0 0.0 0.4 0.1 0.1 0.4 0.1 0.0 0.0 0.2 0.1 0.7 0.5 0.5 0.4 0.0   
1951-05-04T15:00:00+00:00 0.5 0.5 0.6 0.3 0.2 0.4 0.4 2.1 0.9 0.9 1.8 1.0 0.1 0.3 1.1 1.3 1.9 1.3 2.5 1.1 0.0   
1951-05-04T18:00:00+00:00 0.4 0.5 1.0 1.3 0.4 1.0 1.2 1.9 1.9 1.5 2.0 2.3 0.4 1.4 1.0 2.8 0.5 0.3 2.2 0.5 0.6   
1951-05-04T21:00:00+00:00 0.7 0.7 0.3 4.1 0.7 3.2 3.6 2.2 4.3 3.0 3.0 4.8 0.6 0.7 1.1 6.2 0.3 0.2 2.5 0.6 2.3   
1951-05-05T00:00:00+00:00 1.0 1.1 0.3 3.1 0.9 2.8 3.2 3.3 3.7 2.9 3.4 3.2 0.8 0.4 1.7 5.4 0.5 0.3 3.9 1.2 1.9   
1951-05-05T03:00:00+00:00 5.1 4.6 1.3 8.6 4.7 6.8 4.9 7.6 7.5 6.8 6.2 7.6 1.3 1.5 4.7 12.3  1.9 1.4 7.1 4.8 5.4   
1951-05-05T06:00:00+00:00 3.2 2.9 1.5 6.5 3.2 4.8 3.5 5.3 5.2 4.9 4.2 6.4 0.9 1.8 3.3 8.5 1.9 1.4 4.9 3.1 3.8   
1951-05-05T09:00:00+00:00 5.5 5.0 3.2 8.0 4.6 6.8 4.9 8.9 7.3 7.4 6.4 8.5 1.3 2.5 5.5 12.0  4.5 3.4 8.3 5.9 4.7   
1951-05-05T12:00:00+00:00 6.1 5.6 3.3 8.6 5.2 6.8 4.9 8.9 7.2 7.1 6.5 8.4 1.5 2.8 5.5 11.8  4.2 3.2 8.3 6.2 5.0   
1951-05-05T15:00:00+00:00 5.5 5.1 3.3 7.2 4.7 6.0 4.3 6.1 5.2 5.1 4.5 5.8 1.3 2.9 3.8 8.5 3.6 2.8 5.7 5.2 4.5   
1951-05-05T18:00:00+00:00 14.2  13.1  12.3  8.2 9.4 9.8 7.0 13.5  7.7 9.1 8.4 7.1 2.7 7.3 8.4 12.5  13.4  10.1  12.6  13.7  5.4   
1951-05-05T21:00:00+00:00 10.1  9.3 7.6 6.7 7.3 7.6 5.4 12.0  7.1 7.9 7.8 6.2 2.1 4.6 7.4 11.6  8.9 6.8 11.1  10.3  4.3   
1951-05-06T00:00:00+00:00 12.9  11.9  11.4  5.4 9.4 7.5 5.4 14.1  7.3 9.1 8.4 6.7 2.7 7.6 8.8 12.0  11.9  9.0 13.1  11.2  3.5   
1951-05-06T03:00:00+00:00 11.8  11.0  11.9  4.8 9.3 6.4 4.2 12.8  6.0 8.2 8.2 6.2 2.7 11.2  8.0 9.9 8.4 5.6 11.0  9.0 2.3   
1951-05-06T06:00:00+00:00 9.2 8.5 9.9 2.5 6.7 4.8 3.2 10.1  3.5 5.7 5.6 3.5 2.0 9.9 6.3 5.8 8.6 5.8 8.7 8.4 1.5   
1951-05-06T09:00:00+00:00 8.6 7.9 9.3 3.1 5.9 5.8 3.8 10.8  4.1 6.5 6.1 4.0 1.7 6.9 6.7 6.7 10.1  6.8 9.3 9.3 1.9   
1951-05-06T12:00:00+00:00 9.6 8.9 11.6  2.6 6.1 6.1 4.0 10.6  3.3 6.2 5.4 3.2 1.8 7.8 6.6 5.5 11.0  7.4 9.1 10.5  1.7   
1951-05-06T15:00:00+00:00 10.3  9.5 11.6  3.0 6.5 6.6 4.3 12.2  4.0 7.0 6.4 3.8 1.9 7.5 7.6 6.6 12.2  8.2 10.5  11.7  2.0   
1951-05-06T18:00:00+00:00 9.0 8.3 9.5 2.8 6.1 6.0 3.9 11.1  3.8 6.5 6.0 3.7 1.8 6.4 6.9 6.2 10.6  7.2 9.6 10.0  1.8   
1951-05-06T21:00:00+00:00 4.3 4.0 4.3 1.6 3.3 3.1 2.1 4.0 1.6 2.7 2.2 1.6 1.0 3.8 2.5 2.7 3.5 2.4 3.4 3.8 1.1   
1951-05-07T00:00:00+00:00 1.2 1.1 0.8 1.3 1.2 1.4 0.9 1.4 1.2 1.3 1.1 1.2 0.4 1.6 0.9 1.9 0.4 0.3 1.2 0.8 0.8   
1951-05-07T03:00:00+00:00 0.0 0.0 0.0 0.0 0.0 0.0 0.0 0.0 0.0 0.0 0.0 0.0 0.0 0.0 0.0 0.0 0.0 0.0 0.0 0.0 0.0   
1951-05-07T06:00:00+00:00 0.0 0.0 0.0 0.0 0.0 0.0 0.0 0.0 0.0 0.0 0.0 0.0 0.0 0.0 0.0 0.0 0.0 0.0 0.0 0.0 0.0   
1951-05-07T09:00:00+00:00 0.0 0.0 0.0 0.0 0.0 0.0 0.0 0.0 0.0 0.0 0.0 0.0 0.0 0.0 0.0 0.0 0.0 0.0 0.0 0.0 0.0   
1951-05-07T12:00:00+00:00 0.0 0.0 0.0 0.0 0.0 0.0 0.0 0.0 0.0 0.0 0.0 0.0 0.0 0.0 0.0 0.0 0.0 0.0 0.0 0.0 0.0   
1951-05-07T15:00:00+00:00 0.0 0.0 0.0 0.0 0.0 0.0 0.0 0.0 0.0 0.0 0.0 0.0 0.0 0.0 0.0 0.0 0.0 0.0 0.0 0.0 0.0   
1951-05-07T18:00:00+00:00 0.0 0.0 0.0 0.0 0.0 0.0 0.0 0.0 0.0 0.0 0.0 0.0 0.0 0.0 0.0 0.0 0.0 0.0 0.0 0.0 0.0   
1951-05-07T21:00:00+00:00 0.0 0.0 0.0 0.0 0.0 0.0 0.0 0.0 0.0 0.0 0.0 0.0 0.0 0.0 0.0 0.0 0.0 0.0 0.0 0.0 0.0   
1951-05-08T00:00:00+00:00 0.0 0.0 0.0 0.0 0.0 0.0 0.0 0.0 0.0 0.0 0.0 0.0 0.0 0.0 0.0 0.0 0.0 0.0 0.0 0.0 0.0   
1951-05-08T03:00:00+00:00 0.3 0.3 0.4 0.1 0.5 0.7 0.6 0.9 0.0 0.3 0.4 0.1 0.2 0.4 0.6 0.0 1.3 0.9 1.0 1.1 0.2   
1951-05-08T06:00:00+00:00 0.0 0.0 0.0 0.3 0.1 0.2 0.1 0.8 0.0 0.0 0.5 0.2 0.0 0.2 0.5 0.0 1.1 0.8 0.9 1.0 0.3   
1951-05-08T09:00:00+00:00 0.0 0.0 0.0 0.0 0.1 0.1 0.1 0.0 0.0 0.0 0.0 0.0 0.0 0.1 0.0 0.0 0.0 0.0 0.0 0.0 0.1   
1951-05-08T12:00:00+00:00 0.8 0.8 1.2 0.0 0.4 0.7 0.6 1.2 0.1 0.5 0.4 0.1 0.2 0.2 0.8 0.1 1.9 1.3 1.3 1.6 0.0   
1951-05-08T15:00:00+00:00 4.2 4.0 7.8 0.4 2.1 3.0 2.4 4.9 1.5 3.2 1.8 1.6 1.0 3.5 3.2 2.0 7.7 5.4 5.4 5.6 0.2   
1951-05-08T18:00:00+00:00 2.6 2.5 4.1 0.9 1.4 2.0 1.6 3.4 1.8 2.2 1.9 1.5 0.7 2.6 2.3 2.3 3.3 2.3 3.8 3.6 0.8   
1951-05-08T21:00:00+00:00 4.4 4.1 4.0 2.8 3.1 4.9 3.9 5.3 3.1 3.7 3.1 2.2 1.5 2.5 3.5 4.0 4.1 2.9 5.8 5.8 1.9   
1951-05-09T00:00:00+00:00 7.4 7.1 7.4 4.0 5.1 7.7 6.2 10.0  5.6 6.7 5.8 4.3 2.6 4.0 6.6 7.2 8.0 5.7 11.1  9.9 2.8   
1951-05-09T03:00:00+00:00 12.4  14.8  12.8  6.0 10.4  9.8 5.4 18.7  7.1 8.0 12.5  5.3 2.0 5.3 11.3  11.3  20.1  11.3  16.9  19.4  5.2   
1951-05-09T06:00:00+00:00 13.9  16.6  15.0  5.3 10.2  9.8 5.4 16.2  6.4 7.9 9.9 5.1 2.0 5.1 9.8 10.1  22.1  12.4  14.7  19.0  4.5   
1951-05-09T09:00:00+00:00 18.1  21.7  19.7  7.8 16.0  14.4  7.9 20.2  9.3 11.4  11.8  7.6 3.0 8.3 12.2  14.8  19.4  10.9  18.3  20.6  6.8   
1951-05-09T12:00:00+00:00 20.0  24.0  23.5  9.8 18.2  16.7  9.2 19.5  10.1  11.8  11.5  7.6 3.5 12.1  11.7  15.9  18.8  10.6  17.6  21.2  9.3   
1951-05-09T15:00:00+00:00 15.9  19.1  22.7  6.2 13.4  11.7  6.4 11.6  5.3 7.2 5.8 3.2 2.5 12.7  7.0 8.3 14.7  8.2 10.5  16.0  6.4   
1951-05-09T18:00:00+00:00 34.7  41.5  47.4  5.9 23.8  19.6  10.7  34.9  7.8 14.6  17.8  5.9 4.5 19.3  21.0  12.3  58.4  32.8  31.6  46.8  5.6   
1951-05-09T21:00:00+00:00 15.6  18.7  15.5  11.6  13.4  14.3  7.8 24.8  13.3  12.8  17.9  12.7  2.6 6.2 14.9  21.1  23.6  13.3  22.4  22.8  8.7   
1951-05-10T00:00:00+00:00 3.7 4.4 3.7 3.3 3.3 3.5 1.9 5.4 3.3 3.0 4.1 3.4 0.6 1.8 3.3 5.2 4.8 2.7 4.9 5.0 2.2   
1951-05-10T03:00:00+00:00 1.2 1.0 0.8 0.9 0.7 1.1 1.4 1.3 0.8 0.6 1.0 1.7 0.5 0.6 0.5 1.5 1.0 0.8 1.5 1.2 0.3   
1951-05-10T06:00:00+00:00 0.7 0.6 0.4 1.0 0.4 0.9 1.1 0.7 0.8 0.5 0.7 1.6 0.3 0.6 0.3 1.5 0.2 0.2 0.8 0.5 0.4   
1951-05-10T09:00:00+00:00 0.9 0.8 0.9 0.1 0.3 0.5 0.6 0.5 0.1 0.2 0.2 0.2 0.3 0.3 0.2 0.3 1.1 0.9 0.6 0.8 0.1   
1951-05-10T12:00:00+00:00 0.9 0.8 1.4 0.1 0.3 0.4 0.5 0.8 0.3 0.3 0.4 0.4 0.3 0.8 0.3 0.5 0.9 0.8 0.9 0.8 0.1   
1951-05-10T15:00:00+00:00 2.0 1.7 3.5 0.2 0.7 1.0 1.2 1.0 0.3 0.5 0.3 0.4 0.5 1.5 0.4 0.5 2.1 1.8 1.2 1.7 0.1   
1951-05-10T18:00:00+00:00 1.9 1.6 2.6 0.1 0.5 0.7 0.9 0.9 0.1 0.4 0.3 0.2 0.4 0.7 0.3 0.3 2.5 2.1 1.1 1.9 0.1   
1951-05-10T21:00:00+00:00 0.3 0.3 0.3 0.0 0.0 0.0 0.1 0.1 0.0 0.0 0.1 0.1 0.0 0.0 0.0 0.1 0.9 0.8 0.1 0.3 0.0   
1951-05-11T00:00:00+00:00 0.0 0.0 0.0 0.0 0.0 0.0 0.0 0.0 0.0 0.0 0.0 0.0 0.0 0.0 0.0 0.0 0.0 0.0 0.0 0.0 0.0   
1951-05-11T03:00:00+00:00 0.0 0.0 0.0 0.0 0.0 0.0 0.0 0.0 0.0 0.0 0.0 0.0 0.0 0.0 0.0 0.0 0.0 0.0 0.0 0.0 0.0   
1951-05-11T06:00:00+00:00 0.0 0.0 0.0 0.0 0.0 0.0 0.0 0.0 0.0 0.0 0.0 0.0 0.0 0.0 0.0 0.0 0.0 0.0 0.0 0.0 0.0   
1951-05-11T09:00:00+00:00 0.0 0.0 0.0 0.0 0.0 0.0 0.0 0.0 0.0 0.0 0.0 0.0 0.0 0.0 0.0 0.0 0.0 0.0 0.0 0.0 0.0   
1951-05-11T12:00:00+00:00 0.0 0.0 0.0 0.0 0.0 0.0 0.0 0.0 0.0 0.0 0.0 0.0 0.0 0.0 0.0 0.0 0.0 0.0 0.0 0.0 0.0   
1951-05-11T15:00:00+00:00 0.1 0.2 0.1 0.0 0.2 0.1 0.3 0.0 0.0 0.0 0.0 0.0 0.2 0.0 0.0 0.0 0.0 0.0 0.1 0.0 0.0   
1951-05-11T18:00:00+00:00 0.2 0.2 0.2 0.0 0.3 0.2 0.4 0.0 0.0 0.0 0.0 0.0 0.3 0.1 0.0 0.0 0.0 0.0 0.2 0.0 0.1   
1951-05-11T21:00:00+00:00 0.1 0.1 0.0 0.0 0.1 0.1 0.3 0.0 0.0 0.0 0.0 0.0 0.1 0.0 0.0 0.0 0.0 0.0 0.1 0.0 0.1   
1951-05-12T00:00:00+00:00 0.2 0.3 0.1 0.0 0.5 0.3 0.9 0.0 0.0 0.0 0.0 0.0 0.5 0.1 0.0 0.0 0.0 0.0 0.3 0.0 0.2   
1951-05-12T03:00:00+00:00 0.5 0.5 0.0 1.3 0.9 1.1 1.0 0.6 0.8 0.4 0.7 0.6 0.5 0.4 0.2 1.3 0.0 0.0 0.7 0.4 1.2   
1951-05-12T06:00:00+00:00 0.5 0.5 0.0 2.0 0.9 1.2 1.2 0.7 1.1 0.5 1.0 1.1 0.5 0.4 0.3 1.7 0.0 0.0 0.8 0.4 1.6   
1951-05-12T09:00:00+00:00 0.6 0.6 0.0 4.1 1.2 2.0 1.9 1.0 1.9 0.8 1.5 2.3 0.7 0.5 0.4 2.9 0.0 0.0 1.1 0.6 3.2   
1951-05-12T12:00:00+00:00 0.8 0.7 0.0 4.8 1.4 2.6 2.5 1.3 2.4 1.1 2.0 2.5 0.8 0.6 0.5 3.7 0.1 0.0 1.5 0.8 4.0   
1951-05-12T15:00:00+00:00 0.8 0.7 0.0 3.2 1.6 2.2 2.1 1.3 1.8 0.9 1.6 1.4 0.9 1.0 0.5 2.7 0.1 0.0 1.5 0.8 3.3   
1951-05-12T18:00:00+00:00 0.3 0.3 0.0 0.8 0.5 0.5 0.5 0.4 0.3 0.2 0.3 0.3 0.3 0.4 0.1 0.5 0.0 0.0 0.4 0.3 0.8   
1951-05-12T21:00:00+00:00 0.2 0.2 0.0 0.6 0.2 0.3 0.3 0.3 0.2 0.2 0.3 0.3 0.1 0.0 0.1 0.4 0.0 0.0 0.4 0.2 0.5   
1951-05-13T00:00:00+00:00 0.1 0.0 0.0 0.2 0.1 0.1 0.1 0.1 0.0 0.0 0.0 0.1 0.0 0.0 0.0 0.0 0.0 0.0 0.1 0.0 0.2   
1951-05-13T03:00:00+00:00 0.1 0.1 0.2 0.0 0.1 0.1 0.1 0.2 0.0 0.1 0.0 0.0 0.1 0.0 0.1 0.0 0.3 0.2 0.2 0.2 0.0   
1951-05-13T06:00:00+00:00 0.0 0.0 0.0 0.0 0.0 0.0 0.0 0.1 0.0 0.0 0.0 0.0 0.0 0.0 0.0 0.0 0.1 0.1 0.1 0.1 0.0   
1951-05-13T09:00:00+00:00 0.0 0.0 0.0 0.0 0.0 0.0 0.0 0.1 0.0 0.0 0.0 0.0 0.0 0.0 0.1 0.0 0.2 0.1 0.1 0.1 0.0   
1951-05-13T12:00:00+00:00 1.2 1.0 2.7 0.0 0.6 0.7 1.0 2.4 0.0 0.9 0.7 0.1 0.5 1.3 1.6 0.0 2.4 1.9 2.8 1.8 0.0   
1951-05-13T15:00:00+00:00 5.2 4.2 8.1 0.0 1.5 2.3 3.1 4.6 0.0 1.6 0.8 0.1 1.3 1.2 3.1 0.0 10.5  8.3 5.3 8.2 0.0   
1951-05-13T18:00:00+00:00 2.1 1.7 3.4 0.0 0.7 1.0 1.4 1.8 0.0 0.7 0.3 0.0 0.5 0.5 1.2 0.0 4.2 3.3 2.1 3.2 0.0   
1951-05-13T21:00:00+00:00 0.0 0.0 0.0 0.0 0.0 0.0 0.0 0.0 0.0 0.0 0.0 0.0 0.0 0.0 0.0 0.0 0.0 0.0 0.0 0.0 0.0   
1951-05-14T00:00:00+00:00 0.0 0.0 0.0 0.0 0.0 0.0 0.0 0.0 0.0 0.0 0.0 0.0 0.0 0.0 0.0 0.0 0.0 0.0 0.0 0.0 0.0   
1951-05-14T03:00:00+00:00 0.0 0.0 0.0 0.0 0.0 0.0 0.0 0.0 0.0 0.0 0.0 0.0 0.0 0.0 0.0 0.0 0.0 0.0 0.0 0.0 0.0   
1951-05-14T06:00:00+00:00 0.0 0.0 0.0 0.0 0.0 0.0 0.0 0.0 0.0 0.0 0.0 0.0 0.0 0.0 0.0 0.0 0.0 0.0 0.0 0.0 0.0   
1951-05-14T09:00:00+00:00 0.0 0.0 0.0 0.0 0.0 0.0 0.0 0.0 0.0 0.0 0.0 0.0 0.0 0.0 0.0 0.0 0.0 0.0 0.0 0.0 0.0   
1951-05-14T12:00:00+00:00 0.8 0.7 0.0 0.7 0.6 0.8 1.3 0.5 0.4 0.1 0.6 0.1 0.6 0.0 0.2 1.0 0.1 0.1 0.9 0.6 0.6   
1951-05-14T15:00:00+00:00 0.4 0.4 0.0 0.3 0.3 0.4 0.7 0.2 0.2 0.0 0.3 0.1 0.3 0.0 0.1 0.4 0.1 0.1 0.4 0.3 0.7   
1951-05-14T18:00:00+00:00 0.6 0.6 0.0 0.5 0.4 0.6 0.9 0.3 0.2 0.1 0.4 0.1 0.3 0.0 0.1 0.5 0.2 0.1 0.5 0.6 0.8   
1951-05-14T21:00:00+00:00 0.6 0.5 0.0 0.6 0.5 0.8 1.2 0.3 0.2 0.1 0.3 0.1 0.5 0.0 0.1 0.6 0.1 0.0 0.5 0.4 0.9   
1951-05-15T00:00:00+00:00 0.6 0.5 0.0 0.7 0.5 0.8 1.3 0.3 0.3 0.1 0.4 0.1 0.5 0.0 0.1 0.8 0.0 0.0 0.6 0.4 0.9   
1951-05-15T03:00:00+00:00 0.6 0.5 0.1 0.6 0.5 0.6 1.3 0.2 0.2 0.0 0.2 0.1 0.6 0.5 0.0 0.3 0.0 0.0 0.5 0.1 0.8   
1951-05-15T06:00:00+00:00 0.4 0.3 0.1 0.3 0.3 0.3 0.7 0.1 0.1 0.0 0.1 0.1 0.4 0.3 0.0 0.1 0.0 0.0 0.3 0.1 0.4   
1951-05-15T09:00:00+00:00 0.2 0.1 0.0 0.2 0.1 0.1 0.3 0.1 0.1 0.0 0.1 0.1 0.1 0.0 0.0 0.1 0.0 0.0 0.3 0.0 0.1   
1951-05-15T12:00:00+00:00 0.6 0.5 0.4 0.2 0.4 0.2 0.5 0.2 0.1 0.0 0.1 0.1 0.5 1.9 0.0 0.1 0.0 0.0 0.4 0.1 0.3   
1951-05-15T15:00:00+00:00 0.4 0.3 0.2 0.2 0.4 0.3 0.7 0.1 0.1 0.0 0.1 0.0 0.4 1.4 0.0 0.1 0.0 0.0 0.2 0.1 0.6   
1951-05-15T18:00:00+00:00 0.1 0.1 0.0 0.1 0.1 0.1 0.1 0.0 0.0 0.0 0.0 0.0 0.1 0.1 0.0 0.0 0.0 0.0 0.0 0.0 0.1   
1951-05-15T21:00:00+00:00 0.0 0.0 0.0 0.0 0.0 0.0 0.0 0.0 0.0 0.0 0.0 0.0 0.0 0.0 0.0 0.0 0.0 0.0 0.0 0.0 0.0   
1951-05-16T00:00:00+00:00 0.0 0.0 0.0 0.0 0.0 0.0 0.0 0.0 0.0 0.0 0.0 0.0 0.0 0.0 0.0 0.0 0.0 0.0 0.0 0.0 0.0   
1951-05-16T03:00:00+00:00 0.0 0.0 0.0 0.0 0.0 0.0 0.0 0.0 0.0 0.0 0.0 0.0 0.0 0.0 0.0 0.0 0.0 0.0 0.0 0.0 0.0   
1951-05-16T06:00:00+00:00 0.0 0.0 0.0 0.0 0.0 0.0 0.0 0.0 0.0 0.0 0.0 0.0 0.0 0.0 0.0 0.0 0.0 0.0 0.0 0.0 0.0   
1951-05-16T09:00:00+00:00 0.0 0.0 0.0 0.0 0.0 0.0 0.0 0.0 0.0 0.0 0.0 0.0 0.0 0.0 0.0 0.0 0.0 0.0 0.0 0.0 0.0   
1951-05-16T12:00:00+00:00 0.0 0.0 0.0 0.0 0.0 0.0 0.0 0.0 0.0 0.0 0.0 0.0 0.0 0.0 0.0 0.0 0.0 0.0 0.0 0.0 0.0   
1951-05-16T15:00:00+00:00 0.0 0.0 0.0 0.0 0.0 0.0 0.1 0.0 0.0 0.0 0.0 0.0 0.0 0.0 0.0 0.0 0.2 0.1 0.0 0.0 0.0   
1951-05-16T18:00:00+00:00 0.0 0.0 0.0 0.0 0.0 0.0 0.3 0.0 0.0 0.0 0.0 0.0 0.0 0.0 0.0 0.0 0.3 0.2 0.0 0.0 0.0   
1951-05-16T21:00:00+00:00 0.0 0.0 0.0 0.0 0.0 0.0 0.0 0.0 0.0 0.0 0.0 0.0 0.0 0.0 0.0 0.0 0.0 0.0 0.0 0.0 0.0   
1951-05-17T00:00:00+00:00 0.0 0.0 0.0 0.0 0.0 0.0 0.2 0.0 0.0 0.0 0.0 0.0 0.0 0.0 0.0 0.0 0.0 0.0 0.0 0.0 0.0   
1951-05-17T03:00:00+00:00 0.0 0.0 0.0 0.1 0.0 0.1 0.1 0.0 0.0 0.0 0.0 0.0 0.0 0.0 0.0 0.0 0.0 0.0 0.0 0.0 0.2   
1951-05-17T06:00:00+00:00 0.0 0.0 0.0 0.0 0.0 0.0 0.1 0.0 0.0 0.0 0.0 0.0 0.0 0.0 0.0 0.0 0.0 0.0 0.0 0.0 0.1   
1951-05-17T09:00:00+00:00 0.0 0.0 0.0 0.2 0.1 0.2 0.4 0.0 0.0 0.0 0.0 0.0 0.2 0.2 0.0 0.1 0.0 0.0 0.0 0.0 0.5   
1951-05-17T12:00:00+00:00 0.1 0.1 0.0 0.2 0.3 0.3 0.6 0.0 0.1 0.0 0.0 0.2 0.4 1.5 0.0 0.1 0.0 0.0 0.0 0.0 0.8   
1951-05-17T15:00:00+00:00 0.1 0.1 0.0 0.3 0.3 0.3 0.7 0.0 0.1 0.0 0.0 0.1 0.4 1.3 0.0 0.1 0.0 0.0 0.0 0.0 0.8   
1951-05-17T18:00:00+00:00 0.0 0.0 0.0 0.3 0.1 0.3 0.5 0.0 0.1 0.0 0.0 0.1 0.2 0.3 0.0 0.2 0.0 0.0 0.0 0.0 0.7   
1951-05-17T21:00:00+00:00 0.1 0.0 0.0 0.2 0.2 0.3 0.6 0.0 0.1 0.0 0.0 0.0 0.3 0.2 0.0 0.1 0.0 0.0 0.0 0.0 0.9   
1951-05-18T00:00:00+00:00 0.1 0.1 0.0 0.4 0.4 0.6 1.2 0.0 0.1 0.0 0.0 0.1 0.5 0.3 0.0 0.2 0.0 0.0 0.0 0.0 1.4   
1951-05-18T03:00:00+00:00 0.4 0.3 0.0 0.4 0.7 0.9 1.2 0.2 0.2 0.1 0.2 0.0 0.6 0.2 0.1 0.4 0.0 0.0 0.3 0.2 0.9   
1951-05-18T06:00:00+00:00 0.2 0.2 0.0 0.4 0.4 0.6 0.7 0.1 0.2 0.1 0.2 0.0 0.4 0.0 0.0 0.3 0.0 0.0 0.2 0.2 0.6   
1951-05-18T09:00:00+00:00 0.3 0.3 0.0 0.4 0.5 0.6 0.8 0.2 0.1 0.1 0.2 0.0 0.5 0.2 0.1 0.3 0.0 0.0 0.3 0.2 0.5   
1951-05-18T12:00:00+00:00 0.5 0.5 0.0 0.3 0.7 0.6 0.8 0.2 0.2 0.1 0.3 0.1 0.6 0.5 0.1 0.3 0.0 0.0 0.4 0.3 0.4   
1951-05-18T15:00:00+00:00 0.3 0.3 0.0 0.3 0.5 0.5 0.6 0.2 0.1 0.1 0.2 0.1 0.4 0.3 0.1 0.3 0.0 0.0 0.3 0.2 0.4   
1951-05-18T18:00:00+00:00 0.1 0.1 0.0 0.2 0.3 0.3 0.4 0.1 0.1 0.0 0.1 0.0 0.3 0.2 0.0 0.1 0.0 0.0 0.1 0.1 0.4   
1951-05-18T21:00:00+00:00 0.2 0.2 0.0 0.3 0.4 0.5 0.6 0.1 0.1 0.0 0.1 0.0 0.3 0.1 0.0 0.2 0.0 0.0 0.2 0.1 0.6   
1951-05-19T00:00:00+00:00 0.6 0.5 0.0 1.3 1.3 1.7 2.3 0.3 0.4 0.1 0.5 0.2 1.1 0.6 0.1 0.9 0.0 0.0 0.6 0.3 2.2   
1951-05-19T03:00:00+00:00 1.4 1.1 0.0 5.4 2.3 5.0 4.5 1.2 3.6 1.5 2.0 4.4 1.7 3.2 0.5 4.3 0.0 0.0 1.3 1.1 5.3   
1951-05-19T06:00:00+00:00 1.3 1.0 0.0 6.1 2.3 5.2 4.6 1.3 3.9 1.6 2.2 5.3 1.7 2.8 0.6 4.7 0.0 0.0 1.4 1.1 5.6   
1951-05-19T09:00:00+00:00 1.0 0.7 0.0 5.4 1.7 4.2 3.8 0.9 3.2 1.3 1.7 4.5 1.3 2.0 0.4 3.9 0.0 0.0 1.0 0.8 4.9   
1951-05-19T12:00:00+00:00 1.0 0.8 0.0 3.0 1.4 3.0 2.7 0.8 1.9 0.9 1.2 2.4 1.1 1.8 0.4 2.3 0.0 0.0 0.9 0.9 3.3   
1951-05-19T15:00:00+00:00 0.5 0.4 0.0 1.1 0.5 1.1 1.0 0.4 0.6 0.3 0.5 0.9 0.4 1.5 0.2 0.7 0.0 0.0 0.4 0.6 1.3   
1951-05-19T18:00:00+00:00 0.1 0.1 0.0 0.1 0.1 0.2 0.1 0.0 0.1 0.0 0.1 0.1 0.1 0.4 0.0 0.1 0.0 0.0 0.0 0.1 0.2   
1951-05-19T21:00:00+00:00 0.0 0.0 0.0 0.0 0.0 0.0 0.0 0.0 0.0 0.0 0.0 0.0 0.0 0.0 0.0 0.0 0.0 0.0 0.0 0.0 0.0   
1951-05-20T00:00:00+00:00 0.0 0.0 0.0 0.0 0.0 0.0 0.0 0.0 0.0 0.0 0.0 0.0 0.0 0.0 0.0 0.0 0.0 0.0 0.0 0.0 0.0   
1951-05-20T03:00:00+00:00 0.0 0.0 0.0 0.0 0.0 0.0 0.0 0.0 0.0 0.0 0.0 0.0 0.0 0.0 0.0 0.0 0.0 0.0 0.0 0.0 0.0   
1951-05-20T06:00:00+00:00 0.0 0.0 0.0 0.0 0.0 0.0 0.0 0.0 0.0 0.0 0.0 0.0 0.0 0.0 0.0 0.0 0.0 0.0 0.0 0.0 0.0   
1951-05-20T09:00:00+00:00 0.0 0.0 0.0 0.0 0.0 0.0 0.0 0.0 0.0 0.0 0.0 0.0 0.0 0.0 0.0 0.0 0.1 0.0 0.0 0.1 0.0   
1951-05-20T12:00:00+00:00 0.2 0.1 0.4 0.0 0.0 0.0 0.2 0.0 0.0 0.0 0.0 0.0 0.1 0.0 0.0 0.0 0.4 0.3 0.2 0.4 0.0   
1951-05-20T15:00:00+00:00 0.1 0.1 0.4 0.0 0.0 0.0 0.1 0.0 0.0 0.0 0.0 0.0 0.1 0.0 0.0 0.0 0.2 0.2 0.1 0.2 0.0   
1951-05-20T18:00:00+00:00 0.2 0.1 0.5 0.0 0.0 0.0 0.3 0.0 0.0 0.0 0.0 0.0 0.1 0.0 0.0 0.0 0.3 0.3 0.2 0.4 0.0   
1951-05-20T21:00:00+00:00 0.0 0.0 0.0 0.0 0.0 0.0 0.0 0.0 0.0 0.0 0.0 0.0 0.0 0.0 0.0 0.0 0.0 0.0 0.0 0.0 0.0   
1951-05-21T00:00:00+00:00 0.0 0.0 0.0 0.0 0.0 0.0 0.0 0.0 0.0 0.0 0.0 0.0 0.0 0.0 0.0 0.0 0.0 0.0 0.0 0.0 0.0   
1951-05-21T03:00:00+00:00 0.0 0.0 0.0 0.0 0.0 0.0 0.0 0.0 0.0 0.0 0.0 0.0 0.0 0.0 0.0 0.0 0.0 0.0 0.0 0.0 0.0   
1951-05-21T06:00:00+00:00 0.0 0.0 0.0 0.0 0.0 0.0 0.0 0.0 0.0 0.0 0.0 0.0 0.0 0.0 0.0 0.0 0.0 0.0 0.0 0.0 0.0   
1951-05-21T09:00:00+00:00 0.0 0.0 0.0 0.0 0.0 0.0 0.0 0.0 0.0 0.0 0.0 0.0 0.0 0.0 0.0 0.0 0.0 0.0 0.0 0.0 0.0   
1951-05-21T12:00:00+00:00 0.0 0.0 0.0 0.0 0.0 0.0 0.0 0.0 0.0 0.0 0.0 0.0 0.0 0.0 0.0 0.0 0.0 0.0 0.0 0.0 0.0   
1951-05-21T15:00:00+00:00 0.0 0.0 0.0 0.0 0.0 0.0 0.0 0.0 0.0 0.0 0.0 0.0 0.0 0.0 0.0 0.0 0.0 0.0 0.0 0.0 0.0   
1951-05-21T18:00:00+00:00 0.0 0.0 0.0 0.0 0.0 0.0 0.0 0.0 0.0 0.0 0.0 0.0 0.0 0.0 0.0 0.0 0.0 0.0 0.0 0.0 0.0   
1951-05-21T21:00:00+00:00 0.0 0.0 0.0 0.0 0.0 0.0 0.0 0.0 0.0 0.0 0.0 0.0 0.0 0.0 0.0 0.0 0.0 0.0 0.0 0.0 0.0   
1951-05-22T00:00:00+00:00 0.0 0.0 0.0 0.0 0.0 0.0 0.0 0.0 0.0 0.0 0.0 0.0 0.0 0.0 0.0 0.0 0.0 0.0 0.0 0.0 0.0   
1951-05-22T03:00:00+00:00 3.1 3.3 1.2 2.9 2.9 3.8 3.7 2.7 1.7 1.8 2.0 1.5 1.5 1.8 2.3 3.0 1.4 1.4 2.5 3.1 2.9   
1951-05-22T06:00:00+00:00 4.6 5.0 2.4 3.7 4.2 4.7 4.6 4.1 2.5 2.6 3.0 2.5 2.1 3.5 3.5 4.4 1.9 2.0 3.8 4.2 3.5   
1951-05-22T09:00:00+00:00 6.5 7.0 4.7 3.9 5.3 5.6 5.5 5.9 2.9 3.3 4.0 2.8 2.7 6.1 4.9 5.1 4.3 4.4 5.5 6.5 3.7   
1951-05-22T12:00:00+00:00 11.1  11.9  8.7 6.5 8.7 9.8 9.7 10.8  4.8 5.7 7.0 5.0 4.4 10.5  9.0 8.4 10.1  10.3  10.0  12.2  6.9   
1951-05-22T15:00:00+00:00 9.4 10.2  5.9 8.6 7.7 10.2  10.0  11.4  5.6 6.2 7.8 6.9 3.9 5.4 9.5 9.8 10.8  11.0  10.5  12.0  7.5   
1951-05-22T18:00:00+00:00 3.0 3.2 2.1 1.6 2.2 2.5 2.4 3.1 1.0 1.4 1.8 1.2 1.1 1.6 2.6 1.8 4.1 4.1 2.8 3.8 1.6   
1951-05-22T21:00:00+00:00 0.1 0.1 0.0 0.2 0.1 0.1 0.1 0.2 0.1 0.1 0.2 0.2 0.1 0.0 0.2 0.2 0.1 0.1 0.2 0.2 0.1   
1951-05-23T00:00:00+00:00 0.0 0.0 0.0 0.1 0.0 0.0 0.0 0.0 0.0 0.0 0.0 0.0 0.0 0.0 0.0 0.0 0.0 0.0 0.0 0.0 0.2   
1951-05-23T03:00:00+00:00 0.0 0.0 0.0 0.0 0.0 0.0 0.0 0.0 0.0 0.0 0.0 0.0 0.0 0.0 0.0 0.0 0.0 0.0 0.0 0.0 0.0   
1951-05-23T06:00:00+00:00 0.0 0.0 0.0 0.0 0.0 0.0 0.0 0.0 0.0 0.0 0.0 0.0 0.0 0.0 0.0 0.0 0.0 0.0 0.0 0.0 0.0   
1951-05-23T09:00:00+00:00 0.0 0.0 0.0 0.0 0.0 0.0 0.0 0.0 0.0 0.0 0.0 0.0 0.0 0.0 0.0 0.0 0.0 0.0 0.0 0.0 0.0   
1951-05-23T12:00:00+00:00 0.0 0.0 0.0 0.0 0.0 0.0 0.0 0.0 0.0 0.0 0.0 0.0 0.0 0.0 0.0 0.0 0.0 0.0 0.0 0.0 0.0   
1951-05-23T15:00:00+00:00 0.0 0.0 0.0 0.0 0.0 0.0 0.0 0.0 0.0 0.0 0.0 0.0 0.0 0.0 0.0 0.0 0.0 0.0 0.0 0.0 0.0   
1951-05-23T18:00:00+00:00 0.0 0.0 0.0 0.0 0.0 0.0 0.0 0.0 0.0 0.0 0.0 0.0 0.0 0.0 0.0 0.0 0.0 0.0 0.0 0.0 0.0   
1951-05-23T21:00:00+00:00 0.0 0.0 0.0 0.0 0.0 0.0 0.0 0.0 0.0 0.0 0.0 0.0 0.0 0.0 0.0 0.0 0.0 0.0 0.0 0.0 0.0   
1951-05-24T00:00:00+00:00 0.0 0.0 0.0 0.0 0.0 0.0 0.0 0.0 0.0 0.0 0.0 0.0 0.0 0.0 0.0 0.0 0.0 0.0 0.0 0.0 0.0   
1951-05-24T03:00:00+00:00 0.0 0.0 0.0 0.0 0.0 0.0 0.0 0.0 0.0 0.0 0.0 0.0 0.0 0.0 0.0 0.0 0.0 0.0 0.0 0.0 0.0   
1951-05-24T06:00:00+00:00 0.0 0.0 0.0 0.0 0.0 0.0 0.0 0.0 0.0 0.0 0.0 0.0 0.0 0.0 0.0 0.0 0.0 0.0 0.0 0.0 0.2   
1951-05-24T09:00:00+00:00 0.0 0.0 0.0 0.0 0.0 0.0 0.0 0.0 0.0 0.0 0.0 0.0 0.0 0.0 0.0 0.0 0.0 0.0 0.0 0.0 0.0   
1951-05-24T12:00:00+00:00 0.0 0.0 0.0 0.0 0.0 0.0 0.0 0.0 0.0 0.0 0.0 0.0 0.1 0.2 0.0 0.0 0.0 0.0 0.0 0.0 0.2   
1951-05-24T15:00:00+00:00 0.0 0.0 0.0 0.2 0.0 0.0 0.2 0.0 0.0 0.0 0.0 0.0 0.2 0.4 0.0 0.0 0.0 0.0 0.0 0.0 1.0   
1951-05-24T18:00:00+00:00 0.0 0.0 0.0 0.1 0.0 0.0 0.1 0.0 0.0 0.0 0.0 0.0 0.2 0.4 0.0 0.0 0.0 0.0 0.0 0.0 0.6   
1951-05-24T21:00:00+00:00 0.0 0.0 0.0 0.0 0.0 0.0 0.0 0.0 0.0 0.0 0.0 0.0 0.0 0.1 0.0 0.0 0.0 0.0 0.0 0.0 0.3   
1951-05-25T00:00:00+00:00 0.0 0.0 0.0 0.2 0.0 0.0 0.2 0.0 0.0 0.0 0.0 0.0 0.2 0.2 0.0 0.0 0.0 0.0 0.0 0.0 0.8   
1951-05-25T03:00:00+00:00 0.1 0.1 0.0 0.4 0.1 0.3 0.6 0.1 0.1 0.0 0.2 0.0 0.4 0.1 0.0 0.2 0.0 0.0 0.2 0.2 1.2   
1951-05-25T06:00:00+00:00 0.1 0.0 0.0 0.2 0.0 0.1 0.3 0.0 0.0 0.0 0.1 0.0 0.1 0.0 0.0 0.1 0.0 0.0 0.1 0.1 0.5   
1951-05-25T09:00:00+00:00 0.1 0.1 0.0 0.2 0.1 0.2 0.4 0.1 0.1 0.0 0.1 0.0 0.2 0.0 0.0 0.1 0.0 0.0 0.1 0.1 1.0   
1951-05-25T12:00:00+00:00 0.0 0.0 0.0 0.2 0.0 0.1 0.3 0.0 0.0 0.0 0.1 0.0 0.1 0.0 0.0 0.1 0.0 0.0 0.1 0.1 0.7   
1951-05-25T15:00:00+00:00 0.1 0.1 0.0 0.4 0.1 0.4 0.8 0.1 0.1 0.0 0.2 0.0 0.4 0.1 0.0 0.2 0.0 0.0 0.2 0.2 2.1   
1951-05-25T18:00:00+00:00 0.1 0.1 0.0 0.4 0.1 0.4 0.7 0.1 0.1 0.0 0.2 0.0 0.4 0.1 0.0 0.2 0.0 0.0 0.2 0.2 1.5   
1951-05-25T21:00:00+00:00 0.0 0.0 0.0 0.0 0.0 0.0 0.1 0.0 0.0 0.0 0.1 0.0 0.1 0.0 0.0 0.0 0.0 0.0 0.1 0.1 0.1   
1951-05-26T00:00:00+00:00 0.0 0.0 0.0 0.0 0.0 0.0 0.1 0.1 0.0 0.0 0.1 0.0 0.0 0.0 0.0 0.0 0.0 0.0 0.1 0.1 0.1   
1951-05-26T03:00:00+00:00 0.0 0.0 0.0 0.1 0.0 0.0 0.0 0.3 0.2 0.1 0.3 0.3 0.0 0.0 0.2 0.2 0.1 0.1 0.3 0.2 0.0   
1951-05-26T06:00:00+00:00 0.4 0.4 0.2 0.7 0.4 0.5 0.6 1.4 1.1 0.7 1.4 1.2 0.2 0.2 1.3 1.4 0.5 0.5 1.4 0.9 0.3   
1951-05-26T09:00:00+00:00 1.3 1.2 0.4 2.6 1.5 2.4 2.6 2.8 2.8 1.9 2.8 3.0 0.8 0.7 2.6 3.8 0.8 0.8 2.8 2.0 1.8   
1951-05-26T12:00:00+00:00 2.6 2.4 0.8 4.3 3.7 4.9 5.2 3.5 3.9 2.8 3.5 3.7 2.0 4.0 3.2 5.3 0.7 0.7 3.5 2.9 4.2   
1951-05-26T15:00:00+00:00 12.8  11.5  7.8 15.9  16.1  18.6  19.6  12.5  12.9  10.1  11.3  13.8  8.9 20.6  11.3  17.7  5.2 5.1 12.5  11.7  13.8    
1951-05-26T18:00:00+00:00 3.4 3.1 1.3 6.1 3.8 5.5 5.8 6.7 6.0 4.3 6.5 6.9 2.1 1.7 6.1 8.2 2.3 2.2 6.7 5.2 4.1   
1951-05-26T21:00:00+00:00 0.2 0.2 0.1 1.9 0.3 1.5 1.6 1.8 2.3 1.6 2.0 3.0 0.2 0.8 1.7 3.2 0.3 0.3 1.9 0.5 1.2   
1951-05-27T00:00:00+00:00 0.3 0.3 0.0 0.3 0.3 0.4 0.4 0.5 0.4 0.3 0.4 0.3 0.2 0.0 0.5 0.5 0.1 0.1 0.5 0.4 0.3   
1951-05-27T03:00:00+00:00 0.0 0.0 0.0 0.0 0.0 0.0 0.0 0.0 0.0 0.0 0.0 0.0 0.0 0.0 0.0 0.0 0.0 0.0 0.0 0.0 0.0   
1951-05-27T06:00:00+00:00 0.0 0.0 0.0 0.0 0.0 0.0 0.0 0.0 0.0 0.0 0.0 0.0 0.0 0.0 0.0 0.0 0.0 0.0 0.0 0.0 0.0   
1951-05-27T09:00:00+00:00 0.0 0.0 0.0 0.0 0.0 0.0 0.0 0.0 0.0 0.0 0.0 0.0 0.0 0.0 0.0 0.0 0.0 0.0 0.0 0.0 0.0   
1951-05-27T12:00:00+00:00 1.8 1.4 1.5 0.4 0.2 0.6 1.2 0.7 0.1 0.2 0.7 1.4 1.2 0.4 0.1 0.2 1.3 1.6 1.3 1.7 0.8   
1951-05-27T15:00:00+00:00 1.1 0.9 1.5 0.2 0.1 0.3 0.7 0.3 0.1 0.1 0.3 0.9 0.7 0.7 0.1 0.1 0.9 1.1 0.6 1.0 0.3   
1951-05-27T18:00:00+00:00 0.0 0.0 0.0 0.0 0.0 0.0 0.0 0.1 0.0 0.0 0.2 0.3 0.0 0.1 0.0 0.0 0.2 0.2 0.3 0.1 0.0   
1951-05-27T21:00:00+00:00 0.0 0.0 0.0 0.0 0.0 0.0 0.0 0.0 0.0 0.0 0.0 0.0 0.0 0.0 0.0 0.0 0.0 0.0 0.0 0.0 0.0   
1951-05-28T00:00:00+00:00 0.0 0.0 0.0 0.0 0.0 0.0 0.0 0.0 0.0 0.0 0.0 0.0 0.0 0.0 0.0 0.0 0.0 0.0 0.0 0.0 0.0   
1951-05-28T03:00:00+00:00 0.0 0.0 0.0 0.0 0.0 0.0 0.0 0.0 0.0 0.0 0.0 0.0 0.0 0.0 0.0 0.0 0.0 0.0 0.0 0.0 0.0   
1951-05-28T06:00:00+00:00 0.0 0.0 0.0 0.0 0.0 0.0 0.0 0.0 0.0 0.0 0.0 0.0 0.0 0.0 0.0 0.0 0.0 0.0 0.0 0.0 0.0   
1951-05-28T09:00:00+00:00 0.0 0.0 0.0 0.0 0.0 0.0 0.0 0.0 0.0 0.0 0.0 0.0 0.0 0.0 0.0 0.0 0.0 0.0 0.0 0.0 0.0   
1951-05-28T12:00:00+00:00 0.2 0.1 0.7 0.0 0.0 0.0 0.0 0.0 0.0 0.0 0.0 0.0 0.0 0.0 0.0 0.0 1.6 1.7 0.2 1.0 0.0   
1951-05-28T15:00:00+00:00 0.2 0.1 0.7 0.0 0.0 0.0 0.0 0.0 0.0 0.0 0.0 0.0 0.0 0.0 0.0 0.0 1.8 2.0 0.1 1.0 0.0   
1951-05-28T18:00:00+00:00 0.0 0.0 0.1 0.0 0.0 0.0 0.0 0.0 0.0 0.0 0.0 0.0 0.0 0.0 0.0 0.0 0.6 0.6 0.1 0.3 0.0   
1951-05-28T21:00:00+00:00 0.0 0.0 0.0 0.0 0.0 0.0 0.0 0.0 0.0 0.0 0.0 0.0 0.0 0.0 0.0 0.0 0.0 0.0 0.0 0.0 0.0   
1951-05-29T00:00:00+00:00 0.0 0.0 0.0 0.0 0.0 0.0 0.0 0.0 0.0 0.0 0.0 0.0 0.0 0.0 0.0 0.0 0.0 0.0 0.0 0.0 0.0   
1951-05-29T03:00:00+00:00 0.0 0.0 0.0 0.0 0.0 0.0 0.0 0.0 0.0 0.0 0.0 0.0 0.0 0.0 0.0 0.0 0.0 0.0 0.0 0.0 0.1   
1951-05-29T06:00:00+00:00 0.0 0.0 0.0 0.1 0.0 0.0 0.1 0.0 0.0 0.0 0.0 0.0 0.1 0.0 0.0 0.0 0.0 0.0 0.0 0.0 0.4   
1951-05-29T09:00:00+00:00 0.0 0.0 0.0 0.0 0.0 0.0 0.0 0.0 0.0 0.0 0.0 0.0 0.0 0.0 0.0 0.0 0.0 0.0 0.0 0.0 0.1   
1951-05-29T12:00:00+00:00 0.0 0.0 0.0 0.0 0.0 0.0 0.0 0.0 0.0 0.0 0.0 0.0 0.0 0.0 0.0 0.0 0.0 0.0 0.0 0.0 0.0   
1951-05-29T15:00:00+00:00 0.0 0.0 0.0 0.1 0.0 0.0 0.1 0.0 0.0 0.0 0.0 0.0 0.1 0.0 0.0 0.0 0.0 0.0 0.0 0.0 0.3   
1951-05-29T18:00:00+00:00 0.2 0.0 0.0 0.4 0.0 0.0 0.3 0.0 0.0 0.0 0.0 0.0 0.6 0.0 0.0 0.0 0.0 0.0 0.0 0.1 1.2   
1951-05-29T21:00:00+00:00 0.1 0.0 0.0 0.2 0.0 0.0 0.2 0.0 0.0 0.0 0.0 0.0 0.3 0.0 0.0 0.0 0.0 0.0 0.0 0.1 0.5   
1951-05-30T00:00:00+00:00 0.0 0.0 0.0 0.0 0.0 0.0 0.0 0.0 0.0 0.0 0.0 0.0 0.1 0.0 0.0 0.0 0.0 0.0 0.0 0.0 0.2   
1951-05-30T03:00:00+00:00 0.2 0.2 0.0 0.0 0.2 0.1 0.2 0.2 0.0 0.1 0.1 0.0 0.2 0.0 0.1 0.0 0.1 0.1 0.2 0.4 0.1   
1951-05-30T06:00:00+00:00 1.3 1.0 0.7 0.0 1.0 0.9 1.2 0.8 0.0 0.3 0.4 0.1 1.0 0.8 0.6 0.1 0.8 0.7 0.8 1.8 0.5   
1951-05-30T09:00:00+00:00 0.7 0.6 0.3 0.0 0.5 0.5 0.7 0.6 0.0 0.2 0.4 0.1 0.5 0.2 0.5 0.1 0.7 0.6 0.7 1.3 0.2   
1951-05-30T12:00:00+00:00 0.9 0.7 1.3 0.0 0.6 0.5 0.7 1.0 0.0 0.4 0.3 0.1 0.6 0.6 0.8 0.0 1.4 1.3 1.1 1.5 0.0   
1951-05-30T15:00:00+00:00 3.5 2.9 3.9 0.0 1.4 1.3 1.7 3.0 0.0 0.8 1.0 0.1 1.4 0.8 2.3 0.1 10.0  8.7 3.2 7.7 0.0   
1951-05-30T18:00:00+00:00 2.8 2.4 3.1 0.0 1.2 1.1 1.5 2.8 0.0 0.7 0.9 0.1 1.2 0.6 2.1 0.0 7.4 6.4 2.9 6.5 0.0   
1951-05-30T21:00:00+00:00 0.3 0.3 0.4 0.0 0.1 0.1 0.2 0.2 0.0 0.1 0.0 0.0 0.1 0.1 0.1 0.0 0.6 0.5 0.2 0.5 0.0   
1951-05-31T00:00:00+00:00 1.0 0.8 0.9 0.0 0.1 0.1 0.2 2.1 0.0 0.3 1.3 0.2 0.1 0.0 1.6 0.1 5.9 5.1 2.3 4.5 0.0   
1951-05-31T03:00:00+00:00 2.9 3.8 2.7 0.2 1.1 1.2 1.3 5.9 0.3 0.8 2.9 0.3 0.7 0.7 4.2 0.5 6.4 5.8 5.6 6.9 0.1   
1951-05-31T06:00:00+00:00 12.4  16.4  12.4  3.3 9.6 8.2 8.4 17.2  3.1 4.6 7.8 2.2 6.0 12.5  12.1  4.5 13.9  12.6  16.3  16.9  3.3   
1951-05-31T09:00:00+00:00 18.4  24.3  12.5  16.9  16.5  20.3  20.8  32.9  15.1  13.0  20.5  15.5  10.4  11.8  23.1  21.8  16.4  14.9  31.1  24.0  13.0    
1951-05-31T12:00:00+00:00 1.2 1.6 0.8 1.9 0.7 1.0 1.0 5.6 2.2 1.4 4.3 3.0 0.5 0.4 3.9 3.2 3.5 3.2 5.3 3.5 0.7   
1951-05-31T15:00:00+00:00 2.1 2.8 1.9 2.6 1.8 2.3 2.4 3.9 1.8 1.5 2.6 1.7 1.1 3.2 2.7 2.6 1.9 1.7 3.7 3.1 2.3   
1951-05-31T18:00:00+00:00 0.7 0.9 0.3 0.8 0.5 0.7 0.7 2.2 0.9 0.7 1.6 1.0 0.3 0.1 1.6 1.3 1.3 1.2 2.1 1.5 0.5   
1951-05-31T21:00:00+00:00 0.1 0.1 0.1 0.0 0.0 0.0 0.0 0.6 0.2 0.2 0.4 0.3 0.0 0.0 0.4 0.3 0.3 0.3 0.6 0.2 0.2   
1951-06-01T00:00:00+00:00 0.0 0.0 0.0 0.2 0.0 0.0 0.0 0.6 0.3 0.2 0.4 0.4 0.0 0.0 0.4 0.4 0.1 0.1 0.6 0.0 0.1   
1951-06-01T03:00:00+00:00 0.0 0.0 0.0 0.0 0.0 0.0 0.0 0.0 0.0 0.0 0.0 0.0 0.0 0.0 0.0 0.0 0.0 0.0 0.0 0.0 0.0   
1951-06-01T06:00:00+00:00 0.0 0.0 0.0 0.0 0.0 0.0 0.0 0.0 0.0 0.0 0.0 0.0 0.0 0.0 0.0 0.0 0.0 0.0 0.0 0.0 0.0   
1951-06-01T09:00:00+00:00 0.0 0.0 0.0 0.0 0.0 0.0 0.0 0.0 0.0 0.0 0.0 0.0 0.0 0.0 0.0 0.0 0.1 0.0 0.0 0.0 0.0   
1951-06-01T12:00:00+00:00 0.0 0.0 0.0 0.0 0.0 0.0 0.0 0.0 0.0 0.0 0.0 0.0 0.0 0.0 0.0 0.0 0.1 0.1 0.0 0.0 0.0   
1951-06-01T15:00:00+00:00 0.0 0.0 0.0 0.0 0.0 0.0 0.0 0.0 0.0 0.0 0.0 0.0 0.0 0.0 0.0 0.0 0.2 0.1 0.0 0.0 0.0   
1951-06-01T18:00:00+00:00 0.0 0.0 0.0 0.0 0.0 0.0 0.0 0.0 0.0 0.0 0.0 0.0 0.0 0.0 0.0 0.0 0.1 0.1 0.0 0.0 0.0   
1951-06-01T21:00:00+00:00 0.0 0.0 0.0 0.0 0.0 0.0 0.0 0.0 0.0 0.0 0.0 0.0 0.0 0.0 0.0 0.0 0.0 0.0 0.0 0.0 0.0   
1951-06-02T00:00:00+00:00 0.0 0.0 0.0 0.0 0.0 0.0 0.0 0.0 0.0 0.0 0.0 0.0 0.0 0.0 0.0 0.0 0.0 0.0 0.0 0.0 0.0   
1951-06-02T03:00:00+00:00 0.0 0.0 0.0 0.0 0.0 0.0 0.0 0.0 0.0 0.0 0.0 0.0 0.0 0.0 0.0 0.0 0.0 0.0 0.0 0.0 0.0   
1951-06-02T06:00:00+00:00 0.0 0.0 0.0 0.0 0.0 0.0 0.0 0.0 0.0 0.0 0.0 0.0 0.0 0.0 0.0 0.0 0.0 0.0 0.0 0.0 0.0   
1951-06-02T09:00:00+00:00 0.0 0.0 0.0 0.0 0.0 0.0 0.0 0.0 0.0 0.0 0.0 0.0 0.0 0.0 0.0 0.0 0.0 0.0 0.0 0.0 0.0   
1951-06-02T12:00:00+00:00 0.0 0.0 0.0 0.0 0.0 0.0 0.0 0.0 0.0 0.0 0.0 0.0 0.0 0.0 0.0 0.0 0.3 0.3 0.0 0.0 0.0   
1951-06-02T15:00:00+00:00 0.0 0.0 0.0 0.0 0.0 0.0 0.0 0.0 0.0 0.0 0.0 0.0 0.0 0.0 0.0 0.0 0.4 0.4 0.0 0.0 0.0   
1951-06-02T18:00:00+00:00 0.0 0.0 0.0 0.0 0.0 0.0 0.0 0.0 0.0 0.0 0.0 0.0 0.0 0.0 0.0 0.0 0.0 0.0 0.0 0.0 0.0   
1951-06-02T21:00:00+00:00 0.0 0.0 0.0 0.0 0.0 0.0 0.0 0.0 0.0 0.0 0.0 0.0 0.0 0.0 0.0 0.0 0.0 0.0 0.0 0.0 0.0   
1951-06-03T00:00:00+00:00 0.0 0.0 0.0 0.0 0.0 0.0 0.0 0.0 0.0 0.0 0.0 0.0 0.0 0.0 0.0 0.0 0.0 0.0 0.0 0.0 0.0   
1951-06-03T03:00:00+00:00 0.0 0.0 0.0 0.0 0.0 0.0 0.0 0.0 0.0 0.0 0.0 0.0 0.0 0.0 0.0 0.0 0.0 0.0 0.0 0.0 0.0   
1951-06-03T06:00:00+00:00 0.0 0.0 0.0 0.0 0.0 0.0 0.0 0.0 0.0 0.0 0.0 0.0 0.0 0.0 0.0 0.0 0.0 0.0 0.0 0.0 0.0   
1951-06-03T09:00:00+00:00 0.0 0.0 0.0 0.0 0.0 0.0 0.0 0.0 0.0 0.0 0.0 0.0 0.0 0.0 0.0 0.0 0.0 0.0 0.0 0.0 0.0   
1951-06-03T12:00:00+00:00 0.0 0.0 0.0 0.0 0.0 0.0 0.1 0.0 0.0 0.0 0.0 0.0 0.1 0.0 0.0 0.0 0.1 0.0 0.0 0.0 0.0   
1951-06-03T15:00:00+00:00 0.0 0.0 0.0 0.0 0.0 0.0 0.1 0.0 0.0 0.0 0.0 0.0 0.2 0.0 0.0 0.0 0.1 0.0 0.0 0.0 0.0   
1951-06-03T18:00:00+00:00 0.0 0.0 0.0 0.0 0.0 0.0 0.0 0.0 0.0 0.0 0.0 0.0 0.0 0.0 0.0 0.0 0.0 0.0 0.0 0.0 0.0   
1951-06-03T21:00:00+00:00 0.0 0.0 0.0 0.0 0.0 0.0 0.0 0.0 0.0 0.0 0.0 0.0 0.0 0.0 0.0 0.0 0.0 0.0 0.0 0.0 0.0   
1951-06-04T00:00:00+00:00 0.0 0.0 0.0 0.0 0.0 0.0 0.0 0.0 0.0 0.0 0.0 0.0 0.0 0.0 0.0 0.0 0.0 0.0 0.0 0.0 0.0   
1951-06-04T03:00:00+00:00 0.0 0.0 0.0 0.0 0.0 0.0 0.0 0.0 0.0 0.0 0.0 0.0 0.0 0.0 0.0 0.0 0.0 0.0 0.0 0.0 0.0   
1951-06-04T06:00:00+00:00 0.0 0.0 0.0 0.0 0.0 0.0 0.0 0.0 0.0 0.0 0.0 0.0 0.0 0.0 0.0 0.0 0.0 0.0 0.0 0.0 0.0   
1951-06-04T09:00:00+00:00 0.0 0.0 0.0 0.0 0.0 0.0 0.0 0.0 0.0 0.0 0.0 0.0 0.0 0.0 0.0 0.0 0.0 0.0 0.0 0.0 0.0   
1951-06-04T12:00:00+00:00 0.0 0.0 0.0 0.0 0.0 0.0 0.0 0.0 0.0 0.0 0.0 0.0 0.0 0.0 0.0 0.0 0.0 0.0 0.0 0.0 0.0   
1951-06-04T15:00:00+00:00 0.0 0.0 0.0 0.0 0.0 0.0 0.0 0.0 0.0 0.0 0.0 0.0 0.0 0.0 0.0 0.0 0.0 0.0 0.0 0.0 0.2   
1951-06-04T18:00:00+00:00 0.0 0.0 0.0 0.0 0.0 0.0 0.0 0.0 0.0 0.0 0.0 0.0 0.0 0.0 0.0 0.0 0.0 0.0 0.0 0.0 0.0   
1951-06-04T21:00:00+00:00 0.0 0.0 0.0 0.0 0.0 0.0 0.0 0.0 0.0 0.0 0.0 0.0 0.0 0.0 0.0 0.0 0.0 0.0 0.0 0.0 0.0   
1951-06-05T00:00:00+00:00 0.0 0.0 0.0 0.0 0.0 0.0 0.0 0.0 0.0 0.0 0.0 0.0 0.0 0.0 0.0 0.0 0.0 0.0 0.0 0.0 0.0   
1951-06-05T03:00:00+00:00 0.0 0.0 0.0 0.0 0.0 0.0 0.0 0.0 0.0 0.0 0.0 0.0 0.0 0.0 0.0 0.0 0.0 0.0 0.0 0.0 0.0   
1951-06-05T06:00:00+00:00 0.0 0.0 0.0 0.0 0.0 0.0 0.0 0.0 0.0 0.0 0.0 0.0 0.0 0.0 0.0 0.0 0.0 0.0 0.0 0.0 0.0   
1951-06-05T09:00:00+00:00 0.0 0.0 0.0 0.0 0.0 0.0 0.0 0.0 0.0 0.0 0.0 0.0 0.0 0.0 0.0 0.0 0.0 0.0 0.0 0.0 0.0   
1951-06-05T12:00:00+00:00 0.0 0.0 0.0 0.0 0.0 0.0 0.0 0.0 0.0 0.0 0.0 0.0 0.0 0.0 0.0 0.0 0.0 0.0 0.0 0.0 0.0   
1951-06-05T15:00:00+00:00 0.0 0.0 0.0 0.0 0.0 0.0 0.0 0.0 0.0 0.0 0.0 0.0 0.0 0.0 0.0 0.0 0.0 0.0 0.0 0.0 0.0   
1951-06-05T18:00:00+00:00 0.0 0.0 0.0 0.0 0.0 0.0 0.0 0.0 0.0 0.0 0.0 0.1 0.0 0.0 0.0 0.0 0.0 0.0 0.0 0.0 0.0   
1951-06-05T21:00:00+00:00 0.0 0.0 0.0 0.0 0.0 0.0 0.0 0.0 0.1 0.0 0.4 0.7 0.2 0.1 0.0 0.1 0.0 0.0 0.1 0.0 0.0   
1951-06-06T00:00:00+00:00 0.0 0.0 0.0 0.0 0.0 0.0 0.0 0.0 0.1 0.0 0.6 1.0 0.3 0.1 0.0 0.2 0.0 0.0 0.3 0.0 0.0   
1951-06-06T03:00:00+00:00 1.4 1.6 0.8 2.3 1.8 2.1 1.7 2.9 2.3 2.6 3.0 3.3 0.9 0.7 2.4 3.6 1.0 1.1 3.3 1.7 1.0   
1951-06-06T06:00:00+00:00 1.8 2.1 1.0 2.5 2.3 2.4 1.9 4.5 3.1 3.5 4.3 4.1 1.1 0.6 3.7 4.7 1.7 1.7 5.0 2.5 1.1   
1951-06-06T09:00:00+00:00 4.3 5.1 3.5 6.2 5.7 5.5 4.4 8.7 6.4 7.3 8.7 9.1 2.7 3.8 7.2 9.9 3.7 3.8 9.7 5.0 2.9   
1951-06-06T12:00:00+00:00 24.6  29.0  17.4  42.0  39.0  44.6  35.9  31.3  28.5  35.2  29.4  46.2  18.5  24.4  26.1  44.0  11.2  11.6  35.1  22.6  28.9    
1951-06-06T15:00:00+00:00 2.4 2.9 0.8 7.2 3.4 5.0 4.1 6.9 5.9 6.2 7.5 10.3  1.6 0.5 5.7 9.2 2.3 2.4 7.7 3.8 3.3   
1951-06-06T18:00:00+00:00 0.0 0.0 0.0 0.0 0.0 0.0 0.0 0.0 0.0 0.0 0.0 0.0 0.0 0.0 0.0 0.0 0.0 0.0 0.0 0.0 0.0   
1951-06-06T21:00:00+00:00 0.0 0.0 0.0 0.0 0.0 0.0 0.0 0.0 0.0 0.0 0.0 0.0 0.0 0.0 0.0 0.0 0.0 0.0 0.0 0.0 0.0   
1951-06-07T00:00:00+00:00 0.0 0.0 0.0 0.0 0.0 0.0 0.0 0.0 0.0 0.0 0.0 0.0 0.0 0.0 0.0 0.0 0.0 0.0 0.0 0.0 0.0   
1951-06-07T03:00:00+00:00 0.0 0.0 0.0 0.0 0.0 0.0 0.0 0.0 0.0 0.0 0.0 0.0 0.0 0.0 0.0 0.0 0.0 0.0 0.0 0.0 0.0   
1951-06-07T06:00:00+00:00 0.0 0.0 0.0 0.0 0.0 0.0 0.0 0.0 0.0 0.0 0.0 0.0 0.0 0.0 0.0 0.0 0.0 0.0 0.0 0.0 0.0   
1951-06-07T09:00:00+00:00 0.0 0.0 0.0 0.0 0.0 0.0 0.0 0.0 0.0 0.0 0.0 0.0 0.0 0.0 0.0 0.0 0.0 0.0 0.0 0.0 0.0   
1951-06-07T12:00:00+00:00 0.0 0.0 0.0 0.0 0.0 0.0 0.0 0.0 0.0 0.0 0.0 0.0 0.0 0.0 0.0 0.0 0.0 0.0 0.0 0.0 0.0   
1951-06-07T15:00:00+00:00 0.0 0.0 0.0 0.0 0.0 0.0 0.0 0.0 0.0 0.0 0.0 0.0 0.0 0.0 0.0 0.0 0.0 0.0 0.0 0.0 0.0   
1951-06-07T18:00:00+00:00 0.0 0.0 0.0 0.0 0.0 0.0 0.0 0.0 0.0 0.0 0.0 0.0 0.0 0.0 0.0 0.0 0.0 0.0 0.0 0.0 0.0   
1951-06-07T21:00:00+00:00 0.0 0.0 0.0 0.0 0.0 0.0 0.0 0.0 0.0 0.0 0.0 0.0 0.0 0.0 0.0 0.0 0.0 0.0 0.0 0.0 0.0   
1951-06-08T00:00:00+00:00 0.0 0.0 0.0 0.0 0.0 0.0 0.0 0.0 0.0 0.0 0.0 0.0 0.0 0.0 0.0 0.0 0.0 0.0 0.0 0.0 0.0   
1951-06-08T03:00:00+00:00 0.4 0.4 0.0 0.4 0.4 0.5 0.5 0.3 0.4 0.3 0.3 0.1 0.3 0.1 0.4 0.5 0.0 0.0 0.3 0.4 0.5   
1951-06-08T06:00:00+00:00 0.4 0.4 0.0 0.4 0.4 0.5 0.5 0.4 0.4 0.3 0.3 0.1 0.3 0.0 0.4 0.5 0.0 0.0 0.3 0.4 0.5   
1951-06-08T09:00:00+00:00 0.7 0.7 0.2 0.4 0.6 0.6 0.6 0.5 0.4 0.3 0.4 0.1 0.4 0.4 0.6 0.5 0.4 0.4 0.5 0.7 0.5   
1951-06-08T12:00:00+00:00 2.4 2.5 0.8 2.1 2.2 2.8 2.8 2.2 2.1 1.5 1.9 1.5 1.6 2.2 2.3 2.8 1.9 1.9 2.0 2.5 2.9   
1951-06-08T15:00:00+00:00 2.5 2.5 0.8 2.8 2.6 3.4 3.4 2.3 2.7 1.8 2.2 2.3 1.8 2.5 2.5 3.5 1.8 1.9 2.1 2.4 3.5   
1951-06-08T18:00:00+00:00 6.5 6.7 2.2 7.1 7.6 8.8 8.9 7.5 8.2 5.4 7.2 7.5 5.3 7.7 8.1 10.8  3.8 3.9 6.9 5.9 8.0   
1951-06-08T21:00:00+00:00 6.8 7.0 2.5 6.6 6.6 7.8 7.9 9.8 9.3 6.2 9.2 8.6 4.6 5.3 10.5  12.3  5.6 5.7 9.0 7.3 6.0   
1951-06-09T00:00:00+00:00 4.5 4.7 1.7 4.3 3.4 4.8 4.8 7.1 6.6 4.3 6.8 5.8 2.4 1.8 7.6 8.7 5.1 5.3 6.5 5.7 3.3   
1951-06-09T03:00:00+00:00 1.7 1.2 0.3 1.9 1.1 1.8 2.3 2.0 1.8 1.1 2.1 1.9 1.1 0.1 1.8 3.3 1.1 0.9 2.1 1.8 2.2   
1951-06-09T06:00:00+00:00 2.1 1.5 0.4 2.5 1.4 2.3 2.9 2.5 2.4 1.4 2.8 3.2 1.3 0.3 2.3 4.4 1.4 1.3 2.6 2.2 2.5   
1951-06-09T09:00:00+00:00 1.8 1.3 0.7 0.8 1.0 1.1 1.3 1.7 0.9 0.7 1.5 0.9 0.9 0.3 1.6 1.7 2.1 1.8 1.8 2.0 0.9   
1951-06-09T12:00:00+00:00 0.6 0.5 0.3 0.3 0.3 0.3 0.4 0.7 0.4 0.3 0.7 0.4 0.3 0.2 0.6 0.7 0.9 0.8 0.7 0.7 0.3   
1951-06-09T15:00:00+00:00 4.0 3.0 2.3 0.7 2.2 2.4 3.0 2.7 0.6 1.2 1.2 0.2 2.1 0.8 2.5 1.1 5.1 4.5 2.8 4.0 1.1   
1951-06-09T18:00:00+00:00 0.1 0.1 0.1 0.1 0.1 0.1 0.1 0.1 0.0 0.0 0.0 0.0 0.1 0.0 0.1 0.0 0.1 0.1 0.1 0.1 0.1   
1951-06-09T21:00:00+00:00 0.0 0.0 0.0 0.1 0.0 0.0 0.0 0.0 0.0 0.0 0.0 0.1 0.0 0.0 0.0 0.0 0.0 0.0 0.0 0.0 0.1   
1951-06-10T00:00:00+00:00 0.0 0.0 0.0 0.0 0.0 0.0 0.0 0.0 0.0 0.0 0.0 0.0 0.0 0.0 0.0 0.0 0.0 0.0 0.0 0.0 0.0   
1951-06-10T03:00:00+00:00 0.0 0.0 0.0 0.0 0.0 0.0 0.0 0.0 0.0 0.0 0.0 0.0 0.0 0.0 0.0 0.0 0.0 0.0 0.0 0.0 0.0   
1951-06-10T06:00:00+00:00 0.0 0.0 0.0 0.0 0.0 0.0 0.0 0.0 0.0 0.0 0.0 0.0 0.0 0.0 0.0 0.0 0.0 0.0 0.0 0.0 0.0   
1951-06-10T09:00:00+00:00 0.0 0.0 0.0 0.0 0.0 0.0 0.0 0.0 0.0 0.0 0.0 0.0 0.0 0.0 0.0 0.0 0.0 0.0 0.0 0.0 0.0   
1951-06-10T12:00:00+00:00 0.1 0.0 0.0 0.0 0.0 0.0 0.0 0.0 0.0 0.0 0.0 0.0 0.0 0.0 0.0 0.0 0.5 0.5 0.0 0.2 0.0   
1951-06-10T15:00:00+00:00 0.2 0.0 0.1 0.0 0.0 0.0 0.0 0.0 0.0 0.0 0.0 0.0 0.0 0.0 0.0 0.0 1.1 1.2 0.0 0.5 0.0   
1951-06-10T18:00:00+00:00 0.1 0.0 0.0 0.0 0.0 0.0 0.0 0.0 0.0 0.0 0.0 0.0 0.0 0.0 0.0 0.0 0.7 0.8 0.0 0.3 0.0   
1951-06-10T21:00:00+00:00 0.1 0.0 0.0 0.0 0.0 0.0 0.0 0.0 0.0 0.0 0.0 0.0 0.0 0.1 0.0 0.0 0.2 0.2 0.0 0.2 0.0   
1951-06-11T00:00:00+00:00 0.1 0.0 0.0 0.0 0.0 0.0 0.0 0.0 0.0 0.0 0.0 0.0 0.0 0.1 0.0 0.0 0.1 0.1 0.0 0.1 0.0   
1951-06-11T03:00:00+00:00 0.0 0.0 0.0 0.0 0.0 0.0 0.0 0.0 0.0 0.0 0.0 0.0 0.0 0.0 0.0 0.0 0.0 0.0 0.0 0.0 0.0   
1951-06-11T06:00:00+00:00 0.0 0.0 0.0 0.0 0.0 0.0 0.0 0.0 0.0 0.0 0.0 0.0 0.0 0.0 0.0 0.0 0.0 0.0 0.0 0.0 0.0   
1951-06-11T09:00:00+00:00 0.0 0.0 0.0 0.0 0.0 0.0 0.0 0.0 0.0 0.0 0.0 0.0 0.0 0.0 0.0 0.0 0.0 0.0 0.0 0.0 0.0   
1951-06-11T12:00:00+00:00 0.0 0.0 0.0 0.0 0.0 0.0 0.0 0.0 0.0 0.0 0.0 0.0 0.0 0.0 0.0 0.0 0.0 0.0 0.0 0.0 0.0   
1951-06-11T15:00:00+00:00 0.0 0.0 0.0 0.0 0.0 0.0 0.0 0.0 0.0 0.0 0.0 0.0 0.0 0.0 0.0 0.0 0.0 0.0 0.0 0.0 0.1   
1951-06-11T18:00:00+00:00 0.0 0.0 0.0 0.0 0.0 0.0 0.0 0.0 0.0 0.0 0.0 0.0 0.0 0.0 0.0 0.0 0.0 0.0 0.0 0.0 0.1   
1951-06-11T21:00:00+00:00 0.0 0.0 0.0 0.0 0.0 0.0 0.0 0.0 0.0 0.0 0.0 0.0 0.0 0.0 0.0 0.0 0.0 0.0 0.0 0.0 0.1   
1951-06-12T00:00:00+00:00 0.0 0.0 0.0 0.0 0.0 0.0 0.0 0.0 0.0 0.0 0.0 0.0 0.0 0.0 0.0 0.0 0.0 0.0 0.0 0.0 0.1   
1951-06-12T03:00:00+00:00 0.0 0.0 0.0 0.0 0.0 0.0 0.0 0.0 0.0 0.0 0.0 0.0 0.0 0.0 0.0 0.0 0.0 0.0 0.0 0.0 0.0   
1951-06-12T06:00:00+00:00 0.0 0.0 0.0 0.0 0.0 0.0 0.0 0.0 0.0 0.0 0.0 0.0 0.0 0.0 0.0 0.0 0.0 0.0 0.0 0.0 0.0   
1951-06-12T09:00:00+00:00 0.0 0.0 0.0 0.0 0.0 0.0 0.0 0.0 0.0 0.0 0.0 0.0 0.0 0.0 0.0 0.0 0.0 0.0 0.0 0.0 0.0   
1951-06-12T12:00:00+00:00 0.0 0.0 0.0 0.0 0.0 0.0 0.0 0.0 0.0 0.0 0.0 0.0 0.0 0.0 0.0 0.0 0.0 0.0 0.0 0.0 0.0   
1951-06-12T15:00:00+00:00 0.0 0.0 0.0 0.0 0.0 0.0 0.0 0.0 0.0 0.0 0.0 0.0 0.0 0.0 0.0 0.0 0.0 0.0 0.0 0.0 0.0   
1951-06-12T18:00:00+00:00 0.0 0.0 0.0 0.0 0.0 0.0 0.0 0.0 0.0 0.0 0.0 0.0 0.0 0.0 0.0 0.0 0.0 0.0 0.0 0.0 0.0   
1951-06-12T21:00:00+00:00 0.0 0.0 0.0 0.0 0.0 0.0 0.0 0.0 0.0 0.0 0.0 0.0 0.0 0.0 0.0 0.0 0.0 0.0 0.0 0.0 0.0   
1951-06-13T00:00:00+00:00 0.0 0.0 0.0 0.0 0.0 0.0 0.0 0.0 0.0 0.0 0.0 0.0 0.0 0.0 0.0 0.0 0.0 0.0 0.0 0.0 0.0   
1951-06-13T03:00:00+00:00 0.0 0.0 0.0 0.0 0.0 0.0 0.0 0.0 0.0 0.0 0.0 0.0 0.0 0.0 0.0 0.0 0.0 0.0 0.0 0.0 0.0   
1951-06-13T06:00:00+00:00 0.0 0.0 0.0 0.0 0.0 0.0 0.0 0.0 0.0 0.0 0.0 0.0 0.0 0.0 0.0 0.0 0.0 0.0 0.0 0.0 0.0   
1951-06-13T09:00:00+00:00 0.0 0.0 0.0 0.0 0.0 0.0 0.0 0.0 0.0 0.0 0.0 0.0 0.0 0.0 0.0 0.0 0.0 0.0 0.0 0.0 0.0   
1951-06-13T12:00:00+00:00 0.0 0.0 0.0 0.0 0.0 0.0 0.0 0.0 0.0 0.0 0.0 0.0 0.0 0.0 0.0 0.0 0.0 0.0 0.0 0.0 0.0   
1951-06-13T15:00:00+00:00 0.0 0.0 0.0 0.0 0.0 0.0 0.0 0.0 0.0 0.0 0.0 0.0 0.0 0.0 0.0 0.0 0.0 0.0 0.0 0.0 0.0   
1951-06-13T18:00:00+00:00 0.0 0.0 0.0 0.0 0.0 0.0 0.0 0.0 0.0 0.0 0.0 0.0 0.0 0.0 0.0 0.0 0.0 0.0 0.0 0.0 0.0   
1951-06-13T21:00:00+00:00 0.0 0.0 0.0 0.0 0.0 0.0 0.0 0.0 0.0 0.0 0.0 0.0 0.0 0.0 0.0 0.0 0.0 0.0 0.0 0.0 0.0   
1951-06-14T00:00:00+00:00 0.0 0.0 0.0 0.0 0.0 0.0 0.0 0.0 0.0 0.0 0.0 0.0 0.0 0.0 0.0 0.0 0.0 0.0 0.0 0.0 0.0   
1951-06-14T03:00:00+00:00 0.0 0.0 0.0 0.0 0.0 0.0 0.0 0.0 0.0 0.0 0.0 0.0 0.0 0.0 0.0 0.0 0.0 0.0 0.0 0.0 0.0   
1951-06-14T06:00:00+00:00 0.0 0.0 0.0 0.0 0.0 0.0 0.0 0.0 0.0 0.0 0.0 0.0 0.0 0.0 0.0 0.0 0.0 0.0 0.0 0.0 0.0   
1951-06-14T09:00:00+00:00 0.0 0.0 0.0 0.0 0.0 0.0 0.0 0.0 0.0 0.0 0.0 0.0 0.0 0.0 0.0 0.0 0.0 0.0 0.0 0.0 0.0   
1951-06-14T12:00:00+00:00 0.0 0.0 0.0 0.0 0.0 0.0 0.0 0.0 0.0 0.0 0.0 0.0 0.0 0.0 0.0 0.0 0.0 0.0 0.0 0.0 0.0   
1951-06-14T15:00:00+00:00 0.0 0.0 0.0 0.0 0.0 0.0 0.0 0.0 0.0 0.0 0.0 0.0 0.0 0.0 0.0 0.0 0.0 0.0 0.0 0.0 0.0   
1951-06-14T18:00:00+00:00 0.0 0.0 0.0 0.0 0.0 0.0 0.0 0.0 0.0 0.0 0.0 0.0 0.0 0.0 0.0 0.0 0.0 0.0 0.0 0.0 0.0   
1951-06-14T21:00:00+00:00 0.0 0.0 0.0 0.0 0.0 0.0 0.0 0.0 0.0 0.0 0.0 0.0 0.0 0.0 0.0 0.0 0.0 0.0 0.0 0.0 0.0   
1951-06-15T00:00:00+00:00 0.0 0.0 0.0 0.0 0.0 0.0 0.0 0.0 0.0 0.0 0.0 0.0 0.0 0.0 0.0 0.0 0.0 0.0 0.0 0.0 0.0   
1951-06-15T03:00:00+00:00 0.0 0.0 0.0 0.0 0.0 0.0 0.0 0.0 0.0 0.0 0.0 0.0 0.0 0.0 0.0 0.0 0.0 0.0 0.0 0.0 0.0   
1951-06-15T06:00:00+00:00 0.0 0.0 0.0 0.0 0.0 0.0 0.0 0.0 0.0 0.0 0.0 0.0 0.0 0.0 0.0 0.0 0.0 0.0 0.0 0.0 0.0   
1951-06-15T09:00:00+00:00 0.0 0.0 0.0 0.0 0.0 0.0 0.0 0.0 0.0 0.0 0.0 0.0 0.0 0.0 0.0 0.0 0.0 0.0 0.0 0.0 0.0   
1951-06-15T12:00:00+00:00 0.0 0.0 0.0 0.0 0.0 0.0 0.0 0.0 0.0 0.0 0.0 0.0 0.0 0.0 0.0 0.0 0.0 0.0 0.0 0.0 0.0   
1951-06-15T15:00:00+00:00 0.0 0.0 0.0 0.0 0.0 0.0 0.0 0.0 0.0 0.0 0.0 0.0 0.0 0.0 0.0 0.0 0.0 0.0 0.0 0.0 0.0   
1951-06-15T18:00:00+00:00 0.0 0.0 0.0 0.0 0.0 0.0 0.0 0.0 0.0 0.0 0.0 0.0 0.0 0.0 0.0 0.0 0.0 0.0 0.0 0.0 0.0   
1951-06-15T21:00:00+00:00 0.0 0.0 0.0 0.0 0.0 0.0 0.0 0.0 0.0 0.0 0.0 0.0 0.0 0.0 0.0 0.0 0.0 0.0 0.0 0.0 0.0   
1951-06-16T00:00:00+00:00 0.0 0.0 0.0 0.0 0.0 0.0 0.0 0.0 0.0 0.0 0.0 0.0 0.0 0.0 0.0 0.0 0.0 0.0 0.0 0.0 0.0   
1951-06-16T03:00:00+00:00 0.0 0.0 0.0 0.0 0.0 0.0 0.0 0.0 0.0 0.0 0.0 0.0 0.0 0.0 0.0 0.0 0.0 0.0 0.0 0.0 0.0   
1951-06-16T06:00:00+00:00 0.0 0.0 0.0 0.0 0.0 0.0 0.0 0.0 0.0 0.0 0.0 0.0 0.0 0.0 0.0 0.0 0.0 0.0 0.0 0.0 0.0   
1951-06-16T09:00:00+00:00 0.0 0.0 0.0 0.0 0.0 0.0 0.0 0.0 0.0 0.0 0.0 0.0 0.0 0.0 0.0 0.0 0.0 0.0 0.0 0.0 0.0   
1951-06-16T12:00:00+00:00 0.5 0.3 0.0 0.8 0.8 0.6 1.0 0.3 0.2 0.2 0.3 0.4 0.7 0.6 0.2 0.6 0.0 0.0 0.4 0.4 2.0   
1951-06-16T15:00:00+00:00 2.9 2.1 1.0 3.2 4.0 2.5 4.2 2.1 1.1 1.1 1.8 2.2 3.7 2.7 1.1 2.9 1.0 1.0 2.2 2.7 5.0   
1951-06-16T18:00:00+00:00 1.4 1.0 0.7 0.7 1.2 0.7 1.1 1.2 0.3 0.4 0.9 0.6 1.1 0.7 0.6 0.9 1.6 1.7 1.3 1.9 0.8   
1951-06-16T21:00:00+00:00 0.0 0.0 0.0 0.2 0.0 0.0 0.0 0.0 0.0 0.0 0.0 0.1 0.0 0.0 0.0 0.0 0.0 0.0 0.0 0.0 0.1   
1951-06-17T00:00:00+00:00 0.0 0.0 0.0 0.4 0.0 0.0 0.0 0.0 0.0 0.0 0.0 0.2 0.0 0.0 0.0 0.1 0.0 0.0 0.0 0.0 0.2   
1951-06-17T03:00:00+00:00 0.0 0.0 0.0 0.0 0.0 0.0 0.0 0.0 0.0 0.0 0.0 0.0 0.0 0.0 0.0 0.0 0.0 0.0 0.0 0.0 0.0   
1951-06-17T06:00:00+00:00 0.0 0.0 0.0 0.0 0.0 0.0 0.0 0.0 0.0 0.0 0.0 0.0 0.0 0.0 0.0 0.0 0.0 0.0 0.0 0.0 0.0   
1951-06-17T09:00:00+00:00 0.0 0.0 0.0 0.0 0.0 0.0 0.0 0.0 0.0 0.0 0.0 0.0 0.0 0.0 0.0 0.0 0.0 0.0 0.0 0.0 0.0   
1951-06-17T12:00:00+00:00 0.0 0.0 0.0 0.0 0.0 0.0 0.0 0.0 0.0 0.0 0.0 0.0 0.0 0.0 0.0 0.0 0.0 0.0 0.0 0.0 0.0   
1951-06-17T15:00:00+00:00 0.0 0.0 0.0 0.0 0.0 0.0 0.0 0.0 0.0 0.0 0.0 0.0 0.0 0.0 0.0 0.0 0.0 0.0 0.0 0.0 0.0   
1951-06-17T18:00:00+00:00 0.0 0.0 0.0 0.0 0.0 0.0 0.0 0.0 0.0 0.0 0.0 0.0 0.0 0.0 0.0 0.0 0.0 0.0 0.0 0.0 0.0   
1951-06-17T21:00:00+00:00 0.0 0.0 0.0 0.0 0.0 0.0 0.0 0.0 0.0 0.0 0.0 0.0 0.0 0.0 0.0 0.0 0.0 0.0 0.0 0.0 0.0   
1951-06-18T00:00:00+00:00 0.0 0.0 0.0 0.0 0.0 0.0 0.0 0.0 0.0 0.0 0.0 0.0 0.0 0.0 0.0 0.0 0.0 0.0 0.0 0.0 0.0   
1951-06-18T03:00:00+00:00 0.0 0.0 0.0 0.0 0.0 0.0 0.0 0.0 0.0 0.0 0.0 0.0 0.0 0.0 0.0 0.0 0.0 0.0 0.0 0.0 0.0   
1951-06-18T06:00:00+00:00 0.0 0.0 0.0 0.0 0.0 0.0 0.0 0.0 0.0 0.0 0.0 0.0 0.0 0.0 0.0 0.0 0.0 0.0 0.0 0.0 0.0   
1951-06-18T09:00:00+00:00 0.0 0.0 0.0 0.0 0.0 0.0 0.0 0.0 0.0 0.0 0.0 0.0 0.0 0.0 0.0 0.0 0.0 0.0 0.0 0.0 0.0   
1951-06-18T12:00:00+00:00 0.0 0.0 0.0 0.0 0.0 0.0 0.0 0.0 0.0 0.0 0.0 0.0 0.0 0.0 0.0 0.0 0.0 0.0 0.0 0.0 0.0   
1951-06-18T15:00:00+00:00 0.0 0.0 0.0 0.0 0.0 0.0 0.0 0.0 0.0 0.0 0.0 0.0 0.0 0.0 0.0 0.0 0.0 0.0 0.0 0.0 0.0   
1951-06-18T18:00:00+00:00 0.0 0.0 0.0 0.0 0.0 0.0 0.0 0.0 0.0 0.0 0.0 0.0 0.0 0.0 0.0 0.0 0.0 0.0 0.0 0.0 0.0   
1951-06-18T21:00:00+00:00 0.0 0.0 0.0 0.0 0.0 0.0 0.0 0.0 0.0 0.0 0.0 0.0 0.0 0.0 0.0 0.0 0.0 0.0 0.0 0.0 0.0   
1951-06-19T00:00:00+00:00 0.0 0.0 0.0 0.0 0.0 0.0 0.0 0.0 0.0 0.0 0.0 0.0 0.0 0.0 0.0 0.0 0.0 0.0 0.0 0.0 0.0   
1951-06-19T03:00:00+00:00 0.0 0.0 0.0 0.0 0.0 0.0 0.0 0.0 0.0 0.0 0.0 0.0 0.0 0.0 0.0 0.0 0.0 0.0 0.0 0.0 0.0   
1951-06-19T06:00:00+00:00 0.0 0.0 0.0 0.0 0.0 0.0 0.0 0.0 0.0 0.0 0.0 0.0 0.0 0.0 0.0 0.0 0.0 0.0 0.0 0.0 0.0   
1951-06-19T09:00:00+00:00 0.0 0.0 0.0 0.0 0.0 0.0 0.0 0.0 0.0 0.0 0.0 0.0 0.0 0.0 0.0 0.0 0.0 0.0 0.0 0.0 0.0   
1951-06-19T12:00:00+00:00 0.0 0.0 0.0 0.0 0.0 0.0 0.0 0.0 0.0 0.0 0.0 0.0 0.0 0.0 0.0 0.0 0.0 0.0 0.0 0.0 0.0   
1951-06-19T15:00:00+00:00 0.0 0.0 0.0 0.0 0.0 0.0 0.0 0.0 0.0 0.0 0.0 0.0 0.0 0.0 0.0 0.0 0.0 0.0 0.0 0.0 0.0   
1951-06-19T18:00:00+00:00 0.0 0.0 0.0 0.0 0.0 0.0 0.0 0.0 0.0 0.0 0.0 0.0 0.0 0.0 0.0 0.0 0.0 0.0 0.0 0.0 0.0   
1951-06-19T21:00:00+00:00 0.0 0.0 0.0 0.0 0.0 0.0 0.0 0.0 0.0 0.0 0.0 0.0 0.0 0.0 0.0 0.0 0.0 0.0 0.0 0.0 0.0   
1951-06-20T00:00:00+00:00 0.0 0.0 0.0 0.0 0.0 0.0 0.0 0.0 0.0 0.0 0.0 0.0 0.0 0.0 0.0 0.0 0.0 0.0 0.0 0.0 0.0   
1951-06-20T03:00:00+00:00 0.0 0.0 0.0 0.0 0.0 0.0 0.0 0.0 0.0 0.0 0.0 0.0 0.0 0.0 0.0 0.0 0.0 0.0 0.0 0.0 0.0   
1951-06-20T06:00:00+00:00 0.0 0.0 0.0 0.0 0.0 0.0 0.0 0.0 0.0 0.0 0.0 0.0 0.0 0.0 0.0 0.0 0.0 0.0 0.0 0.0 0.0   
1951-06-20T09:00:00+00:00 0.0 0.0 0.0 0.0 0.0 0.0 0.0 0.0 0.0 0.0 0.0 0.0 0.0 0.0 0.0 0.0 0.0 0.0 0.0 0.0 0.0   
1951-06-20T12:00:00+00:00 0.0 0.0 0.0 0.0 0.0 0.0 0.0 0.0 0.0 0.0 0.0 0.0 0.0 0.0 0.0 0.0 0.0 0.0 0.0 0.0 0.0   
1951-06-20T15:00:00+00:00 0.2 0.0 0.0 0.0 0.0 0.0 0.0 0.0 0.0 0.0 0.0 0.0 0.2 0.2 0.0 0.0 0.0 0.0 0.0 0.0 0.0   
1951-06-20T18:00:00+00:00 0.7 0.0 0.0 0.0 0.0 0.0 0.0 0.0 0.0 0.0 0.0 0.0 0.7 0.4 0.0 0.0 0.0 0.0 0.0 0.0 0.0   
1951-06-20T21:00:00+00:00 0.0 0.0 0.0 0.0 0.0 0.0 0.0 0.0 0.0 0.0 0.0 0.0 0.0 0.0 0.0 0.0 0.0 0.0 0.0 0.0 0.0   
1951-06-21T00:00:00+00:00 0.0 0.0 0.0 0.0 0.0 0.0 0.0 0.0 0.0 0.0 0.0 0.0 0.0 0.0 0.0 0.0 0.0 0.0 0.0 0.0 0.0   
1951-06-21T03:00:00+00:00 0.0 0.0 0.0 0.0 0.0 0.0 0.0 0.0 0.0 0.0 0.0 0.0 0.0 0.0 0.0 0.0 0.0 0.0 0.0 0.0 0.0   
1951-06-21T06:00:00+00:00 0.0 0.0 0.0 0.0 0.0 0.0 0.0 0.0 0.0 0.0 0.0 0.0 0.0 0.0 0.0 0.0 0.0 0.0 0.0 0.0 0.0   
1951-06-21T09:00:00+00:00 0.0 0.0 0.0 0.0 0.0 0.0 0.0 0.0 0.0 0.0 0.0 0.0 0.0 0.0 0.0 0.0 0.0 0.0 0.0 0.0 0.0   
1951-06-21T12:00:00+00:00 0.0 0.0 0.0 0.0 0.0 0.0 0.0 0.0 0.0 0.0 0.0 0.0 0.0 0.0 0.0 0.0 0.0 0.0 0.0 0.0 0.0   
1951-06-21T15:00:00+00:00 0.0 0.0 0.0 0.0 0.0 0.0 0.0 0.0 0.0 0.0 0.0 0.0 0.0 0.0 0.0 0.0 0.0 0.0 0.0 0.0 0.0   
1951-06-21T18:00:00+00:00 0.0 0.0 0.0 0.0 0.0 0.0 0.0 0.0 0.0 0.0 0.0 0.0 0.0 0.0 0.0 0.0 0.0 0.0 0.0 0.0 0.0   
1951-06-21T21:00:00+00:00 0.0 0.0 0.0 0.0 0.0 0.0 0.0 0.0 0.0 0.0 0.0 0.0 0.0 0.0 0.0 0.0 0.0 0.0 0.0 0.0 0.0   
1951-06-22T00:00:00+00:00 0.0 0.0 0.0 0.0 0.0 0.0 0.0 0.0 0.0 0.0 0.0 0.0 0.0 0.0 0.0 0.0 0.0 0.0 0.0 0.0 0.0   
1951-06-22T03:00:00+00:00 0.0 0.0 0.0 0.0 0.0 0.0 0.0 0.0 0.0 0.0 0.0 0.0 0.0 0.0 0.0 0.0 0.0 0.0 0.0 0.0 0.0   
1951-06-22T06:00:00+00:00 0.0 0.0 0.0 0.0 0.0 0.0 0.0 0.0 0.0 0.0 0.0 0.0 0.0 0.0 0.0 0.0 0.0 0.0 0.0 0.0 0.0   
1951-06-22T09:00:00+00:00 0.0 0.0 0.0 0.0 0.0 0.0 0.0 0.0 0.0 0.0 0.0 0.0 0.0 0.0 0.0 0.0 0.0 0.0 0.0 0.0 0.0   
1951-06-22T12:00:00+00:00 0.0 0.0 0.0 0.0 0.0 0.0 0.0 0.0 0.0 0.0 0.0 0.0 0.0 0.0 0.0 0.0 0.0 0.0 0.0 0.0 0.0   
1951-06-22T15:00:00+00:00 0.0 0.0 0.0 0.0 0.0 0.0 0.0 0.0 0.0 0.0 0.0 0.0 0.0 0.0 0.0 0.0 0.0 0.0 0.0 0.0 0.0   
1951-06-22T18:00:00+00:00 0.0 0.0 0.0 0.0 0.0 0.0 0.0 0.0 0.0 0.0 0.0 0.0 0.0 0.0 0.0 0.0 0.0 0.0 0.0 0.0 0.0   
1951-06-22T21:00:00+00:00 0.0 0.0 0.0 0.0 0.0 0.0 0.0 0.0 0.0 0.0 0.0 0.0 0.0 0.0 0.0 0.0 0.0 0.0 0.0 0.0 0.0   
1951-06-23T00:00:00+00:00 0.0 0.0 0.0 0.0 0.0 0.0 0.0 0.0 0.0 0.0 0.0 0.0 0.0 0.0 0.0 0.0 0.0 0.0 0.0 0.0 0.0   
1951-06-23T03:00:00+00:00 0.0 0.0 0.0 0.0 0.0 0.0 0.0 0.0 0.0 0.0 0.0 0.0 0.0 0.0 0.0 0.0 0.0 0.0 0.0 0.0 0.0   
1951-06-23T06:00:00+00:00 0.0 0.0 0.0 0.0 0.0 0.0 0.0 0.0 0.0 0.0 0.0 0.0 0.0 0.0 0.0 0.0 0.0 0.0 0.0 0.0 0.0   
1951-06-23T09:00:00+00:00 0.0 0.0 0.0 0.0 0.0 0.0 0.0 0.0 0.0 0.0 0.0 0.0 0.0 0.0 0.0 0.0 0.0 0.0 0.0 0.0 0.0   
1951-06-23T12:00:00+00:00 0.0 0.0 0.0 0.0 0.0 0.0 0.0 0.0 0.0 0.0 0.0 0.0 0.0 0.0 0.0 0.0 0.0 0.0 0.0 0.0 0.0   
1951-06-23T15:00:00+00:00 0.0 0.0 0.0 0.0 0.0 0.0 0.0 0.0 0.0 0.0 0.0 0.0 0.0 0.0 0.0 0.0 0.0 0.0 0.0 0.0 0.0   
1951-06-23T18:00:00+00:00 0.0 0.0 0.0 0.0 0.0 0.0 0.0 0.0 0.0 0.0 0.0 0.0 0.0 0.0 0.0 0.0 0.0 0.0 0.0 0.0 0.0   
1951-06-23T21:00:00+00:00 0.0 0.0 0.0 0.0 0.0 0.0 0.0 0.0 0.0 0.0 0.0 0.0 0.0 0.0 0.0 0.0 0.0 0.0 0.0 0.0 0.0   
1951-06-24T00:00:00+00:00 0.0 0.0 0.0 0.0 0.0 0.0 0.0 0.0 0.0 0.0 0.0 0.0 0.0 0.0 0.0 0.0 0.0 0.0 0.0 0.0 0.0   
1951-06-24T03:00:00+00:00 0.0 0.0 0.0 0.0 0.0 0.0 0.0 0.0 0.0 0.0 0.0 0.0 0.0 0.0 0.0 0.0 0.0 0.0 0.0 0.0 0.0   
1951-06-24T06:00:00+00:00 0.0 0.0 0.0 0.0 0.0 0.0 0.0 0.0 0.0 0.0 0.0 0.0 0.0 0.0 0.0 0.0 0.0 0.0 0.0 0.0 0.0   
1951-06-24T09:00:00+00:00 0.0 0.0 0.0 0.0 0.0 0.0 0.0 0.0 0.0 0.0 0.0 0.0 0.0 0.0 0.0 0.0 0.0 0.0 0.0 0.0 0.0   
1951-06-24T12:00:00+00:00 0.0 0.0 0.0 0.0 0.0 0.0 0.0 0.0 0.0 0.0 0.0 0.0 0.0 0.0 0.0 0.0 0.0 0.0 0.0 0.0 0.0   
1951-06-24T15:00:00+00:00 0.0 0.0 0.0 0.0 0.0 0.0 0.0 0.0 0.0 0.0 0.0 0.0 0.0 0.0 0.0 0.0 0.0 0.0 0.0 0.0 0.0   
1951-06-24T18:00:00+00:00 0.0 0.0 0.0 0.0 0.0 0.0 0.0 0.0 0.0 0.0 0.0 0.0 0.0 0.0 0.0 0.0 0.0 0.0 0.0 0.0 0.0   
1951-06-24T21:00:00+00:00 0.0 0.0 0.0 0.0 0.0 0.0 0.0 0.0 0.0 0.0 0.0 0.0 0.0 0.0 0.0 0.0 0.0 0.0 0.0 0.0 0.0   
1951-06-25T00:00:00+00:00 0.0 0.0 0.0 0.0 0.0 0.0 0.0 0.0 0.0 0.0 0.0 0.0 0.0 0.0 0.0 0.0 0.0 0.0 0.0 0.0 0.0   
1951-06-25T03:00:00+00:00 0.0 0.0 0.0 0.0 0.0 0.0 0.0 0.0 0.0 0.0 0.0 0.0 0.0 0.0 0.0 0.0 0.0 0.0 0.0 0.0 0.0   
1951-06-25T06:00:00+00:00 0.0 0.0 0.0 0.0 0.0 0.0 0.0 0.0 0.0 0.0 0.0 0.0 0.0 0.0 0.0 0.0 0.0 0.0 0.0 0.0 0.0   
1951-06-25T09:00:00+00:00 0.0 0.0 0.0 0.0 0.0 0.0 0.0 0.0 0.0 0.0 0.0 0.0 0.0 0.0 0.0 0.0 0.0 0.0 0.0 0.0 0.0   
1951-06-25T12:00:00+00:00 0.0 0.0 0.0 0.0 0.0 0.0 0.0 0.0 0.0 0.0 0.0 0.0 0.0 0.0 0.0 0.0 0.0 0.0 0.0 0.0 0.0   
1951-06-25T15:00:00+00:00 0.0 0.0 0.0 0.0 0.0 0.0 0.0 0.0 0.0 0.0 0.0 0.0 0.0 0.0 0.0 0.0 0.0 0.0 0.0 0.0 0.0   
1951-06-25T18:00:00+00:00 0.0 0.0 0.0 0.0 0.0 0.0 0.0 0.0 0.0 0.0 0.0 0.0 0.0 0.0 0.0 0.0 0.0 0.0 0.0 0.0 0.0   
1951-06-25T21:00:00+00:00 0.0 0.0 0.0 0.0 0.0 0.0 0.0 0.0 0.0 0.0 0.0 0.0 0.0 0.0 0.0 0.0 0.0 0.0 0.0 0.0 0.0   
1951-06-26T00:00:00+00:00 0.0 0.0 0.0 0.0 0.0 0.0 0.0 0.0 0.0 0.0 0.0 0.0 0.0 0.0 0.0 0.0 0.0 0.0 0.0 0.0 0.0   
1951-06-26T03:00:00+00:00 0.0 0.0 0.0 0.0 0.0 0.0 0.0 0.0 0.0 0.0 0.0 0.0 0.0 0.0 0.0 0.0 0.0 0.0 0.0 0.0 0.0   
1951-06-26T06:00:00+00:00 0.0 0.0 0.0 0.0 0.0 0.0 0.0 0.0 0.0 0.0 0.0 0.0 0.0 0.0 0.0 0.0 0.0 0.0 0.0 0.0 0.0   
1951-06-26T09:00:00+00:00 0.0 0.0 0.0 0.0 0.0 0.0 0.0 0.0 0.0 0.0 0.0 0.0 0.0 0.0 0.0 0.0 0.0 0.0 0.0 0.0 0.0   
1951-06-26T12:00:00+00:00 0.7 0.5 1.9 0.1 0.8 0.4 0.6 0.3 0.0 0.2 0.0 0.0 0.7 1.2 0.2 0.1 0.4 0.4 0.3 0.5 0.0   
1951-06-26T15:00:00+00:00 2.4 1.7 4.4 1.6 2.3 2.1 3.4 1.0 0.6 1.2 0.3 1.6 2.0 3.8 0.7 1.1 1.8 1.6 1.1 2.2 0.6   
1951-06-26T18:00:00+00:00 1.4 1.0 6.0 0.8 1.6 1.3 2.1 0.7 0.3 0.8 0.2 1.5 1.4 4.5 0.5 0.6 1.3 1.2 0.8 1.2 0.3   
1951-06-26T21:00:00+00:00 0.1 0.1 2.7 0.1 0.1 0.1 0.2 0.3 0.2 0.3 0.2 0.5 0.1 2.6 0.2 0.3 0.1 0.1 0.3 0.1 0.0   
1951-06-27T00:00:00+00:00 0.0 0.0 0.0 0.0 0.0 0.0 0.0 0.0 0.0 0.0 0.0 0.0 0.0 0.0 0.0 0.0 0.0 0.0 0.0 0.0 0.0   
1951-06-27T03:00:00+00:00 0.0 0.0 0.0 0.0 0.0 0.0 0.0 0.0 0.0 0.0 0.0 0.0 0.0 0.0 0.0 0.0 0.0 0.0 0.0 0.0 0.0   
1951-06-27T06:00:00+00:00 0.0 0.0 0.0 0.0 0.0 0.0 0.0 0.0 0.0 0.0 0.0 0.0 0.0 0.0 0.0 0.0 0.0 0.0 0.0 0.0 0.0   
1951-06-27T09:00:00+00:00 0.0 0.0 0.0 0.0 0.0 0.0 0.0 0.0 0.0 0.0 0.0 0.0 0.0 0.0 0.0 0.0 0.0 0.0 0.0 0.0 0.0   
1951-06-27T12:00:00+00:00 0.6 0.4 0.0 3.3 0.8 1.9 2.6 0.1 1.4 0.9 1.6 3.3 0.6 1.1 0.0 2.6 0.0 0.0 0.2 0.2 3.6   
1951-06-27T15:00:00+00:00 0.4 0.3 0.0 2.1 0.6 1.0 1.4 0.0 0.9 0.5 0.9 3.1 0.4 2.0 0.0 1.6 0.0 0.0 0.1 0.1 2.2   
1951-06-27T18:00:00+00:00 0.6 0.4 0.0 3.0 0.8 2.2 2.9 0.1 1.2 1.0 0.9 2.7 0.6 1.8 0.0 2.3 0.0 0.0 0.1 0.1 2.6   
1951-06-27T21:00:00+00:00 0.0 0.0 0.0 0.0 0.0 0.0 0.0 0.0 0.0 0.0 0.0 0.0 0.0 0.5 0.0 0.0 0.0 0.0 0.0 0.0 0.0   
1951-06-28T00:00:00+00:00 0.0 0.0 0.0 0.0 0.0 0.0 0.0 0.0 0.0 0.0 0.0 0.0 0.0 0.0 0.0 0.0 0.0 0.0 0.0 0.0 0.0   
1951-06-28T03:00:00+00:00 0.0 0.0 0.0 0.0 0.0 0.0 0.0 0.0 0.0 0.0 0.0 0.0 0.0 0.0 0.0 0.0 0.0 0.0 0.0 0.0 0.0   
1951-06-28T06:00:00+00:00 0.0 0.0 0.0 0.0 0.0 0.0 0.0 0.0 0.0 0.0 0.0 0.0 0.0 0.0 0.0 0.0 0.0 0.0 0.0 0.0 0.0   
1951-06-28T09:00:00+00:00 0.0 0.0 0.0 0.0 0.0 0.0 0.0 0.0 0.0 0.0 0.0 0.0 0.0 0.0 0.0 0.0 0.0 0.0 0.0 0.0 0.0   
1951-06-28T12:00:00+00:00 0.0 0.0 0.0 0.0 0.0 0.0 0.0 0.0 0.0 0.0 0.0 0.5 0.0 0.0 0.0 0.0 0.0 0.0 0.0 0.0 1.5   
1951-06-28T15:00:00+00:00 0.0 0.0 0.0 0.0 0.0 0.0 0.0 0.0 0.0 0.0 0.0 0.4 0.0 0.0 0.0 0.0 0.0 0.0 0.0 0.0 1.4   
1951-06-28T18:00:00+00:00 0.0 0.0 0.0 0.0 0.0 0.0 0.0 0.0 0.0 0.0 0.0 0.0 0.0 0.0 0.0 0.0 0.0 0.0 0.0 0.0 0.0   
1951-06-28T21:00:00+00:00 0.0 0.0 0.0 0.0 0.0 0.0 0.0 0.0 0.0 0.0 0.0 0.0 0.0 0.0 0.0 0.0 0.0 0.0 0.0 0.0 0.0   
1951-06-29T00:00:00+00:00 0.0 0.0 0.0 0.0 0.0 0.0 0.0 0.0 0.0 0.0 0.0 0.0 0.0 0.0 0.0 0.0 0.0 0.0 0.0 0.0 0.0   
1951-06-29T03:00:00+00:00 0.0 0.0 0.0 0.0 0.0 0.0 0.0 0.0 0.0 0.0 0.0 0.0 0.0 0.1 0.0 0.0 0.0 0.0 0.0 0.0 0.5   
1951-06-29T06:00:00+00:00 0.0 0.0 0.0 0.0 0.0 0.0 0.0 0.0 0.0 0.0 0.0 0.0 0.0 0.0 0.0 0.0 0.0 0.0 0.0 0.0 0.0   
1951-06-29T09:00:00+00:00 0.0 0.0 0.0 0.0 0.0 0.0 0.0 0.0 0.0 0.0 0.0 0.0 0.0 0.0 0.0 0.0 0.0 0.0 0.0 0.0 0.0   
1951-06-29T12:00:00+00:00 0.0 0.0 0.0 0.7 0.0 0.2 0.3 0.0 0.1 0.0 0.0 0.6 0.0 0.7 0.0 0.3 0.0 0.0 0.0 0.0 3.0   
1951-06-29T15:00:00+00:00 0.0 0.0 0.0 0.7 0.0 0.3 0.3 0.0 0.1 0.0 0.0 0.6 0.0 1.7 0.0 0.4 0.0 0.0 0.0 0.0 2.7   
1951-06-29T18:00:00+00:00 0.0 0.0 0.0 0.4 0.0 0.1 0.1 0.0 0.1 0.0 0.0 0.3 0.0 0.8 0.0 0.2 0.0 0.0 0.0 0.0 1.0   
1951-06-29T21:00:00+00:00 0.0 0.0 0.0 0.0 0.0 0.0 0.0 0.0 0.0 0.0 0.0 0.0 0.0 0.0 0.0 0.0 0.0 0.0 0.0 0.0 0.0   
1951-06-30T00:00:00+00:00 0.0 0.0 0.0 0.0 0.0 0.0 0.0 0.0 0.0 0.0 0.0 0.0 0.0 0.0 0.0 0.0 0.0 0.0 0.0 0.0 0.0   
1951-06-30T03:00:00+00:00 0.0 0.0 0.0 0.0 0.0 0.0 0.0 0.0 0.0 0.0 0.0 0.0 0.0 0.0 0.0 0.0 0.0 0.0 0.0 0.0 0.0   
1951-06-30T06:00:00+00:00 0.0 0.0 0.0 0.0 0.0 0.0 0.0 0.0 0.0 0.0 0.0 0.0 0.0 0.0 0.0 0.0 0.0 0.0 0.0 0.0 0.0   
1951-06-30T09:00:00+00:00 0.0 0.0 0.0 0.0 0.0 0.0 0.0 0.0 0.0 0.0 0.0 0.0 0.0 0.0 0.0 0.0 0.0 0.0 0.0 0.0 0.0   
1951-06-30T12:00:00+00:00 0.0 0.0 0.0 0.2 0.0 0.2 0.3 0.0 0.1 0.1 0.0 0.2 0.0 0.2 0.0 0.1 0.0 0.0 0.0 0.0 1.3   
1951-06-30T15:00:00+00:00 0.6 0.4 0.6 2.4 0.8 2.0 2.8 0.0 1.0 1.1 0.0 1.8 0.8 6.1 0.0 1.7 0.0 0.0 0.0 0.0 4.1   
1951-06-30T18:00:00+00:00 2.2 1.5 2.7 2.5 2.4 2.8 3.9 0.9 1.6 2.0 0.8 2.3 2.4 6.7 0.1 2.6 0.3 0.1 0.7 0.4 3.0   
1951-06-30T21:00:00+00:00 0.0 0.0 0.0 0.0 0.0 0.0 0.0 0.0 0.0 0.0 0.0 0.0 0.0 0.0 0.0 0.0 0.0 0.0 0.0 0.0 0.0   
1951-07-01T00:00:00+00:00 0.5 0.3 0.1 0.7 0.7 0.7 1.0 0.2 0.4 0.4 0.2 0.2 0.7 0.8 0.0 0.6 0.0 0.0 0.2 0.1 0.8   
1951-07-01T03:00:00+00:00 0.1 0.0 0.0 0.3 0.1 0.2 0.3 0.0 0.1 0.0 0.1 0.0 0.1 0.0 0.0 0.2 0.0 0.0 0.0 0.1 0.9   
1951-07-01T06:00:00+00:00 0.0 0.0 0.0 0.0 0.0 0.0 0.0 0.0 0.0 0.0 0.0 0.0 0.0 0.0 0.0 0.0 0.0 0.0 0.0 0.0 0.0   
1951-07-01T09:00:00+00:00 0.2 0.1 0.0 0.1 0.2 0.1 0.1 0.1 0.0 0.0 0.1 0.0 0.2 0.0 0.0 0.1 0.0 0.0 0.1 0.1 0.1   
1951-07-01T12:00:00+00:00 0.2 0.1 0.0 0.1 0.3 0.1 0.2 0.1 0.0 0.0 0.2 0.0 0.2 0.0 0.0 0.1 0.0 0.0 0.1 0.2 0.3   
1951-07-01T15:00:00+00:00 0.3 0.2 0.0 0.2 0.4 0.2 0.3 0.1 0.1 0.0 0.2 0.0 0.4 0.1 0.0 0.2 0.0 0.0 0.1 0.2 0.6   
1951-07-01T18:00:00+00:00 0.4 0.2 0.0 0.4 0.7 0.4 0.6 0.2 0.1 0.0 0.3 0.1 0.6 0.1 0.0 0.4 0.0 0.0 0.2 0.2 1.1   
1951-07-01T21:00:00+00:00 0.0 0.0 0.0 0.0 0.1 0.0 0.1 0.0 0.0 0.0 0.0 0.0 0.1 0.0 0.0 0.0 0.0 0.0 0.0 0.0 0.2   
1951-07-02T00:00:00+00:00 0.3 0.2 0.0 0.6 0.6 0.4 0.6 0.2 0.1 0.0 0.2 0.0 0.5 0.0 0.0 0.4 0.0 0.0 0.1 0.2 2.0   
1951-07-02T03:00:00+00:00 0.0 0.0 0.0 0.0 0.0 0.0 0.0 0.0 0.0 0.0 0.0 0.0 0.0 0.0 0.0 0.0 0.0 0.0 0.0 0.0 0.0   
1951-07-02T06:00:00+00:00 0.0 0.0 0.0 0.0 0.0 0.0 0.0 0.0 0.0 0.0 0.0 0.0 0.0 0.0 0.0 0.0 0.0 0.0 0.0 0.0 0.0   
1951-07-02T09:00:00+00:00 0.0 0.0 0.0 0.0 0.0 0.0 0.0 0.0 0.0 0.0 0.0 0.0 0.0 0.0 0.0 0.0 0.0 0.0 0.0 0.0 0.0   
1951-07-02T12:00:00+00:00 0.0 0.0 0.0 0.0 0.0 0.0 0.0 0.0 0.0 0.0 0.0 0.0 0.0 0.0 0.0 0.0 0.0 0.0 0.0 0.0 0.0   
1951-07-02T15:00:00+00:00 0.0 0.0 0.0 0.0 0.0 0.0 0.0 0.0 0.0 0.0 0.0 0.0 0.0 0.0 0.0 0.0 0.0 0.0 0.0 0.0 0.0   
1951-07-02T18:00:00+00:00 0.0 0.0 0.0 0.0 0.0 0.0 0.0 0.0 0.0 0.0 0.0 0.0 0.0 0.0 0.0 0.0 0.0 0.0 0.0 0.0 0.0   
1951-07-02T21:00:00+00:00 0.0 0.0 0.0 0.0 0.0 0.0 0.0 0.0 0.0 0.0 0.0 0.0 0.0 0.0 0.0 0.0 0.0 0.0 0.0 0.0 0.0   
1951-07-03T00:00:00+00:00 0.0 0.0 0.0 0.0 0.0 0.0 0.0 0.0 0.0 0.0 0.0 0.0 0.0 0.0 0.0 0.0 0.0 0.0 0.0 0.0 0.0   
1951-07-03T03:00:00+00:00 0.0 0.0 0.0 0.2 0.1 0.1 0.1 0.0 0.0 0.0 0.0 0.1 0.0 0.4 0.0 0.0 0.0 0.0 0.0 0.0 0.6   
1951-07-03T06:00:00+00:00 0.1 0.1 0.0 1.1 0.2 0.2 0.2 0.1 0.1 0.1 0.1 0.2 0.1 1.0 0.1 0.1 0.0 0.0 0.1 0.1 1.1   
1951-07-03T09:00:00+00:00 0.8 0.9 0.3 2.0 1.0 0.8 0.8 1.1 1.0 0.5 1.2 1.2 0.6 1.3 0.7 1.2 0.0 0.0 0.6 0.7 1.1   
1951-07-03T12:00:00+00:00 4.6 5.2 2.7 6.6 5.1 4.0 4.1 7.1 5.0 2.8 5.9 5.9 3.2 3.1 4.2 6.2 1.0 0.8 4.0 3.6 2.7   
1951-07-03T15:00:00+00:00 6.3 7.1 7.0 5.2 6.5 4.8 4.9 14.3  5.4 4.4 7.1 6.5 4.1 4.2 8.4 6.7 7.3 5.8 8.1 6.1 2.2   
1951-07-03T18:00:00+00:00 5.4 6.0 5.7 1.8 5.8 3.7 3.8 15.9  3.3 4.0 5.6 4.5 3.6 1.6 9.3 4.1 7.8 6.3 9.0 6.2 0.6   
1951-07-03T21:00:00+00:00 4.3 4.9 4.0 1.1 4.5 3.0 3.1 11.6  1.4 2.3 3.6 1.2 2.8 0.8 6.8 1.7 8.2 6.6 6.6 6.5 0.7   
1951-07-04T00:00:00+00:00 0.6 0.7 0.8 0.1 0.1 0.0 0.0 0.5 0.0 0.0 0.2 0.1 0.0 0.0 0.3 0.0 1.5 1.2 0.3 1.0 0.0   
1951-07-04T03:00:00+00:00 0.6 0.5 0.8 0.1 0.0 0.0 0.0 0.7 0.0 0.0 0.8 0.0 0.0 0.0 0.4 0.1 3.0 2.3 0.7 2.3 0.0   
1951-07-04T06:00:00+00:00 0.5 0.4 0.6 0.3 0.0 0.0 0.0 0.9 0.0 0.0 1.3 0.0 0.0 0.0 0.6 0.1 3.3 2.6 0.9 2.5 0.0   
1951-07-04T09:00:00+00:00 0.1 0.1 0.2 0.2 0.0 0.0 0.0 0.1 0.0 0.0 0.3 0.0 0.0 0.0 0.1 0.1 0.4 0.3 0.1 0.3 0.0   
1951-07-04T12:00:00+00:00 4.5 3.4 4.2 0.8 1.8 0.8 1.2 3.4 0.0 0.2 2.2 0.0 1.9 0.3 2.1 0.3 7.3 5.7 3.4 8.7 0.0   
1951-07-04T15:00:00+00:00 2.6 1.9 5.0 0.5 1.1 0.4 0.7 1.7 0.0 0.1 1.1 0.0 1.1 0.8 1.1 0.2 3.0 2.3 1.7 4.3 0.0   
1951-07-04T18:00:00+00:00 1.4 1.0 2.5 0.0 0.4 0.2 0.3 0.6 0.0 0.1 0.1 0.0 0.4 0.2 0.4 0.0 2.6 2.0 0.6 2.2 0.0   
1951-07-04T21:00:00+00:00 0.1 0.0 0.1 0.0 0.0 0.0 0.0 0.0 0.0 0.0 0.0 0.0 0.0 0.0 0.0 0.0 0.1 0.1 0.0 0.1 0.0   
1951-07-05T00:00:00+00:00 0.0 0.0 0.0 0.0 0.0 0.0 0.0 0.0 0.0 0.0 0.0 0.0 0.0 0.0 0.0 0.0 0.0 0.0 0.0 0.0 0.0   
1951-07-05T03:00:00+00:00 0.0 0.0 0.0 0.0 0.0 0.0 0.0 0.0 0.0 0.0 0.0 0.0 0.0 0.0 0.0 0.0 0.0 0.0 0.0 0.0 0.0   
1951-07-05T06:00:00+00:00 0.0 0.0 0.0 0.0 0.0 0.0 0.0 0.0 0.0 0.0 0.0 0.0 0.0 0.0 0.0 0.0 0.0 0.0 0.0 0.0 0.0   
1951-07-05T09:00:00+00:00 0.0 0.0 0.0 0.0 0.0 0.0 0.0 0.0 0.0 0.0 0.0 0.0 0.0 0.0 0.0 0.0 0.0 0.0 0.0 0.0 0.0   
1951-07-05T12:00:00+00:00 7.3 6.4 5.3 1.9 4.8 2.1 3.1 2.6 0.9 1.0 1.8 0.0 3.7 4.0 1.4 1.2 1.8 1.4 2.2 4.8 1.1   
1951-07-05T15:00:00+00:00 8.2 7.2 6.6 2.3 5.4 2.3 3.3 3.4 1.1 1.1 2.7 0.0 4.1 5.8 1.8 1.5 2.3 1.8 2.9 6.0 1.3   
1951-07-05T18:00:00+00:00 1.7 1.5 0.9 1.6 1.4 0.9 1.3 0.8 0.8 0.4 1.2 0.0 1.1 2.6 0.4 1.0 0.0 0.0 0.7 1.1 0.7   
1951-07-05T21:00:00+00:00 0.4 0.4 0.4 0.0 0.3 0.2 0.3 0.2 0.0 0.1 0.0 0.0 0.3 0.1 0.1 0.0 0.2 0.2 0.2 0.3 0.0   
1951-07-06T00:00:00+00:00 0.0 0.0 0.0 0.0 0.0 0.0 0.0 0.0 0.0 0.0 0.0 0.0 0.0 0.0 0.0 0.0 0.0 0.0 0.0 0.0 0.0   
1951-07-06T03:00:00+00:00 0.0 0.0 0.0 0.0 0.0 0.0 0.0 0.0 0.0 0.0 0.0 0.0 0.0 0.0 0.0 0.0 0.0 0.0 0.0 0.0 0.0   
1951-07-06T06:00:00+00:00 0.0 0.0 0.0 0.0 0.0 0.0 0.0 0.0 0.0 0.0 0.0 0.0 0.0 0.0 0.0 0.0 0.0 0.0 0.0 0.0 0.0   
1951-07-06T09:00:00+00:00 0.0 0.0 0.0 0.1 0.0 0.1 0.1 0.0 0.0 0.0 0.0 0.1 0.0 0.0 0.0 0.1 0.0 0.0 0.0 0.0 0.0   
1951-07-06T12:00:00+00:00 1.2 0.8 1.9 1.2 1.2 1.0 1.5 0.5 0.6 0.5 0.2 1.2 1.1 0.7 0.3 0.8 0.6 0.4 0.4 0.6 0.4   
1951-07-06T15:00:00+00:00 3.2 2.2 5.1 1.8 3.0 2.2 3.1 1.6 0.9 1.1 0.5 1.3 2.8 1.7 1.1 1.2 1.5 1.2 1.5 2.0 0.7   
1951-07-06T18:00:00+00:00 2.2 1.5 3.3 0.7 2.1 1.3 1.9 1.2 0.4 0.7 0.3 0.6 1.9 0.8 0.7 0.5 1.2 1.0 1.0 1.4 0.2   
1951-07-06T21:00:00+00:00 0.8 0.6 0.8 0.5 0.8 0.6 0.8 0.4 0.3 0.3 0.2 0.4 0.8 0.6 0.3 0.4 0.3 0.3 0.4 0.5 0.6   
1951-07-07T00:00:00+00:00 0.5 0.3 0.0 1.3 0.6 0.7 1.0 0.3 0.5 0.3 0.2 0.9 0.5 0.2 0.2 0.6 0.1 0.1 0.3 0.4 1.2   
1951-07-07T03:00:00+00:00 0.0 0.0 0.0 0.1 0.0 0.0 0.0 0.1 0.1 0.0 0.1 0.2 0.0 0.0 0.0 0.1 0.0 0.0 0.0 0.0 0.0   
1951-07-07T06:00:00+00:00 0.0 0.0 0.0 0.0 0.0 0.0 0.0 0.0 0.0 0.0 0.0 0.0 0.0 0.0 0.0 0.0 0.0 0.0 0.0 0.0 0.0   
1951-07-07T09:00:00+00:00 0.0 0.0 0.0 0.0 0.0 0.0 0.0 0.0 0.0 0.0 0.0 0.0 0.0 0.0 0.0 0.0 0.0 0.0 0.0 0.0 0.0   
1951-07-07T12:00:00+00:00 4.2 3.2 3.6 3.3 3.1 2.1 3.2 7.8 4.6 3.2 6.7 4.1 2.8 0.5 5.6 5.4 2.8 2.2 6.1 4.4 1.7   
1951-07-07T15:00:00+00:00 8.0 6.2 10.0  3.8 5.2 3.7 5.6 15.7  7.3 6.4 10.4  8.4 4.7 1.0 11.2  8.7 11.0  8.8 12.1  8.4 1.6   
1951-07-07T18:00:00+00:00 1.9 1.5 1.5 2.0 0.9 0.6 1.0 9.4 5.6 3.5 8.8 7.1 0.8 0.1 6.7 6.7 3.8 3.1 7.3 2.4 0.6   
1951-07-07T21:00:00+00:00 0.3 0.2 0.1 0.2 0.2 0.1 0.2 1.9 0.9 0.7 1.4 1.0 0.2 0.0 1.3 1.0 0.2 0.1 1.4 0.3 0.1   
1951-07-08T00:00:00+00:00 0.1 0.1 0.1 0.0 0.0 0.0 0.0 0.2 0.0 0.0 0.1 0.0 0.0 0.0 0.2 0.0 0.4 0.3 0.2 0.3 0.1   
1951-07-08T03:00:00+00:00 0.7 0.5 0.9 0.0 0.0 0.0 0.0 0.1 0.0 0.0 0.1 0.0 0.0 0.1 0.1 0.0 1.5 1.2 0.1 0.7 0.0   
1951-07-08T06:00:00+00:00 0.3 0.3 0.4 0.0 0.0 0.0 0.0 0.1 0.0 0.0 0.0 0.0 0.0 0.0 0.0 0.0 0.8 0.7 0.1 0.4 0.0   
1951-07-08T09:00:00+00:00 0.2 0.1 0.2 0.0 0.0 0.0 0.1 0.0 0.0 0.0 0.0 0.0 0.0 0.0 0.0 0.0 0.3 0.2 0.0 0.1 0.0   
1951-07-08T12:00:00+00:00 3.7 3.1 3.6 2.4 2.0 1.7 3.0 2.2 0.4 1.1 0.9 1.0 2.1 0.6 1.1 0.9 4.5 3.6 1.8 3.4 0.6   
1951-07-08T15:00:00+00:00 5.9 5.0 9.3 1.0 3.3 1.8 3.1 2.9 0.2 1.1 0.6 0.2 3.5 2.1 1.4 0.4 9.2 7.4 2.3 5.0 0.3   
1951-07-08T18:00:00+00:00 0.4 0.3 0.8 0.2 0.2 0.1 0.2 0.3 0.0 0.1 0.1 0.0 0.2 0.2 0.2 0.0 1.7 1.3 0.3 0.6 0.1   
1951-07-08T21:00:00+00:00 0.0 0.0 0.0 0.1 0.0 0.0 0.0 0.0 0.0 0.0 0.0 0.0 0.0 0.0 0.0 0.0 0.0 0.0 0.0 0.0 0.0   
1951-07-09T00:00:00+00:00 0.0 0.0 0.0 0.2 0.0 0.0 0.0 0.0 0.0 0.0 0.0 0.0 0.0 0.0 0.0 0.0 0.0 0.0 0.0 0.0 0.0   
1951-07-09T03:00:00+00:00 0.0 0.0 0.0 0.0 0.0 0.0 0.0 0.0 0.0 0.0 0.0 0.0 0.0 0.0 0.0 0.0 0.0 0.0 0.0 0.0 0.0   
1951-07-09T06:00:00+00:00 0.0 0.0 0.0 0.0 0.0 0.0 0.0 0.0 0.0 0.0 0.0 0.0 0.0 0.0 0.0 0.0 0.0 0.0 0.0 0.0 0.0   
1951-07-09T09:00:00+00:00 0.0 0.0 0.0 0.0 0.0 0.0 0.0 0.0 0.0 0.0 0.0 0.0 0.0 0.0 0.0 0.0 0.0 0.0 0.0 0.0 0.0   
1951-07-09T12:00:00+00:00 0.0 0.0 0.0 0.0 0.0 0.0 0.0 0.0 0.0 0.0 0.0 0.0 0.0 0.0 0.0 0.0 0.0 0.0 0.0 0.0 0.0   
1951-07-09T15:00:00+00:00 0.0 0.0 0.0 0.0 0.0 0.0 0.0 0.0 0.0 0.0 0.0 0.0 0.0 0.0 0.0 0.0 0.0 0.0 0.0 0.0 0.0   
1951-07-09T18:00:00+00:00 0.0 0.0 0.0 0.0 0.0 0.0 0.0 0.0 0.0 0.0 0.0 0.0 0.0 0.0 0.0 0.0 0.0 0.0 0.0 0.0 0.0   
1951-07-09T21:00:00+00:00 0.0 0.0 0.0 0.0 0.0 0.0 0.0 0.0 0.0 0.0 0.0 0.0 0.0 0.0 0.0 0.0 0.0 0.0 0.0 0.0 0.0   
1951-07-10T00:00:00+00:00 0.0 0.0 0.0 0.0 0.0 0.0 0.0 0.0 0.0 0.0 0.0 0.0 0.0 0.0 0.0 0.0 0.0 0.0 0.0 0.0 0.0   
1951-07-10T03:00:00+00:00 0.0 0.0 0.0 0.0 0.0 0.0 0.0 0.0 0.0 0.0 0.0 0.0 0.0 0.0 0.0 0.0 0.0 0.0 0.0 0.0 0.0   
1951-07-10T06:00:00+00:00 0.0 0.0 0.0 0.0 0.0 0.0 0.0 0.0 0.0 0.0 0.0 0.0 0.0 0.0 0.0 0.0 0.0 0.0 0.0 0.0 0.0   
1951-07-10T09:00:00+00:00 0.0 0.0 0.0 0.0 0.0 0.0 0.0 0.0 0.0 0.0 0.0 0.0 0.0 0.0 0.0 0.0 0.0 0.0 0.0 0.0 0.0   
1951-07-10T12:00:00+00:00 0.0 0.0 0.0 0.0 0.0 0.0 0.0 0.0 0.0 0.0 0.0 0.0 0.0 0.0 0.0 0.0 0.0 0.0 0.0 0.0 0.0   
1951-07-10T15:00:00+00:00 0.0 0.0 0.0 0.0 0.0 0.0 0.0 0.0 0.0 0.0 0.0 0.0 0.0 0.0 0.0 0.0 0.0 0.0 0.0 0.0 0.0   
1951-07-10T18:00:00+00:00 0.0 0.0 0.0 0.0 0.0 0.0 0.0 0.0 0.0 0.0 0.0 0.0 0.0 0.0 0.0 0.0 0.0 0.0 0.0 0.0 0.0   
1951-07-10T21:00:00+00:00 0.0 0.0 0.0 0.0 0.0 0.0 0.0 0.0 0.0 0.0 0.0 0.0 0.0 0.0 0.0 0.0 0.0 0.0 0.0 0.0 0.0   
1951-07-11T00:00:00+00:00 0.0 0.0 0.0 0.0 0.0 0.0 0.0 0.0 0.0 0.0 0.0 0.0 0.0 0.0 0.0 0.0 0.0 0.0 0.0 0.0 0.0   
1951-07-11T03:00:00+00:00 0.0 0.0 0.0 0.3 0.0 0.0 0.0 0.0 0.1 0.0 0.1 0.2 0.0 0.0 0.0 0.2 0.0 0.0 0.0 0.0 0.0   
1951-07-11T06:00:00+00:00 0.0 0.0 0.0 0.4 0.0 0.0 0.0 0.1 0.1 0.0 0.3 0.4 0.1 0.0 0.0 0.4 0.0 0.0 0.1 0.0 0.0   
1951-07-11T09:00:00+00:00 0.0 0.0 0.0 0.2 0.0 0.0 0.0 0.0 0.1 0.0 0.2 0.3 0.0 0.0 0.0 0.2 0.0 0.0 0.1 0.0 0.0   
1951-07-11T12:00:00+00:00 0.0 0.0 0.0 0.5 0.0 0.0 0.0 0.1 0.2 0.0 0.5 0.6 0.1 0.0 0.0 0.5 0.0 0.0 0.2 0.0 0.0   
1951-07-11T15:00:00+00:00 0.0 0.0 0.0 0.4 0.0 0.0 0.0 0.1 0.1 0.0 0.4 0.4 0.1 0.0 0.0 0.4 0.0 0.0 0.2 0.0 0.0   
1951-07-11T18:00:00+00:00 0.0 0.0 0.0 0.1 0.0 0.0 0.0 0.0 0.0 0.0 0.0 0.0 0.0 0.0 0.0 0.0 0.0 0.0 0.0 0.0 0.0   
1951-07-11T21:00:00+00:00 0.0 0.0 0.0 0.1 0.0 0.0 0.0 0.0 0.0 0.0 0.0 0.1 0.0 0.0 0.0 0.0 0.0 0.0 0.0 0.0 0.0   
1951-07-12T00:00:00+00:00 0.0 0.0 0.0 0.1 0.0 0.0 0.0 0.0 0.0 0.0 0.0 0.0 0.0 0.0 0.0 0.0 0.0 0.0 0.0 0.0 0.0   
1951-07-12T03:00:00+00:00 0.0 0.0 0.0 0.0 0.0 0.0 0.0 0.0 0.0 0.0 0.0 0.0 0.0 0.0 0.0 0.0 0.0 0.0 0.0 0.0 0.0   
1951-07-12T06:00:00+00:00 0.0 0.0 0.0 0.0 0.0 0.0 0.0 0.0 0.0 0.0 0.0 0.0 0.0 0.0 0.0 0.0 0.0 0.0 0.0 0.0 0.0   
1951-07-12T09:00:00+00:00 0.0 0.0 0.0 0.0 0.0 0.0 0.0 0.0 0.0 0.0 0.0 0.0 0.0 0.0 0.0 0.0 0.0 0.0 0.0 0.0 0.0   
1951-07-12T12:00:00+00:00 0.0 0.0 0.0 0.0 0.0 0.0 0.0 0.0 0.0 0.0 0.0 0.0 0.0 0.0 0.0 0.0 0.0 0.0 0.0 0.0 0.0   
1951-07-12T15:00:00+00:00 0.0 0.0 0.0 0.0 0.0 0.0 0.0 0.0 0.0 0.0 0.0 0.0 0.0 0.0 0.0 0.0 0.0 0.0 0.0 0.0 0.0   
1951-07-12T18:00:00+00:00 0.0 0.0 0.0 0.0 0.0 0.0 0.0 0.0 0.0 0.0 0.0 0.0 0.0 0.0 0.0 0.0 0.0 0.0 0.0 0.0 0.0   
1951-07-12T21:00:00+00:00 0.0 0.0 0.0 0.0 0.0 0.0 0.0 0.0 0.0 0.0 0.0 0.0 0.0 0.0 0.0 0.0 0.0 0.0 0.0 0.0 0.0   
1951-07-13T00:00:00+00:00 0.0 0.0 0.0 0.0 0.0 0.0 0.0 0.0 0.0 0.0 0.0 0.0 0.0 0.0 0.0 0.0 0.0 0.0 0.0 0.0 0.0   
1951-07-13T03:00:00+00:00 0.0 0.0 0.0 0.0 0.0 0.0 0.0 0.0 0.0 0.0 0.0 0.0 0.0 0.0 0.0 0.0 0.0 0.0 0.0 0.0 0.0   
1951-07-13T06:00:00+00:00 0.0 0.0 0.0 0.0 0.0 0.0 0.0 0.0 0.0 0.0 0.0 0.0 0.0 0.0 0.0 0.0 0.0 0.0 0.0 0.0 0.0   
1951-07-13T09:00:00+00:00 0.0 0.0 0.0 0.0 0.0 0.0 0.0 0.0 0.0 0.0 0.0 0.0 0.0 0.0 0.0 0.0 0.0 0.0 0.0 0.0 0.0   
1951-07-13T12:00:00+00:00 0.0 0.0 0.0 0.0 0.0 0.0 0.0 0.0 0.0 0.0 0.0 0.0 0.0 0.0 0.0 0.0 0.0 0.0 0.0 0.0 0.0   
1951-07-13T15:00:00+00:00 0.0 0.0 0.0 0.0 0.0 0.0 0.0 0.0 0.0 0.0 0.0 0.0 0.0 0.0 0.0 0.0 0.0 0.0 0.0 0.0 0.0   
1951-07-13T18:00:00+00:00 0.0 0.0 0.0 0.0 0.0 0.0 0.0 0.0 0.0 0.0 0.0 0.0 0.0 0.0 0.0 0.0 0.0 0.0 0.0 0.0 0.0   
1951-07-13T21:00:00+00:00 0.0 0.0 0.0 0.0 0.0 0.0 0.0 0.0 0.0 0.0 0.0 0.0 0.0 0.0 0.0 0.0 0.0 0.0 0.0 0.0 0.0   
1951-07-14T00:00:00+00:00 0.0 0.0 0.0 0.0 0.0 0.0 0.0 0.0 0.0 0.0 0.0 0.0 0.0 0.0 0.0 0.0 0.0 0.0 0.0 0.0 0.0   
1951-07-14T03:00:00+00:00 0.0 0.0 0.0 0.0 0.0 0.0 0.0 0.0 0.0 0.0 0.0 0.0 0.0 0.0 0.0 0.0 0.0 0.0 0.0 0.0 0.0   
1951-07-14T06:00:00+00:00 0.0 0.0 0.0 0.0 0.0 0.0 0.0 0.0 0.0 0.0 0.0 0.0 0.0 0.0 0.0 0.0 0.0 0.0 0.0 0.0 0.0   
1951-07-14T09:00:00+00:00 0.0 0.0 0.0 0.0 0.0 0.0 0.0 0.0 0.0 0.0 0.0 0.0 0.0 0.0 0.0 0.0 0.0 0.0 0.0 0.0 0.0   
1951-07-14T12:00:00+00:00 0.0 0.0 0.0 0.0 0.0 0.0 0.0 0.0 0.0 0.0 0.0 0.0 0.0 0.0 0.0 0.0 0.0 0.0 0.0 0.0 0.0   
1951-07-14T15:00:00+00:00 0.0 0.0 0.0 0.0 0.0 0.0 0.0 0.0 0.0 0.0 0.0 0.0 0.0 0.0 0.0 0.0 0.0 0.0 0.0 0.0 0.0   
1951-07-14T18:00:00+00:00 0.0 0.0 0.0 0.0 0.0 0.0 0.0 0.0 0.0 0.0 0.0 0.0 0.0 0.0 0.0 0.0 0.0 0.0 0.0 0.0 0.0   
1951-07-14T21:00:00+00:00 0.0 0.0 0.0 0.0 0.0 0.0 0.0 0.0 0.0 0.0 0.0 0.0 0.0 0.0 0.0 0.0 0.0 0.0 0.0 0.0 0.0   
1951-07-15T00:00:00+00:00 0.0 0.0 0.0 0.0 0.0 0.0 0.0 0.0 0.0 0.0 0.0 0.0 0.0 0.0 0.0 0.0 0.0 0.0 0.0 0.0 0.0   
1951-07-15T03:00:00+00:00 0.0 0.0 0.0 0.0 0.0 0.0 0.0 0.0 0.0 0.0 0.0 0.0 0.0 0.0 0.0 0.0 0.0 0.0 0.0 0.0 0.0   
1951-07-15T06:00:00+00:00 0.0 0.0 0.0 0.0 0.0 0.0 0.0 0.0 0.0 0.0 0.0 0.0 0.0 0.0 0.0 0.0 0.0 0.0 0.0 0.0 0.0   
1951-07-15T09:00:00+00:00 0.0 0.0 0.0 0.0 0.0 0.0 0.0 0.0 0.0 0.0 0.0 0.0 0.0 0.0 0.0 0.0 0.0 0.0 0.0 0.0 0.0   
1951-07-15T12:00:00+00:00 0.0 0.0 0.0 0.0 0.0 0.0 0.0 0.0 0.0 0.0 0.0 0.0 0.0 0.0 0.0 0.0 0.0 0.0 0.0 0.0 0.0   
1951-07-15T15:00:00+00:00 0.0 0.0 0.0 0.0 0.0 0.0 0.0 0.0 0.0 0.0 0.0 0.0 0.0 0.0 0.0 0.0 0.0 0.0 0.0 0.0 0.0   
1951-07-15T18:00:00+00:00 0.0 0.0 0.0 0.0 0.0 0.0 0.0 0.0 0.0 0.0 0.0 0.0 0.0 0.0 0.0 0.0 0.0 0.0 0.0 0.0 0.0   
1951-07-15T21:00:00+00:00 0.0 0.0 0.0 0.0 0.0 0.0 0.0 0.0 0.0 0.0 0.0 0.0 0.0 0.0 0.0 0.0 0.0 0.0 0.0 0.0 0.0   
1951-07-16T00:00:00+00:00 0.0 0.0 0.0 0.0 0.0 0.0 0.0 0.0 0.0 0.0 0.0 0.0 0.0 0.0 0.0 0.0 0.0 0.0 0.0 0.0 0.0   
1951-07-16T03:00:00+00:00 0.0 0.0 0.0 0.0 0.0 0.0 0.0 0.0 0.0 0.0 0.0 0.0 0.0 0.0 0.0 0.0 0.0 0.0 0.0 0.0 0.0   
1951-07-16T06:00:00+00:00 0.0 0.0 0.0 0.0 0.0 0.0 0.0 0.0 0.0 0.0 0.0 0.0 0.0 0.0 0.0 0.0 0.0 0.0 0.0 0.0 0.0   
1951-07-16T09:00:00+00:00 0.0 0.0 0.0 0.0 0.0 0.0 0.0 0.0 0.0 0.0 0.0 0.0 0.0 0.0 0.0 0.0 0.0 0.0 0.0 0.0 0.0   
1951-07-16T12:00:00+00:00 0.6 0.4 0.1 0.0 0.5 0.2 0.4 0.2 0.0 0.0 0.0 0.0 0.9 0.0 0.0 0.0 0.0 0.0 0.2 0.4 0.1   
1951-07-16T15:00:00+00:00 1.0 0.8 1.2 0.0 0.8 0.4 0.8 0.5 0.0 0.0 0.0 0.0 1.5 0.1 0.1 0.0 0.5 0.3 0.5 1.0 0.1   
1951-07-16T18:00:00+00:00 0.6 0.4 0.5 0.0 0.4 0.2 0.4 0.2 0.0 0.0 0.0 0.0 0.7 0.0 0.0 0.0 0.4 0.3 0.2 0.6 0.0   
1951-07-16T21:00:00+00:00 0.0 0.0 0.0 0.0 0.0 0.0 0.0 0.0 0.0 0.0 0.0 0.0 0.0 0.0 0.0 0.0 0.0 0.0 0.0 0.0 0.0   
1951-07-17T00:00:00+00:00 0.0 0.0 0.0 0.0 0.0 0.0 0.0 0.0 0.0 0.0 0.0 0.0 0.0 0.0 0.0 0.0 0.0 0.0 0.0 0.0 0.0   
1951-07-17T03:00:00+00:00 0.0 0.0 0.0 0.0 0.0 0.0 0.0 0.0 0.0 0.0 0.0 0.0 0.0 0.0 0.0 0.0 0.0 0.0 0.0 0.0 0.0   
1951-07-17T06:00:00+00:00 0.0 0.0 0.0 0.0 0.0 0.0 0.0 0.0 0.0 0.0 0.0 0.0 0.0 0.0 0.0 0.0 0.0 0.0 0.0 0.0 0.0   
1951-07-17T09:00:00+00:00 0.0 0.0 0.0 0.0 0.0 0.0 0.0 0.0 0.0 0.0 0.0 0.0 0.0 0.0 0.0 0.0 0.0 0.0 0.0 0.0 0.0   
1951-07-17T12:00:00+00:00 0.0 0.0 0.0 0.0 0.0 0.0 0.0 0.0 0.0 0.0 0.0 0.0 0.0 0.0 0.0 0.0 0.0 0.0 0.0 0.0 0.0   
1951-07-17T15:00:00+00:00 0.9 0.7 1.2 0.0 0.5 0.0 0.1 0.2 0.0 0.0 0.0 0.0 0.8 0.4 0.0 0.0 0.8 0.6 0.2 0.4 0.0   
1951-07-17T18:00:00+00:00 1.2 1.0 1.0 0.0 0.7 0.0 0.1 0.4 0.0 0.0 0.0 0.0 1.3 0.2 0.0 0.0 1.5 1.1 0.5 0.7 0.0   
1951-07-17T21:00:00+00:00 0.0 0.0 0.0 0.0 0.0 0.0 0.0 0.0 0.0 0.0 0.0 0.0 0.0 0.0 0.0 0.0 0.0 0.0 0.0 0.0 0.0   
1951-07-18T00:00:00+00:00 0.1 0.1 0.1 0.0 0.1 0.0 0.0 0.1 0.0 0.0 0.0 0.0 0.1 0.0 0.0 0.0 0.1 0.1 0.1 0.1 0.0   
1951-07-18T03:00:00+00:00 0.0 0.0 0.0 0.0 0.0 0.0 0.0 0.0 0.1 0.0 0.0 0.3 0.0 0.0 0.0 0.2 0.0 0.0 0.0 0.0 0.0   
1951-07-18T06:00:00+00:00 0.0 0.0 0.0 0.0 0.0 0.0 0.0 0.0 0.0 0.0 0.0 0.0 0.0 0.0 0.0 0.0 0.0 0.0 0.0 0.0 0.0   
1951-07-18T09:00:00+00:00 0.0 0.0 0.0 0.0 0.0 0.0 0.0 0.0 0.0 0.0 0.0 0.0 0.0 0.0 0.0 0.0 0.0 0.0 0.0 0.0 0.0   
1951-07-18T12:00:00+00:00 0.0 0.0 0.0 0.0 0.0 0.0 0.0 0.0 0.0 0.0 0.0 0.0 0.0 0.5 0.0 0.0 0.0 0.0 0.0 0.0 0.0   
1951-07-18T15:00:00+00:00 0.0 0.0 0.0 1.7 0.0 0.0 0.3 0.0 0.4 0.0 0.2 1.5 0.3 2.7 0.0 1.1 0.0 0.0 0.0 0.0 1.3   
1951-07-18T18:00:00+00:00 0.0 0.0 0.0 0.2 0.0 0.0 0.1 0.0 0.0 0.0 0.0 0.1 0.1 0.6 0.0 0.1 0.0 0.0 0.0 0.0 0.3   
1951-07-18T21:00:00+00:00 0.0 0.0 0.0 0.0 0.0 0.0 0.0 0.0 0.0 0.0 0.0 0.0 0.0 0.0 0.0 0.0 0.0 0.0 0.0 0.0 0.0   
1951-07-19T00:00:00+00:00 0.0 0.0 0.0 0.0 0.0 0.0 0.0 0.0 0.0 0.0 0.0 0.0 0.0 0.0 0.0 0.0 0.0 0.0 0.0 0.0 0.0   
1951-07-19T03:00:00+00:00 0.0 0.0 0.0 0.0 0.0 0.0 0.0 0.0 0.0 0.0 0.0 0.0 0.0 0.0 0.0 0.0 0.0 0.0 0.0 0.0 0.0   
1951-07-19T06:00:00+00:00 0.0 0.0 0.0 0.0 0.0 0.0 0.0 0.0 0.0 0.0 0.0 0.0 0.0 0.0 0.0 0.0 0.0 0.0 0.0 0.0 0.0   
1951-07-19T09:00:00+00:00 0.0 0.0 0.0 0.0 0.0 0.0 0.0 0.0 0.0 0.0 0.0 0.0 0.0 0.0 0.0 0.0 0.0 0.0 0.0 0.0 0.0   
1951-07-19T12:00:00+00:00 0.0 0.0 0.0 0.0 0.0 0.0 0.0 0.0 0.0 0.0 0.0 0.0 0.0 0.1 0.0 0.0 0.0 0.0 0.0 0.0 0.0   
1951-07-19T15:00:00+00:00 0.7 0.3 0.0 2.9 0.5 0.9 1.7 0.0 1.7 0.0 0.6 2.5 1.1 3.2 0.0 3.2 0.0 0.0 0.0 0.0 2.1   
1951-07-19T18:00:00+00:00 0.8 0.3 0.0 2.4 0.6 0.5 1.0 0.0 1.4 0.0 0.7 3.0 1.3 4.5 0.0 2.6 0.0 0.0 0.0 0.0 1.1   
1951-07-19T21:00:00+00:00 0.0 0.0 0.0 0.0 0.0 0.0 0.0 0.0 0.0 0.0 0.0 0.0 0.0 0.0 0.0 0.0 0.0 0.0 0.0 0.0 0.0   
1951-07-20T00:00:00+00:00 0.0 0.0 0.0 0.0 0.0 0.0 0.0 0.0 0.0 0.0 0.0 0.0 0.0 0.0 0.0 0.0 0.0 0.0 0.0 0.0 0.0   
1951-07-20T03:00:00+00:00 0.0 0.0 0.0 0.0 0.0 0.0 0.0 0.0 0.0 0.0 0.0 0.0 0.0 0.0 0.0 0.0 0.0 0.0 0.0 0.0 0.0   
1951-07-20T06:00:00+00:00 0.0 0.0 0.0 0.0 0.0 0.0 0.0 0.0 0.0 0.0 0.0 0.0 0.0 0.0 0.0 0.0 0.0 0.0 0.0 0.0 0.0   
1951-07-20T09:00:00+00:00 0.0 0.0 0.0 0.0 0.0 0.0 0.0 0.0 0.0 0.0 0.0 0.0 0.0 0.0 0.0 0.0 0.0 0.0 0.0 0.0 0.0   
1951-07-20T12:00:00+00:00 0.0 0.0 0.0 0.2 0.0 0.1 0.2 0.0 0.0 0.0 0.0 0.2 0.0 0.1 0.0 0.1 0.0 0.0 0.0 0.0 0.7   
1951-07-20T15:00:00+00:00 0.0 0.0 0.0 1.4 0.0 0.8 1.5 0.0 0.3 0.0 0.0 0.8 0.2 0.7 0.0 0.9 0.0 0.0 0.0 0.0 4.1   
1951-07-20T18:00:00+00:00 0.0 0.0 0.0 0.5 0.0 0.3 0.6 0.0 0.1 0.0 0.0 0.1 0.1 0.5 0.0 0.4 0.0 0.0 0.0 0.0 1.9   
1951-07-20T21:00:00+00:00 0.0 0.0 0.0 0.0 0.0 0.0 0.0 0.0 0.0 0.0 0.0 0.0 0.0 0.1 0.0 0.0 0.0 0.0 0.0 0.0 0.0   
1951-07-21T00:00:00+00:00 0.0 0.0 0.0 0.0 0.0 0.0 0.0 0.0 0.0 0.0 0.0 0.0 0.0 0.0 0.0 0.0 0.0 0.0 0.0 0.0 0.0   
1951-07-21T03:00:00+00:00 0.0 0.0 0.0 0.0 0.0 0.0 0.0 0.0 0.0 0.0 0.0 0.0 0.0 0.0 0.0 0.0 0.0 0.0 0.0 0.0 0.0   
1951-07-21T06:00:00+00:00 0.0 0.0 0.0 0.0 0.0 0.0 0.0 0.0 0.0 0.0 0.0 0.0 0.0 0.0 0.0 0.0 0.0 0.0 0.0 0.0 0.0   
1951-07-21T09:00:00+00:00 0.0 0.0 0.0 0.0 0.0 0.0 0.0 0.0 0.0 0.0 0.0 0.0 0.0 0.0 0.0 0.0 0.0 0.0 0.0 0.0 0.0   
1951-07-21T12:00:00+00:00 0.2 0.1 0.0 0.4 0.2 0.2 0.4 0.0 0.3 0.1 0.1 0.3 0.2 0.1 0.0 0.5 0.0 0.0 0.0 0.0 0.3   
1951-07-21T15:00:00+00:00 2.3 1.9 0.0 2.8 2.3 1.7 3.0 0.0 1.8 0.8 0.9 1.3 3.2 2.7 0.0 3.0 0.0 0.0 0.1 0.2 1.9   
1951-07-21T18:00:00+00:00 2.0 1.7 0.0 3.3 2.0 1.2 2.2 0.0 2.1 0.6 1.6 1.7 2.8 2.6 0.0 3.5 0.0 0.0 0.1 0.2 1.4   
1951-07-21T21:00:00+00:00 0.3 0.2 0.0 0.4 0.3 0.2 0.3 0.0 0.2 0.1 0.2 0.1 0.4 0.0 0.0 0.4 0.0 0.0 0.0 0.0 0.2   
1951-07-22T00:00:00+00:00 0.0 0.0 0.0 0.0 0.0 0.0 0.0 0.0 0.0 0.0 0.0 0.0 0.0 0.0 0.0 0.0 0.0 0.0 0.0 0.0 0.0   
1951-07-22T03:00:00+00:00 0.0 0.0 0.0 0.0 0.0 0.0 0.0 0.0 0.0 0.0 0.0 0.0 0.0 0.0 0.0 0.0 0.0 0.0 0.0 0.0 0.0   
1951-07-22T06:00:00+00:00 0.0 0.0 0.0 0.0 0.0 0.0 0.0 0.0 0.0 0.0 0.0 0.0 0.0 0.0 0.0 0.0 0.0 0.0 0.0 0.0 0.0   
1951-07-22T09:00:00+00:00 0.0 0.0 0.0 0.2 0.0 0.1 0.1 0.0 0.2 0.0 0.1 0.2 0.0 0.2 0.0 0.2 0.0 0.0 0.0 0.0 0.1   
1951-07-22T12:00:00+00:00 3.3 2.7 0.9 4.2 3.0 2.8 3.9 1.8 4.3 1.9 3.5 4.4 3.1 5.0 1.1 5.4 0.2 0.1 2.3 1.0 4.0   
1951-07-22T15:00:00+00:00 5.3 4.2 1.5 3.8 4.8 3.4 4.7 2.8 4.0 2.3 3.9 3.6 4.9 5.4 1.7 5.0 0.6 0.4 3.7 1.9 3.8   
1951-07-22T18:00:00+00:00 0.8 0.6 0.4 0.0 0.7 0.5 0.7 1.6 1.3 1.1 1.6 1.7 0.7 0.3 1.0 1.7 0.3 0.2 2.1 0.4 0.0   
1951-07-22T21:00:00+00:00 0.0 0.0 0.0 0.0 0.0 0.0 0.0 0.0 0.0 0.0 0.0 0.0 0.0 0.0 0.0 0.0 0.0 0.0 0.0 0.0 0.0   
1951-07-23T00:00:00+00:00 0.0 0.0 0.0 0.0 0.0 0.0 0.0 0.0 0.0 0.0 0.0 0.0 0.0 0.0 0.0 0.0 0.0 0.0 0.0 0.0 0.0   
1951-07-23T03:00:00+00:00 0.0 0.0 0.0 0.0 0.0 0.0 0.0 0.0 0.0 0.0 0.0 0.0 0.0 0.0 0.0 0.0 0.0 0.0 0.0 0.0 0.0   
1951-07-23T06:00:00+00:00 0.0 0.0 0.0 0.0 0.0 0.0 0.0 0.0 0.0 0.0 0.0 0.0 0.0 0.0 0.0 0.0 0.0 0.0 0.0 0.0 0.0   
1951-07-23T09:00:00+00:00 0.0 0.0 0.0 0.0 0.0 0.0 0.0 0.0 0.0 0.0 0.0 0.0 0.0 0.0 0.0 0.0 0.0 0.0 0.0 0.0 0.0   
1951-07-23T12:00:00+00:00 0.0 0.0 0.1 0.0 0.0 0.0 0.0 0.0 0.0 0.0 0.0 0.0 0.0 0.0 0.0 0.0 0.1 0.1 0.0 0.0 0.0   
1951-07-23T15:00:00+00:00 0.0 0.0 1.1 0.0 0.0 0.0 0.0 0.0 0.0 0.0 0.0 0.0 0.3 0.0 0.0 0.0 1.1 0.9 0.0 0.2 0.0   
1951-07-23T18:00:00+00:00 0.0 0.0 1.1 0.0 0.0 0.0 0.0 0.0 0.0 0.0 0.0 0.0 0.3 0.0 0.0 0.0 1.0 0.7 0.0 0.2 0.0   
1951-07-23T21:00:00+00:00 0.0 0.0 0.0 0.0 0.0 0.0 0.0 0.0 0.0 0.0 0.0 0.0 0.0 0.0 0.0 0.0 0.0 0.0 0.0 0.0 0.0   
1951-07-24T00:00:00+00:00 0.0 0.0 0.0 0.0 0.0 0.0 0.0 0.0 0.0 0.0 0.0 0.0 0.0 0.0 0.0 0.0 0.0 0.0 0.0 0.0 0.0   
1951-07-24T03:00:00+00:00 0.0 0.0 0.0 0.0 0.0 0.0 0.0 0.0 0.0 0.0 0.0 0.0 0.0 0.0 0.0 0.0 0.0 0.0 0.0 0.0 0.0   
1951-07-24T06:00:00+00:00 0.0 0.0 0.0 0.0 0.0 0.0 0.0 0.0 0.0 0.0 0.0 0.0 0.0 0.0 0.0 0.0 0.0 0.0 0.0 0.0 0.0   
1951-07-24T09:00:00+00:00 0.0 0.0 0.0 0.0 0.0 0.0 0.0 0.0 0.0 0.0 0.0 0.0 0.0 0.0 0.0 0.0 0.0 0.0 0.0 0.0 0.0   
1951-07-24T12:00:00+00:00 0.3 0.3 0.4 0.0 0.3 0.1 0.1 0.1 0.0 0.1 0.0 0.0 0.3 0.1 0.1 0.0 0.2 0.2 0.1 0.1 0.0   
1951-07-24T15:00:00+00:00 5.3 4.2 7.3 1.1 4.2 0.7 1.5 1.3 1.3 1.0 1.8 1.2 4.9 8.0 1.0 2.3 1.2 0.9 1.6 1.2 0.0   
1951-07-24T18:00:00+00:00 3.0 2.4 4.3 0.9 1.5 0.5 0.9 1.8 1.7 1.1 3.3 2.4 1.8 3.7 1.3 3.0 2.7 2.2 2.2 1.6 0.0   
1951-07-24T21:00:00+00:00 0.0 0.0 0.3 0.2 0.0 0.0 0.0 0.2 0.4 0.1 0.6 0.6 0.0 0.5 0.1 0.7 0.0 0.0 0.2 0.0 0.0   
1951-07-25T00:00:00+00:00 0.0 0.0 0.3 0.0 0.0 0.0 0.0 0.0 0.0 0.0 0.0 0.0 0.0 0.3 0.0 0.0 0.0 0.0 0.0 0.0 0.0   
1951-07-25T03:00:00+00:00 0.0 0.0 0.0 0.0 0.0 0.0 0.0 0.0 0.0 0.0 0.0 0.0 0.0 0.0 0.0 0.0 0.0 0.0 0.1 0.0 0.0   
1951-07-25T06:00:00+00:00 0.3 0.3 0.4 0.0 0.0 0.0 0.0 0.9 0.3 0.2 0.8 0.4 0.0 0.0 0.6 0.3 1.5 1.3 1.0 0.8 0.0   
1951-07-25T09:00:00+00:00 0.2 0.1 0.2 0.1 0.2 0.2 0.2 0.4 0.3 0.3 0.3 0.4 0.1 0.2 0.3 0.4 0.2 0.2 0.4 0.1 0.1   
1951-07-25T12:00:00+00:00 3.6 2.9 3.3 2.7 3.2 2.2 3.0 3.5 3.0 2.6 3.2 3.3 2.9 2.5 2.4 3.7 2.8 2.4 4.0 2.5 2.2   
1951-07-25T15:00:00+00:00 9.1 7.3 10.4  4.6 5.1 4.2 5.7 7.1 6.6 6.2 5.8 8.3 4.6 6.3 4.8 8.1 9.5 8.2 7.9 5.7 3.8   
1951-07-25T18:00:00+00:00 1.5 1.2 2.5 1.8 1.1 0.8 1.1 1.6 2.5 1.6 2.3 3.0 1.0 3.5 1.1 3.0 1.8 1.5 1.8 0.6 1.7   
1951-07-25T21:00:00+00:00 0.1 0.1 0.6 1.2 0.1 0.6 0.8 0.4 1.3 0.8 0.9 2.3 0.1 0.7 0.3 1.6 0.1 0.0 0.5 0.1 0.8   
1951-07-26T00:00:00+00:00 0.2 0.2 0.1 0.1 0.2 0.1 0.1 0.4 0.1 0.1 0.3 0.0 0.2 0.0 0.3 0.1 0.6 0.5 0.5 0.4 0.0   
1951-07-26T03:00:00+00:00 0.0 0.0 0.0 0.0 0.0 0.0 0.0 0.0 0.0 0.0 0.0 0.0 0.0 0.0 0.0 0.0 0.0 0.0 0.0 0.0 0.0   
1951-07-26T06:00:00+00:00 0.0 0.0 0.0 0.0 0.0 0.0 0.0 0.0 0.0 0.0 0.0 0.0 0.0 0.0 0.0 0.0 0.0 0.0 0.0 0.0 0.0   
1951-07-26T09:00:00+00:00 0.0 0.0 0.0 0.0 0.0 0.0 0.0 0.0 0.0 0.0 0.0 0.0 0.0 0.0 0.0 0.0 0.0 0.0 0.0 0.0 0.0   
1951-07-26T12:00:00+00:00 4.1 3.5 3.6 0.2 2.7 1.6 2.1 2.1 0.5 1.5 0.9 0.4 2.5 0.2 1.4 1.0 3.9 3.1 3.2 2.5 0.0   
1951-07-26T15:00:00+00:00 5.0 4.3 3.4 1.0 4.3 2.2 2.9 2.9 1.4 2.1 2.4 0.6 4.0 0.7 2.0 2.6 2.1 1.6 4.5 2.6 0.1   
1951-07-26T18:00:00+00:00 5.2 4.5 5.2 1.5 3.1 1.0 1.3 2.2 2.0 1.2 4.0 2.1 2.9 1.3 1.5 3.7 3.8 3.0 3.4 2.7 0.0   
1951-07-26T21:00:00+00:00 0.9 0.7 0.6 0.2 0.7 0.5 0.6 0.5 0.2 0.3 0.3 0.1 0.7 0.0 0.3 0.4 0.7 0.5 0.7 0.5 0.0   
1951-07-27T00:00:00+00:00 0.0 0.0 0.0 0.1 0.0 0.0 0.0 0.0 0.0 0.0 0.0 0.1 0.0 0.0 0.0 0.1 0.0 0.0 0.0 0.0 0.0   
1951-07-27T03:00:00+00:00 0.0 0.0 0.0 0.0 0.0 0.0 0.0 0.0 0.0 0.0 0.0 0.0 0.0 0.0 0.0 0.0 0.0 0.0 0.0 0.0 0.0   
1951-07-27T06:00:00+00:00 0.0 0.0 0.0 0.0 0.0 0.0 0.0 0.0 0.0 0.0 0.0 0.0 0.0 0.0 0.0 0.0 0.0 0.0 0.0 0.0 0.0   
1951-07-27T09:00:00+00:00 0.0 0.0 0.0 0.0 0.0 0.0 0.0 0.0 0.0 0.0 0.0 0.0 0.0 0.0 0.0 0.0 0.0 0.0 0.0 0.0 0.0   
1951-07-27T12:00:00+00:00 0.0 0.0 0.0 0.0 0.0 0.0 0.0 0.0 0.0 0.0 0.0 0.0 0.0 0.0 0.0 0.0 0.0 0.0 0.0 0.0 0.0   
1951-07-27T15:00:00+00:00 0.0 0.0 0.9 0.0 0.0 0.0 0.0 0.0 0.0 0.0 0.0 0.0 0.0 0.0 0.0 0.0 1.1 0.9 0.0 0.0 0.0   
1951-07-27T18:00:00+00:00 0.0 0.0 0.4 0.0 0.0 0.0 0.0 0.0 0.0 0.0 0.0 0.0 0.0 0.0 0.0 0.0 0.5 0.4 0.0 0.0 0.0   
1951-07-27T21:00:00+00:00 0.0 0.0 0.0 0.0 0.0 0.0 0.0 0.0 0.0 0.0 0.0 0.0 0.0 0.0 0.0 0.0 0.0 0.0 0.0 0.0 0.0   
1951-07-28T00:00:00+00:00 0.0 0.0 0.0 0.0 0.0 0.0 0.0 0.0 0.0 0.0 0.0 0.0 0.0 0.0 0.0 0.0 0.0 0.0 0.0 0.0 0.0   
1951-07-28T03:00:00+00:00 0.0 0.0 0.0 0.0 0.0 0.0 0.0 0.0 0.0 0.0 0.0 0.0 0.0 0.0 0.0 0.0 0.0 0.0 0.0 0.0 0.0   
1951-07-28T06:00:00+00:00 0.0 0.0 0.0 0.0 0.0 0.0 0.0 0.0 0.0 0.0 0.0 0.0 0.0 0.0 0.0 0.0 0.0 0.0 0.0 0.0 0.0   
1951-07-28T09:00:00+00:00 0.0 0.0 0.0 0.0 0.0 0.0 0.0 0.0 0.0 0.0 0.0 0.0 0.0 0.0 0.0 0.0 0.0 0.0 0.0 0.0 0.0   
1951-07-28T12:00:00+00:00 0.0 0.0 0.0 0.0 0.0 0.0 0.0 0.0 0.0 0.0 0.0 0.0 0.0 0.0 0.0 0.0 0.0 0.0 0.0 0.0 0.0   
1951-07-28T15:00:00+00:00 3.7 2.8 2.9 0.0 2.5 1.1 2.1 4.1 1.5 2.7 3.2 1.5 3.2 0.0 3.1 2.7 4.9 4.4 6.2 3.1 0.0   
1951-07-28T18:00:00+00:00 2.7 2.0 2.8 0.0 1.8 0.8 1.5 3.7 2.2 2.6 4.2 2.7 2.3 0.0 2.8 4.1 3.0 2.7 5.5 2.0 0.0   
1951-07-28T21:00:00+00:00 0.0 0.0 0.0 0.0 0.0 0.0 0.0 0.0 0.0 0.0 0.0 0.0 0.0 0.0 0.0 0.0 0.0 0.0 0.0 0.0 0.0   
1951-07-29T00:00:00+00:00 0.0 0.0 0.0 0.0 0.0 0.0 0.0 0.1 0.0 0.0 0.1 0.0 0.0 0.0 0.1 0.0 0.2 0.2 0.2 0.1 0.0   
1951-07-29T03:00:00+00:00 0.0 0.0 0.0 0.2 0.1 0.1 0.2 0.0 0.0 0.0 0.0 0.0 0.2 0.0 0.0 0.1 0.0 0.0 0.0 0.0 0.3   
1951-07-29T06:00:00+00:00 0.1 0.0 0.0 0.8 0.1 0.3 0.6 0.0 0.1 0.0 0.0 0.2 0.4 0.0 0.0 0.4 0.0 0.0 0.0 0.0 0.7   
1951-07-29T09:00:00+00:00 0.1 0.0 0.0 1.2 0.2 0.5 0.9 0.0 0.2 0.0 0.1 0.4 0.5 0.0 0.0 0.6 0.0 0.0 0.0 0.0 1.0   
1951-07-29T12:00:00+00:00 0.1 0.0 0.0 0.8 0.1 0.3 0.6 0.0 0.1 0.0 0.1 0.3 0.3 0.0 0.0 0.4 0.0 0.0 0.0 0.0 0.6   
1951-07-29T15:00:00+00:00 0.0 0.0 0.0 0.1 0.0 0.0 0.0 0.0 0.0 0.0 0.0 0.0 0.0 0.0 0.0 0.0 0.0 0.0 0.0 0.0 0.1   
1951-07-29T18:00:00+00:00 0.0 0.0 0.0 0.0 0.0 0.0 0.0 0.0 0.0 0.0 0.0 0.0 0.0 0.0 0.0 0.0 0.0 0.0 0.0 0.0 0.0   
1951-07-29T21:00:00+00:00 0.0 0.0 0.0 0.0 0.0 0.0 0.0 0.0 0.0 0.0 0.0 0.0 0.0 0.0 0.0 0.0 0.0 0.0 0.0 0.0 0.0   
1951-07-30T00:00:00+00:00 0.0 0.0 0.0 0.0 0.0 0.0 0.0 0.0 0.0 0.0 0.0 0.0 0.0 0.0 0.0 0.0 0.0 0.0 0.0 0.0 0.0   
1951-07-30T03:00:00+00:00 0.0 0.0 0.0 0.0 0.0 0.0 0.0 0.0 0.0 0.0 0.0 0.0 0.0 0.0 0.0 0.0 0.0 0.0 0.0 0.0 0.0   
1951-07-30T06:00:00+00:00 0.0 0.0 0.0 0.0 0.0 0.0 0.0 0.0 0.0 0.0 0.0 0.0 0.0 0.0 0.0 0.0 0.0 0.0 0.0 0.0 0.0   
1951-07-30T09:00:00+00:00 0.0 0.0 0.0 0.0 0.0 0.0 0.0 0.0 0.0 0.0 0.0 0.0 0.0 0.0 0.0 0.0 0.0 0.0 0.0 0.0 0.0   
1951-07-30T12:00:00+00:00 0.0 0.0 0.0 0.0 0.0 0.0 0.0 0.0 0.0 0.0 0.0 0.0 0.0 0.0 0.0 0.0 0.0 0.0 0.0 0.0 0.0   
1951-07-30T15:00:00+00:00 0.0 0.0 0.0 0.0 0.0 0.0 0.0 0.0 0.0 0.0 0.0 0.0 0.0 0.0 0.0 0.0 0.0 0.0 0.0 0.0 0.0   
1951-07-30T18:00:00+00:00 0.0 0.0 0.0 0.0 0.0 0.0 0.0 0.0 0.0 0.0 0.0 0.0 0.0 0.0 0.0 0.0 0.0 0.0 0.0 0.0 0.0   
1951-07-30T21:00:00+00:00 0.0 0.0 0.0 0.0 0.0 0.0 0.0 0.0 0.0 0.0 0.0 0.0 0.0 0.0 0.0 0.0 0.0 0.0 0.0 0.0 0.0   
1951-07-31T00:00:00+00:00 0.0 0.0 0.0 0.0 0.0 0.0 0.0 0.0 0.0 0.0 0.0 0.0 0.0 0.0 0.0 0.0 0.0 0.0 0.0 0.0 0.0   
1951-07-31T03:00:00+00:00 0.0 0.0 0.0 0.0 0.0 0.0 0.0 0.0 0.0 0.0 0.0 0.0 0.0 0.0 0.0 0.0 0.0 0.0 0.0 0.0 0.0   
1951-07-31T06:00:00+00:00 0.0 0.0 0.0 0.0 0.0 0.0 0.0 0.0 0.0 0.0 0.0 0.0 0.0 0.0 0.0 0.0 0.0 0.0 0.0 0.0 0.0   
1951-07-31T09:00:00+00:00 0.0 0.0 0.0 0.0 0.0 0.0 0.0 0.0 0.0 0.0 0.0 0.0 0.0 0.0 0.0 0.0 0.0 0.0 0.0 0.0 0.0   
1951-07-31T12:00:00+00:00 0.0 0.0 0.0 0.0 0.0 0.0 0.0 0.0 0.0 0.0 0.0 0.0 0.0 0.0 0.0 0.0 0.0 0.0 0.0 0.0 0.0   
1951-07-31T15:00:00+00:00 0.0 0.0 0.0 0.0 0.0 0.0 0.0 0.0 0.0 0.0 0.0 0.0 0.0 0.0 0.0 0.0 0.0 0.0 0.0 0.0 0.0   
1951-07-31T18:00:00+00:00 0.0 0.0 0.0 0.0 0.0 0.0 0.0 0.0 0.0 0.0 0.0 0.0 0.0 0.0 0.0 0.0 0.0 0.0 0.0 0.0 0.0   
1951-07-31T21:00:00+00:00 0.0 0.0 0.0 0.0 0.0 0.0 0.0 0.0 0.0 0.0 0.0 0.0 0.0 0.0 0.0 0.0 0.0 0.0 0.0 0.0 0.0   
1951-08-01T00:00:00+00:00 0.0 0.0 0.0 0.0 0.0 0.0 0.0 0.0 0.0 0.0 0.0 0.0 0.0 0.0 0.0 0.0 0.0 0.0 0.0 0.0 0.0   
1951-08-01T03:00:00+00:00 0.0 0.0 0.0 0.0 0.0 0.0 0.0 0.0 0.0 0.0 0.0 0.0 0.0 0.0 0.0 0.0 0.0 0.0 0.0 0.0 0.0   
1951-08-01T06:00:00+00:00 0.0 0.0 0.0 0.0 0.0 0.0 0.0 0.0 0.0 0.0 0.0 0.0 0.0 0.0 0.0 0.0 0.0 0.0 0.0 0.0 0.0   
1951-08-01T09:00:00+00:00 0.0 0.0 0.0 0.0 0.0 0.0 0.0 0.0 0.0 0.0 0.0 0.0 0.0 0.0 0.0 0.0 0.0 0.0 0.0 0.0 0.0   
1951-08-01T12:00:00+00:00 0.0 0.0 0.0 0.0 0.0 0.0 0.0 0.0 0.0 0.0 0.0 0.0 0.0 0.0 0.0 0.0 0.0 0.0 0.0 0.0 0.0   
1951-08-01T15:00:00+00:00 0.0 0.0 0.0 0.5 0.0 0.1 0.1 0.2 0.2 0.0 0.1 1.1 0.0 0.0 0.0 0.5 0.7 0.6 0.1 0.0 0.0   
1951-08-01T18:00:00+00:00 0.0 0.0 0.0 0.7 0.0 0.1 0.1 0.3 0.4 0.0 0.2 2.1 0.0 0.0 0.0 1.0 1.0 0.8 0.2 0.0 0.0   
1951-08-01T21:00:00+00:00 0.0 0.0 0.0 0.0 0.0 0.0 0.0 0.0 0.0 0.0 0.0 0.1 0.0 0.0 0.0 0.0 0.1 0.1 0.0 0.0 0.0   
1951-08-02T00:00:00+00:00 0.0 0.0 0.0 0.0 0.0 0.0 0.0 0.0 0.0 0.0 0.0 0.0 0.0 0.0 0.0 0.0 0.0 0.0 0.0 0.0 0.0   
1951-08-02T03:00:00+00:00 0.0 0.0 0.0 0.0 0.0 0.0 0.0 0.0 0.0 0.0 0.0 0.0 0.0 0.0 0.0 0.0 0.0 0.0 0.0 0.0 0.0   
1951-08-02T06:00:00+00:00 0.0 0.0 0.0 0.0 0.0 0.0 0.0 0.0 0.0 0.0 0.0 0.0 0.0 0.0 0.0 0.0 0.0 0.0 0.0 0.0 0.0   
1951-08-02T09:00:00+00:00 0.0 0.0 0.0 0.0 0.0 0.0 0.0 0.0 0.0 0.0 0.0 0.0 0.0 0.0 0.0 0.0 0.0 0.0 0.0 0.0 0.0   
1951-08-02T12:00:00+00:00 0.0 0.0 0.0 0.0 0.0 0.0 0.0 0.0 0.0 0.0 0.0 0.0 0.0 0.0 0.0 0.0 0.0 0.0 0.0 0.0 0.0   
1951-08-02T15:00:00+00:00 0.0 0.0 0.0 0.0 0.0 0.0 0.0 0.0 0.0 0.0 0.0 0.0 0.0 0.0 0.0 0.0 0.0 0.0 0.0 0.0 0.0   
1951-08-02T18:00:00+00:00 0.0 0.0 0.0 0.0 0.0 0.0 0.0 0.0 0.0 0.0 0.0 0.0 0.0 0.0 0.0 0.0 0.0 0.0 0.0 0.0 0.0   
1951-08-02T21:00:00+00:00 0.0 0.0 0.0 0.0 0.0 0.0 0.0 0.0 0.0 0.0 0.0 0.0 0.0 0.0 0.0 0.0 0.0 0.0 0.0 0.0 0.0   
1951-08-03T00:00:00+00:00 0.0 0.0 0.0 0.0 0.0 0.0 0.0 0.0 0.0 0.0 0.0 0.0 0.0 0.0 0.0 0.0 0.0 0.0 0.0 0.0 0.0   
1951-08-03T03:00:00+00:00 0.0 0.0 0.0 0.0 0.0 0.0 0.0 0.0 0.0 0.0 0.0 0.0 0.0 0.0 0.0 0.0 0.0 0.0 0.0 0.0 0.0   
1951-08-03T06:00:00+00:00 0.0 0.0 0.0 0.0 0.0 0.0 0.0 0.0 0.0 0.0 0.0 0.0 0.0 0.0 0.0 0.0 0.0 0.0 0.0 0.0 0.0   
1951-08-03T09:00:00+00:00 0.0 0.0 0.0 0.0 0.0 0.0 0.0 0.0 0.0 0.0 0.0 0.0 0.0 0.0 0.0 0.0 0.0 0.0 0.0 0.0 0.0   
1951-08-03T12:00:00+00:00 0.0 0.0 0.0 0.0 0.0 0.0 0.0 0.0 0.0 0.0 0.0 0.0 0.0 0.0 0.0 0.0 0.0 0.0 0.0 0.0 0.0   
1951-08-03T15:00:00+00:00 0.2 0.0 0.0 0.7 0.0 0.0 0.0 0.0 0.2 0.0 0.5 0.0 0.2 0.0 0.0 0.4 0.0 0.0 0.0 0.1 0.0   
1951-08-03T18:00:00+00:00 0.3 0.1 0.0 1.4 0.0 0.0 0.0 0.0 0.4 0.0 1.0 0.0 0.4 0.0 0.0 0.8 0.0 0.0 0.0 0.3 0.0   
1951-08-03T21:00:00+00:00 0.0 0.0 0.0 0.1 0.0 0.0 0.0 0.0 0.0 0.0 0.1 0.0 0.0 0.0 0.0 0.0 0.0 0.0 0.0 0.0 0.0   
1951-08-04T00:00:00+00:00 0.0 0.0 0.0 0.1 0.0 0.0 0.0 0.0 0.0 0.0 0.1 0.0 0.0 0.0 0.0 0.0 0.0 0.0 0.0 0.1 0.0   
1951-08-04T03:00:00+00:00 0.0 0.0 0.0 0.0 0.0 0.0 0.0 0.0 0.0 0.0 0.0 0.0 0.0 0.0 0.0 0.0 0.0 0.0 0.0 0.0 0.0   
1951-08-04T06:00:00+00:00 0.0 0.0 0.0 0.0 0.0 0.0 0.0 0.0 0.0 0.0 0.0 0.0 0.0 0.0 0.0 0.0 0.0 0.0 0.0 0.0 0.0   
1951-08-04T09:00:00+00:00 0.0 0.0 0.0 2.7 0.0 0.3 0.3 5.5 4.5 2.9 5.5 5.6 0.0 0.8 4.0 7.1 0.5 0.5 5.4 0.2 0.5   
1951-08-04T12:00:00+00:00 2.1 2.3 1.9 10.2  3.3 5.1 5.4 6.8 9.8 6.9 7.6 12.4  3.4 5.9 4.9 15.6  0.3 0.2 6.6 0.1 4.7   
1951-08-04T15:00:00+00:00 1.3 1.5 1.1 17.0  2.1 6.9 7.4 2.7 11.3  5.7 7.9 16.2  2.2 4.0 1.9 18.0  0.1 0.0 2.6 0.1 6.9   
1951-08-04T18:00:00+00:00 0.1 0.1 0.0 4.6 0.1 0.8 0.8 0.3 2.8 0.6 2.7 5.0 0.1 0.0 0.2 4.4 0.0 0.0 0.3 0.0 1.0   
1951-08-04T21:00:00+00:00 0.4 0.4 0.1 3.6 0.5 1.9 2.1 1.2 2.0 1.2 1.7 2.4 0.5 1.5 0.9 3.3 0.5 0.5 1.2 0.3 2.2   
1951-08-05T00:00:00+00:00 0.4 0.5 0.0 10.6  1.4 5.1 5.4 0.8 4.1 2.7 2.0 7.3 1.4 4.3 0.6 6.5 0.0 0.0 0.8 0.2 7.3   
1951-08-05T03:00:00+00:00 6.2 6.3 0.2 11.4  7.5 8.4 8.7 9.8 8.3 7.0 7.3 8.9 6.6 0.7 7.5 10.4  0.5 0.4 8.3 7.3 8.4   
1951-08-05T06:00:00+00:00 8.2 8.2 2.3 6.2 7.1 6.9 7.1 9.3 4.7 5.3 5.1 3.7 6.2 0.2 7.1 5.9 6.5 5.6 7.9 10.5  5.1   
1951-08-05T09:00:00+00:00 2.1 2.1 0.9 1.5 1.1 1.1 1.2 3.7 1.5 1.2 2.5 1.7 1.0 0.1 2.8 1.9 4.4 3.7 3.1 4.2 0.8   
1951-08-05T12:00:00+00:00 0.6 0.6 0.3 0.3 0.4 0.4 0.4 0.9 0.2 0.3 0.5 0.2 0.4 0.0 0.7 0.3 1.8 1.5 0.8 1.2 0.2   
1951-08-05T15:00:00+00:00 0.0 0.0 0.0 0.2 0.0 0.0 0.0 0.0 0.0 0.0 0.0 0.1 0.0 0.0 0.0 0.0 0.0 0.0 0.0 0.0 0.1   
1951-08-05T18:00:00+00:00 0.0 0.0 0.6 0.2 0.0 0.0 0.0 0.0 0.0 0.0 0.0 0.1 0.0 0.3 0.0 0.0 0.0 0.0 0.0 0.0 0.1   
1951-08-05T21:00:00+00:00 0.0 0.0 0.0 0.1 0.0 0.0 0.0 0.0 0.0 0.0 0.0 0.0 0.0 0.0 0.0 0.0 0.0 0.0 0.0 0.0 0.0   
1951-08-06T00:00:00+00:00 0.0 0.0 0.0 0.1 0.0 0.0 0.0 0.0 0.0 0.0 0.0 0.0 0.0 0.0 0.0 0.0 0.0 0.0 0.0 0.0 0.0   
1951-08-06T03:00:00+00:00 0.0 0.0 0.0 0.0 0.0 0.0 0.0 0.0 0.0 0.0 0.0 0.0 0.0 0.0 0.0 0.0 0.0 0.0 0.0 0.0 0.0   
1951-08-06T06:00:00+00:00 0.0 0.0 0.0 0.0 0.0 0.0 0.0 0.0 0.0 0.0 0.0 0.0 0.0 0.0 0.0 0.0 0.0 0.0 0.0 0.0 0.0   
1951-08-06T09:00:00+00:00 0.0 0.0 0.0 0.0 0.0 0.0 0.0 0.0 0.0 0.0 0.0 0.0 0.0 0.0 0.0 0.0 0.0 0.0 0.0 0.0 0.0   
1951-08-06T12:00:00+00:00 0.0 0.0 0.0 0.0 0.0 0.0 0.0 0.0 0.0 0.0 0.0 0.0 0.0 0.0 0.0 0.0 0.0 0.0 0.0 0.0 0.0   
1951-08-06T15:00:00+00:00 0.0 0.0 0.0 0.0 0.0 0.0 0.0 0.0 0.0 0.0 0.0 0.0 0.0 0.0 0.0 0.0 0.0 0.0 0.0 0.0 0.0   
1951-08-06T18:00:00+00:00 0.0 0.0 0.0 0.0 0.0 0.0 0.0 0.0 0.0 0.0 0.0 0.0 0.0 0.0 0.0 0.0 0.0 0.0 0.0 0.0 0.0   
1951-08-06T21:00:00+00:00 0.0 0.0 0.0 0.0 0.0 0.0 0.0 0.0 0.0 0.0 0.0 0.0 0.0 0.0 0.0 0.0 0.0 0.0 0.0 0.0 0.0   
1951-08-07T00:00:00+00:00 0.0 0.0 0.0 0.0 0.0 0.0 0.0 0.0 0.0 0.0 0.0 0.0 0.0 0.0 0.0 0.0 0.0 0.0 0.0 0.0 0.0   
1951-08-07T03:00:00+00:00 0.0 0.0 0.0 0.0 0.0 0.0 0.0 0.0 0.0 0.0 0.0 0.0 0.0 0.0 0.0 0.0 0.0 0.0 0.0 0.0 0.0   
1951-08-07T06:00:00+00:00 0.0 0.0 0.0 0.0 0.0 0.0 0.0 0.0 0.0 0.0 0.0 0.0 0.0 0.0 0.0 0.0 0.0 0.0 0.0 0.0 0.0   
1951-08-07T09:00:00+00:00 0.0 0.0 0.0 0.0 0.0 0.0 0.0 0.0 0.0 0.0 0.0 0.0 0.0 0.0 0.0 0.0 0.0 0.0 0.0 0.0 0.0   
1951-08-07T12:00:00+00:00 0.0 0.0 0.0 0.0 0.0 0.0 0.0 0.0 0.0 0.0 0.0 0.0 0.0 0.0 0.0 0.0 0.0 0.0 0.0 0.0 0.0   
1951-08-07T15:00:00+00:00 0.0 0.0 0.0 0.0 0.0 0.0 0.0 0.0 0.0 0.0 0.0 0.0 0.0 0.0 0.0 0.0 0.0 0.0 0.0 0.0 0.0   
1951-08-07T18:00:00+00:00 0.0 0.0 0.0 0.0 0.0 0.0 0.0 0.0 0.0 0.0 0.0 0.0 0.0 0.0 0.0 0.0 0.0 0.0 0.0 0.0 0.0   
1951-08-07T21:00:00+00:00 0.0 0.0 0.0 0.0 0.0 0.0 0.0 0.0 0.0 0.0 0.0 0.0 0.0 0.0 0.0 0.0 0.0 0.0 0.0 0.0 0.0   
1951-08-08T00:00:00+00:00 0.0 0.0 0.0 0.0 0.0 0.0 0.0 0.0 0.0 0.0 0.0 0.0 0.0 0.0 0.0 0.0 0.0 0.0 0.0 0.0 0.0   
1951-08-08T03:00:00+00:00 0.0 0.0 0.0 0.0 0.0 0.0 0.0 0.0 0.0 0.0 0.0 0.0 0.0 0.0 0.0 0.0 0.0 0.0 0.0 0.0 0.0   
1951-08-08T06:00:00+00:00 0.0 0.0 0.0 0.0 0.0 0.0 0.0 0.0 0.0 0.0 0.0 0.0 0.0 0.0 0.0 0.0 0.0 0.0 0.0 0.0 0.0   
1951-08-08T09:00:00+00:00 0.0 0.0 0.0 0.0 0.0 0.0 0.0 0.0 0.0 0.0 0.0 0.0 0.0 0.0 0.0 0.0 0.0 0.0 0.0 0.0 0.0   
1951-08-08T12:00:00+00:00 0.0 0.0 0.0 0.0 0.0 0.0 0.0 0.0 0.0 0.0 0.0 0.0 0.0 0.0 0.0 0.0 0.0 0.0 0.0 0.0 0.0   
1951-08-08T15:00:00+00:00 0.0 0.0 0.0 0.0 0.0 0.0 0.0 0.0 0.0 0.0 0.0 0.0 0.0 0.0 0.0 0.0 0.0 0.0 0.0 0.0 0.0   
1951-08-08T18:00:00+00:00 0.0 0.0 0.0 0.0 0.0 0.0 0.0 0.0 0.0 0.0 0.0 0.0 0.0 0.0 0.0 0.0 0.0 0.0 0.0 0.0 0.0   
1951-08-08T21:00:00+00:00 0.0 0.0 0.0 0.0 0.0 0.0 0.0 0.0 0.0 0.0 0.0 0.0 0.0 0.0 0.0 0.0 0.0 0.0 0.0 0.0 0.0   
1951-08-09T00:00:00+00:00 0.0 0.0 0.0 0.0 0.0 0.0 0.0 0.0 0.0 0.0 0.0 0.0 0.0 0.0 0.0 0.0 0.0 0.0 0.0 0.0 0.0   
1951-08-09T03:00:00+00:00 0.0 0.0 0.0 0.0 0.0 0.0 0.0 0.0 0.0 0.0 0.0 0.0 0.0 0.0 0.0 0.0 0.0 0.0 0.0 0.0 0.0   
1951-08-09T06:00:00+00:00 0.0 0.0 0.0 0.0 0.0 0.0 0.0 0.0 0.0 0.0 0.0 0.0 0.0 0.0 0.0 0.0 0.0 0.0 0.0 0.0 0.0   
1951-08-09T09:00:00+00:00 0.0 0.0 0.0 0.0 0.0 0.0 0.0 0.0 0.0 0.0 0.0 0.0 0.0 0.0 0.0 0.0 0.0 0.0 0.0 0.0 0.0   
1951-08-09T12:00:00+00:00 0.0 0.0 0.0 0.0 0.0 0.0 0.0 0.0 0.0 0.0 0.0 0.0 0.0 0.0 0.0 0.0 0.0 0.0 0.0 0.0 0.0   
1951-08-09T15:00:00+00:00 0.0 0.0 0.0 0.0 0.0 0.0 0.0 0.0 0.0 0.0 0.0 0.0 0.0 0.0 0.0 0.0 0.0 0.0 0.0 0.0 0.0   
1951-08-09T18:00:00+00:00 0.0 0.0 0.0 0.0 0.0 0.0 0.0 0.0 0.0 0.0 0.0 0.0 0.0 0.0 0.0 0.0 0.0 0.0 0.0 0.0 0.0   
1951-08-09T21:00:00+00:00 0.0 0.0 0.0 0.0 0.0 0.0 0.0 0.0 0.0 0.0 0.0 0.0 0.0 0.0 0.0 0.0 0.0 0.0 0.0 0.0 0.0   
1951-08-10T00:00:00+00:00 0.0 0.0 0.0 0.0 0.0 0.0 0.0 0.0 0.0 0.0 0.0 0.0 0.0 0.0 0.0 0.0 0.0 0.0 0.0 0.0 0.0   
1951-08-10T03:00:00+00:00 0.0 0.0 0.0 0.0 0.0 0.0 0.0 0.0 0.0 0.0 0.0 0.0 0.0 0.0 0.0 0.0 0.0 0.0 0.0 0.0 0.0   
1951-08-10T06:00:00+00:00 0.0 0.0 0.0 0.0 0.0 0.0 0.0 0.0 0.0 0.0 0.0 0.0 0.0 0.0 0.0 0.0 0.0 0.0 0.0 0.0 0.0   
1951-08-10T09:00:00+00:00 0.0 0.0 0.0 0.0 0.0 0.0 0.0 0.0 0.0 0.0 0.0 0.0 0.0 0.0 0.0 0.0 0.0 0.0 0.0 0.0 0.0   
1951-08-10T12:00:00+00:00 0.0 0.0 0.0 0.0 0.0 0.0 0.0 0.0 0.0 0.0 0.0 0.0 0.0 0.0 0.0 0.0 0.0 0.0 0.0 0.0 0.0   
1951-08-10T15:00:00+00:00 0.0 0.0 0.0 0.0 0.0 0.0 0.0 0.0 0.0 0.0 0.0 0.0 0.0 0.0 0.0 0.0 0.0 0.0 0.0 0.0 0.0   
1951-08-10T18:00:00+00:00 0.0 0.0 0.0 0.0 0.0 0.0 0.0 0.0 0.0 0.0 0.0 0.0 0.0 0.0 0.0 0.0 0.0 0.0 0.0 0.0 0.0   
1951-08-10T21:00:00+00:00 0.0 0.0 0.0 0.0 0.0 0.0 0.0 0.0 0.0 0.0 0.0 0.0 0.0 0.0 0.0 0.0 0.0 0.0 0.0 0.0 0.0   
1951-08-11T00:00:00+00:00 0.0 0.0 0.0 0.0 0.0 0.0 0.0 0.0 0.0 0.0 0.0 0.0 0.0 0.0 0.0 0.0 0.0 0.0 0.0 0.0 0.0   
1951-08-11T03:00:00+00:00 0.0 0.0 0.0 0.0 0.0 0.0 0.0 0.0 0.0 0.0 0.0 0.0 0.0 0.0 0.0 0.0 0.0 0.0 0.0 0.0 0.0   
1951-08-11T06:00:00+00:00 0.0 0.0 0.0 0.0 0.0 0.0 0.0 0.0 0.0 0.0 0.0 0.0 0.0 0.0 0.0 0.0 0.0 0.0 0.0 0.0 0.0   
1951-08-11T09:00:00+00:00 0.0 0.0 0.0 0.0 0.0 0.0 0.0 0.0 0.0 0.0 0.0 0.0 0.0 0.0 0.0 0.0 0.0 0.0 0.0 0.0 0.0   
1951-08-11T12:00:00+00:00 0.0 0.0 0.0 0.0 0.0 0.0 0.0 0.0 0.0 0.0 0.0 0.0 0.0 0.0 0.0 0.0 0.0 0.0 0.0 0.0 0.0   
1951-08-11T15:00:00+00:00 0.0 0.0 0.0 0.0 0.0 0.0 0.0 0.0 0.0 0.0 0.0 0.0 0.0 0.0 0.0 0.0 0.0 0.0 0.0 0.0 0.0   
1951-08-11T18:00:00+00:00 0.0 0.0 0.0 0.0 0.0 0.0 0.0 0.0 0.0 0.0 0.0 0.0 0.0 0.0 0.0 0.0 0.0 0.0 0.0 0.0 0.0   
1951-08-11T21:00:00+00:00 0.0 0.0 0.0 0.0 0.0 0.0 0.0 0.0 0.0 0.0 0.0 0.0 0.0 0.0 0.0 0.0 0.0 0.0 0.0 0.0 0.0   
1951-08-12T00:00:00+00:00 0.0 0.0 0.0 0.0 0.0 0.0 0.0 0.0 0.0 0.0 0.0 0.0 0.0 0.0 0.0 0.0 0.0 0.0 0.0 0.0 0.0   
1951-08-12T03:00:00+00:00 0.0 0.0 0.0 0.0 0.0 0.0 0.0 0.0 0.0 0.0 0.0 0.0 0.0 0.0 0.0 0.0 0.0 0.0 0.0 0.0 0.0   
1951-08-12T06:00:00+00:00 0.0 0.0 0.0 0.0 0.0 0.0 0.0 0.0 0.0 0.0 0.0 0.0 0.0 0.0 0.0 0.0 0.0 0.0 0.0 0.0 0.0   
1951-08-12T09:00:00+00:00 0.0 0.0 0.0 0.0 0.0 0.0 0.0 0.0 0.0 0.0 0.0 0.0 0.0 0.0 0.0 0.0 0.0 0.0 0.0 0.0 0.0   
1951-08-12T12:00:00+00:00 0.0 0.0 0.0 0.0 0.0 0.0 0.0 0.0 0.0 0.0 0.0 0.0 0.0 0.2 0.0 0.0 0.0 0.0 0.0 0.0 0.0   
1951-08-12T15:00:00+00:00 0.3 0.0 0.0 0.6 0.0 0.0 0.0 0.0 0.0 0.0 0.0 0.0 0.2 1.4 0.0 0.3 0.0 0.0 0.0 0.0 0.0   
1951-08-12T18:00:00+00:00 0.1 0.0 0.0 0.1 0.0 0.0 0.0 0.0 0.0 0.0 0.0 0.0 0.0 0.3 0.0 0.1 0.0 0.0 0.0 0.0 0.0   
1951-08-12T21:00:00+00:00 0.0 0.0 0.0 0.0 0.0 0.0 0.0 0.0 0.0 0.0 0.0 0.0 0.0 0.0 0.0 0.0 0.0 0.0 0.0 0.0 0.0   
1951-08-13T00:00:00+00:00 0.0 0.0 0.0 0.0 0.0 0.0 0.0 0.0 0.0 0.0 0.0 0.0 0.0 0.0 0.0 0.0 0.0 0.0 0.0 0.0 0.0   
1951-08-13T03:00:00+00:00 0.0 0.0 0.0 0.0 0.0 0.0 0.0 0.0 0.0 0.0 0.0 0.0 0.0 0.0 0.0 0.0 0.0 0.0 0.0 0.0 0.0   
1951-08-13T06:00:00+00:00 0.0 0.0 0.0 0.0 0.0 0.0 0.0 0.0 0.0 0.0 0.0 0.0 0.0 0.0 0.0 0.0 0.0 0.0 0.0 0.0 0.0   
1951-08-13T09:00:00+00:00 0.0 0.0 0.0 0.0 0.0 0.0 0.0 0.0 0.0 0.0 0.0 0.0 0.0 0.0 0.0 0.0 0.0 0.0 0.0 0.0 0.0   
1951-08-13T12:00:00+00:00 0.0 0.0 0.0 0.0 0.0 0.0 0.0 0.0 0.0 0.0 0.0 0.0 0.0 0.1 0.0 0.0 0.0 0.0 0.0 0.0 0.0   
1951-08-13T15:00:00+00:00 0.0 0.0 0.0 0.0 0.0 0.0 0.0 0.0 0.0 0.0 0.0 0.0 0.0 0.7 0.0 0.0 0.0 0.0 0.0 0.0 0.0   
1951-08-13T18:00:00+00:00 0.0 0.0 0.0 0.0 0.0 0.0 0.0 0.0 0.0 0.0 0.0 0.0 0.0 0.1 0.0 0.0 0.0 0.0 0.0 0.0 0.0   
1951-08-13T21:00:00+00:00 0.0 0.0 0.0 0.0 0.0 0.0 0.0 0.0 0.0 0.0 0.0 0.0 0.0 0.0 0.0 0.0 0.0 0.0 0.0 0.0 0.0   
1951-08-14T00:00:00+00:00 0.0 0.0 0.0 0.0 0.0 0.0 0.0 0.0 0.0 0.0 0.0 0.0 0.0 0.0 0.0 0.0 0.0 0.0 0.0 0.0 0.0   
1951-08-14T03:00:00+00:00 0.0 0.0 0.0 0.0 0.0 0.0 0.0 0.0 0.0 0.0 0.0 0.0 0.0 0.0 0.0 0.0 0.0 0.0 0.0 0.0 0.0   
1951-08-14T06:00:00+00:00 0.0 0.0 0.0 0.0 0.0 0.0 0.0 0.0 0.0 0.0 0.0 0.0 0.0 0.0 0.0 0.0 0.0 0.0 0.0 0.0 0.0   
1951-08-14T09:00:00+00:00 0.0 0.0 0.0 0.0 0.0 0.0 0.0 0.0 0.0 0.0 0.0 0.0 0.0 0.0 0.0 0.0 0.0 0.0 0.0 0.0 0.0   
1951-08-14T12:00:00+00:00 0.0 0.0 0.0 0.0 0.0 0.0 0.0 0.0 0.0 0.0 0.0 0.0 0.0 0.0 0.0 0.0 0.0 0.0 0.0 0.0 0.0   
1951-08-14T15:00:00+00:00 0.0 0.0 0.0 0.0 0.0 0.0 0.0 0.0 0.0 0.0 0.0 0.0 0.0 0.0 0.0 0.0 0.0 0.0 0.0 0.0 0.0   
1951-08-14T18:00:00+00:00 0.0 0.0 0.0 0.0 0.0 0.0 0.0 0.0 0.0 0.0 0.0 0.0 0.0 0.0 0.0 0.0 0.0 0.0 0.0 0.0 0.0   
1951-08-14T21:00:00+00:00 0.0 0.0 0.0 0.0 0.0 0.0 0.0 0.0 0.0 0.0 0.0 0.0 0.0 0.0 0.0 0.0 0.0 0.0 0.0 0.0 0.0   
1951-08-15T00:00:00+00:00 0.0 0.0 0.0 0.0 0.0 0.0 0.0 0.0 0.0 0.0 0.0 0.0 0.0 0.0 0.0 0.0 0.0 0.0 0.0 0.0 0.0   
1951-08-15T03:00:00+00:00 0.0 0.0 0.0 0.0 0.0 0.0 0.0 0.0 0.0 0.0 0.0 0.0 0.0 0.0 0.0 0.0 0.0 0.0 0.0 0.0 0.0   
1951-08-15T06:00:00+00:00 0.0 0.0 0.0 0.0 0.0 0.0 0.0 0.0 0.0 0.0 0.0 0.0 0.0 0.0 0.0 0.0 0.0 0.0 0.0 0.0 0.0   
1951-08-15T09:00:00+00:00 0.0 0.0 0.0 0.0 0.0 0.0 0.0 0.0 0.0 0.0 0.0 0.0 0.0 0.0 0.0 0.0 0.0 0.0 0.0 0.0 0.0   
1951-08-15T12:00:00+00:00 0.0 0.0 0.0 0.0 0.0 0.0 0.0 0.0 0.0 0.0 0.0 0.0 0.0 0.0 0.0 0.0 0.0 0.0 0.0 0.0 0.0   
1951-08-15T15:00:00+00:00 0.0 0.0 0.0 0.0 0.0 0.0 0.0 0.0 0.0 0.0 0.0 0.0 0.0 0.0 0.0 0.0 0.0 0.0 0.0 0.0 0.0   
1951-08-15T18:00:00+00:00 0.0 0.0 0.0 0.0 0.0 0.0 0.0 0.0 0.0 0.0 0.0 0.0 0.0 0.0 0.0 0.0 0.0 0.0 0.0 0.0 0.0   
1951-08-15T21:00:00+00:00 0.0 0.0 0.0 0.0 0.0 0.0 0.0 0.0 0.0 0.0 0.0 0.0 0.0 0.0 0.0 0.0 0.0 0.0 0.0 0.0 0.0   
1951-08-16T00:00:00+00:00 0.0 0.0 0.0 0.0 0.0 0.0 0.0 0.0 0.0 0.0 0.0 0.0 0.0 0.0 0.0 0.0 0.0 0.0 0.0 0.0 0.0   
1951-08-16T03:00:00+00:00 0.0 0.0 0.0 0.0 0.0 0.0 0.0 0.0 0.0 0.0 0.0 0.0 0.0 0.0 0.0 0.0 0.0 0.0 0.0 0.0 0.0   
1951-08-16T06:00:00+00:00 0.0 0.0 0.0 0.0 0.0 0.0 0.0 0.0 0.0 0.0 0.0 0.0 0.0 0.0 0.0 0.0 0.0 0.0 0.0 0.0 0.0   
1951-08-16T09:00:00+00:00 0.0 0.0 0.0 0.0 0.0 0.0 0.0 0.0 0.0 0.0 0.0 0.0 0.0 0.0 0.0 0.0 0.0 0.0 0.0 0.0 0.0   
1951-08-16T12:00:00+00:00 0.0 0.0 0.0 0.0 0.0 0.0 0.0 0.0 0.0 0.0 0.0 0.0 0.0 0.0 0.0 0.0 0.0 0.0 0.0 0.0 0.0   
1951-08-16T15:00:00+00:00 0.0 0.0 0.0 0.0 0.0 0.0 0.0 0.0 0.0 0.0 0.0 0.0 0.0 0.0 0.0 0.0 0.0 0.0 0.0 0.0 0.0   
1951-08-16T18:00:00+00:00 0.0 0.0 0.0 0.0 0.0 0.0 0.0 0.0 0.0 0.0 0.0 0.0 0.0 0.0 0.0 0.0 0.0 0.0 0.0 0.0 0.0   
1951-08-16T21:00:00+00:00 0.0 0.0 0.0 0.0 0.0 0.0 0.0 0.0 0.0 0.0 0.0 0.0 0.0 0.0 0.0 0.0 0.0 0.0 0.0 0.0 0.0   
1951-08-17T00:00:00+00:00 0.0 0.0 0.0 0.0 0.0 0.0 0.0 0.0 0.0 0.0 0.0 0.0 0.0 0.0 0.0 0.0 0.0 0.0 0.0 0.0 0.0   
1951-08-17T03:00:00+00:00 0.0 0.0 0.0 0.0 0.0 0.0 0.0 0.0 0.0 0.0 0.0 0.0 0.0 0.0 0.0 0.0 0.0 0.0 0.0 0.0 0.0   
1951-08-17T06:00:00+00:00 0.0 0.0 0.0 0.0 0.0 0.0 0.0 0.0 0.0 0.0 0.0 0.0 0.0 0.0 0.0 0.0 0.0 0.0 0.0 0.0 0.0   
1951-08-17T09:00:00+00:00 0.0 0.0 0.0 0.0 0.0 0.0 0.0 0.0 0.0 0.0 0.0 0.0 0.0 0.0 0.0 0.0 0.0 0.0 0.0 0.0 0.0   
1951-08-17T12:00:00+00:00 0.0 0.0 0.0 0.0 0.0 0.0 0.0 0.0 0.0 0.0 0.0 0.0 0.0 0.0 0.0 0.0 0.0 0.0 0.0 0.0 0.0   
1951-08-17T15:00:00+00:00 0.0 0.0 0.0 0.0 0.0 0.0 0.0 0.0 0.0 0.0 0.0 0.0 0.0 0.0 0.0 0.0 0.0 0.0 0.0 0.0 0.0   
1951-08-17T18:00:00+00:00 0.0 0.0 0.0 0.0 0.0 0.0 0.0 0.0 0.0 0.0 0.0 0.0 0.0 0.0 0.0 0.0 0.0 0.0 0.0 0.0 0.0   
1951-08-17T21:00:00+00:00 0.0 0.0 0.0 0.0 0.0 0.0 0.0 0.0 0.0 0.0 0.0 0.0 0.0 0.0 0.0 0.0 0.0 0.0 0.0 0.0 0.0   
1951-08-18T00:00:00+00:00 0.0 0.0 0.0 0.0 0.0 0.0 0.0 0.0 0.0 0.0 0.0 0.0 0.0 0.0 0.0 0.0 0.0 0.0 0.0 0.0 0.0   
1951-08-18T03:00:00+00:00 0.0 0.0 0.0 0.0 0.0 0.0 0.0 0.0 0.0 0.0 0.0 0.0 0.0 0.0 0.0 0.0 0.0 0.0 0.0 0.0 0.0   
1951-08-18T06:00:00+00:00 0.0 0.0 0.0 0.0 0.0 0.0 0.0 0.0 0.0 0.0 0.0 0.0 0.0 0.0 0.0 0.0 0.0 0.0 0.0 0.0 0.0   
1951-08-18T09:00:00+00:00 0.0 0.0 0.0 0.0 0.0 0.0 0.0 0.0 0.0 0.0 0.0 0.0 0.0 0.0 0.0 0.0 0.0 0.0 0.0 0.0 0.0   
1951-08-18T12:00:00+00:00 0.0 0.0 0.0 0.0 0.0 0.0 0.0 0.0 0.0 0.0 0.0 0.0 0.0 0.0 0.0 0.0 0.0 0.0 0.0 0.0 0.0   
1951-08-18T15:00:00+00:00 0.0 0.0 0.0 0.0 0.0 0.0 0.0 0.0 0.0 0.0 0.0 0.0 0.0 0.0 0.0 0.0 0.0 0.0 0.0 0.0 0.0   
1951-08-18T18:00:00+00:00 0.0 0.0 0.0 0.0 0.0 0.0 0.0 0.0 0.0 0.0 0.0 0.0 0.0 0.0 0.0 0.0 0.0 0.0 0.0 0.0 0.0   
1951-08-18T21:00:00+00:00 0.0 0.0 0.0 0.0 0.0 0.0 0.0 0.0 0.0 0.0 0.0 0.0 0.0 0.0 0.0 0.0 0.0 0.0 0.0 0.0 0.0   
1951-08-19T00:00:00+00:00 0.0 0.0 0.0 0.0 0.0 0.0 0.0 0.0 0.0 0.0 0.0 0.0 0.0 0.0 0.0 0.0 0.0 0.0 0.0 0.0 0.0   
1951-08-19T03:00:00+00:00 0.0 0.0 0.0 0.0 0.0 0.0 0.0 0.0 0.0 0.0 0.0 0.0 0.0 0.0 0.0 0.0 0.0 0.0 0.0 0.0 0.0   
1951-08-19T06:00:00+00:00 0.0 0.0 0.0 0.0 0.0 0.0 0.0 0.0 0.0 0.0 0.0 0.0 0.0 0.0 0.0 0.0 0.0 0.0 0.0 0.0 0.0   
1951-08-19T09:00:00+00:00 0.0 0.0 0.0 0.0 0.0 0.0 0.0 0.0 0.0 0.0 0.0 0.0 0.0 0.0 0.0 0.0 0.0 0.0 0.0 0.0 0.0   
1951-08-19T12:00:00+00:00 0.0 0.0 0.0 0.0 0.0 0.0 0.0 0.0 0.0 0.0 0.0 0.0 0.0 0.0 0.0 0.0 0.0 0.0 0.0 0.0 0.0   
1951-08-19T15:00:00+00:00 0.0 0.0 0.0 0.0 0.0 0.0 0.0 0.0 0.0 0.0 0.0 0.0 0.0 0.0 0.0 0.0 0.0 0.0 0.0 0.0 0.0   
1951-08-19T18:00:00+00:00 0.0 0.0 0.0 0.0 0.0 0.0 0.0 0.0 0.0 0.0 0.0 0.0 0.0 0.0 0.0 0.0 0.0 0.0 0.0 0.0 0.0   
1951-08-19T21:00:00+00:00 0.0 0.0 0.0 0.0 0.0 0.0 0.0 0.0 0.0 0.0 0.0 0.0 0.0 0.0 0.0 0.0 0.0 0.0 0.0 0.0 0.0   
1951-08-20T00:00:00+00:00 0.0 0.0 0.0 0.0 0.0 0.0 0.0 0.0 0.0 0.0 0.0 0.0 0.0 0.0 0.0 0.0 0.0 0.0 0.0 0.0 0.0   
1951-08-20T03:00:00+00:00 0.0 0.0 0.0 0.0 0.0 0.0 0.0 0.0 0.0 0.0 0.0 0.0 0.0 0.0 0.0 0.0 0.0 0.0 0.0 0.0 0.0   
1951-08-20T06:00:00+00:00 0.0 0.0 0.0 0.0 0.0 0.0 0.0 0.0 0.0 0.0 0.0 0.0 0.0 0.0 0.0 0.0 0.0 0.0 0.0 0.0 0.0   
1951-08-20T09:00:00+00:00 0.0 0.0 0.0 0.0 0.0 0.0 0.0 0.0 0.0 0.0 0.0 0.0 0.0 0.0 0.0 0.0 0.0 0.0 0.0 0.0 0.0   
1951-08-20T12:00:00+00:00 0.0 0.0 0.0 0.0 0.0 0.0 0.0 0.0 0.0 0.0 0.0 0.0 0.0 0.0 0.0 0.0 0.0 0.0 0.0 0.0 0.0   
1951-08-20T15:00:00+00:00 0.0 0.0 0.0 0.0 0.0 0.0 0.0 0.0 0.0 0.0 0.0 0.0 0.0 0.0 0.0 0.0 0.0 0.0 0.0 0.0 0.0   
1951-08-20T18:00:00+00:00 0.0 0.0 0.0 0.0 0.0 0.0 0.0 0.0 0.0 0.0 0.0 0.0 0.0 0.0 0.0 0.0 0.0 0.0 0.0 0.0 0.0   
1951-08-20T21:00:00+00:00 0.0 0.0 0.0 0.0 0.0 0.0 0.0 0.0 0.0 0.0 0.0 0.0 0.0 0.0 0.0 0.0 0.0 0.0 0.0 0.0 0.0   
1951-08-21T00:00:00+00:00 0.0 0.0 0.0 0.0 0.0 0.0 0.0 0.0 0.0 0.0 0.0 0.0 0.0 0.0 0.0 0.0 0.0 0.0 0.0 0.0 0.0   
1951-08-21T03:00:00+00:00 0.1 0.1 0.0 0.0 0.1 0.1 0.1 0.1 0.0 0.0 0.0 0.0 0.1 0.0 0.1 0.1 0.0 0.0 0.1 0.1 0.1   
1951-08-21T06:00:00+00:00 0.0 0.0 0.0 0.0 0.0 0.0 0.0 0.0 0.0 0.0 0.0 0.0 0.0 0.0 0.0 0.0 0.0 0.0 0.0 0.0 0.0   
1951-08-21T09:00:00+00:00 0.7 1.1 0.4 0.4 0.5 0.7 0.8 1.1 0.5 0.5 0.6 0.3 0.5 0.1 0.9 0.6 1.0 1.0 0.8 1.1 0.8   
1951-08-21T12:00:00+00:00 0.7 1.1 0.3 0.5 0.8 1.0 1.1 1.2 0.6 0.6 0.6 0.3 0.8 0.4 0.9 0.8 0.7 0.6 0.8 1.0 1.0   
1951-08-21T15:00:00+00:00 2.2 3.4 2.0 1.1 2.7 2.8 3.1 3.0 1.3 1.6 1.4 0.7 2.6 2.1 2.2 1.7 1.8 1.7 2.0 2.4 2.5   
1951-08-21T18:00:00+00:00 2.7 4.1 4.9 1.1 3.1 2.4 2.6 3.1 1.4 1.6 1.6 1.1 2.9 4.4 2.3 1.8 2.1 2.0 2.1 2.2 1.9   
1951-08-21T21:00:00+00:00 5.2 8.1 7.4 2.2 5.9 4.6 5.0 7.5 3.2 3.7 3.7 2.6 5.6 6.0 5.7 4.2 4.4 4.2 5.2 4.8 2.2   
1951-08-22T00:00:00+00:00 9.1 14.0  15.6  4.1 8.6 7.0 7.7 12.9  6.5 6.9 7.1 6.2 8.2 13.9  9.8 8.7 8.9 8.5 8.9 8.3 3.7   
1951-08-22T03:00:00+00:00 10.0  13.8  13.4  10.3  7.9 9.9 10.9  14.4  9.4 10.2  14.0  10.4  7.5 13.6  15.0  11.6  9.8 7.8 12.8  12.1  7.4   
1951-08-22T06:00:00+00:00 7.4 10.3  5.2 9.1 5.7 7.8 8.7 18.1  10.7  11.6  17.2  11.7  5.4 5.0 18.8  13.2  8.0 6.4 16.0  11.6  6.8   
1951-08-22T09:00:00+00:00 7.5 10.4  4.8 4.9 4.8 5.8 6.4 12.7  6.0 7.4 10.7  6.1 4.6 3.9 13.2  7.4 10.6  8.5 11.3  11.7  4.8   
1951-08-22T12:00:00+00:00 5.4 7.4 4.4 3.6 3.5 4.2 4.6 9.4 3.2 4.3 7.4 4.0 3.3 1.4 9.7 4.0 11.2  8.9 8.3 10.6  2.6   
1951-08-22T15:00:00+00:00 0.5 0.6 0.3 0.5 0.4 0.4 0.5 0.8 0.3 0.4 0.6 0.4 0.3 0.1 0.8 0.3 1.0 0.8 0.7 0.9 0.3   
1951-08-22T18:00:00+00:00 0.0 0.0 0.0 0.0 0.0 0.0 0.0 0.0 0.0 0.0 0.0 0.0 0.0 0.0 0.0 0.0 0.0 0.0 0.0 0.0 0.0   
1951-08-22T21:00:00+00:00 0.0 0.0 0.0 0.0 0.0 0.0 0.0 0.0 0.0 0.0 0.0 0.0 0.0 0.0 0.0 0.0 0.0 0.0 0.0 0.0 0.0   
1951-08-23T00:00:00+00:00 0.0 0.0 0.0 0.0 0.0 0.0 0.0 0.0 0.0 0.0 0.0 0.0 0.0 0.0 0.0 0.0 0.0 0.0 0.0 0.0 0.0   
1951-08-23T03:00:00+00:00 0.0 0.0 0.0 0.0 0.0 0.0 0.0 0.0 0.0 0.0 0.0 0.0 0.0 0.0 0.0 0.0 0.0 0.0 0.0 0.0 0.0   
1951-08-23T06:00:00+00:00 0.0 0.0 0.0 0.0 0.0 0.0 0.0 0.0 0.0 0.0 0.0 0.0 0.0 0.0 0.0 0.0 0.0 0.0 0.0 0.0 0.0   
1951-08-23T09:00:00+00:00 0.0 0.0 0.0 0.0 0.0 0.0 0.0 0.0 0.0 0.0 0.0 0.0 0.0 0.0 0.0 0.0 0.0 0.0 0.0 0.0 0.0   
1951-08-23T12:00:00+00:00 0.0 0.0 0.0 0.0 0.0 0.0 0.0 0.0 0.0 0.0 0.0 0.0 0.0 0.0 0.0 0.0 0.0 0.0 0.0 0.0 0.0   
1951-08-23T15:00:00+00:00 0.0 0.0 0.0 0.0 0.0 0.0 0.0 0.0 0.0 0.0 0.0 0.0 0.0 0.0 0.0 0.0 0.0 0.0 0.0 0.0 0.0   
1951-08-23T18:00:00+00:00 0.0 0.0 0.0 0.0 0.0 0.0 0.0 0.0 0.0 0.0 0.0 0.0 0.0 0.0 0.0 0.0 0.0 0.0 0.0 0.0 0.0   
1951-08-23T21:00:00+00:00 0.0 0.0 0.0 0.0 0.0 0.0 0.0 0.0 0.0 0.0 0.0 0.0 0.0 0.0 0.0 0.0 0.0 0.0 0.0 0.0 0.0   
1951-08-24T00:00:00+00:00 0.0 0.0 0.0 0.0 0.0 0.0 0.0 0.0 0.0 0.0 0.0 0.0 0.0 0.0 0.0 0.0 0.0 0.0 0.0 0.0 0.0   
1951-08-24T03:00:00+00:00 0.0 0.0 0.0 0.0 0.0 0.0 0.0 0.0 0.0 0.0 0.0 0.0 0.0 0.0 0.0 0.0 0.0 0.0 0.0 0.0 0.0   
1951-08-24T06:00:00+00:00 0.0 0.0 0.0 0.0 0.0 0.0 0.0 0.0 0.0 0.0 0.0 0.0 0.0 0.0 0.0 0.0 0.0 0.0 0.0 0.0 0.0   
1951-08-24T09:00:00+00:00 0.0 0.0 0.0 0.0 0.0 0.0 0.0 0.0 0.0 0.0 0.0 0.0 0.0 0.0 0.0 0.0 0.0 0.0 0.0 0.0 0.0   
1951-08-24T12:00:00+00:00 0.0 0.0 0.0 0.0 0.0 0.0 0.0 0.0 0.0 0.0 0.0 0.0 0.0 0.0 0.0 0.0 0.0 0.0 0.0 0.0 0.0   
1951-08-24T15:00:00+00:00 0.0 0.0 0.0 0.0 0.0 0.0 0.0 0.0 0.0 0.0 0.0 0.0 0.0 0.0 0.0 0.0 0.0 0.0 0.0 0.0 0.0   
1951-08-24T18:00:00+00:00 0.0 0.0 0.0 0.0 0.0 0.0 0.0 0.0 0.0 0.0 0.0 0.0 0.0 0.0 0.0 0.0 0.0 0.0 0.0 0.0 0.0   
1951-08-24T21:00:00+00:00 0.0 0.0 0.0 0.0 0.0 0.0 0.0 0.0 0.0 0.0 0.0 0.0 0.0 0.0 0.0 0.0 0.0 0.0 0.0 0.0 0.0   
1951-08-25T00:00:00+00:00 0.0 0.0 0.0 0.0 0.0 0.0 0.0 0.0 0.0 0.0 0.0 0.0 0.0 0.0 0.0 0.0 0.0 0.0 0.0 0.0 0.0   
1951-08-25T03:00:00+00:00 0.0 0.0 0.0 0.0 0.0 0.0 0.0 0.0 0.0 0.0 0.0 0.0 0.0 0.0 0.0 0.0 0.0 0.0 0.0 0.0 0.0   
1951-08-25T06:00:00+00:00 0.0 0.0 0.0 0.0 0.0 0.0 0.0 0.0 0.0 0.0 0.0 0.0 0.0 0.0 0.0 0.0 0.0 0.0 0.0 0.0 0.0   
1951-08-25T09:00:00+00:00 0.0 0.0 0.0 0.0 0.0 0.0 0.0 0.0 0.0 0.0 0.0 0.0 0.0 0.0 0.0 0.0 0.0 0.0 0.0 0.0 0.0   
1951-08-25T12:00:00+00:00 0.0 0.0 0.0 0.0 0.0 0.0 0.0 0.0 0.0 0.0 0.0 0.0 0.0 0.0 0.0 0.0 0.0 0.0 0.0 0.0 0.0   
1951-08-25T15:00:00+00:00 0.0 0.0 0.0 0.0 0.0 0.0 0.0 0.4 0.0 0.0 0.2 0.0 0.0 0.0 0.3 0.0 0.6 0.5 0.3 0.3 0.1   
1951-08-25T18:00:00+00:00 1.2 1.4 1.2 0.4 0.9 0.7 1.0 2.8 0.6 0.7 1.3 0.7 0.7 0.5 2.1 0.9 2.7 2.4 1.9 1.9 0.7   
1951-08-25T21:00:00+00:00 8.9 10.3  12.1  2.3 7.0 4.7 6.1 13.5  2.7 3.4 5.7 3.4 5.3 9.6 9.8 4.4 17.3  15.4  9.0 10.4  3.4   
1951-08-26T00:00:00+00:00 7.1 8.3 9.7 2.0 6.6 4.4 5.7 8.1 1.9 2.4 3.4 2.0 5.0 12.0  5.9 3.0 8.8 7.9 5.5 7.0 4.1   
1951-08-26T03:00:00+00:00 12.8  17.4  15.5  4.3 10.9  11.7  12.2  11.8  4.7 5.8 6.7 3.1 6.3 11.1  11.4  7.8 20.0  15.8  9.3 15.6  7.7   
1951-08-26T06:00:00+00:00 14.3  19.5  12.2  12.4  13.0  18.9  19.8  19.9  10.7  11.0  13.5  8.6 7.5 6.5 19.2  17.7  24.3  19.2  15.7  21.0  12.8    
1951-08-26T09:00:00+00:00 2.1 2.9 2.1 1.3 0.7 1.1 1.1 9.6 1.8 1.3 7.1 2.2 0.4 0.0 9.2 3.0 16.6  13.1  7.6 10.2  0.5   
1951-08-26T12:00:00+00:00 0.2 0.2 0.2 0.0 0.0 0.0 0.0 0.6 0.1 0.1 0.4 0.1 0.0 0.0 0.6 0.1 1.7 1.3 0.5 0.6 0.0   
1951-08-26T15:00:00+00:00 1.2 1.7 1.7 0.1 0.8 0.8 0.8 3.8 0.8 1.2 2.0 0.7 0.4 0.2 3.7 1.3 3.5 2.8 3.0 2.9 0.1   
1951-08-26T18:00:00+00:00 3.6 5.0 5.4 3.1 3.0 4.6 4.8 10.2  5.7 5.3 7.7 5.2 1.8 2.7 9.9 9.5 5.0 4.0 8.1 5.5 2.0   
1951-08-26T21:00:00+00:00 11.2  15.3  10.5  8.4 11.2  15.5  16.2  25.5  13.9  15.1  16.4  12.7  6.5 2.7 24.5  23.2  9.3 7.4 20.1  12.9  6.8   
1951-08-27T00:00:00+00:00 3.0 4.1 2.1 3.8 3.0 4.4 4.6 20.4  11.0  10.4  15.1  11.1  1.7 0.2 19.7  18.2  3.6 2.8 16.1  4.9 2.1   
1951-08-27T03:00:00+00:00 1.7 1.9 2.8 0.0 0.5 0.4 0.5 8.1 1.3 2.1 4.4 2.3 0.4 0.4 6.8 2.1 5.5 4.4 6.0 4.3 0.0   
1951-08-27T06:00:00+00:00 1.8 2.1 2.3 0.2 0.7 0.5 0.7 8.0 1.1 1.7 4.5 1.7 0.5 0.2 6.6 1.7 6.9 5.6 5.8 5.6 0.1   
1951-08-27T09:00:00+00:00 1.9 2.2 2.3 0.2 0.5 0.3 0.5 7.6 0.3 0.4 4.6 0.3 0.3 0.1 6.4 0.4 13.3  10.7  5.6 9.3 0.1   
1951-08-27T12:00:00+00:00 6.8 7.7 8.7 1.3 3.2 2.5 3.4 9.3 1.1 2.4 4.1 0.9 2.4 1.4 7.7 1.7 13.1  10.5  6.8 11.8  0.6   
1951-08-27T15:00:00+00:00 4.4 5.0 9.5 2.0 3.2 2.7 3.8 7.6 1.4 2.6 3.3 2.4 2.5 5.6 6.4 2.1 5.8 4.7 5.6 6.5 0.6   
1951-08-27T18:00:00+00:00 0.7 0.8 1.8 0.2 0.5 0.4 0.6 1.0 0.0 0.3 0.1 0.1 0.4 0.7 0.9 0.0 1.3 1.1 0.8 1.1 0.1   
1951-08-27T21:00:00+00:00 0.0 0.0 0.0 0.1 0.0 0.0 0.0 0.0 0.0 0.0 0.0 0.0 0.0 0.0 0.0 0.0 0.0 0.0 0.0 0.0 0.0   
1951-08-28T00:00:00+00:00 0.0 0.0 0.0 0.1 0.0 0.0 0.0 0.0 0.0 0.0 0.0 0.0 0.0 0.0 0.0 0.0 0.0 0.0 0.0 0.0 0.0   
1951-08-28T03:00:00+00:00 0.0 0.0 0.0 0.1 0.0 0.0 0.0 0.0 0.0 0.0 0.0 0.0 0.0 0.0 0.0 0.0 0.0 0.0 0.0 0.0 0.0   
1951-08-28T06:00:00+00:00 0.0 0.0 0.0 0.0 0.0 0.0 0.0 0.0 0.0 0.0 0.0 0.0 0.0 0.0 0.0 0.0 0.0 0.0 0.0 0.0 0.0   
1951-08-28T09:00:00+00:00 0.0 0.0 0.0 0.0 0.0 0.0 0.0 0.0 0.0 0.0 0.0 0.0 0.0 0.0 0.0 0.0 0.0 0.0 0.0 0.0 0.0   
1951-08-28T12:00:00+00:00 0.0 0.0 0.0 0.0 0.0 0.0 0.0 0.0 0.0 0.0 0.0 0.0 0.0 0.0 0.0 0.0 0.0 0.0 0.0 0.0 0.1   
1951-08-28T15:00:00+00:00 0.3 0.2 0.1 0.3 0.3 0.3 0.3 0.1 0.1 0.0 0.1 0.1 0.3 0.3 0.0 0.3 0.0 0.0 0.1 0.1 0.4   
1951-08-28T18:00:00+00:00 0.4 0.3 0.1 0.4 0.5 0.4 0.5 0.3 0.2 0.0 0.1 0.1 0.4 0.2 0.1 0.4 0.0 0.0 0.1 0.2 0.4   
1951-08-28T21:00:00+00:00 1.6 1.0 1.5 1.1 1.7 1.3 1.7 1.1 0.5 0.2 0.3 0.5 1.5 1.5 0.3 1.2 0.0 0.0 0.5 0.9 0.9   
1951-08-29T00:00:00+00:00 0.1 0.1 0.1 0.1 0.1 0.1 0.1 0.1 0.0 0.0 0.0 0.0 0.1 0.1 0.0 0.1 0.0 0.0 0.0 0.1 0.1   
1951-08-29T03:00:00+00:00 0.0 0.0 0.0 0.0 0.0 0.0 0.0 0.0 0.0 0.0 0.0 0.0 0.0 0.0 0.0 0.0 0.0 0.0 0.0 0.0 0.0   
1951-08-29T06:00:00+00:00 0.0 0.0 0.0 0.0 0.0 0.0 0.1 0.0 0.0 0.0 0.0 0.0 0.0 0.0 0.0 0.0 0.0 0.0 0.0 0.0 0.1   
1951-08-29T09:00:00+00:00 0.6 0.4 0.0 1.0 0.5 0.6 0.8 0.5 0.5 0.1 0.5 0.9 0.5 0.0 0.1 1.0 0.0 0.0 0.2 0.4 0.8   
1951-08-29T12:00:00+00:00 0.1 0.1 0.0 0.2 0.1 0.1 0.2 0.1 0.1 0.0 0.1 0.1 0.1 0.0 0.0 0.2 0.0 0.0 0.1 0.1 0.3   
1951-08-29T15:00:00+00:00 0.0 0.0 0.0 0.0 0.0 0.0 0.0 0.0 0.0 0.0 0.0 0.1 0.0 0.0 0.0 0.0 0.0 0.0 0.0 0.0 0.3   
1951-08-29T18:00:00+00:00 0.1 0.1 0.0 0.4 0.1 0.1 0.2 0.1 0.1 0.0 0.1 0.5 0.1 0.0 0.0 0.3 0.0 0.0 0.0 0.1 0.8   
1951-08-29T21:00:00+00:00 0.9 0.6 0.0 1.5 0.9 1.0 1.3 0.9 0.7 0.2 0.6 1.5 0.9 0.1 0.3 1.4 0.0 0.0 0.4 0.6 1.7   
1951-08-30T00:00:00+00:00 0.1 0.1 0.0 0.1 0.1 0.1 0.1 0.1 0.0 0.0 0.0 0.0 0.1 0.0 0.0 0.1 0.0 0.0 0.0 0.1 0.1   
1951-08-30T03:00:00+00:00 0.0 0.0 0.0 0.0 0.0 0.0 0.0 0.0 0.0 0.0 0.0 0.0 0.0 0.0 0.0 0.0 0.0 0.0 0.0 0.0 0.0   
1951-08-30T06:00:00+00:00 0.0 0.0 0.0 0.0 0.0 0.0 0.0 0.0 0.0 0.0 0.0 0.0 0.0 0.0 0.0 0.0 0.0 0.0 0.0 0.0 0.0   
1951-08-30T09:00:00+00:00 0.0 0.0 0.0 0.0 0.0 0.0 0.0 0.0 0.0 0.0 0.0 0.0 0.0 0.0 0.0 0.0 0.0 0.0 0.0 0.0 0.0   
1951-08-30T12:00:00+00:00 0.0 0.0 0.0 0.2 0.0 0.0 0.1 0.0 0.1 0.0 0.0 0.4 0.0 0.8 0.0 0.3 0.0 0.0 0.0 0.0 0.1   
1951-08-30T15:00:00+00:00 0.0 0.0 0.0 2.4 0.0 0.7 1.4 0.0 1.4 0.0 0.1 4.1 0.0 5.3 0.0 2.8 0.0 0.0 0.0 0.0 1.9   
1951-08-30T18:00:00+00:00 0.0 0.0 0.0 0.9 0.0 0.5 0.9 0.0 0.5 0.0 0.0 1.5 0.0 0.3 0.0 1.0 0.0 0.0 0.0 0.0 1.3   
1951-08-30T21:00:00+00:00 0.0 0.0 0.0 0.0 0.0 0.0 0.0 0.0 0.0 0.0 0.0 0.0 0.0 0.0 0.0 0.0 0.0 0.0 0.0 0.0 0.0   
1951-08-31T00:00:00+00:00 0.0 0.0 0.0 0.0 0.0 0.0 0.0 0.0 0.0 0.0 0.0 0.0 0.0 0.0 0.0 0.0 0.0 0.0 0.0 0.0 0.0   
1951-08-31T03:00:00+00:00 0.0 0.0 0.0 0.0 0.0 0.0 0.0 0.0 0.0 0.0 0.0 0.0 0.0 0.0 0.0 0.0 0.0 0.0 0.0 0.0 0.0   
1951-08-31T06:00:00+00:00 0.0 0.0 0.0 0.0 0.0 0.0 0.0 0.0 0.0 0.0 0.0 0.0 0.0 0.0 0.0 0.0 0.0 0.0 0.0 0.0 0.0   
1951-08-31T09:00:00+00:00 0.0 0.0 0.0 0.0 0.0 0.0 0.0 0.0 0.0 0.0 0.0 0.0 0.0 0.0 0.0 0.0 0.0 0.0 0.0 0.0 0.0   
1951-08-31T12:00:00+00:00 0.0 0.0 0.0 0.0 0.0 0.0 0.0 0.0 0.0 0.0 0.0 0.0 0.0 0.0 0.0 0.0 0.0 0.0 0.0 0.0 0.1   
1951-08-31T15:00:00+00:00 0.0 0.0 0.0 0.0 0.0 0.0 0.0 0.0 0.0 0.0 0.0 0.4 0.0 0.4 0.0 0.0 0.0 0.0 0.0 0.0 0.8   
1951-08-31T18:00:00+00:00 0.0 0.0 0.0 0.0 0.0 0.0 0.5 0.0 0.0 0.0 0.0 0.9 0.0 0.3 0.0 0.0 0.0 0.0 0.0 0.0 0.7   
1951-08-31T21:00:00+00:00 0.0 0.0 0.0 0.0 0.0 0.0 0.0 0.0 0.0 0.0 0.0 0.0 0.0 0.0 0.0 0.0 0.0 0.0 0.0 0.0 0.0   
1951-09-01T00:00:00+00:00 0.0 0.0 0.0 0.0 0.0 0.0 0.0 0.0 0.0 0.0 0.0 0.0 0.0 0.0 0.0 0.0 0.0 0.0 0.0 0.0 0.0   
1951-09-01T03:00:00+00:00 0.0 0.0 0.0 0.0 0.0 0.0 0.0 0.0 0.0 0.0 0.0 0.0 0.0 0.0 0.0 0.0 0.0 0.0 0.0 0.0 0.0   
1951-09-01T06:00:00+00:00 0.0 0.0 0.0 0.0 0.0 0.0 0.0 0.0 0.0 0.0 0.0 0.0 0.0 0.0 0.0 0.0 0.0 0.0 0.0 0.0 0.0   
1951-09-01T09:00:00+00:00 0.0 0.0 0.0 0.0 0.0 0.0 0.0 0.0 0.0 0.0 0.0 0.0 0.0 0.0 0.0 0.0 0.0 0.0 0.0 0.0 0.0   
1951-09-01T12:00:00+00:00 0.0 0.0 0.0 0.5 0.0 0.6 0.8 0.0 0.3 0.2 0.0 1.0 0.0 1.0 0.0 0.7 0.0 0.0 0.0 0.0 0.9   
1951-09-01T15:00:00+00:00 0.8 0.5 1.8 1.4 0.7 2.2 3.4 0.8 1.0 0.9 0.0 2.4 0.5 4.7 0.3 2.1 2.0 1.5 0.6 0.6 1.9   
1951-09-01T18:00:00+00:00 1.0 0.6 3.9 0.1 0.6 0.8 1.2 1.1 0.2 0.4 0.1 0.4 0.5 2.0 0.4 0.3 3.8 2.9 0.8 1.0 0.1   
1951-09-01T21:00:00+00:00 0.2 0.1 0.4 0.0 0.2 0.1 0.1 0.0 0.0 0.0 0.0 0.1 0.1 0.9 0.0 0.1 0.0 0.0 0.0 0.0 0.2   
1951-09-02T00:00:00+00:00 0.3 0.2 0.7 1.0 0.3 0.3 0.5 0.5 0.9 0.2 0.4 2.4 0.2 1.0 0.2 2.0 0.4 0.3 0.4 0.1 0.1   
1951-09-02T03:00:00+00:00 0.4 0.5 0.8 0.2 0.5 0.5 0.7 0.7 0.2 0.3 0.2 0.4 0.3 0.1 0.5 0.3 1.2 1.1 0.6 0.6 0.1   
1951-09-02T06:00:00+00:00 0.0 0.0 0.0 0.1 0.0 0.0 0.1 0.0 0.1 0.0 0.1 0.1 0.0 0.0 0.0 0.1 0.0 0.0 0.0 0.0 0.0   
1951-09-02T09:00:00+00:00 0.0 0.0 0.0 0.1 0.0 0.1 0.1 0.0 0.1 0.0 0.1 0.1 0.0 0.0 0.0 0.1 0.0 0.0 0.0 0.0 0.0   
1951-09-02T12:00:00+00:00 0.0 0.0 0.0 0.6 0.0 0.6 0.8 0.0 0.4 0.4 0.0 0.8 0.0 0.0 0.0 0.7 0.0 0.0 0.0 0.0 0.4   
1951-09-02T15:00:00+00:00 0.1 0.1 0.2 0.0 0.0 0.0 0.0 0.2 0.0 0.0 0.1 0.0 0.0 0.4 0.1 0.0 0.7 0.6 0.1 0.3 0.0   
1951-09-02T18:00:00+00:00 0.8 1.0 1.9 0.0 0.7 0.5 0.7 1.5 0.0 0.3 0.5 0.0 0.4 0.3 1.1 0.0 5.8 5.2 1.2 2.0 0.0   
1951-09-02T21:00:00+00:00 1.3 1.6 2.9 1.1 1.6 1.4 1.9 1.1 0.8 0.7 0.7 1.4 0.9 2.4 0.8 1.3 2.5 2.3 0.9 1.1 0.9   
1951-09-03T00:00:00+00:00 4.4 5.3 8.6 3.2 3.1 3.0 4.1 8.8 3.5 2.5 6.4 5.2 1.8 2.0 6.6 5.7 22.5  20.3  7.4 10.0  1.1   
1951-09-03T03:00:00+00:00 3.0 2.8 2.0 2.2 2.2 2.7 3.9 7.3 3.4 4.0 6.8 3.6 1.6 0.2 5.7 5.3 7.8 6.5 6.4 6.5 1.2   
1951-09-03T06:00:00+00:00 3.1 2.9 2.4 0.7 2.7 2.9 4.1 2.8 0.9 2.5 1.0 0.9 1.9 0.8 2.2 1.4 3.2 2.7 2.4 2.8 1.2   
1951-09-03T09:00:00+00:00 8.7 8.3 6.7 1.7 5.5 4.9 6.9 5.8 2.6 4.9 3.5 2.3 4.0 2.9 4.6 4.1 8.7 7.3 5.2 7.6 3.4   
1951-09-03T12:00:00+00:00 9.5 9.0 8.0 2.5 7.1 6.2 8.7 6.1 3.0 5.3 3.8 2.0 5.2 5.6 4.8 4.7 6.8 5.7 5.4 7.4 4.5   
1951-09-03T15:00:00+00:00 26.3  25.0  20.4  9.1 19.2  17.0  23.9  20.0  11.5  16.6  15.7  8.4 14.0  13.8  15.7  18.2  18.3  15.3  17.7  22.1  13.8    
1951-09-03T18:00:00+00:00 27.2  25.8  23.0  10.6  18.0  17.9  25.1  22.0  12.6  17.9  17.5  10.4  13.1  14.5  17.2  19.9  26.4  22.1  19.4  26.2  13.3    
1951-09-03T21:00:00+00:00 28.5  27.0  29.1  12.8  21.7  19.5  27.4  23.7  16.5  20.8  21.1  15.1  15.8  26.5  18.6  26.0  22.6  19.0  21.0  22.5  16.5    
1951-09-04T00:00:00+00:00 31.1  29.5  25.1  12.7  19.4  21.3  29.8  24.2  15.8  21.9  19.5  13.3  14.2  13.7  18.9  24.9  30.3  25.4  21.4  29.3  17.1    
1951-09-04T03:00:00+00:00 23.4  29.6  20.8  7.2 17.1  18.2  18.2  25.5  11.8  19.4  21.8  9.7 8.5 5.0 20.2  19.0  30.3  25.5  23.0  29.1  5.5   
1951-09-04T06:00:00+00:00 17.3  21.9  16.9  3.6 11.5  11.8  11.8  20.4  7.6 14.1  16.1  6.2 5.7 3.6 16.1  12.3  26.9  22.7  18.3  23.4  3.1   
1951-09-04T09:00:00+00:00 6.6 8.4 6.3 0.8 4.8 4.8 4.8 12.4  3.1 6.8 9.3 2.8 2.4 0.5 9.8 5.0 16.8  14.2  11.2  13.2  0.7   
1951-09-04T12:00:00+00:00 9.4 11.9  12.2  1.5 5.9 7.0 6.9 9.8 3.1 7.0 6.8 3.0 2.9 3.8 7.8 5.0 13.3  11.2  8.8 12.8  1.9   
1951-09-04T15:00:00+00:00 6.7 8.5 7.7 1.2 4.6 4.7 4.7 8.5 2.5 5.1 6.5 2.3 2.3 3.0 6.7 4.1 10.2  8.6 7.6 10.3  1.6   
1951-09-04T18:00:00+00:00 4.8 6.1 3.8 1.6 5.7 5.3 5.3 6.7 3.0 4.9 5.7 2.5 2.8 4.0 5.3 4.8 5.1 4.3 6.0 6.1 2.6   
1951-09-04T21:00:00+00:00 14.3  18.2  13.2  5.7 17.7  17.5  17.5  13.4  6.6 12.2  10.2  5.5 8.8 10.6  10.6  10.6  10.3  8.7 12.1  13.8  8.5   
1951-09-05T00:00:00+00:00 10.7  13.5  9.4 6.1 13.1  14.6  14.6  12.5  6.6 11.1  10.4  6.6 6.5 6.2 9.9 10.7  10.2  8.6 11.3  12.2  7.2   
1951-09-05T03:00:00+00:00 2.5 3.0 1.5 5.8 3.9 7.0 7.1 5.5 3.9 3.5 3.1 4.1 2.6 2.2 4.0 5.7 2.5 1.9 3.8 3.0 5.4   
1951-09-05T06:00:00+00:00 2.4 2.8 0.8 6.3 3.5 6.9 7.1 4.5 4.4 3.6 3.0 4.6 2.4 2.3 3.2 6.6 0.7 0.5 3.1 2.2 5.7   
1951-09-05T09:00:00+00:00 2.2 2.6 0.6 4.2 3.1 5.8 5.9 5.1 3.9 3.3 3.0 3.6 2.1 1.5 3.6 5.8 1.0 0.7 3.5 2.4 4.2   
1951-09-05T12:00:00+00:00 0.6 0.7 0.2 0.6 0.8 0.9 0.9 1.6 0.8 0.7 0.9 0.6 0.5 0.3 1.1 1.2 0.3 0.2 1.1 0.7 0.6   
1951-09-05T15:00:00+00:00 0.4 0.4 0.3 0.6 0.5 0.9 0.9 0.6 0.6 0.5 0.3 0.6 0.3 1.1 0.4 0.8 0.1 0.1 0.4 0.2 0.8   
1951-09-05T18:00:00+00:00 0.3 0.3 0.1 0.4 0.4 0.5 0.5 0.5 0.3 0.3 0.3 0.2 0.3 0.7 0.3 0.4 0.1 0.1 0.3 0.3 0.5   
1951-09-05T21:00:00+00:00 3.6 4.2 3.8 1.6 4.6 4.3 4.4 3.1 1.3 1.5 1.3 0.4 3.1 8.0 2.2 1.9 2.2 1.7 2.2 2.8 3.4   
1951-09-06T00:00:00+00:00 3.8 4.5 2.3 3.7 4.1 5.7 5.8 6.7 3.0 3.0 3.3 2.2 2.8 1.8 4.8 4.5 5.1 3.9 4.7 4.6 4.3   
1951-09-06T03:00:00+00:00 0.2 0.2 0.0 0.3 0.2 0.3 0.3 0.2 0.2 0.2 0.2 0.2 0.1 0.1 0.2 0.2 0.0 0.0 0.1 0.2 0.6   
1951-09-06T06:00:00+00:00 0.0 0.0 0.0 0.0 0.0 0.0 0.0 0.0 0.0 0.0 0.0 0.0 0.0 0.0 0.0 0.0 0.0 0.0 0.0 0.0 0.1   
1951-09-06T09:00:00+00:00 0.7 0.8 1.1 0.2 0.1 0.3 0.3 0.1 0.1 0.1 0.0 0.1 0.1 0.7 0.1 0.1 0.9 0.8 0.0 0.7 0.1   
1951-09-06T12:00:00+00:00 11.0  13.1  10.9  2.2 5.6 6.5 7.1 4.6 2.0 3.5 3.1 2.1 3.0 7.0 5.3 3.0 15.3  12.8  4.2 11.9  3.8   
1951-09-06T15:00:00+00:00 15.4  18.3  19.3  1.2 9.7 6.4 7.0 4.6 1.1 2.9 2.3 0.4 5.2 16.1  5.4 1.6 13.7  11.4  4.2 12.4  3.8   
1951-09-06T18:00:00+00:00 41.8  49.8  33.8  9.3 35.2  34.5  37.7  19.7  7.8 15.6  11.6  4.6 19.0  30.7  22.8  11.5  28.7  24.0  18.0  36.6  22.6    
1951-09-06T21:00:00+00:00 27.7  33.0  19.5  12.2  23.2  27.7  30.2  16.8  8.6 14.5  11.8  8.4 12.5  14.8  19.4  12.7  21.4  17.9  15.3  27.3  19.1    
1951-09-07T00:00:00+00:00 10.6  12.6  7.3 2.9 8.9 8.6 9.4 6.9 3.1 5.1 5.1 2.4 4.8 5.9 8.0 4.6 6.4 5.4 6.3 9.5 5.0   
1951-09-07T03:00:00+00:00 5.2 6.0 5.9 1.0 5.0 3.7 3.8 3.6 0.9 1.4 1.2 0.8 3.3 6.6 2.6 1.4 2.7 2.5 2.5 2.9 2.0   
1951-09-07T06:00:00+00:00 0.8 0.9 0.7 0.3 0.8 0.7 0.7 0.5 0.2 0.3 0.2 0.3 0.5 0.9 0.4 0.3 0.4 0.3 0.4 0.4 0.4   
1951-09-07T09:00:00+00:00 0.1 0.1 0.1 0.0 0.1 0.1 0.1 0.1 0.0 0.0 0.0 0.1 0.1 0.1 0.0 0.1 0.2 0.2 0.0 0.1 0.1   
1951-09-07T12:00:00+00:00 0.3 0.3 0.5 0.1 0.2 0.2 0.2 0.3 0.1 0.1 0.1 0.1 0.1 0.4 0.2 0.1 0.3 0.2 0.2 0.2 0.1   
1951-09-07T15:00:00+00:00 0.5 0.5 0.5 0.2 0.5 0.4 0.4 1.1 0.4 0.4 0.5 0.5 0.3 1.1 0.8 0.6 0.0 0.0 0.8 0.2 0.3   
1951-09-07T18:00:00+00:00 4.8 5.4 5.8 0.6 3.5 3.1 3.1 4.2 0.5 1.2 1.2 0.4 2.3 4.5 3.1 0.8 7.8 7.2 2.9 4.5 1.6   
1951-09-07T21:00:00+00:00 6.8 7.8 5.9 3.3 6.2 6.6 6.8 6.7 2.2 2.7 3.1 3.0 4.1 5.2 4.8 3.6 5.9 5.4 4.6 5.8 4.8   
1951-09-08T00:00:00+00:00 8.5 9.6 8.6 1.7 5.0 4.5 4.6 8.7 1.6 2.5 3.3 2.2 3.3 3.3 6.3 2.6 13.4  12.3  6.0 8.7 2.1   
1951-09-08T03:00:00+00:00 10.2  11.9  14.7  1.4 6.9 6.1 6.7 19.3  2.4 4.8 5.7 3.2 4.9 4.7 16.6  4.0 22.9  20.1  14.3  19.7  1.1   
1951-09-08T06:00:00+00:00 4.0 4.6 5.5 1.0 2.0 2.0 2.2 6.9 1.7 2.1 2.6 2.4 1.4 1.3 5.9 2.8 7.7 6.7 5.1 6.9 0.5   
1951-09-08T09:00:00+00:00 0.9 1.1 1.1 0.5 0.6 0.7 0.8 2.8 0.8 0.9 1.2 1.2 0.5 0.4 2.4 1.3 1.9 1.7 2.1 1.8 0.2   
1951-09-08T12:00:00+00:00 0.2 0.3 0.3 0.2 0.2 0.2 0.2 0.7 0.2 0.2 0.4 0.4 0.1 0.1 0.6 0.4 0.5 0.4 0.5 0.5 0.1   
1951-09-08T15:00:00+00:00 0.2 0.3 0.2 0.2 0.4 0.4 0.4 0.7 0.2 0.3 0.3 0.3 0.3 0.6 0.6 0.4 0.1 0.1 0.5 0.3 0.3   
1951-09-08T18:00:00+00:00 0.5 0.5 0.1 0.4 0.6 0.7 0.8 0.7 0.3 0.3 0.3 0.3 0.5 0.4 0.6 0.5 0.1 0.1 0.5 0.7 0.6   
1951-09-08T21:00:00+00:00 0.0 0.0 0.0 0.0 0.0 0.0 0.0 0.0 0.0 0.0 0.0 0.0 0.0 0.0 0.0 0.0 0.0 0.0 0.0 0.0 0.0   
1951-09-09T00:00:00+00:00 0.0 0.0 0.0 0.0 0.0 0.0 0.0 0.0 0.0 0.0 0.0 0.0 0.0 0.0 0.0 0.0 0.0 0.0 0.0 0.0 0.0   
1951-09-09T03:00:00+00:00 0.0 0.0 0.0 0.0 0.0 0.1 0.1 0.0 0.0 0.0 0.0 0.0 0.0 0.1 0.0 0.0 0.1 0.1 0.0 0.0 0.1   
1951-09-09T06:00:00+00:00 8.2 9.6 7.1 1.0 3.5 3.0 3.6 4.5 0.8 1.0 2.9 0.5 2.4 3.8 3.8 1.1 14.5  11.5  4.4 9.9 2.0   
1951-09-09T09:00:00+00:00 18.1  21.2  12.4  9.5 13.0  17.2  20.2  14.3  7.6 8.1 11.2  8.2 8.9 11.2  12.3  10.9  18.8  14.9  14.1  18.5  12.0    
1951-09-09T12:00:00+00:00 6.5 7.6 3.4 4.6 5.2 7.3 8.5 6.4 3.8 3.9 5.4 4.1 3.5 3.5 5.5 5.5 4.3 3.4 6.4 6.6 5.2   
1951-09-09T15:00:00+00:00 3.7 4.3 2.4 2.5 2.7 4.0 4.7 5.2 2.9 2.8 4.4 2.9 1.8 3.1 4.4 4.2 3.4 2.7 5.1 4.3 3.4   
1951-09-09T18:00:00+00:00 7.9 9.2 5.2 3.7 5.2 6.9 8.1 8.4 3.8 4.3 6.1 3.2 3.5 3.6 7.2 5.4 7.7 6.2 8.3 8.9 5.1   
1951-09-09T21:00:00+00:00 5.0 5.9 3.1 2.3 3.6 4.7 5.5 5.4 2.5 3.1 3.7 2.4 2.5 1.8 4.7 3.6 3.5 2.8 5.4 4.9 2.4   
1951-09-10T00:00:00+00:00 2.5 3.0 1.1 1.9 2.0 2.8 3.2 3.4 2.0 2.0 2.9 2.1 1.3 0.9 2.9 2.9 1.3 1.0 3.3 2.5 1.9   
1951-09-10T03:00:00+00:00 3.3 3.4 3.9 1.1 2.3 2.3 3.9 3.5 1.2 1.1 1.5 2.8 1.7 0.8 2.2 3.2 8.0 5.0 3.3 5.1 1.5   
1951-09-10T06:00:00+00:00 0.3 0.3 0.2 0.3 0.3 0.3 0.6 0.4 0.2 0.1 0.3 0.6 0.2 0.2 0.2 0.6 0.5 0.3 0.3 0.4 0.3   
1951-09-10T09:00:00+00:00 0.0 0.0 0.0 0.0 0.0 0.0 0.1 0.0 0.0 0.0 0.0 0.0 0.0 0.0 0.0 0.0 0.0 0.0 0.0 0.0 0.0   
1951-09-10T12:00:00+00:00 0.1 0.1 0.0 0.0 0.0 0.0 0.1 0.0 0.0 0.0 0.0 0.0 0.0 0.0 0.0 0.0 0.1 0.0 0.0 0.1 0.0   
1951-09-10T15:00:00+00:00 0.3 0.3 0.1 0.2 0.3 0.4 0.7 0.2 0.2 0.1 0.1 0.3 0.2 0.1 0.1 0.5 0.1 0.0 0.2 0.4 0.6   
1951-09-10T18:00:00+00:00 0.5 0.5 0.6 0.2 0.4 0.5 0.8 0.4 0.2 0.1 0.2 0.3 0.3 0.4 0.2 0.4 0.9 0.6 0.3 0.7 0.3   
1951-09-10T21:00:00+00:00 0.2 0.2 0.3 0.2 0.2 0.3 0.5 0.1 0.1 0.1 0.1 0.4 0.2 0.5 0.0 0.4 0.2 0.1 0.1 0.2 0.3   
1951-09-11T00:00:00+00:00 0.1 0.1 0.2 0.1 0.1 0.2 0.3 0.2 0.0 0.0 0.1 0.1 0.1 0.2 0.2 0.1 0.8 0.5 0.2 0.5 0.2   
1951-09-11T03:00:00+00:00 0.0 0.0 0.0 0.0 0.0 0.1 0.1 0.0 0.0 0.0 0.0 0.0 0.1 0.1 0.0 0.0 0.0 0.0 0.0 0.0 0.1   
1951-09-11T06:00:00+00:00 0.1 0.1 0.0 0.0 0.1 0.2 0.3 0.3 0.0 0.0 0.0 0.0 0.2 0.1 0.0 0.1 0.1 0.1 0.3 0.3 0.2   
1951-09-11T09:00:00+00:00 0.3 0.2 0.0 0.1 0.2 0.3 0.6 0.6 0.0 0.0 0.1 0.0 0.3 0.2 0.1 0.1 0.4 0.3 0.5 0.6 0.4   
1951-09-11T12:00:00+00:00 0.3 0.3 0.0 0.1 0.3 0.4 0.8 0.6 0.1 0.0 0.1 0.0 0.4 0.6 0.1 0.2 0.4 0.2 0.5 0.6 1.0   
1951-09-11T15:00:00+00:00 0.4 0.4 0.0 0.1 0.3 0.4 0.7 0.7 0.1 0.0 0.1 0.0 0.4 0.1 0.1 0.2 0.6 0.3 0.6 0.8 0.5   
1951-09-11T18:00:00+00:00 0.0 0.0 0.0 0.0 0.1 0.1 0.1 0.1 0.0 0.0 0.0 0.0 0.1 0.0 0.0 0.0 0.0 0.0 0.1 0.1 0.1   
1951-09-11T21:00:00+00:00 0.0 0.0 0.0 0.0 0.0 0.0 0.0 0.0 0.0 0.0 0.0 0.0 0.0 0.0 0.0 0.0 0.0 0.0 0.0 0.0 0.0   
1951-09-12T00:00:00+00:00 0.0 0.0 0.0 0.0 0.0 0.0 0.0 0.0 0.0 0.0 0.0 0.0 0.0 0.0 0.0 0.0 0.0 0.0 0.0 0.0 0.0   
1951-09-12T03:00:00+00:00 0.1 0.1 0.1 0.0 0.1 0.1 0.1 0.0 0.0 0.0 0.0 0.0 0.1 0.2 0.0 0.0 0.0 0.0 0.0 0.0 0.2   
1951-09-12T06:00:00+00:00 0.4 0.5 0.1 0.3 0.4 0.5 0.5 0.4 0.2 0.2 0.3 0.0 0.4 0.2 0.3 0.3 0.0 0.0 0.3 0.5 0.6   
1951-09-12T09:00:00+00:00 1.0 1.2 0.3 0.7 1.0 1.4 1.5 1.1 0.6 0.7 0.6 0.1 0.8 0.5 0.9 0.9 0.3 0.2 0.8 1.2 2.0   
1951-09-12T12:00:00+00:00 0.2 0.2 0.0 0.2 0.2 0.3 0.3 0.2 0.2 0.2 0.1 0.1 0.1 0.2 0.2 0.3 0.0 0.0 0.1 0.2 1.3   
1951-09-12T15:00:00+00:00 2.5 2.9 0.8 4.6 2.9 6.3 6.6 2.4 3.2 3.0 1.6 2.7 2.5 4.5 1.9 4.6 0.2 0.2 1.8 2.5 7.4   
1951-09-12T18:00:00+00:00 8.8 10.3  7.4 6.7 8.5 11.8  12.4  9.6 6.4 6.3 5.6 4.6 7.2 10.9  7.5 9.2 4.5 3.5 7.2 9.1 8.9   
1951-09-12T21:00:00+00:00 5.5 6.5 4.3 3.1 4.3 5.7 5.9 8.2 3.6 3.8 4.5 2.4 3.6 2.8 6.4 5.2 5.9 4.6 6.1 8.0 3.4   
1951-09-13T00:00:00+00:00 6.6 7.7 4.2 5.2 5.7 8.1 8.5 8.3 5.9 5.3 5.6 4.0 4.9 6.5 6.5 8.6 3.4 2.7 6.2 7.1 5.6   
1951-09-13T03:00:00+00:00 1.4 1.7 0.6 2.2 1.7 3.3 3.2 2.7 2.6 2.0 2.4 1.7 1.2 2.4 2.1 4.0 0.9 0.6 2.0 1.7 3.5   
1951-09-13T06:00:00+00:00 0.6 0.7 0.1 2.3 1.4 3.2 3.1 1.2 1.5 1.4 0.9 1.4 1.0 3.7 0.9 2.4 0.7 0.5 0.9 0.8 3.9   
1951-09-13T09:00:00+00:00 0.3 0.3 0.2 1.1 0.5 1.6 1.6 0.8 1.2 1.0 0.8 1.3 0.4 0.9 0.6 1.9 2.2 1.5 0.6 0.4 1.3   
1951-09-13T12:00:00+00:00 0.2 0.2 0.1 0.3 0.2 0.4 0.4 0.5 0.4 0.3 0.4 0.3 0.1 0.1 0.4 0.6 0.2 0.2 0.3 0.2 0.2   
1951-09-13T15:00:00+00:00 0.3 0.4 1.7 0.2 0.2 0.3 0.3 1.5 0.6 0.6 0.9 0.6 0.1 1.4 1.2 1.0 1.5 1.1 1.1 0.6 0.0   
1951-09-13T18:00:00+00:00 1.8 2.1 7.2 0.7 0.8 1.1 1.1 4.8 2.3 2.2 3.1 2.4 0.6 5.4 3.8 3.6 6.6 4.7 3.5 2.4 0.2   
1951-09-13T21:00:00+00:00 1.6 1.9 4.4 1.9 1.5 2.0 2.0 11.5  5.6 4.5 8.3 5.7 1.1 2.9 9.0 8.7 8.5 6.1 8.4 3.5 0.4   
1951-09-14T00:00:00+00:00 1.0 1.2 1.3 1.7 1.1 1.8 1.7 7.3 4.3 3.3 5.7 4.4 0.8 0.8 5.7 6.7 3.7 2.6 5.3 1.8 0.7   
1951-09-14T03:00:00+00:00 2.6 2.7 1.5 2.3 2.1 2.5 2.8 3.0 3.0 3.9 5.0 3.8 1.1 1.4 2.3 4.7 1.4 1.2 3.2 1.7 0.9   
1951-09-14T06:00:00+00:00 9.3 9.3 7.5 3.4 6.9 7.7 8.5 7.8 5.2 9.5 9.5 6.3 3.7 5.2 6.1 8.1 5.9 5.0 8.5 6.3 1.5   
1951-09-14T09:00:00+00:00 11.1  11.2  8.1 4.4 8.3 9.9 10.9  9.8 5.9 10.8  11.8  6.9 4.5 5.7 7.6 9.1 8.3 7.0 10.5  8.9 2.4   
1951-09-14T12:00:00+00:00 7.9 8.0 5.5 4.1 5.4 6.5 7.1 6.8 5.0 7.6 9.7 5.9 2.9 4.4 5.3 7.9 6.2 5.2 7.3 6.4 2.2   
1951-09-14T15:00:00+00:00 18.9  19.1  16.2  6.1 11.9  12.6  13.9  16.9  8.6 15.2  21.2  9.9 6.4 11.8  13.2  13.4  19.8  16.7  18.2  17.7  2.8   
1951-09-14T18:00:00+00:00 19.1  19.3  14.2  5.6 10.4  10.9  12.0  17.9  9.0 15.5  22.9  11.0  5.6 6.9 14.0  14.0  22.3  18.8  19.3  19.0  2.1   
1951-09-14T21:00:00+00:00 30.9  31.2  23.1  4.9 15.5  16.4  18.1  25.0  9.7 21.0  28.2  11.5  8.4 9.2 19.6  15.1  32.8  27.6  27.1  29.6  2.7   
1951-09-15T00:00:00+00:00 26.5  26.7  21.2  6.8 17.5  17.9  19.8  26.2  11.0  22.0  30.8  12.9  9.5 13.2  20.5  17.2  26.2  22.1  28.3  27.0  3.1   
1951-09-15T03:00:00+00:00 25.5  21.2  21.3  9.8 13.8  13.3  14.7  18.5  16.5  21.2  21.1  15.0  11.6  15.8  12.4  19.1  16.1  10.8  20.2  19.3  9.0   
1951-09-15T06:00:00+00:00 42.5  35.3  36.4  18.7  23.6  23.4  25.7  22.1  26.9  31.6  26.3  24.5  19.9  29.5  14.7  31.1  19.4  13.0  24.0  25.0  18.7    
1951-09-15T09:00:00+00:00 14.7  12.2  13.2  6.5 8.6 7.1 7.8 6.0 8.9 9.2 8.4 8.0 7.3 13.4  4.0 10.3  3.7 2.5 6.6 6.5 6.5   
1951-09-15T12:00:00+00:00 18.5  15.3  17.7  5.5 9.6 8.0 8.8 9.6 8.8 11.5  10.6  7.6 8.1 12.9  6.4 10.2  10.9  7.3 10.5  11.5  5.1   
1951-09-15T15:00:00+00:00 48.2  40.0  45.4  11.5  20.8  17.9  19.7  20.9  17.5  24.4  21.7  13.5  17.6  30.0  13.9  20.2  32.4  21.7  22.7  33.2  11.3    
1951-09-15T18:00:00+00:00 70.8  58.8  63.5  17.4  31.3  27.9  30.7  46.0  31.3  42.7  51.7  27.3  26.5  42.7  30.7  36.2  69.8  46.8  49.9  62.3  18.5    
1951-09-15T21:00:00+00:00 77.6  64.5  58.9  28.5  34.5  38.0  41.8  51.4  48.9  61.9  58.3  42.7  29.1  34.0  34.3  56.6  57.2  38.4  55.9  63.1  27.0    
1951-09-16T00:00:00+00:00 60.6  50.3  42.1  31.5  25.6  33.2  36.5  47.0  52.8  58.5  60.6  50.2  21.6  20.1  31.4  61.1  50.6  34.0  51.1  54.0  25.6    
1951-09-16T03:00:00+00:00 40.8  40.6  31.4  15.9  20.0  24.8  30.3  30.9  19.3  35.9  31.4  22.6  11.1  16.6  23.9  38.0  34.6  30.1  28.9  34.2  17.1    
1951-09-16T06:00:00+00:00 16.0  15.9  13.0  5.7 7.5 9.4 11.5  13.0  6.6 12.6  13.0  8.5 4.1 7.6 10.0  12.9  19.3  16.8  12.1  15.9  6.1   
1951-09-16T09:00:00+00:00 11.6  11.6  9.3 2.8 5.5 7.4 9.0 10.0  2.9 8.0 8.5 3.7 3.1 3.3 7.8 5.7 18.0  15.6  9.4 13.7  3.0   
1951-09-16T12:00:00+00:00 2.2 2.1 1.5 1.1 1.6 2.3 2.8 3.0 1.2 2.8 2.6 1.6 0.9 0.5 2.3 2.4 3.2 2.8 2.8 2.8 1.0   
1951-09-16T15:00:00+00:00 1.5 1.5 0.8 1.8 1.2 1.8 2.2 2.8 2.2 3.1 3.5 3.0 0.7 1.2 2.2 4.3 1.9 1.7 2.6 1.9 1.8   
1951-09-16T18:00:00+00:00 8.0 8.0 5.5 6.0 6.2 7.4 9.0 7.3 6.1 9.4 8.7 7.1 3.4 6.6 5.6 11.9  4.5 3.9 6.8 5.9 7.1   
1951-09-16T21:00:00+00:00 18.4  18.3  11.8  12.2  13.7  17.4  21.3  17.5  12.5  22.0  18.6  13.5  7.6 11.4  13.5  24.5  11.4  9.9 16.3  14.9  15.8    
1951-09-17T00:00:00+00:00 30.1  29.9  25.4  16.4  18.5  22.8  27.8  27.8  19.1  33.9  29.3  22.8  10.3  21.2  21.5  37.5  25.6  22.3  26.0  24.6  18.6    
1951-09-17T03:00:00+00:00 55.7  62.4  56.8  33.2  40.7  42.2  52.3  49.9  25.3  40.5  33.6  29.8  23.5  39.2  36.7  40.7  40.1  31.5  43.0  51.2  34.5    
1951-09-17T06:00:00+00:00 32.6  36.6  25.7  43.2  26.4  42.7  52.9  35.0  24.8  35.0  27.3  42.0  15.3  19.6  25.8  39.8  28.2  22.1  30.1  36.5  43.5    
1951-09-17T09:00:00+00:00 2.0 2.3 0.5 3.8 1.1 1.8 2.2 11.1  5.0 5.7 9.7 8.2 0.7 0.0 8.2 8.1 8.7 6.8 9.6 8.2 1.8   
1951-09-17T12:00:00+00:00 1.4 1.6 1.4 0.0 0.3 0.3 0.3 1.2 0.0 0.2 0.7 0.0 0.1 0.0 0.9 0.0 4.3 3.3 1.0 2.8 0.0   
1951-09-17T15:00:00+00:00 1.0 1.1 0.9 0.0 0.6 0.6 0.7 1.5 0.0 0.5 0.7 0.1 0.3 0.0 1.1 0.1 2.3 1.8 1.3 2.2 0.0   
1951-09-17T18:00:00+00:00 0.1 0.1 0.0 0.1 0.2 0.2 0.3 0.1 0.1 0.1 0.1 0.0 0.1 0.2 0.1 0.1 0.0 0.0 0.1 0.1 0.4   
1951-09-17T21:00:00+00:00 0.2 0.2 0.0 0.2 0.2 0.2 0.3 0.2 0.1 0.2 0.1 0.1 0.1 0.1 0.1 0.2 0.0 0.0 0.1 0.2 0.3   
1951-09-18T00:00:00+00:00 0.0 0.0 0.0 0.1 0.0 0.1 0.1 0.0 0.1 0.0 0.0 0.1 0.0 0.0 0.0 0.1 0.0 0.0 0.0 0.0 0.1   
1951-09-18T03:00:00+00:00 0.0 0.0 0.0 0.1 0.0 0.0 0.1 0.0 0.0 0.0 0.0 0.1 0.0 0.0 0.0 0.1 0.0 0.0 0.0 0.0 0.0   
1951-09-18T06:00:00+00:00 0.0 0.0 0.0 0.0 0.0 0.0 0.0 0.0 0.0 0.0 0.0 0.0 0.0 0.0 0.0 0.0 0.0 0.0 0.0 0.0 0.0   
1951-09-18T09:00:00+00:00 0.0 0.0 0.0 0.0 0.0 0.0 0.0 0.0 0.0 0.0 0.0 0.0 0.0 0.0 0.0 0.0 0.0 0.0 0.0 0.0 0.0   
1951-09-18T12:00:00+00:00 0.0 0.0 0.0 0.0 0.0 0.0 0.0 0.0 0.0 0.0 0.0 0.0 0.0 0.0 0.0 0.0 0.0 0.0 0.0 0.0 0.0   
1951-09-18T15:00:00+00:00 0.1 0.1 0.2 0.2 0.1 0.1 0.2 0.4 0.2 0.1 0.3 0.4 0.1 0.2 0.2 0.5 0.4 0.3 0.3 0.2 0.0   
1951-09-18T18:00:00+00:00 0.7 0.7 1.4 0.6 0.3 0.4 0.7 1.4 0.5 0.3 1.0 1.0 0.3 1.0 0.6 1.3 2.4 1.7 1.0 1.3 0.1   
1951-09-18T21:00:00+00:00 1.2 1.1 1.8 1.3 0.8 1.0 1.5 3.0 1.3 0.7 2.1 2.3 0.6 1.8 1.3 3.1 2.7 1.9 2.0 2.0 0.2   
1951-09-19T00:00:00+00:00 1.3 1.2 1.8 1.4 0.9 1.1 1.7 2.7 1.2 0.7 1.9 2.0 0.7 1.9 1.1 3.0 1.9 1.3 1.8 1.8 0.2   
1951-09-19T03:00:00+00:00 8.6 10.5  4.7 2.7 4.2 5.7 6.7 7.1 3.4 6.6 4.8 3.7 3.6 5.3 6.6 5.8 3.1 2.4 6.6 7.0 3.5   
1951-09-19T06:00:00+00:00 17.7  21.7  9.3 7.6 7.6 12.8  15.0  14.2  6.0 12.2  9.1 7.6 6.5 11.3  13.1  10.3  11.0  8.5 13.2  19.0  11.9    
1951-09-19T09:00:00+00:00 31.4  38.5  14.9  24.2  17.6  37.9  44.5  18.4  16.1  28.4  14.5  27.1  15.1  24.6  17.1  28.0  11.4  8.9 17.1  25.5  38.2    
1951-09-19T12:00:00+00:00 24.8  30.4  6.4 23.2  12.3  28.5  33.4  27.5  21.9  32.3  25.7  31.9  10.6  5.9 25.5  37.9  7.8 6.1 25.6  25.2  24.7    
1951-09-19T15:00:00+00:00 1.6 2.0 0.9 0.3 0.1 0.2 0.2 3.0 0.6 0.9 2.3 1.3 0.1 0.1 2.8 1.1 3.1 2.4 2.8 4.2 0.0   
1951-09-19T18:00:00+00:00 0.0 0.0 0.0 0.0 0.0 0.0 0.0 0.0 0.0 0.0 0.0 0.0 0.0 0.0 0.0 0.0 0.0 0.0 0.0 0.0 0.0   
1951-09-19T21:00:00+00:00 0.0 0.0 0.0 0.0 0.0 0.0 0.0 0.0 0.0 0.0 0.0 0.0 0.0 0.0 0.0 0.0 0.0 0.0 0.0 0.0 0.0   
1951-09-20T00:00:00+00:00 0.0 0.0 0.0 0.0 0.0 0.0 0.0 0.0 0.0 0.0 0.0 0.0 0.0 0.0 0.0 0.0 0.0 0.0 0.0 0.0 0.0   
1951-09-20T03:00:00+00:00 0.0 0.0 0.0 0.0 0.0 0.0 0.0 0.0 0.0 0.0 0.0 0.0 0.0 0.0 0.0 0.0 0.0 0.0 0.0 0.0 0.0   
1951-09-20T06:00:00+00:00 0.0 0.0 0.0 0.0 0.0 0.0 0.0 0.0 0.0 0.0 0.0 0.0 0.0 0.0 0.0 0.0 0.0 0.0 0.0 0.0 0.0   
1951-09-20T09:00:00+00:00 0.0 0.0 0.0 0.0 0.0 0.0 0.0 0.0 0.0 0.0 0.0 0.0 0.0 0.0 0.0 0.0 0.0 0.0 0.0 0.0 0.0   
1951-09-20T12:00:00+00:00 0.0 0.0 0.0 0.0 0.0 0.0 0.0 0.0 0.0 0.0 0.0 0.0 0.0 0.0 0.0 0.0 0.0 0.0 0.0 0.0 0.0   
1951-09-20T15:00:00+00:00 0.0 0.0 0.0 0.0 0.0 0.0 0.0 0.0 0.0 0.0 0.0 0.0 0.0 0.0 0.0 0.0 0.0 0.0 0.0 0.0 0.0   
1951-09-20T18:00:00+00:00 0.0 0.0 0.0 0.0 0.0 0.0 0.0 0.0 0.0 0.0 0.0 0.0 0.0 0.0 0.0 0.0 0.0 0.0 0.0 0.0 0.0   
1951-09-20T21:00:00+00:00 0.0 0.0 0.0 0.0 0.0 0.0 0.0 0.0 0.0 0.0 0.0 0.0 0.0 0.0 0.0 0.0 0.0 0.0 0.0 0.0 0.0   
1951-09-21T00:00:00+00:00 0.0 0.0 0.0 0.0 0.0 0.0 0.0 0.0 0.0 0.0 0.0 0.0 0.0 0.0 0.0 0.0 0.0 0.0 0.0 0.0 0.0   
1951-09-21T03:00:00+00:00 0.0 0.0 0.0 0.0 0.0 0.0 0.0 0.0 0.0 0.0 0.0 0.0 0.0 0.0 0.0 0.0 0.0 0.0 0.0 0.0 0.0   
1951-09-21T06:00:00+00:00 0.0 0.0 0.0 0.0 0.0 0.0 0.0 0.0 0.0 0.0 0.0 0.0 0.0 0.0 0.0 0.0 0.0 0.0 0.0 0.0 0.0   
1951-09-21T09:00:00+00:00 0.0 0.0 0.0 0.0 0.0 0.0 0.0 0.0 0.0 0.0 0.0 0.0 0.0 0.0 0.0 0.0 0.0 0.0 0.0 0.0 0.0   
1951-09-21T12:00:00+00:00 0.0 0.0 0.0 0.0 0.0 0.0 0.0 0.0 0.0 0.0 0.0 0.0 0.0 0.0 0.0 0.0 0.0 0.0 0.0 0.0 0.0   
1951-09-21T15:00:00+00:00 0.0 0.0 0.0 0.0 0.0 0.0 0.0 0.0 0.0 0.0 0.0 0.0 0.0 0.0 0.0 0.0 0.0 0.0 0.0 0.0 0.0   
1951-09-21T18:00:00+00:00 0.0 0.0 0.0 0.0 0.0 0.0 0.0 0.0 0.0 0.0 0.0 0.0 0.0 0.0 0.0 0.0 0.0 0.0 0.0 0.0 0.0   
1951-09-21T21:00:00+00:00 0.0 0.0 0.0 0.0 0.0 0.0 0.0 0.0 0.0 0.0 0.0 0.0 0.0 0.0 0.0 0.0 0.0 0.0 0.0 0.0 0.0   
1951-09-22T00:00:00+00:00 0.0 0.0 0.0 0.0 0.0 0.0 0.0 0.0 0.0 0.0 0.0 0.0 0.0 0.0 0.0 0.0 0.0 0.0 0.0 0.0 0.0   
1951-09-22T03:00:00+00:00 0.0 0.0 0.0 0.0 0.0 0.0 0.0 0.0 0.0 0.0 0.0 0.0 0.0 0.0 0.0 0.0 0.0 0.0 0.0 0.0 0.0   
1951-09-22T06:00:00+00:00 0.0 0.0 0.0 0.0 0.0 0.0 0.0 0.0 0.0 0.0 0.0 0.0 0.0 0.0 0.0 0.0 0.0 0.0 0.0 0.0 0.0   
1951-09-22T09:00:00+00:00 0.0 0.0 0.0 0.0 0.0 0.0 0.0 0.0 0.0 0.0 0.0 0.0 0.0 0.0 0.0 0.0 0.0 0.0 0.0 0.0 0.0   
1951-09-22T12:00:00+00:00 0.0 0.0 0.0 0.0 0.0 0.0 0.0 0.0 0.0 0.0 0.0 0.0 0.0 0.0 0.0 0.0 0.0 0.0 0.0 0.0 0.0   
1951-09-22T15:00:00+00:00 0.0 0.0 0.0 0.0 0.0 0.0 0.0 0.0 0.0 0.0 0.0 0.0 0.0 0.0 0.0 0.0 0.0 0.0 0.0 0.0 0.0   
1951-09-22T18:00:00+00:00 0.0 0.0 0.0 0.0 0.0 0.0 0.0 0.0 0.0 0.0 0.0 0.0 0.0 0.0 0.0 0.0 0.0 0.0 0.0 0.0 0.0   
1951-09-22T21:00:00+00:00 0.0 0.0 0.0 0.0 0.0 0.0 0.0 0.0 0.0 0.0 0.0 0.0 0.0 0.0 0.0 0.0 0.0 0.0 0.0 0.0 0.0   
1951-09-23T00:00:00+00:00 0.0 0.0 0.0 0.0 0.0 0.0 0.0 0.0 0.0 0.0 0.0 0.0 0.0 0.0 0.0 0.0 0.0 0.0 0.0 0.0 0.0   
1951-09-23T03:00:00+00:00 0.0 0.0 0.0 0.0 0.0 0.0 0.0 0.0 0.0 0.0 0.0 0.0 0.0 0.0 0.0 0.0 0.0 0.0 0.0 0.0 0.0   
1951-09-23T06:00:00+00:00 0.0 0.0 0.0 0.0 0.0 0.0 0.0 0.0 0.0 0.0 0.0 0.0 0.0 0.0 0.0 0.0 0.0 0.0 0.0 0.0 0.0   
1951-09-23T09:00:00+00:00 0.0 0.0 0.0 0.0 0.0 0.0 0.0 0.0 0.0 0.0 0.0 0.0 0.0 0.0 0.0 0.0 0.0 0.0 0.0 0.0 0.0   
1951-09-23T12:00:00+00:00 0.0 0.0 0.0 0.0 0.0 0.0 0.0 0.0 0.0 0.0 0.0 0.0 0.0 0.0 0.0 0.0 0.0 0.0 0.0 0.0 0.0   
1951-09-23T15:00:00+00:00 0.0 0.0 0.0 0.0 0.0 0.0 0.0 0.0 0.0 0.0 0.0 0.0 0.0 0.0 0.0 0.0 0.0 0.0 0.0 0.0 0.0   
1951-09-23T18:00:00+00:00 0.0 0.0 0.0 0.0 0.0 0.0 0.0 0.0 0.0 0.0 0.0 0.0 0.0 0.0 0.0 0.0 0.0 0.0 0.0 0.0 0.0   
1951-09-23T21:00:00+00:00 0.0 0.0 0.0 0.0 0.0 0.0 0.0 0.0 0.0 0.0 0.0 0.0 0.0 0.0 0.0 0.0 0.0 0.0 0.0 0.0 0.0   
1951-09-24T00:00:00+00:00 0.0 0.0 0.0 0.0 0.0 0.0 0.0 0.0 0.0 0.0 0.0 0.0 0.0 0.0 0.0 0.0 0.0 0.0 0.0 0.0 0.0   
1951-09-24T03:00:00+00:00 0.0 0.0 0.0 0.0 0.0 0.0 0.0 0.0 0.0 0.0 0.0 0.0 0.0 0.0 0.0 0.0 0.0 0.0 0.0 0.0 0.0   
1951-09-24T06:00:00+00:00 0.0 0.0 0.0 0.0 0.0 0.0 0.0 0.0 0.0 0.0 0.0 0.0 0.0 0.0 0.0 0.0 0.0 0.0 0.0 0.0 0.0   
1951-09-24T09:00:00+00:00 0.0 0.0 0.0 0.0 0.0 0.0 0.0 0.0 0.0 0.0 0.0 0.0 0.0 0.0 0.0 0.0 0.0 0.0 0.0 0.0 0.0   
1951-09-24T12:00:00+00:00 0.0 0.0 0.0 0.0 0.0 0.0 0.0 0.0 0.0 0.0 0.0 0.0 0.0 0.0 0.0 0.0 0.0 0.0 0.0 0.0 0.0   
1951-09-24T15:00:00+00:00 0.0 0.0 0.0 0.0 0.0 0.0 0.0 0.0 0.0 0.0 0.0 0.0 0.0 0.0 0.0 0.0 0.0 0.0 0.0 0.0 0.0   
1951-09-24T18:00:00+00:00 0.0 0.0 0.0 0.0 0.0 0.0 0.0 0.0 0.0 0.0 0.0 0.0 0.0 0.0 0.0 0.0 0.0 0.0 0.0 0.0 0.0   
1951-09-24T21:00:00+00:00 0.0 0.0 0.0 0.0 0.0 0.0 0.0 0.0 0.0 0.0 0.0 0.0 0.0 0.0 0.0 0.0 0.0 0.0 0.0 0.0 0.0   
1951-09-25T00:00:00+00:00 0.0 0.0 0.0 0.0 0.0 0.0 0.0 0.0 0.0 0.0 0.0 0.0 0.0 0.0 0.0 0.0 0.0 0.0 0.0 0.0 0.0   
1951-09-25T03:00:00+00:00 0.0 0.0 0.0 0.0 0.0 0.0 0.0 0.0 0.0 0.0 0.0 0.0 0.0 0.0 0.0 0.0 0.0 0.0 0.0 0.0 0.0   
1951-09-25T06:00:00+00:00 0.0 0.0 0.0 0.0 0.0 0.0 0.0 0.0 0.0 0.0 0.0 0.0 0.0 0.0 0.0 0.0 0.0 0.0 0.0 0.0 0.0   
1951-09-25T09:00:00+00:00 0.0 0.0 0.0 0.0 0.0 0.0 0.0 0.0 0.0 0.0 0.0 0.0 0.0 0.0 0.0 0.0 0.0 0.0 0.0 0.0 0.0   
1951-09-25T12:00:00+00:00 0.0 0.0 0.0 0.0 0.0 0.0 0.0 0.0 0.0 0.0 0.0 0.0 0.0 0.0 0.0 0.0 0.0 0.0 0.0 0.0 0.0   
1951-09-25T15:00:00+00:00 0.0 0.0 0.0 0.0 0.0 0.0 0.0 0.0 0.0 0.0 0.0 0.0 0.0 0.0 0.0 0.0 0.0 0.0 0.0 0.0 0.0   
1951-09-25T18:00:00+00:00 0.0 0.0 0.0 0.0 0.0 0.0 0.0 0.0 0.0 0.0 0.0 0.0 0.0 0.0 0.0 0.0 0.0 0.0 0.0 0.0 0.0   
1951-09-25T21:00:00+00:00 0.0 0.0 0.0 0.0 0.0 0.0 0.0 0.0 0.0 0.0 0.0 0.0 0.0 0.0 0.0 0.0 0.0 0.0 0.0 0.0 0.0   
1951-09-26T00:00:00+00:00 0.0 0.0 0.0 0.0 0.0 0.0 0.0 0.0 0.0 0.0 0.0 0.0 0.0 0.0 0.0 0.0 0.0 0.0 0.0 0.0 0.0   
1951-09-26T03:00:00+00:00 0.0 0.0 0.0 0.0 0.0 0.0 0.0 0.0 0.0 0.0 0.0 0.0 0.0 0.0 0.0 0.0 0.0 0.0 0.0 0.0 0.0   
1951-09-26T06:00:00+00:00 0.0 0.0 0.0 0.0 0.0 0.0 0.0 0.0 0.0 0.0 0.0 0.0 0.0 0.0 0.0 0.0 0.0 0.0 0.0 0.0 0.0   
1951-09-26T09:00:00+00:00 0.0 0.0 0.0 0.0 0.0 0.0 0.0 0.0 0.0 0.0 0.0 0.0 0.0 0.0 0.0 0.0 0.0 0.0 0.0 0.0 0.0   
1951-09-26T12:00:00+00:00 0.0 0.0 0.0 0.0 0.0 0.0 0.0 0.0 0.0 0.0 0.0 0.0 0.0 0.0 0.0 0.0 0.0 0.0 0.0 0.0 0.0   
1951-09-26T15:00:00+00:00 0.0 0.0 0.0 0.0 0.0 0.0 0.0 0.0 0.0 0.0 0.0 0.0 0.0 0.0 0.0 0.0 0.0 0.0 0.0 0.0 0.0   
1951-09-26T18:00:00+00:00 0.0 0.0 0.0 0.0 0.0 0.0 0.0 0.0 0.0 0.0 0.0 0.0 0.0 0.0 0.0 0.0 0.0 0.0 0.0 0.0 0.0   
1951-09-26T21:00:00+00:00 0.0 0.0 0.0 0.0 0.0 0.0 0.0 0.0 0.0 0.0 0.0 0.0 0.0 0.0 0.0 0.0 0.0 0.0 0.0 0.0 0.0   
1951-09-27T00:00:00+00:00 0.0 0.0 0.0 0.0 0.0 0.0 0.0 0.0 0.0 0.0 0.0 0.0 0.0 0.0 0.0 0.0 0.0 0.0 0.0 0.0 0.0   
1951-09-27T03:00:00+00:00 0.0 0.0 0.0 0.0 0.0 0.0 0.0 0.0 0.0 0.0 0.0 0.0 0.0 0.0 0.0 0.0 0.0 0.0 0.0 0.0 0.0   
1951-09-27T06:00:00+00:00 0.0 0.0 0.0 0.0 0.0 0.0 0.0 0.0 0.0 0.0 0.0 0.0 0.0 0.0 0.0 0.0 0.0 0.0 0.0 0.0 0.0   
1951-09-27T09:00:00+00:00 0.0 0.0 0.0 0.0 0.0 0.0 0.0 0.0 0.0 0.0 0.0 0.0 0.0 0.0 0.0 0.0 0.0 0.0 0.0 0.0 0.0   
1951-09-27T12:00:00+00:00 0.0 0.0 0.0 0.0 0.0 0.0 0.0 0.0 0.0 0.0 0.0 0.0 0.0 0.0 0.0 0.0 0.0 0.0 0.0 0.0 0.0   
1951-09-27T15:00:00+00:00 0.0 0.0 0.0 0.0 0.0 0.0 0.0 0.0 0.0 0.0 0.0 0.0 0.0 0.0 0.0 0.0 0.0 0.0 0.0 0.0 0.0   
1951-09-27T18:00:00+00:00 0.0 0.0 0.0 0.0 0.0 0.0 0.0 0.0 0.0 0.0 0.0 0.0 0.0 0.0 0.0 0.0 0.0 0.0 0.0 0.0 0.0   
1951-09-27T21:00:00+00:00 0.0 0.0 0.0 0.0 0.0 0.0 0.0 0.0 0.0 0.0 0.0 0.0 0.0 0.0 0.0 0.0 0.0 0.0 0.0 0.0 0.0   
1951-09-28T00:00:00+00:00 0.0 0.0 0.0 0.0 0.0 0.0 0.0 0.0 0.0 0.0 0.0 0.0 0.0 0.0 0.0 0.0 0.0 0.0 0.0 0.0 0.0   
1951-09-28T03:00:00+00:00 0.0 0.0 0.0 0.0 0.0 0.0 0.0 0.0 0.0 0.0 0.0 0.0 0.0 0.0 0.0 0.0 0.0 0.0 0.0 0.0 0.0   
1951-09-28T06:00:00+00:00 0.0 0.0 0.0 0.0 0.0 0.0 0.0 0.0 0.0 0.0 0.0 0.0 0.0 0.0 0.0 0.0 0.0 0.0 0.0 0.0 0.0   
1951-09-28T09:00:00+00:00 0.0 0.1 0.0 0.7 0.2 0.4 0.4 0.1 0.1 0.1 0.0 0.7 0.1 0.2 0.0 0.1 0.0 0.0 0.0 0.1 0.7   
1951-09-28T12:00:00+00:00 0.0 0.0 0.0 0.9 0.0 0.2 0.2 0.0 0.1 0.1 0.0 1.0 0.0 0.0 0.0 0.1 0.0 0.0 0.0 0.0 0.5   
1951-09-28T15:00:00+00:00 1.1 1.4 1.1 1.0 0.6 0.7 0.8 0.7 0.2 0.3 0.3 0.9 0.4 1.4 0.4 0.3 0.6 0.5 0.6 1.3 0.8   
1951-09-28T18:00:00+00:00 1.3 1.7 1.1 0.6 0.7 0.8 0.9 0.9 0.2 0.4 0.3 0.3 0.5 1.0 0.5 0.3 0.9 0.8 0.8 1.8 0.7   
1951-09-28T21:00:00+00:00 14.6  18.7  14.7  1.8 5.4 4.8 5.9 10.1  1.0 2.9 3.4 1.0 3.8 9.2 5.6 1.5 21.1  20.0  8.9 21.5  2.3   
1951-09-29T00:00:00+00:00 41.5  52.9  36.5  6.3 20.9  19.5  23.9  51.8  6.4 14.8  19.3  6.6 14.8  22.6  28.7  9.4 51.5  48.7  45.7  66.3  6.5   
1951-09-29T03:00:00+00:00 61.2  48.7  43.9  50.7  23.4  66.3  74.7  41.0  33.0  45.5  32.2  42.5  24.9  35.6  30.2  52.0  39.7  29.3  38.3  43.1  72.3    
1951-09-29T06:00:00+00:00 36.2  28.9  24.3  48.4  12.2  45.6  51.3  26.1  28.6  32.5  25.1  48.1  13.1  16.3  19.2  45.1  31.4  23.2  24.4  28.9  54.1    
1951-09-29T09:00:00+00:00 25.0  19.9  13.2  27.2  7.0 21.8  24.6  20.4  19.4  19.5  21.4  30.5  7.5 5.3 15.0  30.5  20.4  15.1  19.1  22.0  23.7    
1951-09-29T12:00:00+00:00 4.5 3.6 2.1 5.6 1.4 3.6 4.1 8.5 5.8 5.3 9.1 8.9 1.4 0.3 6.3 9.2 8.2 6.1 8.0 7.5 2.9   
1951-09-29T15:00:00+00:00 0.6 0.5 1.3 1.1 0.1 0.3 0.4 1.7 1.3 1.0 2.0 2.1 0.1 0.9 1.3 2.1 2.0 1.5 1.6 1.4 0.1   
1951-09-29T18:00:00+00:00 0.5 0.4 0.5 0.4 0.1 0.2 0.2 1.8 1.4 1.5 1.8 2.3 0.1 0.1 1.3 2.2 1.2 0.9 1.7 0.9 0.0   
1951-09-29T21:00:00+00:00 0.7 0.6 0.7 0.5 0.1 0.2 0.2 2.0 1.3 1.3 2.0 2.1 0.1 0.2 1.5 2.0 2.1 1.6 1.9 1.4 0.1   
1951-09-30T00:00:00+00:00 0.6 0.5 0.6 0.9 0.2 0.5 0.6 1.4 1.2 1.1 1.6 1.9 0.2 0.5 1.1 1.9 1.1 0.8 1.3 0.9 0.4   
1951-09-30T03:00:00+00:00 0.0 0.0 0.0 0.0 0.0 0.0 0.0 0.0 0.0 0.0 0.0 0.1 0.0 0.1 0.0 0.0 0.0 0.0 0.0 0.0 0.0   
1951-09-30T06:00:00+00:00 0.0 0.0 0.0 0.0 0.0 0.0 0.0 0.0 0.0 0.0 0.0 0.0 0.0 0.2 0.0 0.0 0.0 0.0 0.0 0.0 0.0   
1951-09-30T09:00:00+00:00 0.0 0.0 0.0 0.0 0.0 0.0 0.0 0.0 0.0 0.0 0.0 0.0 0.0 0.1 0.0 0.0 0.0 0.0 0.0 0.0 0.0   
1951-09-30T12:00:00+00:00 0.0 0.0 0.0 0.0 0.0 0.0 0.0 0.0 0.0 0.0 0.0 0.0 0.0 0.1 0.0 0.0 0.0 0.0 0.0 0.0 0.0   
1951-09-30T15:00:00+00:00 0.0 0.0 0.0 0.0 0.0 0.0 0.0 0.0 0.0 0.0 0.0 0.0 0.0 0.1 0.0 0.0 0.0 0.0 0.0 0.0 0.0   
1951-09-30T18:00:00+00:00 0.0 0.0 0.0 0.0 0.0 0.0 0.0 0.0 0.0 0.0 0.0 0.0 0.0 0.1 0.0 0.0 0.0 0.0 0.0 0.0 0.0   
1951-09-30T21:00:00+00:00 0.0 0.0 0.0 0.0 0.0 0.0 0.0 0.0 0.0 0.0 0.0 0.0 0.0 0.1 0.0 0.0 0.0 0.0 0.0 0.0 0.0   
1951-10-01T00:00:00+00:00 0.0 0.0 0.0 0.0 0.0 0.0 0.0 0.0 0.0 0.0 0.0 0.0 0.0 0.0 0.0 0.0 0.0 0.0 0.0 0.0 0.0   
1951-10-01T03:00:00+00:00 0.0 0.0 0.0 0.0 0.0 0.0 0.0 0.0 0.0 0.0 0.0 0.0 0.0 0.0 0.0 0.0 0.0 0.0 0.0 0.0 0.0   
1951-10-01T06:00:00+00:00 0.0 0.0 0.0 0.0 0.0 0.0 0.0 0.0 0.0 0.0 0.0 0.0 0.0 0.0 0.0 0.0 0.0 0.0 0.0 0.0 0.0   
1951-10-01T09:00:00+00:00 0.0 0.0 0.1 0.0 0.0 0.0 0.0 0.0 0.0 0.0 0.0 0.0 0.0 0.0 0.0 0.0 0.2 0.1 0.0 0.0 0.0   
1951-10-01T12:00:00+00:00 0.0 0.0 0.1 0.0 0.0 0.0 0.0 0.0 0.0 0.0 0.0 0.1 0.0 0.1 0.0 0.0 0.3 0.2 0.0 0.1 0.0   
1951-10-01T15:00:00+00:00 0.0 0.0 0.1 0.0 0.0 0.0 0.0 0.0 0.0 0.0 0.0 0.1 0.0 0.2 0.0 0.0 0.3 0.1 0.0 0.1 0.0   
1951-10-01T18:00:00+00:00 0.0 0.0 0.2 0.0 0.0 0.0 0.0 0.0 0.0 0.0 0.0 0.1 0.0 0.2 0.0 0.0 0.3 0.2 0.0 0.1 0.0   
1951-10-01T21:00:00+00:00 0.0 0.0 0.0 0.0 0.0 0.0 0.0 0.0 0.0 0.0 0.0 0.1 0.0 0.1 0.0 0.0 0.0 0.0 0.0 0.0 0.0   
1951-10-02T00:00:00+00:00 0.0 0.0 0.0 0.0 0.0 0.0 0.0 0.0 0.0 0.0 0.0 0.0 0.0 0.0 0.0 0.0 0.0 0.0 0.0 0.0 0.0   
1951-10-02T03:00:00+00:00 0.0 0.0 0.0 0.0 0.0 0.0 0.0 0.0 0.0 0.0 0.0 0.0 0.0 0.0 0.0 0.0 0.0 0.0 0.0 0.0 0.1   
1951-10-02T06:00:00+00:00 0.7 0.6 0.5 0.6 0.6 1.1 1.5 0.2 0.1 0.1 0.1 0.1 0.9 2.4 0.1 0.5 0.1 0.0 0.3 0.3 2.4   
1951-10-02T09:00:00+00:00 1.5 1.3 1.0 1.4 1.1 2.3 3.1 0.8 0.3 0.2 0.2 0.6 1.5 2.0 0.2 1.4 0.7 0.4 1.0 1.1 3.2   
1951-10-02T12:00:00+00:00 0.3 0.2 0.0 0.3 0.2 0.4 0.6 0.2 0.1 0.1 0.1 0.2 0.2 0.1 0.1 0.4 0.1 0.0 0.2 0.2 0.8   
1951-10-02T15:00:00+00:00 0.0 0.0 0.0 0.0 0.0 0.0 0.0 0.0 0.0 0.0 0.0 0.0 0.0 0.1 0.0 0.0 0.0 0.0 0.0 0.0 0.2   
1951-10-02T18:00:00+00:00 0.0 0.0 0.0 0.0 0.0 0.0 0.0 0.0 0.0 0.0 0.0 0.0 0.0 0.1 0.0 0.0 0.0 0.0 0.0 0.0 0.4   
1951-10-02T21:00:00+00:00 0.1 0.0 0.0 0.1 0.0 0.1 0.1 0.0 0.0 0.0 0.0 0.0 0.0 0.1 0.0 0.1 0.0 0.0 0.0 0.0 0.6   
1951-10-03T00:00:00+00:00 0.0 0.0 0.0 0.0 0.0 0.0 0.0 0.0 0.0 0.0 0.0 0.0 0.0 0.0 0.0 0.0 0.0 0.0 0.0 0.0 0.5   
1951-10-03T03:00:00+00:00 0.0 0.0 0.0 0.0 0.0 0.0 0.0 0.0 0.0 0.0 0.0 0.0 0.0 0.0 0.0 0.0 0.0 0.0 0.0 0.0 0.2   
1951-10-03T06:00:00+00:00 0.0 0.0 0.0 0.0 0.0 0.0 0.0 0.0 0.0 0.0 0.0 0.0 0.0 0.0 0.0 0.0 0.0 0.0 0.0 0.0 0.2   
1951-10-03T09:00:00+00:00 0.0 0.0 0.0 0.0 0.0 0.0 0.0 0.0 0.0 0.0 0.0 0.0 0.0 0.0 0.0 0.0 0.0 0.0 0.0 0.0 0.0   
1951-10-03T12:00:00+00:00 0.0 0.0 0.0 0.0 0.0 0.0 0.0 0.0 0.0 0.0 0.0 0.0 0.0 0.0 0.0 0.0 0.0 0.0 0.0 0.0 0.0   
1951-10-03T15:00:00+00:00 0.0 0.0 0.0 0.0 0.0 0.0 0.0 0.0 0.0 0.0 0.0 0.0 0.0 0.0 0.0 0.0 0.0 0.0 0.0 0.0 0.4   
1951-10-03T18:00:00+00:00 0.0 0.0 0.0 0.0 0.0 0.0 0.0 0.0 0.0 0.0 0.0 0.0 0.0 0.0 0.0 0.0 0.0 0.0 0.0 0.0 0.1   
1951-10-03T21:00:00+00:00 0.0 0.0 0.0 0.0 0.0 0.0 0.0 0.0 0.0 0.0 0.0 0.0 0.0 0.0 0.0 0.0 0.0 0.0 0.0 0.0 0.0   
1951-10-04T00:00:00+00:00 0.0 0.0 0.0 0.0 0.0 0.0 0.0 0.0 0.0 0.0 0.0 0.0 0.0 0.0 0.0 0.0 0.0 0.0 0.0 0.0 0.0   
1951-10-04T03:00:00+00:00 0.0 0.0 0.0 0.0 0.0 0.0 0.0 0.0 0.0 0.0 0.0 0.0 0.0 0.0 0.0 0.0 0.0 0.0 0.0 0.0 0.0   
1951-10-04T06:00:00+00:00 0.0 0.0 0.0 0.0 0.0 0.0 0.0 0.0 0.0 0.0 0.0 0.0 0.0 0.0 0.0 0.0 0.0 0.0 0.0 0.0 0.1   
1951-10-04T09:00:00+00:00 0.5 0.4 0.1 0.2 0.2 0.4 0.5 0.3 0.1 0.1 0.1 0.0 0.2 0.1 0.1 0.2 0.3 0.1 0.2 0.4 0.5   
1951-10-04T12:00:00+00:00 1.5 1.0 1.0 0.5 0.5 1.0 1.2 1.0 0.2 0.3 0.4 0.1 0.6 0.4 0.3 0.6 2.0 1.0 0.8 1.4 0.9   
1951-10-04T15:00:00+00:00 0.9 0.6 0.5 0.3 0.3 0.6 0.7 0.6 0.2 0.2 0.3 0.1 0.3 0.2 0.2 0.4 1.1 0.6 0.5 0.9 0.6   
1951-10-04T18:00:00+00:00 1.4 1.0 1.3 0.4 0.5 0.9 1.1 0.7 0.2 0.2 0.3 0.0 0.6 1.2 0.2 0.4 1.3 0.7 0.5 1.1 1.2   
1951-10-04T21:00:00+00:00 3.1 2.1 3.5 0.6 0.8 1.5 1.8 1.1 0.3 0.4 0.5 0.1 1.0 2.4 0.4 0.7 3.5 1.8 0.9 2.4 1.7   
1951-10-05T00:00:00+00:00 3.8 2.6 4.2 0.6 0.6 1.2 1.4 1.0 0.2 0.3 0.5 0.1 0.7 1.6 0.4 0.6 4.8 2.5 0.9 3.0 1.2   
1951-10-05T03:00:00+00:00 0.2 0.3 0.3 0.1 0.0 0.0 0.2 0.0 0.0 0.0 0.0 0.0 0.0 0.2 0.0 0.0 0.8 0.4 0.0 0.5 0.0   
1951-10-05T06:00:00+00:00 0.0 0.1 0.0 0.1 0.0 0.0 0.1 0.0 0.0 0.0 0.0 0.0 0.0 0.0 0.0 0.0 0.1 0.0 0.0 0.1 0.0   
1951-10-05T09:00:00+00:00 0.0 0.0 0.0 0.0 0.0 0.0 0.0 0.0 0.0 0.0 0.0 0.0 0.0 0.0 0.0 0.0 0.0 0.0 0.0 0.0 0.0   
1951-10-05T12:00:00+00:00 0.0 0.0 0.0 0.1 0.0 0.0 0.0 0.0 0.0 0.0 0.0 0.1 0.0 0.1 0.0 0.0 0.0 0.0 0.0 0.0 0.0   
1951-10-05T15:00:00+00:00 0.0 0.0 0.0 0.2 0.0 0.0 0.1 0.0 0.0 0.0 0.0 0.2 0.0 0.7 0.0 0.0 0.0 0.0 0.0 0.0 0.0   
1951-10-05T18:00:00+00:00 0.0 0.0 0.0 0.0 0.0 0.0 0.0 0.0 0.0 0.0 0.0 0.0 0.0 0.0 0.0 0.0 0.0 0.0 0.0 0.0 0.0   
1951-10-05T21:00:00+00:00 0.0 0.0 0.0 0.0 0.0 0.0 0.0 0.0 0.0 0.0 0.0 0.0 0.0 0.0 0.0 0.0 0.0 0.0 0.0 0.0 0.0   
1951-10-06T00:00:00+00:00 0.0 0.0 0.0 0.0 0.0 0.0 0.0 0.0 0.0 0.0 0.0 0.0 0.0 0.0 0.0 0.0 0.0 0.0 0.0 0.0 0.0   
1951-10-06T03:00:00+00:00 0.0 0.0 0.0 0.0 0.0 0.0 0.0 0.0 0.0 0.0 0.0 0.0 0.0 0.0 0.0 0.0 0.0 0.0 0.0 0.0 0.0   
1951-10-06T06:00:00+00:00 0.0 0.0 0.0 0.0 0.0 0.0 0.0 0.0 0.0 0.0 0.0 0.0 0.0 0.0 0.0 0.0 0.0 0.0 0.0 0.0 0.0   
1951-10-06T09:00:00+00:00 0.0 0.0 0.0 0.0 0.0 0.0 0.0 0.0 0.0 0.0 0.0 0.0 0.0 0.0 0.0 0.0 0.0 0.0 0.0 0.0 0.0   
1951-10-06T12:00:00+00:00 0.0 0.0 0.0 0.0 0.0 0.0 0.0 0.0 0.0 0.0 0.0 0.0 0.0 0.0 0.0 0.0 0.0 0.0 0.0 0.0 0.0   
1951-10-06T15:00:00+00:00 0.0 0.0 0.0 0.0 0.0 0.0 0.0 0.0 0.0 0.0 0.0 0.0 0.0 0.0 0.0 0.0 0.0 0.0 0.0 0.0 0.0   
1951-10-06T18:00:00+00:00 0.0 0.0 0.0 0.0 0.0 0.0 0.0 0.0 0.0 0.0 0.0 0.0 0.0 0.0 0.0 0.0 0.0 0.0 0.0 0.0 0.0   
1951-10-06T21:00:00+00:00 0.0 0.0 0.0 0.0 0.0 0.0 0.0 0.0 0.0 0.0 0.0 0.0 0.0 0.0 0.0 0.0 0.0 0.0 0.0 0.0 0.0   
1951-10-07T00:00:00+00:00 0.0 0.0 0.0 0.0 0.0 0.0 0.0 0.0 0.0 0.0 0.0 0.0 0.0 0.0 0.0 0.0 0.0 0.0 0.0 0.0 0.0   
1951-10-07T03:00:00+00:00 0.3 0.2 0.0 0.2 0.1 0.3 0.4 0.2 0.1 0.1 0.1 0.1 0.2 0.0 0.1 0.2 0.1 0.0 0.2 0.2 0.4   
1951-10-07T06:00:00+00:00 0.4 0.3 0.0 0.4 0.2 0.4 0.6 0.5 0.2 0.1 0.2 0.3 0.2 0.0 0.2 0.4 0.4 0.2 0.5 0.5 0.4   
1951-10-07T09:00:00+00:00 0.1 0.1 0.0 0.1 0.0 0.1 0.2 0.1 0.0 0.0 0.0 0.0 0.1 0.0 0.0 0.1 0.0 0.0 0.1 0.1 0.3   
1951-10-07T12:00:00+00:00 0.5 0.4 0.1 0.9 0.3 0.8 1.2 0.4 0.2 0.2 0.2 0.6 0.4 0.3 0.2 0.5 0.2 0.1 0.4 0.4 1.2   
1951-10-07T15:00:00+00:00 0.9 0.7 0.1 1.3 0.5 1.4 2.0 1.0 0.4 0.3 0.4 1.0 0.7 0.4 0.4 1.1 0.4 0.2 0.9 1.0 1.6   
1951-10-07T18:00:00+00:00 0.1 0.1 0.0 0.1 0.0 0.1 0.1 0.1 0.0 0.0 0.0 0.1 0.0 0.0 0.0 0.1 0.1 0.0 0.1 0.1 0.1   
1951-10-07T21:00:00+00:00 0.0 0.0 0.0 0.0 0.0 0.0 0.0 0.0 0.0 0.0 0.0 0.0 0.0 0.0 0.0 0.0 0.0 0.0 0.0 0.0 0.0   
1951-10-08T00:00:00+00:00 0.0 0.0 0.0 0.0 0.0 0.0 0.0 0.0 0.0 0.0 0.0 0.0 0.0 0.0 0.0 0.0 0.0 0.0 0.0 0.0 0.0   
1951-10-08T03:00:00+00:00 0.0 0.0 0.0 0.0 0.0 0.0 0.0 0.0 0.0 0.0 0.0 0.0 0.0 0.0 0.0 0.0 0.0 0.0 0.0 0.0 0.0   
1951-10-08T06:00:00+00:00 0.0 0.0 0.0 0.0 0.0 0.0 0.0 0.0 0.0 0.0 0.0 0.0 0.0 0.0 0.0 0.0 0.0 0.0 0.0 0.0 0.0   
1951-10-08T09:00:00+00:00 0.0 0.0 0.0 0.0 0.0 0.0 0.0 0.0 0.0 0.0 0.0 0.0 0.0 0.0 0.0 0.0 0.0 0.0 0.0 0.0 0.0   
1951-10-08T12:00:00+00:00 0.0 0.0 0.0 0.0 0.0 0.0 0.0 0.0 0.0 0.0 0.0 0.0 0.0 0.0 0.0 0.0 0.0 0.0 0.0 0.0 0.0   
1951-10-08T15:00:00+00:00 0.0 0.0 0.0 0.0 0.0 0.0 0.0 0.0 0.0 0.0 0.0 0.0 0.0 0.1 0.0 0.0 0.0 0.0 0.0 0.0 0.0   
1951-10-08T18:00:00+00:00 0.0 0.0 0.0 0.0 0.0 0.1 0.1 0.0 0.0 0.0 0.0 0.1 0.0 0.5 0.0 0.1 0.0 0.0 0.0 0.0 0.0   
1951-10-08T21:00:00+00:00 0.0 0.0 0.0 0.3 0.0 0.4 0.6 0.0 0.2 0.0 0.0 0.8 0.0 1.2 0.0 0.5 0.0 0.0 0.1 0.0 0.4   
1951-10-09T00:00:00+00:00 0.0 0.0 0.0 0.2 0.0 0.2 0.2 0.0 0.1 0.0 0.0 0.6 0.0 0.1 0.0 0.3 0.0 0.0 0.1 0.0 0.2   
1951-10-09T03:00:00+00:00 0.3 0.3 0.0 0.3 0.2 0.4 0.5 0.4 0.2 0.3 0.3 0.2 0.2 0.1 0.2 0.4 0.0 0.0 0.4 0.3 0.4   
1951-10-09T06:00:00+00:00 1.2 1.1 0.8 0.5 0.7 1.1 1.1 0.8 0.4 0.5 0.4 0.2 0.7 1.2 0.5 0.7 0.4 0.3 0.9 0.9 0.9   
1951-10-09T09:00:00+00:00 2.3 2.1 1.6 1.3 1.3 2.1 2.3 1.9 1.1 1.2 1.2 1.0 1.4 2.3 1.1 1.9 1.2 0.8 2.3 2.0 1.6   
1951-10-09T12:00:00+00:00 2.1 1.9 1.3 1.1 1.0 1.7 1.9 2.2 0.9 1.1 1.3 0.8 1.1 1.3 1.3 1.7 1.8 1.1 2.7 2.3 1.1   
1951-10-09T15:00:00+00:00 4.8 4.4 4.1 2.1 2.2 3.5 3.8 4.2 1.8 2.4 2.4 1.5 2.4 3.9 2.6 3.3 3.6 2.3 5.1 4.6 2.1   
1951-10-09T18:00:00+00:00 7.2 6.7 5.9 3.2 3.3 5.1 5.5 7.2 3.3 4.0 4.3 2.8 3.5 5.6 4.4 5.9 5.4 3.4 8.7 6.9 3.1   
1951-10-09T21:00:00+00:00 5.5 5.1 4.0 2.1 2.1 3.1 3.4 6.6 2.7 3.1 4.3 2.6 2.2 2.5 4.0 4.9 7.4 4.7 8.0 6.6 1.7   
1951-10-10T00:00:00+00:00 10.0  9.3 7.8 4.9 3.9 6.2 6.8 14.2  6.5 7.3 9.3 7.1 4.1 3.5 8.7 11.7  11.8  7.5 17.1  11.7  2.6   
1951-10-10T03:00:00+00:00 8.0 9.9 8.0 20.1  4.8 7.4 10.3  25.1  18.1  24.3  19.2  21.5  4.2 5.0 14.2  26.0  9.4 8.6 19.8  14.6  5.9   
1951-10-10T06:00:00+00:00 2.2 2.7 3.9 4.2 0.9 0.9 1.3 17.3  8.4 10.5  13.6  11.4  0.8 3.7 9.8 12.1  9.6 8.8 13.7  9.6 0.8   
1951-10-10T09:00:00+00:00 0.8 1.0 0.9 5.6 0.5 0.7 0.9 16.7  8.5 9.0 14.2  11.7  0.4 3.0 9.5 12.2  7.6 7.0 13.2  8.6 1.0   
1951-10-10T12:00:00+00:00 4.7 5.9 6.0 7.6 1.6 3.1 4.3 20.0  10.2  14.2  14.8  14.5  1.4 0.6 11.4  14.6  14.1  12.9  15.8  14.0  1.2   
1951-10-10T15:00:00+00:00 9.6 12.0  11.6  17.8  3.6 7.3 10.3  29.0  17.2  24.9  20.9  23.1  3.1 2.1 16.5  24.7  17.2  15.8  22.9  22.2  4.6   
1951-10-10T18:00:00+00:00 10.0  12.4  11.5  26.6  4.4 9.4 13.2  26.4  20.1  27.9  19.6  26.7  3.8 5.2 15.0  28.7  14.8  13.6  20.9  19.4  7.7   
1951-10-10T21:00:00+00:00 7.8 9.8 9.7 21.5  3.5 7.1 10.0  20.0  16.3  21.7  15.4  24.1  3.0 4.3 11.3  23.3  10.6  9.7 15.8  14.3  5.8   
1951-10-11T00:00:00+00:00 2.1 2.7 1.4 9.2 1.1 2.2 3.1 12.6  9.5 11.1  10.7  14.7  0.9 0.3 7.2 13.5  4.1 3.7 10.0  6.4 2.3   
1951-10-11T03:00:00+00:00 0.2 0.2 0.0 0.2 0.0 0.3 0.4 1.1 0.3 0.2 0.6 0.7 0.1 0.0 0.3 0.4 0.3 0.1 0.8 0.4 0.0   
1951-10-11T06:00:00+00:00 0.0 0.0 0.0 0.0 0.0 0.0 0.0 0.0 0.0 0.0 0.0 0.0 0.0 0.0 0.0 0.0 0.0 0.0 0.0 0.0 0.0   
1951-10-11T09:00:00+00:00 0.0 0.0 0.0 0.0 0.0 0.0 0.0 0.0 0.0 0.0 0.0 0.0 0.0 0.0 0.0 0.0 0.0 0.0 0.0 0.0 0.0   
1951-10-11T12:00:00+00:00 0.0 0.0 0.0 0.0 0.0 0.0 0.0 0.0 0.0 0.0 0.0 0.0 0.0 0.0 0.0 0.0 0.1 0.1 0.0 0.0 0.0   
1951-10-11T15:00:00+00:00 0.0 0.0 0.0 0.0 0.0 0.0 0.0 0.0 0.0 0.0 0.0 0.0 0.0 0.0 0.0 0.0 0.0 0.0 0.0 0.0 0.0   
1951-10-11T18:00:00+00:00 0.4 0.4 0.5 0.1 0.0 0.2 0.4 1.9 0.2 0.3 0.8 0.7 0.1 0.0 0.6 0.4 2.4 1.2 1.3 1.0 0.0   
1951-10-11T21:00:00+00:00 1.0 0.9 1.2 0.1 0.1 0.4 0.7 3.9 0.5 0.6 1.6 1.5 0.2 0.0 1.2 0.9 4.4 2.2 2.8 1.9 0.0   
1951-10-12T00:00:00+00:00 0.6 0.5 0.7 0.3 0.1 0.5 0.7 4.3 0.9 0.8 2.1 2.4 0.2 0.0 1.3 1.4 3.1 1.5 3.0 1.3 0.0   
1951-10-12T03:00:00+00:00 0.9 0.6 1.3 0.8 0.2 0.3 0.4 5.8 1.7 1.3 3.3 3.2 0.2 0.0 3.4 2.5 4.2 3.0 3.9 3.1 0.0   
1951-10-12T06:00:00+00:00 1.9 1.2 2.9 0.5 0.3 0.6 0.8 6.5 1.0 1.1 2.9 1.7 0.3 0.2 3.8 1.5 9.4 6.6 4.4 5.6 0.1   
1951-10-12T09:00:00+00:00 4.5 3.0 9.1 0.7 0.9 1.3 1.8 7.2 1.3 1.8 2.8 2.1 0.9 2.7 4.2 1.9 9.7 6.8 4.9 7.6 0.2   
1951-10-12T12:00:00+00:00 2.7 1.8 5.3 1.0 1.0 1.4 1.9 3.9 1.0 1.3 1.5 1.5 0.9 2.4 2.3 1.4 4.0 2.8 2.6 3.6 0.3   
1951-10-12T15:00:00+00:00 0.5 0.4 0.6 0.5 0.3 0.5 0.7 0.7 0.4 0.3 0.4 0.6 0.3 0.5 0.4 0.6 0.4 0.3 0.4 0.5 0.2   
1951-10-12T18:00:00+00:00 0.0 0.0 0.0 0.0 0.0 0.1 0.1 0.0 0.0 0.0 0.0 0.1 0.0 0.1 0.0 0.0 0.0 0.0 0.0 0.0 0.0   
1951-10-12T21:00:00+00:00 0.0 0.0 0.0 0.1 0.0 0.1 0.1 0.0 0.1 0.0 0.1 0.1 0.0 0.1 0.0 0.1 0.0 0.0 0.0 0.0 0.0   
1951-10-13T00:00:00+00:00 0.1 0.1 0.1 0.1 0.1 0.2 0.2 0.1 0.1 0.1 0.1 0.1 0.1 0.3 0.0 0.1 0.0 0.0 0.1 0.1 0.1   
1951-10-13T03:00:00+00:00 0.0 0.0 0.0 0.0 0.0 0.0 0.0 0.0 0.0 0.0 0.0 0.0 0.0 0.0 0.0 0.0 0.0 0.0 0.0 0.0 0.3   
1951-10-13T06:00:00+00:00 0.0 0.0 0.0 0.0 0.0 0.0 0.0 0.0 0.0 0.0 0.0 0.0 0.0 0.0 0.0 0.0 0.0 0.0 0.0 0.0 0.3   
1951-10-13T09:00:00+00:00 0.0 0.0 0.0 0.0 0.0 0.0 0.0 0.0 0.0 0.0 0.0 0.0 0.0 0.0 0.0 0.0 0.0 0.0 0.0 0.0 0.2   
1951-10-13T12:00:00+00:00 0.0 0.0 0.0 0.0 0.0 0.0 0.0 0.0 0.0 0.0 0.0 0.0 0.0 0.0 0.0 0.0 0.0 0.0 0.0 0.0 0.1   
1951-10-13T15:00:00+00:00 0.0 0.0 0.0 0.0 0.0 0.0 0.0 0.0 0.0 0.0 0.0 0.0 0.0 0.0 0.0 0.0 0.0 0.0 0.0 0.0 0.0   
1951-10-13T18:00:00+00:00 0.0 0.0 0.0 0.0 0.0 0.0 0.0 0.0 0.0 0.0 0.0 0.0 0.0 0.0 0.0 0.0 0.0 0.0 0.0 0.0 0.0   
1951-10-13T21:00:00+00:00 0.0 0.0 0.0 0.0 0.0 0.0 0.0 0.0 0.0 0.0 0.0 0.0 0.0 0.0 0.0 0.0 0.0 0.0 0.0 0.0 0.0   
1951-10-14T00:00:00+00:00 0.0 0.0 0.0 0.0 0.0 0.0 0.0 0.0 0.0 0.0 0.0 0.0 0.0 0.0 0.0 0.0 0.0 0.0 0.0 0.0 0.0   
1951-10-14T03:00:00+00:00 0.0 0.0 0.0 0.0 0.0 0.0 0.0 0.0 0.0 0.0 0.0 0.0 0.0 0.0 0.0 0.0 0.0 0.0 0.0 0.0 0.0   
1951-10-14T06:00:00+00:00 0.0 0.0 0.0 0.0 0.0 0.0 0.0 0.0 0.0 0.0 0.0 0.0 0.0 0.0 0.0 0.0 0.0 0.0 0.0 0.0 0.0   
1951-10-14T09:00:00+00:00 0.0 0.0 0.0 0.0 0.0 0.0 0.0 0.0 0.0 0.0 0.0 0.0 0.0 0.0 0.0 0.0 0.0 0.0 0.0 0.0 0.0   
1951-10-14T12:00:00+00:00 0.0 0.0 0.0 0.0 0.0 0.0 0.0 0.0 0.0 0.0 0.0 0.0 0.0 0.0 0.0 0.0 0.0 0.0 0.0 0.0 0.0   
1951-10-14T15:00:00+00:00 0.0 0.0 0.0 0.0 0.0 0.0 0.0 0.0 0.0 0.0 0.0 0.0 0.0 0.0 0.0 0.0 0.0 0.0 0.0 0.0 0.0   
1951-10-14T18:00:00+00:00 0.0 0.0 0.0 0.0 0.0 0.0 0.0 0.0 0.0 0.0 0.0 0.0 0.0 0.0 0.0 0.0 0.0 0.0 0.0 0.0 0.0   
1951-10-14T21:00:00+00:00 0.0 0.0 0.0 0.0 0.0 0.0 0.0 0.0 0.0 0.0 0.0 0.0 0.0 0.0 0.0 0.0 0.0 0.0 0.0 0.0 0.0   
1951-10-15T00:00:00+00:00 0.0 0.0 0.0 0.0 0.0 0.0 0.0 0.0 0.0 0.0 0.0 0.0 0.0 0.0 0.0 0.0 0.0 0.0 0.0 0.0 0.0   
1951-10-15T03:00:00+00:00 0.0 0.0 0.0 0.0 0.0 0.0 0.0 0.0 0.0 0.0 0.0 0.0 0.0 0.0 0.0 0.0 0.0 0.0 0.0 0.0 0.0   
1951-10-15T06:00:00+00:00 0.0 0.0 0.0 0.0 0.0 0.0 0.0 0.0 0.0 0.0 0.0 0.0 0.0 0.0 0.0 0.0 0.0 0.0 0.0 0.0 0.0   
1951-10-15T09:00:00+00:00 0.0 0.0 0.0 0.0 0.0 0.0 0.0 0.0 0.0 0.0 0.0 0.0 0.0 0.0 0.0 0.0 0.0 0.0 0.0 0.0 0.0   
1951-10-15T12:00:00+00:00 0.0 0.0 0.0 0.0 0.0 0.0 0.0 0.0 0.0 0.0 0.0 0.0 0.0 0.0 0.0 0.0 0.0 0.0 0.0 0.0 0.0   
1951-10-15T15:00:00+00:00 0.0 0.0 0.0 0.0 0.0 0.0 0.0 0.0 0.0 0.0 0.0 0.0 0.0 0.0 0.0 0.0 0.0 0.0 0.0 0.0 0.0   
1951-10-15T18:00:00+00:00 0.0 0.0 0.0 0.0 0.0 0.0 0.0 0.0 0.0 0.0 0.0 0.0 0.0 0.0 0.0 0.0 0.0 0.0 0.0 0.0 0.0   
1951-10-15T21:00:00+00:00 0.0 0.0 0.0 0.0 0.0 0.0 0.0 0.0 0.0 0.0 0.0 0.0 0.0 0.0 0.0 0.0 0.0 0.0 0.0 0.0 0.0   
1951-10-16T00:00:00+00:00 0.0 0.0 0.0 0.0 0.0 0.0 0.0 0.0 0.0 0.0 0.0 0.0 0.0 0.0 0.0 0.0 0.0 0.0 0.0 0.0 0.0   
1951-10-16T03:00:00+00:00 0.0 0.0 0.0 0.0 0.0 0.0 0.0 0.0 0.0 0.0 0.0 0.0 0.0 0.0 0.0 0.0 0.0 0.0 0.0 0.0 0.0   
1951-10-16T06:00:00+00:00 0.0 0.0 0.0 0.0 0.0 0.0 0.0 0.0 0.0 0.0 0.0 0.0 0.0 0.0 0.0 0.0 0.0 0.0 0.0 0.0 0.0   
1951-10-16T09:00:00+00:00 0.0 0.0 0.0 0.0 0.0 0.0 0.0 0.0 0.0 0.0 0.0 0.0 0.0 0.0 0.0 0.0 0.0 0.0 0.0 0.0 0.0   
1951-10-16T12:00:00+00:00 0.0 0.0 0.0 0.0 0.0 0.0 0.0 0.0 0.0 0.0 0.0 0.0 0.0 0.0 0.0 0.0 0.0 0.0 0.0 0.0 0.0   
1951-10-16T15:00:00+00:00 0.0 0.0 0.0 0.0 0.0 0.0 0.0 0.0 0.0 0.0 0.0 0.0 0.0 0.0 0.0 0.0 0.0 0.0 0.0 0.0 0.0   
1951-10-16T18:00:00+00:00 0.0 0.0 0.0 0.0 0.0 0.0 0.0 0.0 0.0 0.0 0.0 0.0 0.0 0.0 0.0 0.0 0.0 0.0 0.0 0.0 0.0   
1951-10-16T21:00:00+00:00 0.0 0.0 0.0 0.0 0.0 0.0 0.0 0.0 0.0 0.0 0.0 0.0 0.0 0.0 0.0 0.0 0.0 0.0 0.0 0.0 0.0   
1951-10-17T00:00:00+00:00 0.0 0.0 0.0 0.0 0.0 0.0 0.0 0.0 0.0 0.0 0.0 0.0 0.0 0.0 0.0 0.0 0.0 0.0 0.0 0.0 0.0   
1951-10-17T03:00:00+00:00 0.1 0.1 0.0 1.2 0.0 0.2 0.3 0.3 0.3 0.0 0.2 1.0 0.0 0.0 0.2 0.5 0.1 0.0 0.4 0.3 0.3   
1951-10-17T06:00:00+00:00 0.1 0.1 0.0 0.9 0.0 0.3 0.4 0.7 0.5 0.0 0.4 1.1 0.0 0.0 0.5 0.7 0.6 0.2 1.0 0.7 0.2   
1951-10-17T09:00:00+00:00 0.0 0.0 0.0 0.2 0.0 0.0 0.0 0.1 0.1 0.0 0.1 0.2 0.0 0.0 0.1 0.1 0.1 0.0 0.1 0.1 0.0   
1951-10-17T12:00:00+00:00 0.0 0.0 0.0 0.1 0.0 0.0 0.0 0.0 0.0 0.0 0.0 0.1 0.0 0.0 0.0 0.0 0.0 0.0 0.0 0.0 0.0   
1951-10-17T15:00:00+00:00 0.0 0.0 0.0 0.0 0.0 0.0 0.0 0.0 0.0 0.0 0.0 0.0 0.0 0.0 0.0 0.0 0.0 0.0 0.0 0.0 0.0   
1951-10-17T18:00:00+00:00 0.0 0.0 0.0 0.1 0.0 0.0 0.0 0.0 0.0 0.0 0.0 0.0 0.0 0.0 0.0 0.0 0.0 0.0 0.0 0.0 0.0   
1951-10-17T21:00:00+00:00 0.0 0.0 0.0 0.2 0.0 0.0 0.0 0.0 0.0 0.0 0.0 0.1 0.0 0.0 0.0 0.0 0.0 0.0 0.0 0.0 0.0   
1951-10-18T00:00:00+00:00 0.0 0.0 0.0 0.1 0.0 0.0 0.0 0.0 0.0 0.0 0.0 0.0 0.0 0.0 0.0 0.0 0.0 0.0 0.0 0.0 0.0   
1951-10-18T03:00:00+00:00 0.0 0.0 0.0 0.0 0.0 0.0 0.0 0.0 0.0 0.0 0.0 0.0 0.0 0.0 0.0 0.0 0.0 0.0 0.0 0.0 0.0   
1951-10-18T06:00:00+00:00 0.0 0.0 0.0 0.0 0.0 0.0 0.0 0.0 0.0 0.0 0.0 0.0 0.0 0.0 0.0 0.0 0.0 0.0 0.0 0.0 0.0   
1951-10-18T09:00:00+00:00 0.0 0.0 0.0 0.0 0.0 0.0 0.0 0.0 0.0 0.0 0.0 0.0 0.0 0.0 0.0 0.0 0.0 0.0 0.0 0.0 0.0   
1951-10-18T12:00:00+00:00 0.0 0.0 0.0 0.0 0.0 0.0 0.0 0.0 0.0 0.0 0.0 0.0 0.0 0.0 0.0 0.0 0.0 0.0 0.0 0.0 0.0   
1951-10-18T15:00:00+00:00 0.0 0.0 0.0 0.0 0.0 0.0 0.0 0.0 0.0 0.0 0.0 0.0 0.0 0.0 0.0 0.0 0.0 0.0 0.0 0.0 0.0   
1951-10-18T18:00:00+00:00 0.0 0.0 0.0 0.0 0.0 0.0 0.0 0.0 0.0 0.0 0.0 0.0 0.0 0.0 0.0 0.0 0.0 0.0 0.0 0.0 0.0   
1951-10-18T21:00:00+00:00 0.0 0.0 0.0 0.0 0.0 0.0 0.0 0.0 0.0 0.0 0.0 0.0 0.0 0.0 0.0 0.0 0.0 0.0 0.0 0.0 0.0   
1951-10-19T00:00:00+00:00 0.0 0.0 0.0 0.0 0.0 0.0 0.0 0.0 0.0 0.0 0.0 0.0 0.0 0.0 0.0 0.0 0.0 0.0 0.0 0.0 0.0   
1951-10-19T03:00:00+00:00 0.0 0.0 0.0 0.0 0.0 0.0 0.0 0.0 0.0 0.0 0.0 0.0 0.0 0.0 0.0 0.0 0.0 0.0 0.0 0.0 0.0   
1951-10-19T06:00:00+00:00 0.0 0.0 0.0 0.0 0.0 0.0 0.0 0.0 0.0 0.0 0.0 0.0 0.0 0.0 0.0 0.0 0.0 0.0 0.0 0.0 0.0   
1951-10-19T09:00:00+00:00 0.0 0.0 0.0 0.0 0.0 0.0 0.0 0.0 0.0 0.0 0.0 0.0 0.0 0.0 0.0 0.0 0.0 0.0 0.0 0.0 0.0   
1951-10-19T12:00:00+00:00 0.0 0.0 0.0 0.0 0.0 0.0 0.0 0.0 0.0 0.0 0.0 0.0 0.0 0.0 0.0 0.0 0.0 0.0 0.0 0.0 0.0   
1951-10-19T15:00:00+00:00 0.0 0.0 0.0 0.0 0.0 0.0 0.0 0.0 0.0 0.0 0.0 0.0 0.0 0.0 0.0 0.0 0.0 0.0 0.0 0.0 0.0   
1951-10-19T18:00:00+00:00 0.0 0.0 0.0 0.0 0.0 0.0 0.0 0.0 0.0 0.0 0.0 0.0 0.0 0.0 0.0 0.0 0.0 0.0 0.0 0.0 0.0   
1951-10-19T21:00:00+00:00 0.0 0.0 0.0 0.0 0.0 0.0 0.0 0.0 0.0 0.0 0.0 0.0 0.0 0.0 0.0 0.0 0.0 0.0 0.0 0.0 0.0   
1951-10-20T00:00:00+00:00 0.0 0.0 0.0 0.0 0.0 0.0 0.0 0.0 0.0 0.0 0.0 0.0 0.0 0.0 0.0 0.0 0.0 0.0 0.0 0.0 0.0   
1951-10-20T03:00:00+00:00 0.0 0.0 0.0 0.0 0.0 0.0 0.0 0.0 0.0 0.0 0.0 0.0 0.0 0.0 0.0 0.0 0.0 0.0 0.0 0.0 0.0   
1951-10-20T06:00:00+00:00 0.0 0.0 0.0 0.0 0.0 0.0 0.0 0.0 0.0 0.0 0.0 0.0 0.0 0.0 0.0 0.0 0.0 0.0 0.0 0.0 0.0   
1951-10-20T09:00:00+00:00 0.0 0.0 0.0 0.0 0.0 0.0 0.0 0.0 0.0 0.0 0.0 0.0 0.0 0.0 0.0 0.0 0.0 0.0 0.0 0.0 0.0   
1951-10-20T12:00:00+00:00 0.0 0.0 0.0 0.0 0.0 0.0 0.0 0.0 0.0 0.0 0.0 0.0 0.0 0.0 0.0 0.0 0.0 0.0 0.0 0.0 0.0   
1951-10-20T15:00:00+00:00 0.0 0.0 0.0 0.0 0.0 0.0 0.0 0.0 0.0 0.0 0.0 0.0 0.0 0.0 0.0 0.0 0.0 0.0 0.0 0.0 0.0   
1951-10-20T18:00:00+00:00 0.0 0.0 0.0 0.0 0.0 0.0 0.0 0.0 0.0 0.0 0.0 0.0 0.0 0.0 0.0 0.0 0.0 0.0 0.0 0.0 0.0   
1951-10-20T21:00:00+00:00 0.0 0.0 0.0 0.0 0.0 0.0 0.0 0.0 0.0 0.0 0.0 0.0 0.0 0.0 0.0 0.0 0.0 0.0 0.0 0.0 0.0   
1951-10-21T00:00:00+00:00 0.0 0.0 0.0 0.0 0.0 0.0 0.0 0.0 0.0 0.0 0.0 0.0 0.0 0.0 0.0 0.0 0.0 0.0 0.0 0.0 0.0   
1951-10-21T03:00:00+00:00 0.0 0.0 0.0 0.0 0.0 0.0 0.0 0.0 0.0 0.0 0.0 0.0 0.0 0.0 0.0 0.0 0.0 0.0 0.0 0.0 0.0   
1951-10-21T06:00:00+00:00 0.0 0.0 0.0 0.0 0.0 0.0 0.0 0.0 0.0 0.0 0.0 0.0 0.0 0.0 0.0 0.0 0.0 0.0 0.0 0.0 0.0   
1951-10-21T09:00:00+00:00 0.0 0.0 0.0 0.0 0.0 0.0 0.0 0.0 0.0 0.0 0.0 0.0 0.0 0.0 0.0 0.0 0.0 0.0 0.0 0.0 0.0   
1951-10-21T12:00:00+00:00 0.0 0.0 0.0 0.0 0.0 0.0 0.0 0.0 0.0 0.0 0.0 0.0 0.0 0.0 0.0 0.0 0.0 0.0 0.0 0.0 0.0   
1951-10-21T15:00:00+00:00 0.0 0.0 0.0 0.0 0.0 0.0 0.0 0.0 0.0 0.0 0.0 0.0 0.0 0.0 0.0 0.0 0.0 0.0 0.0 0.0 0.0   
1951-10-21T18:00:00+00:00 0.0 0.0 0.0 0.0 0.0 0.0 0.0 0.0 0.0 0.0 0.0 0.0 0.0 0.0 0.0 0.0 0.0 0.0 0.0 0.0 0.0   
1951-10-21T21:00:00+00:00 0.0 0.0 0.0 0.0 0.0 0.0 0.0 0.0 0.0 0.0 0.0 0.0 0.0 0.0 0.0 0.0 0.0 0.0 0.0 0.0 0.0   
1951-10-22T00:00:00+00:00 0.0 0.0 0.0 0.0 0.0 0.0 0.0 0.0 0.0 0.0 0.0 0.0 0.0 0.0 0.0 0.0 0.0 0.0 0.0 0.0 0.0   
1951-10-22T03:00:00+00:00 0.0 0.0 0.0 0.0 0.0 0.0 0.0 0.0 0.0 0.0 0.0 0.0 0.0 0.0 0.0 0.0 0.0 0.0 0.0 0.0 0.0   
1951-10-22T06:00:00+00:00 0.0 0.0 0.0 0.0 0.0 0.0 0.0 0.0 0.0 0.0 0.0 0.0 0.0 0.0 0.0 0.0 0.0 0.0 0.0 0.0 0.0   
1951-10-22T09:00:00+00:00 0.0 0.0 0.0 0.0 0.0 0.0 0.0 0.0 0.0 0.0 0.0 0.0 0.0 0.0 0.0 0.0 0.0 0.0 0.0 0.0 0.0   
1951-10-22T12:00:00+00:00 0.0 0.0 0.0 0.0 0.0 0.0 0.0 0.0 0.0 0.0 0.0 0.0 0.0 0.0 0.0 0.0 0.0 0.0 0.0 0.0 0.0   
1951-10-22T15:00:00+00:00 0.0 0.0 0.0 0.0 0.0 0.0 0.0 0.0 0.0 0.0 0.0 0.0 0.0 0.0 0.0 0.0 0.0 0.0 0.0 0.0 0.0   
1951-10-22T18:00:00+00:00 0.0 0.0 0.0 0.0 0.0 0.0 0.0 0.0 0.0 0.0 0.0 0.0 0.0 0.0 0.0 0.0 0.0 0.0 0.0 0.0 0.0   
1951-10-22T21:00:00+00:00 0.0 0.0 0.0 0.0 0.0 0.0 0.0 0.0 0.0 0.0 0.0 0.0 0.0 0.0 0.0 0.0 0.0 0.0 0.0 0.0 0.0   
1951-10-23T00:00:00+00:00 0.0 0.0 0.0 0.0 0.0 0.0 0.0 0.0 0.0 0.0 0.0 0.0 0.0 0.0 0.0 0.0 0.0 0.0 0.0 0.0 0.0   
1951-10-23T03:00:00+00:00 0.0 0.0 0.0 0.0 0.0 0.0 0.0 0.0 0.0 0.0 0.0 0.0 0.0 0.0 0.0 0.0 0.0 0.0 0.0 0.0 0.0   
1951-10-23T06:00:00+00:00 0.0 0.0 0.0 0.0 0.0 0.0 0.0 0.0 0.0 0.0 0.0 0.0 0.0 0.0 0.0 0.0 0.0 0.0 0.0 0.0 0.0   
1951-10-23T09:00:00+00:00 0.0 0.0 0.0 0.0 0.0 0.0 0.0 0.0 0.0 0.0 0.0 0.0 0.0 0.0 0.0 0.0 0.0 0.0 0.0 0.0 0.0   
1951-10-23T12:00:00+00:00 0.0 0.0 0.0 0.0 0.0 0.0 0.0 0.0 0.0 0.0 0.0 0.0 0.0 0.0 0.0 0.0 0.0 0.0 0.0 0.0 0.0   
1951-10-23T15:00:00+00:00 0.0 0.0 0.0 0.0 0.0 0.0 0.0 0.0 0.0 0.0 0.0 0.0 0.0 0.0 0.0 0.0 0.0 0.0 0.0 0.0 0.0   
1951-10-23T18:00:00+00:00 0.0 0.0 0.0 0.0 0.0 0.0 0.0 0.0 0.0 0.0 0.0 0.0 0.0 0.0 0.0 0.0 0.0 0.0 0.0 0.0 0.0   
1951-10-23T21:00:00+00:00 0.0 0.0 0.0 0.0 0.0 0.0 0.0 0.0 0.0 0.0 0.0 0.0 0.0 0.0 0.0 0.0 0.0 0.0 0.0 0.0 0.0   
1951-10-24T00:00:00+00:00 0.0 0.0 0.0 0.0 0.0 0.0 0.0 0.0 0.0 0.0 0.0 0.0 0.0 0.0 0.0 0.0 0.0 0.0 0.0 0.0 0.0   
1951-10-24T03:00:00+00:00 0.0 0.0 0.0 0.0 0.0 0.0 0.0 0.0 0.0 0.0 0.0 0.0 0.0 0.0 0.0 0.0 0.0 0.0 0.0 0.0 0.0   
1951-10-24T06:00:00+00:00 0.0 0.0 0.0 0.0 0.0 0.0 0.0 0.0 0.0 0.0 0.0 0.0 0.0 0.0 0.0 0.0 0.0 0.0 0.0 0.0 0.0   
1951-10-24T09:00:00+00:00 0.0 0.0 0.0 0.0 0.0 0.0 0.0 0.0 0.0 0.0 0.0 0.0 0.0 0.0 0.0 0.0 0.0 0.0 0.0 0.0 0.0   
1951-10-24T12:00:00+00:00 0.0 0.0 0.0 0.0 0.0 0.0 0.0 0.0 0.0 0.0 0.0 0.0 0.0 0.0 0.0 0.0 0.0 0.0 0.0 0.0 0.0   
1951-10-24T15:00:00+00:00 0.0 0.0 0.0 0.0 0.0 0.0 0.0 0.0 0.0 0.0 0.0 0.0 0.0 0.0 0.0 0.0 0.0 0.0 0.0 0.0 0.0   
1951-10-24T18:00:00+00:00 0.0 0.0 0.0 0.0 0.0 0.0 0.0 0.0 0.0 0.0 0.0 0.0 0.0 0.0 0.0 0.0 0.0 0.0 0.0 0.0 0.0   
1951-10-24T21:00:00+00:00 0.0 0.0 0.0 0.0 0.0 0.0 0.0 0.0 0.0 0.0 0.0 0.0 0.0 0.0 0.0 0.0 0.0 0.0 0.0 0.0 0.0   
1951-10-25T00:00:00+00:00 0.0 0.0 0.0 0.0 0.0 0.0 0.0 0.0 0.0 0.0 0.0 0.0 0.0 0.0 0.0 0.0 0.0 0.0 0.0 0.0 0.0   
1951-10-25T03:00:00+00:00 0.0 0.0 0.0 0.0 0.0 0.0 0.0 0.0 0.0 0.0 0.0 0.0 0.0 0.0 0.0 0.0 0.0 0.0 0.0 0.0 0.0   
1951-10-25T06:00:00+00:00 0.0 0.0 0.0 0.0 0.0 0.0 0.0 0.0 0.0 0.0 0.0 0.0 0.0 0.0 0.0 0.0 0.0 0.0 0.0 0.0 0.0   
1951-10-25T09:00:00+00:00 0.0 0.0 0.0 0.0 0.0 0.0 0.0 0.0 0.0 0.0 0.0 0.0 0.0 0.0 0.0 0.0 0.0 0.0 0.0 0.0 0.0   
1951-10-25T12:00:00+00:00 0.0 0.0 0.0 0.0 0.0 0.0 0.0 0.0 0.0 0.0 0.0 0.0 0.0 0.0 0.0 0.0 0.0 0.0 0.0 0.0 0.0   
1951-10-25T15:00:00+00:00 0.0 0.0 0.0 0.0 0.0 0.0 0.0 0.0 0.0 0.0 0.0 0.0 0.0 0.0 0.0 0.0 0.0 0.0 0.0 0.0 0.0   
1951-10-25T18:00:00+00:00 0.0 0.0 0.0 0.0 0.0 0.0 0.0 0.0 0.0 0.0 0.0 0.0 0.0 0.0 0.0 0.0 0.0 0.0 0.0 0.0 0.0   
1951-10-25T21:00:00+00:00 0.0 0.0 0.0 0.0 0.0 0.0 0.0 0.0 0.0 0.0 0.0 0.0 0.0 0.0 0.0 0.0 0.0 0.0 0.0 0.0 0.0   
1951-10-26T00:00:00+00:00 0.0 0.0 0.0 0.0 0.0 0.0 0.0 0.0 0.0 0.0 0.0 0.0 0.0 0.0 0.0 0.0 0.0 0.0 0.0 0.0 0.0   
1951-10-26T03:00:00+00:00 0.0 0.0 0.0 0.0 0.0 0.0 0.0 0.0 0.0 0.0 0.0 0.0 0.0 0.0 0.0 0.0 0.0 0.0 0.0 0.0 0.0   
1951-10-26T06:00:00+00:00 0.0 0.0 0.0 0.0 0.0 0.0 0.0 0.0 0.0 0.0 0.0 0.0 0.0 0.0 0.0 0.0 0.0 0.0 0.0 0.0 0.0   
1951-10-26T09:00:00+00:00 0.0 0.0 0.0 0.0 0.0 0.0 0.0 0.0 0.0 0.0 0.0 0.0 0.0 0.0 0.0 0.0 0.0 0.0 0.0 0.0 0.0   
1951-10-26T12:00:00+00:00 0.0 0.0 0.0 0.0 0.0 0.0 0.0 0.0 0.0 0.0 0.0 0.0 0.0 0.0 0.0 0.0 0.0 0.0 0.0 0.0 0.0   
1951-10-26T15:00:00+00:00 0.0 0.0 0.0 0.0 0.0 0.0 0.0 0.0 0.0 0.0 0.0 0.0 0.0 0.0 0.0 0.0 0.0 0.0 0.0 0.0 0.0   
1951-10-26T18:00:00+00:00 0.0 0.0 0.0 0.0 0.0 0.0 0.0 0.0 0.0 0.0 0.0 0.0 0.0 0.0 0.0 0.0 0.0 0.0 0.0 0.0 0.0   
1951-10-26T21:00:00+00:00 0.0 0.0 0.0 0.0 0.0 0.0 0.0 0.0 0.0 0.0 0.0 0.0 0.0 0.0 0.0 0.0 0.0 0.0 0.0 0.0 0.0   
1951-10-27T00:00:00+00:00 0.0 0.0 0.0 0.0 0.0 0.0 0.0 0.0 0.0 0.0 0.0 0.0 0.0 0.0 0.0 0.0 0.0 0.0 0.0 0.0 0.0   
1951-10-27T03:00:00+00:00 0.0 0.0 0.0 0.0 0.0 0.0 0.0 0.0 0.0 0.0 0.0 0.0 0.0 0.0 0.0 0.0 0.0 0.0 0.0 0.0 0.0   
1951-10-27T06:00:00+00:00 0.0 0.0 0.0 0.0 0.0 0.0 0.0 0.0 0.0 0.0 0.0 0.0 0.0 0.0 0.0 0.0 0.0 0.0 0.0 0.0 0.0   
1951-10-27T09:00:00+00:00 0.0 0.0 0.0 0.0 0.0 0.0 0.0 0.0 0.0 0.0 0.0 0.0 0.0 0.0 0.0 0.0 0.0 0.0 0.0 0.0 0.0   
1951-10-27T12:00:00+00:00 0.0 0.0 0.0 0.0 0.0 0.0 0.0 0.0 0.0 0.0 0.0 0.0 0.0 0.0 0.0 0.0 0.0 0.0 0.0 0.0 0.0   
1951-10-27T15:00:00+00:00 0.0 0.0 0.0 0.0 0.0 0.0 0.0 0.0 0.0 0.0 0.0 0.0 0.0 0.0 0.0 0.0 0.0 0.0 0.0 0.0 0.0   
1951-10-27T18:00:00+00:00 0.0 0.0 0.0 0.0 0.0 0.0 0.0 0.0 0.0 0.0 0.0 0.0 0.0 0.0 0.0 0.0 0.0 0.0 0.0 0.0 0.0   
1951-10-27T21:00:00+00:00 0.0 0.0 0.0 0.0 0.0 0.0 0.0 0.0 0.0 0.0 0.0 0.0 0.0 0.0 0.0 0.0 0.0 0.0 0.0 0.0 0.0   
1951-10-28T00:00:00+00:00 0.0 0.0 0.0 0.0 0.0 0.0 0.0 0.0 0.0 0.0 0.0 0.0 0.0 0.0 0.0 0.0 0.0 0.0 0.0 0.0 0.0   
1951-10-28T03:00:00+00:00 0.0 0.0 0.0 0.0 0.0 0.0 0.0 0.0 0.0 0.0 0.0 0.0 0.0 0.0 0.0 0.0 0.0 0.0 0.0 0.0 0.0   
1951-10-28T06:00:00+00:00 0.0 0.0 0.0 0.0 0.0 0.0 0.0 0.0 0.0 0.0 0.0 0.0 0.0 0.0 0.0 0.0 0.0 0.0 0.0 0.0 0.0   
1951-10-28T09:00:00+00:00 0.0 0.0 0.0 0.0 0.0 0.0 0.0 0.0 0.0 0.0 0.0 0.0 0.0 0.0 0.0 0.0 0.0 0.0 0.0 0.0 0.0   
1951-10-28T12:00:00+00:00 0.0 0.0 0.0 0.0 0.0 0.0 0.0 0.0 0.0 0.0 0.0 0.0 0.0 0.0 0.0 0.0 0.0 0.0 0.0 0.0 0.0   
1951-10-28T15:00:00+00:00 0.0 0.0 0.0 0.0 0.0 0.0 0.0 0.0 0.0 0.0 0.0 0.0 0.0 0.0 0.0 0.0 0.0 0.0 0.0 0.0 0.0   
1951-10-28T18:00:00+00:00 0.0 0.0 0.0 0.0 0.0 0.0 0.0 0.0 0.0 0.0 0.0 0.0 0.0 0.0 0.0 0.0 0.0 0.0 0.0 0.0 0.0   
1951-10-28T21:00:00+00:00 0.0 0.0 0.0 0.0 0.0 0.0 0.0 0.0 0.0 0.0 0.0 0.0 0.0 0.0 0.0 0.0 0.0 0.0 0.0 0.0 0.0   
1951-10-29T00:00:00+00:00 0.0 0.0 0.0 0.0 0.0 0.0 0.0 0.0 0.0 0.0 0.0 0.0 0.0 0.0 0.0 0.0 0.0 0.0 0.0 0.0 0.0   
1951-10-29T03:00:00+00:00 0.0 0.0 0.0 0.0 0.0 0.0 0.0 0.0 0.0 0.0 0.0 0.0 0.0 0.0 0.0 0.0 0.0 0.0 0.0 0.0 0.0   
1951-10-29T06:00:00+00:00 0.0 0.0 0.0 0.0 0.0 0.0 0.0 0.0 0.0 0.0 0.0 0.0 0.0 0.0 0.0 0.0 0.0 0.0 0.0 0.0 0.0   
1951-10-29T09:00:00+00:00 0.0 0.0 0.0 0.0 0.0 0.0 0.0 0.0 0.0 0.0 0.0 0.0 0.0 0.0 0.0 0.0 0.0 0.0 0.0 0.0 0.0   
1951-10-29T12:00:00+00:00 0.0 0.0 0.0 0.0 0.0 0.0 0.0 0.0 0.0 0.0 0.0 0.0 0.0 0.0 0.0 0.0 0.0 0.0 0.0 0.0 0.0   
1951-10-29T15:00:00+00:00 0.0 0.0 0.0 0.0 0.0 0.0 0.0 0.0 0.0 0.0 0.0 0.0 0.0 0.0 0.0 0.0 0.0 0.0 0.0 0.0 0.0   
1951-10-29T18:00:00+00:00 0.0 0.0 0.0 0.0 0.0 0.0 0.0 0.0 0.0 0.0 0.0 0.0 0.0 0.0 0.0 0.0 0.0 0.0 0.0 0.0 0.0   
1951-10-29T21:00:00+00:00 0.0 0.0 0.0 0.0 0.0 0.0 0.0 0.0 0.0 0.0 0.0 0.0 0.0 0.0 0.0 0.0 0.0 0.0 0.0 0.0 0.0   
1951-10-30T00:00:00+00:00 0.0 0.0 0.0 0.0 0.0 0.0 0.0 0.0 0.0 0.0 0.0 0.0 0.0 0.0 0.0 0.0 0.0 0.0 0.0 0.0 0.0   
1951-10-30T03:00:00+00:00 0.0 0.0 0.0 0.0 0.0 0.0 0.0 0.0 0.0 0.0 0.0 0.0 0.0 0.0 0.0 0.0 0.0 0.0 0.0 0.0 0.0   
1951-10-30T06:00:00+00:00 0.0 0.0 0.0 0.0 0.0 0.0 0.0 0.0 0.0 0.0 0.0 0.0 0.0 0.0 0.0 0.0 0.0 0.0 0.0 0.0 0.0   
1951-10-30T09:00:00+00:00 0.0 0.0 0.0 0.0 0.0 0.0 0.0 0.0 0.0 0.0 0.0 0.0 0.0 0.0 0.0 0.0 0.0 0.0 0.0 0.0 0.0   
1951-10-30T12:00:00+00:00 0.0 0.0 0.0 0.0 0.0 0.0 0.0 0.0 0.0 0.0 0.0 0.0 0.0 0.0 0.0 0.0 0.0 0.0 0.0 0.0 0.0   
1951-10-30T15:00:00+00:00 0.0 0.0 0.0 0.0 0.0 0.0 0.0 0.0 0.0 0.0 0.0 0.0 0.0 0.0 0.0 0.0 0.0 0.0 0.0 0.0 0.0   
1951-10-30T18:00:00+00:00 0.0 0.0 0.0 0.0 0.0 0.0 0.0 0.0 0.0 0.0 0.0 0.0 0.0 0.0 0.0 0.0 0.0 0.0 0.0 0.0 0.0   
1951-10-30T21:00:00+00:00 0.0 0.0 0.0 0.0 0.0 0.0 0.0 0.0 0.0 0.0 0.0 0.0 0.0 0.0 0.0 0.0 0.0 0.0 0.0 0.0 0.0   
1951-10-31T00:00:00+00:00 0.0 0.0 0.0 0.0 0.0 0.0 0.0 0.0 0.0 0.0 0.0 0.0 0.0 0.0 0.0 0.0 0.0 0.0 0.0 0.0 0.0   
1951-10-31T03:00:00+00:00 0.0 0.0 0.0 0.0 0.0 0.0 0.0 0.0 0.0 0.0 0.0 0.0 0.0 0.0 0.0 0.0 0.0 0.0 0.0 0.0 0.0   
1951-10-31T06:00:00+00:00 0.0 0.0 0.0 0.0 0.0 0.0 0.0 0.0 0.0 0.0 0.0 0.0 0.0 0.0 0.0 0.0 0.0 0.0 0.0 0.0 0.0   
1951-10-31T09:00:00+00:00 0.0 0.0 0.0 0.0 0.0 0.0 0.0 0.0 0.0 0.0 0.0 0.0 0.0 0.0 0.0 0.0 0.0 0.0 0.0 0.0 0.0   
1951-10-31T12:00:00+00:00 0.0 0.0 0.0 0.0 0.0 0.0 0.0 0.0 0.0 0.0 0.0 0.0 0.0 0.0 0.0 0.0 0.0 0.0 0.0 0.0 0.0   
1951-10-31T15:00:00+00:00 0.0 0.0 0.0 0.0 0.0 0.0 0.0 0.0 0.0 0.0 0.0 0.0 0.0 0.0 0.0 0.0 0.0 0.0 0.0 0.0 0.0   
1951-10-31T18:00:00+00:00 0.0 0.0 0.0 0.0 0.0 0.0 0.0 0.0 0.0 0.0 0.0 0.0 0.0 0.0 0.0 0.0 0.0 0.0 0.0 0.0 0.0   
1951-10-31T21:00:00+00:00 0.0 0.0 0.0 0.0 0.0 0.0 0.0 0.0 0.0 0.0 0.0 0.0 0.0 0.0 0.0 0.0 0.0 0.0 0.0 0.0 0.0   
1951-11-01T00:00:00+00:00 0.0 0.0 0.0 0.0 0.0 0.0 0.0 0.0 0.0 0.0 0.0 0.0 0.0 0.0 0.0 0.0 0.0 0.0 0.0 0.0 0.0   
1951-11-01T03:00:00+00:00 0.0 0.0 0.0 0.0 0.0 0.0 0.0 0.0 0.0 0.0 0.0 0.0 0.0 0.0 0.0 0.0 0.0 0.0 0.0 0.0 0.0   
1951-11-01T06:00:00+00:00 0.0 0.0 0.0 0.0 0.0 0.0 0.0 0.0 0.0 0.0 0.0 0.0 0.0 0.0 0.0 0.0 0.0 0.0 0.0 0.0 0.0   
1951-11-01T09:00:00+00:00 0.0 0.0 0.0 0.0 0.0 0.0 0.0 0.0 0.0 0.0 0.0 0.0 0.0 0.0 0.0 0.0 0.0 0.0 0.0 0.0 0.0   
1951-11-01T12:00:00+00:00 0.0 0.0 0.0 0.0 0.0 0.0 0.0 0.0 0.0 0.0 0.0 0.0 0.0 0.0 0.0 0.0 0.0 0.0 0.0 0.0 0.0   
1951-11-01T15:00:00+00:00 0.0 0.0 0.0 0.0 0.0 0.0 0.0 0.0 0.0 0.0 0.0 0.0 0.0 0.0 0.0 0.0 0.0 0.0 0.0 0.0 0.0   
1951-11-01T18:00:00+00:00 0.0 0.0 0.0 0.0 0.0 0.0 0.0 0.0 0.0 0.0 0.0 0.0 0.0 0.0 0.0 0.0 0.0 0.0 0.0 0.0 0.0   
1951-11-01T21:00:00+00:00 0.0 0.0 0.0 0.0 0.0 0.0 0.0 0.0 0.0 0.0 0.0 0.0 0.0 0.0 0.0 0.0 0.0 0.0 0.0 0.0 0.0   
1951-11-02T00:00:00+00:00 0.0 0.0 0.0 0.0 0.0 0.0 0.0 0.0 0.0 0.0 0.0 0.0 0.0 0.0 0.0 0.0 0.0 0.0 0.0 0.0 0.0   
1951-11-02T03:00:00+00:00 0.0 0.0 0.0 0.0 0.0 0.0 0.0 0.0 0.0 0.0 0.0 0.0 0.0 0.0 0.0 0.0 0.0 0.0 0.0 0.0 0.0   
1951-11-02T06:00:00+00:00 0.0 0.0 0.0 0.0 0.0 0.0 0.0 0.0 0.0 0.0 0.0 0.0 0.0 0.0 0.0 0.0 0.0 0.0 0.0 0.0 0.0   
1951-11-02T09:00:00+00:00 0.0 0.0 0.0 0.0 0.0 0.0 0.0 0.0 0.0 0.0 0.0 0.0 0.0 0.0 0.0 0.0 0.0 0.0 0.0 0.0 0.0   
1951-11-02T12:00:00+00:00 0.0 0.0 0.0 0.0 0.0 0.0 0.0 0.0 0.0 0.0 0.0 0.0 0.0 0.0 0.0 0.0 0.0 0.0 0.0 0.0 0.0   
1951-11-02T15:00:00+00:00 0.0 0.0 0.0 0.0 0.0 0.0 0.0 0.0 0.0 0.0 0.0 0.0 0.0 0.0 0.0 0.0 0.0 0.0 0.0 0.0 0.0   
1951-11-02T18:00:00+00:00 0.0 0.0 0.0 0.0 0.0 0.0 0.0 0.0 0.0 0.0 0.0 0.0 0.0 0.0 0.0 0.0 0.0 0.0 0.0 0.0 0.0   
1951-11-02T21:00:00+00:00 0.0 0.0 0.0 0.0 0.0 0.0 0.0 0.0 0.0 0.0 0.0 0.0 0.0 0.0 0.0 0.0 0.0 0.0 0.0 0.0 0.0   
1951-11-03T00:00:00+00:00 0.0 0.0 0.0 0.0 0.0 0.0 0.0 0.0 0.0 0.0 0.0 0.0 0.0 0.0 0.0 0.0 0.0 0.0 0.0 0.0 0.0   
1951-11-03T03:00:00+00:00 0.0 0.0 0.0 0.0 0.0 0.0 0.0 0.0 0.0 0.0 0.0 0.0 0.0 0.0 0.0 0.0 0.0 0.0 0.0 0.0 0.0   
1951-11-03T06:00:00+00:00 0.0 0.0 0.0 0.0 0.0 0.0 0.0 0.0 0.0 0.0 0.0 0.0 0.0 0.0 0.0 0.0 0.0 0.0 0.0 0.0 0.0   
1951-11-03T09:00:00+00:00 0.0 0.0 0.0 0.0 0.0 0.0 0.0 0.0 0.0 0.0 0.0 0.0 0.0 0.0 0.0 0.0 0.0 0.0 0.0 0.0 0.0   
1951-11-03T12:00:00+00:00 0.0 0.0 0.0 0.0 0.0 0.0 0.0 0.0 0.0 0.0 0.0 0.0 0.0 0.0 0.0 0.0 0.0 0.0 0.0 0.0 0.0   
1951-11-03T15:00:00+00:00 0.0 0.0 0.0 0.0 0.0 0.0 0.0 0.0 0.0 0.0 0.0 0.0 0.0 0.0 0.0 0.0 0.0 0.0 0.0 0.0 0.0   
1951-11-03T18:00:00+00:00 0.0 0.0 0.0 0.0 0.0 0.0 0.0 0.0 0.0 0.0 0.0 0.0 0.0 0.0 0.0 0.0 0.0 0.0 0.0 0.0 0.0   
1951-11-03T21:00:00+00:00 0.0 0.0 0.0 0.0 0.0 0.0 0.0 0.0 0.0 0.0 0.0 0.0 0.0 0.0 0.0 0.0 0.0 0.0 0.0 0.0 0.0   
1951-11-04T00:00:00+00:00 0.0 0.0 0.0 0.0 0.0 0.0 0.0 0.0 0.0 0.0 0.0 0.0 0.0 0.0 0.0 0.0 0.0 0.0 0.0 0.0 0.0   
1951-11-04T03:00:00+00:00 0.0 0.0 0.0 0.0 0.0 0.0 0.0 0.0 0.0 0.0 0.0 0.0 0.0 0.0 0.0 0.0 0.0 0.0 0.0 0.0 0.0   
1951-11-04T06:00:00+00:00 0.0 0.0 0.0 0.0 0.0 0.0 0.0 0.0 0.0 0.0 0.0 0.0 0.0 0.0 0.0 0.0 0.0 0.0 0.0 0.0 0.0   
1951-11-04T09:00:00+00:00 0.0 0.0 0.0 0.0 0.0 0.0 0.0 0.0 0.0 0.0 0.0 0.0 0.0 0.0 0.0 0.0 0.0 0.0 0.0 0.0 0.0   
1951-11-04T12:00:00+00:00 0.0 0.0 0.0 0.0 0.0 0.0 0.0 0.0 0.0 0.0 0.0 0.0 0.0 0.0 0.0 0.0 0.0 0.0 0.0 0.0 0.0   
1951-11-04T15:00:00+00:00 0.0 0.0 0.0 0.0 0.0 0.0 0.0 0.0 0.0 0.0 0.0 0.0 0.0 0.0 0.0 0.0 0.0 0.0 0.0 0.0 0.0   
1951-11-04T18:00:00+00:00 0.0 0.0 0.0 0.0 0.0 0.0 0.0 0.0 0.0 0.0 0.0 0.0 0.0 0.0 0.0 0.0 0.0 0.0 0.0 0.0 0.0   
1951-11-04T21:00:00+00:00 0.0 0.0 0.0 0.0 0.0 0.0 0.0 0.0 0.0 0.0 0.0 0.0 0.0 0.0 0.0 0.0 0.0 0.0 0.0 0.0 0.0   
1951-11-05T00:00:00+00:00 0.0 0.0 0.0 0.0 0.0 0.0 0.0 0.0 0.0 0.0 0.0 0.0 0.0 0.0 0.0 0.0 0.0 0.0 0.0 0.0 0.0   
1951-11-05T03:00:00+00:00 0.6 0.5 1.0 0.2 0.2 0.3 0.1 0.3 0.2 0.2 0.1 0.2 0.1 0.5 0.1 0.3 0.1 0.0 0.3 0.2 0.2   
1951-11-05T06:00:00+00:00 0.8 0.6 1.3 0.2 0.3 0.3 0.1 0.3 0.2 0.2 0.1 0.1 0.2 0.6 0.1 0.3 0.2 0.1 0.3 0.3 0.2   
1951-11-05T09:00:00+00:00 1.2 0.9 1.9 0.2 0.4 0.4 0.2 0.5 0.3 0.3 0.1 0.2 0.2 0.9 0.2 0.4 0.3 0.1 0.5 0.5 0.2   
1951-11-05T12:00:00+00:00 1.7 1.3 2.6 0.4 0.7 0.7 0.3 0.7 0.4 0.4 0.2 0.4 0.3 1.4 0.2 0.6 0.4 0.1 0.6 0.6 0.4   
1951-11-05T15:00:00+00:00 1.0 0.7 1.8 0.1 0.3 0.3 0.1 0.4 0.2 0.2 0.1 0.2 0.2 0.6 0.1 0.3 0.4 0.1 0.4 0.5 0.1   
1951-11-05T18:00:00+00:00 0.0 0.0 0.0 0.0 0.0 0.0 0.0 0.0 0.0 0.0 0.0 0.0 0.0 0.0 0.0 0.0 0.0 0.0 0.0 0.0 0.0   
1951-11-05T21:00:00+00:00 0.0 0.0 0.0 0.1 0.0 0.0 0.0 0.0 0.0 0.0 0.0 0.1 0.0 0.1 0.0 0.0 0.0 0.0 0.0 0.0 0.1   
1951-11-06T00:00:00+00:00 0.0 0.0 0.0 0.1 0.0 0.0 0.0 0.0 0.0 0.0 0.0 0.1 0.0 0.0 0.0 0.0 0.0 0.0 0.0 0.0 0.1   
1951-11-06T03:00:00+00:00 0.0 0.0 0.0 0.0 0.0 0.0 0.0 0.0 0.0 0.0 0.0 0.0 0.0 0.0 0.0 0.0 0.0 0.0 0.0 0.0 0.0   
1951-11-06T06:00:00+00:00 0.0 0.0 0.0 0.0 0.0 0.0 0.0 0.0 0.0 0.0 0.0 0.0 0.0 0.0 0.0 0.0 0.0 0.0 0.0 0.0 0.0   
1951-11-06T09:00:00+00:00 0.0 0.0 0.0 0.0 0.0 0.0 0.0 0.0 0.0 0.0 0.0 0.0 0.0 0.0 0.0 0.0 0.0 0.0 0.0 0.0 0.0   
1951-11-06T12:00:00+00:00 0.0 0.0 0.0 0.0 0.0 0.0 0.0 0.0 0.0 0.0 0.0 0.0 0.0 0.0 0.0 0.0 0.0 0.0 0.0 0.0 0.0   
1951-11-06T15:00:00+00:00 0.0 0.0 0.0 0.0 0.0 0.0 0.0 0.0 0.0 0.0 0.0 0.0 0.0 0.0 0.0 0.0 0.0 0.0 0.0 0.0 0.0   
1951-11-06T18:00:00+00:00 0.0 0.0 0.0 0.0 0.0 0.0 0.0 0.0 0.0 0.0 0.0 0.0 0.0 0.0 0.0 0.0 0.0 0.0 0.0 0.0 0.0   
1951-11-06T21:00:00+00:00 0.0 0.0 0.0 0.0 0.0 0.0 0.0 0.0 0.0 0.0 0.0 0.0 0.0 0.0 0.0 0.0 0.0 0.0 0.0 0.0 0.0   
1951-11-07T00:00:00+00:00 0.0 0.0 0.0 0.0 0.0 0.0 0.0 0.0 0.0 0.0 0.0 0.0 0.0 0.0 0.0 0.0 0.0 0.0 0.0 0.0 0.0   
1951-11-07T03:00:00+00:00 0.0 0.0 0.0 0.0 0.0 0.0 0.0 0.0 0.0 0.0 0.0 0.0 0.0 0.0 0.0 0.0 0.0 0.0 0.0 0.0 0.0   
1951-11-07T06:00:00+00:00 0.0 0.0 0.0 0.0 0.0 0.0 0.0 0.0 0.0 0.0 0.0 0.0 0.0 0.0 0.0 0.0 0.0 0.0 0.0 0.0 0.0   
1951-11-07T09:00:00+00:00 0.0 0.0 0.0 0.0 0.0 0.0 0.0 0.0 0.0 0.0 0.0 0.0 0.0 0.0 0.0 0.0 0.0 0.0 0.0 0.0 0.0   
1951-11-07T12:00:00+00:00 0.0 0.0 0.0 0.0 0.0 0.0 0.0 0.0 0.0 0.0 0.0 0.0 0.0 0.0 0.0 0.0 0.0 0.0 0.0 0.0 0.0   
1951-11-07T15:00:00+00:00 0.0 0.0 0.0 0.0 0.0 0.0 0.0 0.0 0.0 0.0 0.0 0.0 0.0 0.0 0.0 0.0 0.0 0.0 0.0 0.0 0.0   
1951-11-07T18:00:00+00:00 0.0 0.0 0.0 0.0 0.0 0.0 0.0 0.0 0.0 0.0 0.0 0.0 0.0 0.0 0.0 0.0 0.0 0.0 0.0 0.0 0.0   
1951-11-07T21:00:00+00:00 0.0 0.0 0.0 0.0 0.0 0.0 0.0 0.0 0.0 0.0 0.0 0.0 0.0 0.0 0.0 0.0 0.0 0.0 0.0 0.0 0.0   
1951-11-08T00:00:00+00:00 0.0 0.0 0.0 0.0 0.0 0.0 0.0 0.0 0.0 0.0 0.0 0.0 0.0 0.0 0.0 0.0 0.0 0.0 0.0 0.0 0.0   
1951-11-08T03:00:00+00:00 0.0 0.0 0.0 0.0 0.0 0.0 0.0 0.0 0.0 0.0 0.0 0.0 0.0 0.0 0.0 0.0 0.0 0.0 0.0 0.0 0.0   
1951-11-08T06:00:00+00:00 0.0 0.0 0.0 0.0 0.0 0.0 0.0 0.0 0.0 0.0 0.0 0.0 0.0 0.0 0.0 0.0 0.0 0.0 0.0 0.0 0.0   
1951-11-08T09:00:00+00:00 0.0 0.0 0.0 0.0 0.0 0.0 0.0 0.0 0.0 0.0 0.0 0.0 0.0 0.0 0.0 0.0 0.0 0.0 0.0 0.0 0.0   
1951-11-08T12:00:00+00:00 0.0 0.0 0.0 0.0 0.0 0.0 0.0 0.0 0.0 0.0 0.0 0.0 0.0 0.0 0.0 0.0 0.0 0.0 0.0 0.0 0.0   
1951-11-08T15:00:00+00:00 0.1 0.0 0.0 0.1 0.0 0.1 0.0 0.0 0.1 0.0 0.0 0.0 0.0 0.1 0.0 0.1 0.0 0.0 0.0 0.0 0.4   
1951-11-08T18:00:00+00:00 0.8 0.4 0.3 1.3 0.0 0.9 0.0 0.3 0.9 0.5 0.3 0.7 0.0 0.5 0.0 1.2 0.4 0.0 0.1 0.5 1.7   
1951-11-08T21:00:00+00:00 0.4 0.2 0.1 1.0 0.0 0.4 0.0 0.2 0.6 0.3 0.2 0.6 0.0 0.1 0.0 0.8 0.3 0.0 0.1 0.3 0.8   
1951-11-09T00:00:00+00:00 0.0 0.0 0.0 0.2 0.0 0.0 0.0 0.0 0.1 0.0 0.0 0.1 0.0 0.0 0.0 0.1 0.0 0.0 0.0 0.0 0.1   
1951-11-09T03:00:00+00:00 0.0 0.0 0.0 0.0 0.0 0.0 0.0 0.0 0.0 0.0 0.0 0.0 0.0 0.0 0.0 0.0 0.0 0.0 0.0 0.0 0.0   
1951-11-09T06:00:00+00:00 0.0 0.0 0.0 0.0 0.0 0.0 0.0 0.0 0.0 0.0 0.0 0.0 0.0 0.0 0.0 0.0 0.0 0.0 0.0 0.0 0.0   
1951-11-09T09:00:00+00:00 0.0 0.0 0.0 0.0 0.0 0.0 0.0 0.0 0.0 0.0 0.0 0.0 0.0 0.0 0.0 0.0 0.0 0.0 0.0 0.0 0.0   
1951-11-09T12:00:00+00:00 0.0 0.0 0.0 0.0 0.0 0.0 0.0 0.0 0.0 0.0 0.0 0.0 0.0 0.0 0.0 0.0 0.0 0.0 0.0 0.0 0.0   
1951-11-09T15:00:00+00:00 0.0 0.0 0.0 0.0 0.0 0.0 0.0 0.0 0.0 0.0 0.0 0.0 0.0 0.0 0.0 0.0 0.0 0.0 0.0 0.0 0.0   
1951-11-09T18:00:00+00:00 0.0 0.0 0.0 0.0 0.0 0.0 0.0 0.1 0.1 0.0 0.0 0.1 0.0 0.0 0.0 0.1 0.0 0.0 0.1 0.0 0.0   
1951-11-09T21:00:00+00:00 0.4 0.3 0.4 0.1 0.0 0.4 0.0 1.0 0.7 0.5 0.4 0.6 0.0 0.3 0.5 1.1 0.3 0.0 0.7 0.5 0.2   
1951-11-10T00:00:00+00:00 1.3 0.9 1.3 0.2 0.0 0.9 0.0 1.6 1.1 0.8 0.6 0.8 0.0 0.8 0.7 1.8 0.6 0.0 1.2 0.9 0.3   
1951-11-10T03:00:00+00:00 4.9 5.0 4.2 1.5 2.8 3.1 0.9 5.6 1.7 2.9 2.2 1.0 0.6 3.9 2.9 3.7 2.9 1.8 3.1 3.9 1.2   
1951-11-10T06:00:00+00:00 3.5 3.6 3.2 1.1 2.0 2.3 0.7 4.4 1.2 2.0 1.8 0.7 0.4 2.7 2.3 2.5 2.8 1.8 2.4 3.4 0.8   
1951-11-10T09:00:00+00:00 3.8 3.9 3.5 1.1 2.0 2.2 0.7 4.2 1.1 1.9 1.7 0.6 0.4 3.1 2.2 2.3 3.0 1.9 2.3 3.6 1.0   
1951-11-10T12:00:00+00:00 3.0 3.0 2.6 0.7 1.5 1.6 0.5 2.7 0.6 1.2 1.1 0.3 0.3 2.4 1.4 1.4 2.4 1.5 1.5 2.7 0.9   
1951-11-10T15:00:00+00:00 3.2 3.3 2.9 0.7 1.7 1.8 0.5 3.2 0.7 1.3 1.3 0.3 0.3 2.9 1.6 1.5 3.3 2.1 1.7 3.1 0.9   
1951-11-10T18:00:00+00:00 3.1 3.2 2.8 0.8 1.5 1.7 0.5 3.5 0.9 1.4 1.5 0.5 0.3 2.1 1.8 1.8 3.6 2.3 1.9 3.3 0.9   
1951-11-10T21:00:00+00:00 1.9 1.9 1.5 0.5 0.9 1.0 0.3 2.2 0.5 0.8 1.0 0.2 0.2 1.1 1.2 1.0 2.4 1.5 1.2 2.2 0.6   
1951-11-11T00:00:00+00:00 0.9 1.0 0.5 0.4 0.4 0.5 0.2 1.8 0.4 0.5 0.9 0.2 0.1 0.1 0.9 0.8 2.0 1.3 1.0 1.6 0.3   
1951-11-11T03:00:00+00:00 0.0 0.0 0.0 0.0 0.0 0.0 0.0 0.0 0.0 0.0 0.0 0.0 0.0 0.0 0.0 0.0 0.0 0.0 0.0 0.0 0.0   
1951-11-11T06:00:00+00:00 0.0 0.0 0.0 0.0 0.0 0.0 0.0 0.0 0.0 0.0 0.0 0.0 0.0 0.0 0.0 0.0 0.0 0.0 0.0 0.0 0.0   
1951-11-11T09:00:00+00:00 0.0 0.0 0.0 0.0 0.0 0.0 0.0 0.0 0.0 0.0 0.0 0.0 0.0 0.0 0.0 0.0 0.0 0.0 0.0 0.0 0.0   
1951-11-11T12:00:00+00:00 0.0 0.0 0.0 0.0 0.0 0.0 0.0 0.0 0.0 0.0 0.0 0.0 0.0 0.0 0.0 0.0 0.0 0.0 0.0 0.0 0.0   
1951-11-11T15:00:00+00:00 0.0 0.0 0.0 0.0 0.0 0.0 0.0 0.0 0.0 0.0 0.0 0.0 0.0 0.0 0.0 0.0 0.0 0.0 0.0 0.0 0.0   
1951-11-11T18:00:00+00:00 0.0 0.0 0.0 0.0 0.0 0.0 0.0 0.0 0.0 0.0 0.0 0.0 0.0 0.0 0.0 0.0 0.0 0.0 0.0 0.0 0.0   
1951-11-11T21:00:00+00:00 0.0 0.0 0.0 0.0 0.0 0.0 0.0 0.0 0.0 0.0 0.0 0.0 0.0 0.0 0.0 0.0 0.0 0.0 0.0 0.0 0.0   
1951-11-12T00:00:00+00:00 0.0 0.0 0.0 0.0 0.0 0.0 0.0 0.0 0.0 0.0 0.0 0.0 0.0 0.0 0.0 0.0 0.0 0.0 0.0 0.0 0.0   
1951-11-12T03:00:00+00:00 0.0 0.0 0.0 0.0 0.0 0.0 0.0 0.0 0.0 0.0 0.0 0.0 0.0 0.0 0.0 0.0 0.0 0.0 0.0 0.0 0.0   
1951-11-12T06:00:00+00:00 0.0 0.0 0.0 0.0 0.0 0.0 0.0 0.0 0.0 0.0 0.0 0.0 0.0 0.0 0.0 0.0 0.0 0.0 0.0 0.0 0.0   
1951-11-12T09:00:00+00:00 0.0 0.0 0.0 0.0 0.0 0.0 0.0 0.0 0.0 0.0 0.0 0.0 0.0 0.0 0.0 0.0 0.0 0.0 0.0 0.0 0.0   
1951-11-12T12:00:00+00:00 0.0 0.0 0.0 0.0 0.0 0.0 0.0 0.0 0.0 0.0 0.0 0.0 0.0 0.0 0.0 0.0 0.0 0.0 0.0 0.0 0.0   
1951-11-12T15:00:00+00:00 0.0 0.0 0.0 0.0 0.0 0.0 0.0 0.0 0.0 0.0 0.0 0.0 0.0 0.0 0.0 0.0 0.0 0.0 0.0 0.0 0.0   
1951-11-12T18:00:00+00:00 0.0 0.0 0.0 0.0 0.0 0.0 0.0 0.0 0.0 0.0 0.0 0.0 0.0 0.0 0.0 0.0 0.0 0.0 0.0 0.0 0.0   
1951-11-12T21:00:00+00:00 0.0 0.0 0.0 0.0 0.0 0.0 0.0 0.0 0.0 0.0 0.0 0.0 0.0 0.0 0.0 0.0 0.0 0.0 0.0 0.0 0.0   
1951-11-13T00:00:00+00:00 0.0 0.0 0.0 0.0 0.0 0.0 0.0 0.0 0.0 0.0 0.0 0.0 0.0 0.0 0.0 0.0 0.0 0.0 0.0 0.0 0.0   
1951-11-13T03:00:00+00:00 0.0 0.0 0.0 0.0 0.0 0.0 0.0 0.0 0.0 0.0 0.0 0.0 0.0 0.0 0.0 0.0 0.0 0.0 0.0 0.0 0.0   
1951-11-13T06:00:00+00:00 0.0 0.0 0.0 0.0 0.0 0.0 0.0 0.0 0.0 0.0 0.0 0.0 0.0 0.0 0.0 0.0 0.0 0.0 0.0 0.0 0.0   
1951-11-13T09:00:00+00:00 0.0 0.0 0.0 0.0 0.0 0.0 0.0 0.0 0.0 0.0 0.0 0.0 0.0 0.0 0.0 0.0 0.0 0.0 0.0 0.0 0.0   
1951-11-13T12:00:00+00:00 0.0 0.0 0.0 0.0 0.0 0.0 0.0 0.0 0.0 0.0 0.0 0.0 0.0 0.0 0.0 0.0 0.0 0.0 0.0 0.0 0.0   
1951-11-13T15:00:00+00:00 0.0 0.0 0.0 0.0 0.0 0.0 0.0 0.0 0.0 0.0 0.0 0.0 0.0 0.0 0.0 0.0 0.0 0.0 0.0 0.0 0.0   
1951-11-13T18:00:00+00:00 0.0 0.0 0.0 0.0 0.0 0.0 0.0 0.0 0.0 0.0 0.0 0.0 0.0 0.0 0.0 0.0 0.0 0.0 0.0 0.0 0.0   
1951-11-13T21:00:00+00:00 0.0 0.0 0.0 0.0 0.0 0.0 0.0 0.0 0.0 0.0 0.0 0.0 0.0 0.0 0.0 0.0 0.0 0.0 0.0 0.0 0.0   
1951-11-14T00:00:00+00:00 0.0 0.0 0.0 0.0 0.0 0.0 0.0 0.0 0.0 0.0 0.0 0.0 0.0 0.0 0.0 0.0 0.0 0.0 0.0 0.0 0.0   
1951-11-14T03:00:00+00:00 0.0 0.0 0.0 0.0 0.0 0.0 0.0 0.0 0.0 0.0 0.0 0.0 0.0 0.0 0.0 0.0 0.0 0.0 0.0 0.0 0.0   
1951-11-14T06:00:00+00:00 0.0 0.0 0.0 0.0 0.0 0.0 0.0 0.0 0.0 0.0 0.0 0.0 0.0 0.0 0.0 0.0 0.0 0.0 0.0 0.0 0.0   
1951-11-14T09:00:00+00:00 0.0 0.0 0.0 0.0 0.0 0.0 0.0 0.0 0.0 0.0 0.0 0.0 0.0 0.0 0.0 0.0 0.0 0.0 0.0 0.0 0.0   
1951-11-14T12:00:00+00:00 0.0 0.0 0.0 0.0 0.0 0.0 0.0 0.0 0.0 0.0 0.0 0.0 0.0 0.0 0.0 0.0 0.0 0.0 0.0 0.0 0.0   
1951-11-14T15:00:00+00:00 0.0 0.0 0.0 0.0 0.0 0.0 0.0 0.0 0.0 0.0 0.0 0.0 0.0 0.0 0.0 0.0 0.0 0.0 0.0 0.0 0.0   
1951-11-14T18:00:00+00:00 0.0 0.0 0.0 0.0 0.0 0.0 0.0 0.0 0.0 0.0 0.0 0.0 0.0 0.0 0.0 0.0 0.0 0.0 0.0 0.0 0.0   
1951-11-14T21:00:00+00:00 0.0 0.0 0.0 0.0 0.0 0.0 0.0 0.0 0.0 0.0 0.0 0.0 0.0 0.0 0.0 0.0 0.0 0.0 0.0 0.0 0.0   
1951-11-15T00:00:00+00:00 0.0 0.0 0.0 0.0 0.0 0.0 0.0 0.0 0.0 0.0 0.0 0.0 0.0 0.0 0.0 0.0 0.0 0.0 0.0 0.0 0.0   
1951-11-15T03:00:00+00:00 0.0 0.0 0.0 0.0 0.0 0.0 0.0 0.0 0.0 0.0 0.0 0.0 0.0 0.0 0.0 0.0 0.0 0.0 0.0 0.0 0.0   
1951-11-15T06:00:00+00:00 0.0 0.0 0.0 0.0 0.0 0.0 0.0 0.0 0.0 0.0 0.0 0.0 0.0 0.0 0.0 0.0 0.0 0.0 0.0 0.0 0.0   
1951-11-15T09:00:00+00:00 0.0 0.0 0.0 0.0 0.0 0.0 0.0 0.0 0.0 0.0 0.0 0.0 0.0 0.0 0.0 0.0 0.0 0.0 0.0 0.0 0.0   
1951-11-15T12:00:00+00:00 0.0 0.0 0.0 0.0 0.0 0.0 0.0 0.0 0.0 0.0 0.0 0.0 0.0 0.0 0.0 0.0 0.0 0.0 0.0 0.0 0.0   
1951-11-15T15:00:00+00:00 0.0 0.0 0.0 0.0 0.0 0.0 0.0 0.0 0.0 0.0 0.0 0.0 0.0 0.0 0.0 0.0 0.0 0.0 0.0 0.0 0.0   
1951-11-15T18:00:00+00:00 0.0 0.0 0.0 0.0 0.0 0.0 0.0 0.0 0.0 0.0 0.0 0.0 0.0 0.0 0.0 0.0 0.0 0.0 0.0 0.0 0.0   
1951-11-15T21:00:00+00:00 0.0 0.0 0.0 0.0 0.0 0.0 0.0 0.0 0.0 0.0 0.0 0.0 0.0 0.0 0.0 0.0 0.0 0.0 0.0 0.0 0.0   
1951-11-16T00:00:00+00:00 0.0 0.0 0.0 0.0 0.0 0.0 0.0 0.0 0.0 0.0 0.0 0.0 0.0 0.0 0.0 0.0 0.0 0.0 0.0 0.0 0.0   
1951-11-16T03:00:00+00:00 0.0 0.0 0.0 0.0 0.0 0.0 0.0 0.0 0.0 0.0 0.0 0.0 0.0 0.0 0.0 0.0 0.0 0.0 0.0 0.0 0.0   
1951-11-16T06:00:00+00:00 0.0 0.0 0.0 0.0 0.0 0.0 0.0 0.0 0.0 0.0 0.0 0.0 0.0 0.0 0.0 0.0 0.0 0.0 0.0 0.0 0.0   
1951-11-16T09:00:00+00:00 0.0 0.0 0.0 0.0 0.0 0.0 0.0 0.0 0.0 0.0 0.0 0.0 0.0 0.0 0.0 0.0 0.0 0.0 0.0 0.0 0.0   
1951-11-16T12:00:00+00:00 0.0 0.0 0.0 0.0 0.0 0.0 0.0 0.0 0.0 0.0 0.0 0.0 0.0 0.0 0.0 0.0 0.0 0.0 0.0 0.0 0.0   
1951-11-16T15:00:00+00:00 0.0 0.0 0.0 0.0 0.0 0.0 0.0 0.0 0.0 0.0 0.0 0.0 0.0 0.0 0.0 0.0 0.0 0.0 0.0 0.0 0.0   
1951-11-16T18:00:00+00:00 0.0 0.0 0.0 0.0 0.0 0.0 0.0 0.0 0.0 0.0 0.0 0.0 0.0 0.0 0.0 0.0 0.0 0.0 0.0 0.0 0.0   
1951-11-16T21:00:00+00:00 0.0 0.0 0.0 0.0 0.0 0.0 0.0 0.0 0.0 0.0 0.0 0.0 0.0 0.0 0.0 0.0 0.0 0.0 0.0 0.0 0.0   
1951-11-17T00:00:00+00:00 0.0 0.0 0.0 0.0 0.0 0.0 0.0 0.0 0.0 0.0 0.0 0.0 0.0 0.0 0.0 0.0 0.0 0.0 0.0 0.0 0.0   
1951-11-17T03:00:00+00:00 0.0 0.0 0.0 0.0 0.0 0.0 0.0 0.0 0.0 0.0 0.0 0.0 0.0 0.0 0.0 0.0 0.0 0.0 0.0 0.0 0.0   
1951-11-17T06:00:00+00:00 0.0 0.0 0.0 0.0 0.0 0.0 0.0 0.0 0.0 0.0 0.0 0.0 0.0 0.0 0.0 0.0 0.0 0.0 0.0 0.0 0.0   
1951-11-17T09:00:00+00:00 0.0 0.0 0.0 0.0 0.0 0.0 0.0 0.0 0.0 0.0 0.0 0.0 0.0 0.0 0.0 0.0 0.0 0.0 0.0 0.0 0.0   
1951-11-17T12:00:00+00:00 0.0 0.0 0.0 0.0 0.0 0.0 0.0 0.0 0.0 0.0 0.0 0.0 0.0 0.0 0.0 0.0 0.0 0.0 0.0 0.0 0.0   
1951-11-17T15:00:00+00:00 0.0 0.0 0.0 0.0 0.0 0.0 0.0 0.0 0.0 0.0 0.0 0.0 0.0 0.0 0.0 0.0 0.0 0.0 0.0 0.0 0.0   
1951-11-17T18:00:00+00:00 0.0 0.0 0.0 0.0 0.0 0.0 0.0 0.0 0.0 0.0 0.0 0.0 0.0 0.0 0.0 0.0 0.0 0.0 0.0 0.0 0.0   
1951-11-17T21:00:00+00:00 0.0 0.0 0.0 0.0 0.0 0.0 0.0 0.0 0.0 0.0 0.0 0.0 0.0 0.0 0.0 0.0 0.0 0.0 0.0 0.0 0.0   
1951-11-18T00:00:00+00:00 0.0 0.0 0.0 0.0 0.0 0.0 0.0 0.0 0.0 0.0 0.0 0.0 0.0 0.0 0.0 0.0 0.0 0.0 0.0 0.0 0.0   
1951-11-18T03:00:00+00:00 0.0 0.0 0.0 0.0 0.0 0.0 0.0 0.0 0.0 0.0 0.0 0.0 0.0 0.0 0.0 0.0 0.0 0.0 0.0 0.0 0.0   
1951-11-18T06:00:00+00:00 0.0 0.0 0.0 0.0 0.0 0.0 0.0 0.0 0.0 0.0 0.0 0.0 0.0 0.0 0.0 0.0 0.0 0.0 0.0 0.0 0.0   
1951-11-18T09:00:00+00:00 0.0 0.0 0.0 0.0 0.0 0.0 0.0 0.0 0.0 0.0 0.0 0.0 0.0 0.0 0.0 0.0 0.0 0.0 0.0 0.0 0.0   
1951-11-18T12:00:00+00:00 0.0 0.0 0.0 0.0 0.0 0.0 0.0 0.0 0.0 0.0 0.0 0.0 0.0 0.0 0.0 0.0 0.0 0.0 0.0 0.0 0.0   
1951-11-18T15:00:00+00:00 0.0 0.0 0.0 0.0 0.0 0.0 0.0 0.0 0.0 0.0 0.0 0.0 0.0 0.0 0.0 0.0 0.0 0.0 0.0 0.0 0.0   
1951-11-18T18:00:00+00:00 0.0 0.0 0.0 0.0 0.0 0.0 0.0 0.0 0.0 0.0 0.0 0.0 0.0 0.0 0.0 0.0 0.0 0.0 0.0 0.0 0.0   
1951-11-18T21:00:00+00:00 0.0 0.0 0.0 0.0 0.0 0.0 0.0 0.0 0.0 0.0 0.0 0.0 0.0 0.0 0.0 0.0 0.0 0.0 0.0 0.0 0.0   
1951-11-19T00:00:00+00:00 0.0 0.0 0.0 0.0 0.0 0.0 0.0 0.0 0.0 0.0 0.0 0.0 0.0 0.0 0.0 0.0 0.0 0.0 0.0 0.0 0.0   
1951-11-19T03:00:00+00:00 0.0 0.0 0.0 0.0 0.0 0.0 0.0 0.0 0.0 0.0 0.0 0.0 0.0 0.0 0.0 0.0 0.0 0.0 0.0 0.0 0.0   
1951-11-19T06:00:00+00:00 0.0 0.0 0.0 0.0 0.0 0.0 0.0 0.0 0.0 0.0 0.0 0.0 0.0 0.0 0.0 0.0 0.0 0.0 0.0 0.0 0.0   
1951-11-19T09:00:00+00:00 0.0 0.0 0.0 0.0 0.0 0.0 0.0 0.0 0.0 0.0 0.0 0.0 0.0 0.0 0.0 0.0 0.0 0.0 0.0 0.0 0.0   
1951-11-19T12:00:00+00:00 0.0 0.0 0.0 0.0 0.0 0.0 0.0 0.0 0.0 0.0 0.0 0.0 0.0 0.0 0.0 0.0 0.0 0.0 0.0 0.0 0.0   
1951-11-19T15:00:00+00:00 0.0 0.0 0.0 0.0 0.0 0.0 0.0 0.0 0.0 0.0 0.0 0.0 0.0 0.0 0.0 0.0 0.0 0.0 0.0 0.0 0.0   
1951-11-19T18:00:00+00:00 0.0 0.0 0.0 0.0 0.0 0.0 0.0 0.0 0.0 0.0 0.0 0.0 0.0 0.0 0.0 0.0 0.0 0.0 0.0 0.0 0.0   
1951-11-19T21:00:00+00:00 0.0 0.0 0.0 0.0 0.0 0.0 0.0 0.0 0.0 0.0 0.0 0.0 0.0 0.0 0.0 0.0 0.0 0.0 0.0 0.0 0.0   
1951-11-20T00:00:00+00:00 0.0 0.0 0.0 0.0 0.0 0.0 0.0 0.0 0.0 0.0 0.0 0.0 0.0 0.0 0.0 0.0 0.0 0.0 0.0 0.0 0.0   
1951-11-20T03:00:00+00:00 0.0 0.0 0.0 0.0 0.0 0.0 0.0 0.0 0.0 0.0 0.0 0.0 0.0 0.0 0.0 0.0 0.0 0.0 0.0 0.0 0.0   
1951-11-20T06:00:00+00:00 0.0 0.0 0.0 0.0 0.0 0.0 0.0 0.0 0.0 0.0 0.0 0.0 0.0 0.0 0.0 0.0 0.0 0.0 0.0 0.0 0.0   
1951-11-20T09:00:00+00:00 0.0 0.0 0.0 0.0 0.0 0.0 0.0 0.0 0.0 0.0 0.0 0.0 0.0 0.0 0.0 0.0 0.0 0.0 0.0 0.0 0.0   
1951-11-20T12:00:00+00:00 0.0 0.0 0.0 0.0 0.0 0.0 0.0 0.0 0.0 0.0 0.0 0.0 0.0 0.0 0.0 0.0 0.0 0.0 0.0 0.0 0.0   
1951-11-20T15:00:00+00:00 0.0 0.0 0.0 0.0 0.0 0.0 0.0 0.0 0.0 0.0 0.0 0.0 0.0 0.0 0.0 0.0 0.0 0.0 0.0 0.0 0.0   
1951-11-20T18:00:00+00:00 0.0 0.0 0.0 0.0 0.0 0.0 0.0 0.0 0.0 0.0 0.0 0.0 0.0 0.0 0.0 0.0 0.0 0.0 0.0 0.0 0.0   
1951-11-20T21:00:00+00:00 0.0 0.0 0.0 0.0 0.0 0.0 0.0 0.0 0.0 0.0 0.0 0.0 0.0 0.0 0.0 0.0 0.0 0.0 0.0 0.0 0.0   
1951-11-21T00:00:00+00:00 0.0 0.0 0.0 0.0 0.0 0.0 0.0 0.0 0.0 0.0 0.0 0.0 0.0 0.0 0.0 0.0 0.0 0.0 0.0 0.0 0.0   
1951-11-21T03:00:00+00:00 0.0 0.0 0.0 0.0 0.0 0.0 0.0 0.0 0.0 0.0 0.0 0.0 0.0 0.0 0.0 0.0 0.0 0.0 0.0 0.0 0.0   
1951-11-21T06:00:00+00:00 0.0 0.0 0.0 0.0 0.0 0.0 0.0 0.0 0.0 0.0 0.0 0.0 0.0 0.0 0.0 0.0 0.0 0.0 0.0 0.0 0.0   
1951-11-21T09:00:00+00:00 0.0 0.0 0.0 0.0 0.0 0.0 0.0 0.0 0.0 0.0 0.0 0.0 0.0 0.0 0.0 0.0 0.0 0.0 0.0 0.0 0.0   
1951-11-21T12:00:00+00:00 0.0 0.0 0.0 0.0 0.0 0.0 0.0 0.0 0.0 0.0 0.0 0.0 0.0 0.0 0.0 0.0 0.0 0.0 0.0 0.0 0.0   
1951-11-21T15:00:00+00:00 0.0 0.0 0.0 0.0 0.0 0.0 0.0 0.0 0.0 0.0 0.0 0.0 0.0 0.0 0.0 0.0 0.0 0.0 0.0 0.0 0.0   
1951-11-21T18:00:00+00:00 0.0 0.0 0.0 0.0 0.0 0.0 0.0 0.0 0.0 0.0 0.0 0.0 0.0 0.0 0.0 0.0 0.0 0.0 0.0 0.0 0.0   
1951-11-21T21:00:00+00:00 0.0 0.0 0.0 0.0 0.0 0.0 0.0 0.0 0.0 0.0 0.0 0.0 0.0 0.0 0.0 0.0 0.0 0.0 0.0 0.0 0.0   
1951-11-22T00:00:00+00:00 0.0 0.0 0.0 0.0 0.0 0.0 0.0 0.0 0.0 0.0 0.0 0.0 0.0 0.0 0.0 0.0 0.0 0.0 0.0 0.0 0.0   
1951-11-22T03:00:00+00:00 0.0 0.0 0.0 0.0 0.0 0.0 0.0 0.0 0.0 0.0 0.0 0.0 0.0 0.0 0.0 0.0 0.0 0.0 0.0 0.0 0.0   
1951-11-22T06:00:00+00:00 0.0 0.0 0.0 0.0 0.0 0.0 0.0 0.0 0.0 0.0 0.0 0.0 0.0 0.0 0.0 0.0 0.0 0.0 0.0 0.0 0.0   
1951-11-22T09:00:00+00:00 0.0 0.0 0.0 0.0 0.0 0.0 0.0 0.0 0.0 0.0 0.0 0.0 0.0 0.0 0.0 0.0 0.0 0.0 0.0 0.0 0.0   
1951-11-22T12:00:00+00:00 0.0 0.0 0.0 0.0 0.0 0.0 0.0 0.0 0.0 0.0 0.0 0.0 0.0 0.0 0.0 0.0 0.0 0.0 0.0 0.0 0.0   
1951-11-22T15:00:00+00:00 0.0 0.0 0.0 0.0 0.0 0.0 0.0 0.0 0.0 0.0 0.0 0.0 0.0 0.0 0.0 0.0 0.0 0.0 0.0 0.0 0.0   
1951-11-22T18:00:00+00:00 0.0 0.0 0.0 0.0 0.0 0.0 0.0 0.0 0.0 0.0 0.0 0.0 0.0 0.0 0.0 0.0 0.0 0.0 0.0 0.0 0.0   
1951-11-22T21:00:00+00:00 0.0 0.0 0.0 0.0 0.0 0.0 0.0 0.0 0.0 0.0 0.0 0.0 0.0 0.0 0.0 0.0 0.0 0.0 0.0 0.0 0.0   
1951-11-23T00:00:00+00:00 0.0 0.0 0.0 0.0 0.0 0.0 0.0 0.0 0.0 0.0 0.0 0.0 0.0 0.0 0.0 0.0 0.0 0.0 0.0 0.0 0.0   
1951-11-23T03:00:00+00:00 0.0 0.0 0.0 0.0 0.0 0.0 0.0 0.0 0.0 0.0 0.0 0.0 0.0 0.0 0.0 0.0 0.0 0.0 0.0 0.0 0.0   
1951-11-23T06:00:00+00:00 0.0 0.0 0.0 0.0 0.0 0.0 0.0 0.0 0.0 0.0 0.0 0.0 0.0 0.0 0.0 0.0 0.0 0.0 0.0 0.0 0.0   
1951-11-23T09:00:00+00:00 0.0 0.0 0.0 0.0 0.0 0.0 0.0 0.0 0.0 0.0 0.0 0.0 0.0 0.0 0.0 0.0 0.0 0.0 0.0 0.0 0.0   
1951-11-23T12:00:00+00:00 0.0 0.0 0.0 0.0 0.0 0.0 0.0 0.0 0.0 0.0 0.0 0.0 0.0 0.0 0.0 0.0 0.0 0.0 0.0 0.0 0.0   
1951-11-23T15:00:00+00:00 0.0 0.0 0.0 0.0 0.0 0.0 0.0 0.0 0.0 0.0 0.0 0.0 0.0 0.0 0.0 0.0 0.0 0.0 0.0 0.0 0.0   
1951-11-23T18:00:00+00:00 0.0 0.0 0.0 0.0 0.0 0.0 0.0 0.0 0.0 0.0 0.0 0.0 0.0 0.0 0.0 0.0 0.0 0.0 0.0 0.0 0.0   
1951-11-23T21:00:00+00:00 0.0 0.0 0.0 0.0 0.0 0.0 0.0 0.0 0.0 0.0 0.0 0.0 0.0 0.0 0.0 0.0 0.0 0.0 0.0 0.0 0.0   
1951-11-24T00:00:00+00:00 0.0 0.0 0.0 0.0 0.0 0.0 0.0 0.0 0.0 0.0 0.0 0.0 0.0 0.0 0.0 0.0 0.0 0.0 0.0 0.0 0.0   
1951-11-24T03:00:00+00:00 0.0 0.0 0.0 0.0 0.0 0.0 0.0 0.0 0.0 0.0 0.0 0.0 0.0 0.0 0.0 0.0 0.0 0.0 0.0 0.0 0.0   
1951-11-24T06:00:00+00:00 0.1 0.0 0.0 0.0 0.0 0.0 0.0 0.0 0.0 0.0 0.0 0.0 0.0 0.0 0.0 0.0 0.0 0.0 0.0 0.0 0.0   
1951-11-24T09:00:00+00:00 0.2 0.0 0.0 0.0 0.0 0.0 0.0 0.1 0.0 0.0 0.1 0.0 0.0 0.0 0.0 0.1 0.0 0.0 0.1 0.1 0.1   
1951-11-24T12:00:00+00:00 0.6 0.2 0.0 0.0 0.0 0.0 0.0 0.7 0.2 0.1 0.3 0.1 0.0 0.0 0.1 0.4 0.2 0.0 0.6 0.4 0.1   
1951-11-24T15:00:00+00:00 0.5 0.2 0.0 0.0 0.0 0.0 0.0 0.9 0.2 0.1 0.4 0.2 0.0 0.0 0.1 0.5 0.2 0.0 0.7 0.4 0.1   
1951-11-24T18:00:00+00:00 0.1 0.0 0.0 0.0 0.0 0.0 0.0 0.4 0.1 0.0 0.2 0.1 0.0 0.0 0.0 0.2 0.1 0.0 0.3 0.1 0.0   
1951-11-24T21:00:00+00:00 0.1 0.0 0.0 0.0 0.0 0.0 0.0 0.4 0.1 0.0 0.3 0.2 0.0 0.0 0.0 0.3 0.1 0.0 0.4 0.1 0.0   
1951-11-25T00:00:00+00:00 0.1 0.0 0.0 0.0 0.0 0.0 0.0 0.6 0.2 0.0 0.3 0.2 0.0 0.0 0.1 0.4 0.1 0.0 0.5 0.1 0.0   
1951-11-25T03:00:00+00:00 0.5 0.3 0.0 0.2 0.1 0.2 0.1 1.1 0.3 0.3 0.5 0.2 0.0 0.0 0.4 0.6 0.2 0.1 0.7 0.4 0.2   
1951-11-25T06:00:00+00:00 2.3 1.3 0.2 0.5 0.4 0.8 0.6 2.3 0.6 0.7 0.8 0.4 0.2 0.0 0.8 1.1 0.4 0.1 1.5 1.1 0.7   
1951-11-25T09:00:00+00:00 1.4 0.8 0.2 0.2 0.2 0.4 0.3 1.4 0.4 0.4 0.5 0.2 0.1 0.0 0.5 0.6 0.4 0.1 0.9 0.8 0.3   
1951-11-25T12:00:00+00:00 0.3 0.2 0.0 0.2 0.0 0.2 0.1 0.4 0.2 0.2 0.2 0.2 0.0 0.0 0.1 0.4 0.1 0.0 0.3 0.2 0.2   
1951-11-25T15:00:00+00:00 0.2 0.1 0.0 0.1 0.0 0.1 0.1 0.3 0.1 0.1 0.1 0.1 0.0 0.0 0.1 0.2 0.1 0.0 0.2 0.1 0.1   
1951-11-25T18:00:00+00:00 0.0 0.0 0.0 0.0 0.0 0.0 0.0 0.0 0.0 0.0 0.0 0.0 0.0 0.0 0.0 0.0 0.0 0.0 0.0 0.0 0.1   
1951-11-25T21:00:00+00:00 0.2 0.1 0.0 0.0 0.0 0.1 0.1 0.2 0.0 0.1 0.1 0.0 0.0 0.0 0.1 0.1 0.0 0.0 0.1 0.1 0.1   
1951-11-26T00:00:00+00:00 0.8 0.4 0.1 0.2 0.1 0.3 0.2 0.7 0.2 0.2 0.2 0.1 0.1 0.0 0.2 0.3 0.1 0.0 0.5 0.4 0.3   
1951-11-26T03:00:00+00:00 0.0 0.0 0.0 0.1 0.0 0.0 0.0 0.0 0.0 0.0 0.0 0.0 0.0 0.0 0.0 0.0 0.0 0.0 0.0 0.0 0.3   
1951-11-26T06:00:00+00:00 0.0 0.0 0.0 0.3 0.0 0.0 0.0 0.0 0.0 0.0 0.0 0.0 0.0 0.0 0.0 0.0 0.0 0.0 0.0 0.0 0.5   
1951-11-26T09:00:00+00:00 0.0 0.0 0.0 0.5 0.0 0.0 0.0 0.0 0.0 0.0 0.0 0.1 0.0 0.0 0.0 0.0 0.0 0.0 0.0 0.0 0.5   
1951-11-26T12:00:00+00:00 0.0 0.0 0.0 0.4 0.0 0.0 0.0 0.0 0.0 0.0 0.0 0.1 0.0 0.0 0.0 0.0 0.0 0.0 0.0 0.0 0.4   
1951-11-26T15:00:00+00:00 0.0 0.0 0.0 1.6 0.0 0.0 0.0 0.0 0.0 0.0 0.0 0.2 0.0 0.0 0.0 0.0 0.0 0.0 0.0 0.0 1.1   
1951-11-26T18:00:00+00:00 0.0 0.0 0.0 1.5 0.0 0.0 0.0 0.0 0.0 0.0 0.0 0.2 0.0 0.0 0.0 0.0 0.0 0.0 0.0 0.0 1.0   
1951-11-26T21:00:00+00:00 0.0 0.0 0.0 1.4 0.0 0.0 0.0 0.0 0.0 0.0 0.0 0.2 0.0 0.0 0.0 0.0 0.0 0.0 0.0 0.0 1.0   
1951-11-27T00:00:00+00:00 0.0 0.0 0.0 1.7 0.0 0.0 0.0 0.0 0.0 0.0 0.0 0.2 0.0 0.0 0.0 0.0 0.0 0.0 0.0 0.0 0.8   
1951-11-27T03:00:00+00:00 0.0 0.0 0.0 2.3 0.0 0.0 0.1 0.0 0.0 0.0 0.0 0.5 0.0 0.0 0.0 0.0 0.0 0.0 0.0 0.0 0.8   
1951-11-27T06:00:00+00:00 0.0 0.0 0.0 1.5 0.0 0.0 0.0 0.0 0.0 0.0 0.0 0.3 0.0 0.0 0.0 0.0 0.0 0.0 0.0 0.0 0.6   
1951-11-27T09:00:00+00:00 0.0 0.0 0.0 0.7 0.0 0.0 0.0 0.0 0.0 0.0 0.0 0.1 0.0 0.0 0.0 0.0 0.0 0.0 0.0 0.0 0.2   
1951-11-27T12:00:00+00:00 0.0 0.0 0.0 0.5 0.0 0.0 0.0 0.0 0.0 0.0 0.0 0.1 0.0 0.0 0.0 0.0 0.0 0.0 0.0 0.0 0.1   
1951-11-27T15:00:00+00:00 0.0 0.0 0.0 0.3 0.0 0.0 0.0 0.0 0.0 0.0 0.0 0.0 0.0 0.0 0.0 0.0 0.0 0.0 0.0 0.0 0.0   
1951-11-27T18:00:00+00:00 0.0 0.0 0.0 0.8 0.0 0.0 0.0 0.0 0.0 0.0 0.0 0.1 0.0 0.0 0.0 0.0 0.0 0.0 0.0 0.0 0.1   
1951-11-27T21:00:00+00:00 0.0 0.0 0.0 1.5 0.0 0.0 0.0 0.0 0.0 0.0 0.0 0.2 0.0 0.0 0.0 0.0 0.0 0.0 0.0 0.0 0.6   
1951-11-28T00:00:00+00:00 0.0 0.0 0.0 2.1 0.0 0.0 0.1 0.0 0.0 0.0 0.0 0.4 0.0 0.0 0.0 0.0 0.0 0.0 0.0 0.0 1.3   
1951-11-28T03:00:00+00:00 0.0 0.0 0.0 2.8 0.0 0.3 0.2 0.0 0.1 0.1 0.0 0.7 0.0 0.1 0.0 0.2 0.0 0.0 0.0 0.0 2.7   
1951-11-28T06:00:00+00:00 0.0 0.0 0.0 2.6 0.0 0.2 0.2 0.0 0.1 0.1 0.0 0.7 0.0 0.1 0.0 0.3 0.0 0.0 0.0 0.0 2.2   
1951-11-28T09:00:00+00:00 0.0 0.0 0.0 4.3 0.0 0.4 0.3 0.0 0.4 0.2 0.0 1.7 0.0 0.1 0.0 0.7 0.0 0.0 0.0 0.0 3.6   
1951-11-28T12:00:00+00:00 0.0 0.0 0.0 5.6 0.0 0.5 0.4 0.0 0.5 0.2 0.0 2.2 0.0 0.1 0.0 0.9 0.0 0.0 0.0 0.0 5.0   
1951-11-28T15:00:00+00:00 0.0 0.0 0.0 5.2 0.0 0.4 0.3 0.0 0.2 0.1 0.0 1.2 0.0 0.3 0.0 0.3 0.0 0.0 0.0 0.0 4.9   
1951-11-28T18:00:00+00:00 0.0 0.0 0.0 7.8 0.0 0.7 0.5 0.0 0.3 0.3 0.0 2.1 0.0 0.4 0.0 0.6 0.0 0.0 0.0 0.0 6.6   
1951-11-28T21:00:00+00:00 0.0 0.0 0.0 6.2 0.0 0.4 0.3 0.0 0.2 0.2 0.0 1.6 0.0 0.2 0.0 0.4 0.0 0.0 0.0 0.0 5.4   
1951-11-29T00:00:00+00:00 0.0 0.0 0.0 6.0 0.0 0.3 0.2 0.0 0.2 0.1 0.0 1.2 0.0 0.0 0.0 0.3 0.0 0.0 0.0 0.0 4.4   
1951-11-29T03:00:00+00:00 0.0 0.0 0.0 0.8 0.0 0.0 0.0 0.0 0.0 0.0 0.0 0.0 0.0 0.0 0.0 0.0 0.0 0.0 0.0 0.0 1.1   
1951-11-29T06:00:00+00:00 0.0 0.0 0.0 0.3 0.0 0.0 0.0 0.0 0.0 0.0 0.0 0.0 0.0 0.0 0.0 0.0 0.0 0.0 0.0 0.0 0.7   
1951-11-29T09:00:00+00:00 0.0 0.0 0.0 0.1 0.0 0.0 0.0 0.0 0.0 0.0 0.0 0.0 0.0 0.0 0.0 0.0 0.0 0.0 0.0 0.0 0.2   
1951-11-29T12:00:00+00:00 0.0 0.0 0.0 0.1 0.0 0.0 0.0 0.0 0.0 0.0 0.0 0.0 0.0 0.0 0.0 0.0 0.0 0.0 0.0 0.0 0.2   
1951-11-29T15:00:00+00:00 0.0 0.0 0.0 0.1 0.0 0.0 0.0 0.0 0.0 0.0 0.0 0.0 0.0 0.0 0.0 0.0 0.0 0.0 0.0 0.0 0.2   
1951-11-29T18:00:00+00:00 0.0 0.0 0.0 0.1 0.0 0.0 0.0 0.0 0.0 0.0 0.0 0.0 0.0 0.0 0.0 0.0 0.0 0.0 0.0 0.0 0.3   
1951-11-29T21:00:00+00:00 0.0 0.0 0.0 0.0 0.0 0.0 0.0 0.0 0.0 0.0 0.0 0.0 0.0 0.0 0.0 0.0 0.0 0.0 0.0 0.0 0.3   
1951-11-30T00:00:00+00:00 0.0 0.0 0.0 0.1 0.0 0.0 0.0 0.0 0.0 0.0 0.0 0.0 0.0 0.0 0.0 0.0 0.0 0.0 0.0 0.0 0.4   
1951-11-30T03:00:00+00:00 0.0 0.0 0.0 1.4 0.0 0.0 0.0 0.0 0.0 0.0 0.0 0.1 0.0 0.0 0.0 0.0 0.0 0.0 0.0 0.0 0.5   
1951-11-30T06:00:00+00:00 0.0 0.0 0.0 1.2 0.0 0.0 0.0 0.0 0.0 0.0 0.0 0.1 0.0 0.0 0.0 0.0 0.0 0.0 0.0 0.0 0.5   
1951-11-30T09:00:00+00:00 0.0 0.0 0.0 1.5 0.0 0.0 0.0 0.0 0.0 0.0 0.0 0.1 0.0 0.0 0.0 0.0 0.0 0.0 0.0 0.0 0.7   
1951-11-30T12:00:00+00:00 0.0 0.0 0.0 1.2 0.0 0.0 0.0 0.0 0.0 0.0 0.0 0.1 0.0 0.0 0.0 0.0 0.0 0.0 0.0 0.0 0.5   
1951-11-30T15:00:00+00:00 0.0 0.0 0.0 1.1 0.0 0.0 0.0 0.0 0.0 0.0 0.0 0.1 0.0 0.0 0.0 0.0 0.0 0.0 0.0 0.0 0.5   
1951-11-30T18:00:00+00:00 0.0 0.0 0.0 0.7 0.0 0.0 0.0 0.0 0.0 0.0 0.0 0.0 0.0 0.0 0.0 0.0 0.0 0.0 0.0 0.0 0.4   
1951-11-30T21:00:00+00:00 0.0 0.0 0.0 4.2 0.0 0.0 0.0 0.0 0.0 0.0 0.0 0.5 0.0 0.0 0.0 0.0 0.0 0.0 0.0 0.0 2.2   
1951-12-01T00:00:00+00:00 0.0 0.0 0.0 1.3 0.0 0.0 0.0 0.0 0.0 0.0 0.0 0.2 0.0 0.0 0.0 0.0 0.0 0.0 0.0 0.0 1.0   
1951-12-01T03:00:00+00:00 0.0 0.0 0.0 0.2 0.0 0.0 0.0 0.0 0.0 0.0 0.0 0.0 0.0 0.0 0.0 0.0 0.0 0.0 0.0 0.0 0.3   
1951-12-01T06:00:00+00:00 0.0 0.0 0.0 0.1 0.0 0.0 0.0 0.0 0.0 0.0 0.0 0.0 0.0 0.0 0.0 0.0 0.0 0.0 0.0 0.0 0.2   
1951-12-01T09:00:00+00:00 0.0 0.0 0.0 0.2 0.0 0.0 0.0 0.0 0.0 0.0 0.0 0.0 0.0 0.0 0.0 0.0 0.0 0.0 0.0 0.0 0.2   
1951-12-01T12:00:00+00:00 0.0 0.0 0.0 0.1 0.0 0.0 0.0 0.0 0.0 0.0 0.0 0.0 0.0 0.0 0.0 0.0 0.0 0.0 0.0 0.0 0.1   
1951-12-01T15:00:00+00:00 0.0 0.0 0.0 0.1 0.0 0.0 0.0 0.0 0.0 0.0 0.0 0.0 0.0 0.0 0.0 0.0 0.0 0.0 0.0 0.0 0.1   
1951-12-01T18:00:00+00:00 0.0 0.0 0.0 0.0 0.0 0.0 0.0 0.0 0.0 0.0 0.0 0.0 0.0 0.0 0.0 0.0 0.0 0.0 0.0 0.0 0.0   
1951-12-01T21:00:00+00:00 0.0 0.0 0.0 0.1 0.0 0.0 0.0 0.0 0.0 0.0 0.0 0.0 0.0 0.0 0.0 0.0 0.0 0.0 0.0 0.0 0.0   
1951-12-02T00:00:00+00:00 0.0 0.0 0.0 0.0 0.0 0.0 0.0 0.0 0.0 0.0 0.0 0.0 0.0 0.0 0.0 0.0 0.0 0.0 0.0 0.0 0.0   
1951-12-02T03:00:00+00:00 0.0 0.0 0.0 0.0 0.0 0.0 0.0 0.0 0.0 0.0 0.0 0.0 0.0 0.0 0.0 0.0 0.0 0.0 0.0 0.0 0.0   
1951-12-02T06:00:00+00:00 0.0 0.0 0.0 0.0 0.0 0.0 0.0 0.0 0.0 0.0 0.0 0.0 0.0 0.0 0.0 0.0 0.0 0.0 0.0 0.0 0.0   
1951-12-02T09:00:00+00:00 0.0 0.0 0.0 0.0 0.0 0.0 0.0 0.0 0.0 0.0 0.0 0.0 0.0 0.0 0.0 0.0 0.0 0.0 0.0 0.0 0.0   
1951-12-02T12:00:00+00:00 0.0 0.0 0.0 0.0 0.0 0.0 0.0 0.0 0.0 0.0 0.0 0.0 0.0 0.0 0.0 0.0 0.0 0.0 0.0 0.0 0.0   
1951-12-02T15:00:00+00:00 0.0 0.0 0.0 0.0 0.0 0.0 0.0 0.0 0.0 0.0 0.0 0.0 0.0 0.0 0.0 0.0 0.0 0.0 0.0 0.0 0.0   
1951-12-02T18:00:00+00:00 0.0 0.0 0.0 0.0 0.0 0.0 0.0 0.0 0.0 0.0 0.0 0.0 0.0 0.0 0.0 0.0 0.0 0.0 0.0 0.0 0.0   
1951-12-02T21:00:00+00:00 0.0 0.0 0.0 0.0 0.0 0.0 0.0 0.0 0.0 0.0 0.0 0.0 0.0 0.0 0.0 0.0 0.0 0.0 0.0 0.0 0.0   
1951-12-03T00:00:00+00:00 0.0 0.0 0.0 0.0 0.0 0.0 0.0 0.0 0.0 0.0 0.0 0.0 0.0 0.0 0.0 0.0 0.0 0.0 0.0 0.0 0.0   
1951-12-03T03:00:00+00:00 0.0 0.0 0.0 0.0 0.0 0.0 0.0 0.0 0.0 0.0 0.0 0.0 0.0 0.0 0.0 0.0 0.0 0.0 0.0 0.0 0.0   
1951-12-03T06:00:00+00:00 0.0 0.0 0.0 0.0 0.0 0.0 0.0 0.0 0.0 0.0 0.0 0.0 0.0 0.0 0.0 0.0 0.0 0.0 0.0 0.0 0.0   
1951-12-03T09:00:00+00:00 0.0 0.0 0.0 0.0 0.0 0.0 0.0 0.0 0.0 0.0 0.0 0.0 0.0 0.0 0.0 0.0 0.0 0.0 0.0 0.0 0.0   
1951-12-03T12:00:00+00:00 0.0 0.0 0.0 0.0 0.0 0.0 0.0 0.0 0.0 0.0 0.0 0.0 0.0 0.0 0.0 0.0 0.0 0.0 0.0 0.0 0.0   
1951-12-03T15:00:00+00:00 0.0 0.0 0.0 0.0 0.0 0.0 0.0 0.0 0.0 0.0 0.0 0.0 0.0 0.0 0.0 0.0 0.0 0.0 0.0 0.0 0.0   
1951-12-03T18:00:00+00:00 0.0 0.0 0.0 0.0 0.0 0.0 0.0 0.0 0.0 0.0 0.0 0.0 0.0 0.0 0.0 0.0 0.0 0.0 0.0 0.0 0.0   
1951-12-03T21:00:00+00:00 0.0 0.0 0.0 0.0 0.0 0.0 0.0 0.0 0.0 0.0 0.0 0.0 0.0 0.0 0.0 0.0 0.0 0.0 0.0 0.0 0.0   
1951-12-04T00:00:00+00:00 0.0 0.0 0.0 0.0 0.0 0.0 0.0 0.0 0.0 0.0 0.0 0.0 0.0 0.0 0.0 0.0 0.0 0.0 0.0 0.0 0.0   
1951-12-04T03:00:00+00:00 0.0 0.0 0.0 0.0 0.0 0.0 0.0 0.0 0.0 0.0 0.0 0.0 0.0 0.0 0.0 0.0 0.0 0.0 0.0 0.0 0.0   
1951-12-04T06:00:00+00:00 0.0 0.0 0.0 0.0 0.0 0.0 0.0 0.0 0.0 0.0 0.0 0.0 0.0 0.0 0.0 0.0 0.0 0.0 0.0 0.0 0.0   
1951-12-04T09:00:00+00:00 0.0 0.0 0.0 0.0 0.0 0.0 0.0 0.0 0.0 0.0 0.0 0.0 0.0 0.0 0.0 0.0 0.0 0.0 0.0 0.0 0.0   
1951-12-04T12:00:00+00:00 0.0 0.0 0.0 0.0 0.0 0.0 0.0 0.0 0.0 0.0 0.0 0.0 0.0 0.0 0.0 0.0 0.0 0.0 0.0 0.0 0.0   
1951-12-04T15:00:00+00:00 0.0 0.0 0.0 0.0 0.0 0.0 0.0 0.0 0.0 0.0 0.0 0.0 0.0 0.0 0.0 0.0 0.0 0.0 0.0 0.0 0.0   
1951-12-04T18:00:00+00:00 0.0 0.0 0.0 0.0 0.0 0.0 0.0 0.0 0.0 0.0 0.0 0.0 0.0 0.0 0.0 0.0 0.0 0.0 0.0 0.0 0.0   
1951-12-04T21:00:00+00:00 0.0 0.0 0.0 0.0 0.0 0.0 0.0 0.0 0.0 0.0 0.0 0.0 0.0 0.0 0.0 0.0 0.0 0.0 0.0 0.0 0.0   
1951-12-05T00:00:00+00:00 0.0 0.0 0.0 0.0 0.0 0.0 0.0 0.0 0.0 0.0 0.0 0.0 0.0 0.0 0.0 0.0 0.0 0.0 0.0 0.0 0.0   
1951-12-05T03:00:00+00:00 0.0 0.0 0.0 0.0 0.0 0.0 0.0 0.0 0.0 0.0 0.0 0.0 0.0 0.0 0.0 0.0 0.0 0.0 0.0 0.0 0.0   
1951-12-05T06:00:00+00:00 0.0 0.0 0.0 0.0 0.0 0.0 0.0 0.0 0.0 0.0 0.0 0.0 0.0 0.0 0.0 0.0 0.0 0.0 0.0 0.0 0.0   
1951-12-05T09:00:00+00:00 0.0 0.0 0.0 0.0 0.0 0.0 0.0 0.0 0.0 0.0 0.0 0.0 0.0 0.0 0.0 0.0 0.0 0.0 0.0 0.0 0.0   
1951-12-05T12:00:00+00:00 0.0 0.0 0.0 0.0 0.0 0.0 0.0 0.0 0.0 0.0 0.0 0.0 0.0 0.0 0.0 0.0 0.0 0.0 0.0 0.0 0.0   
1951-12-05T15:00:00+00:00 0.0 0.0 0.0 0.0 0.0 0.0 0.0 0.0 0.0 0.0 0.0 0.0 0.0 0.0 0.0 0.0 0.0 0.0 0.0 0.0 0.0   
1951-12-05T18:00:00+00:00 0.0 0.0 0.0 0.0 0.0 0.0 0.0 0.0 0.0 0.0 0.0 0.0 0.0 0.0 0.0 0.0 0.0 0.0 0.0 0.0 0.0   
1951-12-05T21:00:00+00:00 0.0 0.0 0.0 0.0 0.0 0.0 0.0 0.0 0.0 0.0 0.0 0.0 0.0 0.0 0.0 0.0 0.0 0.0 0.0 0.0 0.0   
1951-12-06T00:00:00+00:00 0.0 0.0 0.0 0.0 0.0 0.0 0.0 0.0 0.0 0.0 0.0 0.0 0.0 0.0 0.0 0.0 0.0 0.0 0.0 0.0 0.0   
1951-12-06T03:00:00+00:00 0.0 0.0 0.0 0.0 0.0 0.0 0.0 0.0 0.0 0.0 0.0 0.0 0.0 0.0 0.0 0.0 0.0 0.0 0.0 0.0 0.0   
1951-12-06T06:00:00+00:00 0.0 0.0 0.0 0.0 0.0 0.0 0.0 0.0 0.0 0.0 0.0 0.0 0.0 0.0 0.0 0.0 0.0 0.0 0.0 0.0 0.0   
1951-12-06T09:00:00+00:00 0.0 0.0 0.0 0.0 0.0 0.0 0.0 0.0 0.0 0.0 0.0 0.0 0.0 0.0 0.0 0.0 0.0 0.0 0.0 0.0 0.0   
1951-12-06T12:00:00+00:00 0.0 0.0 0.0 0.0 0.0 0.0 0.0 0.0 0.0 0.0 0.0 0.0 0.0 0.0 0.0 0.0 0.0 0.0 0.0 0.0 0.0   
1951-12-06T15:00:00+00:00 0.0 0.0 0.0 0.0 0.0 0.0 0.0 0.0 0.0 0.0 0.0 0.0 0.0 0.0 0.0 0.0 0.0 0.0 0.0 0.0 0.0   
1951-12-06T18:00:00+00:00 0.0 0.0 0.0 0.0 0.0 0.0 0.0 0.0 0.0 0.0 0.0 0.0 0.0 0.0 0.0 0.0 0.0 0.0 0.0 0.0 0.0   
1951-12-06T21:00:00+00:00 0.0 0.0 0.0 0.0 0.0 0.0 0.0 0.0 0.0 0.0 0.0 0.0 0.0 0.0 0.0 0.0 0.0 0.0 0.0 0.0 0.0   
1951-12-07T00:00:00+00:00 0.0 0.0 0.0 0.0 0.0 0.0 0.0 0.0 0.0 0.0 0.0 0.0 0.0 0.0 0.0 0.0 0.0 0.0 0.0 0.0 0.0   
1951-12-07T03:00:00+00:00 0.0 0.0 0.0 0.0 0.0 0.0 0.0 0.0 0.0 0.0 0.0 0.0 0.0 0.0 0.0 0.0 0.0 0.0 0.0 0.0 0.0   
1951-12-07T06:00:00+00:00 0.0 0.0 0.0 0.0 0.0 0.0 0.0 0.0 0.0 0.0 0.0 0.0 0.0 0.0 0.0 0.0 0.0 0.0 0.0 0.0 0.0   
1951-12-07T09:00:00+00:00 0.0 0.0 0.0 0.0 0.0 0.0 0.0 0.0 0.0 0.0 0.0 0.0 0.0 0.0 0.0 0.0 0.0 0.0 0.0 0.0 0.0   
1951-12-07T12:00:00+00:00 0.0 0.0 0.0 0.0 0.0 0.0 0.0 0.0 0.0 0.0 0.0 0.0 0.0 0.0 0.0 0.0 0.0 0.0 0.0 0.0 0.2   
1951-12-07T15:00:00+00:00 0.0 0.0 0.0 0.0 0.0 0.0 0.0 0.0 0.0 0.0 0.0 0.0 0.0 0.0 0.0 0.0 0.0 0.0 0.0 0.0 0.5   
1951-12-07T18:00:00+00:00 0.0 0.0 0.0 0.0 0.0 0.0 0.0 0.0 0.0 0.0 0.0 0.0 0.0 0.0 0.0 0.0 0.0 0.0 0.0 0.0 0.0   
1951-12-07T21:00:00+00:00 0.0 0.0 0.0 0.0 0.0 0.0 0.0 0.0 0.0 0.0 0.0 0.0 0.0 0.0 0.0 0.0 0.0 0.0 0.0 0.0 0.0   
1951-12-08T00:00:00+00:00 0.0 0.0 0.0 0.0 0.0 0.0 0.0 0.0 0.0 0.0 0.0 0.0 0.0 0.0 0.0 0.0 0.0 0.0 0.0 0.0 0.0   
1951-12-08T03:00:00+00:00 0.0 0.0 0.0 0.0 0.0 0.0 0.0 0.0 0.0 0.0 0.0 0.0 0.0 0.0 0.0 0.0 0.0 0.0 0.0 0.0 0.0   
1951-12-08T06:00:00+00:00 0.0 0.0 0.0 0.0 0.0 0.0 0.0 0.0 0.0 0.0 0.0 0.0 0.0 0.0 0.0 0.0 0.0 0.0 0.0 0.0 0.0   
1951-12-08T09:00:00+00:00 0.0 0.0 0.0 0.0 0.0 0.0 0.0 0.0 0.0 0.0 0.0 0.0 0.0 0.0 0.0 0.0 0.0 0.0 0.0 0.0 0.0   
1951-12-08T12:00:00+00:00 0.0 0.0 0.0 0.0 0.0 0.0 0.0 0.0 0.0 0.0 0.0 0.0 0.0 0.0 0.0 0.0 0.0 0.0 0.0 0.0 0.0   
1951-12-08T15:00:00+00:00 0.0 0.0 0.0 0.0 0.0 0.0 0.0 0.0 0.0 0.0 0.0 0.0 0.0 0.0 0.0 0.0 0.0 0.0 0.0 0.0 0.0   
1951-12-08T18:00:00+00:00 0.0 0.0 0.0 0.0 0.0 0.0 0.0 0.0 0.0 0.0 0.0 0.0 0.0 0.0 0.0 0.0 0.0 0.0 0.0 0.0 0.0   
1951-12-08T21:00:00+00:00 0.0 0.0 0.0 0.0 0.0 0.0 0.0 0.0 0.0 0.0 0.0 0.0 0.0 0.0 0.0 0.0 0.0 0.0 0.0 0.0 0.0   
1951-12-09T00:00:00+00:00 0.0 0.0 0.0 0.0 0.0 0.0 0.0 0.0 0.0 0.0 0.0 0.0 0.0 0.0 0.0 0.0 0.0 0.0 0.0 0.0 0.0   
1951-12-09T03:00:00+00:00 0.0 0.0 0.0 0.0 0.0 0.0 0.0 0.0 0.0 0.0 0.0 0.0 0.0 0.0 0.0 0.0 0.0 0.0 0.0 0.0 0.0   
1951-12-09T06:00:00+00:00 0.0 0.0 0.0 0.0 0.0 0.0 0.0 0.0 0.0 0.0 0.0 0.0 0.0 0.0 0.0 0.0 0.0 0.0 0.0 0.0 0.0   
1951-12-09T09:00:00+00:00 0.0 0.0 0.0 0.0 0.0 0.0 0.0 0.0 0.0 0.0 0.0 0.0 0.0 0.0 0.0 0.0 0.0 0.0 0.0 0.0 0.0   
1951-12-09T12:00:00+00:00 0.0 0.0 0.0 0.0 0.0 0.0 0.0 0.0 0.0 0.0 0.0 0.0 0.0 0.0 0.0 0.0 0.0 0.0 0.0 0.0 0.0   
1951-12-09T15:00:00+00:00 0.0 0.0 0.0 0.0 0.0 0.0 0.0 0.0 0.0 0.0 0.0 0.0 0.0 0.0 0.0 0.0 0.0 0.0 0.0 0.0 0.0   
1951-12-09T18:00:00+00:00 0.0 0.0 0.0 0.0 0.0 0.0 0.0 0.0 0.0 0.0 0.0 0.0 0.0 0.0 0.0 0.0 0.0 0.0 0.0 0.0 0.0   
1951-12-09T21:00:00+00:00 0.0 0.0 0.0 0.0 0.0 0.0 0.0 0.0 0.0 0.0 0.0 0.0 0.0 0.0 0.0 0.0 0.0 0.0 0.0 0.0 0.0   
1951-12-10T00:00:00+00:00 0.0 0.0 0.0 0.0 0.0 0.0 0.0 0.0 0.0 0.0 0.0 0.0 0.0 0.0 0.0 0.0 0.0 0.0 0.0 0.0 0.0   
1951-12-10T03:00:00+00:00 0.0 0.0 0.0 0.0 0.0 0.0 0.0 0.0 0.0 0.0 0.0 0.0 0.0 0.0 0.0 0.0 0.0 0.0 0.0 0.0 0.0   
1951-12-10T06:00:00+00:00 0.2 0.0 0.0 0.0 0.0 0.0 0.0 0.0 0.0 0.0 0.0 0.0 0.0 0.0 0.0 0.0 0.0 0.0 0.0 0.0 0.4   
1951-12-10T09:00:00+00:00 0.1 0.0 0.0 0.0 0.0 0.0 0.0 0.0 0.0 0.0 0.0 0.0 0.0 0.0 0.0 0.0 0.0 0.0 0.0 0.0 0.2   
1951-12-10T12:00:00+00:00 0.0 0.0 0.0 0.0 0.0 0.0 0.0 0.0 0.0 0.0 0.0 0.0 0.0 0.0 0.0 0.0 0.0 0.0 0.0 0.0 0.1   
1951-12-10T15:00:00+00:00 0.0 0.0 0.0 0.0 0.0 0.0 0.0 0.0 0.0 0.0 0.0 0.0 0.0 0.0 0.0 0.0 0.0 0.0 0.0 0.0 0.1   
1951-12-10T18:00:00+00:00 0.0 0.0 0.0 0.0 0.0 0.0 0.0 0.0 0.0 0.0 0.0 0.0 0.0 0.0 0.0 0.0 0.0 0.0 0.0 0.0 0.1   
1951-12-10T21:00:00+00:00 0.0 0.0 0.0 0.0 0.0 0.0 0.0 0.0 0.0 0.0 0.0 0.0 0.0 0.0 0.0 0.0 0.0 0.0 0.0 0.0 0.0   
1951-12-11T00:00:00+00:00 0.0 0.0 0.0 0.0 0.0 0.0 0.0 0.0 0.0 0.0 0.0 0.0 0.0 0.0 0.0 0.0 0.0 0.0 0.0 0.0 0.0   
1951-12-11T03:00:00+00:00 0.0 0.0 0.0 0.0 0.0 0.0 0.0 0.0 0.0 0.0 0.0 0.0 0.0 0.0 0.0 0.0 0.0 0.0 0.0 0.0 0.0   
1951-12-11T06:00:00+00:00 0.0 0.0 0.0 0.0 0.0 0.0 0.0 0.0 0.0 0.0 0.0 0.0 0.0 0.0 0.0 0.0 0.0 0.0 0.0 0.0 0.0   
1951-12-11T09:00:00+00:00 0.0 0.0 0.0 0.0 0.0 0.0 0.0 0.0 0.0 0.0 0.0 0.0 0.0 0.0 0.0 0.0 0.0 0.0 0.0 0.0 0.0   
1951-12-11T12:00:00+00:00 0.0 0.0 0.0 0.0 0.0 0.0 0.0 0.0 0.0 0.0 0.0 0.0 0.0 0.0 0.0 0.0 0.0 0.0 0.0 0.0 0.0   
1951-12-11T15:00:00+00:00 0.0 0.0 0.0 0.0 0.0 0.0 0.0 0.0 0.0 0.0 0.0 0.0 0.0 0.0 0.0 0.0 0.0 0.0 0.0 0.0 0.0   
1951-12-11T18:00:00+00:00 0.0 0.0 0.0 0.0 0.0 0.0 0.0 0.0 0.0 0.0 0.0 0.0 0.0 0.0 0.0 0.0 0.0 0.0 0.0 0.0 0.0   
1951-12-11T21:00:00+00:00 0.0 0.0 0.0 0.0 0.0 0.0 0.0 0.0 0.0 0.0 0.0 0.0 0.0 0.0 0.0 0.0 0.0 0.0 0.0 0.0 0.0   
1951-12-12T00:00:00+00:00 0.0 0.0 0.0 0.0 0.0 0.0 0.0 0.0 0.0 0.0 0.0 0.0 0.0 0.0 0.0 0.0 0.0 0.0 0.0 0.0 0.0   
1951-12-12T03:00:00+00:00 0.0 0.0 0.0 0.0 0.0 0.0 0.0 0.0 0.0 0.0 0.0 0.0 0.0 0.0 0.0 0.0 0.0 0.0 0.0 0.0 0.0   
1951-12-12T06:00:00+00:00 0.0 0.0 0.0 0.0 0.0 0.0 0.0 0.0 0.0 0.0 0.0 0.0 0.0 0.0 0.0 0.0 0.0 0.0 0.0 0.0 0.0   
1951-12-12T09:00:00+00:00 0.0 0.0 0.0 0.0 0.0 0.0 0.0 0.0 0.0 0.0 0.0 0.0 0.0 0.0 0.0 0.0 0.0 0.0 0.0 0.0 0.0   
1951-12-12T12:00:00+00:00 0.0 0.0 0.0 0.0 0.0 0.0 0.0 0.0 0.0 0.0 0.0 0.0 0.0 0.0 0.0 0.0 0.0 0.0 0.0 0.0 0.0   
1951-12-12T15:00:00+00:00 0.0 0.0 0.0 0.0 0.0 0.0 0.0 0.0 0.0 0.0 0.0 0.0 0.0 0.0 0.0 0.0 0.0 0.0 0.0 0.0 0.0   
1951-12-12T18:00:00+00:00 0.0 0.0 0.0 0.0 0.0 0.0 0.0 0.0 0.0 0.0 0.0 0.0 0.0 0.0 0.0 0.0 0.0 0.0 0.0 0.0 0.0   
1951-12-12T21:00:00+00:00 0.0 0.0 0.0 0.0 0.0 0.0 0.0 0.0 0.0 0.0 0.0 0.0 0.0 0.0 0.0 0.0 0.0 0.0 0.0 0.0 0.0   
1951-12-13T00:00:00+00:00 0.0 0.0 0.0 0.0 0.0 0.0 0.0 0.0 0.0 0.0 0.0 0.0 0.0 0.0 0.0 0.0 0.0 0.0 0.0 0.0 0.0   
1951-12-13T03:00:00+00:00 0.0 0.0 0.0 0.0 0.0 0.0 0.0 0.0 0.0 0.0 0.0 0.0 0.0 0.0 0.0 0.0 0.0 0.0 0.0 0.0 0.0   
1951-12-13T06:00:00+00:00 0.0 0.0 0.0 0.0 0.0 0.0 0.0 0.0 0.0 0.0 0.0 0.0 0.0 0.0 0.0 0.0 0.0 0.0 0.0 0.0 0.0   
1951-12-13T09:00:00+00:00 0.0 0.0 0.0 0.0 0.0 0.0 0.0 0.0 0.0 0.0 0.0 0.0 0.0 0.0 0.0 0.0 0.0 0.0 0.0 0.0 0.0   
1951-12-13T12:00:00+00:00 0.0 0.0 0.0 0.0 0.0 0.0 0.0 0.0 0.0 0.0 0.0 0.0 0.0 0.0 0.0 0.0 0.0 0.0 0.0 0.0 0.0   
1951-12-13T15:00:00+00:00 0.0 0.0 0.0 0.0 0.0 0.0 0.0 0.0 0.0 0.0 0.0 0.0 0.0 0.0 0.0 0.0 0.0 0.0 0.0 0.0 0.0   
1951-12-13T18:00:00+00:00 0.0 0.0 0.0 0.0 0.0 0.0 0.0 0.0 0.0 0.0 0.0 0.0 0.0 0.0 0.0 0.0 0.0 0.0 0.0 0.0 0.0   
1951-12-13T21:00:00+00:00 0.0 0.0 0.0 0.0 0.0 0.0 0.0 0.0 0.0 0.0 0.0 0.0 0.0 0.0 0.0 0.0 0.0 0.0 0.0 0.0 0.0   
1951-12-14T00:00:00+00:00 0.0 0.0 0.0 0.0 0.0 0.0 0.0 0.0 0.0 0.0 0.0 0.0 0.0 0.0 0.0 0.0 0.0 0.0 0.0 0.0 0.0   
1951-12-14T03:00:00+00:00 0.0 0.0 0.0 0.0 0.0 0.0 0.0 0.0 0.0 0.0 0.0 0.0 0.0 0.0 0.0 0.0 0.0 0.0 0.0 0.0 0.0   
1951-12-14T06:00:00+00:00 0.0 0.0 0.0 0.0 0.0 0.0 0.0 0.0 0.0 0.0 0.0 0.0 0.0 0.0 0.0 0.0 0.0 0.0 0.0 0.0 0.0   
1951-12-14T09:00:00+00:00 0.0 0.0 0.0 0.0 0.0 0.0 0.0 0.0 0.0 0.0 0.0 0.0 0.0 0.0 0.0 0.0 0.0 0.0 0.0 0.0 0.0   
1951-12-14T12:00:00+00:00 0.0 0.0 0.0 0.0 0.0 0.0 0.0 0.0 0.0 0.0 0.0 0.0 0.0 0.0 0.0 0.0 0.0 0.0 0.0 0.0 0.0   
1951-12-14T15:00:00+00:00 0.0 0.0 0.0 0.0 0.0 0.0 0.0 0.0 0.0 0.0 0.0 0.0 0.0 0.0 0.0 0.0 0.0 0.0 0.0 0.0 0.0   
1951-12-14T18:00:00+00:00 0.0 0.0 0.0 0.0 0.0 0.0 0.0 0.0 0.0 0.0 0.0 0.0 0.0 0.0 0.0 0.0 0.0 0.0 0.0 0.0 0.0   
1951-12-14T21:00:00+00:00 0.0 0.0 0.0 0.0 0.0 0.0 0.0 0.0 0.0 0.0 0.0 0.0 0.0 0.0 0.0 0.0 0.0 0.0 0.0 0.0 0.0   
1951-12-15T00:00:00+00:00 0.0 0.0 0.0 0.0 0.0 0.0 0.0 0.0 0.0 0.0 0.0 0.0 0.0 0.0 0.0 0.0 0.0 0.0 0.0 0.0 0.0   
1951-12-15T03:00:00+00:00 0.0 0.0 0.0 0.0 0.0 0.0 0.0 0.0 0.0 0.0 0.0 0.0 0.0 0.0 0.0 0.0 0.0 0.0 0.0 0.0 0.0   
1951-12-15T06:00:00+00:00 0.0 0.0 0.0 0.0 0.0 0.0 0.0 0.0 0.0 0.0 0.0 0.0 0.0 0.0 0.0 0.0 0.0 0.0 0.0 0.0 0.0   
1951-12-15T09:00:00+00:00 0.0 0.0 0.0 0.0 0.0 0.0 0.0 0.0 0.0 0.0 0.0 0.0 0.0 0.0 0.0 0.0 0.0 0.0 0.0 0.0 0.0   
1951-12-15T12:00:00+00:00 0.0 0.0 0.0 0.0 0.0 0.0 0.0 0.0 0.0 0.0 0.0 0.0 0.0 0.0 0.0 0.0 0.0 0.0 0.0 0.0 0.0   
1951-12-15T15:00:00+00:00 0.0 0.0 0.0 0.0 0.0 0.0 0.0 0.0 0.0 0.0 0.0 0.0 0.0 0.0 0.0 0.0 0.0 0.0 0.0 0.0 0.0   
1951-12-15T18:00:00+00:00 0.0 0.0 0.0 0.0 0.0 0.0 0.0 0.0 0.0 0.0 0.0 0.0 0.0 0.0 0.0 0.0 0.0 0.0 0.0 0.0 0.0   
1951-12-15T21:00:00+00:00 0.0 0.0 0.0 0.0 0.0 0.0 0.0 0.0 0.0 0.0 0.0 0.0 0.0 0.0 0.0 0.0 0.0 0.0 0.0 0.0 0.0   
1951-12-16T00:00:00+00:00 0.0 0.0 0.0 0.0 0.0 0.0 0.0 0.0 0.0 0.0 0.0 0.0 0.0 0.0 0.0 0.0 0.0 0.0 0.0 0.0 0.0   
1951-12-16T03:00:00+00:00 0.0 0.0 0.0 0.0 0.0 0.0 0.0 0.0 0.0 0.0 0.0 0.0 0.0 0.0 0.0 0.0 0.0 0.0 0.0 0.0 0.0   
1951-12-16T06:00:00+00:00 0.0 0.0 0.0 0.0 0.0 0.0 0.0 0.0 0.0 0.0 0.0 0.0 0.0 0.0 0.0 0.0 0.0 0.0 0.0 0.0 0.0   
1951-12-16T09:00:00+00:00 0.0 0.0 0.0 0.0 0.0 0.0 0.0 0.0 0.0 0.0 0.0 0.0 0.0 0.0 0.0 0.0 0.0 0.0 0.0 0.0 0.0   
1951-12-16T12:00:00+00:00 0.0 0.0 0.0 0.0 0.0 0.0 0.0 0.0 0.0 0.0 0.0 0.0 0.0 0.0 0.0 0.0 0.0 0.0 0.0 0.0 0.0   
1951-12-16T15:00:00+00:00 0.0 0.0 0.0 0.0 0.0 0.0 0.0 0.0 0.0 0.0 0.0 0.0 0.0 0.0 0.0 0.0 0.0 0.0 0.0 0.0 0.0   
1951-12-16T18:00:00+00:00 0.0 0.0 0.0 0.0 0.0 0.0 0.0 0.0 0.0 0.0 0.0 0.0 0.0 0.0 0.0 0.0 0.0 0.0 0.0 0.0 0.0   
1951-12-16T21:00:00+00:00 0.0 0.0 0.0 0.0 0.0 0.0 0.0 0.0 0.0 0.0 0.0 0.0 0.0 0.0 0.0 0.0 0.0 0.0 0.0 0.0 0.0   
1951-12-17T00:00:00+00:00 0.0 0.0 0.0 0.0 0.0 0.0 0.0 0.0 0.0 0.0 0.0 0.0 0.0 0.0 0.0 0.0 0.0 0.0 0.0 0.0 0.0   
1951-12-17T03:00:00+00:00 0.0 0.0 0.0 0.0 0.0 0.0 0.0 0.0 0.0 0.0 0.0 0.0 0.0 0.0 0.0 0.0 0.0 0.0 0.0 0.0 0.0   
1951-12-17T06:00:00+00:00 0.0 0.0 0.0 0.0 0.0 0.0 0.0 0.0 0.0 0.0 0.0 0.0 0.0 0.0 0.0 0.0 0.0 0.0 0.0 0.0 0.0   
1951-12-17T09:00:00+00:00 0.0 0.0 0.0 0.0 0.0 0.0 0.0 0.0 0.0 0.0 0.0 0.0 0.0 0.0 0.0 0.0 0.0 0.0 0.0 0.0 0.0   
1951-12-17T12:00:00+00:00 0.0 0.0 0.0 0.0 0.0 0.0 0.0 0.0 0.0 0.0 0.0 0.0 0.0 0.0 0.0 0.0 0.0 0.0 0.0 0.0 0.0   
1951-12-17T15:00:00+00:00 0.0 0.0 0.0 0.0 0.0 0.0 0.0 0.0 0.0 0.0 0.0 0.0 0.0 0.0 0.0 0.0 0.0 0.0 0.0 0.0 0.0   
1951-12-17T18:00:00+00:00 0.0 0.0 0.0 0.0 0.0 0.0 0.0 0.0 0.0 0.0 0.0 0.0 0.0 0.0 0.0 0.0 0.0 0.0 0.0 0.0 0.0   
1951-12-17T21:00:00+00:00 0.0 0.0 0.0 0.0 0.0 0.0 0.0 0.0 0.0 0.0 0.0 0.0 0.0 0.0 0.0 0.0 0.0 0.0 0.0 0.0 0.0   
1951-12-18T00:00:00+00:00 0.0 0.0 0.0 0.0 0.0 0.0 0.0 0.0 0.0 0.0 0.0 0.0 0.0 0.0 0.0 0.0 0.0 0.0 0.0 0.0 0.0   
1951-12-18T03:00:00+00:00 0.0 0.0 0.0 0.0 0.0 0.0 0.0 0.0 0.0 0.0 0.0 0.0 0.0 0.0 0.0 0.0 0.0 0.0 0.0 0.0 0.0   
1951-12-18T06:00:00+00:00 0.1 0.0 0.0 0.1 0.0 0.0 0.0 0.0 0.0 0.0 0.0 0.0 0.0 0.0 0.0 0.0 0.0 0.0 0.0 0.0 0.1   
1951-12-18T09:00:00+00:00 0.2 0.0 0.0 0.1 0.0 0.0 0.0 0.0 0.0 0.0 0.0 0.0 0.0 0.0 0.0 0.0 0.0 0.0 0.0 0.0 0.1   
1951-12-18T12:00:00+00:00 0.0 0.0 0.0 0.2 0.0 0.0 0.0 0.0 0.0 0.0 0.0 0.0 0.0 0.0 0.0 0.0 0.0 0.0 0.0 0.0 0.1   
1951-12-18T15:00:00+00:00 0.0 0.0 0.0 0.4 0.0 0.0 0.0 0.0 0.0 0.0 0.0 0.0 0.0 0.0 0.0 0.0 0.0 0.0 0.0 0.0 0.2   
1951-12-18T18:00:00+00:00 0.0 0.0 0.0 0.8 0.0 0.0 0.0 0.0 0.0 0.0 0.0 0.0 0.0 0.0 0.0 0.0 0.0 0.0 0.0 0.0 0.2   
1951-12-18T21:00:00+00:00 0.0 0.0 0.0 0.7 0.0 0.0 0.0 0.0 0.0 0.0 0.0 0.0 0.0 0.0 0.0 0.0 0.0 0.0 0.0 0.0 0.2   
1951-12-19T00:00:00+00:00 0.0 0.0 0.0 0.6 0.0 0.0 0.0 0.0 0.0 0.0 0.0 0.0 0.0 0.0 0.0 0.0 0.0 0.0 0.0 0.0 0.1   
1951-12-19T03:00:00+00:00 0.0 0.0 0.0 0.0 0.0 0.0 0.0 0.0 0.0 0.0 0.0 0.0 0.0 0.0 0.0 0.0 0.0 0.0 0.0 0.0 0.0   
1951-12-19T06:00:00+00:00 0.0 0.0 0.0 0.0 0.0 0.0 0.0 0.0 0.0 0.0 0.0 0.0 0.0 0.0 0.0 0.0 0.0 0.0 0.0 0.0 0.0   
1951-12-19T09:00:00+00:00 0.0 0.0 0.0 0.0 0.0 0.0 0.0 0.0 0.0 0.0 0.0 0.0 0.0 0.0 0.0 0.0 0.0 0.0 0.0 0.0 0.0   
1951-12-19T12:00:00+00:00 0.0 0.0 0.0 0.0 0.0 0.0 0.0 0.0 0.0 0.0 0.0 0.0 0.0 0.0 0.0 0.0 0.0 0.0 0.0 0.0 0.0   
1951-12-19T15:00:00+00:00 0.0 0.0 0.0 0.0 0.0 0.0 0.0 0.0 0.0 0.0 0.0 0.0 0.0 0.0 0.0 0.0 0.0 0.0 0.0 0.0 0.0   
1951-12-19T18:00:00+00:00 0.0 0.0 0.0 0.0 0.0 0.0 0.0 0.0 0.0 0.0 0.0 0.0 0.0 0.0 0.0 0.0 0.0 0.0 0.0 0.0 0.0   
1951-12-19T21:00:00+00:00 0.0 0.0 0.0 0.0 0.0 0.0 0.0 0.0 0.0 0.0 0.0 0.0 0.0 0.0 0.0 0.0 0.0 0.0 0.0 0.0 0.0   
1951-12-20T00:00:00+00:00 0.0 0.0 0.0 0.0 0.0 0.0 0.0 0.0 0.0 0.0 0.0 0.0 0.0 0.0 0.0 0.0 0.0 0.0 0.0 0.0 0.0   
1951-12-20T03:00:00+00:00 0.0 0.0 0.0 0.0 0.0 0.0 0.0 0.0 0.0 0.0 0.0 0.0 0.0 0.0 0.0 0.0 0.0 0.0 0.0 0.0 0.0   
1951-12-20T06:00:00+00:00 0.0 0.0 0.0 0.0 0.0 0.0 0.0 0.0 0.0 0.0 0.0 0.0 0.0 0.0 0.0 0.0 0.0 0.0 0.0 0.0 0.0   
1951-12-20T09:00:00+00:00 0.0 0.0 0.0 0.0 0.0 0.0 0.0 0.0 0.0 0.0 0.0 0.0 0.0 0.0 0.0 0.0 0.0 0.0 0.0 0.0 0.0   
1951-12-20T12:00:00+00:00 0.0 0.0 0.0 0.0 0.0 0.0 0.0 0.0 0.0 0.0 0.0 0.0 0.0 0.0 0.0 0.0 0.0 0.0 0.0 0.0 0.0   
1951-12-20T15:00:00+00:00 0.0 0.0 0.0 0.0 0.0 0.0 0.0 0.0 0.0 0.0 0.0 0.0 0.0 0.0 0.0 0.0 0.0 0.0 0.0 0.0 0.0   
1951-12-20T18:00:00+00:00 0.0 0.0 0.0 0.0 0.0 0.0 0.0 0.0 0.0 0.0 0.0 0.0 0.0 0.0 0.0 0.0 0.0 0.0 0.0 0.0 0.0   
1951-12-20T21:00:00+00:00 0.0 0.0 0.0 0.0 0.0 0.0 0.0 0.0 0.0 0.0 0.0 0.0 0.0 0.0 0.0 0.0 0.0 0.0 0.0 0.0 0.0   
1951-12-21T00:00:00+00:00 0.0 0.0 0.0 0.0 0.0 0.0 0.0 0.0 0.0 0.0 0.0 0.0 0.0 0.0 0.0 0.0 0.0 0.0 0.0 0.0 0.0   
1951-12-21T03:00:00+00:00 0.0 0.0 0.0 0.0 0.0 0.0 0.0 0.0 0.0 0.0 0.0 0.0 0.0 0.0 0.0 0.0 0.0 0.0 0.0 0.0 0.0   
1951-12-21T06:00:00+00:00 0.0 0.0 0.0 0.0 0.0 0.0 0.0 0.0 0.0 0.0 0.0 0.0 0.0 0.0 0.0 0.0 0.0 0.0 0.0 0.0 0.0   
1951-12-21T09:00:00+00:00 0.0 0.0 0.0 0.0 0.0 0.0 0.0 0.0 0.0 0.0 0.0 0.0 0.0 0.0 0.0 0.0 0.0 0.0 0.0 0.0 0.0   
1951-12-21T12:00:00+00:00 0.0 0.0 0.0 0.0 0.0 0.0 0.0 0.0 0.0 0.0 0.0 0.0 0.0 0.0 0.0 0.0 0.0 0.0 0.0 0.0 0.0   
1951-12-21T15:00:00+00:00 0.0 0.0 0.0 0.0 0.0 0.0 0.0 0.0 0.0 0.0 0.0 0.0 0.0 0.0 0.0 0.0 0.0 0.0 0.0 0.0 0.0   
1951-12-21T18:00:00+00:00 0.0 0.0 0.0 0.0 0.0 0.0 0.0 0.0 0.0 0.0 0.0 0.0 0.0 0.0 0.0 0.0 0.0 0.0 0.0 0.0 0.0   
1951-12-21T21:00:00+00:00 0.0 0.0 0.0 0.0 0.0 0.0 0.0 0.0 0.0 0.0 0.0 0.0 0.0 0.0 0.0 0.0 0.0 0.0 0.0 0.0 0.0   
1951-12-22T00:00:00+00:00 0.0 0.0 0.0 0.0 0.0 0.0 0.0 0.0 0.0 0.0 0.0 0.0 0.0 0.0 0.0 0.0 0.0 0.0 0.0 0.0 0.0   
1951-12-22T03:00:00+00:00 0.0 0.0 0.0 0.0 0.0 0.0 0.0 0.0 0.0 0.0 0.0 0.0 0.0 0.0 0.0 0.0 0.0 0.0 0.0 0.0 0.0   
1951-12-22T06:00:00+00:00 0.0 0.0 0.0 0.0 0.0 0.0 0.0 0.0 0.0 0.0 0.0 0.0 0.0 0.0 0.0 0.0 0.0 0.0 0.0 0.0 0.0   
1951-12-22T09:00:00+00:00 0.0 0.0 0.0 0.0 0.0 0.0 0.0 0.0 0.0 0.0 0.0 0.0 0.0 0.0 0.0 0.0 0.0 0.0 0.0 0.0 0.0   
1951-12-22T12:00:00+00:00 0.0 0.0 0.0 0.0 0.0 0.0 0.0 0.0 0.0 0.0 0.0 0.0 0.0 0.0 0.0 0.0 0.0 0.0 0.0 0.0 0.0   
1951-12-22T15:00:00+00:00 0.0 0.0 0.0 0.0 0.0 0.0 0.0 0.0 0.0 0.0 0.0 0.0 0.0 0.0 0.0 0.0 0.0 0.0 0.0 0.0 0.0   
1951-12-22T18:00:00+00:00 0.0 0.0 0.0 0.0 0.0 0.0 0.0 0.0 0.0 0.0 0.0 0.0 0.0 0.0 0.0 0.0 0.0 0.0 0.0 0.0 0.0   
1951-12-22T21:00:00+00:00 0.0 0.0 0.0 0.0 0.0 0.0 0.0 0.0 0.0 0.0 0.0 0.0 0.0 0.0 0.0 0.0 0.0 0.0 0.0 0.0 0.0   
1951-12-23T00:00:00+00:00 0.0 0.0 0.0 0.0 0.0 0.0 0.0 0.0 0.0 0.0 0.0 0.0 0.0 0.0 0.0 0.0 0.0 0.0 0.0 0.0 0.0   
1951-12-23T03:00:00+00:00 0.0 0.0 0.0 0.0 0.0 0.0 0.0 0.0 0.0 0.0 0.0 0.0 0.0 0.0 0.0 0.0 0.0 0.0 0.0 0.0 0.0   
1951-12-23T06:00:00+00:00 0.0 0.0 0.0 0.0 0.0 0.0 0.0 0.0 0.0 0.0 0.0 0.0 0.0 0.0 0.0 0.0 0.0 0.0 0.0 0.0 0.0   
1951-12-23T09:00:00+00:00 0.0 0.0 0.0 0.0 0.0 0.0 0.0 0.0 0.0 0.0 0.0 0.0 0.0 0.0 0.0 0.0 0.0 0.0 0.0 0.0 0.0   
1951-12-23T12:00:00+00:00 0.0 0.0 0.0 0.0 0.0 0.0 0.0 0.0 0.0 0.0 0.0 0.0 0.0 0.0 0.0 0.0 0.0 0.0 0.0 0.0 0.0   
1951-12-23T15:00:00+00:00 0.0 0.0 0.0 0.0 0.0 0.0 0.0 0.0 0.0 0.0 0.0 0.0 0.0 0.0 0.0 0.0 0.0 0.0 0.0 0.0 0.0   
1951-12-23T18:00:00+00:00 0.0 0.0 0.0 0.0 0.0 0.0 0.0 0.0 0.0 0.0 0.0 0.0 0.0 0.0 0.0 0.0 0.0 0.0 0.0 0.0 0.0   
1951-12-23T21:00:00+00:00 0.0 0.0 0.0 0.0 0.0 0.0 0.0 0.0 0.0 0.0 0.0 0.0 0.0 0.0 0.0 0.0 0.0 0.0 0.0 0.0 0.0   
1951-12-24T00:00:00+00:00 0.0 0.0 0.0 0.0 0.0 0.0 0.0 0.0 0.0 0.0 0.0 0.0 0.0 0.0 0.0 0.0 0.0 0.0 0.0 0.0 0.0   
1951-12-24T03:00:00+00:00 0.0 0.0 0.0 0.0 0.0 0.0 0.0 0.0 0.0 0.0 0.0 0.0 0.0 0.0 0.0 0.0 0.0 0.0 0.0 0.0 0.0   
1951-12-24T06:00:00+00:00 0.0 0.0 0.0 0.0 0.0 0.0 0.0 0.0 0.0 0.0 0.0 0.0 0.0 0.0 0.0 0.0 0.0 0.0 0.0 0.0 0.0   
1951-12-24T09:00:00+00:00 0.0 0.0 0.0 0.0 0.0 0.0 0.0 0.0 0.0 0.0 0.0 0.0 0.0 0.0 0.0 0.0 0.0 0.0 0.0 0.0 0.0   
1951-12-24T12:00:00+00:00 0.0 0.0 0.0 0.0 0.0 0.0 0.0 0.0 0.0 0.0 0.0 0.0 0.0 0.0 0.0 0.0 0.0 0.0 0.0 0.0 0.0   
1951-12-24T15:00:00+00:00 0.0 0.0 0.0 0.0 0.0 0.0 0.0 0.0 0.0 0.0 0.0 0.0 0.0 0.0 0.0 0.0 0.0 0.0 0.0 0.0 0.0   
1951-12-24T18:00:00+00:00 0.0 0.0 0.0 0.0 0.0 0.0 0.0 0.0 0.0 0.0 0.0 0.0 0.0 0.0 0.0 0.0 0.0 0.0 0.0 0.0 0.0   
1951-12-24T21:00:00+00:00 0.0 0.0 0.0 0.0 0.0 0.0 0.0 0.0 0.0 0.0 0.0 0.0 0.0 0.0 0.0 0.0 0.0 0.0 0.0 0.0 0.0   
1951-12-25T00:00:00+00:00 0.0 0.0 0.0 0.0 0.0 0.0 0.0 0.0 0.0 0.0 0.0 0.0 0.0 0.0 0.0 0.0 0.0 0.0 0.0 0.0 0.0   
1951-12-25T03:00:00+00:00 0.0 0.0 0.0 0.1 0.0 0.0 0.0 0.0 0.0 0.0 0.0 0.1 0.0 0.2 0.0 0.0 0.0 0.0 0.0 0.0 0.1   
1951-12-25T06:00:00+00:00 0.1 0.0 0.0 0.1 0.0 0.0 0.0 0.1 0.0 0.0 0.0 0.2 0.0 0.2 0.0 0.0 0.0 0.0 0.0 0.0 0.1   
1951-12-25T09:00:00+00:00 0.0 0.0 0.0 0.1 0.0 0.0 0.0 0.0 0.0 0.0 0.0 0.1 0.0 0.0 0.0 0.0 0.0 0.0 0.0 0.0 0.1   
1951-12-25T12:00:00+00:00 0.0 0.0 0.0 0.1 0.0 0.0 0.0 0.0 0.0 0.0 0.0 0.1 0.0 0.0 0.0 0.0 0.0 0.0 0.0 0.0 0.1   
1951-12-25T15:00:00+00:00 0.0 0.0 0.0 0.5 0.0 0.0 0.1 0.0 0.0 0.0 0.0 0.6 0.0 0.4 0.0 0.1 0.0 0.0 0.0 0.0 0.8   
1951-12-25T18:00:00+00:00 0.1 0.0 0.0 0.9 0.0 0.0 0.1 0.2 0.0 0.0 0.0 1.5 0.0 0.9 0.0 0.2 0.0 0.0 0.0 0.0 1.3   
1951-12-25T21:00:00+00:00 0.0 0.0 0.0 0.5 0.0 0.0 0.0 0.0 0.0 0.0 0.0 0.4 0.0 0.3 0.0 0.0 0.0 0.0 0.0 0.0 0.6   
1951-12-26T00:00:00+00:00 0.0 0.0 0.0 0.2 0.0 0.0 0.0 0.0 0.0 0.0 0.0 0.1 0.0 0.2 0.0 0.0 0.0 0.0 0.0 0.0 0.2   
1951-12-26T03:00:00+00:00 0.0 0.0 0.0 0.0 0.0 0.0 0.0 0.0 0.0 0.0 0.0 0.0 0.0 0.0 0.0 0.0 0.0 0.0 0.0 0.0 0.0   
1951-12-26T06:00:00+00:00 0.0 0.0 0.0 0.0 0.0 0.0 0.0 0.0 0.0 0.0 0.0 0.0 0.0 0.0 0.0 0.0 0.0 0.0 0.0 0.0 0.0   
1951-12-26T09:00:00+00:00 0.0 0.0 0.0 0.0 0.0 0.0 0.0 0.0 0.0 0.0 0.0 0.0 0.0 0.0 0.0 0.0 0.0 0.0 0.0 0.0 0.0   
1951-12-26T12:00:00+00:00 0.0 0.0 0.0 0.0 0.0 0.0 0.0 0.0 0.0 0.0 0.0 0.0 0.0 0.0 0.0 0.0 0.0 0.0 0.0 0.0 0.0   
1951-12-26T15:00:00+00:00 0.0 0.0 0.0 0.0 0.0 0.0 0.0 0.0 0.0 0.0 0.0 0.0 0.0 0.0 0.0 0.0 0.0 0.0 0.0 0.0 0.0   
1951-12-26T18:00:00+00:00 0.0 0.0 0.0 0.0 0.0 0.0 0.0 0.0 0.0 0.0 0.0 0.0 0.0 0.0 0.0 0.0 0.0 0.0 0.0 0.0 0.0   
1951-12-26T21:00:00+00:00 0.0 0.0 0.0 0.0 0.0 0.0 0.0 0.0 0.0 0.0 0.0 0.0 0.0 0.0 0.0 0.0 0.0 0.0 0.0 0.0 0.0   
1951-12-27T00:00:00+00:00 0.0 0.0 0.0 0.0 0.0 0.0 0.0 0.0 0.0 0.0 0.0 0.0 0.0 0.0 0.0 0.0 0.0 0.0 0.0 0.0 0.0   
1951-12-27T03:00:00+00:00 0.0 0.0 0.0 0.0 0.0 0.0 0.0 0.0 0.0 0.0 0.0 0.0 0.0 0.0 0.0 0.0 0.0 0.0 0.0 0.0 0.0   
1951-12-27T06:00:00+00:00 0.0 0.0 0.0 0.0 0.0 0.0 0.0 0.0 0.0 0.0 0.0 0.0 0.0 0.0 0.0 0.0 0.0 0.0 0.0 0.0 0.0   
1951-12-27T09:00:00+00:00 0.0 0.0 0.0 0.0 0.0 0.0 0.0 0.0 0.0 0.0 0.0 0.0 0.0 0.0 0.0 0.0 0.0 0.0 0.0 0.0 0.0   
1951-12-27T12:00:00+00:00 0.0 0.0 0.0 0.0 0.0 0.0 0.0 0.0 0.0 0.0 0.0 0.0 0.0 0.0 0.0 0.0 0.0 0.0 0.0 0.0 0.0   
1951-12-27T15:00:00+00:00 0.0 0.0 0.0 0.0 0.0 0.0 0.0 0.0 0.0 0.0 0.0 0.0 0.0 0.0 0.0 0.0 0.0 0.0 0.0 0.0 0.0   
1951-12-27T18:00:00+00:00 0.0 0.0 0.0 0.0 0.0 0.0 0.0 0.0 0.0 0.0 0.0 0.0 0.0 0.0 0.0 0.0 0.0 0.0 0.0 0.0 0.0   
1951-12-27T21:00:00+00:00 0.0 0.0 0.0 0.0 0.0 0.0 0.0 0.0 0.0 0.0 0.0 0.1 0.0 0.0 0.0 0.0 0.0 0.0 0.0 0.0 0.2   
1951-12-28T00:00:00+00:00 0.0 0.0 0.0 0.0 0.0 0.0 0.0 0.0 0.0 0.0 0.0 0.2 0.0 0.0 0.0 0.0 0.0 0.0 0.0 0.0 0.2   
1951-12-28T03:00:00+00:00 0.0 0.0 0.0 0.0 0.0 0.0 0.0 0.0 0.0 0.0 0.0 0.0 0.0 0.0 0.0 0.0 0.0 0.0 0.0 0.0 0.0   
1951-12-28T06:00:00+00:00 0.0 0.0 0.0 0.0 0.0 0.0 0.0 0.0 0.0 0.0 0.0 0.0 0.0 0.0 0.0 0.0 0.0 0.0 0.0 0.0 0.0   
1951-12-28T09:00:00+00:00 0.0 0.0 0.0 0.0 0.0 0.0 0.0 0.0 0.0 0.0 0.0 0.0 0.0 0.0 0.0 0.0 0.0 0.0 0.0 0.0 0.0   
1951-12-28T12:00:00+00:00 0.0 0.0 0.0 0.0 0.0 0.0 0.0 0.0 0.0 0.0 0.0 0.0 0.0 0.0 0.0 0.0 0.0 0.0 0.0 0.0 0.0   
1951-12-28T15:00:00+00:00 0.0 0.0 0.0 0.0 0.0 0.0 0.0 0.0 0.0 0.0 0.0 0.0 0.0 0.0 0.0 0.0 0.0 0.0 0.0 0.0 0.0   
1951-12-28T18:00:00+00:00 0.0 0.0 0.0 0.0 0.0 0.0 0.0 0.0 0.0 0.0 0.0 0.0 0.0 0.0 0.0 0.0 0.0 0.0 0.0 0.0 0.0   
1951-12-28T21:00:00+00:00 0.0 0.0 0.0 0.0 0.0 0.0 0.0 0.0 0.0 0.0 0.0 0.0 0.0 0.0 0.0 0.0 0.0 0.0 0.0 0.0 0.0   
1951-12-29T00:00:00+00:00 0.0 0.0 0.0 0.0 0.0 0.0 0.0 0.0 0.0 0.0 0.0 0.0 0.0 0.0 0.0 0.0 0.0 0.0 0.0 0.0 0.0   
1951-12-29T03:00:00+00:00 0.0 0.0 0.0 0.0 0.0 0.0 0.0 0.0 0.0 0.0 0.0 0.0 0.0 0.0 0.0 0.0 0.0 0.0 0.0 0.0 0.0   
1951-12-29T06:00:00+00:00 0.0 0.0 0.0 0.0 0.0 0.0 0.0 0.0 0.0 0.0 0.0 0.0 0.0 0.0 0.0 0.0 0.0 0.0 0.0 0.0 0.0   
1951-12-29T09:00:00+00:00 0.0 0.0 0.0 0.0 0.0 0.0 0.0 0.0 0.0 0.0 0.0 0.0 0.0 0.0 0.0 0.0 0.0 0.0 0.0 0.0 0.0   
1951-12-29T12:00:00+00:00 0.0 0.0 0.0 0.0 0.0 0.0 0.0 0.0 0.0 0.0 0.0 0.0 0.0 0.0 0.0 0.0 0.0 0.0 0.0 0.0 0.0   
1951-12-29T15:00:00+00:00 0.0 0.0 0.0 0.0 0.0 0.0 0.0 0.0 0.0 0.0 0.0 0.0 0.0 0.0 0.0 0.0 0.0 0.0 0.0 0.0 0.0   
1951-12-29T18:00:00+00:00 0.0 0.0 0.0 0.0 0.0 0.0 0.0 0.0 0.0 0.0 0.0 0.0 0.0 0.0 0.0 0.0 0.0 0.0 0.0 0.0 0.0   
1951-12-29T21:00:00+00:00 0.0 0.0 0.0 0.0 0.0 0.0 0.0 0.0 0.0 0.0 0.0 0.0 0.0 0.0 0.0 0.0 0.0 0.0 0.0 0.0 0.0   
1951-12-30T00:00:00+00:00 0.0 0.0 0.0 0.0 0.0 0.0 0.0 0.0 0.0 0.0 0.0 0.0 0.0 0.0 0.0 0.0 0.0 0.0 0.0 0.0 0.0   
1951-12-30T03:00:00+00:00 0.0 0.0 0.0 0.1 0.0 0.0 0.0 0.0 0.0 0.0 0.0 0.1 0.0 0.1 0.0 0.0 0.0 0.0 0.0 0.0 0.1   
1951-12-30T06:00:00+00:00 0.0 0.0 0.0 0.1 0.0 0.0 0.0 0.0 0.0 0.0 0.0 0.1 0.0 0.0 0.0 0.0 0.0 0.0 0.0 0.0 0.1   
1951-12-30T09:00:00+00:00 0.0 0.0 0.0 0.0 0.0 0.0 0.0 0.0 0.0 0.0 0.0 0.0 0.0 0.0 0.0 0.0 0.0 0.0 0.0 0.0 0.0   
1951-12-30T12:00:00+00:00 0.1 0.0 0.0 0.0 0.0 0.0 0.0 0.0 0.0 0.0 0.0 0.1 0.0 0.1 0.0 0.0 0.0 0.0 0.0 0.0 0.1   
1951-12-30T15:00:00+00:00 0.4 0.0 0.0 0.2 0.2 0.0 0.0 0.2 0.0 0.0 0.0 0.4 0.1 0.4 0.0 0.1 0.0 0.0 0.0 0.0 0.8   
1951-12-30T18:00:00+00:00 0.4 0.0 0.0 0.3 0.2 0.0 0.0 0.2 0.0 0.0 0.0 0.4 0.1 0.4 0.0 0.1 0.0 0.0 0.0 0.0 1.0   
1951-12-30T21:00:00+00:00 0.1 0.0 0.0 0.2 0.1 0.0 0.0 0.1 0.0 0.0 0.0 0.3 0.0 0.1 0.0 0.0 0.0 0.0 0.0 0.0 0.7   
1951-12-31T00:00:00+00:00 0.0 0.0 0.0 0.1 0.0 0.0 0.0 0.0 0.0 0.0 0.0 0.1 0.0 0.0 0.0 0.0 0.0 0.0 0.0 0.0 0.2   
1951-12-31T03:00:00+00:00 0.0 0.0 0.0 0.0 0.0 0.0 0.0 0.0 0.0 0.0 0.0 0.0 0.0 0.0 0.0 0.0 0.0 0.0 0.0 0.0 0.0   
1951-12-31T06:00:00+00:00 0.0 0.0 0.0 0.0 0.0 0.0 0.0 0.0 0.0 0.0 0.0 0.0 0.0 0.0 0.0 0.0 0.0 0.0 0.0 0.0 0.0   
1951-12-31T09:00:00+00:00 0.1 0.1 0.0 0.1 0.0 0.1 0.0 0.3 0.1 0.1 0.1 0.1 0.0 0.0 0.1 0.1 0.0 0.0 0.1 0.1 0.0   
1951-12-31T12:00:00+00:00 0.3 0.2 0.0 0.2 0.1 0.1 0.0 0.5 0.3 0.1 0.2 0.3 0.0 0.0 0.1 0.3 0.0 0.0 0.1 0.2 0.1   
1951-12-31T15:00:00+00:00 0.1 0.1 0.0 0.2 0.0 0.1 0.0 0.2 0.2 0.1 0.1 0.3 0.0 0.0 0.0 0.2 0.0 0.0 0.0 0.1 0.2   
1951-12-31T18:00:00+00:00 0.3 0.2 0.0 0.3 0.1 0.2 0.1 0.3 0.2 0.1 0.1 0.3 0.0 0.0 0.1 0.2 0.0 0.0 0.1 0.2 0.4   
1951-12-31T21:00:00+00:00 0.8 0.5 0.0 0.7 0.2 0.5 0.1 1.2 0.7 0.4 0.4 0.8 0.1 0.0 0.4 0.7 0.1 0.0 0.2 0.6 0.8   
1952-01-01T00:00:00+00:00 0.8 0.5 0.0 0.8 0.2 0.5 0.1 1.7 0.9 0.5 0.6 1.1 0.1 0.0 0.5 0.9 0.1 0.0 0.3 0.7 0.8   
1952-01-01T03:00:00+00:00 0.9 0.8 0.0 1.1 0.4 0.6 0.2 3.2 1.1 0.9 1.1 1.5 0.2 0.0 1.2 1.5 0.5 0.2 1.0 1.3 0.6   
1952-01-01T06:00:00+00:00 0.8 0.7 0.0 0.8 0.3 0.5 0.2 2.5 0.8 0.7 0.8 1.1 0.2 0.0 0.9 1.1 0.4 0.2 0.8 1.1 0.5   
1952-01-01T09:00:00+00:00 0.8 0.7 0.0 0.7 0.3 0.5 0.2 1.9 0.6 0.5 0.6 0.8 0.2 0.0 0.7 0.8 0.3 0.1 0.6 0.9 0.4   
1952-01-01T12:00:00+00:00 0.4 0.4 0.0 0.3 0.2 0.3 0.1 1.0 0.3 0.3 0.3 0.4 0.1 0.0 0.3 0.4 0.2 0.1 0.3 0.5 0.2   
1952-01-01T15:00:00+00:00 0.1 0.1 0.0 0.1 0.0 0.0 0.0 0.2 0.1 0.0 0.1 0.1 0.0 0.0 0.1 0.1 0.0 0.0 0.1 0.1 0.0   
1952-01-01T18:00:00+00:00 0.0 0.0 0.0 0.0 0.0 0.0 0.0 0.0 0.0 0.0 0.0 0.0 0.0 0.0 0.0 0.0 0.0 0.0 0.0 0.0 0.0   
1952-01-01T21:00:00+00:00 0.0 0.0 0.0 0.0 0.0 0.0 0.0 0.0 0.0 0.0 0.0 0.0 0.0 0.0 0.0 0.0 0.0 0.0 0.0 0.0 0.0   
1952-01-02T00:00:00+00:00 0.0 0.0 0.0 0.0 0.0 0.0 0.0 0.0 0.0 0.0 0.0 0.0 0.0 0.0 0.0 0.0 0.0 0.0 0.0 0.0 0.0   
1952-01-02T03:00:00+00:00 0.0 0.0 0.0 0.0 0.0 0.0 0.0 0.0 0.0 0.0 0.0 0.0 0.0 0.0 0.0 0.0 0.0 0.0 0.0 0.0 0.0   
1952-01-02T06:00:00+00:00 0.0 0.0 0.0 0.0 0.0 0.0 0.0 0.0 0.0 0.0 0.0 0.0 0.0 0.0 0.0 0.0 0.0 0.0 0.0 0.0 0.0   
1952-01-02T09:00:00+00:00 0.0 0.0 0.0 0.0 0.0 0.0 0.0 0.0 0.0 0.0 0.0 0.0 0.0 0.0 0.0 0.0 0.0 0.0 0.0 0.0 0.0   
1952-01-02T12:00:00+00:00 0.0 0.0 0.0 0.0 0.0 0.0 0.0 0.0 0.0 0.0 0.0 0.0 0.0 0.0 0.0 0.0 0.0 0.0 0.0 0.0 0.0   
1952-01-02T15:00:00+00:00 0.0 0.0 0.0 0.0 0.0 0.0 0.0 0.0 0.0 0.0 0.0 0.0 0.0 0.0 0.0 0.0 0.0 0.0 0.0 0.0 0.0   
1952-01-02T18:00:00+00:00 0.0 0.0 0.0 0.0 0.0 0.0 0.0 0.0 0.0 0.0 0.0 0.0 0.0 0.0 0.0 0.0 0.0 0.0 0.0 0.0 0.0   
1952-01-02T21:00:00+00:00 0.0 0.0 0.0 0.0 0.0 0.0 0.0 0.0 0.0 0.0 0.0 0.0 0.0 0.0 0.0 0.0 0.0 0.0 0.0 0.0 0.0   
1952-01-03T00:00:00+00:00 0.0 0.0 0.0 0.0 0.0 0.0 0.0 0.0 0.0 0.0 0.0 0.0 0.0 0.0 0.0 0.0 0.0 0.0 0.0 0.0 0.0   
1952-01-03T03:00:00+00:00 0.0 0.0 0.0 0.1 0.0 0.0 0.0 0.1 0.1 0.0 0.1 0.1 0.0 0.0 0.0 0.1 0.0 0.0 0.0 0.0 0.0   
1952-01-03T06:00:00+00:00 0.2 0.3 0.2 0.3 0.2 0.3 0.1 0.6 0.4 0.3 0.4 0.4 0.1 0.2 0.4 0.6 0.2 0.1 0.3 0.4 0.3   
1952-01-03T09:00:00+00:00 2.2 2.4 2.3 1.1 1.7 2.4 0.8 4.2 1.8 1.8 2.0 1.5 1.0 1.6 2.9 2.7 2.0 1.1 1.8 3.2 1.7   
1952-01-03T12:00:00+00:00 3.4 3.6 3.6 1.5 2.6 3.6 1.2 6.1 2.6 2.7 2.9 2.1 1.5 2.6 4.3 3.9 2.8 1.6 2.6 4.7 2.3   
1952-01-03T15:00:00+00:00 4.1 4.4 4.9 1.6 2.9 3.9 1.3 6.7 2.8 3.0 3.1 2.2 1.7 3.7 4.7 4.1 3.5 2.0 2.9 5.5 2.4   
1952-01-03T18:00:00+00:00 1.4 1.5 1.2 0.9 1.0 1.7 0.6 3.1 1.5 1.3 1.6 1.2 0.6 0.8 2.2 2.2 1.5 0.8 1.4 2.3 1.4   
1952-01-03T21:00:00+00:00 0.0 0.0 0.0 0.2 0.0 0.1 0.0 0.1 0.2 0.1 0.1 0.2 0.0 0.0 0.1 0.2 0.1 0.0 0.1 0.1 0.3   
1952-01-04T00:00:00+00:00 0.0 0.0 0.0 0.1 0.0 0.0 0.0 0.0 0.0 0.0 0.0 0.0 0.0 0.0 0.0 0.0 0.0 0.0 0.0 0.0 0.1   
1952-01-04T03:00:00+00:00 0.0 0.0 0.0 0.0 0.0 0.0 0.0 0.0 0.0 0.0 0.0 0.0 0.0 0.0 0.0 0.0 0.0 0.0 0.0 0.0 0.0   
1952-01-04T06:00:00+00:00 0.0 0.0 0.0 0.0 0.0 0.0 0.0 0.0 0.0 0.0 0.0 0.0 0.0 0.0 0.0 0.0 0.0 0.0 0.0 0.0 0.0   
1952-01-04T09:00:00+00:00 0.0 0.0 0.0 0.0 0.0 0.0 0.0 0.0 0.0 0.0 0.0 0.0 0.0 0.0 0.0 0.0 0.0 0.0 0.0 0.0 0.0   
1952-01-04T12:00:00+00:00 0.0 0.0 0.0 0.0 0.0 0.0 0.0 0.0 0.0 0.0 0.0 0.0 0.0 0.0 0.0 0.0 0.0 0.0 0.0 0.0 0.0   
1952-01-04T15:00:00+00:00 0.0 0.0 0.0 0.0 0.0 0.0 0.0 0.0 0.0 0.0 0.0 0.0 0.0 0.0 0.0 0.0 0.0 0.0 0.0 0.0 0.0   
1952-01-04T18:00:00+00:00 0.3 0.4 0.4 0.2 0.3 0.3 0.1 0.3 0.1 0.2 0.1 0.2 0.2 1.0 0.1 0.2 0.2 0.1 0.1 0.2 0.6   
1952-01-04T21:00:00+00:00 4.6 4.8 5.2 2.0 3.5 3.9 1.5 6.3 2.1 2.7 2.3 2.6 1.9 5.6 3.0 2.8 3.8 2.1 2.9 3.8 4.3   
1952-01-05T00:00:00+00:00 6.1 6.3 6.5 3.2 4.4 5.4 2.0 10.4  3.7 4.5 4.1 4.9 2.4 6.1 4.9 4.9 5.9 3.3 4.8 5.6 5.6   
1952-01-05T03:00:00+00:00 2.6 3.0 0.6 5.0 1.8 2.7 1.5 5.8 2.9 2.6 2.8 4.3 1.4 0.9 2.8 3.8 1.4 0.6 3.0 2.9 4.0   
1952-01-05T06:00:00+00:00 1.2 1.4 0.2 2.3 1.0 1.3 0.7 2.2 1.2 1.0 1.1 1.7 0.8 0.4 1.0 1.5 0.4 0.2 1.1 1.2 1.8   
1952-01-05T09:00:00+00:00 1.3 1.5 0.4 1.6 1.0 1.1 0.6 1.8 0.8 0.8 0.8 1.3 0.7 0.5 0.9 1.1 0.5 0.2 1.0 1.1 1.3   
1952-01-05T12:00:00+00:00 0.5 0.6 0.1 0.7 0.4 0.5 0.2 0.8 0.4 0.4 0.4 0.6 0.3 0.2 0.4 0.5 0.2 0.1 0.4 0.5 0.5   
1952-01-05T15:00:00+00:00 0.0 0.0 0.0 0.1 0.0 0.0 0.0 0.0 0.1 0.0 0.0 0.2 0.0 0.0 0.0 0.1 0.0 0.0 0.0 0.0 0.1   
1952-01-05T18:00:00+00:00 0.0 0.0 0.0 0.0 0.0 0.0 0.0 0.0 0.0 0.0 0.0 0.0 0.0 0.0 0.0 0.0 0.0 0.0 0.0 0.0 0.0   
1952-01-05T21:00:00+00:00 0.0 0.0 0.0 0.0 0.0 0.0 0.0 0.0 0.0 0.0 0.0 0.0 0.0 0.0 0.0 0.0 0.0 0.0 0.0 0.0 0.0   
1952-01-06T00:00:00+00:00 0.0 0.0 0.0 0.0 0.0 0.0 0.0 0.0 0.0 0.0 0.0 0.0 0.0 0.0 0.0 0.0 0.0 0.0 0.0 0.0 0.0   
1952-01-06T03:00:00+00:00 0.0 0.0 0.0 0.0 0.0 0.0 0.0 0.0 0.0 0.0 0.0 0.0 0.0 0.0 0.0 0.0 0.0 0.0 0.0 0.0 0.0   
1952-01-06T06:00:00+00:00 0.0 0.0 0.0 0.0 0.0 0.0 0.0 0.0 0.0 0.0 0.0 0.0 0.0 0.0 0.0 0.0 0.0 0.0 0.0 0.0 0.0   
1952-01-06T09:00:00+00:00 0.0 0.0 0.0 0.0 0.1 0.1 0.0 0.0 0.0 0.0 0.0 0.0 0.1 0.1 0.0 0.0 0.0 0.0 0.0 0.0 0.3   
1952-01-06T12:00:00+00:00 0.2 0.2 0.1 0.1 0.3 0.2 0.1 0.1 0.1 0.1 0.0 0.1 0.2 0.3 0.0 0.1 0.0 0.0 0.0 0.0 1.3   
1952-01-06T15:00:00+00:00 0.5 0.6 0.1 0.4 0.6 0.5 0.3 0.3 0.2 0.2 0.1 0.4 0.4 0.4 0.1 0.2 0.0 0.0 0.1 0.2 2.3   
1952-01-06T18:00:00+00:00 0.8 1.0 0.2 0.5 1.0 0.9 0.5 0.6 0.3 0.3 0.2 0.5 0.7 0.8 0.2 0.4 0.1 0.0 0.2 0.4 3.5   
1952-01-06T21:00:00+00:00 1.9 2.2 0.4 1.5 1.9 2.0 1.0 2.1 0.8 1.0 0.6 1.7 1.3 1.3 0.7 1.1 0.3 0.0 0.6 1.5 7.1   
1952-01-07T00:00:00+00:00 2.1 2.4 0.5 2.2 2.0 2.6 1.3 2.5 1.2 1.4 0.7 2.5 1.3 1.2 0.8 1.6 0.4 0.0 0.8 1.8 9.6   
1952-01-07T03:00:00+00:00 1.6 2.0 1.2 4.6 1.5 3.2 1.3 3.1 2.5 2.2 1.2 2.7 1.0 0.9 1.8 4.6 1.2 0.6 1.3 2.5 8.5   
1952-01-07T06:00:00+00:00 0.9 1.2 0.6 2.6 0.9 1.9 0.8 2.0 1.6 1.4 0.7 1.5 0.6 0.5 1.2 2.9 0.6 0.3 0.9 1.5 4.7   
1952-01-07T09:00:00+00:00 1.5 1.9 1.8 1.4 1.1 1.4 0.6 2.9 1.1 1.2 0.9 0.9 0.7 1.2 1.7 2.1 1.5 0.8 1.2 2.4 2.2   
1952-01-07T12:00:00+00:00 1.8 2.3 2.6 1.5 1.4 1.6 0.6 3.0 1.1 1.2 1.0 0.9 0.9 2.3 1.7 2.1 1.9 1.0 1.3 2.8 2.7   
1952-01-07T15:00:00+00:00 2.2 2.7 3.2 1.7 1.7 1.8 0.7 3.6 1.3 1.4 1.1 1.2 1.1 3.0 2.1 2.4 2.4 1.2 1.6 3.3 2.9   
1952-01-07T18:00:00+00:00 0.9 1.1 1.1 1.0 0.7 0.8 0.3 1.8 0.7 0.7 0.6 0.8 0.5 1.1 1.0 1.3 1.0 0.5 0.8 1.4 1.4   
1952-01-07T21:00:00+00:00 0.5 0.6 0.6 0.7 0.5 0.6 0.2 0.7 0.4 0.3 0.2 0.5 0.3 1.1 0.4 0.7 0.3 0.2 0.3 0.6 1.4   
1952-01-08T00:00:00+00:00 1.7 2.2 2.1 2.4 1.8 2.1 0.8 2.7 1.3 1.3 0.9 1.2 1.2 2.9 1.5 2.3 1.3 0.6 1.1 2.4 4.5   
1952-01-08T03:00:00+00:00 0.6 0.2 0.0 0.4 0.0 0.0 0.0 1.7 0.0 0.0 0.3 1.0 0.2 0.0 0.2 0.5 0.0 0.0 0.4 0.6 0.2   
1952-01-08T06:00:00+00:00 0.3 0.1 0.0 0.1 0.0 0.0 0.0 0.7 0.0 0.0 0.1 0.3 0.1 0.0 0.1 0.2 0.0 0.0 0.1 0.3 0.0   
1952-01-08T09:00:00+00:00 0.2 0.1 0.0 0.1 0.0 0.0 0.0 0.4 0.0 0.0 0.1 0.1 0.0 0.0 0.0 0.1 0.0 0.0 0.1 0.2 0.0   
1952-01-08T12:00:00+00:00 0.1 0.0 0.0 0.0 0.0 0.0 0.0 0.1 0.0 0.0 0.0 0.0 0.0 0.0 0.0 0.0 0.0 0.0 0.0 0.0 0.0   
1952-01-08T15:00:00+00:00 0.1 0.0 0.0 0.0 0.0 0.0 0.0 0.1 0.0 0.0 0.0 0.0 0.0 0.0 0.0 0.0 0.0 0.0 0.0 0.1 0.0   
1952-01-08T18:00:00+00:00 0.0 0.0 0.0 0.0 0.0 0.0 0.0 0.0 0.0 0.0 0.0 0.0 0.0 0.0 0.0 0.0 0.0 0.0 0.0 0.0 0.0   
1952-01-08T21:00:00+00:00 0.0 0.0 0.0 0.0 0.0 0.0 0.0 0.0 0.0 0.0 0.0 0.0 0.0 0.0 0.0 0.0 0.0 0.0 0.0 0.0 0.0   
1952-01-09T00:00:00+00:00 0.0 0.0 0.0 0.0 0.0 0.0 0.0 0.0 0.0 0.0 0.0 0.0 0.0 0.0 0.0 0.0 0.0 0.0 0.0 0.0 0.0   
1952-01-09T03:00:00+00:00 0.0 0.0 0.0 0.0 0.0 0.0 0.0 0.0 0.0 0.0 0.0 0.0 0.0 0.0 0.0 0.0 0.0 0.0 0.0 0.0 0.0   
1952-01-09T06:00:00+00:00 0.0 0.0 0.0 0.0 0.0 0.0 0.0 0.0 0.0 0.0 0.0 0.0 0.0 0.0 0.0 0.0 0.0 0.0 0.0 0.0 0.0   
1952-01-09T09:00:00+00:00 0.0 0.0 0.0 0.0 0.0 0.0 0.0 0.0 0.0 0.0 0.0 0.0 0.0 0.0 0.0 0.0 0.0 0.0 0.0 0.0 0.0   
1952-01-09T12:00:00+00:00 0.0 0.0 0.0 0.0 0.0 0.0 0.0 0.0 0.0 0.0 0.0 0.0 0.0 0.0 0.0 0.0 0.0 0.0 0.0 0.0 0.0   
1952-01-09T15:00:00+00:00 0.0 0.0 0.0 0.0 0.0 0.0 0.0 0.2 0.1 0.1 0.1 0.2 0.0 0.0 0.1 0.1 0.0 0.0 0.1 0.0 0.0   
1952-01-09T18:00:00+00:00 0.2 0.3 0.2 0.1 0.2 0.2 0.0 1.0 0.4 0.4 0.5 0.9 0.1 0.1 0.4 0.6 0.2 0.0 0.5 0.2 0.0   
1952-01-09T21:00:00+00:00 1.8 2.1 2.1 0.4 1.1 0.8 0.2 2.9 0.8 1.0 1.1 1.3 0.8 0.7 1.2 1.1 1.0 0.3 1.3 1.6 0.1   
1952-01-10T00:00:00+00:00 4.7 5.7 6.8 0.7 2.7 1.7 0.5 6.5 1.2 1.9 2.2 2.1 2.0 2.4 2.7 1.8 3.2 0.9 3.0 4.5 0.2   
1952-01-10T03:00:00+00:00 4.9 5.8 8.2 1.9 3.2 2.1 0.9 7.2 1.4 1.7 2.2 3.1 2.3 2.5 2.7 2.1 5.9 1.8 4.0 5.8 0.9   
1952-01-10T06:00:00+00:00 2.5 2.9 3.6 1.0 1.7 1.1 0.5 4.5 0.9 1.0 1.4 1.9 1.3 1.1 1.7 1.3 3.3 1.0 2.5 3.2 0.5   
1952-01-10T09:00:00+00:00 0.2 0.2 0.2 0.2 0.2 0.1 0.1 0.7 0.1 0.1 0.3 0.3 0.1 0.1 0.3 0.2 0.4 0.1 0.4 0.4 0.1   
1952-01-10T12:00:00+00:00 0.0 0.0 0.0 0.1 0.0 0.0 0.0 0.2 0.1 0.1 0.1 0.3 0.0 0.0 0.1 0.1 0.1 0.0 0.1 0.1 0.0   
1952-01-10T15:00:00+00:00 0.0 0.0 0.0 0.2 0.0 0.1 0.0 0.4 0.2 0.1 0.2 0.6 0.0 0.0 0.1 0.3 0.1 0.0 0.2 0.1 0.0   
1952-01-10T18:00:00+00:00 0.1 0.2 0.1 0.3 0.1 0.1 0.1 0.4 0.2 0.1 0.2 0.6 0.1 0.0 0.2 0.3 0.2 0.1 0.2 0.2 0.1   
1952-01-10T21:00:00+00:00 0.1 0.1 0.0 0.1 0.1 0.1 0.0 0.2 0.1 0.0 0.1 0.2 0.1 0.0 0.1 0.1 0.1 0.0 0.1 0.1 0.0   
1952-01-11T00:00:00+00:00 0.0 0.0 0.0 0.0 0.0 0.0 0.0 0.0 0.0 0.0 0.0 0.1 0.0 0.0 0.0 0.0 0.0 0.0 0.0 0.0 0.0   
1952-01-11T03:00:00+00:00 0.0 0.0 0.0 0.0 0.0 0.0 0.0 0.0 0.0 0.0 0.0 0.0 0.0 0.0 0.0 0.0 0.0 0.0 0.0 0.0 0.0   
1952-01-11T06:00:00+00:00 0.0 0.0 0.0 0.0 0.0 0.0 0.0 0.0 0.0 0.0 0.0 0.1 0.0 0.0 0.0 0.0 0.0 0.0 0.0 0.0 0.0   
1952-01-11T09:00:00+00:00 0.0 0.0 0.0 0.0 0.0 0.0 0.0 0.0 0.0 0.0 0.0 0.1 0.0 0.0 0.0 0.0 0.0 0.0 0.0 0.0 0.0   
1952-01-11T12:00:00+00:00 0.0 0.0 0.0 0.0 0.0 0.0 0.0 0.0 0.0 0.0 0.0 0.0 0.0 0.0 0.0 0.0 0.0 0.0 0.0 0.0 0.0   
1952-01-11T15:00:00+00:00 0.0 0.0 0.0 0.0 0.0 0.0 0.0 0.0 0.0 0.0 0.0 0.0 0.0 0.0 0.0 0.0 0.0 0.0 0.0 0.0 0.0   
1952-01-11T18:00:00+00:00 0.0 0.0 0.0 0.0 0.0 0.0 0.0 0.0 0.0 0.0 0.0 0.0 0.0 0.0 0.0 0.0 0.0 0.0 0.0 0.0 0.0   
1952-01-11T21:00:00+00:00 0.0 0.0 0.0 0.0 0.0 0.0 0.0 0.0 0.0 0.0 0.0 0.0 0.0 0.0 0.0 0.0 0.0 0.0 0.0 0.0 0.0   
1952-01-12T00:00:00+00:00 0.0 0.0 0.0 0.0 0.0 0.0 0.0 0.0 0.0 0.0 0.0 0.0 0.0 0.0 0.0 0.0 0.0 0.0 0.0 0.0 0.0   
1952-01-12T03:00:00+00:00 0.0 0.0 0.0 0.0 0.0 0.0 0.0 0.0 0.0 0.0 0.0 0.0 0.0 0.0 0.0 0.0 0.0 0.0 0.0 0.0 0.0   
1952-01-12T06:00:00+00:00 0.0 0.0 0.0 0.0 0.0 0.0 0.0 0.0 0.0 0.0 0.0 0.0 0.0 0.0 0.0 0.0 0.0 0.0 0.0 0.0 0.0   
1952-01-12T09:00:00+00:00 0.0 0.0 0.0 0.0 0.0 0.0 0.0 0.0 0.0 0.0 0.0 0.0 0.0 0.0 0.0 0.0 0.0 0.0 0.0 0.0 0.0   
1952-01-12T12:00:00+00:00 0.0 0.0 0.0 0.0 0.0 0.0 0.0 0.0 0.0 0.0 0.0 0.0 0.0 0.0 0.0 0.0 0.0 0.0 0.0 0.0 0.0   
1952-01-12T15:00:00+00:00 0.0 0.0 0.0 0.0 0.0 0.0 0.0 0.0 0.0 0.0 0.0 0.0 0.0 0.0 0.0 0.0 0.0 0.0 0.0 0.0 0.0   
1952-01-12T18:00:00+00:00 0.0 0.0 0.0 0.0 0.0 0.0 0.0 0.0 0.0 0.0 0.0 0.0 0.0 0.0 0.0 0.0 0.0 0.0 0.0 0.0 0.0   
1952-01-12T21:00:00+00:00 0.0 0.0 0.0 0.0 0.0 0.0 0.0 0.0 0.0 0.0 0.0 0.0 0.0 0.0 0.0 0.0 0.0 0.0 0.0 0.0 0.0   
1952-01-13T00:00:00+00:00 0.0 0.0 0.0 0.0 0.0 0.0 0.0 0.0 0.0 0.0 0.0 0.0 0.0 0.0 0.0 0.0 0.0 0.0 0.0 0.0 0.0   
1952-01-13T03:00:00+00:00 0.0 0.0 0.0 0.0 0.0 0.0 0.0 0.0 0.0 0.0 0.0 0.0 0.0 0.0 0.0 0.0 0.0 0.0 0.0 0.0 0.0   
1952-01-13T06:00:00+00:00 0.0 0.0 0.0 0.0 0.0 0.0 0.0 0.0 0.0 0.0 0.0 0.0 0.0 0.0 0.0 0.0 0.0 0.0 0.0 0.0 0.0   
1952-01-13T09:00:00+00:00 0.0 0.0 0.0 0.0 0.0 0.0 0.0 0.0 0.0 0.0 0.0 0.0 0.0 0.0 0.0 0.0 0.0 0.0 0.0 0.0 0.0   
1952-01-13T12:00:00+00:00 0.0 0.0 0.0 0.0 0.0 0.0 0.0 0.0 0.0 0.0 0.0 0.0 0.0 0.0 0.0 0.0 0.0 0.0 0.0 0.0 0.0   
1952-01-13T15:00:00+00:00 0.0 0.0 0.0 0.0 0.0 0.0 0.0 0.0 0.0 0.0 0.0 0.0 0.0 0.0 0.0 0.0 0.0 0.0 0.0 0.0 0.0   
1952-01-13T18:00:00+00:00 0.0 0.0 0.0 0.0 0.0 0.0 0.0 0.0 0.0 0.0 0.0 0.0 0.0 0.0 0.0 0.0 0.0 0.0 0.0 0.0 0.0   
1952-01-13T21:00:00+00:00 0.0 0.0 0.0 0.0 0.0 0.0 0.0 0.0 0.0 0.0 0.0 0.0 0.0 0.0 0.0 0.0 0.0 0.0 0.0 0.0 0.0   
1952-01-14T00:00:00+00:00 0.0 0.0 0.0 0.0 0.0 0.0 0.0 0.0 0.0 0.0 0.0 0.0 0.0 0.0 0.0 0.0 0.0 0.0 0.0 0.0 0.0   
1952-01-14T03:00:00+00:00 0.0 0.0 0.0 0.0 0.0 0.0 0.0 0.0 0.0 0.0 0.0 0.0 0.0 0.0 0.0 0.0 0.0 0.0 0.0 0.0 0.0   
1952-01-14T06:00:00+00:00 0.0 0.0 0.0 0.0 0.0 0.0 0.0 0.0 0.0 0.0 0.0 0.0 0.0 0.0 0.0 0.0 0.0 0.0 0.0 0.0 0.0   
1952-01-14T09:00:00+00:00 0.0 0.0 0.0 0.0 0.0 0.0 0.0 0.0 0.0 0.0 0.0 0.0 0.0 0.0 0.0 0.0 0.0 0.0 0.0 0.0 0.0   
1952-01-14T12:00:00+00:00 0.0 0.0 0.0 0.0 0.0 0.0 0.0 0.0 0.0 0.0 0.0 0.0 0.0 0.0 0.0 0.0 0.0 0.0 0.0 0.0 0.0   
1952-01-14T15:00:00+00:00 0.0 0.0 0.0 0.0 0.0 0.0 0.0 0.0 0.0 0.0 0.0 0.0 0.0 0.0 0.0 0.0 0.0 0.0 0.0 0.0 0.0   
1952-01-14T18:00:00+00:00 0.0 0.0 0.0 0.0 0.0 0.0 0.0 0.0 0.0 0.0 0.0 0.0 0.0 0.0 0.0 0.0 0.0 0.0 0.0 0.0 0.0   
1952-01-14T21:00:00+00:00 0.0 0.0 0.0 0.0 0.0 0.0 0.0 0.0 0.0 0.0 0.0 0.0 0.0 0.0 0.0 0.0 0.0 0.0 0.0 0.0 0.0   
1952-01-15T00:00:00+00:00 0.0 0.0 0.0 0.0 0.0 0.0 0.0 0.0 0.0 0.0 0.0 0.0 0.0 0.0 0.0 0.0 0.0 0.0 0.0 0.0 0.0   
1952-01-15T03:00:00+00:00 0.0 0.0 0.0 0.0 0.0 0.0 0.0 0.0 0.0 0.0 0.0 0.0 0.0 0.0 0.0 0.0 0.0 0.0 0.0 0.0 0.0   
1952-01-15T06:00:00+00:00 0.0 0.0 0.0 0.0 0.0 0.0 0.0 0.0 0.0 0.0 0.0 0.0 0.0 0.0 0.0 0.0 0.0 0.0 0.0 0.0 0.0   
1952-01-15T09:00:00+00:00 0.0 0.0 0.0 0.0 0.0 0.0 0.0 0.0 0.0 0.0 0.0 0.0 0.0 0.0 0.0 0.0 0.0 0.0 0.0 0.0 0.0   
1952-01-15T12:00:00+00:00 0.0 0.0 0.0 0.0 0.0 0.0 0.0 0.0 0.0 0.0 0.0 0.0 0.0 0.0 0.0 0.0 0.0 0.0 0.0 0.0 0.0   
1952-01-15T15:00:00+00:00 0.0 0.0 0.0 0.0 0.0 0.0 0.0 0.0 0.0 0.0 0.0 0.0 0.0 0.0 0.0 0.0 0.0 0.0 0.0 0.0 0.0   
1952-01-15T18:00:00+00:00 0.0 0.0 0.0 0.0 0.0 0.0 0.0 0.0 0.0 0.0 0.0 0.0 0.0 0.0 0.0 0.0 0.0 0.0 0.0 0.0 0.0   
1952-01-15T21:00:00+00:00 0.0 0.0 0.0 0.0 0.0 0.0 0.0 0.0 0.0 0.0 0.0 0.0 0.0 0.0 0.0 0.0 0.0 0.0 0.0 0.0 0.0   
1952-01-16T00:00:00+00:00 0.0 0.0 0.0 0.0 0.0 0.0 0.0 0.0 0.0 0.0 0.0 0.0 0.0 0.0 0.0 0.0 0.0 0.0 0.0 0.0 0.0   
1952-01-16T03:00:00+00:00 0.0 0.0 0.0 0.0 0.0 0.0 0.0 0.0 0.0 0.0 0.0 0.0 0.0 0.0 0.0 0.0 0.0 0.0 0.0 0.0 0.0   
1952-01-16T06:00:00+00:00 0.0 0.0 0.0 0.0 0.0 0.0 0.0 0.0 0.0 0.0 0.0 0.0 0.0 0.0 0.0 0.0 0.0 0.0 0.0 0.0 0.0   
1952-01-16T09:00:00+00:00 0.0 0.0 0.0 0.0 0.0 0.0 0.0 0.0 0.0 0.0 0.0 0.0 0.0 0.0 0.0 0.0 0.0 0.0 0.0 0.0 0.0   
1952-01-16T12:00:00+00:00 0.0 0.0 0.0 0.0 0.0 0.0 0.0 0.0 0.0 0.0 0.0 0.0 0.0 0.0 0.0 0.0 0.0 0.0 0.0 0.0 0.0   
1952-01-16T15:00:00+00:00 0.0 0.0 0.0 0.0 0.0 0.0 0.0 0.0 0.0 0.0 0.0 0.0 0.0 0.0 0.0 0.0 0.0 0.0 0.0 0.0 0.0   
1952-01-16T18:00:00+00:00 0.0 0.0 0.0 0.0 0.0 0.0 0.0 0.0 0.0 0.0 0.0 0.0 0.0 0.0 0.0 0.0 0.0 0.0 0.0 0.0 0.0   
1952-01-16T21:00:00+00:00 0.0 0.0 0.0 0.0 0.0 0.0 0.0 0.0 0.0 0.0 0.0 0.0 0.0 0.0 0.0 0.0 0.0 0.0 0.0 0.0 0.0   
1952-01-17T00:00:00+00:00 0.0 0.0 0.0 0.0 0.0 0.0 0.0 0.0 0.0 0.0 0.0 0.0 0.0 0.0 0.0 0.0 0.0 0.0 0.0 0.0 0.0   
1952-01-17T03:00:00+00:00 0.0 0.0 0.0 0.0 0.0 0.0 0.0 0.0 0.0 0.0 0.0 0.0 0.0 0.0 0.0 0.0 0.0 0.0 0.0 0.0 0.0   
1952-01-17T06:00:00+00:00 0.0 0.0 0.0 0.0 0.0 0.0 0.0 0.0 0.0 0.0 0.0 0.0 0.0 0.0 0.0 0.0 0.0 0.0 0.0 0.0 0.0   
1952-01-17T09:00:00+00:00 0.0 0.0 0.0 0.0 0.0 0.0 0.0 0.0 0.0 0.0 0.0 0.0 0.0 0.0 0.0 0.0 0.0 0.0 0.0 0.0 0.0   
1952-01-17T12:00:00+00:00 0.0 0.0 0.0 0.0 0.0 0.0 0.0 0.0 0.0 0.0 0.0 0.0 0.0 0.0 0.0 0.0 0.0 0.0 0.0 0.0 0.0   
1952-01-17T15:00:00+00:00 0.0 0.0 0.0 0.0 0.0 0.0 0.0 0.0 0.0 0.0 0.0 0.0 0.0 0.0 0.0 0.0 0.0 0.0 0.0 0.0 0.0   
1952-01-17T18:00:00+00:00 0.0 0.0 0.0 0.0 0.0 0.0 0.0 0.0 0.0 0.0 0.0 0.0 0.0 0.0 0.0 0.0 0.0 0.0 0.0 0.0 0.0   
1952-01-17T21:00:00+00:00 0.0 0.0 0.0 0.0 0.0 0.0 0.0 0.0 0.0 0.0 0.0 0.0 0.0 0.0 0.0 0.0 0.0 0.0 0.0 0.0 0.0   
1952-01-18T00:00:00+00:00 0.0 0.0 0.0 0.0 0.0 0.0 0.0 0.0 0.0 0.0 0.0 0.0 0.0 0.0 0.0 0.0 0.0 0.0 0.0 0.0 0.0   
1952-01-18T03:00:00+00:00 0.0 0.0 0.0 0.0 0.0 0.0 0.0 0.0 0.0 0.0 0.0 0.0 0.0 0.0 0.0 0.0 0.0 0.0 0.0 0.0 0.0   
1952-01-18T06:00:00+00:00 0.0 0.0 0.0 0.0 0.0 0.0 0.0 0.0 0.0 0.0 0.0 0.0 0.0 0.0 0.0 0.0 0.0 0.0 0.0 0.0 0.0   
1952-01-18T09:00:00+00:00 0.0 0.0 0.0 0.0 0.0 0.0 0.0 0.0 0.0 0.0 0.0 0.0 0.0 0.0 0.0 0.0 0.0 0.0 0.0 0.0 0.0   
1952-01-18T12:00:00+00:00 0.0 0.0 0.0 0.0 0.0 0.0 0.0 0.0 0.0 0.0 0.0 0.0 0.0 0.0 0.0 0.0 0.0 0.0 0.0 0.0 0.0   
1952-01-18T15:00:00+00:00 0.0 0.0 0.0 0.0 0.0 0.0 0.0 0.0 0.0 0.0 0.0 0.0 0.0 0.0 0.0 0.0 0.0 0.0 0.0 0.0 0.0   
1952-01-18T18:00:00+00:00 0.0 0.0 0.0 0.0 0.0 0.0 0.0 0.0 0.0 0.0 0.0 0.0 0.0 0.0 0.0 0.0 0.0 0.0 0.0 0.0 0.0   
1952-01-18T21:00:00+00:00 0.0 0.0 0.0 0.0 0.0 0.0 0.0 0.0 0.0 0.0 0.0 0.0 0.0 0.0 0.0 0.0 0.0 0.0 0.0 0.0 0.0   
1952-01-19T00:00:00+00:00 0.0 0.0 0.0 0.0 0.0 0.0 0.0 0.0 0.0 0.0 0.0 0.0 0.0 0.0 0.0 0.0 0.0 0.0 0.0 0.0 0.0   
1952-01-19T03:00:00+00:00 0.0 0.0 0.0 0.0 0.0 0.0 0.0 0.0 0.0 0.0 0.0 0.0 0.0 0.0 0.0 0.0 0.0 0.0 0.0 0.0 0.0   
1952-01-19T06:00:00+00:00 0.0 0.0 0.0 0.0 0.0 0.0 0.0 0.0 0.0 0.0 0.0 0.0 0.0 0.0 0.0 0.0 0.0 0.0 0.0 0.0 0.0   
1952-01-19T09:00:00+00:00 0.0 0.0 0.0 0.0 0.0 0.0 0.0 0.0 0.0 0.0 0.0 0.0 0.0 0.0 0.0 0.0 0.0 0.0 0.0 0.0 0.0   
1952-01-19T12:00:00+00:00 0.0 0.0 0.0 0.0 0.0 0.0 0.0 0.0 0.0 0.0 0.0 0.0 0.0 0.0 0.0 0.0 0.0 0.0 0.0 0.0 0.0   
1952-01-19T15:00:00+00:00 0.0 0.0 0.0 0.0 0.0 0.0 0.0 0.0 0.0 0.0 0.0 0.0 0.0 0.0 0.0 0.0 0.0 0.0 0.0 0.0 0.0   
1952-01-19T18:00:00+00:00 0.0 0.0 0.0 0.0 0.0 0.0 0.0 0.0 0.0 0.0 0.0 0.0 0.0 0.0 0.0 0.0 0.0 0.0 0.0 0.0 0.0   
1952-01-19T21:00:00+00:00 0.0 0.0 0.0 0.0 0.0 0.0 0.0 0.0 0.0 0.0 0.0 0.0 0.0 0.0 0.0 0.0 0.0 0.0 0.0 0.0 0.0   
1952-01-20T00:00:00+00:00 0.0 0.0 0.0 0.0 0.0 0.0 0.0 0.0 0.0 0.0 0.0 0.0 0.0 0.0 0.0 0.0 0.0 0.0 0.0 0.0 0.0   
1952-01-20T03:00:00+00:00 0.0 0.0 0.0 0.0 0.0 0.0 0.0 0.0 0.0 0.0 0.0 0.0 0.0 0.0 0.0 0.0 0.0 0.0 0.0 0.0 0.0   
1952-01-20T06:00:00+00:00 0.0 0.0 0.0 0.0 0.0 0.0 0.0 0.0 0.0 0.0 0.0 0.0 0.0 0.0 0.0 0.0 0.0 0.0 0.0 0.0 0.0   
1952-01-20T09:00:00+00:00 0.0 0.0 0.0 0.0 0.0 0.0 0.0 0.0 0.0 0.0 0.0 0.0 0.0 0.0 0.0 0.0 0.0 0.0 0.0 0.0 0.0   
1952-01-20T12:00:00+00:00 0.0 0.0 0.0 0.0 0.0 0.0 0.0 0.0 0.0 0.0 0.0 0.0 0.0 0.0 0.0 0.0 0.0 0.0 0.0 0.0 0.0   
1952-01-20T15:00:00+00:00 0.0 0.0 0.0 0.0 0.0 0.0 0.0 0.0 0.0 0.0 0.0 0.0 0.0 0.0 0.0 0.0 0.0 0.0 0.0 0.0 0.0   
1952-01-20T18:00:00+00:00 0.0 0.0 0.0 0.0 0.0 0.0 0.0 0.0 0.0 0.0 0.0 0.0 0.0 0.0 0.0 0.0 0.0 0.0 0.0 0.0 0.0   
1952-01-20T21:00:00+00:00 0.0 0.0 0.0 0.0 0.0 0.0 0.0 0.0 0.0 0.0 0.0 0.0 0.0 0.0 0.0 0.0 0.0 0.0 0.0 0.0 0.0   
1952-01-21T00:00:00+00:00 0.0 0.0 0.0 0.0 0.0 0.0 0.0 0.0 0.0 0.0 0.0 0.0 0.0 0.0 0.0 0.0 0.0 0.0 0.0 0.0 0.0   
1952-01-21T03:00:00+00:00 0.0 0.0 0.0 0.0 0.0 0.0 0.0 0.0 0.0 0.0 0.0 0.0 0.0 0.0 0.0 0.0 0.0 0.0 0.0 0.0 0.0   
1952-01-21T06:00:00+00:00 0.0 0.0 0.0 0.0 0.0 0.0 0.0 0.0 0.0 0.0 0.0 0.0 0.0 0.0 0.0 0.0 0.0 0.0 0.0 0.0 0.0   
1952-01-21T09:00:00+00:00 0.0 0.0 0.0 0.0 0.0 0.0 0.0 0.0 0.0 0.0 0.0 0.0 0.0 0.0 0.0 0.0 0.0 0.0 0.0 0.0 0.0   
1952-01-21T12:00:00+00:00 0.0 0.0 0.0 0.0 0.0 0.0 0.0 0.0 0.0 0.0 0.0 0.0 0.0 0.0 0.0 0.0 0.0 0.0 0.0 0.0 0.0   
1952-01-21T15:00:00+00:00 0.0 0.0 0.0 0.0 0.0 0.0 0.0 0.0 0.0 0.0 0.0 0.0 0.0 0.0 0.0 0.0 0.0 0.0 0.0 0.0 0.0   
1952-01-21T18:00:00+00:00 0.0 0.0 0.0 0.0 0.0 0.0 0.0 0.0 0.0 0.0 0.0 0.0 0.0 0.0 0.0 0.0 0.0 0.0 0.0 0.0 0.0   
1952-01-21T21:00:00+00:00 0.0 0.0 0.0 0.0 0.0 0.0 0.0 0.0 0.0 0.0 0.0 0.0 0.0 0.0 0.0 0.0 0.0 0.0 0.0 0.0 0.0   
1952-01-22T00:00:00+00:00 0.0 0.0 0.0 0.0 0.0 0.0 0.0 0.0 0.0 0.0 0.0 0.0 0.0 0.0 0.0 0.0 0.0 0.0 0.0 0.0 0.0   
1952-01-22T03:00:00+00:00 0.0 0.0 0.0 0.0 0.0 0.0 0.0 0.0 0.0 0.0 0.0 0.0 0.0 0.0 0.0 0.0 0.0 0.0 0.0 0.0 0.0   
1952-01-22T06:00:00+00:00 0.0 0.0 0.0 0.0 0.0 0.0 0.0 0.0 0.0 0.0 0.0 0.0 0.0 0.0 0.0 0.0 0.0 0.0 0.0 0.0 0.0   
1952-01-22T09:00:00+00:00 0.0 0.0 0.0 0.0 0.0 0.0 0.0 0.0 0.0 0.0 0.0 0.0 0.0 0.0 0.0 0.0 0.0 0.0 0.0 0.0 0.0   
1952-01-22T12:00:00+00:00 0.0 0.0 0.0 0.0 0.0 0.0 0.0 0.0 0.0 0.0 0.0 0.0 0.0 0.0 0.0 0.0 0.0 0.0 0.0 0.0 0.0   
1952-01-22T15:00:00+00:00 0.0 0.0 0.0 0.0 0.0 0.0 0.0 0.0 0.0 0.0 0.0 0.0 0.0 0.0 0.0 0.0 0.0 0.0 0.0 0.0 0.0   
1952-01-22T18:00:00+00:00 0.0 0.0 0.0 0.0 0.0 0.0 0.0 0.0 0.0 0.0 0.0 0.0 0.0 0.0 0.0 0.0 0.0 0.0 0.0 0.0 0.0   
1952-01-22T21:00:00+00:00 0.0 0.0 0.0 0.0 0.0 0.0 0.0 0.0 0.0 0.0 0.0 0.0 0.0 0.0 0.0 0.0 0.0 0.0 0.0 0.0 0.0   
1952-01-23T00:00:00+00:00 0.0 0.0 0.0 0.0 0.0 0.0 0.0 0.0 0.0 0.0 0.0 0.0 0.0 0.0 0.0 0.0 0.0 0.0 0.0 0.0 0.0   
1952-01-23T03:00:00+00:00 0.0 0.0 0.0 0.0 0.0 0.0 0.0 0.0 0.0 0.0 0.0 0.0 0.0 0.0 0.0 0.0 0.0 0.0 0.0 0.0 0.0   
1952-01-23T06:00:00+00:00 0.0 0.0 0.0 0.0 0.0 0.0 0.0 0.0 0.0 0.0 0.0 0.0 0.0 0.0 0.0 0.0 0.0 0.0 0.0 0.0 0.0   
1952-01-23T09:00:00+00:00 0.0 0.0 0.0 0.0 0.0 0.0 0.0 0.0 0.0 0.0 0.0 0.0 0.0 0.0 0.0 0.0 0.0 0.0 0.0 0.0 0.0   
1952-01-23T12:00:00+00:00 0.0 0.0 0.0 0.0 0.0 0.0 0.0 0.0 0.0 0.0 0.0 0.0 0.0 0.0 0.0 0.0 0.0 0.0 0.0 0.0 0.0   
1952-01-23T15:00:00+00:00 0.0 0.0 0.0 0.0 0.0 0.0 0.0 0.0 0.0 0.0 0.0 0.0 0.0 0.0 0.0 0.0 0.0 0.0 0.0 0.0 0.0   
1952-01-23T18:00:00+00:00 0.0 0.0 0.0 0.0 0.0 0.0 0.0 0.0 0.0 0.0 0.0 0.0 0.0 0.0 0.0 0.0 0.0 0.0 0.0 0.0 0.0   
1952-01-23T21:00:00+00:00 0.0 0.0 0.0 0.0 0.0 0.0 0.0 0.0 0.0 0.0 0.0 0.0 0.0 0.0 0.0 0.0 0.0 0.0 0.0 0.0 0.0   
1952-01-24T00:00:00+00:00 0.0 0.0 0.0 0.0 0.0 0.0 0.0 0.0 0.0 0.0 0.0 0.0 0.0 0.0 0.0 0.0 0.0 0.0 0.0 0.0 0.0   
1952-01-24T03:00:00+00:00 0.0 0.0 0.0 0.0 0.0 0.0 0.0 0.0 0.0 0.0 0.0 0.0 0.0 0.0 0.0 0.0 0.0 0.0 0.0 0.0 0.0   
1952-01-24T06:00:00+00:00 0.0 0.0 0.0 0.0 0.0 0.0 0.0 0.0 0.0 0.0 0.0 0.0 0.0 0.0 0.0 0.0 0.0 0.0 0.0 0.0 0.0   
1952-01-24T09:00:00+00:00 0.0 0.0 0.0 0.0 0.0 0.0 0.0 0.0 0.0 0.0 0.0 0.0 0.0 0.0 0.0 0.0 0.0 0.0 0.0 0.0 0.0   
1952-01-24T12:00:00+00:00 0.0 0.0 0.0 0.0 0.0 0.0 0.0 0.0 0.0 0.0 0.0 0.0 0.0 0.0 0.0 0.0 0.0 0.0 0.0 0.0 0.0   
1952-01-24T15:00:00+00:00 0.0 0.0 0.0 0.0 0.0 0.0 0.0 0.0 0.0 0.0 0.0 0.0 0.0 0.0 0.0 0.0 0.0 0.0 0.0 0.0 0.0   
1952-01-24T18:00:00+00:00 0.0 0.0 0.0 0.0 0.0 0.0 0.0 0.0 0.0 0.0 0.0 0.0 0.0 0.0 0.0 0.0 0.0 0.0 0.0 0.0 0.0   
1952-01-24T21:00:00+00:00 0.0 0.0 0.0 0.0 0.0 0.0 0.0 0.0 0.0 0.0 0.0 0.0 0.0 0.0 0.0 0.0 0.0 0.0 0.0 0.0 0.0   
1952-01-25T00:00:00+00:00 0.0 0.0 0.0 0.0 0.0 0.0 0.0 0.0 0.0 0.0 0.0 0.0 0.0 0.0 0.0 0.0 0.0 0.0 0.0 0.0 0.0   
1952-01-25T03:00:00+00:00 0.0 0.0 0.0 0.0 0.0 0.0 0.0 0.0 0.0 0.0 0.0 0.0 0.0 0.0 0.0 0.0 0.0 0.0 0.0 0.0 0.0   
1952-01-25T06:00:00+00:00 0.0 0.0 0.0 0.0 0.0 0.0 0.0 0.0 0.0 0.0 0.0 0.0 0.0 0.0 0.0 0.0 0.0 0.0 0.0 0.0 0.0   
1952-01-25T09:00:00+00:00 0.0 0.0 0.0 0.0 0.0 0.0 0.0 0.0 0.0 0.0 0.0 0.0 0.0 0.0 0.0 0.0 0.0 0.0 0.0 0.0 0.0   
1952-01-25T12:00:00+00:00 0.0 0.0 0.0 0.0 0.0 0.0 0.0 0.0 0.0 0.0 0.0 0.0 0.0 0.0 0.0 0.0 0.0 0.0 0.0 0.0 0.0   
1952-01-25T15:00:00+00:00 0.0 0.0 0.0 0.0 0.0 0.0 0.0 0.0 0.0 0.0 0.0 0.0 0.0 0.0 0.0 0.0 0.0 0.0 0.0 0.0 0.0   
1952-01-25T18:00:00+00:00 0.0 0.0 0.0 0.0 0.0 0.0 0.0 0.0 0.0 0.0 0.0 0.0 0.0 0.0 0.0 0.0 0.0 0.0 0.0 0.0 0.0   
1952-01-25T21:00:00+00:00 0.0 0.0 0.0 0.0 0.0 0.0 0.0 0.0 0.0 0.0 0.0 0.0 0.0 0.0 0.0 0.0 0.0 0.0 0.0 0.0 0.0   
1952-01-26T00:00:00+00:00 0.0 0.0 0.0 0.0 0.0 0.0 0.0 0.0 0.0 0.0 0.0 0.0 0.0 0.0 0.0 0.0 0.0 0.0 0.0 0.0 0.0   
1952-01-26T03:00:00+00:00 0.0 0.0 0.0 0.0 0.0 0.0 0.0 0.0 0.0 0.0 0.0 0.0 0.0 0.0 0.0 0.0 0.0 0.0 0.0 0.0 0.0   
1952-01-26T06:00:00+00:00 0.0 0.0 0.0 0.0 0.0 0.0 0.0 0.0 0.0 0.0 0.0 0.0 0.0 0.0 0.0 0.0 0.0 0.0 0.0 0.0 0.0   
1952-01-26T09:00:00+00:00 0.0 0.0 0.0 0.0 0.0 0.0 0.0 0.0 0.0 0.0 0.0 0.0 0.0 0.0 0.0 0.0 0.0 0.0 0.0 0.0 0.0   
1952-01-26T12:00:00+00:00 0.0 0.0 0.0 0.0 0.0 0.0 0.0 0.0 0.0 0.0 0.0 0.0 0.0 0.0 0.0 0.0 0.0 0.0 0.0 0.0 0.0   
1952-01-26T15:00:00+00:00 0.0 0.0 0.0 0.0 0.0 0.0 0.0 0.0 0.0 0.0 0.0 0.0 0.0 0.0 0.0 0.0 0.0 0.0 0.0 0.0 0.0   
1952-01-26T18:00:00+00:00 0.0 0.0 0.0 0.0 0.0 0.0 0.0 0.0 0.0 0.0 0.0 0.0 0.0 0.0 0.0 0.0 0.0 0.0 0.0 0.0 0.0   
1952-01-26T21:00:00+00:00 0.0 0.0 0.0 0.0 0.0 0.0 0.0 0.0 0.0 0.0 0.0 0.0 0.0 0.0 0.0 0.0 0.0 0.0 0.0 0.0 0.0   
1952-01-27T00:00:00+00:00 0.0 0.0 0.0 0.0 0.0 0.0 0.0 0.0 0.0 0.0 0.0 0.0 0.0 0.0 0.0 0.0 0.0 0.0 0.0 0.0 0.0   
1952-01-27T03:00:00+00:00 0.0 0.0 0.0 0.0 0.0 0.0 0.0 0.0 0.0 0.0 0.0 0.0 0.0 0.0 0.0 0.0 0.0 0.0 0.0 0.0 0.0   
1952-01-27T06:00:00+00:00 0.0 0.0 0.0 0.0 0.0 0.0 0.0 0.0 0.0 0.0 0.0 0.0 0.0 0.0 0.0 0.0 0.0 0.0 0.0 0.0 0.0   
1952-01-27T09:00:00+00:00 0.0 0.0 0.0 0.0 0.0 0.0 0.0 0.0 0.0 0.0 0.0 0.0 0.0 0.0 0.0 0.0 0.0 0.0 0.0 0.0 0.0   
1952-01-27T12:00:00+00:00 0.0 0.0 0.0 0.0 0.0 0.0 0.0 0.0 0.0 0.0 0.0 0.0 0.0 0.0 0.0 0.0 0.0 0.0 0.0 0.0 0.0   
1952-01-27T15:00:00+00:00 0.0 0.0 0.0 0.0 0.0 0.0 0.0 0.0 0.0 0.0 0.0 0.0 0.0 0.0 0.0 0.0 0.0 0.0 0.0 0.0 0.0   
1952-01-27T18:00:00+00:00 0.0 0.0 0.0 0.0 0.0 0.0 0.0 0.0 0.0 0.0 0.0 0.0 0.0 0.0 0.0 0.0 0.0 0.0 0.0 0.0 0.0   
1952-01-27T21:00:00+00:00 0.0 0.0 0.0 0.0 0.0 0.0 0.0 0.0 0.0 0.0 0.0 0.0 0.0 0.0 0.0 0.0 0.0 0.0 0.0 0.0 0.0   
1952-01-28T00:00:00+00:00 0.0 0.0 0.0 0.0 0.0 0.0 0.0 0.0 0.0 0.0 0.0 0.0 0.0 0.0 0.0 0.0 0.0 0.0 0.0 0.0 0.0   
1952-01-28T03:00:00+00:00 0.1 0.0 0.0 0.1 0.0 0.0 0.0 0.0 0.0 0.0 0.0 0.0 0.0 0.0 0.0 0.0 0.0 0.0 0.0 0.0 0.2   
1952-01-28T06:00:00+00:00 0.0 0.0 0.0 0.0 0.0 0.0 0.0 0.0 0.0 0.0 0.0 0.0 0.0 0.0 0.0 0.0 0.0 0.0 0.0 0.0 0.1   
1952-01-28T09:00:00+00:00 0.0 0.0 0.0 0.0 0.0 0.0 0.0 0.0 0.0 0.0 0.0 0.0 0.0 0.0 0.0 0.0 0.0 0.0 0.0 0.0 0.0   
1952-01-28T12:00:00+00:00 0.0 0.0 0.0 0.0 0.0 0.0 0.0 0.0 0.0 0.0 0.0 0.0 0.0 0.0 0.0 0.0 0.0 0.0 0.0 0.0 0.0   
1952-01-28T15:00:00+00:00 0.0 0.0 0.0 0.0 0.0 0.0 0.0 0.0 0.0 0.0 0.0 0.0 0.0 0.0 0.0 0.0 0.0 0.0 0.0 0.0 0.0   
1952-01-28T18:00:00+00:00 0.0 0.0 0.0 0.0 0.0 0.0 0.0 0.0 0.0 0.0 0.0 0.0 0.0 0.0 0.0 0.0 0.0 0.0 0.0 0.0 0.0   
1952-01-28T21:00:00+00:00 0.0 0.0 0.0 0.1 0.0 0.0 0.0 0.0 0.0 0.0 0.0 0.0 0.0 0.0 0.0 0.0 0.0 0.0 0.0 0.0 0.2   
1952-01-29T00:00:00+00:00 0.1 0.0 0.0 0.2 0.0 0.0 0.0 0.0 0.0 0.0 0.0 0.0 0.0 0.0 0.0 0.0 0.0 0.0 0.0 0.0 0.8   
1952-01-29T03:00:00+00:00 0.0 0.0 0.0 0.9 0.0 0.0 0.0 0.0 0.0 0.0 0.0 0.4 0.0 0.0 0.0 0.0 0.0 0.0 0.0 0.0 1.0   
1952-01-29T06:00:00+00:00 0.0 0.0 0.0 0.7 0.0 0.0 0.0 0.0 0.0 0.0 0.0 0.3 0.0 0.0 0.0 0.0 0.0 0.0 0.0 0.0 0.4   
1952-01-29T09:00:00+00:00 0.0 0.0 0.0 0.1 0.0 0.0 0.0 0.0 0.0 0.0 0.0 0.0 0.0 0.0 0.0 0.0 0.0 0.0 0.0 0.0 0.0   
1952-01-29T12:00:00+00:00 0.0 0.0 0.0 0.0 0.0 0.0 0.0 0.0 0.0 0.0 0.0 0.0 0.0 0.0 0.0 0.0 0.0 0.0 0.0 0.0 0.0   
1952-01-29T15:00:00+00:00 0.0 0.0 0.0 0.0 0.0 0.0 0.0 0.0 0.0 0.0 0.0 0.0 0.0 0.0 0.0 0.0 0.0 0.0 0.0 0.0 0.0   
1952-01-29T18:00:00+00:00 0.0 0.0 0.0 0.0 0.0 0.0 0.0 0.0 0.0 0.0 0.0 0.0 0.0 0.0 0.0 0.0 0.0 0.0 0.0 0.0 0.0   
1952-01-29T21:00:00+00:00 0.0 0.0 0.0 0.1 0.0 0.0 0.0 0.0 0.0 0.0 0.0 0.0 0.0 0.0 0.0 0.0 0.0 0.0 0.0 0.0 0.0   
1952-01-30T00:00:00+00:00 0.0 0.0 0.0 0.1 0.0 0.0 0.0 0.0 0.0 0.0 0.0 0.0 0.0 0.0 0.0 0.0 0.0 0.0 0.0 0.0 0.1   
1952-01-30T03:00:00+00:00 0.0 0.0 0.0 0.0 0.0 0.0 0.0 0.0 0.0 0.0 0.0 0.0 0.0 0.0 0.0 0.0 0.0 0.0 0.0 0.0 0.0   
1952-01-30T06:00:00+00:00 0.0 0.0 0.0 0.0 0.0 0.0 0.0 0.0 0.0 0.0 0.0 0.0 0.0 0.0 0.0 0.0 0.0 0.0 0.0 0.0 0.0   
1952-01-30T09:00:00+00:00 0.0 0.0 0.0 0.0 0.0 0.0 0.0 0.0 0.0 0.0 0.0 0.0 0.0 0.0 0.0 0.0 0.0 0.0 0.0 0.0 0.0   
1952-01-30T12:00:00+00:00 0.0 0.0 0.0 0.0 0.0 0.0 0.0 0.0 0.0 0.0 0.0 0.0 0.0 0.0 0.0 0.0 0.0 0.0 0.0 0.0 0.0   
1952-01-30T15:00:00+00:00 0.0 0.0 0.0 0.0 0.0 0.0 0.0 0.0 0.0 0.0 0.0 0.0 0.0 0.0 0.0 0.0 0.0 0.0 0.0 0.0 0.0   
1952-01-30T18:00:00+00:00 0.0 0.0 0.0 0.0 0.0 0.0 0.0 0.0 0.0 0.0 0.0 0.0 0.0 0.0 0.0 0.0 0.0 0.0 0.0 0.0 0.0   
1952-01-30T21:00:00+00:00 0.0 0.0 0.0 0.0 0.0 0.0 0.0 0.0 0.0 0.0 0.0 0.0 0.0 0.0 0.0 0.0 0.0 0.0 0.0 0.0 0.0   
1952-01-31T00:00:00+00:00 0.0 0.0 0.0 0.0 0.0 0.0 0.0 0.0 0.0 0.0 0.0 0.0 0.0 0.0 0.0 0.0 0.0 0.0 0.0 0.0 0.0   
1952-01-31T03:00:00+00:00 0.0 0.0 0.0 0.0 0.0 0.0 0.0 0.0 0.0 0.0 0.0 0.0 0.0 0.0 0.0 0.0 0.0 0.0 0.0 0.0 0.0   
1952-01-31T06:00:00+00:00 0.0 0.0 0.0 0.0 0.0 0.0 0.0 0.0 0.0 0.0 0.0 0.0 0.0 0.0 0.0 0.0 0.0 0.0 0.0 0.0 0.0   
1952-01-31T09:00:00+00:00 0.0 0.0 0.0 0.0 0.0 0.0 0.0 0.0 0.0 0.0 0.0 0.0 0.0 0.0 0.0 0.0 0.0 0.0 0.0 0.0 0.0   
1952-01-31T12:00:00+00:00 0.0 0.0 0.0 0.0 0.0 0.0 0.0 0.0 0.0 0.0 0.0 0.0 0.0 0.0 0.0 0.0 0.0 0.0 0.0 0.0 0.0   
1952-01-31T15:00:00+00:00 0.0 0.0 0.0 0.0 0.0 0.0 0.0 0.0 0.0 0.0 0.0 0.0 0.0 0.0 0.0 0.0 0.0 0.0 0.0 0.0 0.0   
1952-01-31T18:00:00+00:00 0.0 0.0 0.0 0.0 0.0 0.0 0.0 0.0 0.0 0.0 0.0 0.0 0.0 0.0 0.0 0.0 0.0 0.0 0.0 0.0 0.0   
1952-01-31T21:00:00+00:00 0.0 0.0 0.0 0.0 0.0 0.0 0.0 0.0 0.0 0.0 0.0 0.0 0.0 0.0 0.0 0.0 0.0 0.0 0.0 0.0 0.0   
1952-02-01T00:00:00+00:00 0.0 0.0 0.0 0.0 0.0 0.0 0.0 0.0 0.0 0.0 0.0 0.0 0.0 0.0 0.0 0.0 0.0 0.0 0.0 0.0 0.0   
1952-02-01T03:00:00+00:00 0.0 0.0 0.0 0.0 0.0 0.0 0.0 0.0 0.0 0.0 0.0 0.0 0.0 0.0 0.0 0.0 0.0 0.0 0.0 0.0 0.0   
1952-02-01T06:00:00+00:00 0.0 0.0 0.0 0.0 0.0 0.0 0.0 0.0 0.0 0.0 0.0 0.0 0.0 0.0 0.0 0.0 0.0 0.0 0.0 0.0 0.0   
1952-02-01T09:00:00+00:00 0.0 0.0 0.0 0.0 0.0 0.0 0.0 0.0 0.0 0.0 0.0 0.0 0.0 0.0 0.0 0.0 0.0 0.0 0.0 0.0 0.0   
1952-02-01T12:00:00+00:00 0.0 0.0 0.0 0.0 0.0 0.0 0.0 0.0 0.0 0.0 0.0 0.0 0.0 0.0 0.0 0.0 0.0 0.0 0.0 0.0 0.0   
1952-02-01T15:00:00+00:00 0.0 0.0 0.0 0.0 0.0 0.0 0.0 0.0 0.0 0.0 0.0 0.0 0.0 0.0 0.0 0.0 0.0 0.0 0.0 0.0 0.0   
1952-02-01T18:00:00+00:00 0.0 0.0 0.0 0.0 0.0 0.0 0.0 0.0 0.0 0.0 0.0 0.0 0.0 0.0 0.0 0.0 0.0 0.0 0.0 0.0 0.0   
1952-02-01T21:00:00+00:00 0.0 0.0 0.0 0.0 0.0 0.0 0.0 0.0 0.0 0.0 0.0 0.0 0.0 0.0 0.0 0.0 0.0 0.0 0.0 0.0 0.0   
1952-02-02T00:00:00+00:00 0.0 0.0 0.0 0.0 0.0 0.0 0.0 0.0 0.0 0.0 0.0 0.0 0.0 0.0 0.0 0.0 0.0 0.0 0.0 0.0 0.0   
1952-02-02T03:00:00+00:00 0.0 0.0 0.0 0.0 0.0 0.0 0.0 0.0 0.0 0.0 0.0 0.0 0.0 0.0 0.0 0.0 0.0 0.0 0.0 0.0 0.0   
1952-02-02T06:00:00+00:00 0.0 0.0 0.0 0.0 0.0 0.0 0.0 0.0 0.0 0.0 0.0 0.0 0.0 0.0 0.0 0.0 0.0 0.0 0.0 0.0 0.0   
1952-02-02T09:00:00+00:00 0.0 0.0 0.0 0.0 0.0 0.0 0.0 0.0 0.0 0.0 0.0 0.0 0.0 0.0 0.0 0.0 0.0 0.0 0.0 0.0 0.0   
1952-02-02T12:00:00+00:00 0.2 0.1 0.0 0.0 0.0 0.0 0.0 0.2 0.0 0.0 0.0 0.1 0.1 0.0 0.0 0.1 0.0 0.0 0.1 0.1 0.1   
1952-02-02T15:00:00+00:00 0.6 0.3 0.0 0.0 0.0 0.0 0.0 0.4 0.0 0.0 0.0 0.1 0.1 0.0 0.0 0.1 0.2 0.0 0.1 0.3 0.2   
1952-02-02T18:00:00+00:00 1.0 0.4 0.0 0.0 0.0 0.0 0.0 0.6 0.0 0.0 0.0 0.1 0.2 0.1 0.0 0.1 0.4 0.0 0.2 0.5 0.2   
1952-02-02T21:00:00+00:00 0.8 0.4 0.0 0.0 0.0 0.0 0.0 0.5 0.0 0.0 0.0 0.1 0.1 0.0 0.0 0.1 0.4 0.0 0.2 0.5 0.1   
1952-02-03T00:00:00+00:00 0.7 0.3 0.0 0.0 0.0 0.0 0.0 0.4 0.0 0.0 0.0 0.1 0.1 0.0 0.0 0.1 0.3 0.0 0.1 0.4 0.1   
1952-02-03T03:00:00+00:00 0.0 0.0 0.0 0.0 0.0 0.0 0.0 0.0 0.0 0.0 0.0 0.0 0.0 0.0 0.0 0.0 0.0 0.0 0.0 0.0 0.0   
1952-02-03T06:00:00+00:00 0.0 0.0 0.0 0.0 0.0 0.0 0.0 0.0 0.0 0.0 0.0 0.0 0.0 0.0 0.0 0.0 0.0 0.0 0.0 0.0 0.0   
1952-02-03T09:00:00+00:00 0.0 0.0 0.0 0.0 0.0 0.0 0.0 0.0 0.0 0.0 0.0 0.0 0.0 0.0 0.0 0.0 0.0 0.0 0.0 0.0 0.0   
1952-02-03T12:00:00+00:00 0.0 0.0 0.0 0.0 0.0 0.0 0.0 0.0 0.0 0.0 0.0 0.0 0.0 0.0 0.0 0.0 0.0 0.0 0.0 0.0 0.0   
1952-02-03T15:00:00+00:00 0.0 0.0 0.0 0.0 0.0 0.0 0.0 0.0 0.0 0.0 0.0 0.0 0.0 0.0 0.0 0.0 0.0 0.0 0.0 0.0 0.0   
1952-02-03T18:00:00+00:00 0.0 0.0 0.0 0.0 0.0 0.0 0.0 0.0 0.0 0.0 0.0 0.0 0.0 0.0 0.0 0.0 0.0 0.0 0.0 0.0 0.0   
1952-02-03T21:00:00+00:00 0.0 0.0 0.0 0.0 0.0 0.0 0.0 0.0 0.0 0.0 0.0 0.0 0.0 0.0 0.0 0.0 0.0 0.0 0.0 0.0 0.0   
1952-02-04T00:00:00+00:00 0.0 0.0 0.0 0.0 0.0 0.0 0.0 0.0 0.0 0.0 0.0 0.0 0.0 0.0 0.0 0.0 0.0 0.0 0.0 0.0 0.0   
1952-02-04T03:00:00+00:00 0.0 0.0 0.0 0.0 0.0 0.0 0.0 0.0 0.0 0.0 0.0 0.0 0.0 0.0 0.0 0.0 0.0 0.0 0.0 0.0 0.0   
1952-02-04T06:00:00+00:00 0.0 0.0 0.0 0.0 0.0 0.0 0.0 0.0 0.0 0.0 0.0 0.0 0.0 0.0 0.0 0.0 0.0 0.0 0.0 0.0 0.0   
1952-02-04T09:00:00+00:00 0.0 0.0 0.0 0.0 0.0 0.0 0.0 0.0 0.0 0.0 0.0 0.0 0.0 0.0 0.0 0.0 0.0 0.0 0.0 0.0 0.0   
1952-02-04T12:00:00+00:00 0.0 0.0 0.0 0.0 0.0 0.0 0.0 0.0 0.0 0.0 0.0 0.0 0.0 0.0 0.0 0.0 0.0 0.0 0.0 0.0 0.0   
1952-02-04T15:00:00+00:00 0.0 0.0 0.0 0.0 0.0 0.0 0.0 0.0 0.0 0.0 0.0 0.0 0.0 0.0 0.0 0.0 0.0 0.0 0.0 0.0 0.0   
1952-02-04T18:00:00+00:00 0.0 0.0 0.0 0.0 0.0 0.0 0.0 0.0 0.0 0.0 0.0 0.0 0.0 0.0 0.0 0.0 0.0 0.0 0.0 0.0 0.0   
1952-02-04T21:00:00+00:00 0.0 0.0 0.0 0.0 0.0 0.0 0.0 0.0 0.0 0.0 0.0 0.0 0.0 0.0 0.0 0.0 0.0 0.0 0.0 0.0 0.0   
1952-02-05T00:00:00+00:00 0.0 0.0 0.0 0.0 0.0 0.0 0.0 0.0 0.0 0.0 0.0 0.0 0.0 0.0 0.0 0.0 0.0 0.0 0.0 0.0 0.0   
1952-02-05T03:00:00+00:00 0.0 0.0 0.0 0.0 0.0 0.0 0.0 0.0 0.0 0.0 0.0 0.0 0.0 0.0 0.0 0.0 0.0 0.0 0.0 0.0 0.0   
1952-02-05T06:00:00+00:00 0.0 0.0 0.0 0.0 0.0 0.0 0.0 0.0 0.0 0.0 0.0 0.0 0.0 0.0 0.0 0.0 0.0 0.0 0.0 0.0 0.0   
1952-02-05T09:00:00+00:00 0.0 0.0 0.0 0.0 0.0 0.0 0.0 0.0 0.0 0.0 0.0 0.0 0.0 0.0 0.0 0.0 0.0 0.0 0.0 0.0 0.0   
1952-02-05T12:00:00+00:00 0.0 0.0 0.0 0.0 0.0 0.0 0.0 0.0 0.0 0.0 0.0 0.0 0.0 0.0 0.0 0.0 0.0 0.0 0.0 0.0 0.0   
1952-02-05T15:00:00+00:00 0.1 0.0 0.0 0.0 0.0 0.0 0.0 0.0 0.0 0.0 0.0 0.0 0.0 0.0 0.0 0.0 0.0 0.0 0.0 0.0 0.1   
1952-02-05T18:00:00+00:00 0.4 0.1 0.0 0.0 0.0 0.0 0.0 0.0 0.0 0.0 0.0 0.0 0.1 0.1 0.0 0.0 0.0 0.0 0.0 0.1 0.8   
1952-02-05T21:00:00+00:00 0.7 0.2 0.0 0.0 0.0 0.0 0.0 0.0 0.0 0.0 0.0 0.0 0.1 0.1 0.0 0.0 0.1 0.0 0.0 0.3 0.9   
1952-02-06T00:00:00+00:00 0.9 0.3 0.0 0.0 0.0 0.0 0.0 0.0 0.0 0.0 0.0 0.0 0.1 0.2 0.0 0.0 0.1 0.0 0.0 0.4 0.7   
1952-02-06T03:00:00+00:00 0.0 0.0 0.0 0.0 0.0 0.0 0.0 0.0 0.0 0.0 0.0 0.0 0.0 0.0 0.0 0.0 0.0 0.0 0.0 0.0 0.3   
1952-02-06T06:00:00+00:00 0.0 0.0 0.0 0.0 0.0 0.0 0.0 0.0 0.0 0.0 0.0 0.0 0.0 0.0 0.0 0.0 0.0 0.0 0.0 0.0 0.1   
1952-02-06T09:00:00+00:00 0.0 0.0 0.0 0.0 0.0 0.0 0.0 0.0 0.0 0.0 0.0 0.0 0.0 0.0 0.0 0.0 0.0 0.0 0.0 0.0 0.0   
1952-02-06T12:00:00+00:00 0.0 0.0 0.0 0.0 0.0 0.0 0.0 0.0 0.0 0.0 0.0 0.0 0.0 0.0 0.0 0.0 0.0 0.0 0.0 0.0 0.0   
1952-02-06T15:00:00+00:00 0.0 0.0 0.0 0.0 0.0 0.0 0.0 0.0 0.0 0.0 0.0 0.0 0.0 0.0 0.0 0.0 0.0 0.0 0.0 0.0 0.0   
1952-02-06T18:00:00+00:00 0.0 0.0 0.0 0.0 0.0 0.0 0.0 0.0 0.0 0.0 0.0 0.0 0.0 0.0 0.0 0.0 0.0 0.0 0.0 0.0 0.0   
1952-02-06T21:00:00+00:00 0.0 0.0 0.0 0.0 0.0 0.0 0.0 0.0 0.0 0.0 0.0 0.0 0.0 0.0 0.0 0.0 0.0 0.0 0.0 0.0 0.0   
1952-02-07T00:00:00+00:00 0.0 0.0 0.0 0.0 0.0 0.0 0.0 0.0 0.0 0.0 0.0 0.0 0.0 0.0 0.0 0.0 0.0 0.0 0.0 0.0 0.0   
1952-02-07T03:00:00+00:00 0.0 0.0 0.0 0.0 0.0 0.0 0.0 0.0 0.0 0.0 0.0 0.0 0.0 0.0 0.0 0.0 0.0 0.0 0.0 0.0 0.0   
1952-02-07T06:00:00+00:00 0.0 0.0 0.0 0.0 0.0 0.0 0.0 0.0 0.0 0.0 0.0 0.0 0.0 0.0 0.0 0.0 0.0 0.0 0.0 0.0 0.0   
1952-02-07T09:00:00+00:00 0.0 0.0 0.0 0.0 0.0 0.0 0.0 0.0 0.0 0.0 0.0 0.0 0.0 0.0 0.0 0.0 0.0 0.0 0.0 0.0 0.0   
1952-02-07T12:00:00+00:00 0.0 0.0 0.0 0.0 0.0 0.0 0.0 0.0 0.0 0.0 0.0 0.0 0.0 0.0 0.0 0.0 0.0 0.0 0.0 0.0 0.0   
1952-02-07T15:00:00+00:00 0.0 0.0 0.0 0.0 0.0 0.0 0.0 0.0 0.0 0.0 0.0 0.0 0.0 0.0 0.0 0.0 0.0 0.0 0.0 0.0 0.0   
1952-02-07T18:00:00+00:00 0.0 0.0 0.0 0.0 0.0 0.0 0.0 0.0 0.0 0.0 0.0 0.0 0.0 0.0 0.0 0.0 0.0 0.0 0.0 0.0 0.0   
1952-02-07T21:00:00+00:00 0.0 0.0 0.0 0.0 0.0 0.0 0.0 0.0 0.0 0.0 0.0 0.0 0.0 0.0 0.0 0.0 0.0 0.0 0.0 0.0 0.0   
1952-02-08T00:00:00+00:00 0.0 0.0 0.0 0.0 0.0 0.0 0.0 0.0 0.0 0.0 0.0 0.0 0.0 0.0 0.0 0.0 0.0 0.0 0.0 0.0 0.0   
1952-02-08T03:00:00+00:00 0.2 0.2 0.0 0.2 0.2 0.1 0.1 0.2 0.2 0.2 0.1 0.1 0.0 0.0 0.1 0.3 0.0 0.0 0.1 0.1 0.2   
1952-02-08T06:00:00+00:00 0.1 0.1 0.0 0.1 0.1 0.1 0.0 0.1 0.1 0.1 0.1 0.0 0.0 0.0 0.1 0.2 0.0 0.0 0.0 0.1 0.1   
1952-02-08T09:00:00+00:00 0.1 0.1 0.0 0.2 0.1 0.1 0.0 0.2 0.3 0.2 0.2 0.3 0.0 0.1 0.1 0.5 0.0 0.0 0.0 0.1 0.1   
1952-02-08T12:00:00+00:00 0.4 0.4 0.2 0.5 0.3 0.3 0.1 0.7 0.7 0.6 0.5 0.8 0.1 0.3 0.3 1.3 0.1 0.0 0.2 0.3 0.3   
1952-02-08T15:00:00+00:00 0.7 0.7 0.4 0.8 0.6 0.5 0.2 1.3 1.2 1.2 0.9 1.3 0.2 0.5 0.5 2.3 0.2 0.1 0.3 0.5 0.5   
1952-02-08T18:00:00+00:00 1.3 1.2 1.0 1.0 1.0 0.9 0.4 1.9 1.4 1.6 1.1 1.5 0.3 0.9 0.8 2.6 0.4 0.1 0.4 1.0 0.6   
1952-02-08T21:00:00+00:00 3.7 3.4 3.2 2.0 3.1 2.4 1.1 5.0 3.0 4.1 2.3 2.9 0.9 2.8 2.1 5.5 1.3 0.4 1.2 2.7 1.6   
1952-02-09T00:00:00+00:00 5.5 5.0 4.8 2.3 4.0 2.9 1.3 6.7 3.6 5.0 3.1 3.3 1.2 3.8 2.8 6.6 2.0 0.6 1.6 4.2 1.9   
1952-02-09T03:00:00+00:00 6.7 8.7 12.4  1.7 8.0 4.9 1.7 8.8 2.6 7.9 5.4 2.8 1.4 4.0 7.3 5.9 3.9 1.7 3.0 7.5 1.7   
1952-02-09T06:00:00+00:00 8.0 10.5  14.0  1.7 9.3 5.5 1.9 10.9  2.8 9.0 6.5 2.9 1.6 3.9 9.1 6.4 5.7 2.4 3.7 9.6 1.7   
1952-02-09T09:00:00+00:00 3.8 5.0 5.0 1.3 4.4 3.1 1.1 8.8 2.5 6.5 6.2 2.9 0.8 0.7 7.3 5.7 4.3 1.8 3.0 6.4 1.0   
1952-02-09T12:00:00+00:00 0.6 0.8 0.5 0.5 0.8 0.6 0.2 2.7 1.0 1.9 2.3 1.3 0.1 0.1 2.3 2.2 0.9 0.4 0.9 1.5 0.3   
1952-02-09T15:00:00+00:00 0.1 0.1 0.1 0.1 0.1 0.1 0.0 0.6 0.2 0.4 0.6 0.3 0.0 0.0 0.5 0.5 0.2 0.1 0.2 0.4 0.1   
1952-02-09T18:00:00+00:00 0.1 0.1 0.0 0.1 0.1 0.1 0.0 0.2 0.1 0.2 0.2 0.1 0.0 0.0 0.2 0.2 0.1 0.0 0.1 0.2 0.1   
1952-02-09T21:00:00+00:00 0.1 0.1 0.0 0.1 0.1 0.1 0.0 0.1 0.0 0.1 0.1 0.0 0.0 0.0 0.1 0.1 0.0 0.0 0.0 0.1 0.1   
1952-02-10T00:00:00+00:00 0.0 0.0 0.0 0.0 0.1 0.1 0.0 0.0 0.0 0.0 0.0 0.0 0.0 0.0 0.0 0.0 0.0 0.0 0.0 0.0 0.1   
1952-02-10T03:00:00+00:00 0.0 0.0 0.0 0.0 0.0 0.0 0.0 0.0 0.0 0.0 0.0 0.0 0.0 0.0 0.0 0.0 0.0 0.0 0.0 0.0 0.0   
1952-02-10T06:00:00+00:00 0.0 0.0 0.0 0.0 0.0 0.0 0.0 0.0 0.0 0.0 0.0 0.0 0.0 0.0 0.0 0.0 0.0 0.0 0.0 0.0 0.0   
1952-02-10T09:00:00+00:00 0.0 0.0 0.0 0.0 0.0 0.0 0.0 0.0 0.0 0.0 0.0 0.0 0.0 0.0 0.0 0.0 0.0 0.0 0.0 0.0 0.0   
1952-02-10T12:00:00+00:00 0.0 0.0 0.0 0.0 0.0 0.0 0.0 0.0 0.0 0.0 0.0 0.0 0.0 0.0 0.0 0.0 0.0 0.0 0.0 0.0 0.0   
1952-02-10T15:00:00+00:00 0.0 0.0 0.0 0.0 0.0 0.0 0.0 0.0 0.0 0.0 0.0 0.0 0.0 0.0 0.0 0.0 0.0 0.0 0.0 0.0 0.0   
1952-02-10T18:00:00+00:00 0.0 0.0 0.0 0.0 0.0 0.0 0.0 0.0 0.0 0.0 0.0 0.0 0.0 0.0 0.0 0.0 0.0 0.0 0.0 0.0 0.0   
1952-02-10T21:00:00+00:00 0.0 0.0 0.0 0.0 0.0 0.0 0.0 0.0 0.0 0.0 0.0 0.0 0.0 0.0 0.0 0.0 0.0 0.0 0.0 0.0 0.0   
1952-02-11T00:00:00+00:00 0.0 0.0 0.0 0.0 0.0 0.0 0.0 0.0 0.0 0.0 0.0 0.0 0.0 0.0 0.0 0.0 0.0 0.0 0.0 0.0 0.0   
1952-02-11T03:00:00+00:00 0.0 0.0 0.0 0.0 0.0 0.0 0.0 0.0 0.0 0.0 0.0 0.0 0.0 0.0 0.0 0.0 0.0 0.0 0.0 0.0 0.0   
1952-02-11T06:00:00+00:00 0.0 0.0 0.0 0.0 0.0 0.0 0.0 0.0 0.0 0.0 0.0 0.0 0.0 0.0 0.0 0.0 0.0 0.0 0.0 0.0 0.0   
1952-02-11T09:00:00+00:00 0.0 0.0 0.0 0.0 0.0 0.0 0.0 0.0 0.0 0.0 0.0 0.0 0.0 0.0 0.0 0.0 0.0 0.0 0.0 0.0 0.0   
1952-02-11T12:00:00+00:00 0.0 0.0 0.0 0.0 0.0 0.0 0.0 0.0 0.0 0.0 0.0 0.0 0.0 0.0 0.0 0.0 0.0 0.0 0.0 0.0 0.0   
1952-02-11T15:00:00+00:00 0.0 0.0 0.0 0.0 0.0 0.0 0.0 0.0 0.0 0.0 0.0 0.0 0.0 0.0 0.0 0.0 0.0 0.0 0.0 0.0 0.0   
1952-02-11T18:00:00+00:00 0.0 0.0 0.0 0.0 0.0 0.0 0.0 0.0 0.0 0.0 0.0 0.0 0.0 0.0 0.0 0.0 0.0 0.0 0.0 0.0 0.0   
1952-02-11T21:00:00+00:00 0.0 0.0 0.0 0.0 0.0 0.0 0.0 0.0 0.0 0.0 0.0 0.0 0.0 0.0 0.0 0.0 0.0 0.0 0.0 0.0 0.0   
1952-02-12T00:00:00+00:00 0.0 0.0 0.0 0.0 0.0 0.0 0.0 0.0 0.0 0.0 0.0 0.0 0.0 0.0 0.0 0.0 0.0 0.0 0.0 0.0 0.0   
1952-02-12T03:00:00+00:00 0.0 0.0 0.0 0.0 0.0 0.0 0.0 0.0 0.0 0.0 0.0 0.0 0.0 0.0 0.0 0.0 0.0 0.0 0.0 0.0 0.0   
1952-02-12T06:00:00+00:00 0.0 0.0 0.0 0.0 0.0 0.0 0.0 0.0 0.0 0.0 0.0 0.0 0.0 0.0 0.0 0.0 0.0 0.0 0.0 0.0 0.0   
1952-02-12T09:00:00+00:00 0.0 0.0 0.0 0.0 0.0 0.0 0.0 0.0 0.0 0.0 0.0 0.0 0.0 0.0 0.0 0.0 0.0 0.0 0.0 0.0 0.0   
1952-02-12T12:00:00+00:00 0.0 0.0 0.0 0.0 0.0 0.0 0.0 0.0 0.0 0.0 0.0 0.0 0.0 0.0 0.0 0.0 0.0 0.0 0.0 0.0 0.0   
1952-02-12T15:00:00+00:00 0.0 0.0 0.0 0.0 0.0 0.0 0.0 0.0 0.0 0.0 0.0 0.0 0.0 0.0 0.0 0.0 0.0 0.0 0.0 0.0 0.0   
1952-02-12T18:00:00+00:00 0.0 0.0 0.0 0.0 0.0 0.0 0.0 0.0 0.0 0.0 0.0 0.0 0.0 0.0 0.0 0.0 0.0 0.0 0.0 0.0 0.0   
1952-02-12T21:00:00+00:00 0.0 0.0 0.0 0.0 0.0 0.0 0.0 0.0 0.0 0.0 0.0 0.0 0.0 0.0 0.0 0.0 0.0 0.0 0.0 0.0 0.0   
1952-02-13T00:00:00+00:00 0.0 0.0 0.0 0.0 0.0 0.0 0.0 0.0 0.0 0.0 0.0 0.0 0.0 0.0 0.0 0.0 0.0 0.0 0.0 0.0 0.0   
1952-02-13T03:00:00+00:00 0.0 0.0 0.0 0.0 0.0 0.0 0.0 0.0 0.0 0.0 0.0 0.0 0.0 0.0 0.0 0.0 0.0 0.0 0.0 0.0 0.0   
1952-02-13T06:00:00+00:00 0.0 0.0 0.0 0.0 0.0 0.0 0.0 0.0 0.0 0.0 0.0 0.0 0.0 0.0 0.0 0.0 0.0 0.0 0.0 0.0 0.0   
1952-02-13T09:00:00+00:00 0.0 0.0 0.0 0.0 0.0 0.0 0.0 0.0 0.0 0.0 0.0 0.0 0.0 0.0 0.0 0.0 0.0 0.0 0.0 0.0 0.0   
1952-02-13T12:00:00+00:00 0.0 0.0 0.0 0.0 0.0 0.0 0.0 0.0 0.0 0.0 0.0 0.0 0.0 0.0 0.0 0.0 0.0 0.0 0.0 0.0 0.0   
1952-02-13T15:00:00+00:00 0.0 0.0 0.0 0.0 0.0 0.0 0.0 0.0 0.0 0.0 0.0 0.0 0.0 0.0 0.0 0.0 0.0 0.0 0.0 0.0 0.0   
1952-02-13T18:00:00+00:00 0.0 0.0 0.0 0.0 0.0 0.0 0.0 0.0 0.0 0.0 0.0 0.0 0.0 0.0 0.0 0.0 0.0 0.0 0.0 0.0 0.0   
1952-02-13T21:00:00+00:00 0.0 0.0 0.0 0.0 0.0 0.0 0.0 0.0 0.0 0.0 0.0 0.0 0.0 0.0 0.0 0.0 0.0 0.0 0.0 0.0 0.0   
1952-02-14T00:00:00+00:00 0.0 0.0 0.0 0.0 0.0 0.0 0.0 0.0 0.0 0.0 0.0 0.0 0.0 0.0 0.0 0.0 0.0 0.0 0.0 0.0 0.0   
1952-02-14T03:00:00+00:00 0.0 0.0 0.0 0.0 0.0 0.0 0.0 0.0 0.0 0.0 0.0 0.0 0.0 0.0 0.0 0.0 0.0 0.0 0.0 0.0 0.0   
1952-02-14T06:00:00+00:00 0.3 0.1 0.2 0.3 0.1 0.2 0.1 0.0 0.0 0.0 0.0 0.4 0.3 1.0 0.0 0.0 0.0 0.0 0.0 0.0 1.4   
1952-02-14T09:00:00+00:00 0.9 0.3 0.5 1.3 0.2 0.4 0.3 0.0 0.0 0.0 0.0 1.4 0.7 2.0 0.0 0.2 0.0 0.0 0.0 0.0 3.2   
1952-02-14T12:00:00+00:00 0.2 0.1 0.1 0.7 0.0 0.1 0.1 0.0 0.0 0.0 0.0 0.8 0.2 0.5 0.0 0.1 0.0 0.0 0.0 0.0 1.4   
1952-02-14T15:00:00+00:00 0.0 0.0 0.0 0.2 0.0 0.0 0.0 0.0 0.0 0.0 0.0 0.1 0.0 0.0 0.0 0.0 0.0 0.0 0.0 0.0 0.5   
1952-02-14T18:00:00+00:00 0.0 0.0 0.0 0.0 0.0 0.0 0.0 0.0 0.0 0.0 0.0 0.0 0.0 0.0 0.0 0.0 0.0 0.0 0.0 0.0 0.2   
1952-02-14T21:00:00+00:00 0.0 0.0 0.0 0.0 0.0 0.0 0.0 0.0 0.0 0.0 0.0 0.0 0.0 0.0 0.0 0.0 0.0 0.0 0.0 0.0 0.1   
1952-02-15T00:00:00+00:00 0.0 0.0 0.0 0.0 0.0 0.0 0.0 0.0 0.0 0.0 0.0 0.0 0.0 0.0 0.0 0.0 0.0 0.0 0.0 0.0 0.1   
1952-02-15T03:00:00+00:00 0.0 0.0 0.0 0.0 0.0 0.0 0.0 0.0 0.0 0.0 0.0 0.0 0.0 0.0 0.0 0.0 0.0 0.0 0.0 0.0 0.0   
1952-02-15T06:00:00+00:00 0.0 0.0 0.0 0.0 0.0 0.0 0.0 0.0 0.0 0.0 0.0 0.0 0.0 0.0 0.0 0.0 0.0 0.0 0.0 0.0 0.0   
1952-02-15T09:00:00+00:00 0.0 0.0 0.0 0.0 0.0 0.0 0.0 0.0 0.0 0.0 0.0 0.0 0.0 0.0 0.0 0.0 0.0 0.0 0.0 0.0 0.0   
1952-02-15T12:00:00+00:00 0.0 0.0 0.0 0.0 0.0 0.0 0.0 0.0 0.0 0.0 0.0 0.0 0.0 0.0 0.0 0.0 0.0 0.0 0.0 0.0 0.0   
1952-02-15T15:00:00+00:00 0.0 0.0 0.0 0.0 0.0 0.0 0.0 0.0 0.0 0.0 0.0 0.0 0.0 0.0 0.0 0.0 0.0 0.0 0.0 0.0 0.0   
1952-02-15T18:00:00+00:00 0.0 0.0 0.0 0.0 0.0 0.0 0.0 0.0 0.0 0.0 0.0 0.0 0.0 0.0 0.0 0.0 0.0 0.0 0.0 0.0 0.0   
1952-02-15T21:00:00+00:00 0.0 0.0 0.0 0.0 0.0 0.0 0.0 0.0 0.0 0.0 0.0 0.0 0.0 0.0 0.0 0.0 0.0 0.0 0.0 0.0 0.0   
1952-02-16T00:00:00+00:00 0.0 0.0 0.0 0.0 0.0 0.0 0.0 0.0 0.0 0.0 0.0 0.0 0.0 0.0 0.0 0.0 0.0 0.0 0.0 0.0 0.0   
1952-02-16T03:00:00+00:00 0.0 0.0 0.0 0.0 0.0 0.0 0.0 0.0 0.0 0.0 0.0 0.0 0.0 0.0 0.0 0.0 0.0 0.0 0.0 0.0 0.0   
1952-02-16T06:00:00+00:00 0.0 0.0 0.0 0.0 0.0 0.0 0.0 0.0 0.0 0.0 0.0 0.0 0.0 0.0 0.0 0.0 0.0 0.0 0.0 0.0 0.0   
1952-02-16T09:00:00+00:00 0.0 0.0 0.0 0.0 0.0 0.0 0.0 0.0 0.0 0.0 0.0 0.0 0.0 0.0 0.0 0.0 0.0 0.0 0.0 0.0 0.0   
1952-02-16T12:00:00+00:00 0.0 0.0 0.0 0.0 0.0 0.0 0.0 0.0 0.0 0.0 0.0 0.0 0.0 0.0 0.0 0.0 0.0 0.0 0.0 0.0 0.0   
1952-02-16T15:00:00+00:00 0.0 0.0 0.0 0.0 0.0 0.0 0.0 0.0 0.0 0.0 0.0 0.0 0.0 0.0 0.0 0.0 0.0 0.0 0.0 0.0 0.0   
1952-02-16T18:00:00+00:00 0.0 0.0 0.0 0.0 0.0 0.0 0.0 0.0 0.0 0.0 0.0 0.0 0.0 0.0 0.0 0.0 0.0 0.0 0.0 0.0 0.0   
1952-02-16T21:00:00+00:00 0.0 0.0 0.0 0.0 0.0 0.0 0.0 0.0 0.0 0.0 0.0 0.0 0.0 0.0 0.0 0.0 0.0 0.0 0.0 0.0 0.0   
1952-02-17T00:00:00+00:00 0.0 0.0 0.0 0.0 0.0 0.0 0.0 0.0 0.0 0.0 0.0 0.0 0.0 0.0 0.0 0.0 0.0 0.0 0.0 0.0 0.0   
1952-02-17T03:00:00+00:00 0.0 0.0 0.0 0.0 0.0 0.0 0.0 0.0 0.0 0.0 0.0 0.0 0.0 0.0 0.0 0.0 0.0 0.0 0.0 0.0 0.0   
1952-02-17T06:00:00+00:00 0.0 0.0 0.0 0.0 0.0 0.0 0.0 0.0 0.0 0.0 0.0 0.0 0.0 0.0 0.0 0.0 0.0 0.0 0.0 0.0 0.0   
1952-02-17T09:00:00+00:00 0.0 0.0 0.0 0.0 0.0 0.0 0.0 0.0 0.0 0.0 0.0 0.0 0.0 0.0 0.0 0.0 0.0 0.0 0.0 0.0 0.0   
1952-02-17T12:00:00+00:00 0.0 0.0 0.0 0.0 0.0 0.0 0.0 0.0 0.0 0.0 0.0 0.0 0.0 0.0 0.0 0.0 0.0 0.0 0.0 0.0 0.0   
1952-02-17T15:00:00+00:00 0.0 0.0 0.0 0.0 0.0 0.0 0.0 0.0 0.0 0.0 0.0 0.0 0.0 0.0 0.0 0.0 0.0 0.0 0.0 0.0 0.0   
1952-02-17T18:00:00+00:00 0.0 0.0 0.0 0.0 0.0 0.0 0.0 0.0 0.0 0.0 0.0 0.0 0.0 0.0 0.0 0.0 0.0 0.0 0.0 0.0 0.0   
1952-02-17T21:00:00+00:00 0.0 0.0 0.0 0.0 0.0 0.0 0.0 0.0 0.0 0.0 0.0 0.0 0.0 0.0 0.0 0.0 0.0 0.0 0.0 0.0 0.0   
1952-02-18T00:00:00+00:00 0.0 0.0 0.0 0.0 0.0 0.0 0.0 0.0 0.0 0.0 0.0 0.0 0.0 0.0 0.0 0.0 0.0 0.0 0.0 0.0 0.0   
1952-02-18T03:00:00+00:00 0.0 0.0 0.0 0.0 0.0 0.0 0.0 0.0 0.0 0.0 0.0 0.0 0.2 0.1 0.0 0.0 0.0 0.0 0.0 0.0 0.5   
1952-02-18T06:00:00+00:00 0.0 0.0 0.0 0.0 0.0 0.0 0.1 0.0 0.0 0.0 0.0 0.0 0.2 0.1 0.0 0.0 0.0 0.0 0.0 0.0 1.0   
1952-02-18T09:00:00+00:00 0.0 0.0 0.0 0.0 0.0 0.0 0.1 0.0 0.0 0.0 0.0 0.0 0.1 0.0 0.0 0.0 0.0 0.0 0.0 0.0 0.7   
1952-02-18T12:00:00+00:00 0.0 0.0 0.0 0.0 0.0 0.0 0.0 0.0 0.0 0.0 0.0 0.0 0.0 0.0 0.0 0.0 0.0 0.0 0.0 0.0 0.2   
1952-02-18T15:00:00+00:00 0.0 0.0 0.0 0.0 0.0 0.0 0.0 0.0 0.0 0.0 0.0 0.0 0.0 0.0 0.0 0.0 0.0 0.0 0.0 0.0 0.3   
1952-02-18T18:00:00+00:00 0.0 0.0 0.0 0.0 0.0 0.0 0.0 0.0 0.0 0.0 0.0 0.0 0.1 0.0 0.0 0.0 0.0 0.0 0.0 0.0 0.2   
1952-02-18T21:00:00+00:00 0.0 0.0 0.0 0.0 0.0 0.0 0.0 0.0 0.0 0.0 0.0 0.0 0.0 0.0 0.0 0.0 0.0 0.0 0.0 0.0 0.1   
1952-02-19T00:00:00+00:00 0.0 0.0 0.0 0.0 0.0 0.0 0.0 0.0 0.0 0.0 0.0 0.0 0.1 0.0 0.0 0.0 0.0 0.0 0.0 0.0 0.1   
1952-02-19T03:00:00+00:00 1.3 2.4 2.4 1.1 2.1 1.6 0.4 2.8 1.5 1.9 2.4 1.0 0.5 2.3 2.0 2.3 1.2 0.7 0.8 2.6 1.3   
1952-02-19T06:00:00+00:00 1.1 2.1 1.8 2.0 2.8 2.2 0.6 2.7 2.0 2.2 2.6 1.6 0.7 3.8 1.9 3.1 0.9 0.5 0.7 2.1 2.7   
1952-02-19T09:00:00+00:00 1.5 2.9 2.8 3.8 4.5 3.6 1.0 2.4 2.5 2.6 2.4 2.6 1.1 7.5 1.7 3.9 0.8 0.5 0.7 2.1 4.4   
1952-02-19T12:00:00+00:00 4.0 7.6 6.9 7.7 8.6 6.8 1.8 5.9 6.4 6.1 6.4 6.2 2.1 10.6  4.2 9.8 2.0 1.2 1.6 5.8 7.5   
1952-02-19T15:00:00+00:00 4.6 8.7 10.4  5.9 9.7 6.5 1.7 7.0 5.5 6.4 6.3 5.2 2.3 13.7  5.0 8.4 2.3 1.3 1.9 6.5 5.5   
1952-02-19T18:00:00+00:00 4.2 8.1 10.2  3.7 6.9 4.8 1.3 7.7 3.7 5.0 6.4 3.7 1.7 10.1  5.5 5.7 4.1 2.4 2.1 8.0 3.4   
1952-02-19T21:00:00+00:00 2.2 4.3 4.9 2.9 4.5 3.3 0.9 5.1 2.8 3.6 4.5 2.7 1.1 5.3 3.7 4.3 2.1 1.2 1.4 4.5 2.7   
1952-02-20T00:00:00+00:00 2.1 4.1 4.4 2.8 4.8 3.6 0.9 5.3 2.6 3.6 4.3 2.3 1.2 4.9 3.8 3.9 1.8 1.0 1.5 4.4 2.8   
1952-02-20T03:00:00+00:00 1.6 0.5 0.0 0.2 0.3 0.1 0.3 1.5 0.0 0.0 0.0 0.3 0.8 0.3 0.0 0.0 1.1 0.0 0.6 1.2 0.4   
1952-02-20T06:00:00+00:00 0.6 0.2 0.0 0.1 0.1 0.1 0.1 0.6 0.0 0.0 0.0 0.1 0.3 0.1 0.0 0.0 0.4 0.0 0.3 0.5 0.2   
1952-02-20T09:00:00+00:00 0.2 0.1 0.0 0.0 0.1 0.0 0.1 0.2 0.0 0.0 0.0 0.1 0.1 0.1 0.0 0.0 0.1 0.0 0.1 0.2 0.1   
1952-02-20T12:00:00+00:00 0.1 0.0 0.0 0.0 0.0 0.0 0.0 0.1 0.0 0.0 0.0 0.0 0.1 0.0 0.0 0.0 0.0 0.0 0.0 0.0 0.1   
1952-02-20T15:00:00+00:00 0.1 0.0 0.0 0.0 0.0 0.0 0.0 0.0 0.0 0.0 0.0 0.0 0.1 0.0 0.0 0.0 0.0 0.0 0.0 0.0 0.0   
1952-02-20T18:00:00+00:00 0.1 0.0 0.0 0.0 0.0 0.0 0.0 0.0 0.0 0.0 0.0 0.0 0.0 0.0 0.0 0.0 0.0 0.0 0.0 0.0 0.0   
1952-02-20T21:00:00+00:00 0.1 0.0 0.0 0.0 0.0 0.0 0.0 0.0 0.0 0.0 0.0 0.0 0.1 0.0 0.0 0.0 0.0 0.0 0.0 0.0 0.0   
1952-02-21T00:00:00+00:00 0.1 0.0 0.0 0.0 0.0 0.0 0.0 0.0 0.0 0.0 0.0 0.0 0.0 0.0 0.0 0.0 0.0 0.0 0.0 0.0 0.0   
1952-02-21T03:00:00+00:00 0.0 0.0 0.0 0.0 0.0 0.0 0.0 0.0 0.0 0.0 0.0 0.0 0.0 0.0 0.0 0.0 0.0 0.0 0.0 0.0 0.0   
1952-02-21T06:00:00+00:00 0.0 0.0 0.0 0.0 0.0 0.0 0.0 0.0 0.0 0.0 0.0 0.0 0.0 0.0 0.0 0.0 0.0 0.0 0.0 0.0 0.0   
1952-02-21T09:00:00+00:00 0.0 0.0 0.0 0.0 0.0 0.0 0.0 0.0 0.0 0.0 0.0 0.0 0.0 0.0 0.0 0.0 0.0 0.0 0.0 0.0 0.0   
1952-02-21T12:00:00+00:00 0.0 0.0 0.0 0.0 0.0 0.0 0.0 0.0 0.0 0.0 0.0 0.0 0.0 0.0 0.0 0.0 0.0 0.0 0.0 0.0 0.0   
1952-02-21T15:00:00+00:00 0.0 0.0 0.0 0.0 0.0 0.0 0.0 0.0 0.0 0.0 0.0 0.0 0.0 0.0 0.0 0.0 0.0 0.0 0.0 0.0 0.0   
1952-02-21T18:00:00+00:00 0.0 0.0 0.0 0.0 0.0 0.0 0.0 0.0 0.0 0.0 0.0 0.0 0.0 0.0 0.0 0.0 0.0 0.0 0.0 0.0 0.0   
1952-02-21T21:00:00+00:00 0.0 0.0 0.0 0.0 0.0 0.0 0.0 0.0 0.0 0.0 0.0 0.0 0.0 0.0 0.0 0.0 0.0 0.0 0.0 0.0 0.0   
1952-02-22T00:00:00+00:00 0.0 0.0 0.0 0.0 0.0 0.0 0.0 0.0 0.0 0.0 0.0 0.0 0.0 0.0 0.0 0.0 0.0 0.0 0.0 0.0 0.0   
1952-02-22T03:00:00+00:00 0.0 0.0 0.0 0.0 0.0 0.0 0.0 0.0 0.0 0.0 0.0 0.0 0.0 0.0 0.0 0.0 0.0 0.0 0.0 0.0 0.0   
1952-02-22T06:00:00+00:00 0.0 0.0 0.0 0.0 0.0 0.0 0.0 0.0 0.0 0.0 0.0 0.0 0.0 0.0 0.0 0.0 0.0 0.0 0.0 0.0 0.0   
1952-02-22T09:00:00+00:00 0.0 0.0 0.0 0.0 0.0 0.0 0.0 0.0 0.0 0.0 0.0 0.0 0.0 0.0 0.0 0.0 0.0 0.0 0.0 0.0 0.0   
1952-02-22T12:00:00+00:00 0.0 0.0 0.0 0.0 0.0 0.0 0.0 0.0 0.0 0.0 0.0 0.0 0.0 0.0 0.0 0.0 0.0 0.0 0.0 0.0 0.0   
1952-02-22T15:00:00+00:00 0.0 0.0 0.0 0.0 0.0 0.0 0.0 0.0 0.0 0.0 0.0 0.0 0.0 0.0 0.0 0.0 0.0 0.0 0.0 0.0 0.0   
1952-02-22T18:00:00+00:00 0.0 0.0 0.0 0.0 0.0 0.0 0.0 0.0 0.0 0.0 0.0 0.0 0.0 0.0 0.0 0.0 0.0 0.0 0.0 0.0 0.0   
1952-02-22T21:00:00+00:00 0.0 0.0 0.0 0.0 0.0 0.0 0.0 0.0 0.0 0.0 0.0 0.0 0.0 0.0 0.0 0.0 0.0 0.0 0.0 0.0 0.0   
1952-02-23T00:00:00+00:00 0.0 0.0 0.0 0.0 0.0 0.0 0.0 0.0 0.0 0.0 0.0 0.0 0.0 0.0 0.0 0.0 0.0 0.0 0.0 0.0 0.0   
1952-02-23T03:00:00+00:00 0.0 0.0 0.0 0.0 0.0 0.0 0.0 0.0 0.0 0.0 0.0 0.0 0.0 0.0 0.0 0.0 0.0 0.0 0.0 0.0 0.0   
1952-02-23T06:00:00+00:00 0.0 0.0 0.0 0.0 0.0 0.0 0.0 0.0 0.0 0.0 0.0 0.0 0.0 0.0 0.0 0.0 0.0 0.0 0.0 0.0 0.0   
1952-02-23T09:00:00+00:00 0.0 0.0 0.0 0.0 0.0 0.0 0.0 0.0 0.0 0.0 0.0 0.0 0.0 0.0 0.0 0.0 0.0 0.0 0.0 0.0 0.0   
1952-02-23T12:00:00+00:00 0.0 0.0 0.0 0.0 0.0 0.0 0.0 0.0 0.0 0.0 0.0 0.0 0.0 0.0 0.0 0.0 0.0 0.0 0.0 0.0 0.0   
1952-02-23T15:00:00+00:00 0.0 0.0 0.0 0.0 0.0 0.0 0.0 0.0 0.0 0.0 0.0 0.0 0.0 0.0 0.0 0.0 0.0 0.0 0.0 0.0 0.0   
1952-02-23T18:00:00+00:00 0.0 0.0 0.0 0.0 0.0 0.0 0.0 0.0 0.0 0.0 0.0 0.0 0.0 0.0 0.0 0.0 0.0 0.0 0.0 0.0 0.0   
1952-02-23T21:00:00+00:00 0.0 0.0 0.0 0.0 0.0 0.0 0.0 0.0 0.0 0.0 0.0 0.0 0.0 0.0 0.0 0.0 0.0 0.0 0.0 0.0 0.0   
1952-02-24T00:00:00+00:00 0.0 0.0 0.0 0.0 0.0 0.0 0.0 0.0 0.0 0.0 0.0 0.0 0.0 0.0 0.0 0.0 0.0 0.0 0.0 0.0 0.0   
1952-02-24T03:00:00+00:00 0.2 0.2 0.3 0.3 0.4 0.3 0.1 0.2 0.2 0.2 0.2 0.2 0.1 0.7 0.1 0.3 0.1 0.0 0.1 0.2 0.2   
1952-02-24T06:00:00+00:00 1.4 2.1 2.4 1.1 2.6 1.8 0.6 1.9 1.0 1.7 1.3 0.6 0.7 3.5 1.5 1.3 1.1 0.6 0.7 1.9 0.8   
1952-02-24T09:00:00+00:00 1.9 2.8 3.2 1.7 3.8 2.6 0.9 3.3 1.8 2.9 2.3 1.3 1.0 4.9 2.5 2.3 1.4 0.8 1.2 2.6 1.1   
1952-02-24T12:00:00+00:00 1.6 2.4 2.6 1.8 3.4 2.4 0.8 2.5 1.7 2.5 1.8 1.2 0.9 4.3 1.9 2.2 0.9 0.5 0.9 1.9 1.1   
1952-02-24T15:00:00+00:00 3.2 4.9 6.0 2.5 5.8 4.0 1.4 4.8 2.6 4.3 3.2 1.9 1.5 8.4 3.7 3.3 2.5 1.3 1.8 4.4 1.6   
1952-02-24T18:00:00+00:00 5.3 7.9 9.7 4.9 9.6 6.9 2.4 7.9 4.7 7.3 5.6 3.6 2.5 13.3  6.2 6.1 3.9 2.1 2.9 7.1 2.9   
1952-02-24T21:00:00+00:00 6.7 10.0  11.7  4.7 12.1  8.6 2.9 12.4  5.8 10.2  8.2 4.3 3.2 13.9  9.7 7.5 5.4 2.9 4.6 10.1  2.9   
1952-02-25T00:00:00+00:00 3.8 5.7 6.5 4.2 7.5 5.6 1.9 7.8 4.8 6.7 6.0 3.7 2.0 10.2  6.1 6.2 2.8 1.5 2.9 5.8 2.7   
1952-02-25T03:00:00+00:00 1.9 2.6 3.0 2.9 3.4 3.6 1.1 4.0 3.6 4.8 3.7 3.6 1.1 4.3 3.1 5.6 1.5 0.7 1.4 2.5 2.0   
1952-02-25T06:00:00+00:00 0.1 0.1 0.1 0.7 0.2 0.4 0.1 0.6 0.9 0.8 0.8 1.0 0.1 0.0 0.5 1.4 0.1 0.0 0.2 0.2 0.2   
1952-02-25T09:00:00+00:00 0.3 0.3 0.3 0.5 0.5 0.6 0.2 0.6 0.6 0.8 0.5 0.6 0.2 0.4 0.5 1.0 0.1 0.1 0.2 0.3 0.3   
1952-02-25T12:00:00+00:00 0.2 0.3 0.3 0.4 0.5 0.6 0.2 0.5 0.4 0.7 0.3 0.4 0.2 0.5 0.4 0.6 0.2 0.1 0.2 0.3 0.3   
1952-02-25T15:00:00+00:00 0.3 0.4 0.6 0.3 0.5 0.6 0.2 0.7 0.7 1.0 0.6 0.7 0.2 0.8 0.5 1.0 0.3 0.1 0.2 0.3 0.3   
1952-02-25T18:00:00+00:00 3.8 5.2 7.4 1.7 4.2 3.8 1.2 5.3 2.6 5.0 3.9 2.3 1.4 6.1 4.2 4.1 4.1 1.9 1.8 5.0 1.3   
1952-02-25T21:00:00+00:00 10.0  13.7  17.8  6.7 15.1  12.9  4.0 16.9  10.3  17.9  12.7  8.8 4.9 17.3  13.2  16.0  8.1 3.8 5.8 12.1  4.8   
1952-02-26T00:00:00+00:00 5.2 7.1 7.6 5.3 8.7 8.1 2.5 11.7  8.2 12.5  9.7 7.0 2.9 7.7 9.1 12.7  4.4 2.1 4.0 6.9 3.6   
1952-02-26T03:00:00+00:00 2.7 3.0 1.0 1.9 1.1 1.7 1.5 6.6 2.2 2.3 3.0 4.1 1.1 1.1 2.9 3.4 1.6 0.4 2.1 4.2 1.0   
1952-02-26T06:00:00+00:00 0.2 0.2 0.1 0.5 0.1 0.2 0.2 0.9 0.5 0.3 0.6 1.2 0.1 0.2 0.4 0.8 0.2 0.0 0.3 0.4 0.2   
1952-02-26T09:00:00+00:00 0.0 0.0 0.0 0.1 0.0 0.0 0.0 0.1 0.1 0.0 0.1 0.2 0.0 0.0 0.0 0.1 0.0 0.0 0.0 0.0 0.0   
1952-02-26T12:00:00+00:00 0.4 0.4 0.2 0.4 0.2 0.3 0.3 0.7 0.4 0.4 0.3 0.9 0.2 0.4 0.3 0.6 0.3 0.1 0.2 0.4 0.2   
1952-02-26T15:00:00+00:00 0.4 0.4 0.2 0.4 0.2 0.4 0.3 0.8 0.5 0.4 0.4 1.1 0.2 0.5 0.3 0.7 0.2 0.1 0.2 0.3 0.2   
1952-02-26T18:00:00+00:00 0.4 0.5 0.3 0.3 0.2 0.3 0.2 0.8 0.4 0.4 0.4 0.9 0.2 0.6 0.3 0.6 0.3 0.1 0.3 0.4 0.2   
1952-02-26T21:00:00+00:00 1.1 1.2 0.6 0.6 0.5 0.7 0.6 1.2 0.4 0.5 0.5 0.9 0.5 1.4 0.5 0.7 0.4 0.1 0.4 1.1 0.5   
1952-02-27T00:00:00+00:00 0.7 0.8 0.3 0.7 0.4 0.6 0.5 0.8 0.4 0.4 0.4 1.0 0.4 1.0 0.4 0.6 0.1 0.0 0.3 0.7 0.5   
1952-02-27T03:00:00+00:00 0.6 0.6 0.2 0.9 0.4 0.5 0.4 1.1 0.6 0.4 0.5 1.3 0.3 0.4 0.3 1.0 0.2 0.0 0.3 0.7 0.5   
1952-02-27T06:00:00+00:00 1.7 1.8 0.7 1.7 0.9 1.1 0.9 3.2 1.4 1.0 1.3 2.2 0.7 1.0 1.1 2.2 0.9 0.2 1.0 2.4 0.9   
1952-02-27T09:00:00+00:00 1.2 1.3 0.5 1.2 0.7 0.8 0.7 2.1 0.9 0.7 0.8 1.6 0.6 0.8 0.7 1.4 0.5 0.1 0.6 1.6 0.7   
1952-02-27T12:00:00+00:00 0.1 0.1 0.0 0.1 0.0 0.0 0.0 0.2 0.1 0.0 0.1 0.2 0.0 0.0 0.1 0.1 0.1 0.0 0.1 0.1 0.0   
1952-02-27T15:00:00+00:00 0.9 1.0 0.5 0.5 0.5 0.5 0.4 1.3 0.4 0.4 0.5 0.7 0.4 0.6 0.4 0.7 0.5 0.1 0.4 1.2 0.3   
1952-02-27T18:00:00+00:00 0.8 0.8 0.3 0.6 0.5 0.5 0.4 1.1 0.4 0.3 0.4 0.6 0.4 0.6 0.4 0.6 0.3 0.1 0.3 1.0 0.4   
1952-02-27T21:00:00+00:00 0.4 0.5 0.2 0.4 0.3 0.3 0.2 0.7 0.3 0.2 0.2 0.4 0.2 0.3 0.2 0.4 0.1 0.0 0.2 0.5 0.2   
1952-02-28T00:00:00+00:00 0.7 0.8 0.3 0.7 0.4 0.5 0.4 1.4 0.5 0.4 0.5 0.9 0.3 0.5 0.5 0.8 0.4 0.1 0.4 1.1 0.4   
1952-02-28T03:00:00+00:00 2.0 1.9 1.0 2.2 1.7 1.3 1.0 2.8 1.2 1.4 1.6 2.3 0.8 1.6 1.8 1.8 0.8 0.2 0.9 1.8 1.7   
1952-02-28T06:00:00+00:00 2.8 2.6 1.4 3.5 2.3 1.9 1.4 4.2 1.9 2.2 2.5 3.8 1.1 2.1 2.7 2.8 1.1 0.3 1.4 2.6 2.5   
1952-02-28T09:00:00+00:00 2.2 2.0 1.0 2.9 1.8 1.5 1.1 3.3 1.6 1.8 2.0 3.0 0.9 1.7 2.1 2.3 0.7 0.2 1.1 1.9 2.1   
1952-02-28T12:00:00+00:00 1.3 1.2 0.6 1.7 1.2 0.9 0.7 1.7 0.9 1.0 1.0 1.6 0.6 1.1 1.1 1.3 0.4 0.1 0.6 1.0 1.3   
1952-02-28T15:00:00+00:00 0.6 0.5 0.2 0.7 0.6 0.5 0.3 0.7 0.4 0.4 0.4 0.6 0.3 0.5 0.5 0.5 0.1 0.0 0.2 0.4 0.7   
1952-02-28T18:00:00+00:00 0.4 0.4 0.1 0.4 0.5 0.4 0.3 0.4 0.2 0.3 0.2 0.2 0.2 0.3 0.3 0.3 0.0 0.0 0.1 0.3 0.6   
1952-02-28T21:00:00+00:00 0.8 0.8 0.3 0.6 0.6 0.5 0.3 0.8 0.4 0.5 0.4 0.4 0.3 0.3 0.5 0.5 0.2 0.1 0.3 0.7 0.6   
1952-02-29T00:00:00+00:00 1.1 1.0 0.5 0.8 0.5 0.4 0.3 1.7 0.6 0.6 1.0 0.9 0.3 0.2 1.1 0.9 0.5 0.1 0.6 1.2 0.4   
1952-02-29T03:00:00+00:00 0.9 1.0 0.4 0.8 0.2 0.4 0.3 1.6 0.8 0.5 0.8 1.5 0.2 0.1 0.5 1.2 0.4 0.1 0.6 1.3 0.2   
1952-02-29T06:00:00+00:00 1.5 1.8 0.9 1.2 0.4 0.7 0.7 2.3 1.1 0.9 1.0 2.2 0.5 0.7 0.8 1.7 0.6 0.1 0.8 1.9 0.4   
1952-02-29T09:00:00+00:00 1.5 1.8 1.0 1.3 0.6 0.9 0.9 2.5 1.1 1.0 0.9 2.2 0.7 1.2 0.8 1.7 0.5 0.1 0.9 1.6 0.5   
1952-02-29T12:00:00+00:00 1.0 1.2 0.6 1.0 0.4 0.7 0.7 1.5 0.7 0.6 0.6 1.4 0.5 1.0 0.5 1.2 0.2 0.0 0.5 0.9 0.5   
1952-02-29T15:00:00+00:00 0.4 0.5 0.2 0.6 0.2 0.4 0.4 0.4 0.3 0.3 0.2 0.6 0.2 0.5 0.1 0.5 0.1 0.0 0.1 0.3 0.3   
1952-02-29T18:00:00+00:00 0.1 0.1 0.0 0.2 0.0 0.1 0.1 0.1 0.1 0.1 0.1 0.3 0.1 0.1 0.0 0.2 0.0 0.0 0.0 0.0 0.1   
1952-02-29T21:00:00+00:00 0.2 0.2 0.1 0.2 0.1 0.1 0.1 0.3 0.2 0.1 0.1 0.3 0.1 0.1 0.1 0.3 0.0 0.0 0.1 0.2 0.1   
1952-03-01T00:00:00+00:00 0.3 0.4 0.2 0.3 0.1 0.2 0.2 0.6 0.2 0.2 0.2 0.4 0.1 0.2 0.2 0.3 0.1 0.0 0.2 0.4 0.1   
1952-03-01T03:00:00+00:00 0.0 0.0 0.0 0.0 0.0 0.0 0.0 0.0 0.0 0.0 0.0 0.0 0.0 0.0 0.0 0.0 0.0 0.0 0.0 0.0 0.0   
1952-03-01T06:00:00+00:00 0.0 0.0 0.0 0.0 0.0 0.0 0.0 0.0 0.0 0.0 0.0 0.0 0.0 0.0 0.0 0.0 0.0 0.0 0.0 0.0 0.0   
1952-03-01T09:00:00+00:00 0.0 0.0 0.0 0.0 0.0 0.0 0.0 0.0 0.0 0.0 0.0 0.0 0.0 0.0 0.0 0.0 0.0 0.0 0.0 0.0 0.0   
1952-03-01T12:00:00+00:00 0.0 0.0 0.0 0.0 0.0 0.0 0.0 0.0 0.0 0.0 0.0 0.0 0.0 0.0 0.0 0.0 0.0 0.0 0.0 0.0 0.0   
1952-03-01T15:00:00+00:00 0.0 0.0 0.0 0.0 0.0 0.0 0.0 0.0 0.0 0.0 0.0 0.0 0.0 0.0 0.0 0.0 0.0 0.0 0.0 0.0 0.0   
1952-03-01T18:00:00+00:00 0.0 0.0 0.0 0.0 0.0 0.0 0.0 0.0 0.0 0.0 0.0 0.0 0.0 0.0 0.0 0.0 0.0 0.0 0.0 0.0 0.0   
1952-03-01T21:00:00+00:00 0.0 0.0 0.0 0.0 0.0 0.0 0.0 0.0 0.0 0.0 0.0 0.0 0.0 0.0 0.0 0.0 0.0 0.0 0.0 0.0 0.0   
1952-03-02T00:00:00+00:00 0.0 0.0 0.0 0.0 0.0 0.0 0.0 0.0 0.0 0.0 0.0 0.0 0.0 0.0 0.0 0.0 0.0 0.0 0.0 0.0 0.0   
1952-03-02T03:00:00+00:00 0.0 0.0 0.0 0.0 0.0 0.0 0.0 0.0 0.0 0.0 0.0 0.0 0.0 0.0 0.0 0.0 0.0 0.0 0.0 0.0 0.0   
1952-03-02T06:00:00+00:00 0.0 0.0 0.0 0.0 0.0 0.0 0.0 0.0 0.0 0.0 0.0 0.0 0.0 0.0 0.0 0.0 0.0 0.0 0.0 0.0 0.0   
1952-03-02T09:00:00+00:00 0.0 0.0 0.0 0.0 0.0 0.0 0.0 0.0 0.0 0.0 0.0 0.0 0.0 0.0 0.0 0.0 0.0 0.0 0.0 0.0 0.0   
1952-03-02T12:00:00+00:00 0.0 0.0 0.0 0.0 0.0 0.0 0.0 0.0 0.0 0.0 0.0 0.0 0.0 0.0 0.0 0.0 0.0 0.0 0.0 0.0 0.0   
1952-03-02T15:00:00+00:00 0.0 0.0 0.0 0.0 0.0 0.0 0.0 0.0 0.0 0.0 0.0 0.0 0.0 0.0 0.0 0.0 0.0 0.0 0.0 0.0 0.0   
1952-03-02T18:00:00+00:00 0.0 0.0 0.0 0.0 0.0 0.0 0.0 0.0 0.0 0.0 0.0 0.0 0.0 0.0 0.0 0.0 0.0 0.0 0.0 0.0 0.0   
1952-03-02T21:00:00+00:00 0.0 0.0 0.0 0.0 0.0 0.0 0.0 0.0 0.0 0.0 0.0 0.0 0.0 0.0 0.0 0.0 0.0 0.0 0.0 0.0 0.0   
1952-03-03T00:00:00+00:00 0.0 0.0 0.0 0.0 0.0 0.0 0.0 0.0 0.0 0.0 0.0 0.0 0.0 0.0 0.0 0.0 0.0 0.0 0.0 0.0 0.0   
1952-03-03T03:00:00+00:00 0.0 0.0 0.0 0.0 0.0 0.0 0.0 0.0 0.0 0.0 0.0 0.0 0.0 0.0 0.0 0.0 0.0 0.0 0.0 0.0 0.0   
1952-03-03T06:00:00+00:00 0.0 0.0 0.0 0.0 0.0 0.0 0.0 0.0 0.0 0.0 0.0 0.0 0.0 0.0 0.0 0.0 0.0 0.0 0.0 0.0 0.0   
1952-03-03T09:00:00+00:00 0.0 0.0 0.0 0.0 0.0 0.0 0.0 0.0 0.0 0.0 0.0 0.0 0.0 0.1 0.0 0.0 0.0 0.0 0.0 0.0 0.0   
1952-03-03T12:00:00+00:00 0.0 0.0 0.0 0.0 0.0 0.0 0.0 0.0 0.0 0.0 0.0 0.0 0.0 0.1 0.0 0.0 0.0 0.0 0.0 0.0 0.0   
1952-03-03T15:00:00+00:00 0.2 0.2 0.1 0.0 0.1 0.1 0.1 0.2 0.0 0.0 0.0 0.1 0.1 0.3 0.0 0.0 0.0 0.0 0.1 0.2 0.1   
1952-03-03T18:00:00+00:00 0.7 0.5 0.4 0.1 0.3 0.2 0.3 0.5 0.1 0.1 0.1 0.1 0.4 0.7 0.0 0.1 0.2 0.0 0.3 0.7 0.1   
1952-03-03T21:00:00+00:00 1.2 0.9 0.7 0.1 0.5 0.3 0.5 0.9 0.1 0.1 0.1 0.2 0.6 1.2 0.0 0.1 0.6 0.1 0.5 1.3 0.2   
1952-03-04T00:00:00+00:00 1.7 1.2 1.1 0.1 0.6 0.4 0.6 1.4 0.1 0.1 0.1 0.3 0.7 1.4 0.0 0.1 1.1 0.1 0.8 2.0 0.2   
1952-03-04T03:00:00+00:00 3.0 3.4 3.5 1.2 3.3 2.3 1.3 3.0 1.2 2.3 1.7 1.2 1.3 2.9 2.6 1.6 2.2 0.9 1.6 2.9 1.3   
1952-03-04T06:00:00+00:00 3.8 4.2 3.7 1.9 4.9 3.6 2.0 4.7 2.0 3.7 2.8 2.1 1.9 3.5 4.1 2.6 2.8 1.2 2.6 3.8 2.1   
1952-03-04T09:00:00+00:00 1.3 1.5 0.8 1.1 1.9 1.6 0.9 2.4 1.2 1.9 1.7 1.4 0.7 0.7 2.2 1.6 1.0 0.4 1.3 1.6 1.1   
1952-03-04T12:00:00+00:00 0.3 0.4 0.1 0.3 0.5 0.4 0.2 0.5 0.2 0.4 0.3 0.1 0.2 0.1 0.5 0.3 0.2 0.1 0.3 0.4 0.3   
1952-03-04T15:00:00+00:00 0.8 0.9 0.5 0.6 1.1 0.9 0.5 1.1 0.6 0.9 0.7 0.5 0.4 0.6 1.0 0.7 0.5 0.2 0.6 0.9 0.6   
1952-03-04T18:00:00+00:00 1.5 1.7 1.2 1.3 2.0 1.8 1.0 2.3 1.4 2.1 1.6 1.5 0.8 1.3 2.0 1.8 0.9 0.4 1.2 1.6 1.3   
1952-03-04T21:00:00+00:00 3.2 3.6 3.9 1.4 3.4 2.4 1.4 4.0 1.8 3.2 2.5 1.9 1.3 3.3 3.6 2.4 2.4 1.0 2.2 3.2 1.3   
1952-03-05T00:00:00+00:00 5.8 6.5 7.2 2.7 6.7 4.5 2.5 6.8 3.4 5.9 4.2 3.7 2.6 6.4 6.1 4.4 3.3 1.4 3.8 5.1 2.0   
1952-03-05T03:00:00+00:00 3.3 4.2 6.2 3.7 4.7 4.3 2.1 5.2 3.1 4.0 3.5 2.3 1.6 6.0 4.8 3.9 3.1 2.3 2.3 3.4 1.8   
1952-03-05T06:00:00+00:00 4.3 5.4 8.3 3.1 5.3 4.6 2.3 5.8 2.5 3.8 3.4 1.7 1.8 6.6 5.3 3.1 5.3 3.9 2.5 4.9 1.7   
1952-03-05T09:00:00+00:00 4.5 5.6 8.7 2.6 4.4 3.9 1.9 6.6 2.4 3.8 4.0 1.9 1.4 5.2 6.1 3.0 8.4 6.2 2.9 6.0 1.2   
1952-03-05T12:00:00+00:00 3.8 4.7 7.2 2.2 3.4 3.1 1.5 6.4 2.2 3.3 4.1 1.8 1.1 3.8 5.8 2.8 8.7 6.4 2.8 5.6 0.9   
1952-03-05T15:00:00+00:00 4.8 6.0 9.4 2.8 4.5 4.0 2.0 8.4 3.0 4.4 5.4 2.4 1.5 5.4 7.7 3.7 10.6  7.8 3.7 7.1 1.1   
1952-03-05T18:00:00+00:00 5.1 6.3 10.0  2.8 4.5 4.1 2.0 9.2 3.1 4.6 5.9 2.6 1.5 5.3 8.4 3.8 12.1  8.9 4.0 7.9 1.1   
1952-03-05T21:00:00+00:00 5.0 6.2 9.5 2.8 4.4 4.1 2.0 9.2 3.2 4.6 6.0 2.6 1.5 4.8 8.5 3.9 11.9  8.7 4.1 7.7 1.1   
1952-03-06T00:00:00+00:00 5.4 6.7 10.6  3.0 5.1 4.5 2.2 8.9 3.0 4.7 5.5 2.5 1.7 5.9 8.1 3.7 10.8  7.9 3.9 7.8 1.2   
1952-03-06T03:00:00+00:00 5.3 7.3 8.5 3.0 4.7 4.0 2.5 9.0 2.6 4.2 4.3 4.0 1.9 6.7 7.1 3.9 6.3 3.0 3.6 8.3 2.6   
1952-03-06T06:00:00+00:00 6.4 8.8 9.9 4.9 7.6 5.9 3.7 10.5  4.0 5.9 5.1 5.6 3.1 11.2  8.3 5.9 5.1 2.5 4.2 8.3 5.0   
1952-03-06T09:00:00+00:00 2.6 3.6 4.5 3.4 3.8 2.9 1.8 3.5 2.0 2.3 2.0 3.9 1.5 9.0 2.8 3.0 1.6 0.8 1.4 2.7 3.7   
1952-03-06T12:00:00+00:00 4.0 5.4 6.2 7.3 6.0 5.5 3.5 4.4 3.1 3.5 2.6 6.0 2.4 11.6  3.4 4.5 2.4 1.2 1.7 4.1 8.2   
1952-03-06T15:00:00+00:00 2.8 3.9 3.1 4.9 3.9 3.7 2.3 6.8 3.4 3.7 4.0 5.7 1.6 3.2 5.3 5.0 2.9 1.4 2.7 4.5 4.2   
1952-03-06T18:00:00+00:00 0.9 1.2 1.1 1.1 0.9 0.9 0.5 1.8 0.7 0.8 1.0 1.2 0.4 0.8 1.4 1.0 1.3 0.6 0.7 1.5 0.9   
1952-03-06T21:00:00+00:00 0.2 0.3 0.3 0.4 0.3 0.3 0.2 0.4 0.2 0.2 0.3 0.4 0.1 0.4 0.3 0.3 0.2 0.1 0.2 0.3 0.4   
1952-03-07T00:00:00+00:00 0.1 0.1 0.1 0.1 0.1 0.1 0.0 0.1 0.0 0.0 0.0 0.1 0.0 0.3 0.0 0.1 0.0 0.0 0.0 0.1 0.2   
1952-03-07T03:00:00+00:00 0.1 0.0 0.0 0.0 0.0 0.0 0.0 0.0 0.0 0.0 0.0 0.0 0.0 0.1 0.0 0.0 0.0 0.0 0.0 0.1 0.0   
1952-03-07T06:00:00+00:00 0.1 0.1 0.0 0.0 0.0 0.0 0.0 0.0 0.0 0.0 0.0 0.0 0.1 0.1 0.0 0.0 0.1 0.0 0.0 0.1 0.0   
1952-03-07T09:00:00+00:00 0.2 0.1 0.1 0.0 0.0 0.0 0.0 0.1 0.0 0.0 0.0 0.0 0.1 0.1 0.0 0.0 0.1 0.0 0.1 0.1 0.0   
1952-03-07T12:00:00+00:00 0.3 0.2 0.1 0.0 0.1 0.0 0.1 0.1 0.0 0.0 0.0 0.0 0.2 0.3 0.0 0.0 0.3 0.0 0.2 0.3 0.0   
1952-03-07T15:00:00+00:00 0.4 0.2 0.2 0.0 0.1 0.0 0.1 0.2 0.0 0.0 0.0 0.1 0.2 0.3 0.0 0.0 0.4 0.0 0.2 0.4 0.0   
1952-03-07T18:00:00+00:00 0.3 0.2 0.1 0.0 0.1 0.0 0.1 0.2 0.0 0.0 0.0 0.1 0.2 0.2 0.0 0.0 0.3 0.0 0.2 0.3 0.0   
1952-03-07T21:00:00+00:00 0.2 0.1 0.1 0.0 0.1 0.0 0.0 0.1 0.0 0.0 0.0 0.0 0.1 0.2 0.0 0.0 0.2 0.0 0.1 0.2 0.0   
1952-03-08T00:00:00+00:00 0.1 0.1 0.1 0.0 0.0 0.0 0.0 0.1 0.0 0.0 0.0 0.0 0.1 0.1 0.0 0.0 0.1 0.0 0.1 0.1 0.0   
1952-03-08T03:00:00+00:00 0.0 0.0 0.0 0.0 0.0 0.0 0.0 0.0 0.0 0.0 0.0 0.0 0.0 0.0 0.0 0.0 0.0 0.0 0.0 0.0 0.0   
1952-03-08T06:00:00+00:00 0.0 0.0 0.0 0.0 0.0 0.0 0.0 0.0 0.0 0.0 0.0 0.0 0.0 0.0 0.0 0.0 0.0 0.0 0.0 0.0 0.0   
1952-03-08T09:00:00+00:00 0.0 0.0 0.0 0.0 0.0 0.0 0.0 0.0 0.0 0.0 0.0 0.0 0.0 0.0 0.0 0.0 0.0 0.0 0.0 0.0 0.0   
1952-03-08T12:00:00+00:00 0.0 0.0 0.0 0.0 0.0 0.0 0.0 0.0 0.0 0.0 0.0 0.0 0.0 0.0 0.0 0.0 0.0 0.0 0.0 0.0 0.0   
1952-03-08T15:00:00+00:00 0.0 0.0 0.0 0.0 0.0 0.0 0.0 0.0 0.0 0.0 0.0 0.0 0.0 0.0 0.0 0.0 0.0 0.0 0.0 0.0 0.0   
1952-03-08T18:00:00+00:00 0.0 0.0 0.0 0.0 0.0 0.0 0.0 0.0 0.0 0.0 0.0 0.0 0.0 0.0 0.0 0.0 0.0 0.0 0.0 0.0 0.0   
1952-03-08T21:00:00+00:00 0.0 0.0 0.0 0.0 0.0 0.0 0.0 0.0 0.0 0.0 0.0 0.0 0.0 0.0 0.0 0.0 0.0 0.0 0.0 0.0 0.0   
1952-03-09T00:00:00+00:00 0.0 0.0 0.0 0.0 0.0 0.0 0.0 0.0 0.0 0.0 0.0 0.0 0.0 0.0 0.0 0.0 0.0 0.0 0.0 0.0 0.0   
1952-03-09T03:00:00+00:00 0.0 0.0 0.0 0.0 0.0 0.0 0.0 0.0 0.0 0.0 0.0 0.0 0.0 0.0 0.0 0.0 0.0 0.0 0.0 0.0 0.0   
1952-03-09T06:00:00+00:00 0.0 0.0 0.0 0.0 0.0 0.0 0.0 0.0 0.0 0.0 0.0 0.0 0.0 0.0 0.0 0.0 0.0 0.0 0.0 0.0 0.0   
1952-03-09T09:00:00+00:00 0.0 0.0 0.0 0.0 0.0 0.0 0.0 0.0 0.0 0.0 0.0 0.0 0.0 0.0 0.0 0.0 0.0 0.0 0.0 0.0 0.0   
1952-03-09T12:00:00+00:00 0.0 0.0 0.0 0.0 0.0 0.0 0.0 0.0 0.0 0.0 0.0 0.0 0.0 0.0 0.0 0.0 0.0 0.0 0.0 0.0 0.0   
1952-03-09T15:00:00+00:00 0.0 0.0 0.0 0.0 0.0 0.0 0.0 0.0 0.0 0.0 0.0 0.0 0.0 0.0 0.0 0.0 0.0 0.0 0.0 0.0 0.0   
1952-03-09T18:00:00+00:00 0.0 0.0 0.0 0.0 0.0 0.0 0.0 0.0 0.0 0.0 0.0 0.0 0.0 0.0 0.0 0.0 0.0 0.0 0.0 0.0 0.0   
1952-03-09T21:00:00+00:00 0.0 0.0 0.0 0.0 0.0 0.0 0.0 0.0 0.0 0.0 0.0 0.0 0.0 0.0 0.0 0.0 0.0 0.0 0.0 0.0 0.0   
1952-03-10T00:00:00+00:00 0.0 0.0 0.0 0.0 0.0 0.0 0.0 0.0 0.0 0.0 0.0 0.0 0.0 0.0 0.0 0.0 0.0 0.0 0.0 0.0 0.0   
1952-03-10T03:00:00+00:00 0.0 0.0 0.0 0.0 0.0 0.0 0.0 0.0 0.0 0.0 0.0 0.0 0.0 0.0 0.0 0.0 0.0 0.0 0.0 0.0 0.0   
1952-03-10T06:00:00+00:00 0.0 0.0 0.0 0.0 0.0 0.0 0.0 0.0 0.0 0.0 0.0 0.0 0.0 0.0 0.0 0.0 0.0 0.0 0.0 0.0 0.0   
1952-03-10T09:00:00+00:00 0.0 0.0 0.0 0.0 0.0 0.0 0.0 0.0 0.0 0.0 0.0 0.0 0.0 0.0 0.0 0.0 0.0 0.0 0.0 0.0 0.0   
1952-03-10T12:00:00+00:00 0.0 0.0 0.0 0.0 0.0 0.0 0.0 0.0 0.0 0.0 0.0 0.0 0.0 0.0 0.0 0.0 0.0 0.0 0.0 0.0 0.0   
1952-03-10T15:00:00+00:00 0.0 0.0 0.0 0.0 0.0 0.0 0.0 0.0 0.0 0.0 0.0 0.0 0.0 0.0 0.0 0.0 0.0 0.0 0.0 0.0 0.0   
1952-03-10T18:00:00+00:00 0.0 0.0 0.0 0.0 0.0 0.0 0.0 0.0 0.0 0.0 0.0 0.0 0.0 0.0 0.0 0.0 0.0 0.0 0.0 0.0 0.0   
1952-03-10T21:00:00+00:00 0.0 0.0 0.0 0.0 0.0 0.0 0.0 0.0 0.0 0.0 0.0 0.0 0.0 0.0 0.0 0.0 0.0 0.0 0.0 0.0 0.0   
1952-03-11T00:00:00+00:00 0.0 0.0 0.0 0.0 0.0 0.0 0.0 0.0 0.0 0.0 0.0 0.0 0.0 0.0 0.0 0.0 0.0 0.0 0.0 0.0 0.0   
1952-03-11T03:00:00+00:00 0.0 0.0 0.0 0.0 0.0 0.0 0.0 0.0 0.0 0.0 0.0 0.0 0.0 0.0 0.0 0.0 0.0 0.0 0.0 0.0 0.0   
1952-03-11T06:00:00+00:00 0.0 0.0 0.0 0.0 0.0 0.0 0.0 0.0 0.0 0.0 0.0 0.0 0.0 0.0 0.0 0.0 0.0 0.0 0.0 0.0 0.0   
1952-03-11T09:00:00+00:00 0.0 0.0 0.0 0.0 0.0 0.0 0.0 0.0 0.0 0.0 0.0 0.0 0.0 0.0 0.0 0.0 0.0 0.0 0.0 0.0 0.0   
1952-03-11T12:00:00+00:00 0.0 0.0 0.0 0.0 0.0 0.0 0.0 0.0 0.0 0.0 0.0 0.0 0.0 0.0 0.0 0.0 0.0 0.0 0.0 0.0 0.0   
1952-03-11T15:00:00+00:00 0.0 0.0 0.0 0.0 0.0 0.0 0.0 0.0 0.0 0.0 0.0 0.0 0.0 0.0 0.0 0.0 0.0 0.0 0.0 0.0 0.0   
1952-03-11T18:00:00+00:00 0.0 0.0 0.0 0.0 0.0 0.0 0.0 0.0 0.0 0.0 0.0 0.0 0.0 0.0 0.0 0.0 0.0 0.0 0.0 0.0 0.0   
1952-03-11T21:00:00+00:00 0.0 0.0 0.0 0.0 0.0 0.0 0.0 0.0 0.0 0.0 0.0 0.0 0.0 0.0 0.0 0.0 0.0 0.0 0.0 0.0 0.0   
1952-03-12T00:00:00+00:00 0.0 0.0 0.0 0.0 0.0 0.0 0.0 0.0 0.0 0.0 0.0 0.0 0.0 0.0 0.0 0.0 0.0 0.0 0.0 0.0 0.0   
1952-03-12T03:00:00+00:00 0.0 0.0 0.0 0.0 0.0 0.0 0.0 0.0 0.0 0.0 0.0 0.0 0.0 0.0 0.0 0.0 0.0 0.0 0.0 0.0 0.0   
1952-03-12T06:00:00+00:00 0.0 0.0 0.0 0.0 0.0 0.0 0.0 0.0 0.0 0.0 0.0 0.0 0.0 0.0 0.0 0.0 0.0 0.0 0.0 0.0 0.0   
1952-03-12T09:00:00+00:00 0.0 0.0 0.0 0.0 0.0 0.0 0.0 0.0 0.0 0.0 0.0 0.0 0.0 0.0 0.0 0.0 0.0 0.0 0.0 0.0 0.0   
1952-03-12T12:00:00+00:00 0.0 0.0 0.0 0.0 0.0 0.0 0.0 0.0 0.0 0.0 0.0 0.0 0.0 0.0 0.0 0.0 0.0 0.0 0.0 0.0 0.0   
1952-03-12T15:00:00+00:00 0.0 0.0 0.0 0.0 0.0 0.0 0.0 0.0 0.0 0.0 0.0 0.0 0.0 0.0 0.0 0.0 0.0 0.0 0.0 0.0 0.0   
1952-03-12T18:00:00+00:00 0.0 0.0 0.0 0.0 0.0 0.0 0.0 0.0 0.0 0.0 0.0 0.0 0.0 0.0 0.0 0.0 0.0 0.0 0.0 0.0 0.0   
1952-03-12T21:00:00+00:00 0.0 0.0 0.0 0.0 0.0 0.0 0.0 0.0 0.0 0.0 0.0 0.0 0.0 0.0 0.0 0.0 0.0 0.0 0.0 0.0 0.0
[truncated: 32,801,022 more chars]
