# Supplementary material for: Investigation of Climate Change Impact on Water Resources for an Alpine Basin in Northern Italy: Implications for Evapotranspiration Modeling Complexity
Source: PLoS One. 2014 Oct 6;9(10):e109053. doi: 10.1371/journal.pone.0109053 (PMC4186761; doi:10.1371/journal.pone.0109053)
Supplement: Dataset S1 — At-site bias-corrected climate data used in the hydrological models for the period 1951–2050, which include 3-hourly data for rainfall in mm (PRE_3hc.txt), air temperature in °C (TAS_3hi.txt), wind speed in m/s (WSS_3hi.txt), solar radiation in W/m2 (RSDS_3hi.txt), and percentage relative humidity (HURS_3hi.txt). (ZIP) [file pone.0109053.s001.zip › Dataset_S1/REMO/RSDS_3hi.txt]

RSDS_3hi        
metadata        
2 # stations      
10800 time step [s]      
-999.9  missing data      
name  id  X Y Z
LAGO_PAIONE 3020901 437588  5114118 2269
DOMODOSSOLA 3061900 446156  5105927 252
        
        
data        
# 3020901 3061900   
1951-01-01T03:00:00+00:00  0.0 0.0   
1951-01-01T06:00:00+00:00  0.0 0.0   
1951-01-01T09:00:00+00:00  108.4 80.2    
1951-01-01T12:00:00+00:00  372.1 286.3   
1951-01-01T15:00:00+00:00  118.5 85.9    
1951-01-01T18:00:00+00:00  0.0 0.0   
1951-01-01T21:00:00+00:00  0.0 0.0   
1951-01-02T00:00:00+00:00  0.0 0.0   
1951-01-02T03:00:00+00:00  0.0 0.0   
1951-01-02T06:00:00+00:00  0.0 0.0   
1951-01-02T09:00:00+00:00  135.2 94.7    
1951-01-02T12:00:00+00:00  393.3 294.1   
1951-01-02T15:00:00+00:00  108.8 82.3    
1951-01-02T18:00:00+00:00  0.0 0.0   
1951-01-02T21:00:00+00:00  0.0 0.0   
1951-01-03T00:00:00+00:00  0.0 0.0   
1951-01-03T03:00:00+00:00  0.0 0.0   
1951-01-03T06:00:00+00:00  0.0 0.0   
1951-01-03T09:00:00+00:00  102.6 81.5    
1951-01-03T12:00:00+00:00  426.1 310.0   
1951-01-03T15:00:00+00:00  136.2 90.4    
1951-01-03T18:00:00+00:00  0.0 0.0   
1951-01-03T21:00:00+00:00  0.0 0.0   
1951-01-04T00:00:00+00:00  0.0 0.0   
1951-01-04T03:00:00+00:00  0.0 0.0   
1951-01-04T06:00:00+00:00  0.0 0.0   
1951-01-04T09:00:00+00:00  119.6 90.6    
1951-01-04T12:00:00+00:00  413.3 300.2   
1951-01-04T15:00:00+00:00  103.1 73.7    
1951-01-04T18:00:00+00:00  0.0 0.0   
1951-01-04T21:00:00+00:00  0.0 0.0   
1951-01-05T00:00:00+00:00  0.0 0.0   
1951-01-05T03:00:00+00:00  0.0 0.0   
1951-01-05T06:00:00+00:00  0.0 0.0   
1951-01-05T09:00:00+00:00  135.1 97.7    
1951-01-05T12:00:00+00:00  468.9 337.0   
1951-01-05T15:00:00+00:00  149.4 104.9   
1951-01-05T18:00:00+00:00  0.0 0.0   
1951-01-05T21:00:00+00:00  0.0 0.0   
1951-01-06T00:00:00+00:00  0.0 0.0   
1951-01-06T03:00:00+00:00  0.0 0.0   
1951-01-06T06:00:00+00:00  0.0 0.0   
1951-01-06T09:00:00+00:00  133.7 90.3    
1951-01-06T12:00:00+00:00  383.0 293.1   
1951-01-06T15:00:00+00:00  107.6 79.6    
1951-01-06T18:00:00+00:00  0.0 0.0   
1951-01-06T21:00:00+00:00  0.0 0.0   
1951-01-07T00:00:00+00:00  0.0 0.0   
1951-01-07T03:00:00+00:00  0.0 0.0   
1951-01-07T06:00:00+00:00  0.0 0.0   
1951-01-07T09:00:00+00:00  104.9 89.8    
1951-01-07T12:00:00+00:00  473.3 332.1   
1951-01-07T15:00:00+00:00  156.6 108.7   
1951-01-07T18:00:00+00:00  0.0 0.0   
1951-01-07T21:00:00+00:00  0.0 0.0   
1951-01-08T00:00:00+00:00  0.0 0.0   
1951-01-08T03:00:00+00:00  0.0 0.0   
1951-01-08T06:00:00+00:00  0.0 0.0   
1951-01-08T09:00:00+00:00  110.7 82.1    
1951-01-08T12:00:00+00:00  442.5 306.0   
1951-01-08T15:00:00+00:00  128.2 71.0    
1951-01-08T18:00:00+00:00  0.0 0.0   
1951-01-08T21:00:00+00:00  0.0 0.0   
1951-01-09T00:00:00+00:00  0.0 0.0   
1951-01-09T03:00:00+00:00  0.0 0.0   
1951-01-09T06:00:00+00:00  0.0 0.0   
1951-01-09T09:00:00+00:00  125.0 85.9    
1951-01-09T12:00:00+00:00  443.5 304.7   
1951-01-09T15:00:00+00:00  127.9 74.6    
1951-01-09T18:00:00+00:00  0.0 0.0   
1951-01-09T21:00:00+00:00  0.0 0.0   
1951-01-10T00:00:00+00:00  0.0 0.0   
1951-01-10T03:00:00+00:00  0.0 0.0   
1951-01-10T06:00:00+00:00  0.0 0.0   
1951-01-10T09:00:00+00:00  132.3 93.4    
1951-01-10T12:00:00+00:00  450.7 322.4   
1951-01-10T15:00:00+00:00  73.0  50.4    
1951-01-10T18:00:00+00:00  0.0 0.0   
1951-01-10T21:00:00+00:00  0.0 0.0   
1951-01-11T00:00:00+00:00  0.0 0.0   
1951-01-11T03:00:00+00:00  0.0 0.0   
1951-01-11T06:00:00+00:00  0.0 0.0   
1951-01-11T09:00:00+00:00  143.0 101.1   
1951-01-11T12:00:00+00:00  490.3 346.1   
1951-01-11T15:00:00+00:00  168.6 121.6   
1951-01-11T18:00:00+00:00  0.0 0.0   
1951-01-11T21:00:00+00:00  0.0 0.0   
1951-01-12T00:00:00+00:00  0.0 0.0   
1951-01-12T03:00:00+00:00  0.0 0.0   
1951-01-12T06:00:00+00:00  0.0 0.0   
1951-01-12T09:00:00+00:00  104.8 72.6    
1951-01-12T12:00:00+00:00  81.9  70.5    
1951-01-12T15:00:00+00:00  11.2  8.0   
1951-01-12T18:00:00+00:00  0.0 0.0   
1951-01-12T21:00:00+00:00  0.0 0.0   
1951-01-13T00:00:00+00:00  0.0 0.0   
1951-01-13T03:00:00+00:00  0.0 0.0   
1951-01-13T06:00:00+00:00  0.0 0.0   
1951-01-13T09:00:00+00:00  112.3 77.5    
1951-01-13T12:00:00+00:00  391.9 263.9   
1951-01-13T15:00:00+00:00  140.7 91.0    
1951-01-13T18:00:00+00:00  0.0 0.0   
1951-01-13T21:00:00+00:00  0.0 0.0   
1951-01-14T00:00:00+00:00  0.0 0.0   
1951-01-14T03:00:00+00:00  0.0 0.0   
1951-01-14T06:00:00+00:00  0.0 0.0   
1951-01-14T09:00:00+00:00  109.5 90.1    
1951-01-14T12:00:00+00:00  469.9 325.2   
1951-01-14T15:00:00+00:00  166.0 111.9   
1951-01-14T18:00:00+00:00  0.0 0.0   
1951-01-14T21:00:00+00:00  0.0 0.0   
1951-01-15T00:00:00+00:00  0.0 0.0   
1951-01-15T03:00:00+00:00  0.0 0.0   
1951-01-15T06:00:00+00:00  0.0 0.0   
1951-01-15T09:00:00+00:00  60.7  50.0    
1951-01-15T12:00:00+00:00  339.7 270.4   
1951-01-15T15:00:00+00:00  104.5 92.3    
1951-01-15T18:00:00+00:00  0.0 0.0   
1951-01-15T21:00:00+00:00  0.0 0.0   
1951-01-16T00:00:00+00:00  0.0 0.0   
1951-01-16T03:00:00+00:00  0.0 0.0   
1951-01-16T06:00:00+00:00  0.0 0.0   
1951-01-16T09:00:00+00:00  151.3 107.5   
1951-01-16T12:00:00+00:00  496.5 352.7   
1951-01-16T15:00:00+00:00  184.8 129.9   
1951-01-16T18:00:00+00:00  0.0 0.0   
1951-01-16T21:00:00+00:00  0.0 0.0   
1951-01-17T00:00:00+00:00  0.0 0.0   
1951-01-17T03:00:00+00:00  0.0 0.0   
1951-01-17T06:00:00+00:00  0.0 0.0   
1951-01-17T09:00:00+00:00  151.0 109.5   
1951-01-17T12:00:00+00:00  506.7 365.0   
1951-01-17T15:00:00+00:00  195.5 139.5   
1951-01-17T18:00:00+00:00  0.0 0.0   
1951-01-17T21:00:00+00:00  0.0 0.0   
1951-01-18T00:00:00+00:00  0.0 0.0   
1951-01-18T03:00:00+00:00  0.0 0.0   
1951-01-18T06:00:00+00:00  0.0 0.0   
1951-01-18T09:00:00+00:00  60.4  46.5    
1951-01-18T12:00:00+00:00  347.0 281.0   
1951-01-18T15:00:00+00:00  119.9 105.9   
1951-01-18T18:00:00+00:00  0.0 0.0   
1951-01-18T21:00:00+00:00  0.0 0.0   
1951-01-19T00:00:00+00:00  0.0 0.0   
1951-01-19T03:00:00+00:00  0.0 0.0   
1951-01-19T06:00:00+00:00  0.0 0.0   
1951-01-19T09:00:00+00:00  62.4  53.8    
1951-01-19T12:00:00+00:00  287.7 271.3   
1951-01-19T15:00:00+00:00  68.3  77.4    
1951-01-19T18:00:00+00:00  0.0 0.0   
1951-01-19T21:00:00+00:00  0.0 0.0   
1951-01-20T00:00:00+00:00  0.0 0.0   
1951-01-20T03:00:00+00:00  0.0 0.0   
1951-01-20T06:00:00+00:00  0.0 0.0   
1951-01-20T09:00:00+00:00  95.0  82.9    
1951-01-20T12:00:00+00:00  427.6 310.8   
1951-01-20T15:00:00+00:00  210.7 139.8   
1951-01-20T18:00:00+00:00  0.0 0.0   
1951-01-20T21:00:00+00:00  0.0 0.0   
1951-01-21T00:00:00+00:00  0.0 0.0   
1951-01-21T03:00:00+00:00  0.0 0.0   
1951-01-21T06:00:00+00:00  0.0 0.0   
1951-01-21T09:00:00+00:00  154.9 107.9   
1951-01-21T12:00:00+00:00  484.2 331.7   
1951-01-21T15:00:00+00:00  152.6 107.8   
1951-01-21T18:00:00+00:00  0.0 0.0   
1951-01-21T21:00:00+00:00  0.0 0.0   
1951-01-22T00:00:00+00:00  0.0 0.0   
1951-01-22T03:00:00+00:00  0.0 0.0   
1951-01-22T06:00:00+00:00  0.0 0.0   
1951-01-22T09:00:00+00:00  159.2 115.1   
1951-01-22T12:00:00+00:00  521.4 373.8   
1951-01-22T15:00:00+00:00  187.4 138.4   
1951-01-22T18:00:00+00:00  0.0 0.0   
1951-01-22T21:00:00+00:00  0.0 0.0   
1951-01-23T00:00:00+00:00  0.0 0.0   
1951-01-23T03:00:00+00:00  0.0 0.0   
1951-01-23T06:00:00+00:00  0.0 0.0   
1951-01-23T09:00:00+00:00  169.5 121.6   
1951-01-23T12:00:00+00:00  527.9 373.2   
1951-01-23T15:00:00+00:00  225.7 158.1   
1951-01-23T18:00:00+00:00  0.0 0.0   
1951-01-23T21:00:00+00:00  0.0 0.0   
1951-01-24T00:00:00+00:00  0.0 0.0   
1951-01-24T03:00:00+00:00  0.0 0.0   
1951-01-24T06:00:00+00:00  0.0 0.0   
1951-01-24T09:00:00+00:00  140.0 114.0   
1951-01-24T12:00:00+00:00  537.2 382.9   
1951-01-24T15:00:00+00:00  233.1 165.0   
1951-01-24T18:00:00+00:00  0.0 0.0   
1951-01-24T21:00:00+00:00  0.0 0.0   
1951-01-25T00:00:00+00:00  0.0 0.0   
1951-01-25T03:00:00+00:00  0.0 0.0   
1951-01-25T06:00:00+00:00  0.0 0.0   
1951-01-25T09:00:00+00:00  181.7 130.3   
1951-01-25T12:00:00+00:00  547.5 389.2   
1951-01-25T15:00:00+00:00  197.8 151.9   
1951-01-25T18:00:00+00:00  0.0 0.0   
1951-01-25T21:00:00+00:00  0.0 0.0   
1951-01-26T00:00:00+00:00  0.0 0.0   
1951-01-26T03:00:00+00:00  0.0 0.0   
1951-01-26T06:00:00+00:00  0.0 0.0   
1951-01-26T09:00:00+00:00  168.6 119.2   
1951-01-26T12:00:00+00:00  461.3 317.6   
1951-01-26T15:00:00+00:00  160.8 104.0   
1951-01-26T18:00:00+00:00  0.0 0.0   
1951-01-26T21:00:00+00:00  0.0 0.0   
1951-01-27T00:00:00+00:00  0.0 0.0   
1951-01-27T03:00:00+00:00  0.0 0.0   
1951-01-27T06:00:00+00:00  0.0 0.0   
1951-01-27T09:00:00+00:00  155.9 109.3   
1951-01-27T12:00:00+00:00  487.3 341.8   
1951-01-27T15:00:00+00:00  124.7 106.9   
1951-01-27T18:00:00+00:00  0.0 0.0   
1951-01-27T21:00:00+00:00  0.0 0.0   
1951-01-28T00:00:00+00:00  0.0 0.0   
1951-01-28T03:00:00+00:00  0.0 0.0   
1951-01-28T06:00:00+00:00  0.0 0.0   
1951-01-28T09:00:00+00:00  175.4 127.3   
1951-01-28T12:00:00+00:00  555.1 400.6   
1951-01-28T15:00:00+00:00  255.3 183.1   
1951-01-28T18:00:00+00:00  0.0 0.0   
1951-01-28T21:00:00+00:00  0.0 0.0   
1951-01-29T00:00:00+00:00  0.0 0.0   
1951-01-29T03:00:00+00:00  0.0 0.0   
1951-01-29T06:00:00+00:00  0.0 0.0   
1951-01-29T09:00:00+00:00  194.1 140.9   
1951-01-29T12:00:00+00:00  561.2 402.1   
1951-01-29T15:00:00+00:00  255.4 181.7   
1951-01-29T18:00:00+00:00  0.0 0.0   
1951-01-29T21:00:00+00:00  0.0 0.0   
1951-01-30T00:00:00+00:00  0.0 0.0   
1951-01-30T03:00:00+00:00  0.0 0.0   
1951-01-30T06:00:00+00:00  0.0 0.0   
1951-01-30T09:00:00+00:00  200.3 146.2   
1951-01-30T12:00:00+00:00  538.4 387.9   
1951-01-30T15:00:00+00:00  232.1 170.6   
1951-01-30T18:00:00+00:00  0.0 0.0   
1951-01-30T21:00:00+00:00  0.0 0.0   
1951-01-31T00:00:00+00:00  0.0 0.0   
1951-01-31T03:00:00+00:00  0.0 0.0   
1951-01-31T06:00:00+00:00  0.0 0.0   
1951-01-31T09:00:00+00:00  204.4 153.3   
1951-01-31T12:00:00+00:00  579.6 430.7   
1951-01-31T15:00:00+00:00  274.2 203.3   
1951-01-31T18:00:00+00:00  0.0 0.0   
1951-01-31T21:00:00+00:00  0.0 0.0   
1951-02-01T00:00:00+00:00  0.0 0.0   
1951-02-01T03:00:00+00:00  0.0 0.0   
1951-02-01T06:00:00+00:00  0.0 0.0   
1951-02-01T09:00:00+00:00  147.1 96.7    
1951-02-01T12:00:00+00:00  548.3 393.5   
1951-02-01T15:00:00+00:00  174.0 125.4   
1951-02-01T18:00:00+00:00  0.0 0.0   
1951-02-01T21:00:00+00:00  0.0 0.0   
1951-02-02T00:00:00+00:00  0.0 0.0   
1951-02-02T03:00:00+00:00  0.0 0.0   
1951-02-02T06:00:00+00:00  0.0 0.0   
1951-02-02T09:00:00+00:00  208.7 155.8   
1951-02-02T12:00:00+00:00  573.6 425.2   
1951-02-02T15:00:00+00:00  276.3 204.8   
1951-02-02T18:00:00+00:00  0.0 0.0   
1951-02-02T21:00:00+00:00  0.0 0.0   
1951-02-03T00:00:00+00:00  0.0 0.0   
1951-02-03T03:00:00+00:00  0.0 0.0   
1951-02-03T06:00:00+00:00  0.0 0.0   
1951-02-03T09:00:00+00:00  209.2 156.4   
1951-02-03T12:00:00+00:00  572.3 426.6   
1951-02-03T15:00:00+00:00  279.7 207.5   
1951-02-03T18:00:00+00:00  0.0 0.0   
1951-02-03T21:00:00+00:00  0.0 0.0   
1951-02-04T00:00:00+00:00  0.0 0.0   
1951-02-04T03:00:00+00:00  0.0 0.0   
1951-02-04T06:00:00+00:00  0.0 0.0   
1951-02-04T09:00:00+00:00  209.3 160.1   
1951-02-04T12:00:00+00:00  485.8 350.0   
1951-02-04T15:00:00+00:00  152.7 137.4   
1951-02-04T18:00:00+00:00  0.0 0.0   
1951-02-04T21:00:00+00:00  0.0 0.0   
1951-02-05T00:00:00+00:00  0.0 0.0   
1951-02-05T03:00:00+00:00  0.0 0.0   
1951-02-05T06:00:00+00:00  0.0 0.0   
1951-02-05T09:00:00+00:00  216.1 163.6   
1951-02-05T12:00:00+00:00  559.6 425.7   
1951-02-05T15:00:00+00:00  272.9 198.9   
1951-02-05T18:00:00+00:00  0.0 0.0   
1951-02-05T21:00:00+00:00  0.0 0.0   
1951-02-06T00:00:00+00:00  0.0 0.0   
1951-02-06T03:00:00+00:00  0.0 0.0   
1951-02-06T06:00:00+00:00  0.0 0.0   
1951-02-06T09:00:00+00:00  222.5 174.1   
1951-02-06T12:00:00+00:00  603.5 468.1   
1951-02-06T15:00:00+00:00  297.5 229.1   
1951-02-06T18:00:00+00:00  0.0 0.0   
1951-02-06T21:00:00+00:00  0.0 0.0   
1951-02-07T00:00:00+00:00  0.0 0.0   
1951-02-07T03:00:00+00:00  0.0 0.0   
1951-02-07T06:00:00+00:00  0.0 0.0   
1951-02-07T09:00:00+00:00  240.1 189.0   
1951-02-07T12:00:00+00:00  610.9 475.6   
1951-02-07T15:00:00+00:00  313.0 241.9   
1951-02-07T18:00:00+00:00  0.0 0.0   
1951-02-07T21:00:00+00:00  0.0 0.0   
1951-02-08T00:00:00+00:00  0.0 0.0   
1951-02-08T03:00:00+00:00  0.0 0.0   
1951-02-08T06:00:00+00:00  0.0 0.0   
1951-02-08T09:00:00+00:00  242.2 189.5   
1951-02-08T12:00:00+00:00  615.4 476.6   
1951-02-08T15:00:00+00:00  323.3 248.4   
1951-02-08T18:00:00+00:00  0.0 0.0   
1951-02-08T21:00:00+00:00  0.0 0.0   
1951-02-09T00:00:00+00:00  0.0 0.0   
1951-02-09T03:00:00+00:00  0.0 0.0   
1951-02-09T06:00:00+00:00  0.0 0.0   
1951-02-09T09:00:00+00:00  250.9 196.7   
1951-02-09T12:00:00+00:00  616.6 481.0   
1951-02-09T15:00:00+00:00  297.1 235.8   
1951-02-09T18:00:00+00:00  0.0 0.0   
1951-02-09T21:00:00+00:00  0.0 0.0   
1951-02-10T00:00:00+00:00  0.0 0.0   
1951-02-10T03:00:00+00:00  0.0 0.0   
1951-02-10T06:00:00+00:00  0.0 0.0   
1951-02-10T09:00:00+00:00  56.6  54.0    
1951-02-10T12:00:00+00:00  210.9 215.7   
1951-02-10T15:00:00+00:00  40.2  41.2    
1951-02-10T18:00:00+00:00  0.0 0.0   
1951-02-10T21:00:00+00:00  0.0 0.0   
1951-02-11T00:00:00+00:00  0.0 0.0   
1951-02-11T03:00:00+00:00  0.0 0.0   
1951-02-11T06:00:00+00:00  0.0 0.0   
1951-02-11T09:00:00+00:00  135.7 121.4   
1951-02-11T12:00:00+00:00  492.8 371.3   
1951-02-11T15:00:00+00:00  316.7 243.0   
1951-02-11T18:00:00+00:00  0.0 0.0   
1951-02-11T21:00:00+00:00  0.0 0.0   
1951-02-12T00:00:00+00:00  0.0 0.0   
1951-02-12T03:00:00+00:00  0.0 0.0   
1951-02-12T06:00:00+00:00  0.0 0.0   
1951-02-12T09:00:00+00:00  225.0 168.9   
1951-02-12T12:00:00+00:00  520.5 379.0   
1951-02-12T15:00:00+00:00  181.5 150.3   
1951-02-12T18:00:00+00:00  0.0 0.0   
1951-02-12T21:00:00+00:00  0.0 0.0   
1951-02-13T00:00:00+00:00  0.0 0.0   
1951-02-13T03:00:00+00:00  0.0 0.0   
1951-02-13T06:00:00+00:00  0.0 0.0   
1951-02-13T09:00:00+00:00  31.9  24.2    
1951-02-13T12:00:00+00:00  80.4  56.7    
1951-02-13T15:00:00+00:00  123.9 105.6   
1951-02-13T18:00:00+00:00  0.0 0.0   
1951-02-13T21:00:00+00:00  0.0 0.0   
1951-02-14T00:00:00+00:00  0.0 0.0   
1951-02-14T03:00:00+00:00  0.0 0.0   
1951-02-14T06:00:00+00:00  0.0 0.0   
1951-02-14T09:00:00+00:00  239.3 180.2   
1951-02-14T12:00:00+00:00  651.6 484.0   
1951-02-14T15:00:00+00:00  89.9  69.1    
1951-02-14T18:00:00+00:00  0.0 0.0   
1951-02-14T21:00:00+00:00  0.0 0.0   
1951-02-15T00:00:00+00:00  0.0 0.0   
1951-02-15T03:00:00+00:00  0.0 0.0   
1951-02-15T06:00:00+00:00  0.0 0.0   
1951-02-15T09:00:00+00:00  26.6  23.3    
1951-02-15T12:00:00+00:00  136.0 111.9   
1951-02-15T15:00:00+00:00  81.2  73.5    
1951-02-15T18:00:00+00:00  0.0 0.0   
1951-02-15T21:00:00+00:00  0.0 0.0   
1951-02-16T00:00:00+00:00  0.0 0.0   
1951-02-16T03:00:00+00:00  0.0 0.0   
1951-02-16T06:00:00+00:00  0.0 0.0   
1951-02-16T09:00:00+00:00  289.3 239.0   
1951-02-16T12:00:00+00:00  654.0 534.6   
1951-02-16T15:00:00+00:00  353.0 285.7   
1951-02-16T18:00:00+00:00  0.0 0.0   
1951-02-16T21:00:00+00:00  0.0 0.0   
1951-02-17T00:00:00+00:00  0.0 0.0   
1951-02-17T03:00:00+00:00  0.0 0.0   
1951-02-17T06:00:00+00:00  0.0 0.0   
1951-02-17T09:00:00+00:00  322.0 246.8   
1951-02-17T12:00:00+00:00  537.3 351.2   
1951-02-17T15:00:00+00:00  119.5 95.1    
1951-02-17T18:00:00+00:00  0.0 0.0   
1951-02-17T21:00:00+00:00  0.0 0.0   
1951-02-18T00:00:00+00:00  0.0 0.0   
1951-02-18T03:00:00+00:00  0.1 0.0   
1951-02-18T06:00:00+00:00  0.1 0.0   
1951-02-18T09:00:00+00:00  30.2  0.2   
1951-02-18T12:00:00+00:00  62.2  0.6   
1951-02-18T15:00:00+00:00  26.3  0.3   
1951-02-18T18:00:00+00:00  0.1 0.0   
1951-02-18T21:00:00+00:00  0.1 0.0   
1951-02-19T00:00:00+00:00  0.1 0.0   
1951-02-19T03:00:00+00:00  0.1 0.0   
1951-02-19T06:00:00+00:00  0.1 0.0   
1951-02-19T09:00:00+00:00  28.5  9.8   
1951-02-19T12:00:00+00:00  109.2 33.9    
1951-02-19T15:00:00+00:00  35.8  10.1    
1951-02-19T18:00:00+00:00  0.1 0.0   
1951-02-19T21:00:00+00:00  0.1 0.0   
1951-02-20T00:00:00+00:00  0.1 0.0   
1951-02-20T03:00:00+00:00  0.0 0.0   
1951-02-20T06:00:00+00:00  0.0 0.0   
1951-02-20T09:00:00+00:00  303.6 254.2   
1951-02-20T12:00:00+00:00  675.4 562.3   
1951-02-20T15:00:00+00:00  361.8 297.8   
1951-02-20T18:00:00+00:00  0.0 0.0   
1951-02-20T21:00:00+00:00  0.0 0.0   
1951-02-21T00:00:00+00:00  0.0 0.0   
1951-02-21T03:00:00+00:00  0.0 0.0   
1951-02-21T06:00:00+00:00  0.0 0.0   
1951-02-21T09:00:00+00:00  282.5 220.1   
1951-02-21T12:00:00+00:00  524.0 431.5   
1951-02-21T15:00:00+00:00  302.9 242.5   
1951-02-21T18:00:00+00:00  0.0 0.0   
1951-02-21T21:00:00+00:00  0.0 0.0   
1951-02-22T00:00:00+00:00  0.0 0.0   
1951-02-22T03:00:00+00:00  0.0 0.0   
1951-02-22T06:00:00+00:00  0.0 0.0   
1951-02-22T09:00:00+00:00  230.1 196.9   
1951-02-22T12:00:00+00:00  595.5 492.2   
1951-02-22T15:00:00+00:00  382.1 330.8   
1951-02-22T18:00:00+00:00  0.0 0.0   
1951-02-22T21:00:00+00:00  0.0 0.0   
1951-02-23T00:00:00+00:00  0.0 0.0   
1951-02-23T03:00:00+00:00  0.0 0.0   
1951-02-23T06:00:00+00:00  0.0 0.0   
1951-02-23T09:00:00+00:00  138.9 178.1   
1951-02-23T12:00:00+00:00  128.6 140.9   
1951-02-23T15:00:00+00:00  63.5  61.0    
1951-02-23T18:00:00+00:00  0.0 0.0   
1951-02-23T21:00:00+00:00  0.0 0.0   
1951-02-24T00:00:00+00:00  0.0 0.0   
1951-02-24T03:00:00+00:00  0.0 0.0   
1951-02-24T06:00:00+00:00  0.0 0.0   
1951-02-24T09:00:00+00:00  89.1  68.6    
1951-02-24T12:00:00+00:00  393.8 301.6   
1951-02-24T15:00:00+00:00  246.1 242.6   
1951-02-24T18:00:00+00:00  0.0 0.0   
1951-02-24T21:00:00+00:00  0.0 0.0   
1951-02-25T00:00:00+00:00  0.0 0.0   
1951-02-25T03:00:00+00:00  0.0 0.0   
1951-02-25T06:00:00+00:00  0.0 0.0   
1951-02-25T09:00:00+00:00  296.5 238.4   
1951-02-25T12:00:00+00:00  583.4 466.8   
1951-02-25T15:00:00+00:00  278.1 218.7   
1951-02-25T18:00:00+00:00  0.0 0.0   
1951-02-25T21:00:00+00:00  0.0 0.0   
1951-02-26T00:00:00+00:00  0.0 0.0   
1951-02-26T03:00:00+00:00  0.0 0.0   
1951-02-26T06:00:00+00:00  0.0 0.0   
1951-02-26T09:00:00+00:00  79.7  82.4    
1951-02-26T12:00:00+00:00  185.3 165.0   
1951-02-26T15:00:00+00:00  176.8 213.8   
1951-02-26T18:00:00+00:00  0.1 0.1   
1951-02-26T21:00:00+00:00  0.0 0.0   
1951-02-27T00:00:00+00:00  0.0 0.0   
1951-02-27T03:00:00+00:00  0.0 0.0   
1951-02-27T06:00:00+00:00  0.0 0.0   
1951-02-27T09:00:00+00:00  344.5 305.5   
1951-02-27T12:00:00+00:00  717.7 609.2   
1951-02-27T15:00:00+00:00  377.1 329.7   
1951-02-27T18:00:00+00:00  0.0 0.0   
1951-02-27T21:00:00+00:00  0.0 0.0   
1951-02-28T00:00:00+00:00  0.0 0.0   
1951-02-28T03:00:00+00:00  0.0 0.0   
1951-02-28T06:00:00+00:00  0.0 0.0   
1951-02-28T09:00:00+00:00  320.7 302.5   
1951-02-28T12:00:00+00:00  317.2 362.5   
1951-02-28T15:00:00+00:00  97.3  103.7   
1951-02-28T18:00:00+00:00  0.0 0.0   
1951-02-28T21:00:00+00:00  0.0 0.0   
1951-03-01T00:00:00+00:00  0.0 0.0   
1951-03-01T03:00:00+00:00  0.0 0.0   
1951-03-01T06:00:00+00:00  0.0 0.0   
1951-03-01T09:00:00+00:00  55.3  77.0    
1951-03-01T12:00:00+00:00  235.5 320.3   
1951-03-01T15:00:00+00:00  139.6 176.7   
1951-03-01T18:00:00+00:00  0.1 0.1   
1951-03-01T21:00:00+00:00  0.0 0.0   
1951-03-02T00:00:00+00:00  0.0 0.0   
1951-03-02T03:00:00+00:00  0.0 0.0   
1951-03-02T06:00:00+00:00  0.0 0.0   
1951-03-02T09:00:00+00:00  208.6 188.8   
1951-03-02T12:00:00+00:00  662.6 575.8   
1951-03-02T15:00:00+00:00  268.6 190.1   
1951-03-02T18:00:00+00:00  0.0 0.0   
1951-03-02T21:00:00+00:00  0.0 0.0   
1951-03-03T00:00:00+00:00  0.0 0.0   
1951-03-03T03:00:00+00:00  0.0 0.0   
1951-03-03T06:00:00+00:00  0.0 0.0   
1951-03-03T09:00:00+00:00  336.9 277.2   
1951-03-03T12:00:00+00:00  655.5 557.3   
1951-03-03T15:00:00+00:00  442.3 380.8   
1951-03-03T18:00:00+00:00  0.2 0.2   
1951-03-03T21:00:00+00:00  0.0 0.0   
1951-03-04T00:00:00+00:00  0.0 0.0   
1951-03-04T03:00:00+00:00  0.0 0.0   
1951-03-04T06:00:00+00:00  0.0 0.0   
1951-03-04T09:00:00+00:00  341.9 296.2   
1951-03-04T12:00:00+00:00  686.3 570.1   
1951-03-04T15:00:00+00:00  433.3 384.2   
1951-03-04T18:00:00+00:00  0.2 0.2   
1951-03-04T21:00:00+00:00  0.0 0.0   
1951-03-05T00:00:00+00:00  0.0 0.0   
1951-03-05T03:00:00+00:00  0.0 0.0   
1951-03-05T06:00:00+00:00  0.0 0.0   
1951-03-05T09:00:00+00:00  128.7 129.3   
1951-03-05T12:00:00+00:00  264.3 237.7   
1951-03-05T15:00:00+00:00  87.6  68.9    
1951-03-05T18:00:00+00:00  0.1 0.1   
1951-03-05T21:00:00+00:00  0.0 0.0   
1951-03-06T00:00:00+00:00  0.0 0.0   
1951-03-06T03:00:00+00:00  0.0 0.0   
1951-03-06T06:00:00+00:00  0.0 0.0   
1951-03-06T09:00:00+00:00  52.3  69.6    
1951-03-06T12:00:00+00:00  210.4 212.1   
1951-03-06T15:00:00+00:00  67.5  70.6    
1951-03-06T18:00:00+00:00  0.1 0.1   
1951-03-06T21:00:00+00:00  0.0 0.0   
1951-03-07T00:00:00+00:00  0.0 0.0   
1951-03-07T03:00:00+00:00  0.0 0.0   
1951-03-07T06:00:00+00:00  0.0 0.0   
1951-03-07T09:00:00+00:00  405.0 343.3   
1951-03-07T12:00:00+00:00  725.0 619.1   
1951-03-07T15:00:00+00:00  463.4 393.2   
1951-03-07T18:00:00+00:00  0.4 0.3   
1951-03-07T21:00:00+00:00  0.0 0.0   
1951-03-08T00:00:00+00:00  0.0 0.0   
1951-03-08T03:00:00+00:00  0.0 0.0   
1951-03-08T06:00:00+00:00  0.0 0.0   
1951-03-08T09:00:00+00:00  215.3 250.2   
1951-03-08T12:00:00+00:00  345.0 331.4   
1951-03-08T15:00:00+00:00  142.1 148.9   
1951-03-08T18:00:00+00:00  0.2 0.2   
1951-03-08T21:00:00+00:00  0.0 0.0   
1951-03-09T00:00:00+00:00  0.0 0.0   
1951-03-09T03:00:00+00:00  0.0 0.0   
1951-03-09T06:00:00+00:00  0.0 0.0   
1951-03-09T09:00:00+00:00  322.7 248.8   
1951-03-09T12:00:00+00:00  454.4 459.2   
1951-03-09T15:00:00+00:00  500.5 448.7   
1951-03-09T18:00:00+00:00  0.8 0.6   
1951-03-09T21:00:00+00:00  0.0 0.0   
1951-03-10T00:00:00+00:00  0.0 0.0   
1951-03-10T03:00:00+00:00  0.0 0.0   
1951-03-10T06:00:00+00:00  0.1 0.1   
1951-03-10T09:00:00+00:00  330.8 318.5   
1951-03-10T12:00:00+00:00  667.0 564.3   
1951-03-10T15:00:00+00:00  68.9  105.3   
1951-03-10T18:00:00+00:00  0.3 0.3   
1951-03-10T21:00:00+00:00  0.0 0.0   
1951-03-11T00:00:00+00:00  0.0 0.0   
1951-03-11T03:00:00+00:00  0.0 0.0   
1951-03-11T06:00:00+00:00  0.2 0.2   
1951-03-11T09:00:00+00:00  458.7 385.8   
1951-03-11T12:00:00+00:00  700.9 588.1   
1951-03-11T15:00:00+00:00  487.1 428.9   
1951-03-11T18:00:00+00:00  0.8 0.7   
1951-03-11T21:00:00+00:00  0.0 0.0   
1951-03-12T00:00:00+00:00  0.0 0.0   
1951-03-12T03:00:00+00:00  0.0 0.0   
1951-03-12T06:00:00+00:00  0.2 0.2   
1951-03-12T09:00:00+00:00  330.3 255.0   
1951-03-12T12:00:00+00:00  805.0 689.3   
1951-03-12T15:00:00+00:00  516.0 439.5   
1951-03-12T18:00:00+00:00  1.0 0.8   
1951-03-12T21:00:00+00:00  0.0 0.0   
1951-03-13T00:00:00+00:00  0.0 0.0   
1951-03-13T03:00:00+00:00  0.0 0.0   
1951-03-13T06:00:00+00:00  0.4 0.4   
1951-03-13T09:00:00+00:00  457.6 392.3   
1951-03-13T12:00:00+00:00  791.8 679.4   
1951-03-13T15:00:00+00:00  497.8 425.9   
1951-03-13T18:00:00+00:00  0.9 0.8   
1951-03-13T21:00:00+00:00  0.0 0.0   
1951-03-14T00:00:00+00:00  0.0 0.0   
1951-03-14T03:00:00+00:00  0.0 0.0   
1951-03-14T06:00:00+00:00  0.6 0.5   
1951-03-14T09:00:00+00:00  467.8 410.8   
1951-03-14T12:00:00+00:00  794.8 693.1   
1951-03-14T15:00:00+00:00  501.3 438.9   
1951-03-14T18:00:00+00:00  1.2 1.0   
1951-03-14T21:00:00+00:00  0.0 0.0   
1951-03-15T00:00:00+00:00  0.0 0.0   
1951-03-15T03:00:00+00:00  0.0 0.0   
1951-03-15T06:00:00+00:00  0.8 0.7   
1951-03-15T09:00:00+00:00  488.8 417.3   
1951-03-15T12:00:00+00:00  773.9 667.1   
1951-03-15T15:00:00+00:00  451.8 377.3   
1951-03-15T18:00:00+00:00  1.0 0.8   
1951-03-15T21:00:00+00:00  0.0 0.0   
1951-03-16T00:00:00+00:00  0.0 0.0   
1951-03-16T03:00:00+00:00  0.0 0.0   
1951-03-16T06:00:00+00:00  0.5 0.5   
1951-03-16T09:00:00+00:00  353.4 365.9   
1951-03-16T12:00:00+00:00  549.0 509.7   
1951-03-16T15:00:00+00:00  242.7 263.2   
1951-03-16T18:00:00+00:00  0.3 0.3   
1951-03-16T21:00:00+00:00  0.0 0.0   
1951-03-17T00:00:00+00:00  0.0 0.0   
1951-03-17T03:00:00+00:00  0.0 0.0   
1951-03-17T06:00:00+00:00  0.2 0.1   
1951-03-17T09:00:00+00:00  162.7 77.8    
1951-03-17T12:00:00+00:00  587.9 429.0   
1951-03-17T15:00:00+00:00  609.9 584.2   
1951-03-17T18:00:00+00:00  2.2 2.4   
1951-03-17T21:00:00+00:00  0.0 0.0   
1951-03-18T00:00:00+00:00  0.0 0.0   
1951-03-18T03:00:00+00:00  0.0 0.0   
1951-03-18T06:00:00+00:00  1.6 1.2   
1951-03-18T09:00:00+00:00  516.3 457.6   
1951-03-18T12:00:00+00:00  215.8 326.6   
1951-03-18T15:00:00+00:00  78.1  141.3   
1951-03-18T18:00:00+00:00  0.1 0.1   
1951-03-18T21:00:00+00:00  0.0 0.0   
1951-03-19T00:00:00+00:00  0.0 0.0   
1951-03-19T03:00:00+00:00  0.0 0.0   
1951-03-19T06:00:00+00:00  0.3 0.1   
1951-03-19T09:00:00+00:00  47.0  19.9    
1951-03-19T12:00:00+00:00  144.4 47.9    
1951-03-19T15:00:00+00:00  51.3  22.9    
1951-03-19T18:00:00+00:00  0.5 0.3   
1951-03-19T21:00:00+00:00  0.0 0.0   
1951-03-20T00:00:00+00:00  0.0 0.0   
1951-03-20T03:00:00+00:00  0.0 0.0   
1951-03-20T06:00:00+00:00  1.6 1.5   
1951-03-20T09:00:00+00:00  456.7 430.3   
1951-03-20T12:00:00+00:00  833.6 731.3   
1951-03-20T15:00:00+00:00  477.4 414.5   
1951-03-20T18:00:00+00:00  0.7 0.4   
1951-03-20T21:00:00+00:00  0.0 0.0   
1951-03-21T00:00:00+00:00  0.0 0.0   
1951-03-21T03:00:00+00:00  0.0 0.0   
1951-03-21T06:00:00+00:00  1.7 1.3   
1951-03-21T09:00:00+00:00  176.1 158.4   
1951-03-21T12:00:00+00:00  423.4 431.1   
1951-03-21T15:00:00+00:00  242.7 285.7   
1951-03-21T18:00:00+00:00  0.5 0.4   
1951-03-21T21:00:00+00:00  0.0 0.0   
1951-03-22T00:00:00+00:00  0.0 0.0   
1951-03-22T03:00:00+00:00  0.0 0.0   
1951-03-22T06:00:00+00:00  0.7 0.7   
1951-03-22T09:00:00+00:00  324.9 290.5   
1951-03-22T12:00:00+00:00  421.3 416.9   
1951-03-22T15:00:00+00:00  100.4 124.8   
1951-03-22T18:00:00+00:00  0.6 0.7   
1951-03-22T21:00:00+00:00  0.0 0.0   
1951-03-23T00:00:00+00:00  0.0 0.0   
1951-03-23T03:00:00+00:00  0.0 0.0   
1951-03-23T06:00:00+00:00  0.4 0.4   
1951-03-23T09:00:00+00:00  50.7  46.3    
1951-03-23T12:00:00+00:00  252.6 156.1   
1951-03-23T15:00:00+00:00  111.6 76.8    
1951-03-23T18:00:00+00:00  0.5 0.4   
1951-03-23T21:00:00+00:00  0.0 0.0   
1951-03-24T00:00:00+00:00  0.0 0.0   
1951-03-24T03:00:00+00:00  0.0 0.0   
1951-03-24T06:00:00+00:00  0.1 0.1   
1951-03-24T09:00:00+00:00  62.6  126.7   
1951-03-24T12:00:00+00:00  877.6 771.0   
1951-03-24T15:00:00+00:00  503.6 405.5   
1951-03-24T18:00:00+00:00  5.0 3.6   
1951-03-24T21:00:00+00:00  0.0 0.0   
1951-03-25T00:00:00+00:00  0.0 0.0   
1951-03-25T03:00:00+00:00  0.0 0.0   
1951-03-25T06:00:00+00:00  3.3 3.1   
1951-03-25T09:00:00+00:00  542.1 483.6   
1951-03-25T12:00:00+00:00  853.7 767.8   
1951-03-25T15:00:00+00:00  559.4 501.6   
1951-03-25T18:00:00+00:00  6.3 5.3   
1951-03-25T21:00:00+00:00  0.0 0.0   
1951-03-26T00:00:00+00:00  0.0 0.0   
1951-03-26T03:00:00+00:00  0.0 0.0   
1951-03-26T06:00:00+00:00  3.4 3.6   
1951-03-26T09:00:00+00:00  540.0 500.1   
1951-03-26T12:00:00+00:00  737.5 678.7   
1951-03-26T15:00:00+00:00  334.1 259.0   
1951-03-26T18:00:00+00:00  1.4 1.0   
1951-03-26T21:00:00+00:00  0.0 0.0   
1951-03-27T00:00:00+00:00  0.0 0.0   
1951-03-27T03:00:00+00:00  0.0 0.0   
1951-03-27T06:00:00+00:00  2.5 2.8   
1951-03-27T09:00:00+00:00  484.6 426.9   
1951-03-27T12:00:00+00:00  526.6 535.1   
1951-03-27T15:00:00+00:00  176.5 278.0   
1951-03-27T18:00:00+00:00  2.9 2.8   
1951-03-27T21:00:00+00:00  0.0 0.0   
1951-03-28T00:00:00+00:00  0.0 0.0   
1951-03-28T03:00:00+00:00  0.0 0.0   
1951-03-28T06:00:00+00:00  3.1 3.0   
1951-03-28T09:00:00+00:00  405.8 351.5   
1951-03-28T12:00:00+00:00  762.0 651.3   
1951-03-28T15:00:00+00:00  523.2 441.1   
1951-03-28T18:00:00+00:00  10.3  8.5   
1951-03-28T21:00:00+00:00  0.0 0.0   
1951-03-29T00:00:00+00:00  0.0 0.0   
1951-03-29T03:00:00+00:00  0.0 0.0   
1951-03-29T06:00:00+00:00  6.1 6.3   
1951-03-29T09:00:00+00:00  491.1 471.0   
1951-03-29T12:00:00+00:00  823.9 767.6   
1951-03-29T15:00:00+00:00  453.7 421.3   
1951-03-29T18:00:00+00:00  1.5 1.6   
1951-03-29T21:00:00+00:00  0.0 0.0   
1951-03-30T00:00:00+00:00  0.0 0.0   
1951-03-30T03:00:00+00:00  0.0 0.0   
1951-03-30T06:00:00+00:00  4.6 4.4   
1951-03-30T09:00:00+00:00  231.7 162.5   
1951-03-30T12:00:00+00:00  291.5 227.8   
1951-03-30T15:00:00+00:00  158.3 135.0   
1951-03-30T18:00:00+00:00  1.5 1.4   
1951-03-30T21:00:00+00:00  0.0 0.0   
1951-03-31T00:00:00+00:00  0.0 0.0   
1951-03-31T03:00:00+00:00  0.0 0.0   
1951-03-31T06:00:00+00:00  1.9 3.4   
1951-03-31T09:00:00+00:00  167.3 200.3   
1951-03-31T12:00:00+00:00  220.4 233.6   
1951-03-31T15:00:00+00:00  560.6 552.9   
1951-03-31T18:00:00+00:00  3.4 3.4   
1951-03-31T21:00:00+00:00  0.0 0.0   
1951-04-01T00:00:00+00:00  0.0 0.0   
1951-04-01T03:00:00+00:00  0.0 0.0   
1951-04-01T06:00:00+00:00  1.8 2.1   
1951-04-01T09:00:00+00:00  223.2 271.2   
1951-04-01T12:00:00+00:00  770.7 692.9   
1951-04-01T15:00:00+00:00  510.6 508.4   
1951-04-01T18:00:00+00:00  11.0  11.4    
1951-04-01T21:00:00+00:00  0.0 0.0   
1951-04-02T00:00:00+00:00  0.0 0.0   
1951-04-02T03:00:00+00:00  0.0 0.0   
1951-04-02T06:00:00+00:00  12.4  11.6    
1951-04-02T09:00:00+00:00  590.0 527.1   
1951-04-02T12:00:00+00:00  878.5 789.7   
1951-04-02T15:00:00+00:00  578.2 520.8   
1951-04-02T18:00:00+00:00  13.9  11.5    
1951-04-02T21:00:00+00:00  0.0 0.0   
1951-04-03T00:00:00+00:00  0.0 0.0   
1951-04-03T03:00:00+00:00  0.0 0.0   
1951-04-03T06:00:00+00:00  3.8 4.1   
1951-04-03T09:00:00+00:00  178.5 107.5   
1951-04-03T12:00:00+00:00  442.5 499.9   
1951-04-03T15:00:00+00:00  414.1 483.9   
1951-04-03T18:00:00+00:00  2.6 2.9   
1951-04-03T21:00:00+00:00  0.0 0.0   
1951-04-04T00:00:00+00:00  0.0 0.0   
1951-04-04T03:00:00+00:00  0.0 0.0   
1951-04-04T06:00:00+00:00  1.9 1.6   
1951-04-04T09:00:00+00:00  126.8 84.6    
1951-04-04T12:00:00+00:00  130.3 88.5    
1951-04-04T15:00:00+00:00  197.6 142.0   
1951-04-04T18:00:00+00:00  4.3 3.1   
1951-04-04T21:00:00+00:00  0.0 0.0   
1951-04-05T00:00:00+00:00  0.0 0.0   
1951-04-05T03:00:00+00:00  0.0 0.0   
1951-04-05T06:00:00+00:00  19.1  18.1    
1951-04-05T09:00:00+00:00  449.0 395.4   
1951-04-05T12:00:00+00:00  893.6 821.0   
1951-04-05T15:00:00+00:00  451.8 459.2   
1951-04-05T18:00:00+00:00  7.3 3.8   
1951-04-05T21:00:00+00:00  0.0 0.0   
1951-04-06T00:00:00+00:00  0.0 0.0   
1951-04-06T03:00:00+00:00  0.0 0.0   
1951-04-06T06:00:00+00:00  22.1  21.9    
1951-04-06T09:00:00+00:00  529.1 520.0   
1951-04-06T12:00:00+00:00  791.7 742.4   
1951-04-06T15:00:00+00:00  308.3 372.5   
1951-04-06T18:00:00+00:00  2.3 3.4   
1951-04-06T21:00:00+00:00  0.0 0.0   
1951-04-07T00:00:00+00:00  0.0 0.0   
1951-04-07T03:00:00+00:00  0.0 0.0   
1951-04-07T06:00:00+00:00  1.1 1.5   
1951-04-07T09:00:00+00:00  163.6 256.2   
1951-04-07T12:00:00+00:00  314.2 364.5   
1951-04-07T15:00:00+00:00  382.8 488.0   
1951-04-07T18:00:00+00:00  9.6 4.9   
1951-04-07T21:00:00+00:00  0.0 0.0   
1951-04-08T00:00:00+00:00  0.0 0.0   
1951-04-08T03:00:00+00:00  0.0 0.0   
1951-04-08T06:00:00+00:00  24.3  29.0    
1951-04-08T09:00:00+00:00  594.8 605.1   
1951-04-08T12:00:00+00:00  454.1 517.5   
1951-04-08T15:00:00+00:00  101.3 108.1   
1951-04-08T18:00:00+00:00  6.6 7.0   
1951-04-08T21:00:00+00:00  0.0 0.0   
1951-04-09T00:00:00+00:00  0.0 0.0   
1951-04-09T03:00:00+00:00  0.0 0.0   
1951-04-09T06:00:00+00:00  1.5 1.8   
1951-04-09T09:00:00+00:00  47.9  41.1    
1951-04-09T12:00:00+00:00  66.5  69.8    
1951-04-09T15:00:00+00:00  454.9 367.7   
1951-04-09T18:00:00+00:00  25.9  33.6    
1951-04-09T21:00:00+00:00  0.0 0.0   
1951-04-10T00:00:00+00:00  0.0 0.0   
1951-04-10T03:00:00+00:00  0.0 0.0   
1951-04-10T06:00:00+00:00  6.0 4.6   
1951-04-10T09:00:00+00:00  224.4 90.3    
1951-04-10T12:00:00+00:00  632.1 817.6   
1951-04-10T15:00:00+00:00  80.8  81.0    
1951-04-10T18:00:00+00:00  3.3 3.0   
1951-04-10T21:00:00+00:00  0.0 0.0   
1951-04-11T00:00:00+00:00  0.0 0.0   
1951-04-11T03:00:00+00:00  0.0 0.0   
1951-04-11T06:00:00+00:00  10.6  7.9   
1951-04-11T09:00:00+00:00  482.7 384.5   
1951-04-11T12:00:00+00:00  80.1  84.9    
1951-04-11T15:00:00+00:00  73.9  48.3    
1951-04-11T18:00:00+00:00  15.9  9.2   
1951-04-11T21:00:00+00:00  0.0 0.0   
1951-04-12T00:00:00+00:00  0.0 0.0   
1951-04-12T03:00:00+00:00  0.0 0.0   
1951-04-12T06:00:00+00:00  35.8  34.1    
1951-04-12T09:00:00+00:00  649.5 605.8   
1951-04-12T12:00:00+00:00  925.4 867.0   
1951-04-12T15:00:00+00:00  503.3 478.9   
1951-04-12T18:00:00+00:00  32.3  25.0    
1951-04-12T21:00:00+00:00  0.0 0.0   
1951-04-13T00:00:00+00:00  0.0 0.0   
1951-04-13T03:00:00+00:00  0.0 0.0   
1951-04-13T06:00:00+00:00  46.5  44.5    
1951-04-13T09:00:00+00:00  668.7 616.4   
1951-04-13T12:00:00+00:00  934.0 860.4   
1951-04-13T15:00:00+00:00  372.1 329.4   
1951-04-13T18:00:00+00:00  10.5  8.7   
1951-04-13T21:00:00+00:00  0.0 0.0   
1951-04-14T00:00:00+00:00  0.0 0.0   
1951-04-14T03:00:00+00:00  0.0 0.0   
1951-04-14T06:00:00+00:00  16.2  11.1    
1951-04-14T09:00:00+00:00  181.8 135.9   
1951-04-14T12:00:00+00:00  189.2 148.7   
1951-04-14T15:00:00+00:00  107.1 83.3    
1951-04-14T18:00:00+00:00  4.0 3.0   
1951-04-14T21:00:00+00:00  0.0 0.0   
1951-04-15T00:00:00+00:00  0.0 0.0   
1951-04-15T03:00:00+00:00  0.0 0.0   
1951-04-15T06:00:00+00:00  16.7  16.7    
1951-04-15T09:00:00+00:00  442.8 383.5   
1951-04-15T12:00:00+00:00  740.1 626.8   
1951-04-15T15:00:00+00:00  643.2 635.5   
1951-04-15T18:00:00+00:00  48.7  47.0    
1951-04-15T21:00:00+00:00  0.0 0.0   
1951-04-16T00:00:00+00:00  0.0 0.0   
1951-04-16T03:00:00+00:00  0.0 0.0   
1951-04-16T06:00:00+00:00  56.6  48.6    
1951-04-16T09:00:00+00:00  269.0 202.0   
1951-04-16T12:00:00+00:00  122.0 65.4    
1951-04-16T15:00:00+00:00  122.4 126.5   
1951-04-16T18:00:00+00:00  8.6 9.8   
1951-04-16T21:00:00+00:00  0.0 0.0   
1951-04-17T00:00:00+00:00  0.0 0.0   
1951-04-17T03:00:00+00:00  0.0 0.0   
1951-04-17T06:00:00+00:00  33.2  31.5    
1951-04-17T09:00:00+00:00  455.4 550.4   
1951-04-17T12:00:00+00:00  351.7 455.6   
1951-04-17T15:00:00+00:00  251.0 259.7   
1951-04-17T18:00:00+00:00  18.2  10.3    
1951-04-17T21:00:00+00:00  0.0 0.0   
1951-04-18T00:00:00+00:00  0.0 0.0   
1951-04-18T03:00:00+00:00  0.0 0.0   
1951-04-18T06:00:00+00:00  28.7  18.1    
1951-04-18T09:00:00+00:00  49.9  55.0    
1951-04-18T12:00:00+00:00  384.6 309.6   
1951-04-18T15:00:00+00:00  484.5 488.2   
1951-04-18T18:00:00+00:00  43.2  44.6    
1951-04-18T21:00:00+00:00  0.0 0.0   
1951-04-19T00:00:00+00:00  0.0 0.0   
1951-04-19T03:00:00+00:00  0.0 0.0   
1951-04-19T06:00:00+00:00  49.5  27.0    
1951-04-19T09:00:00+00:00  273.7 161.6   
1951-04-19T12:00:00+00:00  220.5 133.5   
1951-04-19T15:00:00+00:00  30.8  14.8    
1951-04-19T18:00:00+00:00  1.3 0.6   
1951-04-19T21:00:00+00:00  0.0 0.0   
1951-04-20T00:00:00+00:00  0.0 0.0   
1951-04-20T03:00:00+00:00  0.0 0.0   
1951-04-20T06:00:00+00:00  4.5 1.6   
1951-04-20T09:00:00+00:00  79.4  25.4    
1951-04-20T12:00:00+00:00  117.3 42.9    
1951-04-20T15:00:00+00:00  53.1  18.6    
1951-04-20T18:00:00+00:00  2.7 1.1   
1951-04-20T21:00:00+00:00  0.0 0.0   
1951-04-21T00:00:00+00:00  0.0 0.0   
1951-04-21T03:00:00+00:00  0.0 0.0   
1951-04-21T06:00:00+00:00  18.4  11.7    
1951-04-21T09:00:00+00:00  154.2 86.0    
1951-04-21T12:00:00+00:00  188.0 117.4   
1951-04-21T15:00:00+00:00  68.6  40.7    
1951-04-21T18:00:00+00:00  5.5 3.1   
1951-04-21T21:00:00+00:00  0.0 0.0   
1951-04-22T00:00:00+00:00  0.0 0.0   
1951-04-22T03:00:00+00:00  0.0 0.0   
1951-04-22T06:00:00+00:00  20.5  19.6    
1951-04-22T09:00:00+00:00  303.0 250.8   
1951-04-22T12:00:00+00:00  561.9 455.5   
1951-04-22T15:00:00+00:00  571.6 615.0   
1951-04-22T18:00:00+00:00  59.2  63.5    
1951-04-22T21:00:00+00:00  0.0 0.0   
1951-04-23T00:00:00+00:00  0.0 0.0   
1951-04-23T03:00:00+00:00  0.0 0.0   
1951-04-23T06:00:00+00:00  82.4  81.0    
1951-04-23T09:00:00+00:00  690.0 640.6   
1951-04-23T12:00:00+00:00  939.6 874.9   
1951-04-23T15:00:00+00:00  583.3 546.7   
1951-04-23T18:00:00+00:00  19.4  18.3    
1951-04-23T21:00:00+00:00  0.0 0.0   
1951-04-24T00:00:00+00:00  0.0 0.0   
1951-04-24T03:00:00+00:00  0.0 0.0   
1951-04-24T06:00:00+00:00  3.5 2.3   
1951-04-24T09:00:00+00:00  136.1 86.3    
1951-04-24T12:00:00+00:00  119.7 77.1    
1951-04-24T15:00:00+00:00  279.8 249.2   
1951-04-24T18:00:00+00:00  46.3  31.6    
1951-04-24T21:00:00+00:00  0.0 0.0   
1951-04-25T00:00:00+00:00  0.0 0.0   
1951-04-25T03:00:00+00:00  0.0 0.0   
1951-04-25T06:00:00+00:00  11.6  17.2    
1951-04-25T09:00:00+00:00  183.8 285.3   
1951-04-25T12:00:00+00:00  351.0 443.7   
1951-04-25T15:00:00+00:00  378.9 437.8   
1951-04-25T18:00:00+00:00  32.9  42.6    
1951-04-25T21:00:00+00:00  0.0 0.0   
1951-04-26T00:00:00+00:00  0.0 0.0   
1951-04-26T03:00:00+00:00  0.0 0.0   
1951-04-26T06:00:00+00:00  67.9  67.5    
1951-04-26T09:00:00+00:00  517.5 499.5   
1951-04-26T12:00:00+00:00  801.0 808.9   
1951-04-26T15:00:00+00:00  518.9 587.9   
1951-04-26T18:00:00+00:00  45.2  48.1    
1951-04-26T21:00:00+00:00  0.0 0.0   
1951-04-27T00:00:00+00:00  0.0 0.0   
1951-04-27T03:00:00+00:00  0.0 0.0   
1951-04-27T06:00:00+00:00  100.7 95.1    
1951-04-27T09:00:00+00:00  659.5 620.8   
1951-04-27T12:00:00+00:00  854.2 791.6   
1951-04-27T15:00:00+00:00  628.8 553.1   
1951-04-27T18:00:00+00:00  65.2  56.1    
1951-04-27T21:00:00+00:00  0.0 0.0   
1951-04-28T00:00:00+00:00  0.0 0.0   
1951-04-28T03:00:00+00:00  0.0 0.0   
1951-04-28T06:00:00+00:00  41.7  51.5    
1951-04-28T09:00:00+00:00  63.9  69.8    
1951-04-28T12:00:00+00:00  141.6 141.6   
1951-04-28T15:00:00+00:00  424.1 548.6   
1951-04-28T18:00:00+00:00  45.9  64.5    
1951-04-28T21:00:00+00:00  0.0 0.0   
1951-04-29T00:00:00+00:00  0.0 0.0   
1951-04-29T03:00:00+00:00  0.0 0.0   
1951-04-29T06:00:00+00:00  102.1 94.1    
1951-04-29T09:00:00+00:00  656.4 577.3   
1951-04-29T12:00:00+00:00  861.1 805.3   
1951-04-29T15:00:00+00:00  686.8 636.2   
1951-04-29T18:00:00+00:00  73.2  75.6    
1951-04-29T21:00:00+00:00  0.0 0.0   
1951-04-30T00:00:00+00:00  0.0 0.0   
1951-04-30T03:00:00+00:00  0.0 0.0   
1951-04-30T06:00:00+00:00  93.9  76.9    
1951-04-30T09:00:00+00:00  676.4 636.5   
1951-04-30T12:00:00+00:00  1014.7  931.4   
1951-04-30T15:00:00+00:00  709.0 648.2   
1951-04-30T18:00:00+00:00  84.7  76.0    
1951-04-30T21:00:00+00:00  0.0 0.0   
1951-05-01T00:00:00+00:00  0.0 0.0   
1951-05-01T03:00:00+00:00  0.0 0.0   
1951-05-01T06:00:00+00:00  20.9  11.3    
1951-05-01T09:00:00+00:00  179.0 57.9    
1951-05-01T12:00:00+00:00  166.6 150.9   
1951-05-01T15:00:00+00:00  142.0 152.1   
1951-05-01T18:00:00+00:00  30.1  29.5    
1951-05-01T21:00:00+00:00  0.0 0.0   
1951-05-02T00:00:00+00:00  0.0 0.0   
1951-05-02T03:00:00+00:00  0.0 0.0   
1951-05-02T06:00:00+00:00  55.7  54.8    
1951-05-02T09:00:00+00:00  455.4 520.3   
1951-05-02T12:00:00+00:00  679.7 750.2   
1951-05-02T15:00:00+00:00  179.3 204.9   
1951-05-02T18:00:00+00:00  39.8  46.9    
1951-05-02T21:00:00+00:00  0.0 0.0   
1951-05-03T00:00:00+00:00  0.0 0.0   
1951-05-03T03:00:00+00:00  0.0 0.0   
1951-05-03T06:00:00+00:00  62.8  79.5    
1951-05-03T09:00:00+00:00  328.7 427.0   
1951-05-03T12:00:00+00:00  701.1 623.8   
1951-05-03T15:00:00+00:00  524.0 547.3   
1951-05-03T18:00:00+00:00  63.9  75.7    
1951-05-03T21:00:00+00:00  0.0 0.0   
1951-05-04T00:00:00+00:00  0.0 0.0   
1951-05-04T03:00:00+00:00  0.0 0.0   
1951-05-04T06:00:00+00:00  58.0  51.0    
1951-05-04T09:00:00+00:00  417.7 422.9   
1951-05-04T12:00:00+00:00  769.8 839.2   
1951-05-04T15:00:00+00:00  567.6 552.6   
1951-05-04T18:00:00+00:00  29.1  17.6    
1951-05-04T21:00:00+00:00  0.0 0.0   
1951-05-05T00:00:00+00:00  0.0 0.0   
1951-05-05T03:00:00+00:00  0.0 0.0   
1951-05-05T06:00:00+00:00  7.7 6.9   
1951-05-05T09:00:00+00:00  52.6  41.4    
1951-05-05T12:00:00+00:00  67.6  58.3    
1951-05-05T15:00:00+00:00  39.4  32.6    
1951-05-05T18:00:00+00:00  2.5 1.9   
1951-05-05T21:00:00+00:00  0.0 0.0   
1951-05-06T00:00:00+00:00  0.0 0.0   
1951-05-06T03:00:00+00:00  0.0 0.0   
1951-05-06T06:00:00+00:00  14.0  7.0   
1951-05-06T09:00:00+00:00  78.4  36.5    
1951-05-06T12:00:00+00:00  136.6 66.7    
1951-05-06T15:00:00+00:00  108.2 42.1    
1951-05-06T18:00:00+00:00  9.1 4.4   
1951-05-06T21:00:00+00:00  0.0 0.0   
1951-05-07T00:00:00+00:00  0.0 0.0   
1951-05-07T03:00:00+00:00  0.0 0.0   
1951-05-07T06:00:00+00:00  87.0  113.9   
1951-05-07T09:00:00+00:00  318.6 423.9   
1951-05-07T12:00:00+00:00  523.5 597.4   
1951-05-07T15:00:00+00:00  495.4 558.1   
1951-05-07T18:00:00+00:00  54.8  73.3    
1951-05-07T21:00:00+00:00  0.0 0.0   
1951-05-08T00:00:00+00:00  0.0 0.0   
1951-05-08T03:00:00+00:00  0.0 0.0   
1951-05-08T06:00:00+00:00  35.6  67.9    
1951-05-08T09:00:00+00:00  338.2 530.6   
1951-05-08T12:00:00+00:00  539.3 711.1   
1951-05-08T15:00:00+00:00  143.7 218.8   
1951-05-08T18:00:00+00:00  5.9 12.4    
1951-05-08T21:00:00+00:00  0.0 0.0   
1951-05-09T00:00:00+00:00  0.0 0.0   
1951-05-09T03:00:00+00:00  0.0 0.0   
1951-05-09T06:00:00+00:00  6.7 5.1   
1951-05-09T09:00:00+00:00  36.0  30.7    
1951-05-09T12:00:00+00:00  55.9  46.7    
1951-05-09T15:00:00+00:00  61.0  54.7    
1951-05-09T18:00:00+00:00  3.2 2.1   
1951-05-09T21:00:00+00:00  0.0 0.0   
1951-05-10T00:00:00+00:00  0.0 0.0   
1951-05-10T03:00:00+00:00  0.0 0.0   
1951-05-10T06:00:00+00:00  6.3 7.8   
1951-05-10T09:00:00+00:00  280.7 346.5   
1951-05-10T12:00:00+00:00  410.6 634.1   
1951-05-10T15:00:00+00:00  363.8 560.9   
1951-05-10T18:00:00+00:00  54.5  88.5    
1951-05-10T21:00:00+00:00  0.0 0.0   
1951-05-11T00:00:00+00:00  0.0 0.0   
1951-05-11T03:00:00+00:00  0.0 0.0   
1951-05-11T06:00:00+00:00  105.3 108.1   
1951-05-11T09:00:00+00:00  520.9 541.3   
1951-05-11T12:00:00+00:00  758.4 808.1   
1951-05-11T15:00:00+00:00  356.1 437.1   
1951-05-11T18:00:00+00:00  10.6  13.8    
1951-05-11T21:00:00+00:00  0.0 0.0   
1951-05-12T00:00:00+00:00  0.0 0.0   
1951-05-12T03:00:00+00:00  0.0 0.0   
1951-05-12T06:00:00+00:00  10.8  10.2    
1951-05-12T09:00:00+00:00  62.0  66.1    
1951-05-12T12:00:00+00:00  75.1  79.6    
1951-05-12T15:00:00+00:00  58.3  63.6    
1951-05-12T18:00:00+00:00  66.3  42.6    
1951-05-12T21:00:00+00:00  0.0 0.0   
1951-05-13T00:00:00+00:00  0.0 0.0   
1951-05-13T03:00:00+00:00  0.0 0.0   
1951-05-13T06:00:00+00:00  116.2 110.6   
1951-05-13T09:00:00+00:00  597.0 581.4   
1951-05-13T12:00:00+00:00  851.8 920.4   
1951-05-13T15:00:00+00:00  646.6 655.3   
1951-05-13T18:00:00+00:00  97.2  111.8   
1951-05-13T21:00:00+00:00  0.0 0.0   
1951-05-14T00:00:00+00:00  0.0 0.0   
1951-05-14T03:00:00+00:00  0.0 0.0   
1951-05-14T06:00:00+00:00  82.7  103.7   
1951-05-14T09:00:00+00:00  394.4 499.9   
1951-05-14T12:00:00+00:00  306.9 395.9   
1951-05-14T15:00:00+00:00  68.4  152.8   
1951-05-14T18:00:00+00:00  6.9 8.2   
1951-05-14T21:00:00+00:00  0.0 0.0   
1951-05-15T00:00:00+00:00  0.0 0.0   
1951-05-15T03:00:00+00:00  0.0 0.0   
1951-05-15T06:00:00+00:00  27.9  26.5    
1951-05-15T09:00:00+00:00  307.2 192.2   
1951-05-15T12:00:00+00:00  225.0 156.7   
1951-05-15T15:00:00+00:00  69.2  109.7   
1951-05-15T18:00:00+00:00  26.0  28.9    
1951-05-15T21:00:00+00:00  0.0 0.0   
1951-05-16T00:00:00+00:00  0.0 0.0   
1951-05-16T03:00:00+00:00  0.0 0.0   
1951-05-16T06:00:00+00:00  82.1  80.1    
1951-05-16T09:00:00+00:00  515.4 533.1   
1951-05-16T12:00:00+00:00  715.2 774.7   
1951-05-16T15:00:00+00:00  516.8 551.2   
1951-05-16T18:00:00+00:00  77.7  75.3    
1951-05-16T21:00:00+00:00  0.0 0.0   
1951-05-17T00:00:00+00:00  0.0 0.0   
1951-05-17T03:00:00+00:00  0.0 0.0   
1951-05-17T06:00:00+00:00  66.6  74.4    
1951-05-17T09:00:00+00:00  141.2 131.3   
1951-05-17T12:00:00+00:00  176.8 375.1   
1951-05-17T15:00:00+00:00  167.7 310.6   
1951-05-17T18:00:00+00:00  11.1  18.4    
1951-05-17T21:00:00+00:00  0.0 0.0   
1951-05-18T00:00:00+00:00  0.0 0.0   
1951-05-18T03:00:00+00:00  0.0 0.0   
1951-05-18T06:00:00+00:00  23.6  20.5    
1951-05-18T09:00:00+00:00  177.3 167.5   
1951-05-18T12:00:00+00:00  223.1 230.7   
1951-05-18T15:00:00+00:00  126.7 138.6   
1951-05-18T18:00:00+00:00  18.1  27.3    
1951-05-18T21:00:00+00:00  0.0 0.0   
1951-05-19T00:00:00+00:00  0.0 0.0   
1951-05-19T03:00:00+00:00  0.0 0.0   
1951-05-19T06:00:00+00:00  5.8 9.0   
1951-05-19T09:00:00+00:00  45.5  73.6    
1951-05-19T12:00:00+00:00  97.6  157.5   
1951-05-19T15:00:00+00:00  137.6 241.0   
1951-05-19T18:00:00+00:00  52.0  77.7    
1951-05-19T21:00:00+00:00  0.0 0.0   
1951-05-20T00:00:00+00:00  0.0 0.0   
1951-05-20T03:00:00+00:00  0.0 0.0   
1951-05-20T06:00:00+00:00  172.3 164.3   
1951-05-20T09:00:00+00:00  761.2 726.5   
1951-05-20T12:00:00+00:00  941.1 896.7   
1951-05-20T15:00:00+00:00  631.4 595.1   
1951-05-20T18:00:00+00:00  106.6 97.1    
1951-05-20T21:00:00+00:00  0.0 0.0   
1951-05-21T00:00:00+00:00  0.0 0.0   
1951-05-21T03:00:00+00:00  0.0 0.0   
1951-05-21T06:00:00+00:00  144.0 165.7   
1951-05-21T09:00:00+00:00  569.5 642.5   
1951-05-21T12:00:00+00:00  589.5 651.3   
1951-05-21T15:00:00+00:00  294.2 415.4   
1951-05-21T18:00:00+00:00  19.7  31.6    
1951-05-21T21:00:00+00:00  0.0 0.0   
1951-05-22T00:00:00+00:00  0.0 0.0   
1951-05-22T03:00:00+00:00  0.0 0.0   
1951-05-22T06:00:00+00:00  1.3 4.1   
1951-05-22T09:00:00+00:00  15.0  47.6    
1951-05-22T12:00:00+00:00  11.9  39.9    
1951-05-22T15:00:00+00:00  13.7  32.4    
1951-05-22T18:00:00+00:00  6.9 18.6    
1951-05-22T21:00:00+00:00  0.0 0.0   
1951-05-23T00:00:00+00:00  0.0 0.0   
1951-05-23T03:00:00+00:00  0.0 0.0   
1951-05-23T06:00:00+00:00  182.9 180.8   
1951-05-23T09:00:00+00:00  765.8 753.0   
1951-05-23T12:00:00+00:00  1008.7  992.8   
1951-05-23T15:00:00+00:00  728.9 715.9   
1951-05-23T18:00:00+00:00  148.3 143.8   
1951-05-23T21:00:00+00:00  0.0 0.0   
1951-05-24T00:00:00+00:00  0.0 0.0   
1951-05-24T03:00:00+00:00  0.0 0.0   
1951-05-24T06:00:00+00:00  55.7  45.1    
1951-05-24T09:00:00+00:00  387.7 554.6   
1951-05-24T12:00:00+00:00  311.0 576.9   
1951-05-24T15:00:00+00:00  47.3  71.0    
1951-05-24T18:00:00+00:00  24.7  47.8    
1951-05-24T21:00:00+00:00  0.0 0.0   
1951-05-25T00:00:00+00:00  0.0 0.0   
1951-05-25T03:00:00+00:00  0.0 0.0   
1951-05-25T06:00:00+00:00  55.7  62.9    
1951-05-25T09:00:00+00:00  81.5  159.8   
1951-05-25T12:00:00+00:00  273.9 359.5   
1951-05-25T15:00:00+00:00  38.3  103.9   
1951-05-25T18:00:00+00:00  5.0 7.7   
1951-05-25T21:00:00+00:00  0.0 0.0   
1951-05-26T00:00:00+00:00  0.0 0.0   
1951-05-26T03:00:00+00:00  0.0 0.0   
1951-05-26T06:00:00+00:00  21.5  31.0    
1951-05-26T09:00:00+00:00  52.0  71.3    
1951-05-26T12:00:00+00:00  49.1  79.4    
1951-05-26T15:00:00+00:00  10.8  21.8    
1951-05-26T18:00:00+00:00  9.0 9.7   
1951-05-26T21:00:00+00:00  0.0 0.0   
1951-05-27T00:00:00+00:00  0.0 0.0   
1951-05-27T03:00:00+00:00  0.0 0.0   
1951-05-27T06:00:00+00:00  174.8 188.4   
1951-05-27T09:00:00+00:00  699.3 754.2   
1951-05-27T12:00:00+00:00  889.3 957.5   
1951-05-27T15:00:00+00:00  460.9 464.9   
1951-05-27T18:00:00+00:00  32.7  29.4    
1951-05-27T21:00:00+00:00  0.0 0.0   
1951-05-28T00:00:00+00:00  0.0 0.0   
1951-05-28T03:00:00+00:00  0.0 0.0   
1951-05-28T06:00:00+00:00  181.6 179.3   
1951-05-28T09:00:00+00:00  750.4 739.6   
1951-05-28T12:00:00+00:00  970.8 955.2   
1951-05-28T15:00:00+00:00  716.6 703.7   
1951-05-28T18:00:00+00:00  153.2 147.8   
1951-05-28T21:00:00+00:00  0.0 0.0   
1951-05-29T00:00:00+00:00  0.0 0.0   
1951-05-29T03:00:00+00:00  0.0 0.0   
1951-05-29T06:00:00+00:00  18.0  21.0    
1951-05-29T09:00:00+00:00  287.8 358.9   
1951-05-29T12:00:00+00:00  466.1 664.8   
1951-05-29T15:00:00+00:00  101.2 210.0   
1951-05-29T18:00:00+00:00  2.4 3.0   
1951-05-29T21:00:00+00:00  0.0 0.0   
1951-05-30T00:00:00+00:00  0.0 0.0   
1951-05-30T03:00:00+00:00  0.0 0.0   
1951-05-30T06:00:00+00:00  5.4 9.0   
1951-05-30T09:00:00+00:00  468.3 419.3   
1951-05-30T12:00:00+00:00  866.9 968.8   
1951-05-30T15:00:00+00:00  633.1 705.2   
1951-05-30T18:00:00+00:00  140.7 154.9   
1951-05-30T21:00:00+00:00  0.0 0.0   
1951-05-31T00:00:00+00:00  0.0 0.0   
1951-05-31T03:00:00+00:00  0.0 0.0   
1951-05-31T06:00:00+00:00  3.2 6.1   
1951-05-31T09:00:00+00:00  12.6  16.3    
1951-05-31T12:00:00+00:00  341.0 391.3   
1951-05-31T15:00:00+00:00  40.2  53.0    
1951-05-31T18:00:00+00:00  140.5 207.3   
1951-05-31T21:00:00+00:00  0.0 0.0   
1951-06-01T00:00:00+00:00  0.0 0.0   
1951-06-01T03:00:00+00:00  0.0 0.0   
1951-06-01T06:00:00+00:00  50.9  45.7    
1951-06-01T09:00:00+00:00  133.1 74.9    
1951-06-01T12:00:00+00:00  668.1 991.1   
1951-06-01T15:00:00+00:00  554.5 733.1   
1951-06-01T18:00:00+00:00  111.4 157.4   
1951-06-01T21:00:00+00:00  0.0 0.0   
1951-06-02T00:00:00+00:00  0.0 0.0   
1951-06-02T03:00:00+00:00  0.0 0.0   
1951-06-02T06:00:00+00:00  115.7 87.5    
1951-06-02T09:00:00+00:00  671.5 665.4   
1951-06-02T12:00:00+00:00  901.0 968.8   
1951-06-02T15:00:00+00:00  725.5 711.9   
1951-06-02T18:00:00+00:00  166.7 162.2   
1951-06-02T21:00:00+00:00  0.0 0.0   
1951-06-03T00:00:00+00:00  0.0 0.0   
1951-06-03T03:00:00+00:00  0.0 0.0   
1951-06-03T06:00:00+00:00  184.7 178.6   
1951-06-03T09:00:00+00:00  725.2 713.8   
1951-06-03T12:00:00+00:00  985.6 977.3   
1951-06-03T15:00:00+00:00  677.8 713.4   
1951-06-03T18:00:00+00:00  141.7 163.0   
1951-06-03T21:00:00+00:00  0.0 0.0   
1951-06-04T00:00:00+00:00  0.0 0.0   
1951-06-04T03:00:00+00:00  0.0 0.0   
1951-06-04T06:00:00+00:00  106.3 174.5   
1951-06-04T09:00:00+00:00  365.1 585.4   
1951-06-04T12:00:00+00:00  276.4 417.3   
1951-06-04T15:00:00+00:00  37.0  65.9    
1951-06-04T18:00:00+00:00  31.1  53.3    
1951-06-04T21:00:00+00:00  0.0 0.0   
1951-06-05T00:00:00+00:00  0.0 0.0   
1951-06-05T03:00:00+00:00  0.0 0.0   
1951-06-05T06:00:00+00:00  160.9 164.9   
1951-06-05T09:00:00+00:00  708.1 717.2   
1951-06-05T12:00:00+00:00  941.4 950.7   
1951-06-05T15:00:00+00:00  643.5 643.2   
1951-06-05T18:00:00+00:00  87.1  86.5    
1951-06-05T21:00:00+00:00  0.0 0.0   
1951-06-06T00:00:00+00:00  0.0 0.0   
1951-06-06T03:00:00+00:00  0.0 0.0   
1951-06-06T06:00:00+00:00  13.1  18.0    
1951-06-06T09:00:00+00:00  41.9  63.5    
1951-06-06T12:00:00+00:00  22.0  40.4    
1951-06-06T15:00:00+00:00  463.1 552.8   
1951-06-06T18:00:00+00:00  157.4 280.6   
1951-06-06T21:00:00+00:00  0.0 0.0   
1951-06-07T00:00:00+00:00  0.0 0.0   
1951-06-07T03:00:00+00:00  0.0 0.0   
1951-06-07T06:00:00+00:00  76.1  148.2   
1951-06-07T09:00:00+00:00  306.2 607.8   
1951-06-07T12:00:00+00:00  517.3 779.0   
1951-06-07T15:00:00+00:00  77.9  85.7    
1951-06-07T18:00:00+00:00  49.9  67.6    
1951-06-07T21:00:00+00:00  0.0 0.0   
1951-06-08T00:00:00+00:00  0.0 0.0   
1951-06-08T03:00:00+00:00  0.0 0.0   
1951-06-08T06:00:00+00:00  47.3  47.1    
1951-06-08T09:00:00+00:00  267.3 329.7   
1951-06-08T12:00:00+00:00  56.2  95.2    
1951-06-08T15:00:00+00:00  25.2  45.4    
1951-06-08T18:00:00+00:00  2.1 3.4   
1951-06-08T21:00:00+00:00  0.0 0.0   
1951-06-09T00:00:00+00:00  0.0 0.0   
1951-06-09T03:00:00+00:00  0.0 0.0   
1951-06-09T06:00:00+00:00  5.9 5.9   
1951-06-09T09:00:00+00:00  117.2 101.8   
1951-06-09T12:00:00+00:00  333.8 359.0   
1951-06-09T15:00:00+00:00  327.2 522.8   
1951-06-09T18:00:00+00:00  115.5 192.1   
1951-06-09T21:00:00+00:00  0.0 0.0   
1951-06-10T00:00:00+00:00  0.0 0.0   
1951-06-10T03:00:00+00:00  0.0 0.0   
1951-06-10T06:00:00+00:00  128.6 100.0   
1951-06-10T09:00:00+00:00  690.1 715.0   
1951-06-10T12:00:00+00:00  940.1 980.9   
1951-06-10T15:00:00+00:00  668.1 708.8   
1951-06-10T18:00:00+00:00  38.2  47.2    
1951-06-10T21:00:00+00:00  0.0 0.0   
1951-06-11T00:00:00+00:00  0.0 0.0   
1951-06-11T03:00:00+00:00  0.0 0.0   
1951-06-11T06:00:00+00:00  137.6 180.6   
1951-06-11T09:00:00+00:00  539.0 651.2   
1951-06-11T12:00:00+00:00  457.8 695.6   
1951-06-11T15:00:00+00:00  430.9 631.1   
1951-06-11T18:00:00+00:00  105.9 166.5   
1951-06-11T21:00:00+00:00  0.0 0.0   
1951-06-12T00:00:00+00:00  0.0 0.0   
1951-06-12T03:00:00+00:00  0.0 0.0   
1951-06-12T06:00:00+00:00  182.5 190.8   
1951-06-12T09:00:00+00:00  694.6 719.8   
1951-06-12T12:00:00+00:00  778.9 827.2   
1951-06-12T15:00:00+00:00  595.5 622.4   
1951-06-12T18:00:00+00:00  153.7 160.5   
1951-06-12T21:00:00+00:00  0.0 0.0   
1951-06-13T00:00:00+00:00  0.0 0.0   
1951-06-13T03:00:00+00:00  0.0 0.0   
1951-06-13T06:00:00+00:00  109.5 138.9   
1951-06-13T09:00:00+00:00  533.5 744.2   
1951-06-13T12:00:00+00:00  554.3 752.2   
1951-06-13T15:00:00+00:00  303.1 462.4   
1951-06-13T18:00:00+00:00  103.0 148.5   
1951-06-13T21:00:00+00:00  0.0 0.0   
1951-06-14T00:00:00+00:00  0.0 0.0   
1951-06-14T03:00:00+00:00  0.0 0.0   
1951-06-14T06:00:00+00:00  185.9 189.4   
1951-06-14T09:00:00+00:00  730.2 739.8   
1951-06-14T12:00:00+00:00  966.1 977.2   
1951-06-14T15:00:00+00:00  716.5 723.5   
1951-06-14T18:00:00+00:00  168.7 174.5   
1951-06-14T21:00:00+00:00  0.0 0.0   
1951-06-15T00:00:00+00:00  0.0 0.0   
1951-06-15T03:00:00+00:00  0.0 0.0   
1951-06-15T06:00:00+00:00  181.1 186.4   
1951-06-15T09:00:00+00:00  695.0 710.8   
1951-06-15T12:00:00+00:00  909.7 930.1   
1951-06-15T15:00:00+00:00  669.9 684.2   
1951-06-15T18:00:00+00:00  126.8 112.3   
1951-06-15T21:00:00+00:00  0.0 0.0   
1951-06-16T00:00:00+00:00  0.0 0.0   
1951-06-16T03:00:00+00:00  0.0 0.0   
1951-06-16T06:00:00+00:00  137.6 241.5   
1951-06-16T09:00:00+00:00  391.8 664.8   
1951-06-16T12:00:00+00:00  63.6  175.3   
1951-06-16T15:00:00+00:00  13.8  30.4    
1951-06-16T18:00:00+00:00  23.2  33.9    
1951-06-16T21:00:00+00:00  0.0 0.0   
1951-06-17T00:00:00+00:00  0.0 0.0   
1951-06-17T03:00:00+00:00  0.0 0.0   
1951-06-17T06:00:00+00:00  185.7 182.2   
1951-06-17T09:00:00+00:00  739.2 768.3   
1951-06-17T12:00:00+00:00  979.3 1016.2    
1951-06-17T15:00:00+00:00  731.8 758.0   
1951-06-17T18:00:00+00:00  185.6 190.2   
1951-06-17T21:00:00+00:00  0.0 0.0   
1951-06-18T00:00:00+00:00  0.0 0.0   
1951-06-18T03:00:00+00:00  0.0 0.0   
1951-06-18T06:00:00+00:00  194.3 202.0   
1951-06-18T09:00:00+00:00  721.4 757.7   
1951-06-18T12:00:00+00:00  964.5 1000.6    
1951-06-18T15:00:00+00:00  711.1 734.9   
1951-06-18T18:00:00+00:00  171.1 184.8   
1951-06-18T21:00:00+00:00  0.0 0.0   
1951-06-19T00:00:00+00:00  0.0 0.0   
1951-06-19T03:00:00+00:00  0.0 0.0   
1951-06-19T06:00:00+00:00  192.2 199.4   
1951-06-19T09:00:00+00:00  734.8 757.9   
1951-06-19T12:00:00+00:00  968.1 999.7   
1951-06-19T15:00:00+00:00  714.1 737.2   
1951-06-19T18:00:00+00:00  176.2 184.2   
1951-06-19T21:00:00+00:00  0.0 0.0   
1951-06-20T00:00:00+00:00  0.0 0.0   
1951-06-20T03:00:00+00:00  0.0 0.0   
1951-06-20T06:00:00+00:00  183.7 191.4   
1951-06-20T09:00:00+00:00  707.0 732.5   
1951-06-20T12:00:00+00:00  922.4 955.9   
1951-06-20T15:00:00+00:00  670.8 698.8   
1951-06-20T18:00:00+00:00  158.4 160.4   
1951-06-20T21:00:00+00:00  0.0 0.0   
1951-06-21T00:00:00+00:00  0.0 0.0   
1951-06-21T03:00:00+00:00  0.0 0.0   
1951-06-21T06:00:00+00:00  167.5 186.0   
1951-06-21T09:00:00+00:00  645.7 714.1   
1951-06-21T12:00:00+00:00  761.3 816.2   
1951-06-21T15:00:00+00:00  622.5 681.6   
1951-06-21T18:00:00+00:00  135.8 151.4   
1951-06-21T21:00:00+00:00  0.0 0.0   
1951-06-22T00:00:00+00:00  0.0 0.0   
1951-06-22T03:00:00+00:00  0.0 0.0   
1951-06-22T06:00:00+00:00  168.1 181.7   
1951-06-22T09:00:00+00:00  652.7 699.7   
1951-06-22T12:00:00+00:00  870.9 925.5   
1951-06-22T15:00:00+00:00  621.5 650.8   
1951-06-22T18:00:00+00:00  167.7 176.6   
1951-06-22T21:00:00+00:00  0.0 0.0   
1951-06-23T00:00:00+00:00  0.0 0.0   
1951-06-23T03:00:00+00:00  0.0 0.0   
1951-06-23T06:00:00+00:00  181.5 188.6   
1951-06-23T09:00:00+00:00  700.5 724.9   
1951-06-23T12:00:00+00:00  923.8 954.5   
1951-06-23T15:00:00+00:00  683.0 705.3   
1951-06-23T18:00:00+00:00  162.9 170.1   
1951-06-23T21:00:00+00:00  0.0 0.0   
1951-06-24T00:00:00+00:00  0.0 0.0   
1951-06-24T03:00:00+00:00  0.0 0.0   
1951-06-24T06:00:00+00:00  165.5 184.1   
1951-06-24T09:00:00+00:00  652.2 726.8   
1951-06-24T12:00:00+00:00  863.5 960.2   
1951-06-24T15:00:00+00:00  577.7 588.4   
1951-06-24T18:00:00+00:00  80.0  66.1    
1951-06-24T21:00:00+00:00  0.0 0.0   
1951-06-25T00:00:00+00:00  0.0 0.0   
1951-06-25T03:00:00+00:00  0.0 0.0   
1951-06-25T06:00:00+00:00  72.4  96.2    
1951-06-25T09:00:00+00:00  233.9 316.6   
1951-06-25T12:00:00+00:00  162.8 171.9   
1951-06-25T15:00:00+00:00  249.3 382.5   
1951-06-25T18:00:00+00:00  121.0 231.6   
1951-06-25T21:00:00+00:00  0.0 0.0   
1951-06-26T00:00:00+00:00  0.0 0.0   
1951-06-26T03:00:00+00:00  0.0 0.0   
1951-06-26T06:00:00+00:00  126.6 161.4   
1951-06-26T09:00:00+00:00  512.3 641.6   
1951-06-26T12:00:00+00:00  723.0 922.0   
1951-06-26T15:00:00+00:00  437.7 559.0   
1951-06-26T18:00:00+00:00  67.0  77.3    
1951-06-26T21:00:00+00:00  0.0 0.0   
1951-06-27T00:00:00+00:00  0.0 0.0   
1951-06-27T03:00:00+00:00  0.0 0.0   
1951-06-27T06:00:00+00:00  120.9 159.0   
1951-06-27T09:00:00+00:00  436.9 573.2   
1951-06-27T12:00:00+00:00  586.1 918.2   
1951-06-27T15:00:00+00:00  449.3 604.8   
1951-06-27T18:00:00+00:00  98.0  139.6   
1951-06-27T21:00:00+00:00  0.0 0.0   
1951-06-28T00:00:00+00:00  0.0 0.0   
1951-06-28T03:00:00+00:00  0.0 0.0   
1951-06-28T06:00:00+00:00  146.0 168.3   
1951-06-28T09:00:00+00:00  614.1 698.9   
1951-06-28T12:00:00+00:00  684.2 932.8   
1951-06-28T15:00:00+00:00  563.4 699.5   
1951-06-28T18:00:00+00:00  157.5 177.3   
1951-06-28T21:00:00+00:00  0.0 0.0   
1951-06-29T00:00:00+00:00  0.0 0.0   
1951-06-29T03:00:00+00:00  0.0 0.0   
1951-06-29T06:00:00+00:00  92.2  106.3   
1951-06-29T09:00:00+00:00  502.9 678.2   
1951-06-29T12:00:00+00:00  556.5 918.1   
1951-06-29T15:00:00+00:00  354.6 588.0   
1951-06-29T18:00:00+00:00  57.0  92.1    
1951-06-29T21:00:00+00:00  0.0 0.0   
1951-06-30T00:00:00+00:00  0.0 0.0   
1951-06-30T03:00:00+00:00  0.0 0.0   
1951-06-30T06:00:00+00:00  53.0  60.6    
1951-06-30T09:00:00+00:00  438.3 649.5   
1951-06-30T12:00:00+00:00  575.2 876.9   
1951-06-30T15:00:00+00:00  340.1 647.7   
1951-06-30T18:00:00+00:00  4.5 5.3   
1951-06-30T21:00:00+00:00  0.0 0.0   
1951-07-01T00:00:00+00:00  0.0 0.0   
1951-07-01T03:00:00+00:00  0.0 0.0   
1951-07-01T06:00:00+00:00  49.5  116.1   
1951-07-01T09:00:00+00:00  85.3  189.2   
1951-07-01T12:00:00+00:00  156.8 296.3   
1951-07-01T15:00:00+00:00  44.6  76.6    
1951-07-01T18:00:00+00:00  7.2 15.6    
1951-07-01T21:00:00+00:00  0.0 0.0   
1951-07-02T00:00:00+00:00  0.0 0.0   
1951-07-02T03:00:00+00:00  0.0 0.0   
1951-07-02T06:00:00+00:00  17.6  19.6    
1951-07-02T09:00:00+00:00  299.5 396.8   
1951-07-02T12:00:00+00:00  620.7 934.2   
1951-07-02T15:00:00+00:00  288.7 590.5   
1951-07-02T18:00:00+00:00  67.2  136.5   
1951-07-02T21:00:00+00:00  0.0 0.0   
1951-07-03T00:00:00+00:00  0.0 0.0   
1951-07-03T03:00:00+00:00  0.0 0.0   
1951-07-03T06:00:00+00:00  64.6  127.7   
1951-07-03T09:00:00+00:00  342.7 584.5   
1951-07-03T12:00:00+00:00  698.5 932.8   
1951-07-03T15:00:00+00:00  517.0 689.6   
1951-07-03T18:00:00+00:00  98.1  122.0   
1951-07-03T21:00:00+00:00  0.0 0.0   
1951-07-04T00:00:00+00:00  0.0 0.0   
1951-07-04T03:00:00+00:00  0.0 0.0   
1951-07-04T06:00:00+00:00  121.1 104.9   
1951-07-04T09:00:00+00:00  502.0 447.5   
1951-07-04T12:00:00+00:00  776.1 841.6   
1951-07-04T15:00:00+00:00  592.4 691.8   
1951-07-04T18:00:00+00:00  152.6 176.5   
1951-07-04T21:00:00+00:00  0.0 0.0   
1951-07-05T00:00:00+00:00  0.0 0.0   
1951-07-05T03:00:00+00:00  0.0 0.0   
1951-07-05T06:00:00+00:00  125.4 166.7   
1951-07-05T09:00:00+00:00  517.0 682.7   
1951-07-05T12:00:00+00:00  505.2 823.8   
1951-07-05T15:00:00+00:00  381.6 619.9   
1951-07-05T18:00:00+00:00  128.9 171.5   
1951-07-05T21:00:00+00:00  0.0 0.0   
1951-07-06T00:00:00+00:00  0.0 0.0   
1951-07-06T03:00:00+00:00  0.0 0.0   
1951-07-06T06:00:00+00:00  69.4  109.0   
1951-07-06T09:00:00+00:00  306.8 492.9   
1951-07-06T12:00:00+00:00  173.6 265.1   
1951-07-06T15:00:00+00:00  283.9 552.0   
1951-07-06T18:00:00+00:00  78.4  151.1   
1951-07-06T21:00:00+00:00  0.0 0.0   
1951-07-07T00:00:00+00:00  0.0 0.0   
1951-07-07T03:00:00+00:00  0.0 0.0   
1951-07-07T06:00:00+00:00  92.7  153.2   
1951-07-07T09:00:00+00:00  344.3 544.4   
1951-07-07T12:00:00+00:00  457.6 723.3   
1951-07-07T15:00:00+00:00  129.5 197.0   
1951-07-07T18:00:00+00:00  5.5 11.1    
1951-07-07T21:00:00+00:00  0.0 0.0   
1951-07-08T00:00:00+00:00  0.0 0.0   
1951-07-08T03:00:00+00:00  0.0 0.0   
1951-07-08T06:00:00+00:00  82.1  83.5    
1951-07-08T09:00:00+00:00  431.8 588.0   
1951-07-08T12:00:00+00:00  565.0 846.9   
1951-07-08T15:00:00+00:00  377.3 542.2   
1951-07-08T18:00:00+00:00  57.3  58.5    
1951-07-08T21:00:00+00:00  0.0 0.0   
1951-07-09T00:00:00+00:00  0.0 0.0   
1951-07-09T03:00:00+00:00  0.0 0.0   
1951-07-09T06:00:00+00:00  75.8  102.2   
1951-07-09T09:00:00+00:00  379.0 530.6   
1951-07-09T12:00:00+00:00  577.4 859.5   
1951-07-09T15:00:00+00:00  457.5 651.5   
1951-07-09T18:00:00+00:00  110.1 149.6   
1951-07-09T21:00:00+00:00  0.0 0.0   
1951-07-10T00:00:00+00:00  0.0 0.0   
1951-07-10T03:00:00+00:00  0.0 0.0   
1951-07-10T06:00:00+00:00  49.9  109.4   
1951-07-10T09:00:00+00:00  111.6 246.9   
1951-07-10T12:00:00+00:00  129.7 115.0   
1951-07-10T15:00:00+00:00  270.4 342.3   
1951-07-10T18:00:00+00:00  99.5  188.0   
1951-07-10T21:00:00+00:00  0.0 0.0   
1951-07-11T00:00:00+00:00  0.0 0.0   
1951-07-11T03:00:00+00:00  0.0 0.0   
1951-07-11T06:00:00+00:00  19.2  22.4    
1951-07-11T09:00:00+00:00  216.2 225.8   
1951-07-11T12:00:00+00:00  257.2 229.5   
1951-07-11T15:00:00+00:00  207.0 231.9   
1951-07-11T18:00:00+00:00  93.5  176.9   
1951-07-11T21:00:00+00:00  0.0 0.0   
1951-07-12T00:00:00+00:00  0.0 0.0   
1951-07-12T03:00:00+00:00  0.0 0.0   
1951-07-12T06:00:00+00:00  147.5 156.4   
1951-07-12T09:00:00+00:00  689.7 713.7   
1951-07-12T12:00:00+00:00  923.8 957.4   
1951-07-12T15:00:00+00:00  696.7 722.5   
1951-07-12T18:00:00+00:00  172.1 176.5   
1951-07-12T21:00:00+00:00  0.0 0.0   
1951-07-13T00:00:00+00:00  0.0 0.0   
1951-07-13T03:00:00+00:00  0.0 0.0   
1951-07-13T06:00:00+00:00  156.1 161.9   
1951-07-13T09:00:00+00:00  651.6 711.6   
1951-07-13T12:00:00+00:00  933.2 962.1   
1951-07-13T15:00:00+00:00  699.8 720.1   
1951-07-13T18:00:00+00:00  174.6 177.9   
1951-07-13T21:00:00+00:00  0.0 0.0   
1951-07-14T00:00:00+00:00  0.0 0.0   
1951-07-14T03:00:00+00:00  0.0 0.0   
1951-07-14T06:00:00+00:00  145.5 154.2   
1951-07-14T09:00:00+00:00  685.4 715.2   
1951-07-14T12:00:00+00:00  920.1 959.2   
1951-07-14T15:00:00+00:00  614.4 708.0   
1951-07-14T18:00:00+00:00  163.0 170.5   
1951-07-14T21:00:00+00:00  0.0 0.0   
1951-07-15T00:00:00+00:00  0.0 0.0   
1951-07-15T03:00:00+00:00  0.0 0.0   
1951-07-15T06:00:00+00:00  149.3 153.6   
1951-07-15T09:00:00+00:00  684.2 701.7   
1951-07-15T12:00:00+00:00  932.4 956.2   
1951-07-15T15:00:00+00:00  692.5 708.0   
1951-07-15T18:00:00+00:00  168.6 170.9   
1951-07-15T21:00:00+00:00  0.0 0.0   
1951-07-16T00:00:00+00:00  0.0 0.0   
1951-07-16T03:00:00+00:00  0.0 0.0   
1951-07-16T06:00:00+00:00  141.8 148.9   
1951-07-16T09:00:00+00:00  659.4 675.3   
1951-07-16T12:00:00+00:00  900.6 921.8   
1951-07-16T15:00:00+00:00  667.3 680.0   
1951-07-16T18:00:00+00:00  167.3 168.7   
1951-07-16T21:00:00+00:00  0.0 0.0   
1951-07-17T00:00:00+00:00  0.0 0.0   
1951-07-17T03:00:00+00:00  0.0 0.0   
1951-07-17T06:00:00+00:00  150.7 155.2   
1951-07-17T09:00:00+00:00  693.4 709.0   
1951-07-17T12:00:00+00:00  933.6 953.8   
1951-07-17T15:00:00+00:00  692.7 705.8   
1951-07-17T18:00:00+00:00  166.3 167.6   
1951-07-17T21:00:00+00:00  0.0 0.0   
1951-07-18T00:00:00+00:00  0.0 0.0   
1951-07-18T03:00:00+00:00  0.0 0.0   
1951-07-18T06:00:00+00:00  97.9  112.8   
1951-07-18T09:00:00+00:00  458.8 658.3   
1951-07-18T12:00:00+00:00  598.6 862.4   
1951-07-18T15:00:00+00:00  256.0 383.6   
1951-07-18T18:00:00+00:00  6.6 14.2    
1951-07-18T21:00:00+00:00  0.0 0.0   
1951-07-19T00:00:00+00:00  0.0 0.0   
1951-07-19T03:00:00+00:00  0.0 0.0   
1951-07-19T06:00:00+00:00  95.6  126.6   
1951-07-19T09:00:00+00:00  467.8 617.0   
1951-07-19T12:00:00+00:00  574.2 717.2   
1951-07-19T15:00:00+00:00  470.9 620.3   
1951-07-19T18:00:00+00:00  87.8  108.7   
1951-07-19T21:00:00+00:00  0.0 0.0   
1951-07-20T00:00:00+00:00  0.0 0.0   
1951-07-20T03:00:00+00:00  0.0 0.0   
1951-07-20T06:00:00+00:00  109.2 121.4   
1951-07-20T09:00:00+00:00  573.6 629.5   
1951-07-20T12:00:00+00:00  811.8 893.0   
1951-07-20T15:00:00+00:00  575.7 661.7   
1951-07-20T18:00:00+00:00  143.8 156.4   
1951-07-20T21:00:00+00:00  0.0 0.0   
1951-07-21T00:00:00+00:00  0.0 0.0   
1951-07-21T03:00:00+00:00  0.0 0.0   
1951-07-21T06:00:00+00:00  134.9 140.7   
1951-07-21T09:00:00+00:00  655.5 679.1   
1951-07-21T12:00:00+00:00  893.9 926.6   
1951-07-21T15:00:00+00:00  652.6 687.1   
1951-07-21T18:00:00+00:00  134.5 148.5   
1951-07-21T21:00:00+00:00  0.0 0.0   
1951-07-22T00:00:00+00:00  0.0 0.0   
1951-07-22T03:00:00+00:00  0.0 0.0   
1951-07-22T06:00:00+00:00  83.9  112.2   
1951-07-22T09:00:00+00:00  446.6 585.8   
1951-07-22T12:00:00+00:00  641.7 891.0   
1951-07-22T15:00:00+00:00  407.9 544.7   
1951-07-22T18:00:00+00:00  95.2  114.8   
1951-07-22T21:00:00+00:00  0.0 0.0   
1951-07-23T00:00:00+00:00  0.0 0.0   
1951-07-23T03:00:00+00:00  0.0 0.0   
1951-07-23T06:00:00+00:00  128.8 134.8   
1951-07-23T09:00:00+00:00  657.8 676.4   
1951-07-23T12:00:00+00:00  903.2 928.1   
1951-07-23T15:00:00+00:00  663.4 683.5   
1951-07-23T18:00:00+00:00  152.6 154.5   
1951-07-23T21:00:00+00:00  0.0 0.0   
1951-07-24T00:00:00+00:00  0.0 0.0   
1951-07-24T03:00:00+00:00  0.0 0.0   
1951-07-24T06:00:00+00:00  123.1 127.4   
1951-07-24T09:00:00+00:00  631.5 646.1   
1951-07-24T12:00:00+00:00  867.6 890.0   
1951-07-24T15:00:00+00:00  633.0 647.1   
1951-07-24T18:00:00+00:00  133.1 134.1   
1951-07-24T21:00:00+00:00  0.0 0.0   
1951-07-25T00:00:00+00:00  0.0 0.0   
1951-07-25T03:00:00+00:00  0.0 0.0   
1951-07-25T06:00:00+00:00  64.8  69.7    
1951-07-25T09:00:00+00:00  519.6 630.0   
1951-07-25T12:00:00+00:00  718.4 895.9   
1951-07-25T15:00:00+00:00  387.5 568.3   
1951-07-25T18:00:00+00:00  79.2  87.2    
1951-07-25T21:00:00+00:00  0.0 0.0   
1951-07-26T00:00:00+00:00  0.0 0.0   
1951-07-26T03:00:00+00:00  0.0 0.0   
1951-07-26T06:00:00+00:00  66.5  81.9    
1951-07-26T09:00:00+00:00  532.4 643.2   
1951-07-26T12:00:00+00:00  724.3 875.7   
1951-07-26T15:00:00+00:00  467.7 640.9   
1951-07-26T18:00:00+00:00  77.0  112.0   
1951-07-26T21:00:00+00:00  0.0 0.0   
1951-07-27T00:00:00+00:00  0.0 0.0   
1951-07-27T03:00:00+00:00  0.0 0.0   
1951-07-27T06:00:00+00:00  120.1 121.9   
1951-07-27T09:00:00+00:00  637.6 641.3   
1951-07-27T12:00:00+00:00  880.7 880.7   
1951-07-27T15:00:00+00:00  656.5 656.3   
1951-07-27T18:00:00+00:00  142.5 140.6   
1951-07-27T21:00:00+00:00  0.0 0.0   
1951-07-28T00:00:00+00:00  0.0 0.0   
1951-07-28T03:00:00+00:00  0.0 0.0   
1951-07-28T06:00:00+00:00  60.3  94.2    
1951-07-28T09:00:00+00:00  216.7 320.7   
1951-07-28T12:00:00+00:00  703.9 901.0   
1951-07-28T15:00:00+00:00  522.4 662.6   
1951-07-28T18:00:00+00:00  110.9 139.4   
1951-07-28T21:00:00+00:00  0.0 0.0   
1951-07-29T00:00:00+00:00  0.0 0.0   
1951-07-29T03:00:00+00:00  0.0 0.0   
1951-07-29T06:00:00+00:00  4.6 11.6    
1951-07-29T09:00:00+00:00  21.5  33.1    
1951-07-29T12:00:00+00:00  375.3 398.1   
1951-07-29T15:00:00+00:00  432.4 703.7   
1951-07-29T18:00:00+00:00  88.9  133.4   
1951-07-29T21:00:00+00:00  0.0 0.0   
1951-07-30T00:00:00+00:00  0.0 0.0   
1951-07-30T03:00:00+00:00  0.0 0.0   
1951-07-30T06:00:00+00:00  27.4  75.7    
1951-07-30T09:00:00+00:00  52.0  180.7   
1951-07-30T12:00:00+00:00  32.5  89.3    
1951-07-30T15:00:00+00:00  341.8 579.1   
1951-07-30T18:00:00+00:00  73.4  121.5   
1951-07-30T21:00:00+00:00  0.0 0.0   
1951-07-31T00:00:00+00:00  0.0 0.0   
1951-07-31T03:00:00+00:00  0.0 0.0   
1951-07-31T06:00:00+00:00  102.6 104.1   
1951-07-31T09:00:00+00:00  610.6 612.0   
1951-07-31T12:00:00+00:00  892.1 891.0   
1951-07-31T15:00:00+00:00  665.0 664.3   
1951-07-31T18:00:00+00:00  131.1 129.6   
1951-07-31T21:00:00+00:00  0.0 0.0   
1951-08-01T00:00:00+00:00  0.0 0.0   
1951-08-01T03:00:00+00:00  0.0 0.0   
1951-08-01T06:00:00+00:00  81.2  99.3    
1951-08-01T09:00:00+00:00  538.4 634.6   
1951-08-01T12:00:00+00:00  711.7 878.2   
1951-08-01T15:00:00+00:00  461.3 537.6   
1951-08-01T18:00:00+00:00  86.6  83.8    
1951-08-01T21:00:00+00:00  0.0 0.0   
1951-08-02T00:00:00+00:00  0.0 0.0   
1951-08-02T03:00:00+00:00  0.0 0.0   
1951-08-02T06:00:00+00:00  23.5  55.1    
1951-08-02T09:00:00+00:00  159.7 414.7   
1951-08-02T12:00:00+00:00  131.6 310.8   
1951-08-02T15:00:00+00:00  345.6 640.9   
1951-08-02T18:00:00+00:00  43.9  63.2    
1951-08-02T21:00:00+00:00  0.0 0.0   
1951-08-03T00:00:00+00:00  0.0 0.0   
1951-08-03T03:00:00+00:00  0.0 0.0   
1951-08-03T06:00:00+00:00  69.9  92.7    
1951-08-03T09:00:00+00:00  428.6 549.2   
1951-08-03T12:00:00+00:00  552.0 694.1   
1951-08-03T15:00:00+00:00  392.2 527.6   
1951-08-03T18:00:00+00:00  72.1  109.7   
1951-08-03T21:00:00+00:00  0.0 0.0   
1951-08-04T00:00:00+00:00  0.0 0.0   
1951-08-04T03:00:00+00:00  0.0 0.0   
1951-08-04T06:00:00+00:00  52.5  87.1    
1951-08-04T09:00:00+00:00  188.8 287.3   
1951-08-04T12:00:00+00:00  226.2 332.7   
1951-08-04T15:00:00+00:00  212.7 253.5   
1951-08-04T18:00:00+00:00  54.1  72.8    
1951-08-04T21:00:00+00:00  0.0 0.0   
1951-08-05T00:00:00+00:00  0.0 0.0   
1951-08-05T03:00:00+00:00  0.0 0.0   
1951-08-05T06:00:00+00:00  1.7 2.4   
1951-08-05T09:00:00+00:00  117.7 148.6   
1951-08-05T12:00:00+00:00  126.9 210.6   
1951-08-05T15:00:00+00:00  377.2 593.4   
1951-08-05T18:00:00+00:00  80.5  136.8   
1951-08-05T21:00:00+00:00  0.0 0.0   
1951-08-06T00:00:00+00:00  0.0 0.0   
1951-08-06T03:00:00+00:00  0.0 0.0   
1951-08-06T06:00:00+00:00  102.8 104.4   
1951-08-06T09:00:00+00:00  647.1 651.8   
1951-08-06T12:00:00+00:00  888.2 899.4   
1951-08-06T15:00:00+00:00  645.6 646.2   
1951-08-06T18:00:00+00:00  116.7 115.0   
1951-08-06T21:00:00+00:00  0.0 0.0   
1951-08-07T00:00:00+00:00  0.0 0.0   
1951-08-07T03:00:00+00:00  0.0 0.0   
1951-08-07T06:00:00+00:00  94.9  96.9    
1951-08-07T09:00:00+00:00  618.0 623.8   
1951-08-07T12:00:00+00:00  865.6 872.5   
1951-08-07T15:00:00+00:00  627.8 631.2   
1951-08-07T18:00:00+00:00  111.6 110.5   
1951-08-07T21:00:00+00:00  0.0 0.0   
1951-08-08T00:00:00+00:00  0.0 0.0   
1951-08-08T03:00:00+00:00  0.0 0.0   
1951-08-08T06:00:00+00:00  46.2  37.4    
1951-08-08T09:00:00+00:00  594.7 617.1   
1951-08-08T12:00:00+00:00  866.3 897.1   
1951-08-08T15:00:00+00:00  639.0 661.2   
1951-08-08T18:00:00+00:00  112.0 114.2   
1951-08-08T21:00:00+00:00  0.0 0.0   
1951-08-09T00:00:00+00:00  0.0 0.0   
1951-08-09T03:00:00+00:00  0.0 0.0   
1951-08-09T06:00:00+00:00  97.1  98.2    
1951-08-09T09:00:00+00:00  648.6 649.9   
1951-08-09T12:00:00+00:00  851.6 861.7   
1951-08-09T15:00:00+00:00  634.4 636.6   
1951-08-09T18:00:00+00:00  100.5 102.1   
1951-08-09T21:00:00+00:00  0.0 0.0   
1951-08-10T00:00:00+00:00  0.0 0.0   
1951-08-10T03:00:00+00:00  0.0 0.0   
1951-08-10T06:00:00+00:00  73.6  82.0    
1951-08-10T09:00:00+00:00  514.3 567.8   
1951-08-10T12:00:00+00:00  707.7 770.9   
1951-08-10T15:00:00+00:00  564.8 608.5   
1951-08-10T18:00:00+00:00  88.5  93.4    
1951-08-10T21:00:00+00:00  0.0 0.0   
1951-08-11T00:00:00+00:00  0.0 0.0   
1951-08-11T03:00:00+00:00  0.0 0.0   
1951-08-11T06:00:00+00:00  47.9  82.2    
1951-08-11T09:00:00+00:00  326.8 595.9   
1951-08-11T12:00:00+00:00  263.6 586.9   
1951-08-11T15:00:00+00:00  119.4 165.1   
1951-08-11T18:00:00+00:00  35.0  44.8    
1951-08-11T21:00:00+00:00  0.0 0.0   
1951-08-12T00:00:00+00:00  0.0 0.0   
1951-08-12T03:00:00+00:00  0.0 0.0   
1951-08-12T06:00:00+00:00  26.0  23.9    
1951-08-12T09:00:00+00:00  297.5 319.3   
1951-08-12T12:00:00+00:00  677.1 846.5   
1951-08-12T15:00:00+00:00  424.9 609.3   
1951-08-12T18:00:00+00:00  76.9  93.0    
1951-08-12T21:00:00+00:00  0.0 0.0   
1951-08-13T00:00:00+00:00  0.0 0.0   
1951-08-13T03:00:00+00:00  0.0 0.0   
1951-08-13T06:00:00+00:00  80.0  83.2    
1951-08-13T09:00:00+00:00  603.1 618.6   
1951-08-13T12:00:00+00:00  849.6 870.8   
1951-08-13T15:00:00+00:00  548.9 621.4   
1951-08-13T18:00:00+00:00  91.3  91.7    
1951-08-13T21:00:00+00:00  0.0 0.0   
1951-08-14T00:00:00+00:00  0.0 0.0   
1951-08-14T03:00:00+00:00  0.0 0.0   
1951-08-14T06:00:00+00:00  77.5  79.8    
1951-08-14T09:00:00+00:00  608.0 619.9   
1951-08-14T12:00:00+00:00  820.2 854.6   
1951-08-14T15:00:00+00:00  574.9 580.3   
1951-08-14T18:00:00+00:00  63.0  54.1    
1951-08-14T21:00:00+00:00  0.0 0.0   
1951-08-15T00:00:00+00:00  0.0 0.0   
1951-08-15T03:00:00+00:00  0.0 0.0   
1951-08-15T06:00:00+00:00  63.3  68.4    
1951-08-15T09:00:00+00:00  553.6 559.3   
1951-08-15T12:00:00+00:00  826.9 843.4   
1951-08-15T15:00:00+00:00  592.8 603.8   
1951-08-15T18:00:00+00:00  83.0  84.0    
1951-08-15T21:00:00+00:00  0.0 0.0   
1951-08-16T00:00:00+00:00  0.0 0.0   
1951-08-16T03:00:00+00:00  0.0 0.0   
1951-08-16T06:00:00+00:00  74.1  77.1    
1951-08-16T09:00:00+00:00  608.0 621.6   
1951-08-16T12:00:00+00:00  843.5 860.7   
1951-08-16T15:00:00+00:00  606.7 618.1   
1951-08-16T18:00:00+00:00  82.1  82.1    
1951-08-16T21:00:00+00:00  0.0 0.0   
1951-08-17T00:00:00+00:00  0.0 0.0   
1951-08-17T03:00:00+00:00  0.0 0.0   
1951-08-17T06:00:00+00:00  71.6  74.1    
1951-08-17T09:00:00+00:00  605.5 616.9   
1951-08-17T12:00:00+00:00  858.0 872.9   
1951-08-17T15:00:00+00:00  606.0 615.1   
1951-08-17T18:00:00+00:00  78.6  78.2    
1951-08-17T21:00:00+00:00  0.0 0.0   
1951-08-18T00:00:00+00:00  0.0 0.0   
1951-08-18T03:00:00+00:00  0.0 0.0   
1951-08-18T06:00:00+00:00  68.4  70.8    
1951-08-18T09:00:00+00:00  597.9 608.3   
1951-08-18T12:00:00+00:00  850.0 863.2   
1951-08-18T15:00:00+00:00  598.8 607.0   
1951-08-18T18:00:00+00:00  75.3  74.7    
1951-08-18T21:00:00+00:00  0.0 0.0   
1951-08-19T00:00:00+00:00  0.0 0.0   
1951-08-19T03:00:00+00:00  0.0 0.0   
1951-08-19T06:00:00+00:00  66.5  67.6    
1951-08-19T09:00:00+00:00  599.2 600.7   
1951-08-19T12:00:00+00:00  851.9 853.5   
1951-08-19T15:00:00+00:00  598.6 600.0   
1951-08-19T18:00:00+00:00  67.5  66.8    
1951-08-19T21:00:00+00:00  0.0 0.0   
1951-08-20T00:00:00+00:00  0.0 0.0   
1951-08-20T03:00:00+00:00  0.0 0.0   
1951-08-20T06:00:00+00:00  27.4  46.0    
1951-08-20T09:00:00+00:00  256.7 493.6   
1951-08-20T12:00:00+00:00  243.3 444.5   
1951-08-20T15:00:00+00:00  55.1  126.0   
1951-08-20T18:00:00+00:00  6.0 11.5    
1951-08-20T21:00:00+00:00  0.0 0.0   
1951-08-21T00:00:00+00:00  0.0 0.0   
1951-08-21T03:00:00+00:00  0.0 0.0   
1951-08-21T06:00:00+00:00  34.7  90.2    
1951-08-21T09:00:00+00:00  51.3  85.7    
1951-08-21T12:00:00+00:00  52.4  128.0   
1951-08-21T15:00:00+00:00  13.9  45.0    
1951-08-21T18:00:00+00:00  2.7 6.0   
1951-08-21T21:00:00+00:00  0.0 0.0   
1951-08-22T00:00:00+00:00  0.0 0.0   
1951-08-22T03:00:00+00:00  0.0 0.0   
1951-08-22T06:00:00+00:00  0.6 1.2   
1951-08-22T09:00:00+00:00  12.9  25.9    
1951-08-22T12:00:00+00:00  33.5  45.6    
1951-08-22T15:00:00+00:00  163.1 272.6   
1951-08-22T18:00:00+00:00  38.8  86.7    
1951-08-22T21:00:00+00:00  0.0 0.0   
1951-08-23T00:00:00+00:00  0.0 0.0   
1951-08-23T03:00:00+00:00  0.0 0.0   
1951-08-23T06:00:00+00:00  56.0  57.5    
1951-08-23T09:00:00+00:00  581.1 584.2   
1951-08-23T12:00:00+00:00  823.2 826.8   
1951-08-23T15:00:00+00:00  510.2 510.1   
1951-08-23T18:00:00+00:00  37.3  42.2    
1951-08-23T21:00:00+00:00  0.0 0.0   
1951-08-24T00:00:00+00:00  0.0 0.0   
1951-08-24T03:00:00+00:00  0.0 0.0   
1951-08-24T06:00:00+00:00  52.5  53.7    
1951-08-24T09:00:00+00:00  560.6 564.9   
1951-08-24T12:00:00+00:00  806.6 811.2   
1951-08-24T15:00:00+00:00  556.5 558.5   
1951-08-24T18:00:00+00:00  50.9  49.8    
1951-08-24T21:00:00+00:00  0.0 0.0   
1951-08-25T00:00:00+00:00  0.0 0.0   
1951-08-25T03:00:00+00:00  0.0 0.0   
1951-08-25T06:00:00+00:00  8.9 27.5    
1951-08-25T09:00:00+00:00  153.1 290.3   
1951-08-25T12:00:00+00:00  236.3 395.2   
1951-08-25T15:00:00+00:00  130.5 260.7   
1951-08-25T18:00:00+00:00  2.2 2.7   
1951-08-25T21:00:00+00:00  0.0 0.0   
1951-08-26T00:00:00+00:00  0.0 0.0   
1951-08-26T03:00:00+00:00  0.0 0.0   
1951-08-26T06:00:00+00:00  2.7 2.5   
1951-08-26T09:00:00+00:00  470.5 457.6   
1951-08-26T12:00:00+00:00  675.3 762.7   
1951-08-26T15:00:00+00:00  412.8 484.6   
1951-08-26T18:00:00+00:00  2.7 4.0   
1951-08-26T21:00:00+00:00  0.0 0.0   
1951-08-27T00:00:00+00:00  0.0 0.0   
1951-08-27T03:00:00+00:00  0.0 0.0   
1951-08-27T06:00:00+00:00  5.5 4.9   
1951-08-27T09:00:00+00:00  242.0 225.0   
1951-08-27T12:00:00+00:00  437.8 718.4   
1951-08-27T15:00:00+00:00  168.9 323.2   
1951-08-27T18:00:00+00:00  16.8  26.9    
1951-08-27T21:00:00+00:00  0.0 0.0   
1951-08-28T00:00:00+00:00  0.0 0.0   
1951-08-28T03:00:00+00:00  0.0 0.0   
1951-08-28T06:00:00+00:00  23.8  50.7    
1951-08-28T09:00:00+00:00  304.6 605.2   
1951-08-28T12:00:00+00:00  126.2 307.0   
1951-08-28T15:00:00+00:00  36.5  55.8    
1951-08-28T18:00:00+00:00  2.2 4.0   
1951-08-28T21:00:00+00:00  0.0 0.0   
1951-08-29T00:00:00+00:00  0.0 0.0   
1951-08-29T03:00:00+00:00  0.0 0.0   
1951-08-29T06:00:00+00:00  4.2 12.4    
1951-08-29T09:00:00+00:00  41.0  50.7    
1951-08-29T12:00:00+00:00  252.9 489.4   
1951-08-29T15:00:00+00:00  125.0 201.5   
1951-08-29T18:00:00+00:00  5.4 5.3   
1951-08-29T21:00:00+00:00  0.0 0.0   
1951-08-30T00:00:00+00:00  0.0 0.0   
1951-08-30T03:00:00+00:00  0.0 0.0   
1951-08-30T06:00:00+00:00  18.0  21.0    
1951-08-30T09:00:00+00:00  224.9 273.7   
1951-08-30T12:00:00+00:00  510.1 705.8   
1951-08-30T15:00:00+00:00  221.6 366.3   
1951-08-30T18:00:00+00:00  12.9  18.4    
1951-08-30T21:00:00+00:00  0.0 0.0   
1951-08-31T00:00:00+00:00  0.0 0.0   
1951-08-31T03:00:00+00:00  0.0 0.0   
1951-08-31T06:00:00+00:00  34.0  35.1    
1951-08-31T09:00:00+00:00  491.4 492.7   
1951-08-31T12:00:00+00:00  727.0 730.9   
1951-08-31T15:00:00+00:00  490.1 491.9   
1951-08-31T18:00:00+00:00  25.2  24.8    
1951-08-31T21:00:00+00:00  0.0 0.0   
1951-09-01T00:00:00+00:00  0.0 0.0   
1951-09-01T03:00:00+00:00  0.0 0.0   
1951-09-01T06:00:00+00:00  25.0  30.7    
1951-09-01T09:00:00+00:00  358.1 422.1   
1951-09-01T12:00:00+00:00  605.4 725.4   
1951-09-01T15:00:00+00:00  304.1 428.3   
1951-09-01T18:00:00+00:00  5.2 6.4   
1951-09-01T21:00:00+00:00  0.0 0.0   
1951-09-02T00:00:00+00:00  0.0 0.0   
1951-09-02T03:00:00+00:00  0.0 0.0   
1951-09-02T06:00:00+00:00  16.8  22.7    
1951-09-02T09:00:00+00:00  328.7 424.3   
1951-09-02T12:00:00+00:00  502.9 583.9   
1951-09-02T15:00:00+00:00  377.2 484.1   
1951-09-02T18:00:00+00:00  11.9  14.7    
1951-09-02T21:00:00+00:00  0.0 0.0   
1951-09-03T00:00:00+00:00  0.0 0.0   
1951-09-03T03:00:00+00:00  0.0 0.0   
1951-09-03T06:00:00+00:00  3.3 11.4    
1951-09-03T09:00:00+00:00  26.1  92.3    
1951-09-03T12:00:00+00:00  34.5  78.2    
1951-09-03T15:00:00+00:00  13.5  35.4    
1951-09-03T18:00:00+00:00  0.5 1.0   
1951-09-03T21:00:00+00:00  0.0 0.0   
1951-09-04T00:00:00+00:00  0.0 0.0   
1951-09-04T03:00:00+00:00  0.0 0.0   
1951-09-04T06:00:00+00:00  6.6 10.1    
1951-09-04T09:00:00+00:00  260.5 393.8   
1951-09-04T12:00:00+00:00  346.9 674.8   
1951-09-04T15:00:00+00:00  40.9  76.0    
1951-09-04T18:00:00+00:00  0.2 0.4   
1951-09-04T21:00:00+00:00  0.0 0.0   
1951-09-05T00:00:00+00:00  0.0 0.0   
1951-09-05T03:00:00+00:00  0.0 0.0   
1951-09-05T06:00:00+00:00  0.5 1.1   
1951-09-05T09:00:00+00:00  16.4  33.1    
1951-09-05T12:00:00+00:00  194.2 413.7   
1951-09-05T15:00:00+00:00  127.3 331.1   
1951-09-05T18:00:00+00:00  1.0 2.5   
1951-09-05T21:00:00+00:00  0.0 0.0   
1951-09-06T00:00:00+00:00  0.0 0.0   
1951-09-06T03:00:00+00:00  0.0 0.0   
1951-09-06T06:00:00+00:00  8.2 21.2    
1951-09-06T09:00:00+00:00  219.3 448.7   
1951-09-06T12:00:00+00:00  30.1  60.8    
1951-09-06T15:00:00+00:00  29.0  110.5   
1951-09-06T18:00:00+00:00  0.2 0.3   
1951-09-06T21:00:00+00:00  0.0 0.0   
1951-09-07T00:00:00+00:00  0.0 0.0   
1951-09-07T03:00:00+00:00  0.0 0.0   
1951-09-07T06:00:00+00:00  6.7 14.1    
1951-09-07T09:00:00+00:00  223.7 407.6   
1951-09-07T12:00:00+00:00  334.7 613.9   
1951-09-07T15:00:00+00:00  56.9  120.6   
1951-09-07T18:00:00+00:00  0.3 0.8   
1951-09-07T21:00:00+00:00  0.0 0.0   
1951-09-08T00:00:00+00:00  0.0 0.0   
1951-09-08T03:00:00+00:00  0.0 0.0   
1951-09-08T06:00:00+00:00  2.7 4.2   
1951-09-08T09:00:00+00:00  57.2  88.6    
1951-09-08T12:00:00+00:00  173.7 269.7   
1951-09-08T15:00:00+00:00  56.8  146.8   
1951-09-08T18:00:00+00:00  1.0 1.5   
1951-09-08T21:00:00+00:00  0.0 0.0   
1951-09-09T00:00:00+00:00  0.0 0.0   
1951-09-09T03:00:00+00:00  0.0 0.0   
1951-09-09T06:00:00+00:00  0.3 1.5   
1951-09-09T09:00:00+00:00  6.0 20.3    
1951-09-09T12:00:00+00:00  31.1  90.1    
1951-09-09T15:00:00+00:00  15.6  45.5    
1951-09-09T18:00:00+00:00  0.1 0.1   
1951-09-09T21:00:00+00:00  0.0 0.0   
1951-09-10T00:00:00+00:00  0.0 0.0   
1951-09-10T03:00:00+00:00  0.0 0.0   
1951-09-10T06:00:00+00:00  2.4 6.1   
1951-09-10T09:00:00+00:00  167.1 372.4   
1951-09-10T12:00:00+00:00  218.9 433.4   
1951-09-10T15:00:00+00:00  59.2  134.0   
1951-09-10T18:00:00+00:00  0.7 1.4   
1951-09-10T21:00:00+00:00  0.0 0.0   
1951-09-11T00:00:00+00:00  0.0 0.0   
1951-09-11T03:00:00+00:00  0.0 0.0   
1951-09-11T06:00:00+00:00  1.5 3.4   
1951-09-11T09:00:00+00:00  51.8  112.8   
1951-09-11T12:00:00+00:00  53.3  159.7   
1951-09-11T15:00:00+00:00  51.0  104.2   
1951-09-11T18:00:00+00:00  0.6 1.7   
1951-09-11T21:00:00+00:00  0.0 0.0   
1951-09-12T00:00:00+00:00  0.0 0.0   
1951-09-12T03:00:00+00:00  0.0 0.0   
1951-09-12T06:00:00+00:00  0.9 2.1   
1951-09-12T09:00:00+00:00  31.9  69.1    
1951-09-12T12:00:00+00:00  123.8 323.7   
1951-09-12T15:00:00+00:00  13.1  41.8    
1951-09-12T18:00:00+00:00  0.1 0.2   
1951-09-12T21:00:00+00:00  0.0 0.0   
1951-09-13T00:00:00+00:00  0.0 0.0   
1951-09-13T03:00:00+00:00  0.0 0.0   
1951-09-13T06:00:00+00:00  0.9 1.9   
1951-09-13T09:00:00+00:00  60.8  106.8   
1951-09-13T12:00:00+00:00  238.1 288.7   
1951-09-13T15:00:00+00:00  314.4 476.5   
1951-09-13T18:00:00+00:00  0.9 1.3   
1951-09-13T21:00:00+00:00  0.0 0.0   
1951-09-14T00:00:00+00:00  0.0 0.0   
1951-09-14T03:00:00+00:00  0.0 0.0   
1951-09-14T06:00:00+00:00  0.8 1.8   
1951-09-14T09:00:00+00:00  22.9  46.1    
1951-09-14T12:00:00+00:00  40.5  89.0    
1951-09-14T15:00:00+00:00  12.1  25.8    
1951-09-14T18:00:00+00:00  0.1 0.2   
1951-09-14T21:00:00+00:00  0.0 0.0   
1951-09-15T00:00:00+00:00  0.0 0.0   
1951-09-15T03:00:00+00:00  0.0 0.0   
1951-09-15T06:00:00+00:00  0.1 0.3   
1951-09-15T09:00:00+00:00  9.9 32.8    
1951-09-15T12:00:00+00:00  22.3  64.6    
1951-09-15T15:00:00+00:00  6.6 20.8    
1951-09-15T18:00:00+00:00  0.1 0.2   
1951-09-15T21:00:00+00:00  0.0 0.0   
1951-09-16T00:00:00+00:00  0.0 0.0   
1951-09-16T03:00:00+00:00  0.0 0.0   
1951-09-16T06:00:00+00:00  2.0 3.2   
1951-09-16T09:00:00+00:00  219.7 335.4   
1951-09-16T12:00:00+00:00  322.5 511.2   
1951-09-16T15:00:00+00:00  90.0  185.2   
1951-09-16T18:00:00+00:00  0.0 0.0   
1951-09-16T21:00:00+00:00  0.0 0.0   
1951-09-17T00:00:00+00:00  0.0 0.0   
1951-09-17T03:00:00+00:00  0.0 0.0   
1951-09-17T06:00:00+00:00  0.7 0.5   
1951-09-17T09:00:00+00:00  470.8 464.9   
1951-09-17T12:00:00+00:00  695.4 692.0   
1951-09-17T15:00:00+00:00  395.9 394.5   
1951-09-17T18:00:00+00:00  0.2 0.1   
1951-09-17T21:00:00+00:00  0.0 0.0   
1951-09-18T00:00:00+00:00  0.0 0.0   
1951-09-18T03:00:00+00:00  0.0 0.0   
1951-09-18T06:00:00+00:00  3.6 6.5   
1951-09-18T09:00:00+00:00  273.7 419.1   
1951-09-18T12:00:00+00:00  375.3 535.5   
1951-09-18T15:00:00+00:00  192.8 198.9   
1951-09-18T18:00:00+00:00  0.1 0.1   
1951-09-18T21:00:00+00:00  0.0 0.0   
1951-09-19T00:00:00+00:00  0.0 0.0   
1951-09-19T03:00:00+00:00  0.0 0.0   
1951-09-19T06:00:00+00:00  0.2 0.3   
1951-09-19T09:00:00+00:00  7.5 12.1    
1951-09-19T12:00:00+00:00  159.4 99.1    
1951-09-19T15:00:00+00:00  360.2 540.4   
1951-09-19T18:00:00+00:00  0.8 1.1   
1951-09-19T21:00:00+00:00  0.0 0.0   
1951-09-20T00:00:00+00:00  0.0 0.0   
1951-09-20T03:00:00+00:00  0.0 0.0   
1951-09-20T06:00:00+00:00  7.0 6.9   
1951-09-20T09:00:00+00:00  489.6 457.8   
1951-09-20T12:00:00+00:00  736.2 679.3   
1951-09-20T15:00:00+00:00  415.2 393.4   
1951-09-20T18:00:00+00:00  0.6 0.6   
1951-09-20T21:00:00+00:00  0.0 0.0   
1951-09-21T00:00:00+00:00  0.0 0.0   
1951-09-21T03:00:00+00:00  0.0 0.0   
1951-09-21T06:00:00+00:00  5.9 5.7   
1951-09-21T09:00:00+00:00  485.5 441.3   
1951-09-21T12:00:00+00:00  729.2 661.6   
1951-09-21T15:00:00+00:00  413.9 375.2   
1951-09-21T18:00:00+00:00  0.6 0.5   
1951-09-21T21:00:00+00:00  0.0 0.0   
1951-09-22T00:00:00+00:00  0.0 0.0   
1951-09-22T03:00:00+00:00  0.0 0.0   
1951-09-22T06:00:00+00:00  5.0 5.1   
1951-09-22T09:00:00+00:00  442.4 425.7   
1951-09-22T12:00:00+00:00  674.1 646.9   
1951-09-22T15:00:00+00:00  390.5 373.9   
1951-09-22T18:00:00+00:00  0.4 0.4   
1951-09-22T21:00:00+00:00  0.0 0.0   
1951-09-23T00:00:00+00:00  0.0 0.0   
1951-09-23T03:00:00+00:00  0.0 0.0   
1951-09-23T06:00:00+00:00  4.9 4.9   
1951-09-23T09:00:00+00:00  449.2 428.1   
1951-09-23T12:00:00+00:00  673.6 640.7   
1951-09-23T15:00:00+00:00  392.2 371.5   
1951-09-23T18:00:00+00:00  0.4 0.4   
1951-09-23T21:00:00+00:00  0.0 0.0   
1951-09-24T00:00:00+00:00  0.0 0.0   
1951-09-24T03:00:00+00:00  0.0 0.0   
1951-09-24T06:00:00+00:00  4.0 4.1   
1951-09-24T09:00:00+00:00  445.4 424.7   
1951-09-24T12:00:00+00:00  672.5 644.9   
1951-09-24T15:00:00+00:00  381.9 370.2   
1951-09-24T18:00:00+00:00  0.3 0.3   
1951-09-24T21:00:00+00:00  0.0 0.0   
1951-09-25T00:00:00+00:00  0.0 0.0   
1951-09-25T03:00:00+00:00  0.0 0.0   
1951-09-25T06:00:00+00:00  3.8 3.9   
1951-09-25T09:00:00+00:00  432.9 421.8   
1951-09-25T12:00:00+00:00  651.6 633.6   
1951-09-25T15:00:00+00:00  373.0 360.9   
1951-09-25T18:00:00+00:00  0.3 0.2   
1951-09-25T21:00:00+00:00  0.0 0.0   
1951-09-26T00:00:00+00:00  0.0 0.0   
1951-09-26T03:00:00+00:00  0.0 0.0   
1951-09-26T06:00:00+00:00  3.0 3.3   
1951-09-26T09:00:00+00:00  336.4 366.2   
1951-09-26T12:00:00+00:00  496.1 516.9   
1951-09-26T15:00:00+00:00  268.1 268.9   
1951-09-26T18:00:00+00:00  0.1 0.1   
1951-09-26T21:00:00+00:00  0.0 0.0   
1951-09-27T00:00:00+00:00  0.0 0.0   
1951-09-27T03:00:00+00:00  0.0 0.0   
1951-09-27T06:00:00+00:00  1.6 2.8   
1951-09-27T09:00:00+00:00  231.3 330.1   
1951-09-27T12:00:00+00:00  232.2 356.1   
1951-09-27T15:00:00+00:00  254.6 349.1   
1951-09-27T18:00:00+00:00  0.1 0.1   
1951-09-27T21:00:00+00:00  0.0 0.0   
1951-09-28T00:00:00+00:00  0.0 0.0   
1951-09-28T03:00:00+00:00  0.0 0.0   
1951-09-28T06:00:00+00:00  0.5 1.1   
1951-09-28T09:00:00+00:00  47.8  135.6   
1951-09-28T12:00:00+00:00  131.3 234.9   
1951-09-28T15:00:00+00:00  18.9  42.5    
1951-09-28T18:00:00+00:00  0.0 0.0   
1951-09-28T21:00:00+00:00  0.0 0.0   
1951-09-29T00:00:00+00:00  0.0 0.0   
1951-09-29T03:00:00+00:00  0.0 0.0   
1951-09-29T06:00:00+00:00  0.0 0.0   
1951-09-29T09:00:00+00:00  13.9  10.9    
1951-09-29T12:00:00+00:00  216.0 137.6   
1951-09-29T15:00:00+00:00  236.5 273.4   
1951-09-29T18:00:00+00:00  0.0 0.1   
1951-09-29T21:00:00+00:00  0.0 0.0   
1951-09-30T00:00:00+00:00  0.0 0.0   
1951-09-30T03:00:00+00:00  0.0 0.0   
1951-09-30T06:00:00+00:00  1.0 1.2   
1951-09-30T09:00:00+00:00  212.1 260.1   
1951-09-30T12:00:00+00:00  360.9 477.0   
1951-09-30T15:00:00+00:00  216.6 258.7   
1951-09-30T18:00:00+00:00  0.0 0.0   
1951-09-30T21:00:00+00:00  0.0 0.0   
1951-10-01T00:00:00+00:00  0.0 0.0   
1951-10-01T03:00:00+00:00  0.0 0.0   
1951-10-01T06:00:00+00:00  0.9 1.3   
1951-10-01T09:00:00+00:00  191.6 242.9   
1951-10-01T12:00:00+00:00  209.6 253.3   
1951-10-01T15:00:00+00:00  40.3  41.6    
1951-10-01T18:00:00+00:00  0.0 0.0   
1951-10-01T21:00:00+00:00  0.0 0.0   
1951-10-02T00:00:00+00:00  0.0 0.0   
1951-10-02T03:00:00+00:00  0.0 0.0   
1951-10-02T06:00:00+00:00  0.1 0.2   
1951-10-02T09:00:00+00:00  12.8  21.1    
1951-10-02T12:00:00+00:00  105.3 103.7   
1951-10-02T15:00:00+00:00  112.0 254.6   
1951-10-02T18:00:00+00:00  0.0 0.0   
1951-10-02T21:00:00+00:00  0.0 0.0   
1951-10-03T00:00:00+00:00  0.0 0.0   
1951-10-03T03:00:00+00:00  0.0 0.0   
1951-10-03T06:00:00+00:00  0.1 0.2   
1951-10-03T09:00:00+00:00  192.5 250.4   
1951-10-03T12:00:00+00:00  365.6 533.3   
1951-10-03T15:00:00+00:00  25.2  64.9    
1951-10-03T18:00:00+00:00  0.0 0.0   
1951-10-03T21:00:00+00:00  0.0 0.0   
1951-10-04T00:00:00+00:00  0.0 0.0   
1951-10-04T03:00:00+00:00  0.0 0.0   
1951-10-04T06:00:00+00:00  0.2 0.5   
1951-10-04T09:00:00+00:00  39.5  81.3    
1951-10-04T12:00:00+00:00  42.2  64.7    
1951-10-04T15:00:00+00:00  26.4  41.9    
1951-10-04T18:00:00+00:00  0.0 0.0   
1951-10-04T21:00:00+00:00  0.0 0.0   
1951-10-05T00:00:00+00:00  0.0 0.0   
1951-10-05T03:00:00+00:00  0.0 0.0   
1951-10-05T06:00:00+00:00  0.2 0.5   
1951-10-05T09:00:00+00:00  133.1 197.0   
1951-10-05T12:00:00+00:00  224.9 309.5   
1951-10-05T15:00:00+00:00  88.1  164.1   
1951-10-05T18:00:00+00:00  0.0 0.0   
1951-10-05T21:00:00+00:00  0.0 0.0   
1951-10-06T00:00:00+00:00  0.0 0.0   
1951-10-06T03:00:00+00:00  0.0 0.0   
1951-10-06T06:00:00+00:00  1.4 1.3   
1951-10-06T09:00:00+00:00  398.8 364.9   
1951-10-06T12:00:00+00:00  618.4 564.4   
1951-10-06T15:00:00+00:00  315.5 286.5   
1951-10-06T18:00:00+00:00  0.0 0.0   
1951-10-06T21:00:00+00:00  0.0 0.0   
1951-10-07T00:00:00+00:00  0.0 0.0   
1951-10-07T03:00:00+00:00  0.0 0.0   
1951-10-07T06:00:00+00:00  0.4 0.5   
1951-10-07T09:00:00+00:00  131.5 163.5   
1951-10-07T12:00:00+00:00  28.0  62.3    
1951-10-07T15:00:00+00:00  10.2  13.0    
1951-10-07T18:00:00+00:00  0.0 0.0   
1951-10-07T21:00:00+00:00  0.0 0.0   
1951-10-08T00:00:00+00:00  0.0 0.0   
1951-10-08T03:00:00+00:00  0.0 0.0   
1951-10-08T06:00:00+00:00  1.2 1.2   
1951-10-08T09:00:00+00:00  393.7 363.0   
1951-10-08T12:00:00+00:00  631.6 565.3   
1951-10-08T15:00:00+00:00  159.9 167.3   
1951-10-08T18:00:00+00:00  0.0 0.0   
1951-10-08T21:00:00+00:00  0.0 0.0   
1951-10-09T00:00:00+00:00  0.0 0.0   
1951-10-09T03:00:00+00:00  0.0 0.0   
1951-10-09T06:00:00+00:00  0.1 0.3   
1951-10-09T09:00:00+00:00  19.6  42.0    
1951-10-09T12:00:00+00:00  38.7  68.4    
1951-10-09T15:00:00+00:00  7.5 12.9    
1951-10-09T18:00:00+00:00  0.0 0.0   
1951-10-09T21:00:00+00:00  0.0 0.0   
1951-10-10T00:00:00+00:00  0.0 0.0   
1951-10-10T03:00:00+00:00  0.0 0.0   
1951-10-10T06:00:00+00:00  0.1 0.0   
1951-10-10T09:00:00+00:00  71.9  92.2    
1951-10-10T12:00:00+00:00  128.5 159.3   
1951-10-10T15:00:00+00:00  14.7  15.5    
1951-10-10T18:00:00+00:00  0.0 0.0   
1951-10-10T21:00:00+00:00  0.0 0.0   
1951-10-11T00:00:00+00:00  0.0 0.0   
1951-10-11T03:00:00+00:00  0.0 0.0   
1951-10-11T06:00:00+00:00  0.7 0.6   
1951-10-11T09:00:00+00:00  387.4 339.6   
1951-10-11T12:00:00+00:00  614.6 541.8   
1951-10-11T15:00:00+00:00  251.9 263.1   
1951-10-11T18:00:00+00:00  0.0 0.0   
1951-10-11T21:00:00+00:00  0.0 0.0   
1951-10-12T00:00:00+00:00  0.0 0.0   
1951-10-12T03:00:00+00:00  0.0 0.0   
1951-10-12T06:00:00+00:00  0.2 0.2   
1951-10-12T09:00:00+00:00  50.1  55.9    
1951-10-12T12:00:00+00:00  60.8  62.2    
1951-10-12T15:00:00+00:00  103.6 165.1   
1951-10-12T18:00:00+00:00  0.0 0.0   
1951-10-12T21:00:00+00:00  0.0 0.0   
1951-10-13T00:00:00+00:00  0.0 0.0   
1951-10-13T03:00:00+00:00  0.0 0.0   
1951-10-13T06:00:00+00:00  0.1 0.3   
1951-10-13T09:00:00+00:00  33.9  97.1    
1951-10-13T12:00:00+00:00  132.6 294.2   
1951-10-13T15:00:00+00:00  179.4 295.1   
1951-10-13T18:00:00+00:00  0.0 0.0   
1951-10-13T21:00:00+00:00  0.0 0.0   
1951-10-14T00:00:00+00:00  0.0 0.0   
1951-10-14T03:00:00+00:00  0.0 0.0   
1951-10-14T06:00:00+00:00  0.4 0.4   
1951-10-14T09:00:00+00:00  334.8 292.8   
1951-10-14T12:00:00+00:00  604.2 533.5   
1951-10-14T15:00:00+00:00  283.1 249.4   
1951-10-14T18:00:00+00:00  0.0 0.0   
1951-10-14T21:00:00+00:00  0.0 0.0   
1951-10-15T00:00:00+00:00  0.0 0.0   
1951-10-15T03:00:00+00:00  0.0 0.0   
1951-10-15T06:00:00+00:00  0.3 0.3   
1951-10-15T09:00:00+00:00  357.0 319.1   
1951-10-15T12:00:00+00:00  587.0 522.7   
1951-10-15T15:00:00+00:00  265.2 235.3   
1951-10-15T18:00:00+00:00  0.0 0.0   
1951-10-15T21:00:00+00:00  0.0 0.0   
1951-10-16T00:00:00+00:00  0.0 0.0   
1951-10-16T03:00:00+00:00  0.0 0.0   
1951-10-16T06:00:00+00:00  0.3 0.4   
1951-10-16T09:00:00+00:00  277.4 353.3   
1951-10-16T12:00:00+00:00  166.2 152.4   
1951-10-16T15:00:00+00:00  68.7  64.7    
1951-10-16T18:00:00+00:00  0.0 0.0   
1951-10-16T21:00:00+00:00  0.0 0.0   
1951-10-17T00:00:00+00:00  0.0 0.0   
1951-10-17T03:00:00+00:00  0.0 0.0   
1951-10-17T06:00:00+00:00  0.0 0.0   
1951-10-17T09:00:00+00:00  286.2 190.9   
1951-10-17T12:00:00+00:00  576.5 511.9   
1951-10-17T15:00:00+00:00  277.1 244.7   
1951-10-17T18:00:00+00:00  0.0 0.0   
1951-10-17T21:00:00+00:00  0.0 0.0   
1951-10-18T00:00:00+00:00  0.0 0.0   
1951-10-18T03:00:00+00:00  0.0 0.0   
1951-10-18T06:00:00+00:00  0.1 0.2   
1951-10-18T09:00:00+00:00  268.0 296.2   
1951-10-18T12:00:00+00:00  516.2 522.1   
1951-10-18T15:00:00+00:00  223.6 227.4   
1951-10-18T18:00:00+00:00  0.0 0.0   
1951-10-18T21:00:00+00:00  0.0 0.0   
1951-10-19T00:00:00+00:00  0.0 0.0   
1951-10-19T03:00:00+00:00  0.0 0.0   
1951-10-19T06:00:00+00:00  0.1 0.1   
1951-10-19T09:00:00+00:00  146.8 166.8   
1951-10-19T12:00:00+00:00  448.6 448.7   
1951-10-19T15:00:00+00:00  223.3 207.5   
1951-10-19T18:00:00+00:00  0.0 0.0   
1951-10-19T21:00:00+00:00  0.0 0.0   
1951-10-20T00:00:00+00:00  0.0 0.0   
1951-10-20T03:00:00+00:00  0.0 0.0   
1951-10-20T06:00:00+00:00  0.0 0.1   
1951-10-20T09:00:00+00:00  314.3 269.0   
1951-10-20T12:00:00+00:00  576.0 506.7   
1951-10-20T15:00:00+00:00  256.3 220.9   
1951-10-20T18:00:00+00:00  0.0 0.0   
1951-10-20T21:00:00+00:00  0.0 0.0   
1951-10-21T00:00:00+00:00  0.0 0.0   
1951-10-21T03:00:00+00:00  0.0 0.0   
1951-10-21T06:00:00+00:00  0.0 0.0   
1951-10-21T09:00:00+00:00  313.3 273.6   
1951-10-21T12:00:00+00:00  574.7 504.1   
1951-10-21T15:00:00+00:00  183.9 176.5   
1951-10-21T18:00:00+00:00  0.0 0.0   
1951-10-21T21:00:00+00:00  0.0 0.0   
1951-10-22T00:00:00+00:00  0.0 0.0   
1951-10-22T03:00:00+00:00  0.0 0.0   
1951-10-22T06:00:00+00:00  0.0 0.0   
1951-10-22T09:00:00+00:00  337.8 297.8   
1951-10-22T12:00:00+00:00  576.0 496.4   
1951-10-22T15:00:00+00:00  238.9 204.0   
1951-10-22T18:00:00+00:00  0.0 0.0   
1951-10-22T21:00:00+00:00  0.0 0.0   
1951-10-23T00:00:00+00:00  0.0 0.0   
1951-10-23T03:00:00+00:00  0.0 0.0   
1951-10-23T06:00:00+00:00  0.0 0.0   
1951-10-23T09:00:00+00:00  323.0 279.1   
1951-10-23T12:00:00+00:00  542.1 466.6   
1951-10-23T15:00:00+00:00  233.5 199.1   
1951-10-23T18:00:00+00:00  0.0 0.0   
1951-10-23T21:00:00+00:00  0.0 0.0   
1951-10-24T00:00:00+00:00  0.0 0.0   
1951-10-24T03:00:00+00:00  0.0 0.0   
1951-10-24T06:00:00+00:00  0.0 0.0   
1951-10-24T09:00:00+00:00  318.5 273.3   
1951-10-24T12:00:00+00:00  545.8 466.8   
1951-10-24T15:00:00+00:00  209.9 176.1   
1951-10-24T18:00:00+00:00  0.0 0.0   
1951-10-24T21:00:00+00:00  0.0 0.0   
1951-10-25T00:00:00+00:00  0.0 0.0   
1951-10-25T03:00:00+00:00  0.0 0.0   
1951-10-25T06:00:00+00:00  0.0 0.0   
1951-10-25T09:00:00+00:00  330.5 325.2   
1951-10-25T12:00:00+00:00  297.8 231.4   
1951-10-25T15:00:00+00:00  111.6 108.3   
1951-10-25T18:00:00+00:00  0.0 0.0   
1951-10-25T21:00:00+00:00  0.0 0.0   
1951-10-26T00:00:00+00:00  0.0 0.0   
1951-10-26T03:00:00+00:00  0.0 0.0   
1951-10-26T06:00:00+00:00  0.0 0.0   
1951-10-26T09:00:00+00:00  264.4 218.6   
1951-10-26T12:00:00+00:00  520.8 430.5   
1951-10-26T15:00:00+00:00  173.6 141.1   
1951-10-26T18:00:00+00:00  0.0 0.0   
1951-10-26T21:00:00+00:00  0.0 0.0   
1951-10-27T00:00:00+00:00  0.0 0.0   
1951-10-27T03:00:00+00:00  0.0 0.0   
1951-10-27T06:00:00+00:00  0.0 0.0   
1951-10-27T09:00:00+00:00  317.7 270.1   
1951-10-27T12:00:00+00:00  545.6 462.0   
1951-10-27T15:00:00+00:00  216.7 181.7   
1951-10-27T18:00:00+00:00  0.0 0.0   
1951-10-27T21:00:00+00:00  0.0 0.0   
1951-10-28T00:00:00+00:00  0.0 0.0   
1951-10-28T03:00:00+00:00  0.0 0.0   
1951-10-28T06:00:00+00:00  0.0 0.0   
1951-10-28T09:00:00+00:00  232.1 164.3   
1951-10-28T12:00:00+00:00  491.4 374.6   
1951-10-28T15:00:00+00:00  214.2 174.2   
1951-10-28T18:00:00+00:00  0.0 0.0   
1951-10-28T21:00:00+00:00  0.0 0.0   
1951-10-29T00:00:00+00:00  0.0 0.0   
1951-10-29T03:00:00+00:00  0.0 0.0   
1951-10-29T06:00:00+00:00  0.0 0.0   
1951-10-29T09:00:00+00:00  322.2 264.3   
1951-10-29T12:00:00+00:00  523.8 427.8   
1951-10-29T15:00:00+00:00  134.5 116.2   
1951-10-29T18:00:00+00:00  0.0 0.0   
1951-10-29T21:00:00+00:00  0.0 0.0   
1951-10-30T00:00:00+00:00  0.0 0.0   
1951-10-30T03:00:00+00:00  0.0 0.0   
1951-10-30T06:00:00+00:00  0.0 0.0   
1951-10-30T09:00:00+00:00  311.4 259.7   
1951-10-30T12:00:00+00:00  532.5 442.6   
1951-10-30T15:00:00+00:00  177.2 144.3   
1951-10-30T18:00:00+00:00  0.0 0.0   
1951-10-30T21:00:00+00:00  0.0 0.0   
1951-10-31T00:00:00+00:00  0.0 0.0   
1951-10-31T03:00:00+00:00  0.0 0.0   
1951-10-31T06:00:00+00:00  0.0 0.0   
1951-10-31T09:00:00+00:00  313.9 254.8   
1951-10-31T12:00:00+00:00  428.9 387.4   
1951-10-31T15:00:00+00:00  192.8 154.8   
1951-10-31T18:00:00+00:00  0.0 0.0   
1951-10-31T21:00:00+00:00  0.0 0.0   
1951-11-01T00:00:00+00:00  0.0 0.0   
1951-11-01T03:00:00+00:00  0.0 0.0   
1951-11-01T06:00:00+00:00  0.0 0.0   
1951-11-01T09:00:00+00:00  134.7 137.4   
1951-11-01T12:00:00+00:00  218.1 265.1   
1951-11-01T15:00:00+00:00  58.4  58.4    
1951-11-01T18:00:00+00:00  0.0 0.0   
1951-11-01T21:00:00+00:00  0.0 0.0   
1951-11-02T00:00:00+00:00  0.0 0.0   
1951-11-02T03:00:00+00:00  0.0 0.0   
1951-11-02T06:00:00+00:00  0.0 0.0   
1951-11-02T09:00:00+00:00  299.0 247.6   
1951-11-02T12:00:00+00:00  528.5 434.9   
1951-11-02T15:00:00+00:00  190.1 154.0   
1951-11-02T18:00:00+00:00  0.0 0.0   
1951-11-02T21:00:00+00:00  0.0 0.0   
1951-11-03T00:00:00+00:00  0.0 0.0   
1951-11-03T03:00:00+00:00  0.0 0.0   
1951-11-03T06:00:00+00:00  0.0 0.0   
1951-11-03T09:00:00+00:00  285.2 232.2   
1951-11-03T12:00:00+00:00  538.6 440.4   
1951-11-03T15:00:00+00:00  191.8 154.5   
1951-11-03T18:00:00+00:00  0.0 0.0   
1951-11-03T21:00:00+00:00  0.0 0.0   
1951-11-04T00:00:00+00:00  0.0 0.0   
1951-11-04T03:00:00+00:00  0.0 0.0   
1951-11-04T06:00:00+00:00  0.0 0.0   
1951-11-04T09:00:00+00:00  255.0 278.9   
1951-11-04T12:00:00+00:00  144.4 155.2   
1951-11-04T15:00:00+00:00  20.9  28.2    
1951-11-04T18:00:00+00:00  0.0 0.0   
1951-11-04T21:00:00+00:00  0.0 0.0   
1951-11-05T00:00:00+00:00  0.0 0.0   
1951-11-05T03:00:00+00:00  0.0 0.0   
1951-11-05T06:00:00+00:00  0.0 0.0   
1951-11-05T09:00:00+00:00  86.5  29.0    
1951-11-05T12:00:00+00:00  79.0  50.1    
1951-11-05T15:00:00+00:00  98.6  123.5   
1951-11-05T18:00:00+00:00  0.0 0.0   
1951-11-05T21:00:00+00:00  0.0 0.0   
1951-11-06T00:00:00+00:00  0.0 0.0   
1951-11-06T03:00:00+00:00  0.0 0.0   
1951-11-06T06:00:00+00:00  0.0 0.0   
1951-11-06T09:00:00+00:00  205.0 199.7   
1951-11-06T12:00:00+00:00  428.4 385.9   
1951-11-06T15:00:00+00:00  183.5 149.2   
1951-11-06T18:00:00+00:00  0.0 0.0   
1951-11-06T21:00:00+00:00  0.0 0.0   
1951-11-07T00:00:00+00:00  0.0 0.0   
1951-11-07T03:00:00+00:00  0.0 0.0   
1951-11-07T06:00:00+00:00  0.0 0.0   
1951-11-07T09:00:00+00:00  261.1 217.5   
1951-11-07T12:00:00+00:00  332.4 235.0   
1951-11-07T15:00:00+00:00  153.9 121.2   
1951-11-07T18:00:00+00:00  0.0 0.0   
1951-11-07T21:00:00+00:00  0.0 0.0   
1951-11-08T00:00:00+00:00  0.0 0.0   
1951-11-08T03:00:00+00:00  0.0 0.0   
1951-11-08T06:00:00+00:00  0.0 0.0   
1951-11-08T09:00:00+00:00  208.1 199.2   
1951-11-08T12:00:00+00:00  302.2 286.5   
1951-11-08T15:00:00+00:00  22.1  35.3    
1951-11-08T18:00:00+00:00  0.0 0.0   
1951-11-08T21:00:00+00:00  0.0 0.0   
1951-11-09T00:00:00+00:00  0.0 0.0   
1951-11-09T03:00:00+00:00  0.0 0.0   
1951-11-09T06:00:00+00:00  0.0 0.0   
1951-11-09T09:00:00+00:00  273.1 219.9   
1951-11-09T12:00:00+00:00  526.5 420.5   
1951-11-09T15:00:00+00:00  152.4 122.1   
1951-11-09T18:00:00+00:00  0.0 0.0   
1951-11-09T21:00:00+00:00  0.0 0.0   
1951-11-10T00:00:00+00:00  0.0 0.0   
1951-11-10T03:00:00+00:00  0.0 0.0   
1951-11-10T06:00:00+00:00  0.0 0.0   
1951-11-10T09:00:00+00:00  16.5  8.6   
1951-11-10T12:00:00+00:00  63.1  33.4    
1951-11-10T15:00:00+00:00  19.0  12.2    
1951-11-10T18:00:00+00:00  0.0 0.0   
1951-11-10T21:00:00+00:00  0.0 0.0   
1951-11-11T00:00:00+00:00  0.0 0.0   
1951-11-11T03:00:00+00:00  0.0 0.0   
1951-11-11T06:00:00+00:00  0.0 0.0   
1951-11-11T09:00:00+00:00  259.3 205.2   
1951-11-11T12:00:00+00:00  522.2 414.5   
1951-11-11T15:00:00+00:00  155.6 120.7   
1951-11-11T18:00:00+00:00  0.0 0.0   
1951-11-11T21:00:00+00:00  0.0 0.0   
1951-11-12T00:00:00+00:00  0.0 0.0   
1951-11-12T03:00:00+00:00  0.0 0.0   
1951-11-12T06:00:00+00:00  0.0 0.0   
1951-11-12T09:00:00+00:00  105.2 124.2   
1951-11-12T12:00:00+00:00  104.4 114.2   
1951-11-12T15:00:00+00:00  37.9  26.4    
1951-11-12T18:00:00+00:00  0.0 0.0   
1951-11-12T21:00:00+00:00  0.0 0.0   
1951-11-13T00:00:00+00:00  0.0 0.0   
1951-11-13T03:00:00+00:00  0.0 0.0   
1951-11-13T06:00:00+00:00  0.0 0.0   
1951-11-13T09:00:00+00:00  165.5 141.7   
1951-11-13T12:00:00+00:00  381.9 316.8   
1951-11-13T15:00:00+00:00  135.8 111.4   
1951-11-13T18:00:00+00:00  0.0 0.0   
1951-11-13T21:00:00+00:00  0.0 0.0   
1951-11-14T00:00:00+00:00  0.0 0.0   
1951-11-14T03:00:00+00:00  0.0 0.0   
1951-11-14T06:00:00+00:00  0.0 0.0   
1951-11-14T09:00:00+00:00  242.6 193.4   
1951-11-14T12:00:00+00:00  467.5 370.2   
1951-11-14T15:00:00+00:00  115.5 90.6    
1951-11-14T18:00:00+00:00  0.0 0.0   
1951-11-14T21:00:00+00:00  0.0 0.0   
1951-11-15T00:00:00+00:00  0.0 0.0   
1951-11-15T03:00:00+00:00  0.0 0.0   
1951-11-15T06:00:00+00:00  0.0 0.0   
1951-11-15T09:00:00+00:00  202.3 158.8   
1951-11-15T12:00:00+00:00  386.7 283.2   
1951-11-15T15:00:00+00:00  77.8  55.0    
1951-11-15T18:00:00+00:00  0.0 0.0   
1951-11-15T21:00:00+00:00  0.0 0.0   
1951-11-16T00:00:00+00:00  0.0 0.0   
1951-11-16T03:00:00+00:00  0.0 0.0   
1951-11-16T06:00:00+00:00  0.0 0.0   
1951-11-16T09:00:00+00:00  91.3  50.7    
1951-11-16T12:00:00+00:00  415.9 315.1   
1951-11-16T15:00:00+00:00  151.9 117.9   
1951-11-16T18:00:00+00:00  0.0 0.0   
1951-11-16T21:00:00+00:00  0.0 0.0   
1951-11-17T00:00:00+00:00  0.0 0.0   
1951-11-17T03:00:00+00:00  0.0 0.0   
1951-11-17T06:00:00+00:00  0.0 0.0   
1951-11-17T09:00:00+00:00  234.6 182.7   
1951-11-17T12:00:00+00:00  485.7 376.0   
1951-11-17T15:00:00+00:00  139.4 106.3   
1951-11-17T18:00:00+00:00  0.0 0.0   
1951-11-17T21:00:00+00:00  0.0 0.0   
1951-11-18T00:00:00+00:00  0.0 0.0   
1951-11-18T03:00:00+00:00  0.0 0.0   
1951-11-18T06:00:00+00:00  0.0 0.0   
1951-11-18T09:00:00+00:00  231.4 181.1   
1951-11-18T12:00:00+00:00  484.6 377.4   
1951-11-18T15:00:00+00:00  137.3 105.2   
1951-11-18T18:00:00+00:00  0.0 0.0   
1951-11-18T21:00:00+00:00  0.0 0.0   
1951-11-19T00:00:00+00:00  0.0 0.0   
1951-11-19T03:00:00+00:00  0.0 0.0   
1951-11-19T06:00:00+00:00  0.0 0.0   
1951-11-19T09:00:00+00:00  221.2 176.4   
1951-11-19T12:00:00+00:00  468.7 372.1   
1951-11-19T15:00:00+00:00  131.1 102.4   
1951-11-19T18:00:00+00:00  0.0 0.0   
1951-11-19T21:00:00+00:00  0.0 0.0   
1951-11-20T00:00:00+00:00  0.0 0.0   
1951-11-20T03:00:00+00:00  0.0 0.0   
1951-11-20T06:00:00+00:00  0.0 0.0   
1951-11-20T09:00:00+00:00  215.4 171.5   
1951-11-20T12:00:00+00:00  462.2 366.5   
1951-11-20T15:00:00+00:00  120.8 94.0    
1951-11-20T18:00:00+00:00  0.0 0.0   
1951-11-20T21:00:00+00:00  0.0 0.0   
1951-11-21T00:00:00+00:00  0.0 0.0   
1951-11-21T03:00:00+00:00  0.0 0.0   
1951-11-21T06:00:00+00:00  0.0 0.0   
1951-11-21T09:00:00+00:00  143.2 155.0   
1951-11-21T12:00:00+00:00  172.5 169.7   
1951-11-21T15:00:00+00:00  26.9  30.0    
1951-11-21T18:00:00+00:00  0.0 0.0   
1951-11-21T21:00:00+00:00  0.0 0.0   
1951-11-22T00:00:00+00:00  0.0 0.0   
1951-11-22T03:00:00+00:00  0.0 0.0   
1951-11-22T06:00:00+00:00  0.0 0.0   
1951-11-22T09:00:00+00:00  199.0 155.6   
1951-11-22T12:00:00+00:00  441.9 348.4   
1951-11-22T15:00:00+00:00  121.3 92.4    
1951-11-22T18:00:00+00:00  0.0 0.0   
1951-11-22T21:00:00+00:00  0.0 0.0   
1951-11-23T00:00:00+00:00  0.0 0.0   
1951-11-23T03:00:00+00:00  0.0 0.0   
1951-11-23T06:00:00+00:00  0.0 0.0   
1951-11-23T09:00:00+00:00  198.1 154.5   
1951-11-23T12:00:00+00:00  434.2 335.8   
1951-11-23T15:00:00+00:00  114.6 85.0    
1951-11-23T18:00:00+00:00  0.0 0.0   
1951-11-23T21:00:00+00:00  0.0 0.0   
1951-11-24T00:00:00+00:00  0.0 0.0   
1951-11-24T03:00:00+00:00  0.0 0.0   
1951-11-24T06:00:00+00:00  0.0 0.0   
1951-11-24T09:00:00+00:00  42.1  36.0    
1951-11-24T12:00:00+00:00  70.3  42.6    
1951-11-24T15:00:00+00:00  53.1  24.9    
1951-11-24T18:00:00+00:00  0.0 0.0   
1951-11-24T21:00:00+00:00  0.0 0.0   
1951-11-25T00:00:00+00:00  0.0 0.0   
1951-11-25T03:00:00+00:00  0.0 0.0   
1951-11-25T06:00:00+00:00  0.0 0.0   
1951-11-25T09:00:00+00:00  35.2  13.4    
1951-11-25T12:00:00+00:00  123.9 58.1    
1951-11-25T15:00:00+00:00  29.7  16.4    
1951-11-25T18:00:00+00:00  0.0 0.0   
1951-11-25T21:00:00+00:00  0.0 0.0   
1951-11-26T00:00:00+00:00  0.0 0.0   
1951-11-26T03:00:00+00:00  0.0 0.0   
1951-11-26T06:00:00+00:00  0.0 0.0   
1951-11-26T09:00:00+00:00  114.8 124.6   
1951-11-26T12:00:00+00:00  226.8 164.2   
1951-11-26T15:00:00+00:00  23.8  23.7    
1951-11-26T18:00:00+00:00  0.0 0.0   
1951-11-26T21:00:00+00:00  0.0 0.0   
1951-11-27T00:00:00+00:00  0.0 0.0   
1951-11-27T03:00:00+00:00  0.0 0.0   
1951-11-27T06:00:00+00:00  0.0 0.0   
1951-11-27T09:00:00+00:00  149.9 138.6   
1951-11-27T12:00:00+00:00  414.1 335.3   
1951-11-27T15:00:00+00:00  101.9 84.7    
1951-11-27T18:00:00+00:00  0.0 0.0   
1951-11-27T21:00:00+00:00  0.0 0.0   
1951-11-28T00:00:00+00:00  0.0 0.0   
1951-11-28T03:00:00+00:00  0.0 0.0   
1951-11-28T06:00:00+00:00  0.0 0.0   
1951-11-28T09:00:00+00:00  22.3  22.2    
1951-11-28T12:00:00+00:00  84.9  90.7    
1951-11-28T15:00:00+00:00  57.5  77.1    
1951-11-28T18:00:00+00:00  0.0 0.0   
1951-11-28T21:00:00+00:00  0.0 0.0   
1951-11-29T00:00:00+00:00  0.0 0.0   
1951-11-29T03:00:00+00:00  0.0 0.0   
1951-11-29T06:00:00+00:00  0.0 0.0   
1951-11-29T09:00:00+00:00  104.3 141.5   
1951-11-29T12:00:00+00:00  154.8 213.0   
1951-11-29T15:00:00+00:00  52.7  60.5    
1951-11-29T18:00:00+00:00  0.0 0.0   
1951-11-29T21:00:00+00:00  0.0 0.0   
1951-11-30T00:00:00+00:00  0.0 0.0   
1951-11-30T03:00:00+00:00  0.0 0.0   
1951-11-30T06:00:00+00:00  0.0 0.0   
1951-11-30T09:00:00+00:00  139.8 102.1   
1951-11-30T12:00:00+00:00  366.0 265.4   
1951-11-30T15:00:00+00:00  90.3  64.2    
1951-11-30T18:00:00+00:00  0.0 0.0   
1951-11-30T21:00:00+00:00  0.0 0.0   
1951-12-01T00:00:00+00:00  0.0 0.0   
1951-12-01T03:00:00+00:00  0.0 0.0   
1951-12-01T06:00:00+00:00  0.0 0.0   
1951-12-01T09:00:00+00:00  112.4 103.7   
1951-12-01T12:00:00+00:00  327.2 266.1   
1951-12-01T15:00:00+00:00  99.5  67.4    
1951-12-01T18:00:00+00:00  0.0 0.0   
1951-12-01T21:00:00+00:00  0.0 0.0   
1951-12-02T00:00:00+00:00  0.0 0.0   
1951-12-02T03:00:00+00:00  0.0 0.0   
1951-12-02T06:00:00+00:00  0.0 0.0   
1951-12-02T09:00:00+00:00  171.6 128.6   
1951-12-02T12:00:00+00:00  432.1 321.6   
1951-12-02T15:00:00+00:00  101.7 74.7    
1951-12-02T18:00:00+00:00  0.0 0.0   
1951-12-02T21:00:00+00:00  0.0 0.0   
1951-12-03T00:00:00+00:00  0.0 0.0   
1951-12-03T03:00:00+00:00  0.0 0.0   
1951-12-03T06:00:00+00:00  0.0 0.0   
1951-12-03T09:00:00+00:00  95.1  93.3    
1951-12-03T12:00:00+00:00  228.9 190.9   
1951-12-03T15:00:00+00:00  51.3  45.3    
1951-12-03T18:00:00+00:00  0.0 0.0   
1951-12-03T21:00:00+00:00  0.0 0.0   
1951-12-04T00:00:00+00:00  0.0 0.0   
1951-12-04T03:00:00+00:00  0.0 0.0   
1951-12-04T06:00:00+00:00  0.0 0.0   
1951-12-04T09:00:00+00:00  83.0  71.0    
1951-12-04T12:00:00+00:00  254.5 218.2   
1951-12-04T15:00:00+00:00  72.0  65.0    
1951-12-04T18:00:00+00:00  0.0 0.0   
1951-12-04T21:00:00+00:00  0.0 0.0   
1951-12-05T00:00:00+00:00  0.0 0.0   
1951-12-05T03:00:00+00:00  0.0 0.0   
1951-12-05T06:00:00+00:00  0.0 0.0   
1951-12-05T09:00:00+00:00  40.3  50.1    
1951-12-05T12:00:00+00:00  152.3 150.6   
1951-12-05T15:00:00+00:00  94.5  92.8    
1951-12-05T18:00:00+00:00  0.0 0.0   
1951-12-05T21:00:00+00:00  0.0 0.0   
1951-12-06T00:00:00+00:00  0.0 0.0   
1951-12-06T03:00:00+00:00  0.0 0.0   
1951-12-06T06:00:00+00:00  0.0 0.0   
1951-12-06T09:00:00+00:00  152.3 108.7   
1951-12-06T12:00:00+00:00  410.9 291.8   
1951-12-06T15:00:00+00:00  94.4  65.2    
1951-12-06T18:00:00+00:00  0.0 0.0   
1951-12-06T21:00:00+00:00  0.0 0.0   
1951-12-07T00:00:00+00:00  0.0 0.0   
1951-12-07T03:00:00+00:00  0.0 0.0   
1951-12-07T06:00:00+00:00  0.0 0.0   
1951-12-07T09:00:00+00:00  162.0 160.1   
1951-12-07T12:00:00+00:00  106.6 179.3   
1951-12-07T15:00:00+00:00  5.0 6.2   
1951-12-07T18:00:00+00:00  0.0 0.0   
1951-12-07T21:00:00+00:00  0.0 0.0   
1951-12-08T00:00:00+00:00  0.0 0.0   
1951-12-08T03:00:00+00:00  0.0 0.0   
1951-12-08T06:00:00+00:00  0.0 0.0   
1951-12-08T09:00:00+00:00  148.7 106.0   
1951-12-08T12:00:00+00:00  410.9 291.5   
1951-12-08T15:00:00+00:00  96.3  68.2    
1951-12-08T18:00:00+00:00  0.0 0.0   
1951-12-08T21:00:00+00:00  0.0 0.0   
1951-12-09T00:00:00+00:00  0.0 0.0   
1951-12-09T03:00:00+00:00  0.0 0.0   
1951-12-09T06:00:00+00:00  0.0 0.0   
1951-12-09T09:00:00+00:00  58.0  48.6    
1951-12-09T12:00:00+00:00  272.4 253.4   
1951-12-09T15:00:00+00:00  85.0  77.4    
1951-12-09T18:00:00+00:00  0.0 0.0   
1951-12-09T21:00:00+00:00  0.0 0.0   
1951-12-10T00:00:00+00:00  0.0 0.0   
1951-12-10T03:00:00+00:00  0.0 0.0   
1951-12-10T06:00:00+00:00  0.0 0.0   
1951-12-10T09:00:00+00:00  98.2  74.7    
1951-12-10T12:00:00+00:00  324.3 292.5   
1951-12-10T15:00:00+00:00  88.6  75.2    
1951-12-10T18:00:00+00:00  0.0 0.0   
1951-12-10T21:00:00+00:00  0.0 0.0   
1951-12-11T00:00:00+00:00  0.0 0.0   
1951-12-11T03:00:00+00:00  0.0 0.0   
1951-12-11T06:00:00+00:00  0.0 0.0   
1951-12-11T09:00:00+00:00  46.1  56.0    
1951-12-11T12:00:00+00:00  200.5 201.7   
1951-12-11T15:00:00+00:00  21.0  17.4    
1951-12-11T18:00:00+00:00  0.0 0.0   
1951-12-11T21:00:00+00:00  0.0 0.0   
1951-12-12T00:00:00+00:00  0.0 0.0   
1951-12-12T03:00:00+00:00  0.0 0.0   
1951-12-12T06:00:00+00:00  0.0 0.0   
1951-12-12T09:00:00+00:00  74.5  70.5    
1951-12-12T12:00:00+00:00  363.4 294.9   
1951-12-12T15:00:00+00:00  35.1  28.0    
1951-12-12T18:00:00+00:00  0.0 0.0   
1951-12-12T21:00:00+00:00  0.0 0.0   
1951-12-13T00:00:00+00:00  0.0 0.0   
1951-12-13T03:00:00+00:00  0.0 0.0   
1951-12-13T06:00:00+00:00  0.0 0.0   
1951-12-13T09:00:00+00:00  88.2  72.9    
1951-12-13T12:00:00+00:00  146.3 141.2   
1951-12-13T15:00:00+00:00  46.3  41.9    
1951-12-13T18:00:00+00:00  0.0 0.0   
1951-12-13T21:00:00+00:00  0.0 0.0   
1951-12-14T00:00:00+00:00  0.0 0.0   
1951-12-14T03:00:00+00:00  0.0 0.0   
1951-12-14T06:00:00+00:00  0.0 0.0   
1951-12-14T09:00:00+00:00  77.4  52.1    
1951-12-14T12:00:00+00:00  353.0 278.0   
1951-12-14T15:00:00+00:00  107.4 81.5    
1951-12-14T18:00:00+00:00  0.0 0.0   
1951-12-14T21:00:00+00:00  0.0 0.0   
1951-12-15T00:00:00+00:00  0.0 0.0   
1951-12-15T03:00:00+00:00  0.0 0.0   
1951-12-15T06:00:00+00:00  0.0 0.0   
1951-12-15T09:00:00+00:00  70.5  57.1    
1951-12-15T12:00:00+00:00  212.2 208.2   
1951-12-15T15:00:00+00:00  25.7  36.4    
1951-12-15T18:00:00+00:00  0.0 0.0   
1951-12-15T21:00:00+00:00  0.0 0.0   
1951-12-16T00:00:00+00:00  0.0 0.0   
1951-12-16T03:00:00+00:00  0.0 0.0   
1951-12-16T06:00:00+00:00  0.0 0.0   
1951-12-16T09:00:00+00:00  79.0  52.0    
1951-12-16T12:00:00+00:00  167.5 94.5    
1951-12-16T15:00:00+00:00  32.6  38.8    
1951-12-16T18:00:00+00:00  0.0 0.0   
1951-12-16T21:00:00+00:00  0.0 0.0   
1951-12-17T00:00:00+00:00  0.0 0.0   
1951-12-17T03:00:00+00:00  0.0 0.0   
1951-12-17T06:00:00+00:00  0.0 0.0   
1951-12-17T09:00:00+00:00  60.8  67.6    
1951-12-17T12:00:00+00:00  250.9 241.7   
1951-12-17T15:00:00+00:00  56.3  43.9    
1951-12-17T18:00:00+00:00  0.0 0.0   
1951-12-17T21:00:00+00:00  0.0 0.0   
1951-12-18T00:00:00+00:00  0.0 0.0   
1951-12-18T03:00:00+00:00  0.0 0.0   
1951-12-18T06:00:00+00:00  0.0 0.0   
1951-12-18T09:00:00+00:00  25.8  12.8    
1951-12-18T12:00:00+00:00  257.1 279.4   
1951-12-18T15:00:00+00:00  80.7  91.0    
1951-12-18T18:00:00+00:00  0.0 0.0   
1951-12-18T21:00:00+00:00  0.0 0.0   
1951-12-19T00:00:00+00:00  0.0 0.0   
1951-12-19T03:00:00+00:00  0.0 0.0   
1951-12-19T06:00:00+00:00  0.0 0.0   
1951-12-19T09:00:00+00:00  126.1 87.8    
1951-12-19T12:00:00+00:00  424.7 289.5   
1951-12-19T15:00:00+00:00  72.8  57.8    
1951-12-19T18:00:00+00:00  0.0 0.0   
1951-12-19T21:00:00+00:00  0.0 0.0   
1951-12-20T00:00:00+00:00  0.0 0.0   
1951-12-20T03:00:00+00:00  0.0 0.0   
1951-12-20T06:00:00+00:00  0.0 0.0   
1951-12-20T09:00:00+00:00  107.2 71.5    
1951-12-20T12:00:00+00:00  388.8 288.4   
1951-12-20T15:00:00+00:00  104.0 70.5    
1951-12-20T18:00:00+00:00  0.0 0.0   
1951-12-20T21:00:00+00:00  0.0 0.0   
1951-12-21T00:00:00+00:00  0.0 0.0   
1951-12-21T03:00:00+00:00  0.0 0.0   
1951-12-21T06:00:00+00:00  0.0 0.0   
1951-12-21T09:00:00+00:00  117.5 87.4    
1951-12-21T12:00:00+00:00  365.3 250.6   
1951-12-21T15:00:00+00:00  104.0 75.3    
1951-12-21T18:00:00+00:00  0.0 0.0   
1951-12-21T21:00:00+00:00  0.0 0.0   
1951-12-22T00:00:00+00:00  0.0 0.0   
1951-12-22T03:00:00+00:00  0.0 0.0   
1951-12-22T06:00:00+00:00  0.0 0.0   
1951-12-22T09:00:00+00:00  126.7 88.5    
1951-12-22T12:00:00+00:00  415.1 286.5   
1951-12-22T15:00:00+00:00  107.9 73.6    
1951-12-22T18:00:00+00:00  0.0 0.0   
1951-12-22T21:00:00+00:00  0.0 0.0   
1951-12-23T00:00:00+00:00  0.0 0.0   
1951-12-23T03:00:00+00:00  0.0 0.0   
1951-12-23T06:00:00+00:00  0.0 0.0   
1951-12-23T09:00:00+00:00  94.4  76.6    
1951-12-23T12:00:00+00:00  415.7 283.5   
1951-12-23T15:00:00+00:00  95.4  66.1    
1951-12-23T18:00:00+00:00  0.0 0.0   
1951-12-23T21:00:00+00:00  0.0 0.0   
1951-12-24T00:00:00+00:00  0.0 0.0   
1951-12-24T03:00:00+00:00  0.0 0.0   
1951-12-24T06:00:00+00:00  0.0 0.0   
1951-12-24T09:00:00+00:00  27.3  16.4    
1951-12-24T12:00:00+00:00  105.8 53.4    
1951-12-24T15:00:00+00:00  78.7  87.8    
1951-12-24T18:00:00+00:00  0.0 0.0   
1951-12-24T21:00:00+00:00  0.0 0.0   
1951-12-25T00:00:00+00:00  0.0 0.0   
1951-12-25T03:00:00+00:00  0.0 0.0   
1951-12-25T06:00:00+00:00  0.0 0.0   
1951-12-25T09:00:00+00:00  87.6  75.0    
1951-12-25T12:00:00+00:00  329.9 269.0   
1951-12-25T15:00:00+00:00  50.1  52.6    
1951-12-25T18:00:00+00:00  0.0 0.0   
1951-12-25T21:00:00+00:00  0.0 0.0   
1951-12-26T00:00:00+00:00  0.0 0.0   
1951-12-26T03:00:00+00:00  0.0 0.0   
1951-12-26T06:00:00+00:00  0.0 0.0   
1951-12-26T09:00:00+00:00  96.7  56.0    
1951-12-26T12:00:00+00:00  407.6 305.5   
1951-12-26T15:00:00+00:00  91.6  76.1    
1951-12-26T18:00:00+00:00  0.0 0.0   
1951-12-26T21:00:00+00:00  0.0 0.0   
1951-12-27T00:00:00+00:00  0.0 0.0   
1951-12-27T03:00:00+00:00  0.0 0.0   
1951-12-27T06:00:00+00:00  0.0 0.0   
1951-12-27T09:00:00+00:00  86.1  64.8    
1951-12-27T12:00:00+00:00  440.4 304.7   
1951-12-27T15:00:00+00:00  99.2  58.9    
1951-12-27T18:00:00+00:00  0.0 0.0   
1951-12-27T21:00:00+00:00  0.0 0.0   
1951-12-28T00:00:00+00:00  0.0 0.0   
1951-12-28T03:00:00+00:00  0.0 0.0   
1951-12-28T06:00:00+00:00  0.0 0.0   
1951-12-28T09:00:00+00:00  97.7  61.9    
1951-12-28T12:00:00+00:00  436.0 289.4   
1951-12-28T15:00:00+00:00  75.4  58.0    
1951-12-28T18:00:00+00:00  0.0 0.0   
1951-12-28T21:00:00+00:00  0.0 0.0   
1951-12-29T00:00:00+00:00  0.0 0.0   
1951-12-29T03:00:00+00:00  0.0 0.0   
1951-12-29T06:00:00+00:00  0.0 0.0   
1951-12-29T09:00:00+00:00  115.0 77.5    
1951-12-29T12:00:00+00:00  368.6 253.5   
1951-12-29T15:00:00+00:00  114.8 90.2    
1951-12-29T18:00:00+00:00  0.0 0.0   
1951-12-29T21:00:00+00:00  0.0 0.0   
1951-12-30T00:00:00+00:00  0.0 0.0   
1951-12-30T03:00:00+00:00  0.0 0.0   
1951-12-30T06:00:00+00:00  0.0 0.0   
1951-12-30T09:00:00+00:00  129.6 89.8    
1951-12-30T12:00:00+00:00  97.3  95.4    
1951-12-30T15:00:00+00:00  4.0 3.6   
1951-12-30T18:00:00+00:00  0.0 0.0   
1951-12-30T21:00:00+00:00  0.0 0.0   
1951-12-31T00:00:00+00:00  0.0 0.0   
1951-12-31T03:00:00+00:00  0.0 0.0   
1951-12-31T06:00:00+00:00  0.0 0.0   
1951-12-31T09:00:00+00:00  55.7  28.4    
1951-12-31T12:00:00+00:00  144.5 77.9    
1951-12-31T15:00:00+00:00  30.1  32.1    
1951-12-31T18:00:00+00:00  0.0 0.0   
1951-12-31T21:00:00+00:00  0.0 0.0   
1952-01-01T00:00:00+00:00  0.0 0.0   
1952-01-01T03:00:00+00:00  0.0 0.0   
1952-01-01T06:00:00+00:00  0.0 0.0   
1952-01-01T09:00:00+00:00  13.7  8.5   
1952-01-01T12:00:00+00:00  91.9  69.5    
1952-01-01T15:00:00+00:00  62.4  56.0    
1952-01-01T18:00:00+00:00  0.0 0.0   
1952-01-01T21:00:00+00:00  0.0 0.0   
1952-01-02T00:00:00+00:00  0.0 0.0   
1952-01-02T03:00:00+00:00  0.0 0.0   
1952-01-02T06:00:00+00:00  0.0 0.0   
1952-01-02T09:00:00+00:00  30.7  34.6    
1952-01-02T12:00:00+00:00  282.8 160.6   
1952-01-02T15:00:00+00:00  168.1 123.1   
1952-01-02T18:00:00+00:00  0.0 0.0   
1952-01-02T21:00:00+00:00  0.0 0.0   
1952-01-03T00:00:00+00:00  0.0 0.0   
1952-01-03T03:00:00+00:00  0.1 0.1   
1952-01-03T06:00:00+00:00  0.1 0.1   
1952-01-03T09:00:00+00:00  10.2  5.4   
1952-01-03T12:00:00+00:00  34.6  21.3    
1952-01-03T15:00:00+00:00  9.6 5.1   
1952-01-03T18:00:00+00:00  0.1 0.1   
1952-01-03T21:00:00+00:00  0.1 0.1   
1952-01-04T00:00:00+00:00  0.1 0.1   
1952-01-04T03:00:00+00:00  0.0 0.0   
1952-01-04T06:00:00+00:00  0.0 0.0   
1952-01-04T09:00:00+00:00  95.4  62.4    
1952-01-04T12:00:00+00:00  375.1 264.7   
1952-01-04T15:00:00+00:00  133.0 88.7    
1952-01-04T18:00:00+00:00  0.0 0.0   
1952-01-04T21:00:00+00:00  0.0 0.0   
1952-01-05T00:00:00+00:00  0.0 0.0   
1952-01-05T03:00:00+00:00  0.0 0.0   
1952-01-05T06:00:00+00:00  0.0 0.0   
1952-01-05T09:00:00+00:00  8.1 7.0   
1952-01-05T12:00:00+00:00  111.0 74.0    
1952-01-05T15:00:00+00:00  114.8 52.8    
1952-01-05T18:00:00+00:00  0.0 0.0   
1952-01-05T21:00:00+00:00  0.0 0.0   
1952-01-06T00:00:00+00:00  0.0 0.0   
1952-01-06T03:00:00+00:00  0.0 0.0   
1952-01-06T06:00:00+00:00  0.0 0.0   
1952-01-06T09:00:00+00:00  66.9  74.3    
1952-01-06T12:00:00+00:00  121.0 147.7   
1952-01-06T15:00:00+00:00  17.8  19.9    
1952-01-06T18:00:00+00:00  0.0 0.0   
1952-01-06T21:00:00+00:00  0.0 0.0   
1952-01-07T00:00:00+00:00  0.0 0.0   
1952-01-07T03:00:00+00:00  0.0 0.0   
1952-01-07T06:00:00+00:00  0.0 0.0   
1952-01-07T09:00:00+00:00  23.1  17.8    
1952-01-07T12:00:00+00:00  56.4  42.8    
1952-01-07T15:00:00+00:00  15.7  12.9    
1952-01-07T18:00:00+00:00  0.0 0.0   
1952-01-07T21:00:00+00:00  0.0 0.0   
1952-01-08T00:00:00+00:00  0.0 0.0   
1952-01-08T03:00:00+00:00  0.0 0.0   
1952-01-08T06:00:00+00:00  0.0 0.0   
1952-01-08T09:00:00+00:00  26.9  20.3    
1952-01-08T12:00:00+00:00  196.4 116.8   
1952-01-08T15:00:00+00:00  48.1  33.8    
1952-01-08T18:00:00+00:00  0.0 0.0   
1952-01-08T21:00:00+00:00  0.0 0.0   
1952-01-09T00:00:00+00:00  0.0 0.0   
1952-01-09T03:00:00+00:00  0.0 0.0   
1952-01-09T06:00:00+00:00  0.0 0.0   
1952-01-09T09:00:00+00:00  137.6 94.9    
1952-01-09T12:00:00+00:00  450.1 303.6   
1952-01-09T15:00:00+00:00  53.1  37.6    
1952-01-09T18:00:00+00:00  0.0 0.0   
1952-01-09T21:00:00+00:00  0.0 0.0   
1952-01-10T00:00:00+00:00  0.0 0.0   
1952-01-10T03:00:00+00:00  0.0 0.0   
1952-01-10T06:00:00+00:00  0.0 0.0   
1952-01-10T09:00:00+00:00  49.0  39.9    
1952-01-10T12:00:00+00:00  106.7 85.5    
1952-01-10T15:00:00+00:00  28.6  22.8    
1952-01-10T18:00:00+00:00  0.0 0.0   
1952-01-10T21:00:00+00:00  0.0 0.0   
1952-01-11T00:00:00+00:00  0.0 0.0   
1952-01-11T03:00:00+00:00  0.0 0.0   
1952-01-11T06:00:00+00:00  0.0 0.0   
1952-01-11T09:00:00+00:00  24.6  17.7    
1952-01-11T12:00:00+00:00  134.5 88.4    
1952-01-11T15:00:00+00:00  114.5 132.7   
1952-01-11T18:00:00+00:00  0.0 0.0   
1952-01-11T21:00:00+00:00  0.0 0.0   
1952-01-12T00:00:00+00:00  0.0 0.0   
1952-01-12T03:00:00+00:00  0.0 0.0   
1952-01-12T06:00:00+00:00  0.0 0.0   
1952-01-12T09:00:00+00:00  139.3 97.3    
1952-01-12T12:00:00+00:00  490.4 338.8   
1952-01-12T15:00:00+00:00  142.3 91.8    
1952-01-12T18:00:00+00:00  0.0 0.0   
1952-01-12T21:00:00+00:00  0.0 0.0   
1952-01-13T00:00:00+00:00  0.0 0.0   
1952-01-13T03:00:00+00:00  0.0 0.0   
1952-01-13T06:00:00+00:00  0.0 0.0   
1952-01-13T09:00:00+00:00  129.5 88.9    
1952-01-13T12:00:00+00:00  396.8 265.9   
1952-01-13T15:00:00+00:00  172.9 117.0   
1952-01-13T18:00:00+00:00  0.0 0.0   
1952-01-13T21:00:00+00:00  0.0 0.0   
1952-01-14T00:00:00+00:00  0.0 0.0   
1952-01-14T03:00:00+00:00  0.0 0.0   
1952-01-14T06:00:00+00:00  0.0 0.0   
1952-01-14T09:00:00+00:00  87.2  70.7    
1952-01-14T12:00:00+00:00  367.2 270.4   
1952-01-14T15:00:00+00:00  125.2 75.1    
1952-01-14T18:00:00+00:00  0.0 0.0   
1952-01-14T21:00:00+00:00  0.0 0.0   
1952-01-15T00:00:00+00:00  0.0 0.0   
1952-01-15T03:00:00+00:00  0.0 0.0   
1952-01-15T06:00:00+00:00  0.0 0.0   
1952-01-15T09:00:00+00:00  147.7 106.1   
1952-01-15T12:00:00+00:00  495.7 350.1   
1952-01-15T15:00:00+00:00  185.0 129.0   
1952-01-15T18:00:00+00:00  0.0 0.0   
1952-01-15T21:00:00+00:00  0.0 0.0   
1952-01-16T00:00:00+00:00  0.0 0.0   
1952-01-16T03:00:00+00:00  0.0 0.0   
1952-01-16T06:00:00+00:00  0.0 0.0   
1952-01-16T09:00:00+00:00  108.1 85.1    
1952-01-16T12:00:00+00:00  391.7 256.1   
1952-01-16T15:00:00+00:00  206.3 144.6   
1952-01-16T18:00:00+00:00  0.0 0.0   
1952-01-16T21:00:00+00:00  0.0 0.0   
1952-01-17T00:00:00+00:00  0.0 0.0   
1952-01-17T03:00:00+00:00  0.0 0.0   
1952-01-17T06:00:00+00:00  0.0 0.0   
1952-01-17T09:00:00+00:00  35.8  26.1    
1952-01-17T12:00:00+00:00  243.8 190.2   
1952-01-17T15:00:00+00:00  132.1 72.2    
1952-01-17T18:00:00+00:00  0.0 0.0   
1952-01-17T21:00:00+00:00  0.0 0.0   
1952-01-18T00:00:00+00:00  0.0 0.0   
1952-01-18T03:00:00+00:00  0.0 0.0   
1952-01-18T06:00:00+00:00  0.0 0.0   
1952-01-18T09:00:00+00:00  113.7 83.5    
1952-01-18T12:00:00+00:00  340.5 197.9   
1952-01-18T15:00:00+00:00  180.0 133.0   
1952-01-18T18:00:00+00:00  0.0 0.0   
1952-01-18T21:00:00+00:00  0.0 0.0   
1952-01-19T00:00:00+00:00  0.0 0.0   
1952-01-19T03:00:00+00:00  0.0 0.0   
1952-01-19T06:00:00+00:00  0.0 0.0   
1952-01-19T09:00:00+00:00  77.5  47.2    
1952-01-19T12:00:00+00:00  372.5 233.1   
1952-01-19T15:00:00+00:00  168.7 109.0   
1952-01-19T18:00:00+00:00  0.0 0.0   
1952-01-19T21:00:00+00:00  0.0 0.0   
1952-01-20T00:00:00+00:00  0.0 0.0   
1952-01-20T03:00:00+00:00  0.0 0.0   
1952-01-20T06:00:00+00:00  0.0 0.0   
1952-01-20T09:00:00+00:00  149.9 117.9   
1952-01-20T12:00:00+00:00  387.3 316.1   
1952-01-20T15:00:00+00:00  186.2 147.0   
1952-01-20T18:00:00+00:00  0.0 0.0   
1952-01-20T21:00:00+00:00  0.0 0.0   
1952-01-21T00:00:00+00:00  0.0 0.0   
1952-01-21T03:00:00+00:00  0.0 0.0   
1952-01-21T06:00:00+00:00  0.0 0.0   
1952-01-21T09:00:00+00:00  143.5 113.7   
1952-01-21T12:00:00+00:00  539.0 377.4   
1952-01-21T15:00:00+00:00  229.0 158.2   
1952-01-21T18:00:00+00:00  0.0 0.0   
1952-01-21T21:00:00+00:00  0.0 0.0   
1952-01-22T00:00:00+00:00  0.0 0.0   
1952-01-22T03:00:00+00:00  0.0 0.0   
1952-01-22T06:00:00+00:00  0.0 0.0   
1952-01-22T09:00:00+00:00  22.0  20.6    
1952-01-22T12:00:00+00:00  163.2 131.4   
1952-01-22T15:00:00+00:00  160.3 96.7    
1952-01-22T18:00:00+00:00  0.0 0.0   
1952-01-22T21:00:00+00:00  0.0 0.0   
1952-01-23T00:00:00+00:00  0.0 0.0   
1952-01-23T03:00:00+00:00  0.0 0.0   
1952-01-23T06:00:00+00:00  0.0 0.0   
1952-01-23T09:00:00+00:00  74.6  56.7    
1952-01-23T12:00:00+00:00  141.9 94.7    
1952-01-23T15:00:00+00:00  77.5  54.5    
1952-01-23T18:00:00+00:00  0.0 0.0   
1952-01-23T21:00:00+00:00  0.0 0.0   
1952-01-24T00:00:00+00:00  0.0 0.0   
1952-01-24T03:00:00+00:00  0.0 0.0   
1952-01-24T06:00:00+00:00  0.0 0.0   
1952-01-24T09:00:00+00:00  44.4  21.8    
1952-01-24T12:00:00+00:00  300.5 249.3   
1952-01-24T15:00:00+00:00  121.2 94.1    
1952-01-24T18:00:00+00:00  0.0 0.0   
1952-01-24T21:00:00+00:00  0.0 0.0   
1952-01-25T00:00:00+00:00  0.0 0.0   
1952-01-25T03:00:00+00:00  0.0 0.0   
1952-01-25T06:00:00+00:00  0.0 0.0   
1952-01-25T09:00:00+00:00  185.0 129.7   
1952-01-25T12:00:00+00:00  487.4 383.9   
1952-01-25T15:00:00+00:00  218.6 168.8   
1952-01-25T18:00:00+00:00  0.0 0.0   
1952-01-25T21:00:00+00:00  0.0 0.0   
1952-01-26T00:00:00+00:00  0.0 0.0   
1952-01-26T03:00:00+00:00  0.0 0.0   
1952-01-26T06:00:00+00:00  0.0 0.0   
1952-01-26T09:00:00+00:00  159.5 114.6   
1952-01-26T12:00:00+00:00  552.2 397.3   
1952-01-26T15:00:00+00:00  249.9 178.5   
1952-01-26T18:00:00+00:00  0.0 0.0   
1952-01-26T21:00:00+00:00  0.0 0.0   
1952-01-27T00:00:00+00:00  0.0 0.0   
1952-01-27T03:00:00+00:00  0.0 0.0   
1952-01-27T06:00:00+00:00  0.0 0.0   
1952-01-27T09:00:00+00:00  118.8 57.2    
1952-01-27T12:00:00+00:00  406.4 265.5   
1952-01-27T15:00:00+00:00  89.0  85.5    
1952-01-27T18:00:00+00:00  0.0 0.0   
1952-01-27T21:00:00+00:00  0.0 0.0   
1952-01-28T00:00:00+00:00  0.0 0.0   
1952-01-28T03:00:00+00:00  0.0 0.0   
1952-01-28T06:00:00+00:00  0.0 0.0   
1952-01-28T09:00:00+00:00  70.6  48.2    
1952-01-28T12:00:00+00:00  598.0 427.3   
1952-01-28T15:00:00+00:00  240.8 167.4   
1952-01-28T18:00:00+00:00  0.0 0.0   
1952-01-28T21:00:00+00:00  0.0 0.0   
1952-01-29T00:00:00+00:00  0.0 0.0   
1952-01-29T03:00:00+00:00  0.0 0.0   
1952-01-29T06:00:00+00:00  0.0 0.0   
1952-01-29T09:00:00+00:00  90.2  58.5    
1952-01-29T12:00:00+00:00  431.9 320.6   
1952-01-29T15:00:00+00:00  224.3 163.1   
1952-01-29T18:00:00+00:00  0.0 0.0   
1952-01-29T21:00:00+00:00  0.0 0.0   
1952-01-30T00:00:00+00:00  0.0 0.0   
1952-01-30T03:00:00+00:00  0.0 0.0   
1952-01-30T06:00:00+00:00  0.0 0.0   
1952-01-30T09:00:00+00:00  181.3 126.3   
1952-01-30T12:00:00+00:00  544.4 363.2   
1952-01-30T15:00:00+00:00  185.1 108.7   
1952-01-30T18:00:00+00:00  0.0 0.0   
1952-01-30T21:00:00+00:00  0.0 0.0   
1952-01-31T00:00:00+00:00  0.0 0.0   
1952-01-31T03:00:00+00:00  0.0 0.0   
1952-01-31T06:00:00+00:00  0.0 0.0   
1952-01-31T09:00:00+00:00  125.9 90.3    
1952-01-31T12:00:00+00:00  494.7 380.0   
1952-01-31T15:00:00+00:00  269.0 211.5   
1952-01-31T18:00:00+00:00  0.0 0.0   
1952-01-31T21:00:00+00:00  0.0 0.0   
1952-02-01T00:00:00+00:00  0.0 0.0   
1952-02-01T03:00:00+00:00  0.0 0.0   
1952-02-01T06:00:00+00:00  0.0 0.0   
1952-02-01T09:00:00+00:00  233.7 169.7   
1952-02-01T12:00:00+00:00  473.2 370.1   
1952-02-01T15:00:00+00:00  159.7 135.7   
1952-02-01T18:00:00+00:00  0.0 0.0   
1952-02-01T21:00:00+00:00  0.0 0.0   
1952-02-02T00:00:00+00:00  0.0 0.0   
1952-02-02T03:00:00+00:00  0.0 0.0   
1952-02-02T06:00:00+00:00  0.0 0.0   
1952-02-02T09:00:00+00:00  83.7  74.0    
1952-02-02T12:00:00+00:00  164.2 119.6   
1952-02-02T15:00:00+00:00  25.6  23.8    
1952-02-02T18:00:00+00:00  0.0 0.0   
1952-02-02T21:00:00+00:00  0.0 0.0   
1952-02-03T00:00:00+00:00  0.0 0.0   
1952-02-03T03:00:00+00:00  0.0 0.0   
1952-02-03T06:00:00+00:00  0.0 0.0   
1952-02-03T09:00:00+00:00  117.2 82.2    
1952-02-03T12:00:00+00:00  517.2 362.9   
1952-02-03T15:00:00+00:00  221.0 152.1   
1952-02-03T18:00:00+00:00  0.0 0.0   
1952-02-03T21:00:00+00:00  0.0 0.0   
1952-02-04T00:00:00+00:00  0.0 0.0   
1952-02-04T03:00:00+00:00  0.0 0.0   
1952-02-04T06:00:00+00:00  0.0 0.0   
1952-02-04T09:00:00+00:00  128.3 100.1   
1952-02-04T12:00:00+00:00  467.0 352.3   
1952-02-04T15:00:00+00:00  266.6 198.4   
1952-02-04T18:00:00+00:00  0.0 0.0   
1952-02-04T21:00:00+00:00  0.0 0.0   
1952-02-05T00:00:00+00:00  0.0 0.0   
1952-02-05T03:00:00+00:00  0.0 0.0   
1952-02-05T06:00:00+00:00  0.0 0.0   
1952-02-05T09:00:00+00:00  262.0 184.3   
1952-02-05T12:00:00+00:00  605.2 451.1   
1952-02-05T15:00:00+00:00  87.8  75.6    
1952-02-05T18:00:00+00:00  0.0 0.0   
1952-02-05T21:00:00+00:00  0.0 0.0   
1952-02-06T00:00:00+00:00  0.0 0.0   
1952-02-06T03:00:00+00:00  0.0 0.0   
1952-02-06T06:00:00+00:00  0.0 0.0   
1952-02-06T09:00:00+00:00  186.9 130.2   
1952-02-06T12:00:00+00:00  526.7 395.7   
1952-02-06T15:00:00+00:00  218.0 152.0   
1952-02-06T18:00:00+00:00  0.0 0.0   
1952-02-06T21:00:00+00:00  0.0 0.0   
1952-02-07T00:00:00+00:00  0.0 0.0   
1952-02-07T03:00:00+00:00  0.0 0.0   
1952-02-07T06:00:00+00:00  0.0 0.0   
1952-02-07T09:00:00+00:00  210.8 121.6   
1952-02-07T12:00:00+00:00  600.9 378.8   
1952-02-07T15:00:00+00:00  306.9 195.0   
1952-02-07T18:00:00+00:00  0.0 0.0   
1952-02-07T21:00:00+00:00  0.0 0.0   
1952-02-08T00:00:00+00:00  0.0 0.0   
1952-02-08T03:00:00+00:00  0.0 0.0   
1952-02-08T06:00:00+00:00  0.0 0.0   
1952-02-08T09:00:00+00:00  128.4 99.9    
1952-02-08T12:00:00+00:00  217.8 162.3   
1952-02-08T15:00:00+00:00  58.2  42.6    
1952-02-08T18:00:00+00:00  0.0 0.0   
1952-02-08T21:00:00+00:00  0.0 0.0   
1952-02-09T00:00:00+00:00  0.0 0.0   
1952-02-09T03:00:00+00:00  0.0 0.0   
1952-02-09T06:00:00+00:00  0.0 0.0   
1952-02-09T09:00:00+00:00  21.3  12.7    
1952-02-09T12:00:00+00:00  208.0 151.1   
1952-02-09T15:00:00+00:00  184.2 159.1   
1952-02-09T18:00:00+00:00  0.0 0.0   
1952-02-09T21:00:00+00:00  0.0 0.0   
1952-02-10T00:00:00+00:00  0.0 0.0   
1952-02-10T03:00:00+00:00  0.0 0.0   
1952-02-10T06:00:00+00:00  0.0 0.0   
1952-02-10T09:00:00+00:00  167.3 126.3   
1952-02-10T12:00:00+00:00  440.5 333.7   
1952-02-10T15:00:00+00:00  255.3 195.0   
1952-02-10T18:00:00+00:00  0.0 0.0   
1952-02-10T21:00:00+00:00  0.0 0.0   
1952-02-11T00:00:00+00:00  0.0 0.0   
1952-02-11T03:00:00+00:00  0.0 0.0   
1952-02-11T06:00:00+00:00  0.0 0.0   
1952-02-11T09:00:00+00:00  254.2 198.6   
1952-02-11T12:00:00+00:00  611.6 479.8   
1952-02-11T15:00:00+00:00  315.8 250.1   
1952-02-11T18:00:00+00:00  0.0 0.0   
1952-02-11T21:00:00+00:00  0.0 0.0   
1952-02-12T00:00:00+00:00  0.0 0.0   
1952-02-12T03:00:00+00:00  0.0 0.0   
1952-02-12T06:00:00+00:00  0.0 0.0   
1952-02-12T09:00:00+00:00  129.2 54.9    
1952-02-12T12:00:00+00:00  535.2 352.7   
1952-02-12T15:00:00+00:00  376.5 294.8   
1952-02-12T18:00:00+00:00  0.0 0.0   
1952-02-12T21:00:00+00:00  0.0 0.0   
1952-02-13T00:00:00+00:00  0.0 0.0   
1952-02-13T03:00:00+00:00  0.0 0.0   
1952-02-13T06:00:00+00:00  0.0 0.0   
1952-02-13T09:00:00+00:00  276.2 221.4   
1952-02-13T12:00:00+00:00  651.1 517.2   
1952-02-13T15:00:00+00:00  343.5 270.0   
1952-02-13T18:00:00+00:00  0.0 0.0   
1952-02-13T21:00:00+00:00  0.0 0.0   
1952-02-14T00:00:00+00:00  0.0 0.0   
1952-02-14T03:00:00+00:00  0.0 0.0   
1952-02-14T06:00:00+00:00  0.0 0.0   
1952-02-14T09:00:00+00:00  9.9 12.9    
1952-02-14T12:00:00+00:00  108.7 150.8   
1952-02-14T15:00:00+00:00  274.5 364.7   
1952-02-14T18:00:00+00:00  0.0 0.0   
1952-02-14T21:00:00+00:00  0.0 0.0   
1952-02-15T00:00:00+00:00  0.0 0.0   
1952-02-15T03:00:00+00:00  0.0 0.0   
1952-02-15T06:00:00+00:00  0.0 0.0   
1952-02-15T09:00:00+00:00  204.6 138.1   
1952-02-15T12:00:00+00:00  598.7 480.7   
1952-02-15T15:00:00+00:00  335.6 267.9   
1952-02-15T18:00:00+00:00  0.0 0.0   
1952-02-15T21:00:00+00:00  0.0 0.0   
1952-02-16T00:00:00+00:00  0.0 0.0   
1952-02-16T03:00:00+00:00  0.0 0.0   
1952-02-16T06:00:00+00:00  0.0 0.0   
1952-02-16T09:00:00+00:00  256.1 212.6   
1952-02-16T12:00:00+00:00  578.1 472.8   
1952-02-16T15:00:00+00:00  348.7 279.3   
1952-02-16T18:00:00+00:00  0.0 0.0   
1952-02-16T21:00:00+00:00  0.0 0.0   
1952-02-17T00:00:00+00:00  0.0 0.0   
1952-02-17T03:00:00+00:00  0.0 0.0   
1952-02-17T06:00:00+00:00  0.0 0.0   
1952-02-17T09:00:00+00:00  282.6 230.9   
1952-02-17T12:00:00+00:00  645.9 522.4   
1952-02-17T15:00:00+00:00  353.5 280.9   
1952-02-17T18:00:00+00:00  0.0 0.0   
1952-02-17T21:00:00+00:00  0.0 0.0   
1952-02-18T00:00:00+00:00  0.0 0.0   
1952-02-18T03:00:00+00:00  0.0 0.0   
1952-02-18T06:00:00+00:00  0.0 0.0   
1952-02-18T09:00:00+00:00  65.1  70.8    
1952-02-18T12:00:00+00:00  389.5 439.6   
1952-02-18T15:00:00+00:00  87.5  121.4   
1952-02-18T18:00:00+00:00  0.0 0.0   
1952-02-18T21:00:00+00:00  0.0 0.0   
1952-02-19T00:00:00+00:00  0.0 0.0   
1952-02-19T03:00:00+00:00  0.0 0.0   
1952-02-19T06:00:00+00:00  0.0 0.0   
1952-02-19T09:00:00+00:00  46.1  24.3    
1952-02-19T12:00:00+00:00  63.2  32.5    
1952-02-19T15:00:00+00:00  56.3  28.2    
1952-02-19T18:00:00+00:00  0.0 0.0   
1952-02-19T21:00:00+00:00  0.0 0.0   
1952-02-20T00:00:00+00:00  0.0 0.0   
1952-02-20T03:00:00+00:00  0.0 0.0   
1952-02-20T06:00:00+00:00  0.0 0.0   
1952-02-20T09:00:00+00:00  95.3  98.1    
1952-02-20T12:00:00+00:00  344.9 318.9   
1952-02-20T15:00:00+00:00  176.2 159.7   
1952-02-20T18:00:00+00:00  0.0 0.0   
1952-02-20T21:00:00+00:00  0.0 0.0   
1952-02-21T00:00:00+00:00  0.0 0.0   
1952-02-21T03:00:00+00:00  0.0 0.0   
1952-02-21T06:00:00+00:00  0.0 0.0   
1952-02-21T09:00:00+00:00  313.1 259.5   
1952-02-21T12:00:00+00:00  666.8 546.7   
1952-02-21T15:00:00+00:00  378.0 300.9   
1952-02-21T18:00:00+00:00  0.0 0.0   
1952-02-21T21:00:00+00:00  0.0 0.0   
1952-02-22T00:00:00+00:00  0.0 0.0   
1952-02-22T03:00:00+00:00  0.0 0.0   
1952-02-22T06:00:00+00:00  0.0 0.0   
1952-02-22T09:00:00+00:00  312.2 291.5   
1952-02-22T12:00:00+00:00  450.4 273.7   
1952-02-22T15:00:00+00:00  294.0 198.5   
1952-02-22T18:00:00+00:00  0.0 0.0   
1952-02-22T21:00:00+00:00  0.0 0.0   
1952-02-23T00:00:00+00:00  0.0 0.0   
1952-02-23T03:00:00+00:00  0.0 0.0   
1952-02-23T06:00:00+00:00  0.0 0.0   
1952-02-23T09:00:00+00:00  322.6 271.0   
1952-02-23T12:00:00+00:00  674.4 561.4   
1952-02-23T15:00:00+00:00  376.3 322.1   
1952-02-23T18:00:00+00:00  0.0 0.0   
1952-02-23T21:00:00+00:00  0.0 0.0   
1952-02-24T00:00:00+00:00  0.0 0.0   
1952-02-24T03:00:00+00:00  0.0 0.0   
1952-02-24T06:00:00+00:00  0.0 0.0   
1952-02-24T09:00:00+00:00  50.2  29.3    
1952-02-24T12:00:00+00:00  157.0 102.9   
1952-02-24T15:00:00+00:00  63.2  39.0    
1952-02-24T18:00:00+00:00  0.0 0.0   
1952-02-24T21:00:00+00:00  0.0 0.0   
1952-02-25T00:00:00+00:00  0.0 0.0   
1952-02-25T03:00:00+00:00  0.0 0.0   
1952-02-25T06:00:00+00:00  0.0 0.0   
1952-02-25T09:00:00+00:00  113.7 81.6    
1952-02-25T12:00:00+00:00  379.0 435.6   
1952-02-25T15:00:00+00:00  177.6 190.8   
1952-02-25T18:00:00+00:00  0.0 0.0   
1952-02-25T21:00:00+00:00  0.0 0.0   
1952-02-26T00:00:00+00:00  0.0 0.0   
1952-02-26T03:00:00+00:00  0.0 0.0   
1952-02-26T06:00:00+00:00  0.0 0.0   
1952-02-26T09:00:00+00:00  254.9 179.5   
1952-02-26T12:00:00+00:00  440.2 442.7   
1952-02-26T15:00:00+00:00  200.2 214.6   
1952-02-26T18:00:00+00:00  0.0 0.0   
1952-02-26T21:00:00+00:00  0.0 0.0   
1952-02-27T00:00:00+00:00  0.0 0.0   
1952-02-27T03:00:00+00:00  0.0 0.0   
1952-02-27T06:00:00+00:00  0.0 0.0   
1952-02-27T09:00:00+00:00  39.5  39.9    
1952-02-27T12:00:00+00:00  499.4 440.0   
1952-02-27T15:00:00+00:00  52.3  57.4    
1952-02-27T18:00:00+00:00  0.0 0.0   
1952-02-27T21:00:00+00:00  0.0 0.0   
1952-02-28T00:00:00+00:00  0.0 0.0   
1952-02-28T03:00:00+00:00  0.0 0.0   
1952-02-28T06:00:00+00:00  0.0 0.0   
1952-02-28T09:00:00+00:00  43.0  38.9    
1952-02-28T12:00:00+00:00  141.5 122.9   
1952-02-28T15:00:00+00:00  108.4 108.9   
1952-02-28T18:00:00+00:00  0.1 0.0   
1952-02-28T21:00:00+00:00  0.0 0.0   
1952-02-29T00:00:00+00:00  0.0 0.0   
1952-02-29T03:00:00+00:00  0.0 0.0   
1952-02-29T06:00:00+00:00  0.0 0.0   
1952-02-29T09:00:00+00:00  48.9  47.2    
1952-02-29T12:00:00+00:00  151.9 171.7   
1952-02-29T15:00:00+00:00  275.3 382.7   
1952-02-29T18:00:00+00:00  0.1 0.1   
1952-02-29T21:00:00+00:00  0.0 0.0   
1952-03-01T00:00:00+00:00  0.0 0.0   
1952-03-01T03:00:00+00:00  0.0 0.0   
1952-03-01T06:00:00+00:00  0.0 0.0   
1952-03-01T09:00:00+00:00  364.1 314.2   
1952-03-01T12:00:00+00:00  686.2 587.2   
1952-03-01T15:00:00+00:00  306.4 317.2   
1952-03-01T18:00:00+00:00  0.1 0.1   
1952-03-01T21:00:00+00:00  0.0 0.0   
1952-03-02T00:00:00+00:00  0.0 0.0   
1952-03-02T03:00:00+00:00  0.0 0.0   
1952-03-02T06:00:00+00:00  0.0 0.0   
1952-03-02T09:00:00+00:00  353.1 301.8   
1952-03-02T12:00:00+00:00  698.1 593.9   
1952-03-02T15:00:00+00:00  432.1 374.3   
1952-03-02T18:00:00+00:00  0.2 0.2   
1952-03-02T21:00:00+00:00  0.0 0.0   
1952-03-03T00:00:00+00:00  0.0 0.0   
1952-03-03T03:00:00+00:00  0.0 0.0   
1952-03-03T06:00:00+00:00  0.0 0.0   
1952-03-03T09:00:00+00:00  289.7 292.0   
1952-03-03T12:00:00+00:00  398.1 381.5   
1952-03-03T15:00:00+00:00  67.6  53.1    
1952-03-03T18:00:00+00:00  0.0 0.0   
1952-03-03T21:00:00+00:00  0.0 0.0   
1952-03-04T00:00:00+00:00  0.0 0.0   
1952-03-04T03:00:00+00:00  0.0 0.0   
1952-03-04T06:00:00+00:00  0.0 0.0   
1952-03-04T09:00:00+00:00  66.5  54.8    
1952-03-04T12:00:00+00:00  361.4 325.1   
1952-03-04T15:00:00+00:00  46.8  43.4    
1952-03-04T18:00:00+00:00  0.1 0.1   
1952-03-04T21:00:00+00:00  0.0 0.0   
1952-03-05T00:00:00+00:00  0.0 0.0   
1952-03-05T03:00:00+00:00  0.0 0.0   
1952-03-05T06:00:00+00:00  0.0 0.0   
1952-03-05T09:00:00+00:00  53.1  30.2    
1952-03-05T12:00:00+00:00  175.9 82.9    
1952-03-05T15:00:00+00:00  68.5  33.1    
1952-03-05T18:00:00+00:00  0.1 0.0   
1952-03-05T21:00:00+00:00  0.0 0.0   
1952-03-06T00:00:00+00:00  0.0 0.0   
1952-03-06T03:00:00+00:00  0.0 0.0   
1952-03-06T06:00:00+00:00  0.0 0.0   
1952-03-06T09:00:00+00:00  51.0  32.9    
1952-03-06T12:00:00+00:00  59.4  42.7    
1952-03-06T15:00:00+00:00  80.0  38.4    
1952-03-06T18:00:00+00:00  0.6 0.2   
1952-03-06T21:00:00+00:00  0.0 0.0   
1952-03-07T00:00:00+00:00  0.0 0.0   
1952-03-07T03:00:00+00:00  0.0 0.0   
1952-03-07T06:00:00+00:00  0.0 0.0   
1952-03-07T09:00:00+00:00  206.9 166.1   
1952-03-07T12:00:00+00:00  270.8 240.0   
1952-03-07T15:00:00+00:00  108.4 99.7    
1952-03-07T18:00:00+00:00  0.5 0.3   
1952-03-07T21:00:00+00:00  0.0 0.0   
1952-03-08T00:00:00+00:00  0.0 0.0   
1952-03-08T03:00:00+00:00  0.0 0.0   
1952-03-08T06:00:00+00:00  0.0 0.0   
1952-03-08T09:00:00+00:00  268.5 233.8   
1952-03-08T12:00:00+00:00  581.6 482.2   
1952-03-08T15:00:00+00:00  443.9 374.3   
1952-03-08T18:00:00+00:00  0.5 0.4   
1952-03-08T21:00:00+00:00  0.0 0.0   
1952-03-09T00:00:00+00:00  0.0 0.0   
1952-03-09T03:00:00+00:00  0.0 0.0   
1952-03-09T06:00:00+00:00  0.1 0.1   
1952-03-09T09:00:00+00:00  450.4 383.0   
1952-03-09T12:00:00+00:00  801.9 674.9   
1952-03-09T15:00:00+00:00  499.4 419.4   
1952-03-09T18:00:00+00:00  0.6 0.6   
1952-03-09T21:00:00+00:00  0.0 0.0   
1952-03-10T00:00:00+00:00  0.0 0.0   
1952-03-10T03:00:00+00:00  0.0 0.0   
1952-03-10T06:00:00+00:00  0.1 0.1   
1952-03-10T09:00:00+00:00  161.8 178.3   
1952-03-10T12:00:00+00:00  418.6 465.1   
1952-03-10T15:00:00+00:00  358.8 359.2   
1952-03-10T18:00:00+00:00  0.9 0.6   
1952-03-10T21:00:00+00:00  0.0 0.0   
1952-03-11T00:00:00+00:00  0.0 0.0   
1952-03-11T03:00:00+00:00  0.0 0.0   
1952-03-11T06:00:00+00:00  0.2 0.2   
1952-03-11T09:00:00+00:00  460.2 389.1   
1952-03-11T12:00:00+00:00  760.0 633.4   
1952-03-11T15:00:00+00:00  371.8 370.4   
1952-03-11T18:00:00+00:00  0.2 0.2   
1952-03-11T21:00:00+00:00  0.0 0.0   
1952-03-12T00:00:00+00:00  0.0 0.0   
1952-03-12T03:00:00+00:00  0.0 0.0   
1952-03-12T06:00:00+00:00  0.1 0.1   
1952-03-12T09:00:00+00:00  139.6 145.9   
1952-03-12T12:00:00+00:00  476.3 466.0   
1952-03-12T15:00:00+00:00  446.7 387.3   
1952-03-12T18:00:00+00:00  0.6 0.6   
1952-03-12T21:00:00+00:00  0.0 0.0   
1952-03-13T00:00:00+00:00  0.0 0.0   
1952-03-13T03:00:00+00:00  0.0 0.0   
1952-03-13T06:00:00+00:00  0.5 0.4   
1952-03-13T09:00:00+00:00  452.8 384.6   
1952-03-13T12:00:00+00:00  661.1 537.1   
1952-03-13T15:00:00+00:00  317.3 320.7   
1952-03-13T18:00:00+00:00  0.3 0.4   
1952-03-13T21:00:00+00:00  0.0 0.0   
1952-03-14T00:00:00+00:00  0.0 0.0   
1952-03-14T03:00:00+00:00  0.0 0.0   
1952-03-14T06:00:00+00:00  0.4 0.5   
1952-03-14T09:00:00+00:00  278.1 365.2   
1952-03-14T12:00:00+00:00  292.6 301.8   
1952-03-14T15:00:00+00:00  112.7 109.2   
1952-03-14T18:00:00+00:00  0.4 0.4   
1952-03-14T21:00:00+00:00  0.0 0.0   
1952-03-15T00:00:00+00:00  0.0 0.0   
1952-03-15T03:00:00+00:00  0.0 0.0   
1952-03-15T06:00:00+00:00  0.2 0.2   
1952-03-15T09:00:00+00:00  126.1 169.4   
1952-03-15T12:00:00+00:00  242.2 264.3   
1952-03-15T15:00:00+00:00  96.0  106.1   
1952-03-15T18:00:00+00:00  0.6 0.7   
1952-03-15T21:00:00+00:00  0.0 0.0   
1952-03-16T00:00:00+00:00  0.0 0.0   
1952-03-16T03:00:00+00:00  0.0 0.0   
1952-03-16T06:00:00+00:00  0.8 0.7   
1952-03-16T09:00:00+00:00  486.6 429.5   
1952-03-16T12:00:00+00:00  823.2 722.7   
1952-03-16T15:00:00+00:00  525.6 460.9   
1952-03-16T18:00:00+00:00  1.7 1.4   
1952-03-16T21:00:00+00:00  0.0 0.0   
1952-03-17T00:00:00+00:00  0.0 0.0   
1952-03-17T03:00:00+00:00  0.0 0.0   
1952-03-17T06:00:00+00:00  0.5 0.4   
1952-03-17T09:00:00+00:00  311.6 301.3   
1952-03-17T12:00:00+00:00  799.3 695.9   
1952-03-17T15:00:00+00:00  451.6 402.9   
1952-03-17T18:00:00+00:00  0.8 0.8   
1952-03-17T21:00:00+00:00  0.0 0.0   
1952-03-18T00:00:00+00:00  0.0 0.0   
1952-03-18T03:00:00+00:00  0.0 0.0   
1952-03-18T06:00:00+00:00  1.8 1.7   
1952-03-18T09:00:00+00:00  613.6 579.3   
1952-03-18T12:00:00+00:00  286.8 288.3   
1952-03-18T15:00:00+00:00  64.6  53.1    
1952-03-18T18:00:00+00:00  2.6 2.1   
1952-03-18T21:00:00+00:00  0.0 0.0   
1952-03-19T00:00:00+00:00  0.0 0.0   
1952-03-19T03:00:00+00:00  0.0 0.0   
1952-03-19T06:00:00+00:00  0.9 0.6   
1952-03-19T09:00:00+00:00  332.8 263.7   
1952-03-19T12:00:00+00:00  673.8 570.4   
1952-03-19T15:00:00+00:00  462.9 407.3   
1952-03-19T18:00:00+00:00  2.1 1.4   
1952-03-19T21:00:00+00:00  0.0 0.0   
1952-03-20T00:00:00+00:00  0.0 0.0   
1952-03-20T03:00:00+00:00  0.0 0.0   
1952-03-20T06:00:00+00:00  1.5 1.4   
1952-03-20T09:00:00+00:00  352.7 315.6   
1952-03-20T12:00:00+00:00  676.4 583.1   
1952-03-20T15:00:00+00:00  418.5 380.5   
1952-03-20T18:00:00+00:00  1.7 1.6   
1952-03-20T21:00:00+00:00  0.0 0.0   
1952-03-21T00:00:00+00:00  0.0 0.0   
1952-03-21T03:00:00+00:00  0.0 0.0   
1952-03-21T06:00:00+00:00  2.0 1.9   
1952-03-21T09:00:00+00:00  524.4 471.2   
1952-03-21T12:00:00+00:00  834.7 753.1   
1952-03-21T15:00:00+00:00  544.1 488.6   
1952-03-21T18:00:00+00:00  4.1 3.4   
1952-03-21T21:00:00+00:00  0.0 0.0   
1952-03-22T00:00:00+00:00  0.0 0.0   
1952-03-22T03:00:00+00:00  0.0 0.0   
1952-03-22T06:00:00+00:00  2.7 2.4   
1952-03-22T09:00:00+00:00  536.4 469.9   
1952-03-22T12:00:00+00:00  857.8 757.2   
1952-03-22T15:00:00+00:00  552.0 484.1   
1952-03-22T18:00:00+00:00  3.9 3.3   
1952-03-22T21:00:00+00:00  0.0 0.0   
1952-03-23T00:00:00+00:00  0.0 0.0   
1952-03-23T03:00:00+00:00  0.0 0.0   
1952-03-23T06:00:00+00:00  2.6 2.4   
1952-03-23T09:00:00+00:00  501.1 444.4   
1952-03-23T12:00:00+00:00  831.6 745.8   
1952-03-23T15:00:00+00:00  448.8 403.0   
1952-03-23T18:00:00+00:00  2.1 1.8   
1952-03-23T21:00:00+00:00  0.0 0.0   
1952-03-24T00:00:00+00:00  0.0 0.0   
1952-03-24T03:00:00+00:00  0.0 0.0   
1952-03-24T06:00:00+00:00  3.3 3.1   
1952-03-24T09:00:00+00:00  547.0 486.3   
1952-03-24T12:00:00+00:00  856.3 766.9   
1952-03-24T15:00:00+00:00  556.9 497.9   
1952-03-24T18:00:00+00:00  6.1 5.1   
1952-03-24T21:00:00+00:00  0.0 0.0   
1952-03-25T00:00:00+00:00  0.0 0.0   
1952-03-25T03:00:00+00:00  0.0 0.0   
1952-03-25T06:00:00+00:00  3.9 3.6   
1952-03-25T09:00:00+00:00  551.9 491.2   
1952-03-25T12:00:00+00:00  855.2 768.6   
1952-03-25T15:00:00+00:00  552.9 493.8   
1952-03-25T18:00:00+00:00  5.3 4.7   
1952-03-25T21:00:00+00:00  0.0 0.0   
1952-03-26T00:00:00+00:00  0.0 0.0   
1952-03-26T03:00:00+00:00  0.0 0.0   
1952-03-26T06:00:00+00:00  2.0 2.2   
1952-03-26T09:00:00+00:00  368.0 335.6   
1952-03-26T12:00:00+00:00  860.1 729.7   
1952-03-26T15:00:00+00:00  224.5 285.4   
1952-03-26T18:00:00+00:00  0.5 0.3   
1952-03-26T21:00:00+00:00  0.0 0.0   
1952-03-27T00:00:00+00:00  0.0 0.0   
1952-03-27T03:00:00+00:00  0.0 0.0   
1952-03-27T06:00:00+00:00  0.6 0.6   
1952-03-27T09:00:00+00:00  108.4 83.6    
1952-03-27T12:00:00+00:00  512.5 434.1   
1952-03-27T15:00:00+00:00  528.5 515.9   
1952-03-27T18:00:00+00:00  13.0  12.9    
1952-03-27T21:00:00+00:00  0.0 0.0   
1952-03-28T00:00:00+00:00  0.0 0.0   
1952-03-28T03:00:00+00:00  0.0 0.0   
1952-03-28T06:00:00+00:00  6.3 5.9   
1952-03-28T09:00:00+00:00  478.3 335.0   
1952-03-28T12:00:00+00:00  765.9 659.2   
1952-03-28T15:00:00+00:00  417.4 359.4   
1952-03-28T18:00:00+00:00  4.7 3.5   
1952-03-28T21:00:00+00:00  0.0 0.0   
1952-03-29T00:00:00+00:00  0.0 0.0   
1952-03-29T03:00:00+00:00  0.0 0.0   
1952-03-29T06:00:00+00:00  4.3 4.4   
1952-03-29T09:00:00+00:00  340.2 297.7   
1952-03-29T12:00:00+00:00  484.0 462.7   
1952-03-29T15:00:00+00:00  343.3 323.5   
1952-03-29T18:00:00+00:00  8.3 11.1    
1952-03-29T21:00:00+00:00  0.0 0.0   
1952-03-30T00:00:00+00:00  0.0 0.0   
1952-03-30T03:00:00+00:00  0.0 0.0   
1952-03-30T06:00:00+00:00  5.5 4.4   
1952-03-30T09:00:00+00:00  403.1 385.2   
1952-03-30T12:00:00+00:00  768.2 755.0   
1952-03-30T15:00:00+00:00  433.5 420.4   
1952-03-30T18:00:00+00:00  1.2 0.8   
1952-03-30T21:00:00+00:00  0.0 0.0   
1952-03-31T00:00:00+00:00  0.0 0.0   
1952-03-31T03:00:00+00:00  0.0 0.0   
1952-03-31T06:00:00+00:00  8.5 8.7   
1952-03-31T09:00:00+00:00  570.8 513.9   
1952-03-31T12:00:00+00:00  836.3 765.9   
1952-03-31T15:00:00+00:00  512.3 464.5   
1952-03-31T18:00:00+00:00  5.7 4.7   
1952-03-31T21:00:00+00:00  0.0 0.0   
1952-04-01T00:00:00+00:00  0.0 0.0   
1952-04-01T03:00:00+00:00  0.0 0.0   
1952-04-01T06:00:00+00:00  9.0 8.1   
1952-04-01T09:00:00+00:00  540.4 489.3   
1952-04-01T12:00:00+00:00  807.3 733.1   
1952-04-01T15:00:00+00:00  505.2 454.9   
1952-04-01T18:00:00+00:00  13.5  11.3    
1952-04-01T21:00:00+00:00  0.0 0.0   
1952-04-02T00:00:00+00:00  0.0 0.0   
1952-04-02T03:00:00+00:00  0.0 0.0   
1952-04-02T06:00:00+00:00  6.0 7.1   
1952-04-02T09:00:00+00:00  404.2 400.9   
1952-04-02T12:00:00+00:00  655.0 613.9   
1952-04-02T15:00:00+00:00  533.7 471.5   
1952-04-02T18:00:00+00:00  18.9  15.9    
1952-04-02T21:00:00+00:00  0.0 0.0   
1952-04-03T00:00:00+00:00  0.0 0.0   
1952-04-03T03:00:00+00:00  0.0 0.0   
1952-04-03T06:00:00+00:00  12.3  12.8    
1952-04-03T09:00:00+00:00  514.6 469.6   
1952-04-03T12:00:00+00:00  884.9 796.5   
1952-04-03T15:00:00+00:00  593.8 532.8   
1952-04-03T18:00:00+00:00  19.8  17.0    
1952-04-03T21:00:00+00:00  0.0 0.0   
1952-04-04T00:00:00+00:00  0.0 0.0   
1952-04-04T03:00:00+00:00  0.0 0.0   
1952-04-04T06:00:00+00:00  16.9  16.0    
1952-04-04T09:00:00+00:00  562.8 509.9   
1952-04-04T12:00:00+00:00  859.8 784.1   
1952-04-04T15:00:00+00:00  574.4 521.4   
1952-04-04T18:00:00+00:00  20.5  17.8    
1952-04-04T21:00:00+00:00  0.0 0.0   
1952-04-05T00:00:00+00:00  0.0 0.0   
1952-04-05T03:00:00+00:00  0.0 0.0   
1952-04-05T06:00:00+00:00  20.2  19.3    
1952-04-05T09:00:00+00:00  580.8 532.0   
1952-04-05T12:00:00+00:00  862.7 789.2   
1952-04-05T15:00:00+00:00  528.4 483.0   
1952-04-05T18:00:00+00:00  14.7  12.3    
1952-04-05T21:00:00+00:00  0.0 0.0   
1952-04-06T00:00:00+00:00  0.0 0.0   
1952-04-06T03:00:00+00:00  0.0 0.0   
1952-04-06T06:00:00+00:00  21.5  22.9    
1952-04-06T09:00:00+00:00  419.1 429.8   
1952-04-06T12:00:00+00:00  401.9 412.9   
1952-04-06T15:00:00+00:00  261.8 148.9   
1952-04-06T18:00:00+00:00  24.3  22.9    
1952-04-06T21:00:00+00:00  0.0 0.0   
1952-04-07T00:00:00+00:00  0.0 0.0   
1952-04-07T03:00:00+00:00  0.0 0.0   
1952-04-07T06:00:00+00:00  16.7  21.4    
1952-04-07T09:00:00+00:00  535.2 561.8   
1952-04-07T12:00:00+00:00  896.3 820.7   
1952-04-07T15:00:00+00:00  507.8 525.3   
1952-04-07T18:00:00+00:00  30.3  26.8    
1952-04-07T21:00:00+00:00  0.0 0.0   
1952-04-08T00:00:00+00:00  0.0 0.0   
1952-04-08T03:00:00+00:00  0.0 0.0   
1952-04-08T06:00:00+00:00  31.4  29.3    
1952-04-08T09:00:00+00:00  635.8 571.2   
1952-04-08T12:00:00+00:00  930.8 834.1   
1952-04-08T15:00:00+00:00  625.3 558.9   
1952-04-08T18:00:00+00:00  32.2  27.5    
1952-04-08T21:00:00+00:00  0.0 0.0   
1952-04-09T00:00:00+00:00  0.0 0.0   
1952-04-09T03:00:00+00:00  0.0 0.0   
1952-04-09T06:00:00+00:00  17.6  22.9    
1952-04-09T09:00:00+00:00  426.6 385.2   
1952-04-09T12:00:00+00:00  928.1 858.7   
1952-04-09T15:00:00+00:00  625.3 578.7   
1952-04-09T18:00:00+00:00  32.2  28.7    
1952-04-09T21:00:00+00:00  0.0 0.0   
1952-04-10T00:00:00+00:00  0.0 0.0   
1952-04-10T03:00:00+00:00  0.0 0.0   
1952-04-10T06:00:00+00:00  13.3  17.0    
1952-04-10T09:00:00+00:00  327.2 313.6   
1952-04-10T12:00:00+00:00  524.3 529.8   
1952-04-10T15:00:00+00:00  285.9 294.8   
1952-04-10T18:00:00+00:00  3.9 5.2   
1952-04-10T21:00:00+00:00  0.0 0.0   
1952-04-11T00:00:00+00:00  0.0 0.0   
1952-04-11T03:00:00+00:00  0.0 0.0   
1952-04-11T06:00:00+00:00  37.3  36.2    
1952-04-11T09:00:00+00:00  637.4 586.9   
1952-04-11T12:00:00+00:00  914.6 850.3   
1952-04-11T15:00:00+00:00  559.2 527.3   
1952-04-11T18:00:00+00:00  3.4 2.1   
1952-04-11T21:00:00+00:00  0.0 0.0   
1952-04-12T00:00:00+00:00  0.0 0.0   
1952-04-12T03:00:00+00:00  0.0 0.0   
1952-04-12T06:00:00+00:00  44.2  41.6    
1952-04-12T09:00:00+00:00  636.6 580.8   
1952-04-12T12:00:00+00:00  888.4 815.9   
1952-04-12T15:00:00+00:00  593.7 549.6   
1952-04-12T18:00:00+00:00  29.7  26.7    
1952-04-12T21:00:00+00:00  0.0 0.0   
1952-04-13T00:00:00+00:00  0.0 0.0   
1952-04-13T03:00:00+00:00  0.0 0.0   
1952-04-13T06:00:00+00:00  47.2  45.0    
1952-04-13T09:00:00+00:00  637.7 581.3   
1952-04-13T12:00:00+00:00  903.5 833.6   
1952-04-13T15:00:00+00:00  617.8 568.2   
1952-04-13T18:00:00+00:00  42.3  37.8    
1952-04-13T21:00:00+00:00  0.0 0.0   
1952-04-14T00:00:00+00:00  0.0 0.0   
1952-04-14T03:00:00+00:00  0.0 0.0   
1952-04-14T06:00:00+00:00  51.8  48.1    
1952-04-14T09:00:00+00:00  647.0 583.7   
1952-04-14T12:00:00+00:00  915.8 836.5   
1952-04-14T15:00:00+00:00  622.8 566.6   
1952-04-14T18:00:00+00:00  44.4  39.2    
1952-04-14T21:00:00+00:00  0.0 0.0   
1952-04-15T00:00:00+00:00  0.0 0.0   
1952-04-15T03:00:00+00:00  0.0 0.0   
1952-04-15T06:00:00+00:00  55.1  51.1    
1952-04-15T09:00:00+00:00  634.9 579.5   
1952-04-15T12:00:00+00:00  907.2 828.0   
1952-04-15T15:00:00+00:00  613.1 557.3   
1952-04-15T18:00:00+00:00  42.3  37.2    
1952-04-15T21:00:00+00:00  0.0 0.0   
1952-04-16T00:00:00+00:00  0.0 0.0   
1952-04-16T03:00:00+00:00  0.0 0.0   
1952-04-16T06:00:00+00:00  34.4  25.0    
1952-04-16T09:00:00+00:00  412.0 363.7   
1952-04-16T12:00:00+00:00  790.0 767.4   
1952-04-16T15:00:00+00:00  581.0 566.4   
1952-04-16T18:00:00+00:00  22.1  19.2    
1952-04-16T21:00:00+00:00  0.0 0.0   
1952-04-17T00:00:00+00:00  0.0 0.0   
1952-04-17T03:00:00+00:00  0.0 0.0   
1952-04-17T06:00:00+00:00  17.8  22.3    
1952-04-17T09:00:00+00:00  312.8 338.4   
1952-04-17T12:00:00+00:00  561.2 564.4   
1952-04-17T15:00:00+00:00  559.6 605.6   
1952-04-17T18:00:00+00:00  42.9  40.8    
1952-04-17T21:00:00+00:00  0.0 0.0   
1952-04-18T00:00:00+00:00  0.0 0.0   
1952-04-18T03:00:00+00:00  0.0 0.0   
1952-04-18T06:00:00+00:00  11.4  13.7    
1952-04-18T09:00:00+00:00  236.4 156.4   
1952-04-18T12:00:00+00:00  228.9 159.0   
1952-04-18T15:00:00+00:00  190.5 116.4   
1952-04-18T18:00:00+00:00  3.6 2.3   
1952-04-18T21:00:00+00:00  0.0 0.0   
1952-04-19T00:00:00+00:00  0.0 0.0   
1952-04-19T03:00:00+00:00  0.0 0.0   
1952-04-19T06:00:00+00:00  36.5  43.2    
1952-04-19T09:00:00+00:00  538.1 538.2   
1952-04-19T12:00:00+00:00  834.8 803.2   
1952-04-19T15:00:00+00:00  560.9 561.2   
1952-04-19T18:00:00+00:00  50.9  47.9    
1952-04-19T21:00:00+00:00  0.0 0.0   
1952-04-20T00:00:00+00:00  0.0 0.0   
1952-04-20T03:00:00+00:00  0.0 0.0   
1952-04-20T06:00:00+00:00  50.9  57.7    
1952-04-20T09:00:00+00:00  659.3 627.2   
1952-04-20T12:00:00+00:00  921.0 876.8   
1952-04-20T15:00:00+00:00  637.1 601.9   
1952-04-20T18:00:00+00:00  60.0  54.9    
1952-04-20T21:00:00+00:00  0.0 0.0   
1952-04-21T00:00:00+00:00  0.0 0.0   
1952-04-21T03:00:00+00:00  0.0 0.0   
1952-04-21T06:00:00+00:00  66.8  61.6    
1952-04-21T09:00:00+00:00  660.1 612.4   
1952-04-21T12:00:00+00:00  865.8 799.8   
1952-04-21T15:00:00+00:00  487.9 455.1   
1952-04-21T18:00:00+00:00  54.1  51.3    
1952-04-21T21:00:00+00:00  0.0 0.0   
1952-04-22T00:00:00+00:00  0.0 0.0   
1952-04-22T03:00:00+00:00  0.0 0.0   
1952-04-22T06:00:00+00:00  73.5  70.4    
1952-04-22T09:00:00+00:00  660.2 631.6   
1952-04-22T12:00:00+00:00  920.9 882.1   
1952-04-22T15:00:00+00:00  630.9 604.6   
1952-04-22T18:00:00+00:00  64.7  60.0    
1952-04-22T21:00:00+00:00  0.0 0.0   
1952-04-23T00:00:00+00:00  0.0 0.0   
1952-04-23T03:00:00+00:00  0.0 0.0   
1952-04-23T06:00:00+00:00  85.5  82.0    
1952-04-23T09:00:00+00:00  668.5 635.4   
1952-04-23T12:00:00+00:00  933.4 888.4   
1952-04-23T15:00:00+00:00  627.6 594.6   
1952-04-23T18:00:00+00:00  35.7  38.3    
1952-04-23T21:00:00+00:00  0.0 0.0   
1952-04-24T00:00:00+00:00  0.0 0.0   
1952-04-24T03:00:00+00:00  0.0 0.0   
1952-04-24T06:00:00+00:00  9.3 11.0    
1952-04-24T09:00:00+00:00  131.6 78.1    
1952-04-24T12:00:00+00:00  102.6 44.8    
1952-04-24T15:00:00+00:00  84.7  44.0    
1952-04-24T18:00:00+00:00  10.3  5.2   
1952-04-24T21:00:00+00:00  0.0 0.0   
1952-04-25T00:00:00+00:00  0.0 0.0   
1952-04-25T03:00:00+00:00  0.0 0.0   
1952-04-25T06:00:00+00:00  1.6 1.3   
1952-04-25T09:00:00+00:00  12.1  7.8   
1952-04-25T12:00:00+00:00  131.0 78.1    
1952-04-25T15:00:00+00:00  389.3 352.7   
1952-04-25T18:00:00+00:00  47.4  41.7    
1952-04-25T21:00:00+00:00  0.0 0.0   
1952-04-26T00:00:00+00:00  0.0 0.0   
1952-04-26T03:00:00+00:00  0.0 0.0   
1952-04-26T06:00:00+00:00  7.1 6.9   
1952-04-26T09:00:00+00:00  131.5 92.2    
1952-04-26T12:00:00+00:00  347.0 279.4   
1952-04-26T15:00:00+00:00  312.9 384.1   
1952-04-26T18:00:00+00:00  49.7  59.5    
1952-04-26T21:00:00+00:00  0.0 0.0   
1952-04-27T00:00:00+00:00  0.0 0.0   
1952-04-27T03:00:00+00:00  0.0 0.0   
1952-04-27T06:00:00+00:00  43.1  47.8    
1952-04-27T09:00:00+00:00  418.3 448.4   
1952-04-27T12:00:00+00:00  701.0 862.6   
1952-04-27T15:00:00+00:00  436.7 537.1   
1952-04-27T18:00:00+00:00  4.6 5.4   
1952-04-27T21:00:00+00:00  0.0 0.0   
1952-04-28T00:00:00+00:00  0.0 0.0   
1952-04-28T03:00:00+00:00  0.0 0.0   
1952-04-28T06:00:00+00:00  98.7  101.8   
1952-04-28T09:00:00+00:00  531.3 575.2   
1952-04-28T12:00:00+00:00  478.9 496.3   
1952-04-28T15:00:00+00:00  640.0 651.4   
1952-04-28T18:00:00+00:00  76.4  76.4    
1952-04-28T21:00:00+00:00  0.0 0.0   
1952-04-29T00:00:00+00:00  0.0 0.0   
1952-04-29T03:00:00+00:00  0.0 0.0   
1952-04-29T06:00:00+00:00  93.0  112.6   
1952-04-29T09:00:00+00:00  531.4 639.2   
1952-04-29T12:00:00+00:00  358.0 541.2   
1952-04-29T15:00:00+00:00  49.4  49.5    
1952-04-29T18:00:00+00:00  41.3  55.3    
1952-04-29T21:00:00+00:00  0.0 0.0   
1952-04-30T00:00:00+00:00  0.0 0.0   
1952-04-30T03:00:00+00:00  0.0 0.0   
1952-04-30T06:00:00+00:00  4.1 3.4   
1952-04-30T09:00:00+00:00  90.9  58.7    
1952-04-30T12:00:00+00:00  534.1 847.6   
1952-04-30T15:00:00+00:00  575.0 714.1   
1952-04-30T18:00:00+00:00  76.0  93.3    
1952-04-30T21:00:00+00:00  0.0 0.0   
1952-05-01T00:00:00+00:00  0.0 0.0   
1952-05-01T03:00:00+00:00  0.0 0.0   
1952-05-01T06:00:00+00:00  107.4 113.5   
1952-05-01T09:00:00+00:00  382.3 339.1   
1952-05-01T12:00:00+00:00  160.7 255.3   
1952-05-01T15:00:00+00:00  33.6  51.7    
1952-05-01T18:00:00+00:00  26.2  19.4    
1952-05-01T21:00:00+00:00  0.0 0.0   
1952-05-02T00:00:00+00:00  0.0 0.0   
1952-05-02T03:00:00+00:00  0.0 0.0   
1952-05-02T06:00:00+00:00  111.4 126.0   
1952-05-02T09:00:00+00:00  640.3 725.8   
1952-05-02T12:00:00+00:00  792.2 874.5   
1952-05-02T15:00:00+00:00  195.1 228.2   
1952-05-02T18:00:00+00:00  3.9 4.4   
1952-05-02T21:00:00+00:00  0.0 0.0   
1952-05-03T00:00:00+00:00  0.0 0.0   
1952-05-03T03:00:00+00:00  0.0 0.0   
1952-05-03T06:00:00+00:00  35.1  19.4    
1952-05-03T09:00:00+00:00  204.9 114.1   
1952-05-03T12:00:00+00:00  25.7  17.7    
1952-05-03T15:00:00+00:00  38.5  18.6    
1952-05-03T18:00:00+00:00  2.0 1.3   
1952-05-03T21:00:00+00:00  0.0 0.0   
1952-05-04T00:00:00+00:00  0.0 0.0   
1952-05-04T03:00:00+00:00  0.0 0.0   
1952-05-04T06:00:00+00:00  74.0  45.9    
1952-05-04T09:00:00+00:00  545.8 412.8   
1952-05-04T12:00:00+00:00  912.5 888.8   
1952-05-04T15:00:00+00:00  657.6 638.4   
1952-05-04T18:00:00+00:00  99.1  95.1    
1952-05-04T21:00:00+00:00  0.0 0.0   
1952-05-05T00:00:00+00:00  0.0 0.0   
1952-05-05T03:00:00+00:00  0.0 0.0   
1952-05-05T06:00:00+00:00  135.1 127.3   
1952-05-05T09:00:00+00:00  729.8 682.7   
1952-05-05T12:00:00+00:00  880.4 803.6   
1952-05-05T15:00:00+00:00  684.4 638.9   
1952-05-05T18:00:00+00:00  91.8  78.2    
1952-05-05T21:00:00+00:00  0.0 0.0   
1952-05-06T00:00:00+00:00  0.0 0.0   
1952-05-06T03:00:00+00:00  0.0 0.0   
1952-05-06T06:00:00+00:00  96.8  92.8    
1952-05-06T09:00:00+00:00  437.5 397.4   
1952-05-06T12:00:00+00:00  739.7 754.8   
1952-05-06T15:00:00+00:00  588.2 633.5   
1952-05-06T18:00:00+00:00  94.1  94.6    
1952-05-06T21:00:00+00:00  0.0 0.0   
1952-05-07T00:00:00+00:00  0.0 0.0   
1952-05-07T03:00:00+00:00  0.0 0.0   
1952-05-07T06:00:00+00:00  74.8  98.8    
1952-05-07T09:00:00+00:00  514.7 597.7   
1952-05-07T12:00:00+00:00  595.3 700.9   
1952-05-07T15:00:00+00:00  189.4 270.7   
1952-05-07T18:00:00+00:00  75.3  85.2    
1952-05-07T21:00:00+00:00  0.0 0.0   
1952-05-08T00:00:00+00:00  0.0 0.0   
1952-05-08T03:00:00+00:00  0.0 0.0   
1952-05-08T06:00:00+00:00  108.1 117.9   
1952-05-08T09:00:00+00:00  580.3 637.2   
1952-05-08T12:00:00+00:00  771.9 846.1   
1952-05-08T15:00:00+00:00  345.2 375.9   
1952-05-08T18:00:00+00:00  2.2 2.9   
1952-05-08T21:00:00+00:00  0.0 0.0   
1952-05-09T00:00:00+00:00  0.0 0.0   
1952-05-09T03:00:00+00:00  0.0 0.0   
1952-05-09T06:00:00+00:00  3.9 2.8   
1952-05-09T09:00:00+00:00  69.5  52.5    
1952-05-09T12:00:00+00:00  312.6 220.5   
1952-05-09T15:00:00+00:00  208.7 151.4   
1952-05-09T18:00:00+00:00  38.5  34.7    
1952-05-09T21:00:00+00:00  0.0 0.0   
1952-05-10T00:00:00+00:00  0.0 0.0   
1952-05-10T03:00:00+00:00  0.0 0.0   
1952-05-10T06:00:00+00:00  30.8  33.4    
1952-05-10T09:00:00+00:00  352.3 374.5   
1952-05-10T12:00:00+00:00  829.0 889.5   
1952-05-10T15:00:00+00:00  599.4 641.1   
1952-05-10T18:00:00+00:00  100.0 105.3   
1952-05-10T21:00:00+00:00  0.0 0.0   
1952-05-11T00:00:00+00:00  0.0 0.0   
1952-05-11T03:00:00+00:00  0.0 0.0   
1952-05-11T06:00:00+00:00  55.4  63.4    
1952-05-11T09:00:00+00:00  513.1 515.0   
1952-05-11T12:00:00+00:00  727.8 801.0   
1952-05-11T15:00:00+00:00  460.4 581.7   
1952-05-11T18:00:00+00:00  49.7  62.7    
1952-05-11T21:00:00+00:00  0.0 0.0   
1952-05-12T00:00:00+00:00  0.0 0.0   
1952-05-12T03:00:00+00:00  0.0 0.0   
1952-05-12T06:00:00+00:00  155.6 156.8   
1952-05-12T09:00:00+00:00  717.0 724.1   
1952-05-12T12:00:00+00:00  978.1 957.7   
1952-05-12T15:00:00+00:00  696.2 675.3   
1952-05-12T18:00:00+00:00  117.5 112.6   
1952-05-12T21:00:00+00:00  0.0 0.0   
1952-05-13T00:00:00+00:00  0.0 0.0   
1952-05-13T03:00:00+00:00  0.0 0.0   
1952-05-13T06:00:00+00:00  47.1  67.6    
1952-05-13T09:00:00+00:00  493.9 609.2   
1952-05-13T12:00:00+00:00  663.2 744.8   
1952-05-13T15:00:00+00:00  492.7 551.2   
1952-05-13T18:00:00+00:00  27.3  10.6    
1952-05-13T21:00:00+00:00  0.0 0.0   
1952-05-14T00:00:00+00:00  0.0 0.0   
1952-05-14T03:00:00+00:00  0.0 0.0   
1952-05-14T06:00:00+00:00  71.8  114.9   
1952-05-14T09:00:00+00:00  379.6 544.3   
1952-05-14T12:00:00+00:00  264.4 438.5   
1952-05-14T15:00:00+00:00  112.2 163.5   
1952-05-14T18:00:00+00:00  83.8  108.1   
1952-05-14T21:00:00+00:00  0.0 0.0   
1952-05-15T00:00:00+00:00  0.0 0.0   
1952-05-15T03:00:00+00:00  0.0 0.0   
1952-05-15T06:00:00+00:00  126.1 154.6   
1952-05-15T09:00:00+00:00  509.9 619.7   
1952-05-15T12:00:00+00:00  93.2  120.1   
1952-05-15T15:00:00+00:00  32.7  40.8    
1952-05-15T18:00:00+00:00  2.9 3.4   
1952-05-15T21:00:00+00:00  0.0 0.0   
1952-05-16T00:00:00+00:00  0.0 0.0   
1952-05-16T03:00:00+00:00  0.0 0.0   
1952-05-16T06:00:00+00:00  0.3 2.8   
1952-05-16T09:00:00+00:00  1.0 10.2    
1952-05-16T12:00:00+00:00  2.3 20.4    
1952-05-16T15:00:00+00:00  1.1 11.2    
1952-05-16T18:00:00+00:00  0.2 2.1   
1952-05-16T21:00:00+00:00  0.0 0.0   
1952-05-17T00:00:00+00:00  0.0 0.0   
1952-05-17T03:00:00+00:00  0.0 0.0   
1952-05-17T06:00:00+00:00  11.0  11.9    
1952-05-17T09:00:00+00:00  147.7 143.5   
1952-05-17T12:00:00+00:00  192.9 192.4   
1952-05-17T15:00:00+00:00  216.9 214.4   
1952-05-17T18:00:00+00:00  83.2  78.6    
1952-05-17T21:00:00+00:00  0.0 0.0   
1952-05-18T00:00:00+00:00  0.0 0.0   
1952-05-18T03:00:00+00:00  0.0 0.0   
1952-05-18T06:00:00+00:00  27.6  26.9    
1952-05-18T09:00:00+00:00  70.3  78.4    
1952-05-18T12:00:00+00:00  64.9  85.3    
1952-05-18T15:00:00+00:00  570.9 752.5   
1952-05-18T18:00:00+00:00  101.1 131.7   
1952-05-18T21:00:00+00:00  0.0 0.0   
1952-05-19T00:00:00+00:00  0.0 0.0   
1952-05-19T03:00:00+00:00  0.0 0.0   
1952-05-19T06:00:00+00:00  171.6 171.4   
1952-05-19T09:00:00+00:00  755.7 736.9   
1952-05-19T12:00:00+00:00  1003.3  978.5   
1952-05-19T15:00:00+00:00  722.6 698.7   
1952-05-19T18:00:00+00:00  125.4 122.3   
1952-05-19T21:00:00+00:00  0.0 0.0   
1952-05-20T00:00:00+00:00  0.0 0.0   
1952-05-20T03:00:00+00:00  0.0 0.0   
1952-05-20T06:00:00+00:00  156.2 161.5   
1952-05-20T09:00:00+00:00  676.2 716.7   
1952-05-20T12:00:00+00:00  663.5 829.8   
1952-05-20T15:00:00+00:00  418.7 421.3   
1952-05-20T18:00:00+00:00  92.1  110.6   
1952-05-20T21:00:00+00:00  0.0 0.0   
1952-05-21T00:00:00+00:00  0.0 0.0   
1952-05-21T03:00:00+00:00  0.0 0.0   
1952-05-21T06:00:00+00:00  151.2 170.5   
1952-05-21T09:00:00+00:00  743.2 721.0   
1952-05-21T12:00:00+00:00  982.6 951.6   
1952-05-21T15:00:00+00:00  684.5 652.8   
1952-05-21T18:00:00+00:00  137.9 132.9   
1952-05-21T21:00:00+00:00  0.0 0.0   
1952-05-22T00:00:00+00:00  0.0 0.0   
1952-05-22T03:00:00+00:00  0.0 0.0   
1952-05-22T06:00:00+00:00  160.0 149.8   
1952-05-22T09:00:00+00:00  663.4 704.1   
1952-05-22T12:00:00+00:00  870.3 935.0   
1952-05-22T15:00:00+00:00  444.4 603.1   
1952-05-22T18:00:00+00:00  94.6  97.6    
1952-05-22T21:00:00+00:00  0.0 0.0   
1952-05-23T00:00:00+00:00  0.0 0.0   
1952-05-23T03:00:00+00:00  0.0 0.0   
1952-05-23T06:00:00+00:00  168.5 170.6   
1952-05-23T09:00:00+00:00  733.5 721.7   
1952-05-23T12:00:00+00:00  972.8 957.1   
1952-05-23T15:00:00+00:00  603.9 673.0   
1952-05-23T18:00:00+00:00  141.8 137.2   
1952-05-23T21:00:00+00:00  0.0 0.0   
1952-05-24T00:00:00+00:00  0.0 0.0   
1952-05-24T03:00:00+00:00  0.0 0.0   
1952-05-24T06:00:00+00:00  3.2 4.7   
1952-05-24T09:00:00+00:00  41.5  51.3    
1952-05-24T12:00:00+00:00  56.4  49.2    
1952-05-24T15:00:00+00:00  40.9  43.0    
1952-05-24T18:00:00+00:00  2.8 3.6   
1952-05-24T21:00:00+00:00  0.0 0.0   
1952-05-25T00:00:00+00:00  0.0 0.0   
1952-05-25T03:00:00+00:00  0.0 0.0   
1952-05-25T06:00:00+00:00  2.6 3.3   
1952-05-25T09:00:00+00:00  26.3  41.8    
1952-05-25T12:00:00+00:00  330.4 536.1   
1952-05-25T15:00:00+00:00  298.8 415.3   
1952-05-25T18:00:00+00:00  11.4  15.1    
1952-05-25T21:00:00+00:00  0.0 0.0   
1952-05-26T00:00:00+00:00  0.0 0.0   
1952-05-26T03:00:00+00:00  0.0 0.0   
1952-05-26T06:00:00+00:00  103.4 152.9   
1952-05-26T09:00:00+00:00  414.7 611.5   
1952-05-26T12:00:00+00:00  329.4 524.4   
1952-05-26T15:00:00+00:00  177.3 293.4   
1952-05-26T18:00:00+00:00  6.6 16.1    
1952-05-26T21:00:00+00:00  0.0 0.0   
1952-05-27T00:00:00+00:00  0.0 0.0   
1952-05-27T03:00:00+00:00  0.0 0.0   
1952-05-27T06:00:00+00:00  89.0  88.8    
1952-05-27T09:00:00+00:00  740.4 725.6   
1952-05-27T12:00:00+00:00  979.0 959.1   
1952-05-27T15:00:00+00:00  675.2 683.3   
1952-05-27T18:00:00+00:00  94.9  117.9   
1952-05-27T21:00:00+00:00  0.0 0.0   
1952-05-28T00:00:00+00:00  0.0 0.0   
1952-05-28T03:00:00+00:00  0.0 0.0   
1952-05-28T06:00:00+00:00  17.1  18.6    
1952-05-28T09:00:00+00:00  37.9  79.0    
1952-05-28T12:00:00+00:00  59.8  87.4    
1952-05-28T15:00:00+00:00  21.4  42.5    
1952-05-28T18:00:00+00:00  2.6 4.6   
1952-05-28T21:00:00+00:00  0.0 0.0   
1952-05-29T00:00:00+00:00  0.0 0.0   
1952-05-29T03:00:00+00:00  0.0 0.0   
1952-05-29T06:00:00+00:00  7.3 9.4   
1952-05-29T09:00:00+00:00  97.7  122.7   
1952-05-29T12:00:00+00:00  123.2 150.4   
1952-05-29T15:00:00+00:00  31.8  36.2    
1952-05-29T18:00:00+00:00  2.8 3.2   
1952-05-29T21:00:00+00:00  0.0 0.0   
1952-05-30T00:00:00+00:00  0.0 0.0   
1952-05-30T03:00:00+00:00  0.0 0.0   
1952-05-30T06:00:00+00:00  69.5  57.0    
1952-05-30T09:00:00+00:00  523.4 618.8   
1952-05-30T12:00:00+00:00  785.3 907.8   
1952-05-30T15:00:00+00:00  482.1 513.8   
1952-05-30T18:00:00+00:00  123.8 141.1   
1952-05-30T21:00:00+00:00  0.0 0.0   
1952-05-31T00:00:00+00:00  0.0 0.0   
1952-05-31T03:00:00+00:00  0.0 0.0   
1952-05-31T06:00:00+00:00  123.0 168.6   
1952-05-31T09:00:00+00:00  280.9 315.0   
1952-05-31T12:00:00+00:00  259.0 416.8   
1952-05-31T15:00:00+00:00  174.1 193.0   
1952-05-31T18:00:00+00:00  47.5  57.0    
1952-05-31T21:00:00+00:00  0.0 0.0   
1952-06-01T00:00:00+00:00  0.0 0.0   
1952-06-01T03:00:00+00:00  0.0 0.0   
1952-06-01T06:00:00+00:00  48.3  109.8   
1952-06-01T09:00:00+00:00  253.6 502.7   
1952-06-01T12:00:00+00:00  321.4 612.2   
1952-06-01T15:00:00+00:00  263.1 442.6   
1952-06-01T18:00:00+00:00  19.3  35.2    
1952-06-01T21:00:00+00:00  0.0 0.0   
1952-06-02T00:00:00+00:00  0.0 0.0   
1952-06-02T03:00:00+00:00  0.0 0.0   
1952-06-02T06:00:00+00:00  80.9  98.6    
1952-06-02T09:00:00+00:00  329.8 431.9   
1952-06-02T12:00:00+00:00  232.5 468.0   
1952-06-02T15:00:00+00:00  50.7  92.6    
1952-06-02T18:00:00+00:00  9.8 16.7    
1952-06-02T21:00:00+00:00  0.0 0.0   
1952-06-03T00:00:00+00:00  0.0 0.0   
1952-06-03T03:00:00+00:00  0.0 0.0   
1952-06-03T06:00:00+00:00  13.8  25.8    
1952-06-03T09:00:00+00:00  17.7  37.5    
1952-06-03T12:00:00+00:00  38.1  64.9    
1952-06-03T15:00:00+00:00  46.9  81.6    
1952-06-03T18:00:00+00:00  9.7 16.9    
1952-06-03T21:00:00+00:00  0.0 0.0   
1952-06-04T00:00:00+00:00  0.0 0.0   
1952-06-04T03:00:00+00:00  0.0 0.0   
1952-06-04T06:00:00+00:00  191.1 190.6   
1952-06-04T09:00:00+00:00  741.5 744.5   
1952-06-04T12:00:00+00:00  938.6 941.0   
1952-06-04T15:00:00+00:00  617.8 587.4   
1952-06-04T18:00:00+00:00  156.7 155.0   
1952-06-04T21:00:00+00:00  0.0 0.0   
1952-06-05T00:00:00+00:00  0.0 0.0   
1952-06-05T03:00:00+00:00  0.0 0.0   
1952-06-05T06:00:00+00:00  200.9 205.2   
1952-06-05T09:00:00+00:00  754.6 781.7   
1952-06-05T12:00:00+00:00  951.1 1004.6    
1952-06-05T15:00:00+00:00  690.4 735.4   
1952-06-05T18:00:00+00:00  168.7 173.1   
1952-06-05T21:00:00+00:00  0.0 0.0   
1952-06-06T00:00:00+00:00  0.0 0.0   
1952-06-06T03:00:00+00:00  0.0 0.0   
1952-06-06T06:00:00+00:00  192.6 196.9   
1952-06-06T09:00:00+00:00  738.9 752.6   
1952-06-06T12:00:00+00:00  963.0 978.3   
1952-06-06T15:00:00+00:00  688.0 703.0   
1952-06-06T18:00:00+00:00  145.1 168.3   
1952-06-06T21:00:00+00:00  0.0 0.0   
1952-06-07T00:00:00+00:00  0.0 0.0   
1952-06-07T03:00:00+00:00  0.0 0.0   
1952-06-07T06:00:00+00:00  86.2  134.9   
1952-06-07T09:00:00+00:00  281.0 437.7   
1952-06-07T12:00:00+00:00  211.1 192.6   
1952-06-07T15:00:00+00:00  100.6 136.6   
1952-06-07T18:00:00+00:00  126.1 196.8   
1952-06-07T21:00:00+00:00  0.0 0.0   
1952-06-08T00:00:00+00:00  0.0 0.0   
1952-06-08T03:00:00+00:00  0.0 0.0   
1952-06-08T06:00:00+00:00  118.2 147.6   
1952-06-08T09:00:00+00:00  525.2 651.1   
1952-06-08T12:00:00+00:00  471.7 644.0   
1952-06-08T15:00:00+00:00  190.1 321.0   
1952-06-08T18:00:00+00:00  21.7  28.7    
1952-06-08T21:00:00+00:00  0.0 0.0   
1952-06-09T00:00:00+00:00  0.0 0.0   
1952-06-09T03:00:00+00:00  0.0 0.0   
1952-06-09T06:00:00+00:00  69.3  102.9   
1952-06-09T09:00:00+00:00  260.3 396.5   
1952-06-09T12:00:00+00:00  208.8 388.2   
1952-06-09T15:00:00+00:00  36.0  60.6    
1952-06-09T18:00:00+00:00  102.0 190.2   
1952-06-09T21:00:00+00:00  0.0 0.0   
1952-06-10T00:00:00+00:00  0.0 0.0   
1952-06-10T03:00:00+00:00  0.0 0.0   
1952-06-10T06:00:00+00:00  146.2 204.3   
1952-06-10T09:00:00+00:00  449.5 646.5   
1952-06-10T12:00:00+00:00  435.1 680.9   
1952-06-10T15:00:00+00:00  383.6 617.5   
1952-06-10T18:00:00+00:00  134.5 183.9   
1952-06-10T21:00:00+00:00  0.0 0.0   
1952-06-11T00:00:00+00:00  0.0 0.0   
1952-06-11T03:00:00+00:00  0.0 0.0   
1952-06-11T06:00:00+00:00  71.5  67.0    
1952-06-11T09:00:00+00:00  653.5 686.1   
1952-06-11T12:00:00+00:00  884.3 927.8   
1952-06-11T15:00:00+00:00  652.8 668.0   
1952-06-11T18:00:00+00:00  140.6 150.7   
1952-06-11T21:00:00+00:00  0.0 0.0   
1952-06-12T00:00:00+00:00  0.0 0.0   
1952-06-12T03:00:00+00:00  0.0 0.0   
1952-06-12T06:00:00+00:00  185.5 190.2   
1952-06-12T09:00:00+00:00  715.7 730.1   
1952-06-12T12:00:00+00:00  939.3 956.3   
1952-06-12T15:00:00+00:00  693.4 695.1   
1952-06-12T18:00:00+00:00  154.2 168.2   
1952-06-12T21:00:00+00:00  0.0 0.0   
1952-06-13T00:00:00+00:00  0.0 0.0   
1952-06-13T03:00:00+00:00  0.0 0.0   
1952-06-13T06:00:00+00:00  141.9 208.8   
1952-06-13T09:00:00+00:00  547.6 802.6   
1952-06-13T12:00:00+00:00  297.1 638.9   
1952-06-13T15:00:00+00:00  76.5  187.2   
1952-06-13T18:00:00+00:00  103.3 145.8   
1952-06-13T21:00:00+00:00  0.0 0.0   
1952-06-14T00:00:00+00:00  0.0 0.0   
1952-06-14T03:00:00+00:00  0.0 0.0   
1952-06-14T06:00:00+00:00  84.9  162.9   
1952-06-14T09:00:00+00:00  340.9 623.2   
1952-06-14T12:00:00+00:00  410.0 811.5   
1952-06-14T15:00:00+00:00  18.4  42.1    
1952-06-14T18:00:00+00:00  18.0  30.2    
1952-06-14T21:00:00+00:00  0.0 0.0   
1952-06-15T00:00:00+00:00  0.0 0.0   
1952-06-15T03:00:00+00:00  0.0 0.0   
1952-06-15T06:00:00+00:00  174.0 149.7   
1952-06-15T09:00:00+00:00  669.5 644.5   
1952-06-15T12:00:00+00:00  833.0 893.2   
1952-06-15T15:00:00+00:00  657.4 713.9   
1952-06-15T18:00:00+00:00  68.0  77.9    
1952-06-15T21:00:00+00:00  0.0 0.0   
1952-06-16T00:00:00+00:00  0.0 0.0   
1952-06-16T03:00:00+00:00  0.0 0.0   
1952-06-16T06:00:00+00:00  1.4 23.5    
1952-06-16T09:00:00+00:00  7.4 151.7   
1952-06-16T12:00:00+00:00  7.3 131.6   
1952-06-16T15:00:00+00:00  1.8 26.5    
1952-06-16T18:00:00+00:00  0.3 4.2   
1952-06-16T21:00:00+00:00  0.0 0.0   
1952-06-17T00:00:00+00:00  0.0 0.0   
1952-06-17T03:00:00+00:00  0.0 0.0   
1952-06-17T06:00:00+00:00  5.5 7.9   
1952-06-17T09:00:00+00:00  39.6  54.6    
1952-06-17T12:00:00+00:00  117.1 162.3   
1952-06-17T15:00:00+00:00  81.9  95.1    
1952-06-17T18:00:00+00:00  15.0  17.7    
1952-06-17T21:00:00+00:00  0.0 0.0   
1952-06-18T00:00:00+00:00  0.0 0.0   
1952-06-18T03:00:00+00:00  0.0 0.0   
1952-06-18T06:00:00+00:00  183.3 192.3   
1952-06-18T09:00:00+00:00  704.7 736.7   
1952-06-18T12:00:00+00:00  915.1 971.2   
1952-06-18T15:00:00+00:00  673.7 708.6   
1952-06-18T18:00:00+00:00  84.3  61.8    
1952-06-18T21:00:00+00:00  0.0 0.0   
1952-06-19T00:00:00+00:00  0.0 0.0   
1952-06-19T03:00:00+00:00  0.0 0.0   
1952-06-19T06:00:00+00:00  98.1  152.3   
1952-06-19T09:00:00+00:00  442.5 631.1   
1952-06-19T12:00:00+00:00  669.9 900.8   
1952-06-19T15:00:00+00:00  557.5 679.6   
1952-06-19T18:00:00+00:00  122.1 158.1   
1952-06-19T21:00:00+00:00  0.0 0.0   
1952-06-20T00:00:00+00:00  0.0 0.0   
1952-06-20T03:00:00+00:00  0.0 0.0   
1952-06-20T06:00:00+00:00  195.6 203.6   
1952-06-20T09:00:00+00:00  741.9 770.4   
1952-06-20T12:00:00+00:00  980.5 1019.0    
1952-06-20T15:00:00+00:00  734.3 761.3   
1952-06-20T18:00:00+00:00  181.6 190.6   
1952-06-20T21:00:00+00:00  0.0 0.0   
1952-06-21T00:00:00+00:00  0.0 0.0   
1952-06-21T03:00:00+00:00  0.0 0.0   
1952-06-21T06:00:00+00:00  95.6  135.1   
1952-06-21T09:00:00+00:00  460.3 720.6   
1952-06-21T12:00:00+00:00  179.6 142.9   
1952-06-21T15:00:00+00:00  381.2 525.8   
1952-06-21T18:00:00+00:00  19.4  14.0    
1952-06-21T21:00:00+00:00  0.0 0.0   
1952-06-22T00:00:00+00:00  0.0 0.0   
1952-06-22T03:00:00+00:00  0.0 0.0   
1952-06-22T06:00:00+00:00  182.2 190.5   
1952-06-22T09:00:00+00:00  708.5 737.1   
1952-06-22T12:00:00+00:00  937.2 988.8   
1952-06-22T15:00:00+00:00  704.4 736.9   
1952-06-22T18:00:00+00:00  177.4 185.9   
1952-06-22T21:00:00+00:00  0.0 0.0   
1952-06-23T00:00:00+00:00  0.0 0.0   
1952-06-23T03:00:00+00:00  0.0 0.0   
1952-06-23T06:00:00+00:00  107.6 179.7   
1952-06-23T09:00:00+00:00  333.2 556.1   
1952-06-23T12:00:00+00:00  159.0 345.9   
1952-06-23T15:00:00+00:00  67.4  129.3   
1952-06-23T18:00:00+00:00  63.5  110.0   
1952-06-23T21:00:00+00:00  0.0 0.0   
1952-06-24T00:00:00+00:00  0.0 0.0   
1952-06-24T03:00:00+00:00  0.0 0.0   
1952-06-24T06:00:00+00:00  38.9  73.2    
1952-06-24T09:00:00+00:00  54.3  92.5    
1952-06-24T12:00:00+00:00  259.8 503.0   
1952-06-24T15:00:00+00:00  309.7 676.8   
1952-06-24T18:00:00+00:00  71.6  172.9   
1952-06-24T21:00:00+00:00  0.0 0.0   
1952-06-25T00:00:00+00:00  0.0 0.0   
1952-06-25T03:00:00+00:00  0.0 0.0   
1952-06-25T06:00:00+00:00  66.2  92.7    
1952-06-25T09:00:00+00:00  293.4 460.2   
1952-06-25T12:00:00+00:00  360.6 654.5   
1952-06-25T15:00:00+00:00  337.9 663.4   
1952-06-25T18:00:00+00:00  61.2  94.0    
1952-06-25T21:00:00+00:00  0.0 0.0   
1952-06-26T00:00:00+00:00  0.0 0.0   
1952-06-26T03:00:00+00:00  0.0 0.0   
1952-06-26T06:00:00+00:00  63.5  90.6    
1952-06-26T09:00:00+00:00  275.5 390.0   
1952-06-26T12:00:00+00:00  523.6 828.3   
1952-06-26T15:00:00+00:00  281.1 530.7   
1952-06-26T18:00:00+00:00  18.2  32.9    
1952-06-26T21:00:00+00:00  0.0 0.0   
1952-06-27T00:00:00+00:00  0.0 0.0   
1952-06-27T03:00:00+00:00  0.0 0.0   
1952-06-27T06:00:00+00:00  9.8 33.7    
1952-06-27T09:00:00+00:00  39.9  133.9   
1952-06-27T12:00:00+00:00  36.3  138.6   
1952-06-27T15:00:00+00:00  42.2  133.5   
1952-06-27T18:00:00+00:00  7.5 38.7    
1952-06-27T21:00:00+00:00  0.0 0.0   
1952-06-28T00:00:00+00:00  0.0 0.0   
1952-06-28T03:00:00+00:00  0.0 0.0   
1952-06-28T06:00:00+00:00  7.8 13.1    
1952-06-28T09:00:00+00:00  85.2  95.5    
1952-06-28T12:00:00+00:00  542.6 727.6   
1952-06-28T15:00:00+00:00  399.5 532.6   
1952-06-28T18:00:00+00:00  53.5  120.2   
1952-06-28T21:00:00+00:00  0.0 0.0   
1952-06-29T00:00:00+00:00  0.0 0.0   
1952-06-29T03:00:00+00:00  0.0 0.0   
1952-06-29T06:00:00+00:00  75.9  91.3    
1952-06-29T09:00:00+00:00  368.2 480.6   
1952-06-29T12:00:00+00:00  596.1 784.7   
1952-06-29T15:00:00+00:00  419.1 632.1   
1952-06-29T18:00:00+00:00  97.3  140.3   
1952-06-29T21:00:00+00:00  0.0 0.0   
1952-06-30T00:00:00+00:00  0.0 0.0   
1952-06-30T03:00:00+00:00  0.0 0.0   
1952-06-30T06:00:00+00:00  7.0 33.9    
1952-06-30T09:00:00+00:00  198.8 358.4   
1952-06-30T12:00:00+00:00  543.8 857.8   
1952-06-30T15:00:00+00:00  338.7 652.4   
1952-06-30T18:00:00+00:00  83.2  158.9   
1952-06-30T21:00:00+00:00  0.0 0.0   
1952-07-01T00:00:00+00:00  0.0 0.0   
1952-07-01T03:00:00+00:00  0.0 0.0   
1952-07-01T06:00:00+00:00  16.3  27.6    
1952-07-01T09:00:00+00:00  537.8 667.9   
1952-07-01T12:00:00+00:00  785.7 974.1   
1952-07-01T15:00:00+00:00  567.6 701.5   
1952-07-01T18:00:00+00:00  119.5 153.4   
1952-07-01T21:00:00+00:00  0.0 0.0   
1952-07-02T00:00:00+00:00  0.0 0.0   
1952-07-02T03:00:00+00:00  0.0 0.0   
1952-07-02T06:00:00+00:00  128.4 172.5   
1952-07-02T09:00:00+00:00  528.0 706.8   
1952-07-02T12:00:00+00:00  614.8 809.6   
1952-07-02T15:00:00+00:00  366.5 474.5   
1952-07-02T18:00:00+00:00  78.2  124.8   
1952-07-02T21:00:00+00:00  0.0 0.0   
1952-07-03T00:00:00+00:00  0.0 0.0   
1952-07-03T03:00:00+00:00  0.0 0.0   
1952-07-03T06:00:00+00:00  137.7 174.5   
1952-07-03T09:00:00+00:00  564.8 711.4   
1952-07-03T12:00:00+00:00  627.4 949.2   
1952-07-03T15:00:00+00:00  503.8 702.3   
1952-07-03T18:00:00+00:00  90.0  145.9   
1952-07-03T21:00:00+00:00  0.0 0.0   
1952-07-04T00:00:00+00:00  0.0 0.0   
1952-07-04T03:00:00+00:00  0.0 0.0   
1952-07-04T06:00:00+00:00  75.6  95.5    
1952-07-04T09:00:00+00:00  410.0 564.0   
1952-07-04T12:00:00+00:00  565.9 790.1   
1952-07-04T15:00:00+00:00  398.9 621.5   
1952-07-04T18:00:00+00:00  69.3  79.1    
1952-07-04T21:00:00+00:00  0.0 0.0   
1952-07-05T00:00:00+00:00  0.0 0.0   
1952-07-05T03:00:00+00:00  0.0 0.0   
1952-07-05T06:00:00+00:00  24.3  70.7    
1952-07-05T09:00:00+00:00  59.8  136.9   
1952-07-05T12:00:00+00:00  193.8 549.9   
1952-07-05T15:00:00+00:00  195.4 388.4   
1952-07-05T18:00:00+00:00  9.1 15.9    
1952-07-05T21:00:00+00:00  0.0 0.0   
1952-07-06T00:00:00+00:00  0.0 0.0   
1952-07-06T03:00:00+00:00  0.0 0.0   
1952-07-06T06:00:00+00:00  6.9 27.0    
1952-07-06T09:00:00+00:00  38.2  93.8    
1952-07-06T12:00:00+00:00  550.4 945.9   
1952-07-06T15:00:00+00:00  453.9 692.1   
1952-07-06T18:00:00+00:00  116.4 178.2   
1952-07-06T21:00:00+00:00  0.0 0.0   
1952-07-07T00:00:00+00:00  0.0 0.0   
1952-07-07T03:00:00+00:00  0.0 0.0   
1952-07-07T06:00:00+00:00  23.4  55.5    
1952-07-07T09:00:00+00:00  12.5  28.9    
1952-07-07T12:00:00+00:00  12.4  35.4    
1952-07-07T15:00:00+00:00  6.1 19.8    
1952-07-07T18:00:00+00:00  13.9  34.8    
1952-07-07T21:00:00+00:00  0.0 0.0   
1952-07-08T00:00:00+00:00  0.0 0.0   
1952-07-08T03:00:00+00:00  0.0 0.0   
1952-07-08T06:00:00+00:00  100.5 149.6   
1952-07-08T09:00:00+00:00  401.8 586.1   
1952-07-08T12:00:00+00:00  527.8 854.1   
1952-07-08T15:00:00+00:00  279.7 541.0   
1952-07-08T18:00:00+00:00  56.4  116.8   
1952-07-08T21:00:00+00:00  0.0 0.0   
1952-07-09T00:00:00+00:00  0.0 0.0   
1952-07-09T03:00:00+00:00  0.0 0.0   
1952-07-09T06:00:00+00:00  69.8  98.8    
1952-07-09T09:00:00+00:00  333.1 475.1   
1952-07-09T12:00:00+00:00  572.3 854.1   
1952-07-09T15:00:00+00:00  287.4 537.0   
1952-07-09T18:00:00+00:00  93.6  133.3   
1952-07-09T21:00:00+00:00  0.0 0.0   
1952-07-10T00:00:00+00:00  0.0 0.0   
1952-07-10T03:00:00+00:00  0.0 0.0   
1952-07-10T06:00:00+00:00  78.0  125.3   
1952-07-10T09:00:00+00:00  298.6 467.2   
1952-07-10T12:00:00+00:00  352.4 620.7   
1952-07-10T15:00:00+00:00  281.8 530.0   
1952-07-10T18:00:00+00:00  41.9  76.0    
1952-07-10T21:00:00+00:00  0.0 0.0   
1952-07-11T00:00:00+00:00  0.0 0.0   
1952-07-11T03:00:00+00:00  0.0 0.0   
1952-07-11T06:00:00+00:00  51.6  77.7    
1952-07-11T09:00:00+00:00  155.7 196.2   
1952-07-11T12:00:00+00:00  387.6 629.3   
1952-07-11T15:00:00+00:00  339.5 597.0   
1952-07-11T18:00:00+00:00  25.1  40.0    
1952-07-11T21:00:00+00:00  0.0 0.0   
1952-07-12T00:00:00+00:00  0.0 0.0   
1952-07-12T03:00:00+00:00  0.0 0.0   
1952-07-12T06:00:00+00:00  69.3  84.7    
1952-07-12T09:00:00+00:00  405.5 505.8   
1952-07-12T12:00:00+00:00  671.5 878.4   
1952-07-12T15:00:00+00:00  479.2 666.2   
1952-07-12T18:00:00+00:00  114.0 147.1   
1952-07-12T21:00:00+00:00  0.0 0.0   
1952-07-13T00:00:00+00:00  0.0 0.0   
1952-07-13T03:00:00+00:00  0.0 0.0   
1952-07-13T06:00:00+00:00  98.7  132.0   
1952-07-13T09:00:00+00:00  425.0 553.5   
1952-07-13T12:00:00+00:00  611.3 751.8   
1952-07-13T15:00:00+00:00  415.7 549.7   
1952-07-13T18:00:00+00:00  121.6 159.4   
1952-07-13T21:00:00+00:00  0.0 0.0   
1952-07-14T00:00:00+00:00  0.0 0.0   
1952-07-14T03:00:00+00:00  0.0 0.0   
1952-07-14T06:00:00+00:00  123.4 141.6   
1952-07-14T09:00:00+00:00  551.9 648.7   
1952-07-14T12:00:00+00:00  752.8 882.2   
1952-07-14T15:00:00+00:00  530.2 611.5   
1952-07-14T18:00:00+00:00  117.4 134.0   
1952-07-14T21:00:00+00:00  0.0 0.0   
1952-07-15T00:00:00+00:00  0.0 0.0   
1952-07-15T03:00:00+00:00  0.0 0.0   
1952-07-15T06:00:00+00:00  55.7  94.1    
1952-07-15T09:00:00+00:00  122.1 186.5   
1952-07-15T12:00:00+00:00  267.8 362.4   
1952-07-15T15:00:00+00:00  76.0  126.5   
1952-07-15T18:00:00+00:00  12.5  20.2    
1952-07-15T21:00:00+00:00  0.0 0.0   
1952-07-16T00:00:00+00:00  0.0 0.0   
1952-07-16T03:00:00+00:00  0.0 0.0   
1952-07-16T06:00:00+00:00  32.2  71.5    
1952-07-16T09:00:00+00:00  132.8 208.6   
1952-07-16T12:00:00+00:00  588.3 927.9   
1952-07-16T15:00:00+00:00  334.3 473.7   
1952-07-16T18:00:00+00:00  18.1  26.1    
1952-07-16T21:00:00+00:00  0.0 0.0   
1952-07-17T00:00:00+00:00  0.0 0.0   
1952-07-17T03:00:00+00:00  0.0 0.0   
1952-07-17T06:00:00+00:00  141.5 145.5   
1952-07-17T09:00:00+00:00  656.5 674.7   
1952-07-17T12:00:00+00:00  930.8 949.4   
1952-07-17T15:00:00+00:00  705.6 719.9   
1952-07-17T18:00:00+00:00  169.6 170.9   
1952-07-17T21:00:00+00:00  0.0 0.0   
1952-07-18T00:00:00+00:00  0.0 0.0   
1952-07-18T03:00:00+00:00  0.0 0.0   
1952-07-18T06:00:00+00:00  139.9 147.4   
1952-07-18T09:00:00+00:00  654.9 682.9   
1952-07-18T12:00:00+00:00  893.4 931.1   
1952-07-18T15:00:00+00:00  663.2 691.3   
1952-07-18T18:00:00+00:00  147.4 157.4   
1952-07-18T21:00:00+00:00  0.0 0.0   
1952-07-19T00:00:00+00:00  0.0 0.0   
1952-07-19T03:00:00+00:00  0.0 0.0   
1952-07-19T06:00:00+00:00  3.9 21.6    
1952-07-19T09:00:00+00:00  67.3  83.1    
1952-07-19T12:00:00+00:00  91.1  423.5   
1952-07-19T15:00:00+00:00  21.1  74.7    
1952-07-19T18:00:00+00:00  8.6 19.6    
1952-07-19T21:00:00+00:00  0.0 0.0   
1952-07-20T00:00:00+00:00  0.0 0.0   
1952-07-20T03:00:00+00:00  0.0 0.0   
1952-07-20T06:00:00+00:00  94.6  138.4   
1952-07-20T09:00:00+00:00  456.4 662.8   
1952-07-20T12:00:00+00:00  549.6 816.3   
1952-07-20T15:00:00+00:00  100.6 158.9   
1952-07-20T18:00:00+00:00  100.8 149.6   
1952-07-20T21:00:00+00:00  0.0 0.0   
1952-07-21T00:00:00+00:00  0.0 0.0   
1952-07-21T03:00:00+00:00  0.0 0.0   
1952-07-21T06:00:00+00:00  125.8 127.6   
1952-07-21T09:00:00+00:00  667.0 677.4   
1952-07-21T12:00:00+00:00  914.6 926.9   
1952-07-21T15:00:00+00:00  686.0 693.2   
1952-07-21T18:00:00+00:00  159.1 159.0   
1952-07-21T21:00:00+00:00  0.0 0.0   
1952-07-22T00:00:00+00:00  0.0 0.0   
1952-07-22T03:00:00+00:00  0.0 0.0   
1952-07-22T06:00:00+00:00  136.2 138.8   
1952-07-22T09:00:00+00:00  676.8 684.1   
1952-07-22T12:00:00+00:00  920.9 930.8   
1952-07-22T15:00:00+00:00  681.3 687.4   
1952-07-22T18:00:00+00:00  152.7 151.7   
1952-07-22T21:00:00+00:00  0.0 0.0   
1952-07-23T00:00:00+00:00  0.0 0.0   
1952-07-23T03:00:00+00:00  0.0 0.0   
1952-07-23T06:00:00+00:00  98.4  130.5   
1952-07-23T09:00:00+00:00  508.2 664.6   
1952-07-23T12:00:00+00:00  590.9 785.4   
1952-07-23T15:00:00+00:00  460.3 589.5   
1952-07-23T18:00:00+00:00  11.4  19.0    
1952-07-23T21:00:00+00:00  0.0 0.0   
1952-07-24T00:00:00+00:00  0.0 0.0   
1952-07-24T03:00:00+00:00  0.0 0.0   
1952-07-24T06:00:00+00:00  90.3  116.3   
1952-07-24T09:00:00+00:00  536.3 619.6   
1952-07-24T12:00:00+00:00  821.3 907.5   
1952-07-24T15:00:00+00:00  609.4 670.3   
1952-07-24T18:00:00+00:00  93.6  110.3   
1952-07-24T21:00:00+00:00  0.0 0.0   
1952-07-25T00:00:00+00:00  0.0 0.0   
1952-07-25T03:00:00+00:00  0.0 0.0   
1952-07-25T06:00:00+00:00  110.0 124.2   
1952-07-25T09:00:00+00:00  537.0 600.2   
1952-07-25T12:00:00+00:00  732.1 813.0   
1952-07-25T15:00:00+00:00  588.6 654.9   
1952-07-25T18:00:00+00:00  121.8 133.9   
1952-07-25T21:00:00+00:00  0.0 0.0   
1952-07-26T00:00:00+00:00  0.0 0.0   
1952-07-26T03:00:00+00:00  0.0 0.0   
1952-07-26T06:00:00+00:00  117.7 120.7   
1952-07-26T09:00:00+00:00  634.8 644.4   
1952-07-26T12:00:00+00:00  882.9 890.5   
1952-07-26T15:00:00+00:00  656.8 660.7   
1952-07-26T18:00:00+00:00  142.0 141.3   
1952-07-26T21:00:00+00:00  0.0 0.0   
1952-07-27T00:00:00+00:00  0.0 0.0   
1952-07-27T03:00:00+00:00  0.0 0.0   
1952-07-27T06:00:00+00:00  96.1  120.8   
1952-07-27T09:00:00+00:00  521.5 649.6   
1952-07-27T12:00:00+00:00  716.9 893.5   
1952-07-27T15:00:00+00:00  406.5 479.4   
1952-07-27T18:00:00+00:00  81.0  83.2    
1952-07-27T21:00:00+00:00  0.0 0.0   
1952-07-28T00:00:00+00:00  0.0 0.0   
1952-07-28T03:00:00+00:00  0.0 0.0   
1952-07-28T06:00:00+00:00  109.8 117.9   
1952-07-28T09:00:00+00:00  599.7 638.6   
1952-07-28T12:00:00+00:00  825.7 879.2   
1952-07-28T15:00:00+00:00  575.3 620.8   
1952-07-28T18:00:00+00:00  71.6  61.8    
1952-07-28T21:00:00+00:00  0.0 0.0   
1952-07-29T00:00:00+00:00  0.0 0.0   
1952-07-29T03:00:00+00:00  0.0 0.0   
1952-07-29T06:00:00+00:00  31.9  47.1    
1952-07-29T09:00:00+00:00  381.7 386.4   
1952-07-29T12:00:00+00:00  724.6 904.6   
1952-07-29T15:00:00+00:00  534.8 664.6   
1952-07-29T18:00:00+00:00  96.9  116.5   
1952-07-29T21:00:00+00:00  0.0 0.0   
1952-07-30T00:00:00+00:00  0.0 0.0   
1952-07-30T03:00:00+00:00  0.0 0.0   
1952-07-30T06:00:00+00:00  110.1 114.1   
1952-07-30T09:00:00+00:00  620.6 635.1   
1952-07-30T12:00:00+00:00  856.6 876.2   
1952-07-30T15:00:00+00:00  620.9 643.2   
1952-07-30T18:00:00+00:00  128.0 129.4   
1952-07-30T21:00:00+00:00  0.0 0.0   
1952-07-31T00:00:00+00:00  0.0 0.0   
1952-07-31T03:00:00+00:00  0.0 0.0   
1952-07-31T06:00:00+00:00  91.8  99.3    
1952-07-31T09:00:00+00:00  559.8 608.1   
1952-07-31T12:00:00+00:00  793.9 862.2   
1952-07-31T15:00:00+00:00  589.3 638.1   
1952-07-31T18:00:00+00:00  112.6 113.9   
1952-07-31T21:00:00+00:00  0.0 0.0   
1952-08-01T00:00:00+00:00  0.0 0.0   
1952-08-01T03:00:00+00:00  0.0 0.0   
1952-08-01T06:00:00+00:00  87.6  106.3   
1952-08-01T09:00:00+00:00  523.4 630.5   
1952-08-01T12:00:00+00:00  690.8 866.2   
1952-08-01T15:00:00+00:00  319.4 347.1   
1952-08-01T18:00:00+00:00  37.7  53.1    
1952-08-01T21:00:00+00:00  0.0 0.0   
1952-08-02T00:00:00+00:00  0.0 0.0   
1952-08-02T03:00:00+00:00  0.0 0.0   
1952-08-02T06:00:00+00:00  98.9  104.4   
1952-08-02T09:00:00+00:00  591.9 618.3   
1952-08-02T12:00:00+00:00  827.0 863.6   
1952-08-02T15:00:00+00:00  601.4 626.1   
1952-08-02T18:00:00+00:00  119.1 122.4   
1952-08-02T21:00:00+00:00  0.0 0.0   
1952-08-03T00:00:00+00:00  0.0 0.0   
1952-08-03T03:00:00+00:00  0.0 0.0   
1952-08-03T06:00:00+00:00  98.0  103.0   
1952-08-03T09:00:00+00:00  599.6 623.1   
1952-08-03T12:00:00+00:00  836.5 869.7   
1952-08-03T15:00:00+00:00  613.1 636.0   
1952-08-03T18:00:00+00:00  116.8 119.5   
1952-08-03T21:00:00+00:00  0.0 0.0   
1952-08-04T00:00:00+00:00  0.0 0.0   
1952-08-04T03:00:00+00:00  0.0 0.0   
1952-08-04T06:00:00+00:00  75.7  101.3   
1952-08-04T09:00:00+00:00  415.4 556.5   
1952-08-04T12:00:00+00:00  614.7 820.4   
1952-08-04T15:00:00+00:00  422.7 579.1   
1952-08-04T18:00:00+00:00  14.5  19.5    
1952-08-04T21:00:00+00:00  0.0 0.0   
1952-08-05T00:00:00+00:00  0.0 0.0   
1952-08-05T03:00:00+00:00  0.0 0.0   
1952-08-05T06:00:00+00:00  0.9 4.3   
1952-08-05T09:00:00+00:00  10.5  48.2    
1952-08-05T12:00:00+00:00  65.4  199.0   
1952-08-05T15:00:00+00:00  54.1  246.0   
1952-08-05T18:00:00+00:00  2.5 17.2    
1952-08-05T21:00:00+00:00  0.0 0.0   
1952-08-06T00:00:00+00:00  0.0 0.0   
1952-08-06T03:00:00+00:00  0.0 0.0   
1952-08-06T06:00:00+00:00  2.2 5.4   
1952-08-06T09:00:00+00:00  194.6 389.3   
1952-08-06T12:00:00+00:00  426.1 741.7   
1952-08-06T15:00:00+00:00  184.1 295.7   
1952-08-06T18:00:00+00:00  10.9  20.0    
1952-08-06T21:00:00+00:00  0.0 0.0   
1952-08-07T00:00:00+00:00  0.0 0.0   
1952-08-07T03:00:00+00:00  0.0 0.0   
1952-08-07T06:00:00+00:00  9.7 20.3    
1952-08-07T09:00:00+00:00  121.5 239.9   
1952-08-07T12:00:00+00:00  422.8 710.3   
1952-08-07T15:00:00+00:00  232.4 426.2   
1952-08-07T18:00:00+00:00  38.7  66.4    
1952-08-07T21:00:00+00:00  0.0 0.0   
1952-08-08T00:00:00+00:00  0.0 0.0   
1952-08-08T03:00:00+00:00  0.0 0.0   
1952-08-08T06:00:00+00:00  84.7  89.4    
1952-08-08T09:00:00+00:00  600.9 624.2   
1952-08-08T12:00:00+00:00  842.4 877.1   
1952-08-08T15:00:00+00:00  579.6 593.8   
1952-08-08T18:00:00+00:00  100.8 106.9   
1952-08-08T21:00:00+00:00  0.0 0.0   
1952-08-09T00:00:00+00:00  0.0 0.0   
1952-08-09T03:00:00+00:00  0.0 0.0   
1952-08-09T06:00:00+00:00  61.6  82.6    
1952-08-09T09:00:00+00:00  434.9 579.0   
1952-08-09T12:00:00+00:00  548.5 779.2   
1952-08-09T15:00:00+00:00  345.5 387.5   
1952-08-09T18:00:00+00:00  32.9  52.1    
1952-08-09T21:00:00+00:00  0.0 0.0   
1952-08-10T00:00:00+00:00  0.0 0.0   
1952-08-10T03:00:00+00:00  0.0 0.0   
1952-08-10T06:00:00+00:00  22.5  47.9    
1952-08-10T09:00:00+00:00  234.4 388.9   
1952-08-10T12:00:00+00:00  127.5 230.7   
1952-08-10T15:00:00+00:00  109.1 217.1   
1952-08-10T18:00:00+00:00  6.8 12.7    
1952-08-10T21:00:00+00:00  0.0 0.0   
1952-08-11T00:00:00+00:00  0.0 0.0   
1952-08-11T03:00:00+00:00  0.0 0.0   
1952-08-11T06:00:00+00:00  0.4 1.6   
1952-08-11T09:00:00+00:00  4.6 15.7    
1952-08-11T12:00:00+00:00  42.4  115.5   
1952-08-11T15:00:00+00:00  32.3  79.0    
1952-08-11T18:00:00+00:00  3.2 12.8    
1952-08-11T21:00:00+00:00  0.0 0.0   
1952-08-12T00:00:00+00:00  0.0 0.0   
1952-08-12T03:00:00+00:00  0.0 0.0   
1952-08-12T06:00:00+00:00  77.2  79.4    
1952-08-12T09:00:00+00:00  588.0 594.6   
1952-08-12T12:00:00+00:00  858.7 881.4   
1952-08-12T15:00:00+00:00  605.3 618.7   
1952-08-12T18:00:00+00:00  94.6  94.9    
1952-08-12T21:00:00+00:00  0.0 0.0   
1952-08-13T00:00:00+00:00  0.0 0.0   
1952-08-13T03:00:00+00:00  0.0 0.0   
1952-08-13T06:00:00+00:00  75.6  78.0    
1952-08-13T09:00:00+00:00  589.7 609.0   
1952-08-13T12:00:00+00:00  700.1 656.0   
1952-08-13T15:00:00+00:00  583.3 589.1   
1952-08-13T18:00:00+00:00  87.6  88.3    
1952-08-13T21:00:00+00:00  0.0 0.0   
1952-08-14T00:00:00+00:00  0.0 0.0   
1952-08-14T03:00:00+00:00  0.0 0.0   
1952-08-14T06:00:00+00:00  38.4  56.0    
1952-08-14T09:00:00+00:00  346.6 505.5   
1952-08-14T12:00:00+00:00  491.6 709.8   
1952-08-14T15:00:00+00:00  69.0  73.5    
1952-08-14T18:00:00+00:00  6.0 15.2    
1952-08-14T21:00:00+00:00  0.0 0.0   
1952-08-15T00:00:00+00:00  0.0 0.0   
1952-08-15T03:00:00+00:00  0.0 0.0   
1952-08-15T06:00:00+00:00  46.5  70.7    
1952-08-15T09:00:00+00:00  185.7 389.4   
1952-08-15T12:00:00+00:00  574.6 781.9   
1952-08-15T15:00:00+00:00  416.3 573.1   
1952-08-15T18:00:00+00:00  57.5  77.6    
1952-08-15T21:00:00+00:00  0.0 0.0   
1952-08-16T00:00:00+00:00  0.0 0.0   
1952-08-16T03:00:00+00:00  0.0 0.0   
1952-08-16T06:00:00+00:00  49.2  62.8    
1952-08-16T09:00:00+00:00  333.8 366.2   
1952-08-16T12:00:00+00:00  519.8 594.5   
1952-08-16T15:00:00+00:00  388.0 464.0   
1952-08-16T18:00:00+00:00  49.8  53.2    
1952-08-16T21:00:00+00:00  0.0 0.0   
1952-08-17T00:00:00+00:00  0.0 0.0   
1952-08-17T03:00:00+00:00  0.0 0.0   
1952-08-17T06:00:00+00:00  34.5  21.2    
1952-08-17T09:00:00+00:00  356.5 237.3   
1952-08-17T12:00:00+00:00  792.9 824.6   
1952-08-17T15:00:00+00:00  565.4 587.8   
1952-08-17T18:00:00+00:00  51.6  42.9    
1952-08-17T21:00:00+00:00  0.0 0.0   
1952-08-18T00:00:00+00:00  0.0 0.0   
1952-08-18T03:00:00+00:00  0.0 0.0   
1952-08-18T06:00:00+00:00  55.0  56.5    
1952-08-18T09:00:00+00:00  564.2 577.2   
1952-08-18T12:00:00+00:00  840.0 857.3   
1952-08-18T15:00:00+00:00  515.9 554.0   
1952-08-18T18:00:00+00:00  23.9  35.0    
1952-08-18T21:00:00+00:00  0.0 0.0   
1952-08-19T00:00:00+00:00  0.0 0.0   
1952-08-19T03:00:00+00:00  0.0 0.0   
1952-08-19T06:00:00+00:00  44.7  57.6    
1952-08-19T09:00:00+00:00  395.9 464.7   
1952-08-19T12:00:00+00:00  726.5 784.5   
1952-08-19T15:00:00+00:00  536.3 571.7   
1952-08-19T18:00:00+00:00  62.7  66.2    
1952-08-19T21:00:00+00:00  0.0 0.0   
1952-08-20T00:00:00+00:00  0.0 0.0   
1952-08-20T03:00:00+00:00  0.0 0.0   
1952-08-20T06:00:00+00:00  41.5  58.0    
1952-08-20T09:00:00+00:00  392.1 533.6   
1952-08-20T12:00:00+00:00  465.4 631.0   
1952-08-20T15:00:00+00:00  253.5 330.1   
1952-08-20T18:00:00+00:00  7.9 9.3   
1952-08-20T21:00:00+00:00  0.0 0.0   
1952-08-21T00:00:00+00:00  0.0 0.0   
1952-08-21T03:00:00+00:00  0.0 0.0   
1952-08-21T06:00:00+00:00  33.2  43.5    
1952-08-21T09:00:00+00:00  395.9 548.4   
1952-08-21T12:00:00+00:00  522.1 729.4   
1952-08-21T15:00:00+00:00  91.4  127.4   
1952-08-21T18:00:00+00:00  43.2  58.1    
1952-08-21T21:00:00+00:00  0.0 0.0   
1952-08-22T00:00:00+00:00  0.0 0.0   
1952-08-22T03:00:00+00:00  0.0 0.0   
1952-08-22T06:00:00+00:00  53.5  55.4    
1952-08-22T09:00:00+00:00  536.4 538.1   
1952-08-22T12:00:00+00:00  799.1 808.0   
1952-08-22T15:00:00+00:00  564.0 567.5   
1952-08-22T18:00:00+00:00  56.7  55.5    
1952-08-22T21:00:00+00:00  0.0 0.0   
1952-08-23T00:00:00+00:00  0.0 0.0   
1952-08-23T03:00:00+00:00  0.0 0.0   
1952-08-23T06:00:00+00:00  30.2  56.9    
1952-08-23T09:00:00+00:00  196.3 456.9   
1952-08-23T12:00:00+00:00  176.2 208.9   
1952-08-23T15:00:00+00:00  263.2 337.2   
1952-08-23T18:00:00+00:00  32.7  54.9    
1952-08-23T21:00:00+00:00  0.0 0.0   
1952-08-24T00:00:00+00:00  0.0 0.0   
1952-08-24T03:00:00+00:00  0.0 0.0   
1952-08-24T06:00:00+00:00  35.6  50.4    
1952-08-24T09:00:00+00:00  395.7 550.8   
1952-08-24T12:00:00+00:00  519.0 731.0   
1952-08-24T15:00:00+00:00  75.6  165.2   
1952-08-24T18:00:00+00:00  22.5  29.0    
1952-08-24T21:00:00+00:00  0.0 0.0   
1952-08-25T00:00:00+00:00  0.0 0.0   
1952-08-25T03:00:00+00:00  0.0 0.0   
1952-08-25T06:00:00+00:00  16.8  27.6    
1952-08-25T09:00:00+00:00  233.7 285.8   
1952-08-25T12:00:00+00:00  549.8 715.8   
1952-08-25T15:00:00+00:00  382.2 498.0   
1952-08-25T18:00:00+00:00  32.7  41.4    
1952-08-25T21:00:00+00:00  0.0 0.0   
1952-08-26T00:00:00+00:00  0.0 0.0   
1952-08-26T03:00:00+00:00  0.0 0.0   
1952-08-26T06:00:00+00:00  45.8  46.6    
1952-08-26T09:00:00+00:00  553.0 550.6   
1952-08-26T12:00:00+00:00  794.6 789.7   
1952-08-26T15:00:00+00:00  544.5 538.9   
1952-08-26T18:00:00+00:00  43.4  41.6    
1952-08-26T21:00:00+00:00  0.0 0.0   
1952-08-27T00:00:00+00:00  0.0 0.0   
1952-08-27T03:00:00+00:00  0.0 0.0   
1952-08-27T06:00:00+00:00  42.8  44.1    
1952-08-27T09:00:00+00:00  540.0 544.6   
1952-08-27T12:00:00+00:00  773.9 780.4   
1952-08-27T15:00:00+00:00  529.5 531.1   
1952-08-27T18:00:00+00:00  39.3  38.2    
1952-08-27T21:00:00+00:00  0.0 0.0   
1952-08-28T00:00:00+00:00  0.0 0.0   
1952-08-28T03:00:00+00:00  0.0 0.0   
1952-08-28T06:00:00+00:00  15.1  11.0    
1952-08-28T09:00:00+00:00  314.8 277.3   
1952-08-28T12:00:00+00:00  684.9 758.6   
1952-08-28T15:00:00+00:00  471.0 519.5   
1952-08-28T18:00:00+00:00  31.2  33.1    
1952-08-28T21:00:00+00:00  0.0 0.0   
1952-08-29T00:00:00+00:00  0.0 0.0   
1952-08-29T03:00:00+00:00  0.0 0.0   
1952-08-29T06:00:00+00:00  36.8  40.2    
1952-08-29T09:00:00+00:00  468.7 480.5   
1952-08-29T12:00:00+00:00  754.9 772.9   
1952-08-29T15:00:00+00:00  498.4 480.5   
1952-08-29T18:00:00+00:00  22.2  17.6    
1952-08-29T21:00:00+00:00  0.0 0.0   
1952-08-30T00:00:00+00:00  0.0 0.0   
1952-08-30T03:00:00+00:00  0.0 0.0   
1952-08-30T06:00:00+00:00  33.9  37.1    
1952-08-30T09:00:00+00:00  524.4 527.7   
1952-08-30T12:00:00+00:00  762.2 767.4   
1952-08-30T15:00:00+00:00  512.1 513.5   
1952-08-30T18:00:00+00:00  25.6  26.8    
1952-08-30T21:00:00+00:00  0.0 0.0   
1952-08-31T00:00:00+00:00  0.0 0.0   
1952-08-31T03:00:00+00:00  0.0 0.0   
1952-08-31T06:00:00+00:00  33.6  34.5    
1952-08-31T09:00:00+00:00  523.8 526.7   
1952-08-31T12:00:00+00:00  752.6 757.3   
1952-08-31T15:00:00+00:00  506.7 507.1   
1952-08-31T18:00:00+00:00  26.2  25.8    
1952-08-31T21:00:00+00:00  0.0 0.0   
1952-09-01T00:00:00+00:00  0.0 0.0   
1952-09-01T03:00:00+00:00  0.0 0.0   
1952-09-01T06:00:00+00:00  33.3  33.9    
1952-09-01T09:00:00+00:00  538.5 537.3   
1952-09-01T12:00:00+00:00  778.2 775.3   
1952-09-01T15:00:00+00:00  516.2 512.1   
1952-09-01T18:00:00+00:00  24.3  23.1    
1952-09-01T21:00:00+00:00  0.0 0.0   
1952-09-02T00:00:00+00:00  0.0 0.0   
1952-09-02T03:00:00+00:00  0.0 0.0   
1952-09-02T06:00:00+00:00  31.0  31.6    
1952-09-02T09:00:00+00:00  538.4 535.3   
1952-09-02T12:00:00+00:00  779.7 772.6   
1952-09-02T15:00:00+00:00  514.8 507.6   
1952-09-02T18:00:00+00:00  21.6  20.4    
1952-09-02T21:00:00+00:00  0.0 0.0   
1952-09-03T00:00:00+00:00  0.0 0.0   
1952-09-03T03:00:00+00:00  0.0 0.0   
1952-09-03T06:00:00+00:00  12.9  15.6    
1952-09-03T09:00:00+00:00  455.2 450.4   
1952-09-03T12:00:00+00:00  727.4 739.3   
1952-09-03T15:00:00+00:00  474.2 485.3   
1952-09-03T18:00:00+00:00  17.9  17.0    
1952-09-03T21:00:00+00:00  0.0 0.0   
1952-09-04T00:00:00+00:00  0.0 0.0   
1952-09-04T03:00:00+00:00  0.0 0.0   
1952-09-04T06:00:00+00:00  23.4  24.2    
1952-09-04T09:00:00+00:00  500.3 504.9   
1952-09-04T12:00:00+00:00  730.4 735.1   
1952-09-04T15:00:00+00:00  480.0 482.0   
1952-09-04T18:00:00+00:00  13.5  12.7    
1952-09-04T21:00:00+00:00  0.0 0.0   
1952-09-05T00:00:00+00:00  0.0 0.0   
1952-09-05T03:00:00+00:00  0.0 0.0   
1952-09-05T06:00:00+00:00  10.5  17.3    
1952-09-05T09:00:00+00:00  248.6 432.2   
1952-09-05T12:00:00+00:00  182.6 227.4   
1952-09-05T15:00:00+00:00  161.6 217.5   
1952-09-05T18:00:00+00:00  3.5 3.6   
1952-09-05T21:00:00+00:00  0.0 0.0   
1952-09-06T00:00:00+00:00  0.0 0.0   
1952-09-06T03:00:00+00:00  0.0 0.0   
1952-09-06T06:00:00+00:00  20.7  21.3    
1952-09-06T09:00:00+00:00  497.3 500.2   
1952-09-06T12:00:00+00:00  716.2 730.3   
1952-09-06T15:00:00+00:00  394.6 433.8   
1952-09-06T18:00:00+00:00  9.0 9.0   
1952-09-06T21:00:00+00:00  0.0 0.0   
1952-09-07T00:00:00+00:00  0.0 0.0   
1952-09-07T03:00:00+00:00  0.0 0.0   
1952-09-07T06:00:00+00:00  16.0  17.3    
1952-09-07T09:00:00+00:00  462.1 481.9   
1952-09-07T12:00:00+00:00  573.7 615.6   
1952-09-07T15:00:00+00:00  441.2 456.3   
1952-09-07T18:00:00+00:00  9.2 9.0   
1952-09-07T21:00:00+00:00  0.0 0.0   
1952-09-08T00:00:00+00:00  0.0 0.0   
1952-09-08T03:00:00+00:00  0.0 0.0   
1952-09-08T06:00:00+00:00  9.3 19.8    
1952-09-08T09:00:00+00:00  148.3 336.3   
1952-09-08T12:00:00+00:00  50.4  139.0   
1952-09-08T15:00:00+00:00  189.5 391.1   
1952-09-08T18:00:00+00:00  0.3 0.7   
1952-09-08T21:00:00+00:00  0.0 0.0   
1952-09-09T00:00:00+00:00  0.0 0.0   
1952-09-09T03:00:00+00:00  0.0 0.0   
1952-09-09T06:00:00+00:00  0.5 0.7   
1952-09-09T09:00:00+00:00  47.7  108.8   
1952-09-09T12:00:00+00:00  222.4 503.6   
1952-09-09T15:00:00+00:00  94.9  230.7   
1952-09-09T18:00:00+00:00  0.3 0.6   
1952-09-09T21:00:00+00:00  0.0 0.0   
1952-09-10T00:00:00+00:00  0.0 0.0   
1952-09-10T03:00:00+00:00  0.0 0.0   
1952-09-10T06:00:00+00:00  2.6 4.1   
1952-09-10T09:00:00+00:00  22.3  33.1    
1952-09-10T12:00:00+00:00  52.8  87.3    
1952-09-10T15:00:00+00:00  255.6 337.9   
1952-09-10T18:00:00+00:00  3.4 5.8   
1952-09-10T21:00:00+00:00  0.0 0.0   
1952-09-11T00:00:00+00:00  0.0 0.0   
1952-09-11T03:00:00+00:00  0.0 0.0   
1952-09-11T06:00:00+00:00  3.4 5.8   
1952-09-11T09:00:00+00:00  269.0 531.1   
1952-09-11T12:00:00+00:00  177.5 380.5   
1952-09-11T15:00:00+00:00  96.6  196.8   
1952-09-11T18:00:00+00:00  0.5 0.7   
1952-09-11T21:00:00+00:00  0.0 0.0   
1952-09-12T00:00:00+00:00  0.0 0.0   
1952-09-12T03:00:00+00:00  0.0 0.0   
1952-09-12T06:00:00+00:00  2.1 5.6   
1952-09-12T09:00:00+00:00  113.4 219.3   
1952-09-12T12:00:00+00:00  353.2 585.0   
1952-09-12T15:00:00+00:00  198.9 326.3   
1952-09-12T18:00:00+00:00  1.9 2.9   
1952-09-12T21:00:00+00:00  0.0 0.0   
1952-09-13T00:00:00+00:00  0.0 0.0   
1952-09-13T03:00:00+00:00  0.0 0.0   
1952-09-13T06:00:00+00:00  12.8  12.7    
1952-09-13T09:00:00+00:00  490.3 467.2   
1952-09-13T12:00:00+00:00  723.6 687.9   
1952-09-13T15:00:00+00:00  431.9 409.3   
1952-09-13T18:00:00+00:00  2.7 2.5   
1952-09-13T21:00:00+00:00  0.0 0.0   
1952-09-14T00:00:00+00:00  0.0 0.0   
1952-09-14T03:00:00+00:00  0.0 0.0   
1952-09-14T06:00:00+00:00  7.4 11.0    
1952-09-14T09:00:00+00:00  319.7 430.9   
1952-09-14T12:00:00+00:00  325.0 547.2   
1952-09-14T15:00:00+00:00  123.0 225.9   
1952-09-14T18:00:00+00:00  0.4 0.6   
1952-09-14T21:00:00+00:00  0.0 0.0   
1952-09-15T00:00:00+00:00  0.0 0.0   
1952-09-15T03:00:00+00:00  0.0 0.0   
1952-09-15T06:00:00+00:00  1.4 2.5   
1952-09-15T09:00:00+00:00  125.0 236.9   
1952-09-15T12:00:00+00:00  357.2 581.1   
1952-09-15T15:00:00+00:00  320.3 431.7   
1952-09-15T18:00:00+00:00  1.3 1.5   
1952-09-15T21:00:00+00:00  0.0 0.0   
1952-09-16T00:00:00+00:00  0.0 0.0   
1952-09-16T03:00:00+00:00  0.0 0.0   
1952-09-16T06:00:00+00:00  0.4 0.4   
1952-09-16T09:00:00+00:00  43.6  59.5    
1952-09-16T12:00:00+00:00  81.6  115.5   
1952-09-16T15:00:00+00:00  29.2  44.6    
1952-09-16T18:00:00+00:00  0.1 0.2   
1952-09-16T21:00:00+00:00  0.0 0.0   
1952-09-17T00:00:00+00:00  0.0 0.0   
1952-09-17T03:00:00+00:00  0.0 0.0   
1952-09-17T06:00:00+00:00  0.9 1.7   
1952-09-17T09:00:00+00:00  55.9  102.7   
1952-09-17T12:00:00+00:00  81.8  141.3   
1952-09-17T15:00:00+00:00  44.6  106.7   
1952-09-17T18:00:00+00:00  0.0 0.1   
1952-09-17T21:00:00+00:00  0.0 0.0   
1952-09-18T00:00:00+00:00  0.0 0.0   
1952-09-18T03:00:00+00:00  0.0 0.0   
1952-09-18T06:00:00+00:00  0.6 0.5   
1952-09-18T09:00:00+00:00  53.8  70.5    
1952-09-18T12:00:00+00:00  137.7 184.5   
1952-09-18T15:00:00+00:00  139.2 268.6   
1952-09-18T18:00:00+00:00  0.1 0.1   
1952-09-18T21:00:00+00:00  0.0 0.0   
1952-09-19T00:00:00+00:00  0.0 0.0   
1952-09-19T03:00:00+00:00  0.0 0.0   
1952-09-19T06:00:00+00:00  0.1 0.1   
1952-09-19T09:00:00+00:00  6.9 10.7    
1952-09-19T12:00:00+00:00  13.7  25.4    
1952-09-19T15:00:00+00:00  5.7 9.5   
1952-09-19T18:00:00+00:00  0.0 0.0   
1952-09-19T21:00:00+00:00  0.0 0.0   
1952-09-20T00:00:00+00:00  0.0 0.0   
1952-09-20T03:00:00+00:00  0.0 0.0   
1952-09-20T06:00:00+00:00  0.1 0.2   
1952-09-20T09:00:00+00:00  17.0  19.5    
1952-09-20T12:00:00+00:00  126.6 152.0   
1952-09-20T15:00:00+00:00  230.4 313.4   
1952-09-20T18:00:00+00:00  0.5 0.7   
1952-09-20T21:00:00+00:00  0.0 0.0   
1952-09-21T00:00:00+00:00  0.0 0.0   
1952-09-21T03:00:00+00:00  0.0 0.0   
1952-09-21T06:00:00+00:00  2.9 4.5   
1952-09-21T09:00:00+00:00  281.9 390.5   
1952-09-21T12:00:00+00:00  488.6 652.2   
1952-09-21T15:00:00+00:00  301.4 348.4   
1952-09-21T18:00:00+00:00  0.4 0.5   
1952-09-21T21:00:00+00:00  0.0 0.0   
1952-09-22T00:00:00+00:00  0.0 0.0   
1952-09-22T03:00:00+00:00  0.0 0.0   
1952-09-22T06:00:00+00:00  3.5 4.9   
1952-09-22T09:00:00+00:00  334.5 434.6   
1952-09-22T12:00:00+00:00  404.1 483.5   
1952-09-22T15:00:00+00:00  172.5 262.7   
1952-09-22T18:00:00+00:00  0.1 0.2   
1952-09-22T21:00:00+00:00  0.0 0.0   
1952-09-23T00:00:00+00:00  0.0 0.0   
1952-09-23T03:00:00+00:00  0.0 0.0   
1952-09-23T06:00:00+00:00  0.8 1.0   
1952-09-23T09:00:00+00:00  97.6  89.4    
1952-09-23T12:00:00+00:00  236.0 293.8   
1952-09-23T15:00:00+00:00  277.3 446.2   
1952-09-23T18:00:00+00:00  0.0 0.1   
1952-09-23T21:00:00+00:00  0.0 0.0   
1952-09-24T00:00:00+00:00  0.0 0.0   
1952-09-24T03:00:00+00:00  0.0 0.0   
1952-09-24T06:00:00+00:00  1.1 1.4   
1952-09-24T09:00:00+00:00  251.1 302.8   
1952-09-24T12:00:00+00:00  455.1 559.9   
1952-09-24T15:00:00+00:00  216.8 331.3   
1952-09-24T18:00:00+00:00  0.2 0.3   
1952-09-24T21:00:00+00:00  0.0 0.0   
1952-09-25T00:00:00+00:00  0.0 0.0   
1952-09-25T03:00:00+00:00  0.0 0.0   
1952-09-25T06:00:00+00:00  3.4 3.7   
1952-09-25T09:00:00+00:00  400.2 416.3   
1952-09-25T12:00:00+00:00  546.5 607.7   
1952-09-25T15:00:00+00:00  210.4 296.2   
1952-09-25T18:00:00+00:00  0.2 0.2   
1952-09-25T21:00:00+00:00  0.0 0.0   
1952-09-26T00:00:00+00:00  0.0 0.0   
1952-09-26T03:00:00+00:00  0.0 0.0   
1952-09-26T06:00:00+00:00  3.2 3.3   
1952-09-26T09:00:00+00:00  420.6 413.6   
1952-09-26T12:00:00+00:00  622.3 609.3   
1952-09-26T15:00:00+00:00  357.1 349.2   
1952-09-26T18:00:00+00:00  0.2 0.1   
1952-09-26T21:00:00+00:00  0.0 0.0   
1952-09-27T00:00:00+00:00  0.0 0.0   
1952-09-27T03:00:00+00:00  0.0 0.0   
1952-09-27T06:00:00+00:00  2.2 2.8   
1952-09-27T09:00:00+00:00  283.2 363.8   
1952-09-27T12:00:00+00:00  392.7 586.2   
1952-09-27T15:00:00+00:00  252.0 347.8   
1952-09-27T18:00:00+00:00  0.1 0.1   
1952-09-27T21:00:00+00:00  0.0 0.0   
1952-09-28T00:00:00+00:00  0.0 0.0   
1952-09-28T03:00:00+00:00  0.0 0.0   
1952-09-28T06:00:00+00:00  2.7 2.7   
1952-09-28T09:00:00+00:00  426.8 413.9   
1952-09-28T12:00:00+00:00  634.6 614.9   
1952-09-28T15:00:00+00:00  357.9 344.6   
1952-09-28T18:00:00+00:00  0.1 0.1   
1952-09-28T21:00:00+00:00  0.0 0.0   
1952-09-29T00:00:00+00:00  0.0 0.0   
1952-09-29T03:00:00+00:00  0.0 0.0   
1952-09-29T06:00:00+00:00  2.3 2.4   
1952-09-29T09:00:00+00:00  419.9 402.4   
1952-09-29T12:00:00+00:00  622.0 593.0   
1952-09-29T15:00:00+00:00  225.0 232.8   
1952-09-29T18:00:00+00:00  0.0 0.0   
1952-09-29T21:00:00+00:00  0.0 0.0   
1952-09-30T00:00:00+00:00  0.0 0.0   
1952-09-30T03:00:00+00:00  0.0 0.0   
1952-09-30T06:00:00+00:00  0.4 0.4   
1952-09-30T09:00:00+00:00  398.3 379.4   
1952-09-30T12:00:00+00:00  603.8 571.2   
1952-09-30T15:00:00+00:00  345.2 326.9   
1952-09-30T18:00:00+00:00  0.0 0.0   
1952-09-30T21:00:00+00:00  0.0 0.0   
1952-10-01T00:00:00+00:00  0.0 0.0   
1952-10-01T03:00:00+00:00  0.0 0.0   
1952-10-01T06:00:00+00:00  1.5 1.6   
1952-10-01T09:00:00+00:00  367.3 360.1   
1952-10-01T12:00:00+00:00  595.8 582.6   
1952-10-01T15:00:00+00:00  336.3 316.2   
1952-10-01T18:00:00+00:00  0.0 0.0   
1952-10-01T21:00:00+00:00  0.0 0.0   
1952-10-02T00:00:00+00:00  0.0 0.0   
1952-10-02T03:00:00+00:00  0.0 0.0   
1952-10-02T06:00:00+00:00  1.9 1.9   
1952-10-02T09:00:00+00:00  407.0 383.8   
1952-10-02T12:00:00+00:00  627.6 590.9   
1952-10-02T15:00:00+00:00  335.6 314.1   
1952-10-02T18:00:00+00:00  0.0 0.0   
1952-10-02T21:00:00+00:00  0.0 0.0   
1952-10-03T00:00:00+00:00  0.0 0.0   
1952-10-03T03:00:00+00:00  0.0 0.0   
1952-10-03T06:00:00+00:00  1.8 1.7   
1952-10-03T09:00:00+00:00  411.9 388.0   
1952-10-03T12:00:00+00:00  633.5 591.9   
1952-10-03T15:00:00+00:00  335.2 311.2   
1952-10-03T18:00:00+00:00  0.0 0.0   
1952-10-03T21:00:00+00:00  0.0 0.0   
1952-10-04T00:00:00+00:00  0.0 0.0   
1952-10-04T03:00:00+00:00  0.0 0.0   
1952-10-04T06:00:00+00:00  0.8 1.0   
1952-10-04T09:00:00+00:00  313.3 399.7   
1952-10-04T12:00:00+00:00  334.8 333.1   
1952-10-04T15:00:00+00:00  174.2 174.3   
1952-10-04T18:00:00+00:00  0.0 0.0   
1952-10-04T21:00:00+00:00  0.0 0.0   
1952-10-05T00:00:00+00:00  0.0 0.0   
1952-10-05T03:00:00+00:00  0.0 0.0   
1952-10-05T06:00:00+00:00  0.8 0.9   
1952-10-05T09:00:00+00:00  378.2 378.6   
1952-10-05T12:00:00+00:00  388.3 488.2   
1952-10-05T15:00:00+00:00  301.0 295.7   
1952-10-05T18:00:00+00:00  0.0 0.0   
1952-10-05T21:00:00+00:00  0.0 0.0   
1952-10-06T00:00:00+00:00  0.0 0.0   
1952-10-06T03:00:00+00:00  0.0 0.0   
1952-10-06T06:00:00+00:00  1.3 1.2   
1952-10-06T09:00:00+00:00  372.7 369.6   
1952-10-06T12:00:00+00:00  555.3 511.8   
1952-10-06T15:00:00+00:00  208.8 190.3   
1952-10-06T18:00:00+00:00  0.0 0.0   
1952-10-06T21:00:00+00:00  0.0 0.0   
1952-10-07T00:00:00+00:00  0.0 0.0   
1952-10-07T03:00:00+00:00  0.0 0.0   
1952-10-07T06:00:00+00:00  0.9 0.9   
1952-10-07T09:00:00+00:00  360.0 331.5   
1952-10-07T12:00:00+00:00  603.9 557.9   
1952-10-07T15:00:00+00:00  305.7 280.2   
1952-10-07T18:00:00+00:00  0.0 0.0   
1952-10-07T21:00:00+00:00  0.0 0.0   
1952-10-08T00:00:00+00:00  0.0 0.0   
1952-10-08T03:00:00+00:00  0.0 0.0   
1952-10-08T06:00:00+00:00  0.9 1.0   
1952-10-08T09:00:00+00:00  308.0 356.8   
1952-10-08T12:00:00+00:00  360.0 417.6   
1952-10-08T15:00:00+00:00  160.0 188.1   
1952-10-08T18:00:00+00:00  0.0 0.0   
1952-10-08T21:00:00+00:00  0.0 0.0   
1952-10-09T00:00:00+00:00  0.0 0.0   
1952-10-09T03:00:00+00:00  0.0 0.0   
1952-10-09T06:00:00+00:00  0.8 0.9   
1952-10-09T09:00:00+00:00  331.2 355.0   
1952-10-09T12:00:00+00:00  370.6 444.1   
1952-10-09T15:00:00+00:00  243.7 267.5   
1952-10-09T18:00:00+00:00  0.0 0.0   
1952-10-09T21:00:00+00:00  0.0 0.0   
1952-10-10T00:00:00+00:00  0.0 0.0   
1952-10-10T03:00:00+00:00  0.0 0.0   
1952-10-10T06:00:00+00:00  0.5 0.5   
1952-10-10T09:00:00+00:00  209.6 210.4   
1952-10-10T12:00:00+00:00  474.1 427.0   
1952-10-10T15:00:00+00:00  131.5 125.0   
1952-10-10T18:00:00+00:00  0.0 0.0   
1952-10-10T21:00:00+00:00  0.0 0.0   
1952-10-11T00:00:00+00:00  0.0 0.0   
1952-10-11T03:00:00+00:00  0.0 0.0   
1952-10-11T06:00:00+00:00  0.0 0.1   
1952-10-11T09:00:00+00:00  16.5  23.0    
1952-10-11T12:00:00+00:00  82.4  92.5    
1952-10-11T15:00:00+00:00  68.1  112.6   
1952-10-11T18:00:00+00:00  0.0 0.0   
1952-10-11T21:00:00+00:00  0.0 0.0   
1952-10-12T00:00:00+00:00  0.0 0.0   
1952-10-12T03:00:00+00:00  0.0 0.0   
1952-10-12T06:00:00+00:00  0.0 0.0   
1952-10-12T09:00:00+00:00  10.0  2.0   
1952-10-12T12:00:00+00:00  15.1  3.5   
1952-10-12T15:00:00+00:00  5.4 1.3   
1952-10-12T18:00:00+00:00  0.0 0.0   
1952-10-12T21:00:00+00:00  0.0 0.0   
1952-10-13T00:00:00+00:00  0.0 0.0   
1952-10-13T03:00:00+00:00  0.0 0.0   
1952-10-13T06:00:00+00:00  0.1 0.1   
1952-10-13T09:00:00+00:00  51.9  44.5    
1952-10-13T12:00:00+00:00  121.4 129.0   
1952-10-13T15:00:00+00:00  98.4  151.4   
1952-10-13T18:00:00+00:00  0.0 0.0   
1952-10-13T21:00:00+00:00  0.0 0.0   
1952-10-14T00:00:00+00:00  0.0 0.0   
1952-10-14T03:00:00+00:00  0.0 0.0   
1952-10-14T06:00:00+00:00  0.3 0.2   
1952-10-14T09:00:00+00:00  393.5 332.3   
1952-10-14T12:00:00+00:00  622.7 550.3   
1952-10-14T15:00:00+00:00  267.2 233.8   
1952-10-14T18:00:00+00:00  0.0 0.0   
1952-10-14T21:00:00+00:00  0.0 0.0   
1952-10-15T00:00:00+00:00  0.0 0.0   
1952-10-15T03:00:00+00:00  0.0 0.0   
1952-10-15T06:00:00+00:00  0.2 0.2   
1952-10-15T09:00:00+00:00  340.0 336.7   
1952-10-15T12:00:00+00:00  510.1 531.8   
1952-10-15T15:00:00+00:00  252.3 249.6   
1952-10-15T18:00:00+00:00  0.0 0.0   
1952-10-15T21:00:00+00:00  0.0 0.0   
1952-10-16T00:00:00+00:00  0.0 0.0   
1952-10-16T03:00:00+00:00  0.0 0.0   
1952-10-16T06:00:00+00:00  0.1 0.1   
1952-10-16T09:00:00+00:00  112.8 147.9   
1952-10-16T12:00:00+00:00  219.9 355.2   
1952-10-16T15:00:00+00:00  192.1 235.7   
1952-10-16T18:00:00+00:00  0.0 0.0   
1952-10-16T21:00:00+00:00  0.0 0.0   
1952-10-17T00:00:00+00:00  0.0 0.0   
1952-10-17T03:00:00+00:00  0.0 0.0   
1952-10-17T06:00:00+00:00  0.0 0.1   
1952-10-17T09:00:00+00:00  87.8  149.6   
1952-10-17T12:00:00+00:00  237.2 260.8   
1952-10-17T15:00:00+00:00  145.2 175.7   
1952-10-17T18:00:00+00:00  0.0 0.0   
1952-10-17T21:00:00+00:00  0.0 0.0   
1952-10-18T00:00:00+00:00  0.0 0.0   
1952-10-18T03:00:00+00:00  0.0 0.0   
1952-10-18T06:00:00+00:00  0.1 0.1   
1952-10-18T09:00:00+00:00  365.9 320.2   
1952-10-18T12:00:00+00:00  598.8 521.8   
1952-10-18T15:00:00+00:00  267.4 230.8   
1952-10-18T18:00:00+00:00  0.0 0.0   
1952-10-18T21:00:00+00:00  0.0 0.0   
1952-10-19T00:00:00+00:00  0.0 0.0   
1952-10-19T03:00:00+00:00  0.0 0.0   
1952-10-19T06:00:00+00:00  0.1 0.1   
1952-10-19T09:00:00+00:00  359.8 319.5   
1952-10-19T12:00:00+00:00  589.8 522.8   
1952-10-19T15:00:00+00:00  258.1 226.7   
1952-10-19T18:00:00+00:00  0.0 0.0   
1952-10-19T21:00:00+00:00  0.0 0.0   
1952-10-20T00:00:00+00:00  0.0 0.0   
1952-10-20T03:00:00+00:00  0.0 0.0   
1952-10-20T06:00:00+00:00  0.0 0.0   
1952-10-20T09:00:00+00:00  357.8 319.2   
1952-10-20T12:00:00+00:00  584.2 521.2   
1952-10-20T15:00:00+00:00  236.6 211.2   
1952-10-20T18:00:00+00:00  0.0 0.0   
1952-10-20T21:00:00+00:00  0.0 0.0   
1952-10-21T00:00:00+00:00  0.0 0.0   
1952-10-21T03:00:00+00:00  0.0 0.0   
1952-10-21T06:00:00+00:00  0.0 0.0   
1952-10-21T09:00:00+00:00  189.4 291.8   
1952-10-21T12:00:00+00:00  135.6 194.3   
1952-10-21T15:00:00+00:00  28.8  33.4    
1952-10-21T18:00:00+00:00  0.0 0.0   
1952-10-21T21:00:00+00:00  0.0 0.0   
1952-10-22T00:00:00+00:00  0.0 0.0   
1952-10-22T03:00:00+00:00  0.0 0.0   
1952-10-22T06:00:00+00:00  0.0 0.0   
1952-10-22T09:00:00+00:00  20.9  22.3    
1952-10-22T12:00:00+00:00  104.8 115.6   
1952-10-22T15:00:00+00:00  53.0  67.0    
1952-10-22T18:00:00+00:00  0.0 0.0   
1952-10-22T21:00:00+00:00  0.0 0.0   
1952-10-23T00:00:00+00:00  0.0 0.0   
1952-10-23T03:00:00+00:00  0.0 0.0   
1952-10-23T06:00:00+00:00  0.0 0.0   
1952-10-23T09:00:00+00:00  78.2  91.5    
1952-10-23T12:00:00+00:00  149.6 169.9   
1952-10-23T15:00:00+00:00  15.8  21.1    
1952-10-23T18:00:00+00:00  0.0 0.0   
1952-10-23T21:00:00+00:00  0.0 0.0   
1952-10-24T00:00:00+00:00  0.0 0.0   
1952-10-24T03:00:00+00:00  0.0 0.0   
1952-10-24T06:00:00+00:00  0.0 0.0   
1952-10-24T09:00:00+00:00  137.4 169.4   
1952-10-24T12:00:00+00:00  104.2 123.7   
1952-10-24T15:00:00+00:00  12.2  12.3    
1952-10-24T18:00:00+00:00  0.0 0.0   
1952-10-24T21:00:00+00:00  0.0 0.0   
1952-10-25T00:00:00+00:00  0.0 0.0   
1952-10-25T03:00:00+00:00  0.0 0.0   
1952-10-25T06:00:00+00:00  0.0 0.0   
1952-10-25T09:00:00+00:00  43.5  32.9    
1952-10-25T12:00:00+00:00  144.9 125.5   
1952-10-25T15:00:00+00:00  18.1  16.6    
1952-10-25T18:00:00+00:00  0.0 0.0   
1952-10-25T21:00:00+00:00  0.0 0.0   
1952-10-26T00:00:00+00:00  0.0 0.0   
1952-10-26T03:00:00+00:00  0.0 0.0   
1952-10-26T06:00:00+00:00  0.0 0.0   
1952-10-26T09:00:00+00:00  20.0  21.1    
1952-10-26T12:00:00+00:00  47.8  42.6    
1952-10-26T15:00:00+00:00  12.9  11.9    
1952-10-26T18:00:00+00:00  0.0 0.0   
1952-10-26T21:00:00+00:00  0.0 0.0   
1952-10-27T00:00:00+00:00  0.0 0.0   
1952-10-27T03:00:00+00:00  0.0 0.0   
1952-10-27T06:00:00+00:00  0.0 0.0   
1952-10-27T09:00:00+00:00  315.3 336.0   
1952-10-27T12:00:00+00:00  213.2 206.4   
1952-10-27T15:00:00+00:00  14.8  11.2    
1952-10-27T18:00:00+00:00  0.0 0.0   
1952-10-27T21:00:00+00:00  0.0 0.0   
1952-10-28T00:00:00+00:00  0.0 0.0   
1952-10-28T03:00:00+00:00  0.0 0.0   
1952-10-28T06:00:00+00:00  0.0 0.0   
1952-10-28T09:00:00+00:00  10.4  12.7    
1952-10-28T12:00:00+00:00  18.6  23.4    
1952-10-28T15:00:00+00:00  6.8 7.6   
1952-10-28T18:00:00+00:00  0.0 0.0   
1952-10-28T21:00:00+00:00  0.0 0.0   
1952-10-29T00:00:00+00:00  0.0 0.0   
1952-10-29T03:00:00+00:00  0.0 0.0   
1952-10-29T06:00:00+00:00  0.0 0.0   
1952-10-29T09:00:00+00:00  194.4 212.6   
1952-10-29T12:00:00+00:00  49.6  52.4    
1952-10-29T15:00:00+00:00  28.3  28.0    
1952-10-29T18:00:00+00:00  0.0 0.0   
1952-10-29T21:00:00+00:00  0.0 0.0   
1952-10-30T00:00:00+00:00  0.0 0.0   
1952-10-30T03:00:00+00:00  0.0 0.0   
1952-10-30T06:00:00+00:00  0.0 0.0   
1952-10-30T09:00:00+00:00  67.9  42.0    
1952-10-30T12:00:00+00:00  190.9 152.4   
1952-10-30T15:00:00+00:00  56.6  67.3    
1952-10-30T18:00:00+00:00  0.0 0.0   
1952-10-30T21:00:00+00:00  0.0 0.0   
1952-10-31T00:00:00+00:00  0.0 0.0   
1952-10-31T03:00:00+00:00  0.0 0.0   
1952-10-31T06:00:00+00:00  0.0 0.0   
1952-10-31T09:00:00+00:00  128.1 128.5   
1952-10-31T12:00:00+00:00  108.2 111.9   
1952-10-31T15:00:00+00:00  47.8  41.3    
1952-10-31T18:00:00+00:00  0.0 0.0   
1952-10-31T21:00:00+00:00  0.0 0.0   
1952-11-01T00:00:00+00:00  0.0 0.0   
1952-11-01T03:00:00+00:00  0.0 0.0   
1952-11-01T06:00:00+00:00  0.0 0.0   
1952-11-01T09:00:00+00:00  297.7 245.4   
1952-11-01T12:00:00+00:00  525.9 432.1   
1952-11-01T15:00:00+00:00  193.8 157.3   
1952-11-01T18:00:00+00:00  0.0 0.0   
1952-11-01T21:00:00+00:00  0.0 0.0   
1952-11-02T00:00:00+00:00  0.0 0.0   
1952-11-02T03:00:00+00:00  0.0 0.0   
1952-11-02T06:00:00+00:00  0.0 0.0   
1952-11-02T09:00:00+00:00  39.6  61.1    
1952-11-02T12:00:00+00:00  42.7  59.3    
1952-11-02T15:00:00+00:00  14.2  10.6    
1952-11-02T18:00:00+00:00  0.0 0.0   
1952-11-02T21:00:00+00:00  0.0 0.0   
1952-11-03T00:00:00+00:00  0.0 0.0   
1952-11-03T03:00:00+00:00  0.0 0.0   
1952-11-03T06:00:00+00:00  0.0 0.0   
1952-11-03T09:00:00+00:00  272.1 214.4   
1952-11-03T12:00:00+00:00  541.7 435.6   
1952-11-03T15:00:00+00:00  101.5 52.9    
1952-11-03T18:00:00+00:00  0.0 0.0   
1952-11-03T21:00:00+00:00  0.0 0.0   
1952-11-04T00:00:00+00:00  0.0 0.0   
1952-11-04T03:00:00+00:00  0.0 0.0   
1952-11-04T06:00:00+00:00  0.0 0.0   
1952-11-04T09:00:00+00:00  238.3 242.5   
1952-11-04T12:00:00+00:00  186.9 215.9   
1952-11-04T15:00:00+00:00  96.5  109.9   
1952-11-04T18:00:00+00:00  0.0 0.0   
1952-11-04T21:00:00+00:00  0.0 0.0   
1952-11-05T00:00:00+00:00  0.0 0.0   
1952-11-05T03:00:00+00:00  0.0 0.0   
1952-11-05T06:00:00+00:00  0.0 0.0   
1952-11-05T09:00:00+00:00  152.6 33.3    
1952-11-05T12:00:00+00:00  75.7  40.9    
1952-11-05T15:00:00+00:00  11.1  9.0   
1952-11-05T18:00:00+00:00  0.0 0.0   
1952-11-05T21:00:00+00:00  0.0 0.0   
1952-11-06T00:00:00+00:00  0.0 0.0   
1952-11-06T03:00:00+00:00  0.0 0.0   
1952-11-06T06:00:00+00:00  0.0 0.0   
1952-11-06T09:00:00+00:00  284.9 228.6   
1952-11-06T12:00:00+00:00  529.9 423.1   
1952-11-06T15:00:00+00:00  177.3 139.8   
1952-11-06T18:00:00+00:00  0.0 0.0   
1952-11-06T21:00:00+00:00  0.0 0.0   
1952-11-07T00:00:00+00:00  0.0 0.0   
1952-11-07T03:00:00+00:00  0.0 0.0   
1952-11-07T06:00:00+00:00  0.0 0.0   
1952-11-07T09:00:00+00:00  285.3 231.7   
1952-11-07T12:00:00+00:00  474.6 370.0   
1952-11-07T15:00:00+00:00  63.1  51.7    
1952-11-07T18:00:00+00:00  0.0 0.0   
1952-11-07T21:00:00+00:00  0.0 0.0   
1952-11-08T00:00:00+00:00  0.0 0.0   
1952-11-08T03:00:00+00:00  0.0 0.0   
1952-11-08T06:00:00+00:00  0.0 0.0   
1952-11-08T09:00:00+00:00  82.6  25.5    
1952-11-08T12:00:00+00:00  314.4 277.9   
1952-11-08T15:00:00+00:00  156.1 167.2   
1952-11-08T18:00:00+00:00  0.0 0.0   
1952-11-08T21:00:00+00:00  0.0 0.0   
1952-11-09T00:00:00+00:00  0.0 0.0   
1952-11-09T03:00:00+00:00  0.0 0.0   
1952-11-09T06:00:00+00:00  0.0 0.0   
1952-11-09T09:00:00+00:00  26.2  13.3    
1952-11-09T12:00:00+00:00  112.7 76.3    
1952-11-09T15:00:00+00:00  43.3  33.6    
1952-11-09T18:00:00+00:00  0.0 0.0   
1952-11-09T21:00:00+00:00  0.0 0.0   
1952-11-10T00:00:00+00:00  0.0 0.0   
1952-11-10T03:00:00+00:00  0.0 0.0   
1952-11-10T06:00:00+00:00  0.0 0.0   
1952-11-10T09:00:00+00:00  196.4 181.5   
1952-11-10T12:00:00+00:00  246.2 287.6   
1952-11-10T15:00:00+00:00  8.7 9.6   
1952-11-10T18:00:00+00:00  0.0 0.0   
1952-11-10T21:00:00+00:00  0.0 0.0   
1952-11-11T00:00:00+00:00  0.0 0.0   
1952-11-11T03:00:00+00:00  0.0 0.0   
1952-11-11T06:00:00+00:00  0.0 0.0   
1952-11-11T09:00:00+00:00  207.5 163.1   
1952-11-11T12:00:00+00:00  454.7 353.4   
1952-11-11T15:00:00+00:00  117.0 86.1    
1952-11-11T18:00:00+00:00  0.0 0.0   
1952-11-11T21:00:00+00:00  0.0 0.0   
1952-11-12T00:00:00+00:00  0.0 0.0   
1952-11-12T03:00:00+00:00  0.0 0.0   
1952-11-12T06:00:00+00:00  0.0 0.0   
1952-11-12T09:00:00+00:00  118.2 79.9    
1952-11-12T12:00:00+00:00  187.0 156.2   
1952-11-12T15:00:00+00:00  24.7  30.6    
1952-11-12T18:00:00+00:00  0.0 0.0   
1952-11-12T21:00:00+00:00  0.0 0.0   
1952-11-13T00:00:00+00:00  0.0 0.0   
1952-11-13T03:00:00+00:00  0.0 0.0   
1952-11-13T06:00:00+00:00  0.0 0.0   
1952-11-13T09:00:00+00:00  228.2 173.8   
1952-11-13T12:00:00+00:00  507.2 390.2   
1952-11-13T15:00:00+00:00  151.6 115.9   
1952-11-13T18:00:00+00:00  0.0 0.0   
1952-11-13T21:00:00+00:00  0.0 0.0   
1952-11-14T00:00:00+00:00  0.0 0.0   
1952-11-14T03:00:00+00:00  0.0 0.0   
1952-11-14T06:00:00+00:00  0.0 0.0   
1952-11-14T09:00:00+00:00  243.4 188.6   
1952-11-14T12:00:00+00:00  480.9 369.6   
1952-11-14T15:00:00+00:00  132.3 99.9    
1952-11-14T18:00:00+00:00  0.0 0.0   
1952-11-14T21:00:00+00:00  0.0 0.0   
1952-11-15T00:00:00+00:00  0.0 0.0   
1952-11-15T03:00:00+00:00  0.0 0.0   
1952-11-15T06:00:00+00:00  0.0 0.0   
1952-11-15T09:00:00+00:00  152.3 103.9   
1952-11-15T12:00:00+00:00  424.9 313.8   
1952-11-15T15:00:00+00:00  94.4  65.4    
1952-11-15T18:00:00+00:00  0.0 0.0   
1952-11-15T21:00:00+00:00  0.0 0.0   
1952-11-16T00:00:00+00:00  0.0 0.0   
1952-11-16T03:00:00+00:00  0.0 0.0   
1952-11-16T06:00:00+00:00  0.0 0.0   
1952-11-16T09:00:00+00:00  227.7 176.9   
1952-11-16T12:00:00+00:00  487.4 377.9   
1952-11-16T15:00:00+00:00  140.8 107.7   
1952-11-16T18:00:00+00:00  0.0 0.0   
1952-11-16T21:00:00+00:00  0.0 0.0   
1952-11-17T00:00:00+00:00  0.0 0.0   
1952-11-17T03:00:00+00:00  0.0 0.0   
1952-11-17T06:00:00+00:00  0.0 0.0   
1952-11-17T09:00:00+00:00  235.9 181.9   
1952-11-17T12:00:00+00:00  490.5 377.2   
1952-11-17T15:00:00+00:00  140.8 106.4   
1952-11-17T18:00:00+00:00  0.0 0.0   
1952-11-17T21:00:00+00:00  0.0 0.0   
1952-11-18T00:00:00+00:00  0.0 0.0   
1952-11-18T03:00:00+00:00  0.0 0.0   
1952-11-18T06:00:00+00:00  0.0 0.0   
1952-11-18T09:00:00+00:00  158.0 148.5   
1952-11-18T12:00:00+00:00  336.2 240.6   
1952-11-18T15:00:00+00:00  24.8  22.8    
1952-11-18T18:00:00+00:00  0.0 0.0   
1952-11-18T21:00:00+00:00  0.0 0.0   
1952-11-19T00:00:00+00:00  0.0 0.0   
1952-11-19T03:00:00+00:00  0.0 0.0   
1952-11-19T06:00:00+00:00  0.0 0.0   
1952-11-19T09:00:00+00:00  37.1  16.8    
1952-11-19T12:00:00+00:00  79.3  36.4    
1952-11-19T15:00:00+00:00  8.7 3.7   
1952-11-19T18:00:00+00:00  0.0 0.0   
1952-11-19T21:00:00+00:00  0.0 0.0   
1952-11-20T00:00:00+00:00  0.0 0.0   
1952-11-20T03:00:00+00:00  0.0 0.0   
1952-11-20T06:00:00+00:00  0.0 0.0   
1952-11-20T09:00:00+00:00  57.7  52.4    
1952-11-20T12:00:00+00:00  250.1 261.6   
1952-11-20T15:00:00+00:00  49.9  54.7    
1952-11-20T18:00:00+00:00  0.0 0.0   
1952-11-20T21:00:00+00:00  0.0 0.0   
1952-11-21T00:00:00+00:00  0.0 0.0   
1952-11-21T03:00:00+00:00  0.0 0.0   
1952-11-21T06:00:00+00:00  0.0 0.0   
1952-11-21T09:00:00+00:00  192.8 153.2   
1952-11-21T12:00:00+00:00  459.1 354.4   
1952-11-21T15:00:00+00:00  120.0 91.3    
1952-11-21T18:00:00+00:00  0.0 0.0   
1952-11-21T21:00:00+00:00  0.0 0.0   
1952-11-22T00:00:00+00:00  0.0 0.0   
1952-11-22T03:00:00+00:00  0.0 0.0   
1952-11-22T06:00:00+00:00  0.0 0.0   
1952-11-22T09:00:00+00:00  19.3  27.4    
1952-11-22T12:00:00+00:00  115.9 123.0   
1952-11-22T15:00:00+00:00  29.0  37.8    
1952-11-22T18:00:00+00:00  0.0 0.0   
1952-11-22T21:00:00+00:00  0.0 0.0   
1952-11-23T00:00:00+00:00  0.0 0.0   
1952-11-23T03:00:00+00:00  0.0 0.0   
1952-11-23T06:00:00+00:00  0.0 0.0   
1952-11-23T09:00:00+00:00  170.4 138.9   
1952-11-23T12:00:00+00:00  363.2 284.3   
1952-11-23T15:00:00+00:00  68.2  45.2    
1952-11-23T18:00:00+00:00  0.0 0.0   
1952-11-23T21:00:00+00:00  0.0 0.0   
1952-11-24T00:00:00+00:00  0.0 0.0   
1952-11-24T03:00:00+00:00  0.0 0.0   
1952-11-24T06:00:00+00:00  0.0 0.0   
1952-11-24T09:00:00+00:00  35.5  31.2    
1952-11-24T12:00:00+00:00  86.6  57.7    
1952-11-24T15:00:00+00:00  9.5 4.5   
1952-11-24T18:00:00+00:00  0.0 0.0   
1952-11-24T21:00:00+00:00  0.0 0.0   
1952-11-25T00:00:00+00:00  0.0 0.0   
1952-11-25T03:00:00+00:00  0.0 0.0   
1952-11-25T06:00:00+00:00  0.0 0.0   
1952-11-25T09:00:00+00:00  73.3  88.2    
1952-11-25T12:00:00+00:00  190.0 205.3   
1952-11-25T15:00:00+00:00  19.8  9.3   
1952-11-25T18:00:00+00:00  0.0 0.0   
1952-11-25T21:00:00+00:00  0.0 0.0   
1952-11-26T00:00:00+00:00  0.0 0.0   
1952-11-26T03:00:00+00:00  0.0 0.0   
1952-11-26T06:00:00+00:00  0.0 0.0   
1952-11-26T09:00:00+00:00  184.8 133.3   
1952-11-26T12:00:00+00:00  401.9 276.7   
1952-11-26T15:00:00+00:00  51.1  37.6    
1952-11-26T18:00:00+00:00  0.0 0.0   
1952-11-26T21:00:00+00:00  0.0 0.0   
1952-11-27T00:00:00+00:00  0.0 0.0   
1952-11-27T03:00:00+00:00  0.0 0.0   
1952-11-27T06:00:00+00:00  0.0 0.0   
1952-11-27T09:00:00+00:00  86.7  52.0    
1952-11-27T12:00:00+00:00  337.1 255.2   
1952-11-27T15:00:00+00:00  107.9 86.4    
1952-11-27T18:00:00+00:00  0.0 0.0   
1952-11-27T21:00:00+00:00  0.0 0.0   
1952-11-28T00:00:00+00:00  0.0 0.0   
1952-11-28T03:00:00+00:00  0.0 0.0   
1952-11-28T06:00:00+00:00  0.0 0.0   
1952-11-28T09:00:00+00:00  56.0  26.0    
1952-11-28T12:00:00+00:00  113.3 100.5   
1952-11-28T15:00:00+00:00  74.6  48.5    
1952-11-28T18:00:00+00:00  0.0 0.0   
1952-11-28T21:00:00+00:00  0.0 0.0   
1952-11-29T00:00:00+00:00  0.0 0.0   
1952-11-29T03:00:00+00:00  0.0 0.0   
1952-11-29T06:00:00+00:00  0.0 0.0   
1952-11-29T09:00:00+00:00  108.8 91.9    
1952-11-29T12:00:00+00:00  276.8 252.2   
1952-11-29T15:00:00+00:00  6.7 8.2   
1952-11-29T18:00:00+00:00  0.0 0.0   
1952-11-29T21:00:00+00:00  0.0 0.0   
1952-11-30T00:00:00+00:00  0.0 0.0   
1952-11-30T03:00:00+00:00  0.0 0.0   
1952-11-30T06:00:00+00:00  0.0 0.0   
1952-11-30T09:00:00+00:00  17.6  22.8    
1952-11-30T12:00:00+00:00  161.2 121.9   
1952-11-30T15:00:00+00:00  8.5 7.5   
1952-11-30T18:00:00+00:00  0.0 0.0   
1952-11-30T21:00:00+00:00  0.0 0.0   
1952-12-01T00:00:00+00:00  0.0 0.0   
1952-12-01T03:00:00+00:00  0.0 0.0   
1952-12-01T06:00:00+00:00  0.0 0.0   
1952-12-01T09:00:00+00:00  102.8 102.0   
1952-12-01T12:00:00+00:00  361.9 269.2   
1952-12-01T15:00:00+00:00  74.8  61.7    
1952-12-01T18:00:00+00:00  0.0 0.0   
1952-12-01T21:00:00+00:00  0.0 0.0   
1952-12-02T00:00:00+00:00  0.0 0.0   
1952-12-02T03:00:00+00:00  0.0 0.0   
1952-12-02T06:00:00+00:00  0.0 0.0   
1952-12-02T09:00:00+00:00  26.0  21.3    
1952-12-02T12:00:00+00:00  40.4  28.7    
1952-12-02T15:00:00+00:00  4.1 2.6   
1952-12-02T18:00:00+00:00  0.0 0.0   
1952-12-02T21:00:00+00:00  0.0 0.0   
1952-12-03T00:00:00+00:00  0.0 0.0   
1952-12-03T03:00:00+00:00  0.0 0.0   
1952-12-03T06:00:00+00:00  0.0 0.0   
1952-12-03T09:00:00+00:00  155.0 102.9   
1952-12-03T12:00:00+00:00  402.5 283.0   
1952-12-03T15:00:00+00:00  96.1  66.2    
1952-12-03T18:00:00+00:00  0.0 0.0   
1952-12-03T21:00:00+00:00  0.0 0.0   
1952-12-04T00:00:00+00:00  0.0 0.0   
1952-12-04T03:00:00+00:00  0.0 0.0   
1952-12-04T06:00:00+00:00  0.0 0.0   
1952-12-04T09:00:00+00:00  94.4  107.3   
1952-12-04T12:00:00+00:00  221.3 262.1   
1952-12-04T15:00:00+00:00  29.4  36.2    
1952-12-04T18:00:00+00:00  0.0 0.0   
1952-12-04T21:00:00+00:00  0.0 0.0   
1952-12-05T00:00:00+00:00  0.0 0.0   
1952-12-05T03:00:00+00:00  0.0 0.0   
1952-12-05T06:00:00+00:00  0.0 0.0   
1952-12-05T09:00:00+00:00  164.0 122.3   
1952-12-05T12:00:00+00:00  431.6 318.7   
1952-12-05T15:00:00+00:00  106.0 77.0    
1952-12-05T18:00:00+00:00  0.0 0.0   
1952-12-05T21:00:00+00:00  0.0 0.0   
1952-12-06T00:00:00+00:00  0.0 0.0   
1952-12-06T03:00:00+00:00  0.0 0.0   
1952-12-06T06:00:00+00:00  0.0 0.0   
1952-12-06T09:00:00+00:00  163.8 122.4   
1952-12-06T12:00:00+00:00  438.2 325.1   
1952-12-06T15:00:00+00:00  108.7 79.4    
1952-12-06T18:00:00+00:00  0.0 0.0   
1952-12-06T21:00:00+00:00  0.0 0.0   
1952-12-07T00:00:00+00:00  0.0 0.0   
1952-12-07T03:00:00+00:00  0.0 0.0   
1952-12-07T06:00:00+00:00  0.0 0.0   
1952-12-07T09:00:00+00:00  156.9 129.3   
1952-12-07T12:00:00+00:00  312.0 223.2   
1952-12-07T15:00:00+00:00  68.1  50.3    
1952-12-07T18:00:00+00:00  0.0 0.0   
1952-12-07T21:00:00+00:00  0.0 0.0   
1952-12-08T00:00:00+00:00  0.0 0.0   
1952-12-08T03:00:00+00:00  0.0 0.0   
1952-12-08T06:00:00+00:00  0.0 0.0   
1952-12-08T09:00:00+00:00  161.8 123.0   
1952-12-08T12:00:00+00:00  442.6 332.7   
1952-12-08T15:00:00+00:00  109.4 81.0    
1952-12-08T18:00:00+00:00  0.0 0.0   
1952-12-08T21:00:00+00:00  0.0 0.0   
1952-12-09T00:00:00+00:00  0.0 0.0   
1952-12-09T03:00:00+00:00  0.0 0.0   
1952-12-09T06:00:00+00:00  0.0 0.0   
1952-12-09T09:00:00+00:00  159.8 121.7   
1952-12-09T12:00:00+00:00  444.7 335.1   
1952-12-09T15:00:00+00:00  109.9 81.5    
1952-12-09T18:00:00+00:00  0.0 0.0   
1952-12-09T21:00:00+00:00  0.0 0.0   
1952-12-10T00:00:00+00:00  0.0 0.0   
1952-12-10T03:00:00+00:00  0.0 0.0   
1952-12-10T06:00:00+00:00  0.0 0.0   
1952-12-10T09:00:00+00:00  144.3 101.6   
1952-12-10T12:00:00+00:00  430.0 302.3   
1952-12-10T15:00:00+00:00  101.2 69.9    
1952-12-10T18:00:00+00:00  0.0 0.0   
1952-12-10T21:00:00+00:00  0.0 0.0   
1952-12-11T00:00:00+00:00  0.0 0.0   
1952-12-11T03:00:00+00:00  0.0 0.0   
1952-12-11T06:00:00+00:00  0.0 0.0   
1952-12-11T09:00:00+00:00  165.7 143.2   
1952-12-11T12:00:00+00:00  285.1 210.1   
1952-12-11T15:00:00+00:00  33.5  26.6    
1952-12-11T18:00:00+00:00  0.0 0.0   
1952-12-11T21:00:00+00:00  0.0 0.0   
1952-12-12T00:00:00+00:00  0.0 0.0   
1952-12-12T03:00:00+00:00  0.0 0.0   
1952-12-12T06:00:00+00:00  0.0 0.0   
1952-12-12T09:00:00+00:00  149.7 106.7   
1952-12-12T12:00:00+00:00  426.2 290.5   
1952-12-12T15:00:00+00:00  45.8  28.5    
1952-12-12T18:00:00+00:00  0.0 0.0   
1952-12-12T21:00:00+00:00  0.0 0.0   
1952-12-13T00:00:00+00:00  0.0 0.0   
1952-12-13T03:00:00+00:00  0.0 0.0   
1952-12-13T06:00:00+00:00  0.0 0.0   
1952-12-13T09:00:00+00:00  133.5 93.5    
1952-12-13T12:00:00+00:00  415.9 291.1   
1952-12-13T15:00:00+00:00  91.7  67.2    
1952-12-13T18:00:00+00:00  0.0 0.0   
1952-12-13T21:00:00+00:00  0.0 0.0   
1952-12-14T00:00:00+00:00  0.0 0.0   
1952-12-14T03:00:00+00:00  0.0 0.0   
1952-12-14T06:00:00+00:00  0.0 0.0   
1952-12-14T09:00:00+00:00  58.9  59.5    
1952-12-14T12:00:00+00:00  176.8 171.9   
1952-12-14T15:00:00+00:00  66.4  69.7    
1952-12-14T18:00:00+00:00  0.0 0.0   
1952-12-14T21:00:00+00:00  0.0 0.0   
1952-12-15T00:00:00+00:00  0.0 0.0   
1952-12-15T03:00:00+00:00  0.0 0.0   
1952-12-15T06:00:00+00:00  0.0 0.0   
1952-12-15T09:00:00+00:00  136.5 101.5   
1952-12-15T12:00:00+00:00  398.7 304.5   
1952-12-15T15:00:00+00:00  11.8  14.0    
1952-12-15T18:00:00+00:00  0.0 0.0   
1952-12-15T21:00:00+00:00  0.0 0.0   
1952-12-16T00:00:00+00:00  0.0 0.0   
1952-12-16T03:00:00+00:00  0.0 0.0   
1952-12-16T06:00:00+00:00  0.0 0.0   
1952-12-16T09:00:00+00:00  115.7 113.3   
1952-12-16T12:00:00+00:00  243.6 196.6   
1952-12-16T15:00:00+00:00  59.3  35.5    
1952-12-16T18:00:00+00:00  0.0 0.0   
1952-12-16T21:00:00+00:00  0.0 0.0   
1952-12-17T00:00:00+00:00  0.0 0.0   
1952-12-17T03:00:00+00:00  0.0 0.0   
1952-12-17T06:00:00+00:00  0.0 0.0   
1952-12-17T09:00:00+00:00  105.6 87.0    
1952-12-17T12:00:00+00:00  374.9 293.4   
1952-12-17T15:00:00+00:00  114.6 76.2    
1952-12-17T18:00:00+00:00  0.0 0.0   
1952-12-17T21:00:00+00:00  0.0 0.0   
1952-12-18T00:00:00+00:00  0.0 0.0   
1952-12-18T03:00:00+00:00  0.0 0.0   
1952-12-18T06:00:00+00:00  0.0 0.0   
1952-12-18T09:00:00+00:00  94.4  85.4    
1952-12-18T12:00:00+00:00  349.3 283.4   
1952-12-18T15:00:00+00:00  71.5  62.5    
1952-12-18T18:00:00+00:00  0.0 0.0   
1952-12-18T21:00:00+00:00  0.0 0.0   
1952-12-19T00:00:00+00:00  0.0 0.0   
1952-12-19T03:00:00+00:00  0.0 0.0   
1952-12-19T06:00:00+00:00  0.0 0.0   
1952-12-19T09:00:00+00:00  115.6 82.4    
1952-12-19T12:00:00+00:00  415.9 286.0   
1952-12-19T15:00:00+00:00  97.6  66.3    
1952-12-19T18:00:00+00:00  0.0 0.0   
1952-12-19T21:00:00+00:00  0.0 0.0   
1952-12-20T00:00:00+00:00  0.0 0.0   
1952-12-20T03:00:00+00:00  0.0 0.0   
1952-12-20T06:00:00+00:00  0.0 0.0   
1952-12-20T09:00:00+00:00  109.8 79.2    
1952-12-20T12:00:00+00:00  413.3 286.3   
1952-12-20T15:00:00+00:00  101.1 71.6    
1952-12-20T18:00:00+00:00  0.0 0.0   
1952-12-20T21:00:00+00:00  0.0 0.0   
1952-12-21T00:00:00+00:00  0.0 0.0   
1952-12-21T03:00:00+00:00  0.0 0.0   
1952-12-21T06:00:00+00:00  0.0 0.0   
1952-12-21T09:00:00+00:00  38.0  29.5    
1952-12-21T12:00:00+00:00  335.5 250.8   
1952-12-21T15:00:00+00:00  65.0  46.5    
1952-12-21T18:00:00+00:00  0.0 0.0   
1952-12-21T21:00:00+00:00  0.0 0.0   
1952-12-22T00:00:00+00:00  0.0 0.0   
1952-12-22T03:00:00+00:00  0.0 0.0   
1952-12-22T06:00:00+00:00  0.0 0.0   
1952-12-22T09:00:00+00:00  120.6 83.0    
1952-12-22T12:00:00+00:00  403.2 275.5   
1952-12-22T15:00:00+00:00  104.5 73.3    
1952-12-22T18:00:00+00:00  0.0 0.0   
1952-12-22T21:00:00+00:00  0.0 0.0   
1952-12-23T00:00:00+00:00  0.0 0.0   
1952-12-23T03:00:00+00:00  0.0 0.0   
1952-12-23T06:00:00+00:00  0.0 0.0   
1952-12-23T09:00:00+00:00  115.9 107.8   
1952-12-23T12:00:00+00:00  249.8 219.7   
1952-12-23T15:00:00+00:00  17.6  19.4    
1952-12-23T18:00:00+00:00  0.0 0.0   
1952-12-23T21:00:00+00:00  0.0 0.0   
1952-12-24T00:00:00+00:00  0.0 0.0   
1952-12-24T03:00:00+00:00  0.0 0.1   
1952-12-24T06:00:00+00:00  0.0 0.1   
1952-12-24T09:00:00+00:00  19.9  14.5    
1952-12-24T12:00:00+00:00  68.1  58.1    
1952-12-24T15:00:00+00:00  6.3 5.3   
1952-12-24T18:00:00+00:00  0.0 0.1   
1952-12-24T21:00:00+00:00  0.0 0.1   
1952-12-25T00:00:00+00:00  0.0 0.1   
1952-12-25T03:00:00+00:00  0.0 0.0   
1952-12-25T06:00:00+00:00  0.0 0.0   
1952-12-25T09:00:00+00:00  116.3 85.5    
1952-12-25T12:00:00+00:00  428.4 293.7   
1952-12-25T15:00:00+00:00  116.4 77.4    
1952-12-25T18:00:00+00:00  0.0 0.0   
1952-12-25T21:00:00+00:00  0.0 0.0   
1952-12-26T00:00:00+00:00  0.0 0.0   
1952-12-26T03:00:00+00:00  0.0 0.0   
1952-12-26T06:00:00+00:00  0.0 0.0   
1952-12-26T09:00:00+00:00  59.6  62.3    
1952-12-26T12:00:00+00:00  234.5 223.3   
1952-12-26T15:00:00+00:00  79.6  76.8    
1952-12-26T18:00:00+00:00  0.0 0.0   
1952-12-26T21:00:00+00:00  0.0 0.0   
1952-12-27T00:00:00+00:00  0.0 0.0   
1952-12-27T03:00:00+00:00  0.0 0.0   
1952-12-27T06:00:00+00:00  0.0 0.0   
1952-12-27T09:00:00+00:00  92.6  56.4    
1952-12-27T12:00:00+00:00  357.6 217.0   
1952-12-27T15:00:00+00:00  115.2 82.6    
1952-12-27T18:00:00+00:00  0.0 0.0   
1952-12-27T21:00:00+00:00  0.0 0.0   
1952-12-28T00:00:00+00:00  0.0 0.0   
1952-12-28T03:00:00+00:00  0.0 0.0   
1952-12-28T06:00:00+00:00  0.0 0.0   
1952-12-28T09:00:00+00:00  38.4  34.2    
1952-12-28T12:00:00+00:00  199.1 174.4   
1952-12-28T15:00:00+00:00  61.5  56.0    
1952-12-28T18:00:00+00:00  0.0 0.0   
1952-12-28T21:00:00+00:00  0.0 0.0   
1952-12-29T00:00:00+00:00  0.0 0.0   
1952-12-29T03:00:00+00:00  0.0 0.0   
1952-12-29T06:00:00+00:00  0.0 0.0   
1952-12-29T09:00:00+00:00  115.2 70.3    
1952-12-29T12:00:00+00:00  405.5 255.7   
1952-12-29T15:00:00+00:00  104.3 87.9    
1952-12-29T18:00:00+00:00  0.0 0.0   
1952-12-29T21:00:00+00:00  0.0 0.0   
1952-12-30T00:00:00+00:00  0.0 0.0   
1952-12-30T03:00:00+00:00  0.0 0.0   
1952-12-30T06:00:00+00:00  0.0 0.0   
1952-12-30T09:00:00+00:00  63.2  54.7    
1952-12-30T12:00:00+00:00  263.4 162.9   
1952-12-30T15:00:00+00:00  71.0  46.3    
1952-12-30T18:00:00+00:00  0.0 0.0   
1952-12-30T21:00:00+00:00  0.0 0.0   
1952-12-31T00:00:00+00:00  0.0 0.0   
1952-12-31T03:00:00+00:00  0.0 0.0   
1952-12-31T06:00:00+00:00  0.0 0.0   
1952-12-31T09:00:00+00:00  105.2 73.3    
1952-12-31T12:00:00+00:00  406.6 281.9   
1952-12-31T15:00:00+00:00  130.9 89.3    
1952-12-31T18:00:00+00:00  0.0 0.0   
1952-12-31T21:00:00+00:00  0.0 0.0   
1953-01-01T00:00:00+00:00  0.0 0.0   
1953-01-01T03:00:00+00:00  0.0 0.0   
1953-01-01T06:00:00+00:00  0.0 0.0   
1953-01-01T09:00:00+00:00  123.2 85.3    
1953-01-01T12:00:00+00:00  440.5 301.6   
1953-01-01T15:00:00+00:00  136.1 91.6    
1953-01-01T18:00:00+00:00  0.0 0.0   
1953-01-01T21:00:00+00:00  0.0 0.0   
1953-01-02T00:00:00+00:00  0.0 0.0   
1953-01-02T03:00:00+00:00  0.0 0.0   
1953-01-02T06:00:00+00:00  0.0 0.0   
1953-01-02T09:00:00+00:00  102.9 75.2    
1953-01-02T12:00:00+00:00  434.1 299.7   
1953-01-02T15:00:00+00:00  121.9 83.2    
1953-01-02T18:00:00+00:00  0.0 0.0   
1953-01-02T21:00:00+00:00  0.0 0.0   
1953-01-03T00:00:00+00:00  0.0 0.0   
1953-01-03T03:00:00+00:00  0.0 0.0   
1953-01-03T06:00:00+00:00  0.0 0.0   
1953-01-03T09:00:00+00:00  125.6 87.6    
1953-01-03T12:00:00+00:00  448.8 309.3   
1953-01-03T15:00:00+00:00  141.2 95.7    
1953-01-03T18:00:00+00:00  0.0 0.0   
1953-01-03T21:00:00+00:00  0.0 0.0   
1953-01-04T00:00:00+00:00  0.0 0.0   
1953-01-04T03:00:00+00:00  0.0 0.0   
1953-01-04T06:00:00+00:00  0.0 0.0   
1953-01-04T09:00:00+00:00  103.8 73.0    
1953-01-04T12:00:00+00:00  454.7 311.9   
1953-01-04T15:00:00+00:00  53.7  39.5    
1953-01-04T18:00:00+00:00  0.0 0.0   
1953-01-04T21:00:00+00:00  0.0 0.0   
1953-01-05T00:00:00+00:00  0.0 0.0   
1953-01-05T03:00:00+00:00  0.0 0.0   
1953-01-05T06:00:00+00:00  0.0 0.0   
1953-01-05T09:00:00+00:00  46.4  33.1    
1953-01-05T12:00:00+00:00  364.1 230.8   
1953-01-05T15:00:00+00:00  179.2 126.5   
1953-01-05T18:00:00+00:00  0.0 0.0   
1953-01-05T21:00:00+00:00  0.0 0.0   
1953-01-06T00:00:00+00:00  0.0 0.0   
1953-01-06T03:00:00+00:00  0.0 0.0   
1953-01-06T06:00:00+00:00  0.0 0.0   
1953-01-06T09:00:00+00:00  24.9  26.4    
1953-01-06T12:00:00+00:00  503.8 340.5   
1953-01-06T15:00:00+00:00  152.2 109.8   
1953-01-06T18:00:00+00:00  0.0 0.0   
1953-01-06T21:00:00+00:00  0.0 0.0   
1953-01-07T00:00:00+00:00  0.0 0.0   
1953-01-07T03:00:00+00:00  0.0 0.0   
1953-01-07T06:00:00+00:00  0.0 0.0   
1953-01-07T09:00:00+00:00  11.0  5.8   
1953-01-07T12:00:00+00:00  36.6  23.6    
1953-01-07T15:00:00+00:00  8.8 5.7   
1953-01-07T18:00:00+00:00  0.0 0.0   
1953-01-07T21:00:00+00:00  0.0 0.0   
1953-01-08T00:00:00+00:00  0.0 0.0   
1953-01-08T03:00:00+00:00  0.0 0.0   
1953-01-08T06:00:00+00:00  0.0 0.0   
1953-01-08T09:00:00+00:00  105.7 66.1    
1953-01-08T12:00:00+00:00  383.0 240.8   
1953-01-08T15:00:00+00:00  137.3 97.6    
1953-01-08T18:00:00+00:00  0.0 0.0   
1953-01-08T21:00:00+00:00  0.0 0.0   
1953-01-09T00:00:00+00:00  0.0 0.0   
1953-01-09T03:00:00+00:00  0.0 0.0   
1953-01-09T06:00:00+00:00  0.0 0.0   
1953-01-09T09:00:00+00:00  82.8  88.7    
1953-01-09T12:00:00+00:00  202.3 217.0   
1953-01-09T15:00:00+00:00  20.2  14.7    
1953-01-09T18:00:00+00:00  0.0 0.0   
1953-01-09T21:00:00+00:00  0.0 0.0   
1953-01-10T00:00:00+00:00  0.0 0.0   
1953-01-10T03:00:00+00:00  0.0 0.0   
1953-01-10T06:00:00+00:00  0.0 0.0   
1953-01-10T09:00:00+00:00  71.7  66.8    
1953-01-10T12:00:00+00:00  165.2 194.4   
1953-01-10T15:00:00+00:00  28.5  35.0    
1953-01-10T18:00:00+00:00  0.0 0.0   
1953-01-10T21:00:00+00:00  0.0 0.0   
1953-01-11T00:00:00+00:00  0.0 0.0   
1953-01-11T03:00:00+00:00  0.0 0.0   
1953-01-11T06:00:00+00:00  0.0 0.0   
1953-01-11T09:00:00+00:00  8.6 6.8   
1953-01-11T12:00:00+00:00  46.7  32.7    
1953-01-11T15:00:00+00:00  24.6  15.5    
1953-01-11T18:00:00+00:00  0.0 0.0   
1953-01-11T21:00:00+00:00  0.0 0.0   
1953-01-12T00:00:00+00:00  0.0 0.0   
1953-01-12T03:00:00+00:00  0.0 0.0   
1953-01-12T06:00:00+00:00  0.0 0.0   
1953-01-12T09:00:00+00:00  6.9 3.7   
1953-01-12T12:00:00+00:00  182.3 48.1    
1953-01-12T15:00:00+00:00  220.5 182.6   
1953-01-12T18:00:00+00:00  0.0 0.0   
1953-01-12T21:00:00+00:00  0.0 0.0   
1953-01-13T00:00:00+00:00  0.0 0.0   
1953-01-13T03:00:00+00:00  0.0 0.0   
1953-01-13T06:00:00+00:00  0.0 0.0   
1953-01-13T09:00:00+00:00  66.9  27.5    
1953-01-13T12:00:00+00:00  38.4  28.1    
1953-01-13T15:00:00+00:00  6.1 4.2   
1953-01-13T18:00:00+00:00  0.0 0.0   
1953-01-13T21:00:00+00:00  0.0 0.0   
1953-01-14T00:00:00+00:00  0.0 0.0   
1953-01-14T03:00:00+00:00  0.0 0.0   
1953-01-14T06:00:00+00:00  0.0 0.0   
1953-01-14T09:00:00+00:00  83.7  53.5    
1953-01-14T12:00:00+00:00  397.2 255.6   
1953-01-14T15:00:00+00:00  158.4 102.0   
1953-01-14T18:00:00+00:00  0.0 0.0   
1953-01-14T21:00:00+00:00  0.0 0.0   
1953-01-15T00:00:00+00:00  0.0 0.0   
1953-01-15T03:00:00+00:00  0.0 0.0   
1953-01-15T06:00:00+00:00  0.0 0.0   
1953-01-15T09:00:00+00:00  55.9  36.3    
1953-01-15T12:00:00+00:00  131.1 108.6   
1953-01-15T15:00:00+00:00  90.7  83.6    
1953-01-15T18:00:00+00:00  0.0 0.0   
1953-01-15T21:00:00+00:00  0.0 0.0   
1953-01-16T00:00:00+00:00  0.0 0.0   
1953-01-16T03:00:00+00:00  0.0 0.0   
1953-01-16T06:00:00+00:00  0.0 0.0   
1953-01-16T09:00:00+00:00  112.5 89.2    
1953-01-16T12:00:00+00:00  375.2 280.3   
1953-01-16T15:00:00+00:00  65.9  38.7    
1953-01-16T18:00:00+00:00  0.0 0.0   
1953-01-16T21:00:00+00:00  0.0 0.0   
1953-01-17T00:00:00+00:00  0.0 0.0   
1953-01-17T03:00:00+00:00  0.0 0.0   
1953-01-17T06:00:00+00:00  0.0 0.0   
1953-01-17T09:00:00+00:00  107.9 91.5    
1953-01-17T12:00:00+00:00  418.7 309.3   
1953-01-17T15:00:00+00:00  202.4 137.3   
1953-01-17T18:00:00+00:00  0.0 0.0   
1953-01-17T21:00:00+00:00  0.0 0.0   
1953-01-18T00:00:00+00:00  0.0 0.0   
1953-01-18T03:00:00+00:00  0.0 0.0   
1953-01-18T06:00:00+00:00  0.0 0.0   
1953-01-18T09:00:00+00:00  156.0 111.8   
1953-01-18T12:00:00+00:00  454.4 329.8   
1953-01-18T15:00:00+00:00  203.6 142.2   
1953-01-18T18:00:00+00:00  0.0 0.0   
1953-01-18T21:00:00+00:00  0.0 0.0   
1953-01-19T00:00:00+00:00  0.0 0.0   
1953-01-19T03:00:00+00:00  0.0 0.0   
1953-01-19T06:00:00+00:00  0.0 0.0   
1953-01-19T09:00:00+00:00  77.0  51.9    
1953-01-19T12:00:00+00:00  345.6 243.1   
1953-01-19T15:00:00+00:00  198.0 155.0   
1953-01-19T18:00:00+00:00  0.0 0.0   
1953-01-19T21:00:00+00:00  0.0 0.0   
1953-01-20T00:00:00+00:00  0.0 0.0   
1953-01-20T03:00:00+00:00  0.0 0.0   
1953-01-20T06:00:00+00:00  0.0 0.0   
1953-01-20T09:00:00+00:00  180.4 125.9   
1953-01-20T12:00:00+00:00  447.1 327.0   
1953-01-20T15:00:00+00:00  60.2  35.9    
1953-01-20T18:00:00+00:00  0.0 0.0   
1953-01-20T21:00:00+00:00  0.0 0.0   
1953-01-21T00:00:00+00:00  0.0 0.0   
1953-01-21T03:00:00+00:00  0.0 0.0   
1953-01-21T06:00:00+00:00  0.0 0.0   
1953-01-21T09:00:00+00:00  163.1 118.8   
1953-01-21T12:00:00+00:00  522.1 374.6   
1953-01-21T15:00:00+00:00  210.0 120.6   
1953-01-21T18:00:00+00:00  0.0 0.0   
1953-01-21T21:00:00+00:00  0.0 0.0   
1953-01-22T00:00:00+00:00  0.0 0.0   
1953-01-22T03:00:00+00:00  0.0 0.0   
1953-01-22T06:00:00+00:00  0.0 0.0   
1953-01-22T09:00:00+00:00  50.1  23.8    
1953-01-22T12:00:00+00:00  542.0 387.0   
1953-01-22T15:00:00+00:00  193.2 139.4   
1953-01-22T18:00:00+00:00  0.0 0.0   
1953-01-22T21:00:00+00:00  0.0 0.0   
1953-01-23T00:00:00+00:00  0.0 0.0   
1953-01-23T03:00:00+00:00  0.0 0.0   
1953-01-23T06:00:00+00:00  0.0 0.0   
1953-01-23T09:00:00+00:00  86.2  50.6    
1953-01-23T12:00:00+00:00  321.6 188.7   
1953-01-23T15:00:00+00:00  129.9 77.6    
1953-01-23T18:00:00+00:00  0.0 0.0   
1953-01-23T21:00:00+00:00  0.0 0.0   
1953-01-24T00:00:00+00:00  0.0 0.0   
1953-01-24T03:00:00+00:00  0.0 0.0   
1953-01-24T06:00:00+00:00  0.0 0.0   
1953-01-24T09:00:00+00:00  110.9 114.9   
1953-01-24T12:00:00+00:00  140.2 172.0   
1953-01-24T15:00:00+00:00  49.8  15.5    
1953-01-24T18:00:00+00:00  0.0 0.0   
1953-01-24T21:00:00+00:00  0.0 0.0   
1953-01-25T00:00:00+00:00  0.0 0.0   
1953-01-25T03:00:00+00:00  0.0 0.0   
1953-01-25T06:00:00+00:00  0.0 0.0   
1953-01-25T09:00:00+00:00  148.8 96.4    
1953-01-25T12:00:00+00:00  345.1 256.9   
1953-01-25T15:00:00+00:00  234.0 169.2   
1953-01-25T18:00:00+00:00  0.0 0.0   
1953-01-25T21:00:00+00:00  0.0 0.0   
1953-01-26T00:00:00+00:00  0.0 0.0   
1953-01-26T03:00:00+00:00  0.0 0.0   
1953-01-26T06:00:00+00:00  0.0 0.0   
1953-01-26T09:00:00+00:00  142.0 104.9   
1953-01-26T12:00:00+00:00  501.8 317.7   
1953-01-26T15:00:00+00:00  204.1 115.6   
1953-01-26T18:00:00+00:00  0.0 0.0   
1953-01-26T21:00:00+00:00  0.0 0.0   
1953-01-27T00:00:00+00:00  0.0 0.0   
1953-01-27T03:00:00+00:00  0.0 0.0   
1953-01-27T06:00:00+00:00  0.0 0.0   
1953-01-27T09:00:00+00:00  31.9  12.2    
1953-01-27T12:00:00+00:00  93.3  40.4    
1953-01-27T15:00:00+00:00  356.4 305.4   
1953-01-27T18:00:00+00:00  0.0 0.0   
1953-01-27T21:00:00+00:00  0.0 0.0   
1953-01-28T00:00:00+00:00  0.0 0.0   
1953-01-28T03:00:00+00:00  0.0 0.0   
1953-01-28T06:00:00+00:00  0.0 0.0   
1953-01-28T09:00:00+00:00  169.7 131.8   
1953-01-28T12:00:00+00:00  515.2 405.2   
1953-01-28T15:00:00+00:00  271.2 189.7   
1953-01-28T18:00:00+00:00  0.0 0.0   
1953-01-28T21:00:00+00:00  0.0 0.0   
1953-01-29T00:00:00+00:00  0.0 0.0   
1953-01-29T03:00:00+00:00  0.0 0.0   
1953-01-29T06:00:00+00:00  0.0 0.0   
1953-01-29T09:00:00+00:00  47.4  52.3    
1953-01-29T12:00:00+00:00  469.4 286.1   
1953-01-29T15:00:00+00:00  200.5 142.1   
1953-01-29T18:00:00+00:00  0.0 0.0   
1953-01-29T21:00:00+00:00  0.0 0.0   
1953-01-30T00:00:00+00:00  0.0 0.0   
1953-01-30T03:00:00+00:00  0.0 0.0   
1953-01-30T06:00:00+00:00  0.0 0.0   
1953-01-30T09:00:00+00:00  15.2  5.2   
1953-01-30T12:00:00+00:00  44.7  16.4    
1953-01-30T15:00:00+00:00  120.5 30.6    
1953-01-30T18:00:00+00:00  0.0 0.0   
1953-01-30T21:00:00+00:00  0.0 0.0   
1953-01-31T00:00:00+00:00  0.0 0.0   
1953-01-31T03:00:00+00:00  0.0 0.0   
1953-01-31T06:00:00+00:00  0.0 0.0   
1953-01-31T09:00:00+00:00  57.6  50.0    
1953-01-31T12:00:00+00:00  118.6 118.0   
1953-01-31T15:00:00+00:00  27.5  20.5    
1953-01-31T18:00:00+00:00  0.0 0.0   
1953-01-31T21:00:00+00:00  0.0 0.0   
1953-02-01T00:00:00+00:00  0.0 0.0   
1953-02-01T03:00:00+00:00  0.0 0.0   
1953-02-01T06:00:00+00:00  0.0 0.0   
1953-02-01T09:00:00+00:00  217.0 164.2   
1953-02-01T12:00:00+00:00  589.4 443.9   
1953-02-01T15:00:00+00:00  266.1 199.5   
1953-02-01T18:00:00+00:00  0.0 0.0   
1953-02-01T21:00:00+00:00  0.0 0.0   
1953-02-02T00:00:00+00:00  0.0 0.0   
1953-02-02T03:00:00+00:00  0.0 0.0   
1953-02-02T06:00:00+00:00  0.0 0.0   
1953-02-02T09:00:00+00:00  214.1 163.9   
1953-02-02T12:00:00+00:00  525.5 439.7   
1953-02-02T15:00:00+00:00  218.4 196.3   
1953-02-02T18:00:00+00:00  0.0 0.0   
1953-02-02T21:00:00+00:00  0.0 0.0   
1953-02-03T00:00:00+00:00  0.0 0.0   
1953-02-03T03:00:00+00:00  0.0 0.0   
1953-02-03T06:00:00+00:00  0.0 0.0   
1953-02-03T09:00:00+00:00  161.9 145.5   
1953-02-03T12:00:00+00:00  539.1 440.7   
1953-02-03T15:00:00+00:00  247.8 201.2   
1953-02-03T18:00:00+00:00  0.0 0.0   
1953-02-03T21:00:00+00:00  0.0 0.0   
1953-02-04T00:00:00+00:00  0.0 0.0   
1953-02-04T03:00:00+00:00  0.0 0.0   
1953-02-04T06:00:00+00:00  0.0 0.0   
1953-02-04T09:00:00+00:00  226.3 177.1   
1953-02-04T12:00:00+00:00  599.3 465.2   
1953-02-04T15:00:00+00:00  303.7 233.7   
1953-02-04T18:00:00+00:00  0.0 0.0   
1953-02-04T21:00:00+00:00  0.0 0.0   
1953-02-05T00:00:00+00:00  0.0 0.0   
1953-02-05T03:00:00+00:00  0.0 0.0   
1953-02-05T06:00:00+00:00  0.0 0.0   
1953-02-05T09:00:00+00:00  234.2 184.1   
1953-02-05T12:00:00+00:00  606.2 470.7   
1953-02-05T15:00:00+00:00  306.6 236.2   
1953-02-05T18:00:00+00:00  0.0 0.0   
1953-02-05T21:00:00+00:00  0.0 0.0   
1953-02-06T00:00:00+00:00  0.0 0.0   
1953-02-06T03:00:00+00:00  0.0 0.0   
1953-02-06T06:00:00+00:00  0.0 0.0   
1953-02-06T09:00:00+00:00  232.5 226.3   
1953-02-06T12:00:00+00:00  397.2 249.7   
1953-02-06T15:00:00+00:00  83.1  62.3    
1953-02-06T18:00:00+00:00  0.0 0.0   
1953-02-06T21:00:00+00:00  0.0 0.0   
1953-02-07T00:00:00+00:00  0.0 0.0   
1953-02-07T03:00:00+00:00  0.0 0.0   
1953-02-07T06:00:00+00:00  0.0 0.0   
1953-02-07T09:00:00+00:00  188.8 141.9   
1953-02-07T12:00:00+00:00  541.7 401.3   
1953-02-07T15:00:00+00:00  244.2 164.4   
1953-02-07T18:00:00+00:00  0.0 0.0   
1953-02-07T21:00:00+00:00  0.0 0.0   
1953-02-08T00:00:00+00:00  0.0 0.0   
1953-02-08T03:00:00+00:00  0.0 0.0   
1953-02-08T06:00:00+00:00  0.0 0.0   
1953-02-08T09:00:00+00:00  200.3 184.9   
1953-02-08T12:00:00+00:00  524.5 472.3   
1953-02-08T15:00:00+00:00  215.5 213.8   
1953-02-08T18:00:00+00:00  0.0 0.0   
1953-02-08T21:00:00+00:00  0.0 0.0   
1953-02-09T00:00:00+00:00  0.0 0.0   
1953-02-09T03:00:00+00:00  0.0 0.0   
1953-02-09T06:00:00+00:00  0.0 0.0   
1953-02-09T09:00:00+00:00  247.7 198.8   
1953-02-09T12:00:00+00:00  605.2 480.7   
1953-02-09T15:00:00+00:00  285.5 194.7   
1953-02-09T18:00:00+00:00  0.0 0.0   
1953-02-09T21:00:00+00:00  0.0 0.0   
1953-02-10T00:00:00+00:00  0.0 0.0   
1953-02-10T03:00:00+00:00  0.0 0.0   
1953-02-10T06:00:00+00:00  0.0 0.0   
1953-02-10T09:00:00+00:00  222.9 176.2   
1953-02-10T12:00:00+00:00  536.3 399.8   
1953-02-10T15:00:00+00:00  163.5 169.1   
1953-02-10T18:00:00+00:00  0.0 0.0   
1953-02-10T21:00:00+00:00  0.0 0.0   
1953-02-11T00:00:00+00:00  0.0 0.0   
1953-02-11T03:00:00+00:00  0.0 0.0   
1953-02-11T06:00:00+00:00  0.0 0.0   
1953-02-11T09:00:00+00:00  135.4 108.0   
1953-02-11T12:00:00+00:00  177.5 164.8   
1953-02-11T15:00:00+00:00  32.8  26.8    
1953-02-11T18:00:00+00:00  0.0 0.0   
1953-02-11T21:00:00+00:00  0.0 0.0   
1953-02-12T00:00:00+00:00  0.0 0.0   
1953-02-12T03:00:00+00:00  0.1 0.0   
1953-02-12T06:00:00+00:00  0.1 0.0   
1953-02-12T09:00:00+00:00  38.6  0.4   
1953-02-12T12:00:00+00:00  104.5 0.9   
1953-02-12T15:00:00+00:00  23.1  0.3   
1953-02-12T18:00:00+00:00  0.1 0.0   
1953-02-12T21:00:00+00:00  0.1 0.0   
1953-02-13T00:00:00+00:00  0.1 0.0   
1953-02-13T03:00:00+00:00  0.0 0.0   
1953-02-13T06:00:00+00:00  0.0 0.0   
1953-02-13T09:00:00+00:00  23.2  23.8    
1953-02-13T12:00:00+00:00  133.5 154.7   
1953-02-13T15:00:00+00:00  59.7  60.1    
1953-02-13T18:00:00+00:00  0.0 0.0   
1953-02-13T21:00:00+00:00  0.0 0.0   
1953-02-14T00:00:00+00:00  0.0 0.0   
1953-02-14T03:00:00+00:00  0.0 0.0   
1953-02-14T06:00:00+00:00  0.0 0.0   
1953-02-14T09:00:00+00:00  209.2 147.8   
1953-02-14T12:00:00+00:00  596.2 450.6   
1953-02-14T15:00:00+00:00  364.4 289.6   
1953-02-14T18:00:00+00:00  0.0 0.0   
1953-02-14T21:00:00+00:00  0.0 0.0   
1953-02-15T00:00:00+00:00  0.0 0.0   
1953-02-15T03:00:00+00:00  0.0 0.0   
1953-02-15T06:00:00+00:00  0.0 0.0   
1953-02-15T09:00:00+00:00  285.5 233.5   
1953-02-15T12:00:00+00:00  645.5 520.7   
1953-02-15T15:00:00+00:00  277.1 215.8   
1953-02-15T18:00:00+00:00  0.0 0.0   
1953-02-15T21:00:00+00:00  0.0 0.0   
1953-02-16T00:00:00+00:00  0.0 0.0   
1953-02-16T03:00:00+00:00  0.0 0.0   
1953-02-16T06:00:00+00:00  0.0 0.0   
1953-02-16T09:00:00+00:00  238.3 214.2   
1953-02-16T12:00:00+00:00  466.5 423.4   
1953-02-16T15:00:00+00:00  275.2 243.9   
1953-02-16T18:00:00+00:00  0.0 0.0   
1953-02-16T21:00:00+00:00  0.0 0.0   
1953-02-17T00:00:00+00:00  0.0 0.0   
1953-02-17T03:00:00+00:00  0.0 0.0   
1953-02-17T06:00:00+00:00  0.0 0.0   
1953-02-17T09:00:00+00:00  268.7 238.2   
1953-02-17T12:00:00+00:00  524.1 454.1   
1953-02-17T15:00:00+00:00  297.3 221.7   
1953-02-17T18:00:00+00:00  0.0 0.0   
1953-02-17T21:00:00+00:00  0.0 0.0   
1953-02-18T00:00:00+00:00  0.0 0.0   
1953-02-18T03:00:00+00:00  0.0 0.0   
1953-02-18T06:00:00+00:00  0.0 0.0   
1953-02-18T09:00:00+00:00  157.0 93.2    
1953-02-18T12:00:00+00:00  547.8 410.6   
1953-02-18T15:00:00+00:00  339.6 261.2   
1953-02-18T18:00:00+00:00  0.0 0.0   
1953-02-18T21:00:00+00:00  0.0 0.0   
1953-02-19T00:00:00+00:00  0.0 0.0   
1953-02-19T03:00:00+00:00  0.0 0.0   
1953-02-19T06:00:00+00:00  0.0 0.0   
1953-02-19T09:00:00+00:00  286.4 230.2   
1953-02-19T12:00:00+00:00  631.1 536.9   
1953-02-19T15:00:00+00:00  384.8 297.1   
1953-02-19T18:00:00+00:00  0.0 0.0   
1953-02-19T21:00:00+00:00  0.0 0.0   
1953-02-20T00:00:00+00:00  0.0 0.0   
1953-02-20T03:00:00+00:00  0.0 0.0   
1953-02-20T06:00:00+00:00  0.0 0.0   
1953-02-20T09:00:00+00:00  139.2 136.9   
1953-02-20T12:00:00+00:00  362.6 311.9   
1953-02-20T15:00:00+00:00  235.8 202.3   
1953-02-20T18:00:00+00:00  0.0 0.0   
1953-02-20T21:00:00+00:00  0.0 0.0   
1953-02-21T00:00:00+00:00  0.0 0.0   
1953-02-21T03:00:00+00:00  0.0 0.0   
1953-02-21T06:00:00+00:00  0.0 0.0   
1953-02-21T09:00:00+00:00  121.6 92.7    
1953-02-21T12:00:00+00:00  318.5 292.5   
1953-02-21T15:00:00+00:00  235.7 249.2   
1953-02-21T18:00:00+00:00  0.0 0.0   
1953-02-21T21:00:00+00:00  0.0 0.0   
1953-02-22T00:00:00+00:00  0.0 0.0   
1953-02-22T03:00:00+00:00  0.0 0.0   
1953-02-22T06:00:00+00:00  0.0 0.0   
1953-02-22T09:00:00+00:00  315.4 261.7   
1953-02-22T12:00:00+00:00  669.6 560.3   
1953-02-22T15:00:00+00:00  401.2 333.7   
1953-02-22T18:00:00+00:00  0.0 0.0   
1953-02-22T21:00:00+00:00  0.0 0.0   
1953-02-23T00:00:00+00:00  0.0 0.0   
1953-02-23T03:00:00+00:00  0.0 0.0   
1953-02-23T06:00:00+00:00  0.0 0.0   
1953-02-23T09:00:00+00:00  314.8 264.9   
1953-02-23T12:00:00+00:00  640.7 534.0   
1953-02-23T15:00:00+00:00  403.1 334.6   
1953-02-23T18:00:00+00:00  0.0 0.0   
1953-02-23T21:00:00+00:00  0.0 0.0   
1953-02-24T00:00:00+00:00  0.0 0.0   
1953-02-24T03:00:00+00:00  0.0 0.0   
1953-02-24T06:00:00+00:00  0.0 0.0   
1953-02-24T09:00:00+00:00  333.6 283.5   
1953-02-24T12:00:00+00:00  685.0 575.3   
1953-02-24T15:00:00+00:00  405.2 338.3   
1953-02-24T18:00:00+00:00  0.0 0.0   
1953-02-24T21:00:00+00:00  0.0 0.0   
1953-02-25T00:00:00+00:00  0.0 0.0   
1953-02-25T03:00:00+00:00  0.0 0.0   
1953-02-25T06:00:00+00:00  0.0 0.0   
1953-02-25T09:00:00+00:00  356.9 298.7   
1953-02-25T12:00:00+00:00  706.9 580.5   
1953-02-25T15:00:00+00:00  290.9 253.9   
1953-02-25T18:00:00+00:00  0.0 0.0   
1953-02-25T21:00:00+00:00  0.0 0.0   
1953-02-26T00:00:00+00:00  0.0 0.0   
1953-02-26T03:00:00+00:00  0.0 0.0   
1953-02-26T06:00:00+00:00  0.0 0.0   
1953-02-26T09:00:00+00:00  356.6 300.9   
1953-02-26T12:00:00+00:00  708.6 590.9   
1953-02-26T15:00:00+00:00  418.7 347.5   
1953-02-26T18:00:00+00:00  0.1 0.0   
1953-02-26T21:00:00+00:00  0.0 0.0   
1953-02-27T00:00:00+00:00  0.0 0.0   
1953-02-27T03:00:00+00:00  0.0 0.0   
1953-02-27T06:00:00+00:00  0.0 0.0   
1953-02-27T09:00:00+00:00  331.1 277.8   
1953-02-27T12:00:00+00:00  709.8 598.9   
1953-02-27T15:00:00+00:00  430.8 361.1   
1953-02-27T18:00:00+00:00  0.1 0.1   
1953-02-27T21:00:00+00:00  0.0 0.0   
1953-02-28T00:00:00+00:00  0.0 0.0   
1953-02-28T03:00:00+00:00  0.0 0.0   
1953-02-28T06:00:00+00:00  0.0 0.0   
1953-02-28T09:00:00+00:00  377.3 321.5   
1953-02-28T12:00:00+00:00  738.3 622.3   
1953-02-28T15:00:00+00:00  443.4 372.7   
1953-02-28T18:00:00+00:00  0.1 0.1   
1953-02-28T21:00:00+00:00  0.0 0.0   
1953-03-01T00:00:00+00:00  0.0 0.0   
1953-03-01T03:00:00+00:00  0.0 0.0   
1953-03-01T06:00:00+00:00  0.0 0.0   
1953-03-01T09:00:00+00:00  365.9 310.5   
1953-03-01T12:00:00+00:00  750.2 633.4   
1953-03-01T15:00:00+00:00  444.6 378.7   
1953-03-01T18:00:00+00:00  0.1 0.1   
1953-03-01T21:00:00+00:00  0.0 0.0   
1953-03-02T00:00:00+00:00  0.0 0.0   
1953-03-02T03:00:00+00:00  0.0 0.0   
1953-03-02T06:00:00+00:00  0.0 0.0   
1953-03-02T09:00:00+00:00  297.2 301.1   
1953-03-02T12:00:00+00:00  771.3 649.7   
1953-03-02T15:00:00+00:00  427.7 390.1   
1953-03-02T18:00:00+00:00  0.2 0.2   
1953-03-02T21:00:00+00:00  0.0 0.0   
1953-03-03T00:00:00+00:00  0.0 0.0   
1953-03-03T03:00:00+00:00  0.0 0.0   
1953-03-03T06:00:00+00:00  0.0 0.0   
1953-03-03T09:00:00+00:00  402.1 349.9   
1953-03-03T12:00:00+00:00  761.7 654.1   
1953-03-03T15:00:00+00:00  447.4 328.1   
1953-03-03T18:00:00+00:00  0.2 0.1   
1953-03-03T21:00:00+00:00  0.0 0.0   
1953-03-04T00:00:00+00:00  0.0 0.0   
1953-03-04T03:00:00+00:00  0.0 0.0   
1953-03-04T06:00:00+00:00  0.0 0.0   
1953-03-04T09:00:00+00:00  63.8  54.1    
1953-03-04T12:00:00+00:00  273.3 223.2   
1953-03-04T15:00:00+00:00  82.1  74.1    
1953-03-04T18:00:00+00:00  0.1 0.1   
1953-03-04T21:00:00+00:00  0.0 0.0   
1953-03-05T00:00:00+00:00  0.0 0.0   
1953-03-05T03:00:00+00:00  0.0 0.0   
1953-03-05T06:00:00+00:00  0.0 0.0   
1953-03-05T09:00:00+00:00  108.4 59.2    
1953-03-05T12:00:00+00:00  114.1 50.9    
1953-03-05T15:00:00+00:00  39.6  23.2    
1953-03-05T18:00:00+00:00  0.1 0.1   
1953-03-05T21:00:00+00:00  0.0 0.0   
1953-03-06T00:00:00+00:00  0.0 0.0   
1953-03-06T03:00:00+00:00  0.0 0.0   
1953-03-06T06:00:00+00:00  0.0 0.0   
1953-03-06T09:00:00+00:00  443.0 371.8   
1953-03-06T12:00:00+00:00  814.1 679.9   
1953-03-06T15:00:00+00:00  396.5 382.3   
1953-03-06T18:00:00+00:00  0.5 0.4   
1953-03-06T21:00:00+00:00  0.0 0.0   
1953-03-07T00:00:00+00:00  0.0 0.0   
1953-03-07T03:00:00+00:00  0.0 0.0   
1953-03-07T06:00:00+00:00  0.0 0.0   
1953-03-07T09:00:00+00:00  335.0 338.6   
1953-03-07T12:00:00+00:00  633.3 572.3   
1953-03-07T15:00:00+00:00  36.4  29.3    
1953-03-07T18:00:00+00:00  0.0 0.0   
1953-03-07T21:00:00+00:00  0.0 0.0   
1953-03-08T00:00:00+00:00  0.0 0.0   
1953-03-08T03:00:00+00:00  0.0 0.0   
1953-03-08T06:00:00+00:00  0.0 0.0   
1953-03-08T09:00:00+00:00  29.5  27.8    
1953-03-08T12:00:00+00:00  451.6 486.5   
1953-03-08T15:00:00+00:00  509.1 448.0   
1953-03-08T18:00:00+00:00  0.8 0.6   
1953-03-08T21:00:00+00:00  0.0 0.0   
1953-03-09T00:00:00+00:00  0.0 0.0   
1953-03-09T03:00:00+00:00  0.0 0.0   
1953-03-09T06:00:00+00:00  0.0 0.0   
1953-03-09T09:00:00+00:00  78.2  149.9   
1953-03-09T12:00:00+00:00  70.4  107.8   
1953-03-09T15:00:00+00:00  263.7 275.4   
1953-03-09T18:00:00+00:00  1.0 0.9   
1953-03-09T21:00:00+00:00  0.0 0.0   
1953-03-10T00:00:00+00:00  0.0 0.0   
1953-03-10T03:00:00+00:00  0.0 0.0   
1953-03-10T06:00:00+00:00  0.1 0.0   
1953-03-10T09:00:00+00:00  291.2 204.1   
1953-03-10T12:00:00+00:00  751.4 657.2   
1953-03-10T15:00:00+00:00  233.8 226.1   
1953-03-10T18:00:00+00:00  0.4 0.3   
1953-03-10T21:00:00+00:00  0.0 0.0   
1953-03-11T00:00:00+00:00  0.0 0.0   
1953-03-11T03:00:00+00:00  0.0 0.0   
1953-03-11T06:00:00+00:00  0.2 0.2   
1953-03-11T09:00:00+00:00  458.5 393.6   
1953-03-11T12:00:00+00:00  802.3 686.5   
1953-03-11T15:00:00+00:00  496.3 423.1   
1953-03-11T18:00:00+00:00  0.7 0.6   
1953-03-11T21:00:00+00:00  0.0 0.0   
1953-03-12T00:00:00+00:00  0.0 0.0   
1953-03-12T03:00:00+00:00  0.0 0.0   
1953-03-12T06:00:00+00:00  0.1 0.2   
1953-03-12T09:00:00+00:00  148.7 136.5   
1953-03-12T12:00:00+00:00  306.8 281.2   
1953-03-12T15:00:00+00:00  117.5 122.3   
1953-03-12T18:00:00+00:00  0.5 0.5   
1953-03-12T21:00:00+00:00  0.0 0.0   
1953-03-13T00:00:00+00:00  0.0 0.0   
1953-03-13T03:00:00+00:00  0.0 0.0   
1953-03-13T06:00:00+00:00  0.1 0.1   
1953-03-13T09:00:00+00:00  125.3 146.9   
1953-03-13T12:00:00+00:00  677.3 583.9   
1953-03-13T15:00:00+00:00  411.8 404.6   
1953-03-13T18:00:00+00:00  1.2 1.0   
1953-03-13T21:00:00+00:00  0.0 0.0   
1953-03-14T00:00:00+00:00  0.0 0.0   
1953-03-14T03:00:00+00:00  0.0 0.0   
1953-03-14T06:00:00+00:00  0.7 0.6   
1953-03-14T09:00:00+00:00  480.4 422.6   
1953-03-14T12:00:00+00:00  826.2 722.2   
1953-03-14T15:00:00+00:00  525.6 457.2   
1953-03-14T18:00:00+00:00  1.3 1.0   
1953-03-14T21:00:00+00:00  0.0 0.0   
1953-03-15T00:00:00+00:00  0.0 0.0   
1953-03-15T03:00:00+00:00  0.0 0.0   
1953-03-15T06:00:00+00:00  0.9 0.8   
1953-03-15T09:00:00+00:00  476.7 373.6   
1953-03-15T12:00:00+00:00  741.2 589.8   
1953-03-15T15:00:00+00:00  316.4 332.9   
1953-03-15T18:00:00+00:00  1.1 0.9   
1953-03-15T21:00:00+00:00  0.0 0.0   
1953-03-16T00:00:00+00:00  0.0 0.0   
1953-03-16T03:00:00+00:00  0.0 0.0   
1953-03-16T06:00:00+00:00  1.1 1.0   
1953-03-16T09:00:00+00:00  496.9 446.6   
1953-03-16T12:00:00+00:00  833.2 741.2   
1953-03-16T15:00:00+00:00  528.4 458.3   
1953-03-16T18:00:00+00:00  1.0 0.7   
1953-03-16T21:00:00+00:00  0.0 0.0   
1953-03-17T00:00:00+00:00  0.0 0.0   
1953-03-17T03:00:00+00:00  0.0 0.0   
1953-03-17T06:00:00+00:00  0.4 0.4   
1953-03-17T09:00:00+00:00  177.0 210.0   
1953-03-17T12:00:00+00:00  563.8 577.4   
1953-03-17T15:00:00+00:00  399.7 405.5   
1953-03-17T18:00:00+00:00  1.4 1.2   
1953-03-17T21:00:00+00:00  0.0 0.0   
1953-03-18T00:00:00+00:00  0.0 0.0   
1953-03-18T03:00:00+00:00  0.0 0.0   
1953-03-18T06:00:00+00:00  0.6 0.7   
1953-03-18T09:00:00+00:00  365.8 280.4   
1953-03-18T12:00:00+00:00  801.8 698.3   
1953-03-18T15:00:00+00:00  560.2 487.0   
1953-03-18T18:00:00+00:00  2.5 2.0   
1953-03-18T21:00:00+00:00  0.0 0.0   
1953-03-19T00:00:00+00:00  0.0 0.0   
1953-03-19T03:00:00+00:00  0.0 0.0   
1953-03-19T06:00:00+00:00  1.8 1.6   
1953-03-19T09:00:00+00:00  522.6 464.9   
1953-03-19T12:00:00+00:00  844.5 746.3   
1953-03-19T15:00:00+00:00  512.7 455.8   
1953-03-19T18:00:00+00:00  2.0 1.9   
1953-03-19T21:00:00+00:00  0.0 0.0   
1953-03-20T00:00:00+00:00  0.0 0.0   
1953-03-20T03:00:00+00:00  0.0 0.0   
1953-03-20T06:00:00+00:00  2.6 2.4   
1953-03-20T09:00:00+00:00  701.5 608.3   
1953-03-20T12:00:00+00:00  405.6 449.6   
1953-03-20T15:00:00+00:00  117.9 142.7   
1953-03-20T18:00:00+00:00  0.6 0.5   
1953-03-20T21:00:00+00:00  0.0 0.0   
1953-03-21T00:00:00+00:00  0.0 0.0   
1953-03-21T03:00:00+00:00  0.0 0.0   
1953-03-21T06:00:00+00:00  3.5 3.7   
1953-03-21T09:00:00+00:00  867.2 840.6   
1953-03-21T12:00:00+00:00  150.5 191.3   
1953-03-21T15:00:00+00:00  23.6  19.7    
1953-03-21T18:00:00+00:00  0.3 0.1   
1953-03-21T21:00:00+00:00  0.0 0.0   
1953-03-22T00:00:00+00:00  0.0 0.0   
1953-03-22T03:00:00+00:00  0.0 0.0   
1953-03-22T06:00:00+00:00  0.1 0.2   
1953-03-22T09:00:00+00:00  16.0  19.9    
1953-03-22T12:00:00+00:00  161.0 138.7   
1953-03-22T15:00:00+00:00  867.9 870.3   
1953-03-22T18:00:00+00:00  2.5 2.5   
1953-03-22T21:00:00+00:00  0.0 0.0   
1953-03-23T00:00:00+00:00  0.0 0.0   
1953-03-23T03:00:00+00:00  0.0 0.0   
1953-03-23T06:00:00+00:00  0.5 0.5   
1953-03-23T09:00:00+00:00  171.1 151.0   
1953-03-23T12:00:00+00:00  286.2 237.2   
1953-03-23T15:00:00+00:00  143.1 98.6    
1953-03-23T18:00:00+00:00  0.7 0.7   
1953-03-23T21:00:00+00:00  0.0 0.0   
1953-03-24T00:00:00+00:00  0.0 0.0   
1953-03-24T03:00:00+00:00  0.0 0.0   
1953-03-24T06:00:00+00:00  0.4 0.4   
1953-03-24T09:00:00+00:00  130.4 143.2   
1953-03-24T12:00:00+00:00  286.4 299.7   
1953-03-24T15:00:00+00:00  352.0 374.3   
1953-03-24T18:00:00+00:00  2.4 2.4   
1953-03-24T21:00:00+00:00  0.0 0.0   
1953-03-25T00:00:00+00:00  0.0 0.0   
1953-03-25T03:00:00+00:00  0.0 0.0   
1953-03-25T06:00:00+00:00  1.2 1.4   
1953-03-25T09:00:00+00:00  198.9 277.6   
1953-03-25T12:00:00+00:00  404.8 349.7   
1953-03-25T15:00:00+00:00  379.9 469.5   
1953-03-25T18:00:00+00:00  5.0 5.9   
1953-03-25T21:00:00+00:00  0.0 0.0   
1953-03-26T00:00:00+00:00  0.0 0.0   
1953-03-26T03:00:00+00:00  0.0 0.0   
1953-03-26T06:00:00+00:00  2.7 4.2   
1953-03-26T09:00:00+00:00  187.3 187.3   
1953-03-26T12:00:00+00:00  245.3 212.7   
1953-03-26T15:00:00+00:00  102.1 74.7    
1953-03-26T18:00:00+00:00  1.4 1.3   
1953-03-26T21:00:00+00:00  0.0 0.0   
1953-03-27T00:00:00+00:00  0.0 0.0   
1953-03-27T03:00:00+00:00  0.0 0.0   
1953-03-27T06:00:00+00:00  0.6 0.5   
1953-03-27T09:00:00+00:00  95.0  73.1    
1953-03-27T12:00:00+00:00  280.4 239.1   
1953-03-27T15:00:00+00:00  177.2 146.6   
1953-03-27T18:00:00+00:00  0.8 0.8   
1953-03-27T21:00:00+00:00  0.0 0.0   
1953-03-28T00:00:00+00:00  0.0 0.0   
1953-03-28T03:00:00+00:00  0.0 0.0   
1953-03-28T06:00:00+00:00  0.8 0.9   
1953-03-28T09:00:00+00:00  127.4 120.7   
1953-03-28T12:00:00+00:00  220.9 191.4   
1953-03-28T15:00:00+00:00  137.6 116.9   
1953-03-28T18:00:00+00:00  2.5 2.2   
1953-03-28T21:00:00+00:00  0.0 0.0   
1953-03-29T00:00:00+00:00  0.0 0.0   
1953-03-29T03:00:00+00:00  0.0 0.0   
1953-03-29T06:00:00+00:00  1.0 1.1   
1953-03-29T09:00:00+00:00  148.2 136.1   
1953-03-29T12:00:00+00:00  484.2 549.6   
1953-03-29T15:00:00+00:00  489.1 518.5   
1953-03-29T18:00:00+00:00  13.2  11.5    
1953-03-29T21:00:00+00:00  0.0 0.0   
1953-03-30T00:00:00+00:00  0.0 0.0   
1953-03-30T03:00:00+00:00  0.0 0.0   
1953-03-30T06:00:00+00:00  8.3 7.7   
1953-03-30T09:00:00+00:00  562.0 502.3   
1953-03-30T12:00:00+00:00  863.2 774.4   
1953-03-30T15:00:00+00:00  454.7 497.3   
1953-03-30T18:00:00+00:00  5.2 4.5   
1953-03-30T21:00:00+00:00  0.0 0.0   
1953-03-31T00:00:00+00:00  0.0 0.0   
1953-03-31T03:00:00+00:00  0.0 0.0   
1953-03-31T06:00:00+00:00  9.9 9.5   
1953-03-31T09:00:00+00:00  599.4 534.2   
1953-03-31T12:00:00+00:00  910.3 807.7   
1953-03-31T15:00:00+00:00  605.0 536.2   
1953-03-31T18:00:00+00:00  14.6  12.4    
1953-03-31T21:00:00+00:00  0.0 0.0   
1953-04-01T00:00:00+00:00  0.0 0.0   
1953-04-01T03:00:00+00:00  0.0 0.0   
1953-04-01T06:00:00+00:00  2.3 2.5   
1953-04-01T09:00:00+00:00  113.4 80.9    
1953-04-01T12:00:00+00:00  488.5 300.5   
1953-04-01T15:00:00+00:00  484.6 604.2   
1953-04-01T18:00:00+00:00  16.7  17.2    
1953-04-01T21:00:00+00:00  0.0 0.0   
1953-04-02T00:00:00+00:00  0.0 0.0   
1953-04-02T03:00:00+00:00  0.0 0.0   
1953-04-02T06:00:00+00:00  14.1  13.7    
1953-04-02T09:00:00+00:00  607.5 565.5   
1953-04-02T12:00:00+00:00  912.0 843.0   
1953-04-02T15:00:00+00:00  597.4 552.5   
1953-04-02T18:00:00+00:00  17.6  15.9    
1953-04-02T21:00:00+00:00  0.0 0.0   
1953-04-03T00:00:00+00:00  0.0 0.0   
1953-04-03T03:00:00+00:00  0.0 0.0   
1953-04-03T06:00:00+00:00  15.9  15.2    
1953-04-03T09:00:00+00:00  609.1 554.1   
1953-04-03T12:00:00+00:00  901.8 823.9   
1953-04-03T15:00:00+00:00  597.6 545.4   
1953-04-03T18:00:00+00:00  19.8  17.1    
1953-04-03T21:00:00+00:00  0.0 0.0   
1953-04-04T00:00:00+00:00  0.0 0.0   
1953-04-04T03:00:00+00:00  0.0 0.0   
1953-04-04T06:00:00+00:00  18.4  17.7    
1953-04-04T09:00:00+00:00  616.8 568.4   
1953-04-04T12:00:00+00:00  901.6 837.8   
1953-04-04T15:00:00+00:00  595.0 554.4   
1953-04-04T18:00:00+00:00  17.8  19.0    
1953-04-04T21:00:00+00:00  0.0 0.0   
1953-04-05T00:00:00+00:00  0.0 0.0   
1953-04-05T03:00:00+00:00  0.0 0.0   
1953-04-05T06:00:00+00:00  10.5  12.7    
1953-04-05T09:00:00+00:00  399.3 423.4   
1953-04-05T12:00:00+00:00  622.5 618.8   
1953-04-05T15:00:00+00:00  519.8 501.7   
1953-04-05T18:00:00+00:00  11.6  13.7    
1953-04-05T21:00:00+00:00  0.0 0.0   
1953-04-06T00:00:00+00:00  0.0 0.0   
1953-04-06T03:00:00+00:00  0.0 0.0   
1953-04-06T06:00:00+00:00  10.5  12.4    
1953-04-06T09:00:00+00:00  186.8 202.0   
1953-04-06T12:00:00+00:00  333.0 368.2   
1953-04-06T15:00:00+00:00  99.7  63.7    
1953-04-06T18:00:00+00:00  0.8 0.5   
1953-04-06T21:00:00+00:00  0.0 0.0   
1953-04-07T00:00:00+00:00  0.0 0.0   
1953-04-07T03:00:00+00:00  0.0 0.0   
1953-04-07T06:00:00+00:00  8.1 5.1   
1953-04-07T09:00:00+00:00  373.6 281.7   
1953-04-07T12:00:00+00:00  239.9 194.3   
1953-04-07T15:00:00+00:00  121.4 97.1    
1953-04-07T18:00:00+00:00  5.9 5.9   
1953-04-07T21:00:00+00:00  0.0 0.0   
1953-04-08T00:00:00+00:00  0.0 0.0   
1953-04-08T03:00:00+00:00  0.0 0.0   
1953-04-08T06:00:00+00:00  23.0  21.7    
1953-04-08T09:00:00+00:00  640.9 582.9   
1953-04-08T12:00:00+00:00  720.7 782.2   
1953-04-08T15:00:00+00:00  482.5 439.6   
1953-04-08T18:00:00+00:00  14.9  12.4    
1953-04-08T21:00:00+00:00  0.0 0.0   
1953-04-09T00:00:00+00:00  0.0 0.0   
1953-04-09T03:00:00+00:00  0.0 0.0   
1953-04-09T06:00:00+00:00  5.1 2.6   
1953-04-09T09:00:00+00:00  118.9 70.4    
1953-04-09T12:00:00+00:00  209.6 103.6   
1953-04-09T15:00:00+00:00  107.4 49.9    
1953-04-09T18:00:00+00:00  3.4 1.6   
1953-04-09T21:00:00+00:00  0.0 0.0   
1953-04-10T00:00:00+00:00  0.0 0.0   
1953-04-10T03:00:00+00:00  0.0 0.0   
1953-04-10T06:00:00+00:00  5.2 2.0   
1953-04-10T09:00:00+00:00  85.9  41.6    
1953-04-10T12:00:00+00:00  114.3 72.6    
1953-04-10T15:00:00+00:00  88.5  49.7    
1953-04-10T18:00:00+00:00  8.6 2.5   
1953-04-10T21:00:00+00:00  0.0 0.0   
1953-04-11T00:00:00+00:00  0.0 0.0   
1953-04-11T03:00:00+00:00  0.0 0.0   
1953-04-11T06:00:00+00:00  1.8 1.6   
1953-04-11T09:00:00+00:00  53.2  39.9    
1953-04-11T12:00:00+00:00  197.1 158.7   
1953-04-11T15:00:00+00:00  428.8 407.1   
1953-04-11T18:00:00+00:00  20.5  20.4    
1953-04-11T21:00:00+00:00  0.0 0.0   
1953-04-12T00:00:00+00:00  0.0 0.0   
1953-04-12T03:00:00+00:00  0.0 0.0   
1953-04-12T06:00:00+00:00  9.4 9.5   
1953-04-12T09:00:00+00:00  127.8 129.5   
1953-04-12T12:00:00+00:00  280.5 262.9   
1953-04-12T15:00:00+00:00  590.8 617.4   
1953-04-12T18:00:00+00:00  25.3  28.9    
1953-04-12T21:00:00+00:00  0.0 0.0   
1953-04-13T00:00:00+00:00  0.0 0.0   
1953-04-13T03:00:00+00:00  0.0 0.0   
1953-04-13T06:00:00+00:00  25.9  27.8    
1953-04-13T09:00:00+00:00  315.5 372.8   
1953-04-13T12:00:00+00:00  381.3 407.0   
1953-04-13T15:00:00+00:00  380.0 454.0   
1953-04-13T18:00:00+00:00  14.7  17.8    
1953-04-13T21:00:00+00:00  0.0 0.0   
1953-04-14T00:00:00+00:00  0.0 0.0   
1953-04-14T03:00:00+00:00  0.0 0.0   
1953-04-14T06:00:00+00:00  1.8 1.2   
1953-04-14T09:00:00+00:00  67.8  59.2    
1953-04-14T12:00:00+00:00  259.7 288.5   
1953-04-14T15:00:00+00:00  323.1 316.4   
1953-04-14T18:00:00+00:00  13.2  11.7    
1953-04-14T21:00:00+00:00  0.0 0.0   
1953-04-15T00:00:00+00:00  0.0 0.0   
1953-04-15T03:00:00+00:00  0.0 0.0   
1953-04-15T06:00:00+00:00  11.1  13.0    
1953-04-15T09:00:00+00:00  187.8 249.5   
1953-04-15T12:00:00+00:00  326.9 289.6   
1953-04-15T15:00:00+00:00  271.8 188.0   
1953-04-15T18:00:00+00:00  6.8 6.9   
1953-04-15T21:00:00+00:00  0.0 0.0   
1953-04-16T00:00:00+00:00  0.0 0.0   
1953-04-16T03:00:00+00:00  0.0 0.0   
1953-04-16T06:00:00+00:00  10.1  6.0   
1953-04-16T09:00:00+00:00  117.1 85.3    
1953-04-16T12:00:00+00:00  316.4 225.1   
1953-04-16T15:00:00+00:00  204.2 194.7   
1953-04-16T18:00:00+00:00  20.2  18.6    
1953-04-16T21:00:00+00:00  0.0 0.0   
1953-04-17T00:00:00+00:00  0.0 0.0   
1953-04-17T03:00:00+00:00  0.0 0.0   
1953-04-17T06:00:00+00:00  33.6  32.5    
1953-04-17T09:00:00+00:00  314.7 285.1   
1953-04-17T12:00:00+00:00  295.8 366.0   
1953-04-17T15:00:00+00:00  318.9 297.2   
1953-04-17T18:00:00+00:00  19.5  20.6    
1953-04-17T21:00:00+00:00  0.0 0.0   
1953-04-18T00:00:00+00:00  0.0 0.0   
1953-04-18T03:00:00+00:00  0.0 0.0   
1953-04-18T06:00:00+00:00  22.2  24.7    
1953-04-18T09:00:00+00:00  433.1 453.0   
1953-04-18T12:00:00+00:00  578.3 569.6   
1953-04-18T15:00:00+00:00  389.9 420.2   
1953-04-18T18:00:00+00:00  29.9  40.2    
1953-04-18T21:00:00+00:00  0.0 0.0   
1953-04-19T00:00:00+00:00  0.0 0.0   
1953-04-19T03:00:00+00:00  0.0 0.0   
1953-04-19T06:00:00+00:00  57.4  53.8    
1953-04-19T09:00:00+00:00  610.3 554.2   
1953-04-19T12:00:00+00:00  780.3 816.6   
1953-04-19T15:00:00+00:00  540.2 576.5   
1953-04-19T18:00:00+00:00  46.2  50.2    
1953-04-19T21:00:00+00:00  0.0 0.0   
1953-04-20T00:00:00+00:00  0.0 0.0   
1953-04-20T03:00:00+00:00  0.0 0.0   
1953-04-20T06:00:00+00:00  58.4  64.1    
1953-04-20T09:00:00+00:00  632.4 598.3   
1953-04-20T12:00:00+00:00  786.2 817.7   
1953-04-20T15:00:00+00:00  542.5 565.6   
1953-04-20T18:00:00+00:00  52.0  46.3    
1953-04-20T21:00:00+00:00  0.0 0.0   
1953-04-21T00:00:00+00:00  0.0 0.0   
1953-04-21T03:00:00+00:00  0.0 0.0   
1953-04-21T06:00:00+00:00  75.4  71.8    
1953-04-21T09:00:00+00:00  653.2 612.2   
1953-04-21T12:00:00+00:00  915.3 858.3   
1953-04-21T15:00:00+00:00  618.0 578.5   
1953-04-21T18:00:00+00:00  58.6  55.4    
1953-04-21T21:00:00+00:00  0.0 0.0   
1953-04-22T00:00:00+00:00  0.0 0.0   
1953-04-22T03:00:00+00:00  0.0 0.0   
1953-04-22T06:00:00+00:00  84.5  78.6    
1953-04-22T09:00:00+00:00  679.2 624.6   
1953-04-22T12:00:00+00:00  934.2 863.2   
1953-04-22T15:00:00+00:00  547.2 555.0   
1953-04-22T18:00:00+00:00  27.8  23.1    
1953-04-22T21:00:00+00:00  0.0 0.0   
1953-04-23T00:00:00+00:00  0.0 0.0   
1953-04-23T03:00:00+00:00  0.0 0.0   
1953-04-23T06:00:00+00:00  30.2  21.8    
1953-04-23T09:00:00+00:00  59.3  35.1    
1953-04-23T12:00:00+00:00  145.7 79.4    
1953-04-23T15:00:00+00:00  119.6 84.1    
1953-04-23T18:00:00+00:00  7.9 7.3   
1953-04-23T21:00:00+00:00  0.0 0.0   
1953-04-24T00:00:00+00:00  0.0 0.0   
1953-04-24T03:00:00+00:00  0.0 0.0   
1953-04-24T06:00:00+00:00  12.2  6.8   
1953-04-24T09:00:00+00:00  34.1  23.1    
1953-04-24T12:00:00+00:00  238.2 121.8   
1953-04-24T15:00:00+00:00  409.9 365.1   
1953-04-24T18:00:00+00:00  27.6  23.5    
1953-04-24T21:00:00+00:00  0.0 0.0   
1953-04-25T00:00:00+00:00  0.0 0.0   
1953-04-25T03:00:00+00:00  0.0 0.0   
1953-04-25T06:00:00+00:00  95.1  89.5    
1953-04-25T09:00:00+00:00  679.8 634.9   
1953-04-25T12:00:00+00:00  835.2 870.8   
1953-04-25T15:00:00+00:00  543.0 524.7   
1953-04-25T18:00:00+00:00  39.8  49.9    
1953-04-25T21:00:00+00:00  0.0 0.0   
1953-04-26T00:00:00+00:00  0.0 0.0   
1953-04-26T03:00:00+00:00  0.0 0.0   
1953-04-26T06:00:00+00:00  22.2  24.5    
1953-04-26T09:00:00+00:00  224.0 204.4   
1953-04-26T12:00:00+00:00  410.3 544.7   
1953-04-26T15:00:00+00:00  422.1 615.1   
1953-04-26T18:00:00+00:00  2.0 4.4   
1953-04-26T21:00:00+00:00  0.0 0.0   
1953-04-27T00:00:00+00:00  0.0 0.0   
1953-04-27T03:00:00+00:00  0.0 0.0   
1953-04-27T06:00:00+00:00  11.7  6.0   
1953-04-27T09:00:00+00:00  49.1  24.8    
1953-04-27T12:00:00+00:00  56.4  27.0    
1953-04-27T15:00:00+00:00  41.3  20.6    
1953-04-27T18:00:00+00:00  4.9 2.4   
1953-04-27T21:00:00+00:00  0.0 0.0   
1953-04-28T00:00:00+00:00  0.0 0.0   
1953-04-28T03:00:00+00:00  0.0 0.0   
1953-04-28T06:00:00+00:00  10.5  10.3    
1953-04-28T09:00:00+00:00  222.1 165.1   
1953-04-28T12:00:00+00:00  358.9 209.5   
1953-04-28T15:00:00+00:00  107.0 71.6    
1953-04-28T18:00:00+00:00  25.8  16.7    
1953-04-28T21:00:00+00:00  0.0 0.0   
1953-04-29T00:00:00+00:00  0.0 0.0   
1953-04-29T03:00:00+00:00  0.0 0.0   
1953-04-29T06:00:00+00:00  22.0  17.4    
1953-04-29T09:00:00+00:00  394.4 274.7   
1953-04-29T12:00:00+00:00  861.7 901.0   
1953-04-29T15:00:00+00:00  573.5 593.6   
1953-04-29T18:00:00+00:00  64.3  66.6    
1953-04-29T21:00:00+00:00  0.0 0.0   
1953-04-30T00:00:00+00:00  0.0 0.0   
1953-04-30T03:00:00+00:00  0.0 0.0   
1953-04-30T06:00:00+00:00  34.2  24.8    
1953-04-30T09:00:00+00:00  73.0  51.2    
1953-04-30T12:00:00+00:00  184.0 94.9    
1953-04-30T15:00:00+00:00  136.3 85.5    
1953-04-30T18:00:00+00:00  55.8  24.4    
1953-04-30T21:00:00+00:00  0.0 0.0   
1953-05-01T00:00:00+00:00  0.0 0.0   
1953-05-01T03:00:00+00:00  0.0 0.0   
1953-05-01T06:00:00+00:00  107.6 131.8   
1953-05-01T09:00:00+00:00  618.4 749.2   
1953-05-01T12:00:00+00:00  263.2 471.0   
1953-05-01T15:00:00+00:00  92.7  175.0   
1953-05-01T18:00:00+00:00  7.2 11.3    
1953-05-01T21:00:00+00:00  0.0 0.0   
1953-05-02T00:00:00+00:00  0.0 0.0   
1953-05-02T03:00:00+00:00  0.0 0.0   
1953-05-02T06:00:00+00:00  3.5 3.5   
1953-05-02T09:00:00+00:00  28.5  27.9    
1953-05-02T12:00:00+00:00  95.6  85.6    
1953-05-02T15:00:00+00:00  218.9 132.3   
1953-05-02T18:00:00+00:00  25.9  12.0    
1953-05-02T21:00:00+00:00  0.0 0.0   
1953-05-03T00:00:00+00:00  0.0 0.0   
1953-05-03T03:00:00+00:00  0.0 0.0   
1953-05-03T06:00:00+00:00  89.2  87.1    
1953-05-03T09:00:00+00:00  600.4 571.2   
1953-05-03T12:00:00+00:00  838.2 804.1   
1953-05-03T15:00:00+00:00  615.2 586.8   
1953-05-03T18:00:00+00:00  83.0  77.2    
1953-05-03T21:00:00+00:00  0.0 0.0   
1953-05-04T00:00:00+00:00  0.0 0.0   
1953-05-04T03:00:00+00:00  0.0 0.0   
1953-05-04T06:00:00+00:00  72.1  84.5    
1953-05-04T09:00:00+00:00  549.4 590.7   
1953-05-04T12:00:00+00:00  623.2 665.0   
1953-05-04T15:00:00+00:00  503.2 535.5   
1953-05-04T18:00:00+00:00  71.3  78.9    
1953-05-04T21:00:00+00:00  0.0 0.0   
1953-05-05T00:00:00+00:00  0.0 0.0   
1953-05-05T03:00:00+00:00  0.0 0.0   
1953-05-05T06:00:00+00:00  116.8 128.2   
1953-05-05T09:00:00+00:00  455.6 486.7   
1953-05-05T12:00:00+00:00  705.6 765.3   
1953-05-05T15:00:00+00:00  498.6 533.5   
1953-05-05T18:00:00+00:00  9.6 9.3   
1953-05-05T21:00:00+00:00  0.0 0.0   
1953-05-06T00:00:00+00:00  0.0 0.0   
1953-05-06T03:00:00+00:00  0.0 0.0   
1953-05-06T06:00:00+00:00  2.8 2.2   
1953-05-06T09:00:00+00:00  3.3 2.4   
1953-05-06T12:00:00+00:00  5.2 3.2   
1953-05-06T15:00:00+00:00  3.7 1.8   
1953-05-06T18:00:00+00:00  1.3 0.7   
1953-05-06T21:00:00+00:00  0.0 0.0   
1953-05-07T00:00:00+00:00  0.0 0.0   
1953-05-07T03:00:00+00:00  0.0 0.0   
1953-05-07T06:00:00+00:00  52.6  51.7    
1953-05-07T09:00:00+00:00  126.0 111.5   
1953-05-07T12:00:00+00:00  117.9 112.7   
1953-05-07T15:00:00+00:00  55.0  41.8    
1953-05-07T18:00:00+00:00  3.7 2.6   
1953-05-07T21:00:00+00:00  0.0 0.0   
1953-05-08T00:00:00+00:00  0.0 0.0   
1953-05-08T03:00:00+00:00  0.0 0.0   
1953-05-08T06:00:00+00:00  6.8 4.7   
1953-05-08T09:00:00+00:00  63.4  40.7    
1953-05-08T12:00:00+00:00  166.9 114.9   
1953-05-08T15:00:00+00:00  36.6  29.0    
1953-05-08T18:00:00+00:00  5.5 5.7   
1953-05-08T21:00:00+00:00  0.0 0.0   
1953-05-09T00:00:00+00:00  0.0 0.0   
1953-05-09T03:00:00+00:00  0.0 0.0   
1953-05-09T06:00:00+00:00  40.7  42.9    
1953-05-09T09:00:00+00:00  364.8 441.8   
1953-05-09T12:00:00+00:00  296.0 488.6   
1953-05-09T15:00:00+00:00  64.8  110.7   
1953-05-09T18:00:00+00:00  17.5  21.4    
1953-05-09T21:00:00+00:00  0.0 0.0   
1953-05-10T00:00:00+00:00  0.0 0.0   
1953-05-10T03:00:00+00:00  0.0 0.0   
1953-05-10T06:00:00+00:00  15.6  23.7    
1953-05-10T09:00:00+00:00  307.5 391.9   
1953-05-10T12:00:00+00:00  543.2 801.1   
1953-05-10T15:00:00+00:00  360.6 569.9   
1953-05-10T18:00:00+00:00  49.3  78.6    
1953-05-10T21:00:00+00:00  0.0 0.0   
1953-05-11T00:00:00+00:00  0.0 0.0   
1953-05-11T03:00:00+00:00  0.0 0.0   
1953-05-11T06:00:00+00:00  127.5 135.0   
1953-05-11T09:00:00+00:00  619.9 647.5   
1953-05-11T12:00:00+00:00  767.0 824.8   
1953-05-11T15:00:00+00:00  345.5 439.8   
1953-05-11T18:00:00+00:00  31.0  29.7    
1953-05-11T21:00:00+00:00  0.0 0.0   
1953-05-12T00:00:00+00:00  0.0 0.0   
1953-05-12T03:00:00+00:00  0.0 0.0   
1953-05-12T06:00:00+00:00  58.4  69.0    
1953-05-12T09:00:00+00:00  253.0 252.0   
1953-05-12T12:00:00+00:00  150.5 192.7   
1953-05-12T15:00:00+00:00  110.6 232.2   
1953-05-12T18:00:00+00:00  59.5  73.8    
1953-05-12T21:00:00+00:00  0.0 0.0   
1953-05-13T00:00:00+00:00  0.0 0.0   
1953-05-13T03:00:00+00:00  0.0 0.0   
1953-05-13T06:00:00+00:00  63.7  84.9    
1953-05-13T09:00:00+00:00  214.4 269.5   
1953-05-13T12:00:00+00:00  444.2 668.4   
1953-05-13T15:00:00+00:00  279.5 418.4   
1953-05-13T18:00:00+00:00  12.0  15.0    
1953-05-13T21:00:00+00:00  0.0 0.0   
1953-05-14T00:00:00+00:00  0.0 0.0   
1953-05-14T03:00:00+00:00  0.0 0.0   
1953-05-14T06:00:00+00:00  26.7  35.6    
1953-05-14T09:00:00+00:00  286.3 365.7   
1953-05-14T12:00:00+00:00  318.0 273.2   
1953-05-14T15:00:00+00:00  53.1  54.6    
1953-05-14T18:00:00+00:00  15.2  9.7   
1953-05-14T21:00:00+00:00  0.0 0.0   
1953-05-15T00:00:00+00:00  0.0 0.0   
1953-05-15T03:00:00+00:00  0.0 0.0   
1953-05-15T06:00:00+00:00  121.9 175.9   
1953-05-15T09:00:00+00:00  574.2 765.4   
1953-05-15T12:00:00+00:00  74.7  123.9   
1953-05-15T15:00:00+00:00  27.7  33.8    
1953-05-15T18:00:00+00:00  100.7 122.3   
1953-05-15T21:00:00+00:00  0.0 0.0   
1953-05-16T00:00:00+00:00  0.0 0.0   
1953-05-16T03:00:00+00:00  0.0 0.0   
1953-05-16T06:00:00+00:00  35.5  66.5    
1953-05-16T09:00:00+00:00  120.0 145.4   
1953-05-16T12:00:00+00:00  187.7 115.0   
1953-05-16T15:00:00+00:00  484.5 657.2   
1953-05-16T18:00:00+00:00  59.2  93.8    
1953-05-16T21:00:00+00:00  0.0 0.0   
1953-05-17T00:00:00+00:00  0.0 0.0   
1953-05-17T03:00:00+00:00  0.0 0.0   
1953-05-17T06:00:00+00:00  89.2  97.4    
1953-05-17T09:00:00+00:00  594.3 658.6   
1953-05-17T12:00:00+00:00  807.7 883.5   
1953-05-17T15:00:00+00:00  619.3 655.5   
1953-05-17T18:00:00+00:00  101.6 102.4   
1953-05-17T21:00:00+00:00  0.0 0.0   
1953-05-18T00:00:00+00:00  0.0 0.0   
1953-05-18T03:00:00+00:00  0.0 0.0   
1953-05-18T06:00:00+00:00  56.0  69.0    
1953-05-18T09:00:00+00:00  471.0 512.2   
1953-05-18T12:00:00+00:00  700.6 753.4   
1953-05-18T15:00:00+00:00  588.1 639.4   
1953-05-18T18:00:00+00:00  106.6 92.5    
1953-05-18T21:00:00+00:00  0.0 0.0   
1953-05-19T00:00:00+00:00  0.0 0.0   
1953-05-19T03:00:00+00:00  0.0 0.0   
1953-05-19T06:00:00+00:00  124.8 128.7   
1953-05-19T09:00:00+00:00  613.6 728.1   
1953-05-19T12:00:00+00:00  630.1 834.7   
1953-05-19T15:00:00+00:00  43.8  49.3    
1953-05-19T18:00:00+00:00  5.5 5.5   
1953-05-19T21:00:00+00:00  0.0 0.0   
1953-05-20T00:00:00+00:00  0.0 0.0   
1953-05-20T03:00:00+00:00  0.0 0.0   
1953-05-20T06:00:00+00:00  36.0  54.2    
1953-05-20T09:00:00+00:00  286.8 420.0   
1953-05-20T12:00:00+00:00  298.8 394.8   
1953-05-20T15:00:00+00:00  77.3  91.6    
1953-05-20T18:00:00+00:00  5.0 5.9   
1953-05-20T21:00:00+00:00  0.0 0.0   
1953-05-21T00:00:00+00:00  0.0 0.0   
1953-05-21T03:00:00+00:00  0.0 0.0   
1953-05-21T06:00:00+00:00  39.5  51.7    
1953-05-21T09:00:00+00:00  412.6 475.9   
1953-05-21T12:00:00+00:00  650.1 737.0   
1953-05-21T15:00:00+00:00  211.7 264.0   
1953-05-21T18:00:00+00:00  12.0  15.1    
1953-05-21T21:00:00+00:00  0.0 0.0   
1953-05-22T00:00:00+00:00  0.0 0.0   
1953-05-22T03:00:00+00:00  0.0 0.0   
1953-05-22T06:00:00+00:00  66.9  70.4    
1953-05-22T09:00:00+00:00  431.2 421.5   
1953-05-22T12:00:00+00:00  749.6 846.4   
1953-05-22T15:00:00+00:00  438.3 582.1   
1953-05-22T18:00:00+00:00  6.7 12.6    
1953-05-22T21:00:00+00:00  0.0 0.0   
1953-05-23T00:00:00+00:00  0.0 0.0   
1953-05-23T03:00:00+00:00  0.0 0.0   
1953-05-23T06:00:00+00:00  13.4  12.6    
1953-05-23T09:00:00+00:00  97.5  88.6    
1953-05-23T12:00:00+00:00  131.7 243.5   
1953-05-23T15:00:00+00:00  83.6  41.3    
1953-05-23T18:00:00+00:00  29.7  24.0    
1953-05-23T21:00:00+00:00  0.0 0.0   
1953-05-24T00:00:00+00:00  0.0 0.0   
1953-05-24T03:00:00+00:00  0.0 0.0   
1953-05-24T06:00:00+00:00  182.8 176.8   
1953-05-24T09:00:00+00:00  757.6 756.4   
1953-05-24T12:00:00+00:00  989.0 985.0   
1953-05-24T15:00:00+00:00  709.8 704.3   
1953-05-24T18:00:00+00:00  147.0 144.1   
1953-05-24T21:00:00+00:00  0.0 0.0   
1953-05-25T00:00:00+00:00  0.0 0.0   
1953-05-25T03:00:00+00:00  0.0 0.0   
1953-05-25T06:00:00+00:00  169.2 176.0   
1953-05-25T09:00:00+00:00  651.8 648.0   
1953-05-25T12:00:00+00:00  898.3 936.1   
1953-05-25T15:00:00+00:00  576.4 631.9   
1953-05-25T18:00:00+00:00  139.1 142.2   
1953-05-25T21:00:00+00:00  0.0 0.0   
1953-05-26T00:00:00+00:00  0.0 0.0   
1953-05-26T03:00:00+00:00  0.0 0.0   
1953-05-26T06:00:00+00:00  23.0  53.1    
1953-05-26T09:00:00+00:00  84.5  137.5   
1953-05-26T12:00:00+00:00  329.9 471.4   
1953-05-26T15:00:00+00:00  110.4 137.3   
1953-05-26T18:00:00+00:00  30.3  38.6    
1953-05-26T21:00:00+00:00  0.0 0.0   
1953-05-27T00:00:00+00:00  0.0 0.0   
1953-05-27T03:00:00+00:00  0.0 0.0   
1953-05-27T06:00:00+00:00  4.1 5.8   
1953-05-27T09:00:00+00:00  76.6  103.5   
1953-05-27T12:00:00+00:00  264.0 411.7   
1953-05-27T15:00:00+00:00  205.5 292.7   
1953-05-27T18:00:00+00:00  52.4  74.2    
1953-05-27T21:00:00+00:00  0.0 0.0   
1953-05-28T00:00:00+00:00  0.0 0.0   
1953-05-28T03:00:00+00:00  0.0 0.0   
1953-05-28T06:00:00+00:00  42.9  46.8    
1953-05-28T09:00:00+00:00  169.6 174.0   
1953-05-28T12:00:00+00:00  28.3  42.0    
1953-05-28T15:00:00+00:00  13.7  20.5    
1953-05-28T18:00:00+00:00  2.4 4.0   
1953-05-28T21:00:00+00:00  0.0 0.0   
1953-05-29T00:00:00+00:00  0.0 0.0   
1953-05-29T03:00:00+00:00  0.0 0.0   
1953-05-29T06:00:00+00:00  42.1  46.0    
1953-05-29T09:00:00+00:00  344.7 385.8   
1953-05-29T12:00:00+00:00  705.1 888.7   
1953-05-29T15:00:00+00:00  476.2 665.0   
1953-05-29T18:00:00+00:00  107.9 133.0   
1953-05-29T21:00:00+00:00  0.0 0.0   
1953-05-30T00:00:00+00:00  0.0 0.0   
1953-05-30T03:00:00+00:00  0.0 0.0   
1953-05-30T06:00:00+00:00  81.6  59.7    
1953-05-30T09:00:00+00:00  428.3 489.0   
1953-05-30T12:00:00+00:00  617.4 799.4   
1953-05-30T15:00:00+00:00  508.3 691.5   
1953-05-30T18:00:00+00:00  111.7 152.3   
1953-05-30T21:00:00+00:00  0.0 0.0   
1953-05-31T00:00:00+00:00  0.0 0.0   
1953-05-31T03:00:00+00:00  0.0 0.0   
1953-05-31T06:00:00+00:00  116.0 204.5   
1953-05-31T09:00:00+00:00  198.0 206.0   
1953-05-31T12:00:00+00:00  26.5  53.3    
1953-05-31T15:00:00+00:00  21.9  52.4    
1953-05-31T18:00:00+00:00  3.7 6.6   
1953-05-31T21:00:00+00:00  0.0 0.0   
1953-06-01T00:00:00+00:00  0.0 0.0   
1953-06-01T03:00:00+00:00  0.0 0.0   
1953-06-01T06:00:00+00:00  15.4  16.7    
1953-06-01T09:00:00+00:00  395.6 342.4   
1953-06-01T12:00:00+00:00  748.5 896.8   
1953-06-01T15:00:00+00:00  585.9 706.2   
1953-06-01T18:00:00+00:00  134.2 159.7   
1953-06-01T21:00:00+00:00  0.0 0.0   
1953-06-02T00:00:00+00:00  0.0 0.0   
1953-06-02T03:00:00+00:00  0.0 0.0   
1953-06-02T06:00:00+00:00  187.8 190.7   
1953-06-02T09:00:00+00:00  725.5 728.6   
1953-06-02T12:00:00+00:00  963.5 967.6   
1953-06-02T15:00:00+00:00  697.9 699.5   
1953-06-02T18:00:00+00:00  159.3 157.8   
1953-06-02T21:00:00+00:00  0.0 0.0   
1953-06-03T00:00:00+00:00  0.0 0.0   
1953-06-03T03:00:00+00:00  0.0 0.0   
1953-06-03T06:00:00+00:00  6.7 5.0   
1953-06-03T09:00:00+00:00  437.6 520.5   
1953-06-03T12:00:00+00:00  696.6 1011.2    
1953-06-03T15:00:00+00:00  491.5 588.2   
1953-06-03T18:00:00+00:00  134.6 163.2   
1953-06-03T21:00:00+00:00  0.0 0.0   
1953-06-04T00:00:00+00:00  0.0 0.0   
1953-06-04T03:00:00+00:00  0.0 0.0   
1953-06-04T06:00:00+00:00  189.6 193.2   
1953-06-04T09:00:00+00:00  742.9 753.0   
1953-06-04T12:00:00+00:00  975.0 986.8   
1953-06-04T15:00:00+00:00  714.4 721.4   
1953-06-04T18:00:00+00:00  166.7 166.3   
1953-06-04T21:00:00+00:00  0.0 0.0   
1953-06-05T00:00:00+00:00  0.0 0.0   
1953-06-05T03:00:00+00:00  0.0 0.0   
1953-06-05T06:00:00+00:00  185.7 191.6   
1953-06-05T09:00:00+00:00  718.5 737.5   
1953-06-05T12:00:00+00:00  941.6 966.4   
1953-06-05T15:00:00+00:00  568.9 704.0   
1953-06-05T18:00:00+00:00  158.3 160.1   
1953-06-05T21:00:00+00:00  0.0 0.0   
1953-06-06T00:00:00+00:00  0.0 0.0   
1953-06-06T03:00:00+00:00  0.0 0.0   
1953-06-06T06:00:00+00:00  168.1 172.1   
1953-06-06T09:00:00+00:00  701.2 713.6   
1953-06-06T12:00:00+00:00  920.2 945.5   
1953-06-06T15:00:00+00:00  653.2 666.3   
1953-06-06T18:00:00+00:00  131.7 163.2   
1953-06-06T21:00:00+00:00  0.0 0.0   
1953-06-07T00:00:00+00:00  0.0 0.0   
1953-06-07T03:00:00+00:00  0.0 0.0   
1953-06-07T06:00:00+00:00  117.9 170.2   
1953-06-07T09:00:00+00:00  514.5 742.1   
1953-06-07T12:00:00+00:00  486.9 805.2   
1953-06-07T15:00:00+00:00  272.4 359.9   
1953-06-07T18:00:00+00:00  112.9 162.6   
1953-06-07T21:00:00+00:00  0.0 0.0   
1953-06-08T00:00:00+00:00  0.0 0.0   
1953-06-08T03:00:00+00:00  0.0 0.0   
1953-06-08T06:00:00+00:00  152.5 210.6   
1953-06-08T09:00:00+00:00  575.7 797.5   
1953-06-08T12:00:00+00:00  593.4 851.9   
1953-06-08T15:00:00+00:00  117.9 124.2   
1953-06-08T18:00:00+00:00  125.3 162.9   
1953-06-08T21:00:00+00:00  0.0 0.0   
1953-06-09T00:00:00+00:00  0.0 0.0   
1953-06-09T03:00:00+00:00  0.0 0.0   
1953-06-09T06:00:00+00:00  167.1 178.8   
1953-06-09T09:00:00+00:00  657.3 700.2   
1953-06-09T12:00:00+00:00  911.5 928.7   
1953-06-09T15:00:00+00:00  630.8 626.8   
1953-06-09T18:00:00+00:00  160.0 161.1   
1953-06-09T21:00:00+00:00  0.0 0.0   
1953-06-10T00:00:00+00:00  0.0 0.0   
1953-06-10T03:00:00+00:00  0.0 0.0   
1953-06-10T06:00:00+00:00  187.1 190.8   
1953-06-10T09:00:00+00:00  716.7 725.8   
1953-06-10T12:00:00+00:00  943.3 954.7   
1953-06-10T15:00:00+00:00  693.9 701.6   
1953-06-10T18:00:00+00:00  169.6 169.9   
1953-06-10T21:00:00+00:00  0.0 0.0   
1953-06-11T00:00:00+00:00  0.0 0.0   
1953-06-11T03:00:00+00:00  0.0 0.0   
1953-06-11T06:00:00+00:00  179.9 186.5   
1953-06-11T09:00:00+00:00  688.6 710.3   
1953-06-11T12:00:00+00:00  903.4 932.1   
1953-06-11T15:00:00+00:00  642.8 663.1   
1953-06-11T18:00:00+00:00  147.8 149.0   
1953-06-11T21:00:00+00:00  0.0 0.0   
1953-06-12T00:00:00+00:00  0.0 0.0   
1953-06-12T03:00:00+00:00  0.0 0.0   
1953-06-12T06:00:00+00:00  170.3 194.1   
1953-06-12T09:00:00+00:00  653.7 741.6   
1953-06-12T12:00:00+00:00  819.3 926.9   
1953-06-12T15:00:00+00:00  436.6 535.6   
1953-06-12T18:00:00+00:00  88.2  88.1    
1953-06-12T21:00:00+00:00  0.0 0.0   
1953-06-13T00:00:00+00:00  0.0 0.0   
1953-06-13T03:00:00+00:00  0.0 0.0   
1953-06-13T06:00:00+00:00  134.8 181.9   
1953-06-13T09:00:00+00:00  224.9 247.8   
1953-06-13T12:00:00+00:00  766.3 939.3   
1953-06-13T15:00:00+00:00  610.3 747.6   
1953-06-13T18:00:00+00:00  149.8 181.8   
1953-06-13T21:00:00+00:00  0.0 0.0   
1953-06-14T00:00:00+00:00  0.0 0.0   
1953-06-14T03:00:00+00:00  0.0 0.0   
1953-06-14T06:00:00+00:00  189.1 194.5   
1953-06-14T09:00:00+00:00  728.3 746.3   
1953-06-14T12:00:00+00:00  962.0 984.1   
1953-06-14T15:00:00+00:00  716.1 729.9   
1953-06-14T18:00:00+00:00  161.7 165.3   
1953-06-14T21:00:00+00:00  0.0 0.0   
1953-06-15T00:00:00+00:00  0.0 0.0   
1953-06-15T03:00:00+00:00  0.0 0.0   
1953-06-15T06:00:00+00:00  187.3 197.6   
1953-06-15T09:00:00+00:00  713.2 747.6   
1953-06-15T12:00:00+00:00  894.3 935.5   
1953-06-15T15:00:00+00:00  695.4 725.5   
1953-06-15T18:00:00+00:00  174.4 180.2   
1953-06-15T21:00:00+00:00  0.0 0.0   
1953-06-16T00:00:00+00:00  0.0 0.0   
1953-06-16T03:00:00+00:00  0.0 0.0   
1953-06-16T06:00:00+00:00  114.0 178.5   
1953-06-16T09:00:00+00:00  394.1 583.7   
1953-06-16T12:00:00+00:00  549.6 830.3   
1953-06-16T15:00:00+00:00  178.9 277.9   
1953-06-16T18:00:00+00:00  26.3  53.3    
1953-06-16T21:00:00+00:00  0.0 0.0   
1953-06-17T00:00:00+00:00  0.0 0.0   
1953-06-17T03:00:00+00:00  0.0 0.0   
1953-06-17T06:00:00+00:00  129.3 181.2   
1953-06-17T09:00:00+00:00  479.5 669.7   
1953-06-17T12:00:00+00:00  510.2 741.7   
1953-06-17T15:00:00+00:00  269.7 473.7   
1953-06-17T18:00:00+00:00  66.1  123.5   
1953-06-17T21:00:00+00:00  0.0 0.0   
1953-06-18T00:00:00+00:00  0.0 0.0   
1953-06-18T03:00:00+00:00  0.0 0.0   
1953-06-18T06:00:00+00:00  172.6 186.4   
1953-06-18T09:00:00+00:00  665.3 716.5   
1953-06-18T12:00:00+00:00  874.7 943.6   
1953-06-18T15:00:00+00:00  588.4 644.6   
1953-06-18T18:00:00+00:00  140.6 167.2   
1953-06-18T21:00:00+00:00  0.0 0.0   
1953-06-19T00:00:00+00:00  0.0 0.0   
1953-06-19T03:00:00+00:00  0.0 0.0   
1953-06-19T06:00:00+00:00  11.2  32.6    
1953-06-19T09:00:00+00:00  132.8 274.9   
1953-06-19T12:00:00+00:00  215.1 524.6   
1953-06-19T15:00:00+00:00  101.4 242.9   
1953-06-19T18:00:00+00:00  32.9  93.5    
1953-06-19T21:00:00+00:00  0.0 0.0   
1953-06-20T00:00:00+00:00  0.0 0.0   
1953-06-20T03:00:00+00:00  0.0 0.0   
1953-06-20T06:00:00+00:00  22.9  82.6    
1953-06-20T09:00:00+00:00  89.9  254.8   
1953-06-20T12:00:00+00:00  120.5 342.8   
1953-06-20T15:00:00+00:00  407.9 748.4   
1953-06-20T18:00:00+00:00  90.3  200.1   
1953-06-20T21:00:00+00:00  0.0 0.0   
1953-06-21T00:00:00+00:00  0.0 0.0   
1953-06-21T03:00:00+00:00  0.0 0.0   
1953-06-21T06:00:00+00:00  168.7 185.2   
1953-06-21T09:00:00+00:00  679.2 733.5   
1953-06-21T12:00:00+00:00  873.1 973.3   
1953-06-21T15:00:00+00:00  675.1 725.8   
1953-06-21T18:00:00+00:00  172.3 183.4   
1953-06-21T21:00:00+00:00  0.0 0.0   
1953-06-22T00:00:00+00:00  0.0 0.0   
1953-06-22T03:00:00+00:00  0.0 0.0   
1953-06-22T06:00:00+00:00  177.2 185.2   
1953-06-22T09:00:00+00:00  707.9 732.2   
1953-06-22T12:00:00+00:00  942.4 973.8   
1953-06-22T15:00:00+00:00  706.4 728.3   
1953-06-22T18:00:00+00:00  180.5 184.2   
1953-06-22T21:00:00+00:00  0.0 0.0   
1953-06-23T00:00:00+00:00  0.0 0.0   
1953-06-23T03:00:00+00:00  0.0 0.0   
1953-06-23T06:00:00+00:00  164.6 182.0   
1953-06-23T09:00:00+00:00  622.0 688.5   
1953-06-23T12:00:00+00:00  785.6 885.5   
1953-06-23T15:00:00+00:00  628.4 686.9   
1953-06-23T18:00:00+00:00  152.3 165.6   
1953-06-23T21:00:00+00:00  0.0 0.0   
1953-06-24T00:00:00+00:00  0.0 0.0   
1953-06-24T03:00:00+00:00  0.0 0.0   
1953-06-24T06:00:00+00:00  1.8 3.0   
1953-06-24T09:00:00+00:00  145.3 205.2   
1953-06-24T12:00:00+00:00  506.5 962.0   
1953-06-24T15:00:00+00:00  433.3 658.3   
1953-06-24T18:00:00+00:00  11.2  16.9    
1953-06-24T21:00:00+00:00  0.0 0.0   
1953-06-25T00:00:00+00:00  0.0 0.0   
1953-06-25T03:00:00+00:00  0.0 0.0   
1953-06-25T06:00:00+00:00  62.8  117.3   
1953-06-25T09:00:00+00:00  268.6 463.9   
1953-06-25T12:00:00+00:00  353.9 594.7   
1953-06-25T15:00:00+00:00  439.2 667.2   
1953-06-25T18:00:00+00:00  87.9  162.3   
1953-06-25T21:00:00+00:00  0.0 0.0   
1953-06-26T00:00:00+00:00  0.0 0.0   
1953-06-26T03:00:00+00:00  0.0 0.0   
1953-06-26T06:00:00+00:00  162.3 179.9   
1953-06-26T09:00:00+00:00  641.6 706.8   
1953-06-26T12:00:00+00:00  857.5 943.7   
1953-06-26T15:00:00+00:00  542.4 669.8   
1953-06-26T18:00:00+00:00  162.3 176.5   
1953-06-26T21:00:00+00:00  0.0 0.0   
1953-06-27T00:00:00+00:00  0.0 0.0   
1953-06-27T03:00:00+00:00  0.0 0.0   
1953-06-27T06:00:00+00:00  90.3  103.0   
1953-06-27T09:00:00+00:00  329.1 376.4   
1953-06-27T12:00:00+00:00  645.2 757.6   
1953-06-27T15:00:00+00:00  353.9 473.8   
1953-06-27T18:00:00+00:00  123.2 157.1   
1953-06-27T21:00:00+00:00  0.0 0.0   
1953-06-28T00:00:00+00:00  0.0 0.0   
1953-06-28T03:00:00+00:00  0.0 0.0   
1953-06-28T06:00:00+00:00  95.7  136.5   
1953-06-28T09:00:00+00:00  415.0 568.4   
1953-06-28T12:00:00+00:00  532.6 803.3   
1953-06-28T15:00:00+00:00  322.2 442.8   
1953-06-28T18:00:00+00:00  36.9  59.1    
1953-06-28T21:00:00+00:00  0.0 0.0   
1953-06-29T00:00:00+00:00  0.0 0.0   
1953-06-29T03:00:00+00:00  0.0 0.0   
1953-06-29T06:00:00+00:00  87.2  186.6   
1953-06-29T09:00:00+00:00  213.5 352.3   
1953-06-29T12:00:00+00:00  39.6  118.2   
1953-06-29T15:00:00+00:00  10.5  22.5    
1953-06-29T18:00:00+00:00  3.2 5.8   
1953-06-29T21:00:00+00:00  0.0 0.0   
1953-06-30T00:00:00+00:00  0.0 0.0   
1953-06-30T03:00:00+00:00  0.0 0.0   
1953-06-30T06:00:00+00:00  136.8 178.9   
1953-06-30T09:00:00+00:00  547.9 713.5   
1953-06-30T12:00:00+00:00  682.0 892.8   
1953-06-30T15:00:00+00:00  481.7 632.7   
1953-06-30T18:00:00+00:00  28.0  41.9    
1953-06-30T21:00:00+00:00  0.0 0.0   
1953-07-01T00:00:00+00:00  0.0 0.0   
1953-07-01T03:00:00+00:00  0.0 0.0   
1953-07-01T06:00:00+00:00  1.0 4.4   
1953-07-01T09:00:00+00:00  5.7 26.0    
1953-07-01T12:00:00+00:00  10.1  49.9    
1953-07-01T15:00:00+00:00  10.9  43.9    
1953-07-01T18:00:00+00:00  23.4  108.9   
1953-07-01T21:00:00+00:00  0.0 0.0   
1953-07-02T00:00:00+00:00  0.0 0.0   
1953-07-02T03:00:00+00:00  0.0 0.0   
1953-07-02T06:00:00+00:00  4.4 14.4    
1953-07-02T09:00:00+00:00  29.9  94.6    
1953-07-02T12:00:00+00:00  64.9  216.1   
1953-07-02T15:00:00+00:00  64.0  384.3   
1953-07-02T18:00:00+00:00  8.0 41.1    
1953-07-02T21:00:00+00:00  0.0 0.0   
1953-07-03T00:00:00+00:00  0.0 0.0   
1953-07-03T03:00:00+00:00  0.0 0.0   
1953-07-03T06:00:00+00:00  5.3 8.1   
1953-07-03T09:00:00+00:00  120.4 185.2   
1953-07-03T12:00:00+00:00  388.7 813.4   
1953-07-03T15:00:00+00:00  154.3 392.3   
1953-07-03T18:00:00+00:00  5.4 13.8    
1953-07-03T21:00:00+00:00  0.0 0.0   
1953-07-04T00:00:00+00:00  0.0 0.0   
1953-07-04T03:00:00+00:00  0.0 0.0   
1953-07-04T06:00:00+00:00  41.7  64.9    
1953-07-04T09:00:00+00:00  258.7 367.2   
1953-07-04T12:00:00+00:00  436.3 636.6   
1953-07-04T15:00:00+00:00  332.1 551.8   
1953-07-04T18:00:00+00:00  75.3  142.1   
1953-07-04T21:00:00+00:00  0.0 0.0   
1953-07-05T00:00:00+00:00  0.0 0.0   
1953-07-05T03:00:00+00:00  0.0 0.0   
1953-07-05T06:00:00+00:00  29.4  42.3    
1953-07-05T09:00:00+00:00  155.8 288.2   
1953-07-05T12:00:00+00:00  354.6 763.4   
1953-07-05T15:00:00+00:00  124.5 287.1   
1953-07-05T18:00:00+00:00  7.5 13.9    
1953-07-05T21:00:00+00:00  0.0 0.0   
1953-07-06T00:00:00+00:00  0.0 0.0   
1953-07-06T03:00:00+00:00  0.0 0.0   
1953-07-06T06:00:00+00:00  82.9  103.5   
1953-07-06T09:00:00+00:00  489.4 662.6   
1953-07-06T12:00:00+00:00  491.3 784.2   
1953-07-06T15:00:00+00:00  383.8 619.9   
1953-07-06T18:00:00+00:00  20.7  42.3    
1953-07-06T21:00:00+00:00  0.0 0.0   
1953-07-07T00:00:00+00:00  0.0 0.0   
1953-07-07T03:00:00+00:00  0.0 0.0   
1953-07-07T06:00:00+00:00  1.6 5.5   
1953-07-07T09:00:00+00:00  26.3  89.5    
1953-07-07T12:00:00+00:00  66.5  209.5   
1953-07-07T15:00:00+00:00  38.3  120.7   
1953-07-07T18:00:00+00:00  29.4  84.8    
1953-07-07T21:00:00+00:00  0.0 0.0   
1953-07-08T00:00:00+00:00  0.0 0.0   
1953-07-08T03:00:00+00:00  0.0 0.0   
1953-07-08T06:00:00+00:00  158.6 165.8   
1953-07-08T09:00:00+00:00  674.8 700.8   
1953-07-08T12:00:00+00:00  908.0 942.6   
1953-07-08T15:00:00+00:00  669.3 705.0   
1953-07-08T18:00:00+00:00  163.8 173.4   
1953-07-08T21:00:00+00:00  0.0 0.0   
1953-07-09T00:00:00+00:00  0.0 0.0   
1953-07-09T03:00:00+00:00  0.0 0.0   
1953-07-09T06:00:00+00:00  128.1 160.4   
1953-07-09T09:00:00+00:00  554.6 690.1   
1953-07-09T12:00:00+00:00  744.9 930.8   
1953-07-09T15:00:00+00:00  473.1 689.8   
1953-07-09T18:00:00+00:00  120.0 148.0   
1953-07-09T21:00:00+00:00  0.0 0.0   
1953-07-10T00:00:00+00:00  0.0 0.0   
1953-07-10T03:00:00+00:00  0.0 0.0   
1953-07-10T06:00:00+00:00  123.2 129.0   
1953-07-10T09:00:00+00:00  649.8 677.3   
1953-07-10T12:00:00+00:00  892.6 936.4   
1953-07-10T15:00:00+00:00  671.9 706.0   
1953-07-10T18:00:00+00:00  141.5 174.1   
1953-07-10T21:00:00+00:00  0.0 0.0   
1953-07-11T00:00:00+00:00  0.0 0.0   
1953-07-11T03:00:00+00:00  0.0 0.0   
1953-07-11T06:00:00+00:00  150.7 161.0   
1953-07-11T09:00:00+00:00  659.2 699.5   
1953-07-11T12:00:00+00:00  893.3 948.5   
1953-07-11T15:00:00+00:00  666.6 709.1   
1953-07-11T18:00:00+00:00  114.4 130.0   
1953-07-11T21:00:00+00:00  0.0 0.0   
1953-07-12T00:00:00+00:00  0.0 0.0   
1953-07-12T03:00:00+00:00  0.0 0.0   
1953-07-12T06:00:00+00:00  87.8  123.9   
1953-07-12T09:00:00+00:00  344.3 481.3   
1953-07-12T12:00:00+00:00  495.0 694.6   
1953-07-12T15:00:00+00:00  389.8 660.9   
1953-07-12T18:00:00+00:00  112.9 161.7   
1953-07-12T21:00:00+00:00  0.0 0.0   
1953-07-13T00:00:00+00:00  0.0 0.0   
1953-07-13T03:00:00+00:00  0.0 0.0   
1953-07-13T06:00:00+00:00  116.3 152.5   
1953-07-13T09:00:00+00:00  516.4 672.7   
1953-07-13T12:00:00+00:00  602.7 902.3   
1953-07-13T15:00:00+00:00  452.1 586.3   
1953-07-13T18:00:00+00:00  120.9 153.8   
1953-07-13T21:00:00+00:00  0.0 0.0   
1953-07-14T00:00:00+00:00  0.0 0.0   
1953-07-14T03:00:00+00:00  0.0 0.0   
1953-07-14T06:00:00+00:00  17.6  19.9    
1953-07-14T09:00:00+00:00  42.0  73.4    
1953-07-14T12:00:00+00:00  397.0 569.8   
1953-07-14T15:00:00+00:00  221.6 500.0   
1953-07-14T18:00:00+00:00  84.6  123.7   
1953-07-14T21:00:00+00:00  0.0 0.0   
1953-07-15T00:00:00+00:00  0.0 0.0   
1953-07-15T03:00:00+00:00  0.0 0.0   
1953-07-15T06:00:00+00:00  54.5  113.8   
1953-07-15T09:00:00+00:00  217.5 364.3   
1953-07-15T12:00:00+00:00  569.2 909.3   
1953-07-15T15:00:00+00:00  118.6 256.4   
1953-07-15T18:00:00+00:00  24.5  39.0    
1953-07-15T21:00:00+00:00  0.0 0.0   
1953-07-16T00:00:00+00:00  0.0 0.0   
1953-07-16T03:00:00+00:00  0.0 0.0   
1953-07-16T06:00:00+00:00  1.0 1.7   
1953-07-16T09:00:00+00:00  15.7  47.7    
1953-07-16T12:00:00+00:00  403.8 687.6   
1953-07-16T15:00:00+00:00  197.4 386.1   
1953-07-16T18:00:00+00:00  94.7  171.0   
1953-07-16T21:00:00+00:00  0.0 0.0   
1953-07-17T00:00:00+00:00  0.0 0.0   
1953-07-17T03:00:00+00:00  0.0 0.0   
1953-07-17T06:00:00+00:00  10.3  13.4    
1953-07-17T09:00:00+00:00  84.1  36.2    
1953-07-17T12:00:00+00:00  218.8 333.7   
1953-07-17T15:00:00+00:00  392.3 701.1   
1953-07-17T18:00:00+00:00  77.2  133.0   
1953-07-17T21:00:00+00:00  0.0 0.0   
1953-07-18T00:00:00+00:00  0.0 0.0   
1953-07-18T03:00:00+00:00  0.0 0.0   
1953-07-18T06:00:00+00:00  2.0 5.0   
1953-07-18T09:00:00+00:00  10.9  24.8    
1953-07-18T12:00:00+00:00  16.2  49.9    
1953-07-18T15:00:00+00:00  200.8 512.8   
1953-07-18T18:00:00+00:00  64.1  141.5   
1953-07-18T21:00:00+00:00  0.0 0.0   
1953-07-19T00:00:00+00:00  0.0 0.0   
1953-07-19T03:00:00+00:00  0.0 0.0   
1953-07-19T06:00:00+00:00  81.8  120.3   
1953-07-19T09:00:00+00:00  373.1 540.7   
1953-07-19T12:00:00+00:00  559.1 877.2   
1953-07-19T15:00:00+00:00  209.8 412.0   
1953-07-19T18:00:00+00:00  79.9  109.7   
1953-07-19T21:00:00+00:00  0.0 0.0   
1953-07-20T00:00:00+00:00  0.0 0.0   
1953-07-20T03:00:00+00:00  0.0 0.0   
1953-07-20T06:00:00+00:00  87.6  123.8   
1953-07-20T09:00:00+00:00  392.5 450.3   
1953-07-20T12:00:00+00:00  556.1 809.5   
1953-07-20T15:00:00+00:00  174.6 319.4   
1953-07-20T18:00:00+00:00  19.2  19.4    
1953-07-20T21:00:00+00:00  0.0 0.0   
1953-07-21T00:00:00+00:00  0.0 0.0   
1953-07-21T03:00:00+00:00  0.0 0.0   
1953-07-21T06:00:00+00:00  57.9  67.1    
1953-07-21T09:00:00+00:00  376.3 555.7   
1953-07-21T12:00:00+00:00  583.0 772.0   
1953-07-21T15:00:00+00:00  162.4 314.8   
1953-07-21T18:00:00+00:00  33.2  60.0    
1953-07-21T21:00:00+00:00  0.0 0.0   
1953-07-22T00:00:00+00:00  0.0 0.0   
1953-07-22T03:00:00+00:00  0.0 0.0   
1953-07-22T06:00:00+00:00  32.6  86.1    
1953-07-22T09:00:00+00:00  98.1  113.4   
1953-07-22T12:00:00+00:00  82.4  87.1    
1953-07-22T15:00:00+00:00  191.9 528.9   
1953-07-22T18:00:00+00:00  54.2  120.8   
1953-07-22T21:00:00+00:00  0.0 0.0   
1953-07-23T00:00:00+00:00  0.0 0.0   
1953-07-23T03:00:00+00:00  0.0 0.0   
1953-07-23T06:00:00+00:00  66.8  110.7   
1953-07-23T09:00:00+00:00  423.5 661.9   
1953-07-23T12:00:00+00:00  256.2 407.2   
1953-07-23T15:00:00+00:00  399.0 502.8   
1953-07-23T18:00:00+00:00  99.5  149.4   
1953-07-23T21:00:00+00:00  0.0 0.0   
1953-07-24T00:00:00+00:00  0.0 0.0   
1953-07-24T03:00:00+00:00  0.0 0.0   
1953-07-24T06:00:00+00:00  93.2  102.6   
1953-07-24T09:00:00+00:00  595.8 640.6   
1953-07-24T12:00:00+00:00  822.1 884.0   
1953-07-24T15:00:00+00:00  603.1 647.1   
1953-07-24T18:00:00+00:00  118.8 125.8   
1953-07-24T21:00:00+00:00  0.0 0.0   
1953-07-25T00:00:00+00:00  0.0 0.0   
1953-07-25T03:00:00+00:00  0.0 0.0   
1953-07-25T06:00:00+00:00  117.8 125.5   
1953-07-25T09:00:00+00:00  608.9 644.0   
1953-07-25T12:00:00+00:00  835.1 883.9   
1953-07-25T15:00:00+00:00  608.2 644.0   
1953-07-25T18:00:00+00:00  95.2  127.8   
1953-07-25T21:00:00+00:00  0.0 0.0   
1953-07-26T00:00:00+00:00  0.0 0.0   
1953-07-26T03:00:00+00:00  0.0 0.0   
1953-07-26T06:00:00+00:00  12.9  24.0    
1953-07-26T09:00:00+00:00  124.0 133.7   
1953-07-26T12:00:00+00:00  611.7 902.2   
1953-07-26T15:00:00+00:00  436.7 643.3   
1953-07-26T18:00:00+00:00  59.2  105.9   
1953-07-26T21:00:00+00:00  0.0 0.0   
1953-07-27T00:00:00+00:00  0.0 0.0   
1953-07-27T03:00:00+00:00  0.0 0.0   
1953-07-27T06:00:00+00:00  36.2  89.5    
1953-07-27T09:00:00+00:00  183.8 330.7   
1953-07-27T12:00:00+00:00  77.2  77.5    
1953-07-27T15:00:00+00:00  8.6 19.5    
1953-07-27T18:00:00+00:00  7.8 13.1    
1953-07-27T21:00:00+00:00  0.0 0.0   
1953-07-28T00:00:00+00:00  0.0 0.0   
1953-07-28T03:00:00+00:00  0.0 0.0   
1953-07-28T06:00:00+00:00  116.2 124.2   
1953-07-28T09:00:00+00:00  621.5 661.1   
1953-07-28T12:00:00+00:00  845.0 895.9   
1953-07-28T15:00:00+00:00  601.5 637.6   
1953-07-28T18:00:00+00:00  80.6  114.7   
1953-07-28T21:00:00+00:00  0.0 0.0   
1953-07-29T00:00:00+00:00  0.0 0.0   
1953-07-29T03:00:00+00:00  0.0 0.0   
1953-07-29T06:00:00+00:00  120.1 122.0   
1953-07-29T09:00:00+00:00  653.0 658.1   
1953-07-29T12:00:00+00:00  887.7 893.2   
1953-07-29T15:00:00+00:00  659.9 662.4   
1953-07-29T18:00:00+00:00  139.1 137.4   
1953-07-29T21:00:00+00:00  0.0 0.0   
1953-07-30T00:00:00+00:00  0.0 0.0   
1953-07-30T03:00:00+00:00  0.0 0.0   
1953-07-30T06:00:00+00:00  32.6  40.9    
1953-07-30T09:00:00+00:00  390.6 552.7   
1953-07-30T12:00:00+00:00  583.7 813.1   
1953-07-30T15:00:00+00:00  285.8 440.7   
1953-07-30T18:00:00+00:00  103.3 135.0   
1953-07-30T21:00:00+00:00  0.0 0.0   
1953-07-31T00:00:00+00:00  0.0 0.0   
1953-07-31T03:00:00+00:00  0.0 0.0   
1953-07-31T06:00:00+00:00  109.5 113.5   
1953-07-31T09:00:00+00:00  626.8 641.0   
1953-07-31T12:00:00+00:00  865.9 882.8   
1953-07-31T15:00:00+00:00  548.4 615.0   
1953-07-31T18:00:00+00:00  127.7 127.9   
1953-07-31T21:00:00+00:00  0.0 0.0   
1953-08-01T00:00:00+00:00  0.0 0.0   
1953-08-01T03:00:00+00:00  0.0 0.0   
1953-08-01T06:00:00+00:00  68.8  110.9   
1953-08-01T09:00:00+00:00  313.8 442.2   
1953-08-01T12:00:00+00:00  504.3 855.3   
1953-08-01T15:00:00+00:00  40.6  89.1    
1953-08-01T18:00:00+00:00  6.6 16.2    
1953-08-01T21:00:00+00:00  0.0 0.0   
1953-08-02T00:00:00+00:00  0.0 0.0   
1953-08-02T03:00:00+00:00  0.0 0.0   
1953-08-02T06:00:00+00:00  52.8  80.0    
1953-08-02T09:00:00+00:00  310.6 528.5   
1953-08-02T12:00:00+00:00  539.6 819.4   
1953-08-02T15:00:00+00:00  256.7 408.3   
1953-08-02T18:00:00+00:00  77.7  99.1    
1953-08-02T21:00:00+00:00  0.0 0.0   
1953-08-03T00:00:00+00:00  0.0 0.0   
1953-08-03T03:00:00+00:00  0.0 0.0   
1953-08-03T06:00:00+00:00  102.6 105.1   
1953-08-03T09:00:00+00:00  620.8 631.4   
1953-08-03T12:00:00+00:00  853.4 860.8   
1953-08-03T15:00:00+00:00  626.7 634.4   
1953-08-03T18:00:00+00:00  121.3 121.0   
1953-08-03T21:00:00+00:00  0.0 0.0   
1953-08-04T00:00:00+00:00  0.0 0.0   
1953-08-04T03:00:00+00:00  0.0 0.0   
1953-08-04T06:00:00+00:00  88.0  92.0    
1953-08-04T09:00:00+00:00  600.7 627.9   
1953-08-04T12:00:00+00:00  827.6 867.5   
1953-08-04T15:00:00+00:00  590.4 609.1   
1953-08-04T18:00:00+00:00  112.9 115.8   
1953-08-04T21:00:00+00:00  0.0 0.0   
1953-08-05T00:00:00+00:00  0.0 0.0   
1953-08-05T03:00:00+00:00  0.0 0.0   
1953-08-05T06:00:00+00:00  68.6  70.3    
1953-08-05T09:00:00+00:00  442.5 516.6   
1953-08-05T12:00:00+00:00  469.0 477.2   
1953-08-05T15:00:00+00:00  513.5 648.3   
1953-08-05T18:00:00+00:00  77.1  96.2    
1953-08-05T21:00:00+00:00  0.0 0.0   
1953-08-06T00:00:00+00:00  0.0 0.0   
1953-08-06T03:00:00+00:00  0.0 0.0   
1953-08-06T06:00:00+00:00  28.8  38.6    
1953-08-06T09:00:00+00:00  194.4 269.2   
1953-08-06T12:00:00+00:00  159.5 219.6   
1953-08-06T15:00:00+00:00  243.5 387.8   
1953-08-06T18:00:00+00:00  62.7  134.5   
1953-08-06T21:00:00+00:00  0.0 0.0   
1953-08-07T00:00:00+00:00  0.0 0.0   
1953-08-07T03:00:00+00:00  0.0 0.0   
1953-08-07T06:00:00+00:00  95.6  97.4    
1953-08-07T09:00:00+00:00  617.4 622.5   
1953-08-07T12:00:00+00:00  865.2 870.3   
1953-08-07T15:00:00+00:00  639.1 639.2   
1953-08-07T18:00:00+00:00  108.7 107.1   
1953-08-07T21:00:00+00:00  0.0 0.0   
1953-08-08T00:00:00+00:00  0.0 0.0   
1953-08-08T03:00:00+00:00  0.0 0.0   
1953-08-08T06:00:00+00:00  7.3 24.6    
1953-08-08T09:00:00+00:00  71.3  188.8   
1953-08-08T12:00:00+00:00  128.7 393.9   
1953-08-08T15:00:00+00:00  66.1  218.9   
1953-08-08T18:00:00+00:00  23.3  77.9    
1953-08-08T21:00:00+00:00  0.0 0.0   
1953-08-09T00:00:00+00:00  0.0 0.0   
1953-08-09T03:00:00+00:00  0.0 0.0   
1953-08-09T06:00:00+00:00  31.0  57.5    
1953-08-09T09:00:00+00:00  71.9  147.8   
1953-08-09T12:00:00+00:00  339.9 478.1   
1953-08-09T15:00:00+00:00  385.4 629.2   
1953-08-09T18:00:00+00:00  40.9  76.2    
1953-08-09T21:00:00+00:00  0.0 0.0   
1953-08-10T00:00:00+00:00  0.0 0.0   
1953-08-10T03:00:00+00:00  0.0 0.0   
1953-08-10T06:00:00+00:00  2.9 8.3   
1953-08-10T09:00:00+00:00  43.9  26.2    
1953-08-10T12:00:00+00:00  49.1  84.2    
1953-08-10T15:00:00+00:00  274.7 526.2   
1953-08-10T18:00:00+00:00  1.3 6.0   
1953-08-10T21:00:00+00:00  0.0 0.0   
1953-08-11T00:00:00+00:00  0.0 0.0   
1953-08-11T03:00:00+00:00  0.0 0.0   
1953-08-11T06:00:00+00:00  14.9  7.8   
1953-08-11T09:00:00+00:00  426.5 572.2   
1953-08-11T12:00:00+00:00  482.9 766.3   
1953-08-11T15:00:00+00:00  154.6 271.7   
1953-08-11T18:00:00+00:00  3.5 12.1    
1953-08-11T21:00:00+00:00  0.0 0.0   
1953-08-12T00:00:00+00:00  0.0 0.0   
1953-08-12T03:00:00+00:00  0.0 0.0   
1953-08-12T06:00:00+00:00  42.1  47.9    
1953-08-12T09:00:00+00:00  397.4 611.9   
1953-08-12T12:00:00+00:00  338.6 655.4   
1953-08-12T15:00:00+00:00  103.5 216.3   
1953-08-12T18:00:00+00:00  4.1 11.7    
1953-08-12T21:00:00+00:00  0.0 0.0   
1953-08-13T00:00:00+00:00  0.0 0.0   
1953-08-13T03:00:00+00:00  0.0 0.0   
1953-08-13T06:00:00+00:00  12.4  9.5   
1953-08-13T09:00:00+00:00  327.6 300.6   
1953-08-13T12:00:00+00:00  631.4 771.1   
1953-08-13T15:00:00+00:00  444.7 544.2   
1953-08-13T18:00:00+00:00  51.9  57.4    
1953-08-13T21:00:00+00:00  0.0 0.0   
1953-08-14T00:00:00+00:00  0.0 0.0   
1953-08-14T03:00:00+00:00  0.0 0.0   
1953-08-14T06:00:00+00:00  32.9  52.1    
1953-08-14T09:00:00+00:00  145.9 227.8   
1953-08-14T12:00:00+00:00  74.9  136.4   
1953-08-14T15:00:00+00:00  260.5 508.2   
1953-08-14T18:00:00+00:00  19.0  44.5    
1953-08-14T21:00:00+00:00  0.0 0.0   
1953-08-15T00:00:00+00:00  0.0 0.0   
1953-08-15T03:00:00+00:00  0.0 0.0   
1953-08-15T06:00:00+00:00  68.9  74.6    
1953-08-15T09:00:00+00:00  548.1 586.8   
1953-08-15T12:00:00+00:00  741.2 773.2   
1953-08-15T15:00:00+00:00  423.8 450.1   
1953-08-15T18:00:00+00:00  70.1  71.7    
1953-08-15T21:00:00+00:00  0.0 0.0   
1953-08-16T00:00:00+00:00  0.0 0.0   
1953-08-16T03:00:00+00:00  0.0 0.0   
1953-08-16T06:00:00+00:00  48.4  70.8    
1953-08-16T09:00:00+00:00  402.1 581.3   
1953-08-16T12:00:00+00:00  518.7 751.8   
1953-08-16T15:00:00+00:00  114.0 194.7   
1953-08-16T18:00:00+00:00  2.7 5.9   
1953-08-16T21:00:00+00:00  0.0 0.0   
1953-08-17T00:00:00+00:00  0.0 0.0   
1953-08-17T03:00:00+00:00  0.0 0.0   
1953-08-17T06:00:00+00:00  2.7 2.2   
1953-08-17T09:00:00+00:00  81.4  152.6   
1953-08-17T12:00:00+00:00  108.7 248.7   
1953-08-17T15:00:00+00:00  37.8  79.2    
1953-08-17T18:00:00+00:00  8.8 17.4    
1953-08-17T21:00:00+00:00  0.0 0.0   
1953-08-18T00:00:00+00:00  0.0 0.0   
1953-08-18T03:00:00+00:00  0.0 0.0   
1953-08-18T06:00:00+00:00  8.8 10.0    
1953-08-18T09:00:00+00:00  164.6 250.3   
1953-08-18T12:00:00+00:00  510.2 738.0   
1953-08-18T15:00:00+00:00  251.2 351.6   
1953-08-18T18:00:00+00:00  32.5  55.6    
1953-08-18T21:00:00+00:00  0.0 0.0   
1953-08-19T00:00:00+00:00  0.0 0.0   
1953-08-19T03:00:00+00:00  0.0 0.0   
1953-08-19T06:00:00+00:00  15.5  16.4    
1953-08-19T09:00:00+00:00  234.7 295.7   
1953-08-19T12:00:00+00:00  222.3 364.5   
1953-08-19T15:00:00+00:00  92.7  125.7   
1953-08-19T18:00:00+00:00  49.7  87.0    
1953-08-19T21:00:00+00:00  0.0 0.0   
1953-08-20T00:00:00+00:00  0.0 0.0   
1953-08-20T03:00:00+00:00  0.0 0.0   
1953-08-20T06:00:00+00:00  19.9  46.5    
1953-08-20T09:00:00+00:00  217.1 373.9   
1953-08-20T12:00:00+00:00  181.9 317.8   
1953-08-20T15:00:00+00:00  69.7  156.3   
1953-08-20T18:00:00+00:00  3.1 11.0    
1953-08-20T21:00:00+00:00  0.0 0.0   
1953-08-21T00:00:00+00:00  0.0 0.0   
1953-08-21T03:00:00+00:00  0.0 0.0   
1953-08-21T06:00:00+00:00  58.2  59.8    
1953-08-21T09:00:00+00:00  545.7 567.8   
1953-08-21T12:00:00+00:00  842.3 848.6   
1953-08-21T15:00:00+00:00  584.3 588.7   
1953-08-21T18:00:00+00:00  62.9  61.7    
1953-08-21T21:00:00+00:00  0.0 0.0   
1953-08-22T00:00:00+00:00  0.0 0.0   
1953-08-22T03:00:00+00:00  0.0 0.0   
1953-08-22T06:00:00+00:00  3.7 11.4    
1953-08-22T09:00:00+00:00  67.0  124.4   
1953-08-22T12:00:00+00:00  309.8 443.0   
1953-08-22T15:00:00+00:00  23.5  40.5    
1953-08-22T18:00:00+00:00  0.6 1.0   
1953-08-22T21:00:00+00:00  0.0 0.0   
1953-08-23T00:00:00+00:00  0.0 0.0   
1953-08-23T03:00:00+00:00  0.0 0.0   
1953-08-23T06:00:00+00:00  17.4  17.0    
1953-08-23T09:00:00+00:00  384.3 508.4   
1953-08-23T12:00:00+00:00  510.3 663.1   
1953-08-23T15:00:00+00:00  213.0 293.9   
1953-08-23T18:00:00+00:00  6.6 10.0    
1953-08-23T21:00:00+00:00  0.0 0.0   
1953-08-24T00:00:00+00:00  0.0 0.0   
1953-08-24T03:00:00+00:00  0.0 0.0   
1953-08-24T06:00:00+00:00  25.2  44.0    
1953-08-24T09:00:00+00:00  306.7 503.4   
1953-08-24T12:00:00+00:00  207.2 332.9   
1953-08-24T15:00:00+00:00  190.1 316.3   
1953-08-24T18:00:00+00:00  32.8  51.3    
1953-08-24T21:00:00+00:00  0.0 0.0   
1953-08-25T00:00:00+00:00  0.0 0.0   
1953-08-25T03:00:00+00:00  0.0 0.0   
1953-08-25T06:00:00+00:00  40.8  42.2    
1953-08-25T09:00:00+00:00  529.5 537.7   
1953-08-25T12:00:00+00:00  767.2 777.2   
1953-08-25T15:00:00+00:00  529.5 534.3   
1953-08-25T18:00:00+00:00  45.3  44.5    
1953-08-25T21:00:00+00:00  0.0 0.0   
1953-08-26T00:00:00+00:00  0.0 0.0   
1953-08-26T03:00:00+00:00  0.0 0.0   
1953-08-26T06:00:00+00:00  43.4  45.7    
1953-08-26T09:00:00+00:00  537.8 544.3   
1953-08-26T12:00:00+00:00  785.4 794.8   
1953-08-26T15:00:00+00:00  535.9 540.9   
1953-08-26T18:00:00+00:00  42.7  42.1    
1953-08-26T21:00:00+00:00  0.0 0.0   
1953-08-27T00:00:00+00:00  0.0 0.0   
1953-08-27T03:00:00+00:00  0.0 0.0   
1953-08-27T06:00:00+00:00  39.5  40.5    
1953-08-27T09:00:00+00:00  529.7 533.4   
1953-08-27T12:00:00+00:00  773.2 774.1   
1953-08-27T15:00:00+00:00  527.4 525.5   
1953-08-27T18:00:00+00:00  39.3  37.7    
1953-08-27T21:00:00+00:00  0.0 0.0   
1953-08-28T00:00:00+00:00  0.0 0.0   
1953-08-28T03:00:00+00:00  0.0 0.0   
1953-08-28T06:00:00+00:00  18.2  20.7    
1953-08-28T09:00:00+00:00  240.0 214.3   
1953-08-28T12:00:00+00:00  472.3 589.1   
1953-08-28T15:00:00+00:00  290.5 422.4   
1953-08-28T18:00:00+00:00  27.1  36.5    
1953-08-28T21:00:00+00:00  0.0 0.0   
1953-08-29T00:00:00+00:00  0.0 0.0   
1953-08-29T03:00:00+00:00  0.0 0.0   
1953-08-29T06:00:00+00:00  37.3  39.1    
1953-08-29T09:00:00+00:00  507.2 490.4   
1953-08-29T12:00:00+00:00  696.4 716.0   
1953-08-29T15:00:00+00:00  453.2 458.0   
1953-08-29T18:00:00+00:00  13.7  13.6    
1953-08-29T21:00:00+00:00  0.0 0.0   
1953-08-30T00:00:00+00:00  0.0 0.0   
1953-08-30T03:00:00+00:00  0.0 0.0   
1953-08-30T06:00:00+00:00  35.1  36.2    
1953-08-30T09:00:00+00:00  517.0 520.1   
1953-08-30T12:00:00+00:00  711.0 714.1   
1953-08-30T15:00:00+00:00  505.7 505.1   
1953-08-30T18:00:00+00:00  29.9  28.7    
1953-08-30T21:00:00+00:00  0.0 0.0   
1953-08-31T00:00:00+00:00  0.0 0.0   
1953-08-31T03:00:00+00:00  0.0 0.0   
1953-08-31T06:00:00+00:00  2.7 5.1   
1953-08-31T09:00:00+00:00  55.6  61.8    
1953-08-31T12:00:00+00:00  322.3 628.2   
1953-08-31T15:00:00+00:00  19.7  62.5    
1953-08-31T18:00:00+00:00  1.1 2.8   
1953-08-31T21:00:00+00:00  0.0 0.0   
1953-09-01T00:00:00+00:00  0.0 0.0   
1953-09-01T03:00:00+00:00  0.0 0.0   
1953-09-01T06:00:00+00:00  17.9  26.6    
1953-09-01T09:00:00+00:00  324.6 497.0   
1953-09-01T12:00:00+00:00  308.9 618.5   
1953-09-01T15:00:00+00:00  87.9  152.0   
1953-09-01T18:00:00+00:00  1.1 1.8   
1953-09-01T21:00:00+00:00  0.0 0.0   
1953-09-02T00:00:00+00:00  0.0 0.0   
1953-09-02T03:00:00+00:00  0.0 0.0   
1953-09-02T06:00:00+00:00  0.6 1.4   
1953-09-02T09:00:00+00:00  23.4  83.8    
1953-09-02T12:00:00+00:00  42.9  83.6    
1953-09-02T15:00:00+00:00  134.4 185.9   
1953-09-02T18:00:00+00:00  2.8 3.8   
1953-09-02T21:00:00+00:00  0.0 0.0   
1953-09-03T00:00:00+00:00  0.0 0.0   
1953-09-03T03:00:00+00:00  0.0 0.0   
1953-09-03T06:00:00+00:00  15.1  15.1    
1953-09-03T09:00:00+00:00  513.8 505.4   
1953-09-03T12:00:00+00:00  782.8 783.3   
1953-09-03T15:00:00+00:00  515.2 514.5   
1953-09-03T18:00:00+00:00  20.2  19.3    
1953-09-03T21:00:00+00:00  0.0 0.0   
1953-09-04T00:00:00+00:00  0.0 0.0   
1953-09-04T03:00:00+00:00  0.0 0.0   
1953-09-04T06:00:00+00:00  27.5  27.9    
1953-09-04T09:00:00+00:00  524.1 519.3   
1953-09-04T12:00:00+00:00  756.3 746.9   
1953-09-04T15:00:00+00:00  491.3 486.6   
1953-09-04T18:00:00+00:00  16.8  15.8    
1953-09-04T21:00:00+00:00  0.0 0.0   
1953-09-05T00:00:00+00:00  0.0 0.0   
1953-09-05T03:00:00+00:00  0.0 0.0   
1953-09-05T06:00:00+00:00  25.1  26.0    
1953-09-05T09:00:00+00:00  510.5 514.5   
1953-09-05T12:00:00+00:00  744.1 748.3   
1953-09-05T15:00:00+00:00  485.5 487.0   
1953-09-05T18:00:00+00:00  14.4  13.7    
1953-09-05T21:00:00+00:00  0.0 0.0   
1953-09-06T00:00:00+00:00  0.0 0.0   
1953-09-06T03:00:00+00:00  0.0 0.0   
1953-09-06T06:00:00+00:00  8.4 12.4    
1953-09-06T09:00:00+00:00  331.5 404.4   
1953-09-06T12:00:00+00:00  529.6 668.8   
1953-09-06T15:00:00+00:00  239.9 249.9   
1953-09-06T18:00:00+00:00  8.5 10.8    
1953-09-06T21:00:00+00:00  0.0 0.0   
1953-09-07T00:00:00+00:00  0.0 0.0   
1953-09-07T03:00:00+00:00  0.0 0.0   
1953-09-07T06:00:00+00:00  0.7 2.1   
1953-09-07T09:00:00+00:00  47.3  138.3   
1953-09-07T12:00:00+00:00  18.2  35.8    
1953-09-07T15:00:00+00:00  30.7  63.3    
1953-09-07T18:00:00+00:00  1.0 1.8   
1953-09-07T21:00:00+00:00  0.0 0.0   
1953-09-08T00:00:00+00:00  0.0 0.0   
1953-09-08T03:00:00+00:00  0.0 0.0   
1953-09-08T06:00:00+00:00  1.6 2.0   
1953-09-08T09:00:00+00:00  53.4  71.8    
1953-09-08T12:00:00+00:00  43.2  86.8    
1953-09-08T15:00:00+00:00  63.3  112.7   
1953-09-08T18:00:00+00:00  3.0 8.8   
1953-09-08T21:00:00+00:00  0.0 0.0   
1953-09-09T00:00:00+00:00  0.0 0.0   
1953-09-09T03:00:00+00:00  0.0 0.0   
1953-09-09T06:00:00+00:00  4.9 5.9   
1953-09-09T09:00:00+00:00  243.0 294.2   
1953-09-09T12:00:00+00:00  389.6 633.5   
1953-09-09T15:00:00+00:00  250.6 359.6   
1953-09-09T18:00:00+00:00  4.7 5.3   
1953-09-09T21:00:00+00:00  0.0 0.0   
1953-09-10T00:00:00+00:00  0.0 0.0   
1953-09-10T03:00:00+00:00  0.0 0.0   
1953-09-10T06:00:00+00:00  11.5  16.4    
1953-09-10T09:00:00+00:00  341.0 460.2   
1953-09-10T12:00:00+00:00  224.0 395.4   
1953-09-10T15:00:00+00:00  254.9 415.4   
1953-09-10T18:00:00+00:00  3.2 5.0   
1953-09-10T21:00:00+00:00  0.0 0.0   
1953-09-11T00:00:00+00:00  0.0 0.0   
1953-09-11T03:00:00+00:00  0.0 0.0   
1953-09-11T06:00:00+00:00  4.2 7.3   
1953-09-11T09:00:00+00:00  265.3 405.2   
1953-09-11T12:00:00+00:00  502.6 640.1   
1953-09-11T15:00:00+00:00  205.2 284.5   
1953-09-11T18:00:00+00:00  0.2 0.4   
1953-09-11T21:00:00+00:00  0.0 0.0   
1953-09-12T00:00:00+00:00  0.0 0.0   
1953-09-12T03:00:00+00:00  0.0 0.0   
1953-09-12T06:00:00+00:00  0.7 1.4   
1953-09-12T09:00:00+00:00  120.1 252.8   
1953-09-12T12:00:00+00:00  277.2 522.7   
1953-09-12T15:00:00+00:00  195.9 371.6   
1953-09-12T18:00:00+00:00  1.5 2.9   
1953-09-12T21:00:00+00:00  0.0 0.0   
1953-09-13T00:00:00+00:00  0.0 0.0   
1953-09-13T03:00:00+00:00  0.0 0.0   
1953-09-13T06:00:00+00:00  5.5 9.2   
1953-09-13T09:00:00+00:00  316.8 421.8   
1953-09-13T12:00:00+00:00  362.6 571.6   
1953-09-13T15:00:00+00:00  186.1 253.8   
1953-09-13T18:00:00+00:00  1.4 1.3   
1953-09-13T21:00:00+00:00  0.0 0.0   
1953-09-14T00:00:00+00:00  0.0 0.0   
1953-09-14T03:00:00+00:00  0.0 0.0   
1953-09-14T06:00:00+00:00  9.3 9.9   
1953-09-14T09:00:00+00:00  450.9 457.8   
1953-09-14T12:00:00+00:00  626.7 667.9   
1953-09-14T15:00:00+00:00  367.6 423.3   
1953-09-14T18:00:00+00:00  2.2 2.0   
1953-09-14T21:00:00+00:00  0.0 0.0   
1953-09-15T00:00:00+00:00  0.0 0.0   
1953-09-15T03:00:00+00:00  0.0 0.0   
1953-09-15T06:00:00+00:00  8.9 10.2    
1953-09-15T09:00:00+00:00  405.0 447.2   
1953-09-15T12:00:00+00:00  547.1 597.5   
1953-09-15T15:00:00+00:00  338.2 380.4   
1953-09-15T18:00:00+00:00  0.2 0.4   
1953-09-15T21:00:00+00:00  0.0 0.0   
1953-09-16T00:00:00+00:00  0.0 0.0   
1953-09-16T03:00:00+00:00  0.0 0.0   
1953-09-16T06:00:00+00:00  0.2 0.4   
1953-09-16T09:00:00+00:00  11.4  21.5    
1953-09-16T12:00:00+00:00  75.0  177.1   
1953-09-16T15:00:00+00:00  55.4  170.9   
1953-09-16T18:00:00+00:00  0.1 0.1   
1953-09-16T21:00:00+00:00  0.0 0.0   
1953-09-17T00:00:00+00:00  0.0 0.0   
1953-09-17T03:00:00+00:00  0.0 0.0   
1953-09-17T06:00:00+00:00  8.1 8.2   
1953-09-17T09:00:00+00:00  464.1 442.4   
1953-09-17T12:00:00+00:00  714.9 676.9   
1953-09-17T15:00:00+00:00  443.7 412.6   
1953-09-17T18:00:00+00:00  1.2 1.0   
1953-09-17T21:00:00+00:00  0.0 0.0   
1953-09-18T00:00:00+00:00  0.0 0.0   
1953-09-18T03:00:00+00:00  0.0 0.0   
1953-09-18T06:00:00+00:00  8.0 7.9   
1953-09-18T09:00:00+00:00  472.9 449.3   
1953-09-18T12:00:00+00:00  697.7 652.7   
1953-09-18T15:00:00+00:00  415.5 391.0   
1953-09-18T18:00:00+00:00  0.9 0.8   
1953-09-18T21:00:00+00:00  0.0 0.0   
1953-09-19T00:00:00+00:00  0.0 0.0   
1953-09-19T03:00:00+00:00  0.0 0.0   
1953-09-19T06:00:00+00:00  7.1 7.0   
1953-09-19T09:00:00+00:00  481.3 448.8   
1953-09-19T12:00:00+00:00  723.7 673.3   
1953-09-19T15:00:00+00:00  434.0 402.1   
1953-09-19T18:00:00+00:00  0.8 0.7   
1953-09-19T21:00:00+00:00  0.0 0.0   
1953-09-20T00:00:00+00:00  0.0 0.0   
1953-09-20T03:00:00+00:00  0.0 0.0   
1953-09-20T06:00:00+00:00  6.7 6.4   
1953-09-20T09:00:00+00:00  483.4 443.7   
1953-09-20T12:00:00+00:00  722.7 661.5   
1953-09-20T15:00:00+00:00  428.7 390.8   
1953-09-20T18:00:00+00:00  0.7 0.6   
1953-09-20T21:00:00+00:00  0.0 0.0   
1953-09-21T00:00:00+00:00  0.0 0.0   
1953-09-21T03:00:00+00:00  0.0 0.0   
1953-09-21T06:00:00+00:00  6.1 5.8   
1953-09-21T09:00:00+00:00  483.5 439.3   
1953-09-21T12:00:00+00:00  725.4 658.0   
1953-09-21T15:00:00+00:00  426.0 385.6   
1953-09-21T18:00:00+00:00  0.6 0.5   
1953-09-21T21:00:00+00:00  0.0 0.0   
1953-09-22T00:00:00+00:00  0.0 0.0   
1953-09-22T03:00:00+00:00  0.0 0.0   
1953-09-22T06:00:00+00:00  5.4 5.2   
1953-09-22T09:00:00+00:00  475.5 434.7   
1953-09-22T12:00:00+00:00  718.0 654.3   
1953-09-22T15:00:00+00:00  416.8 379.3   
1953-09-22T18:00:00+00:00  0.5 0.4   
1953-09-22T21:00:00+00:00  0.0 0.0   
1953-09-23T00:00:00+00:00  0.0 0.0   
1953-09-23T03:00:00+00:00  0.0 0.0   
1953-09-23T06:00:00+00:00  4.7 4.6   
1953-09-23T09:00:00+00:00  455.4 429.4   
1953-09-23T12:00:00+00:00  684.7 644.2   
1953-09-23T15:00:00+00:00  397.8 372.1   
1953-09-23T18:00:00+00:00  0.4 0.4   
1953-09-23T21:00:00+00:00  0.0 0.0   
1953-09-24T00:00:00+00:00  0.0 0.0   
1953-09-24T03:00:00+00:00  0.0 0.0   
1953-09-24T06:00:00+00:00  2.7 3.7   
1953-09-24T09:00:00+00:00  167.2 251.4   
1953-09-24T12:00:00+00:00  493.3 595.9   
1953-09-24T15:00:00+00:00  297.4 359.1   
1953-09-24T18:00:00+00:00  0.2 0.3   
1953-09-24T21:00:00+00:00  0.0 0.0   
1953-09-25T00:00:00+00:00  0.0 0.0   
1953-09-25T03:00:00+00:00  0.0 0.0   
1953-09-25T06:00:00+00:00  1.0 1.1   
1953-09-25T09:00:00+00:00  110.9 136.1   
1953-09-25T12:00:00+00:00  508.1 619.6   
1953-09-25T15:00:00+00:00  300.5 368.7   
1953-09-25T18:00:00+00:00  0.2 0.2   
1953-09-25T21:00:00+00:00  0.0 0.0   
1953-09-26T00:00:00+00:00  0.0 0.0   
1953-09-26T03:00:00+00:00  0.0 0.0   
1953-09-26T06:00:00+00:00  1.9 3.0   
1953-09-26T09:00:00+00:00  263.8 404.2   
1953-09-26T12:00:00+00:00  282.6 357.9   
1953-09-26T15:00:00+00:00  85.9  65.6    
1953-09-26T18:00:00+00:00  0.1 0.1   
1953-09-26T21:00:00+00:00  0.0 0.0   
1953-09-27T00:00:00+00:00  0.0 0.0   
1953-09-27T03:00:00+00:00  0.0 0.0   
1953-09-27T06:00:00+00:00  1.7 2.0   
1953-09-27T09:00:00+00:00  265.9 304.0   
1953-09-27T12:00:00+00:00  521.6 553.8   
1953-09-27T15:00:00+00:00  326.5 338.9   
1953-09-27T18:00:00+00:00  0.1 0.1   
1953-09-27T21:00:00+00:00  0.0 0.0   
1953-09-28T00:00:00+00:00  0.0 0.0   
1953-09-28T03:00:00+00:00  0.0 0.0   
1953-09-28T06:00:00+00:00  2.6 2.6   
1953-09-28T09:00:00+00:00  410.3 383.3   
1953-09-28T12:00:00+00:00  626.9 600.5   
1953-09-28T15:00:00+00:00  334.2 320.2   
1953-09-28T18:00:00+00:00  0.1 0.0   
1953-09-28T21:00:00+00:00  0.0 0.0   
1953-09-29T00:00:00+00:00  0.0 0.0   
1953-09-29T03:00:00+00:00  0.0 0.0   
1953-09-29T06:00:00+00:00  2.1 2.1   
1953-09-29T09:00:00+00:00  409.7 388.0   
1953-09-29T12:00:00+00:00  628.5 593.7   
1953-09-29T15:00:00+00:00  348.9 326.6   
1953-09-29T18:00:00+00:00  0.0 0.0   
1953-09-29T21:00:00+00:00  0.0 0.0   
1953-09-30T00:00:00+00:00  0.0 0.0   
1953-09-30T03:00:00+00:00  0.0 0.0   
1953-09-30T06:00:00+00:00  2.2 2.2   
1953-09-30T09:00:00+00:00  408.0 388.5   
1953-09-30T12:00:00+00:00  624.2 589.6   
1953-09-30T15:00:00+00:00  340.5 319.4   
1953-09-30T18:00:00+00:00  0.0 0.0   
1953-09-30T21:00:00+00:00  0.0 0.0   
1953-10-01T00:00:00+00:00  0.0 0.0   
1953-10-01T03:00:00+00:00  0.0 0.0   
1953-10-01T06:00:00+00:00  2.1 2.0   
1953-10-01T09:00:00+00:00  404.1 384.3   
1953-10-01T12:00:00+00:00  619.3 587.2   
1953-10-01T15:00:00+00:00  333.8 314.7   
1953-10-01T18:00:00+00:00  0.0 0.0   
1953-10-01T21:00:00+00:00  0.0 0.0   
1953-10-02T00:00:00+00:00  0.0 0.0   
1953-10-02T03:00:00+00:00  0.0 0.0   
1953-10-02T06:00:00+00:00  1.9 1.9   
1953-10-02T09:00:00+00:00  406.0 384.0   
1953-10-02T12:00:00+00:00  623.0 589.1   
1953-10-02T15:00:00+00:00  325.1 308.4   
1953-10-02T18:00:00+00:00  0.0 0.0   
1953-10-02T21:00:00+00:00  0.0 0.0   
1953-10-03T00:00:00+00:00  0.0 0.0   
1953-10-03T03:00:00+00:00  0.0 0.0   
1953-10-03T06:00:00+00:00  1.7 1.7   
1953-10-03T09:00:00+00:00  371.8 349.1   
1953-10-03T12:00:00+00:00  583.0 547.5   
1953-10-03T15:00:00+00:00  308.1 288.1   
1953-10-03T18:00:00+00:00  0.0 0.0   
1953-10-03T21:00:00+00:00  0.0 0.0   
1953-10-04T00:00:00+00:00  0.0 0.0   
1953-10-04T03:00:00+00:00  0.0 0.0   
1953-10-04T06:00:00+00:00  1.6 1.6   
1953-10-04T09:00:00+00:00  387.1 364.7   
1953-10-04T12:00:00+00:00  586.0 546.2   
1953-10-04T15:00:00+00:00  290.1 269.6   
1953-10-04T18:00:00+00:00  0.0 0.0   
1953-10-04T21:00:00+00:00  0.0 0.0   
1953-10-05T00:00:00+00:00  0.0 0.0   
1953-10-05T03:00:00+00:00  0.0 0.0   
1953-10-05T06:00:00+00:00  0.9 0.9   
1953-10-05T09:00:00+00:00  336.9 307.5   
1953-10-05T12:00:00+00:00  614.1 575.4   
1953-10-05T15:00:00+00:00  289.7 267.2   
1953-10-05T18:00:00+00:00  0.0 0.0   
1953-10-05T21:00:00+00:00  0.0 0.0   
1953-10-06T00:00:00+00:00  0.0 0.0   
1953-10-06T03:00:00+00:00  0.0 0.0   
1953-10-06T06:00:00+00:00  0.0 0.0   
1953-10-06T09:00:00+00:00  1.2 1.7   
1953-10-06T12:00:00+00:00  1.6 2.7   
1953-10-06T15:00:00+00:00  0.7 1.0   
1953-10-06T18:00:00+00:00  0.0 0.0   
1953-10-06T21:00:00+00:00  0.0 0.0   
1953-10-07T00:00:00+00:00  0.0 0.0   
1953-10-07T03:00:00+00:00  0.0 0.0   
1953-10-07T06:00:00+00:00  0.0 0.2   
1953-10-07T09:00:00+00:00  15.1  29.0    
1953-10-07T12:00:00+00:00  135.4 88.8    
1953-10-07T15:00:00+00:00  20.9  44.5    
1953-10-07T18:00:00+00:00  0.0 0.0   
1953-10-07T21:00:00+00:00  0.0 0.0   
1953-10-08T00:00:00+00:00  0.0 0.0   
1953-10-08T03:00:00+00:00  0.0 0.0   
1953-10-08T06:00:00+00:00  1.0 1.1   
1953-10-08T09:00:00+00:00  362.2 370.4   
1953-10-08T12:00:00+00:00  439.3 525.1   
1953-10-08T15:00:00+00:00  122.0 173.8   
1953-10-08T18:00:00+00:00  0.0 0.0   
1953-10-08T21:00:00+00:00  0.0 0.0   
1953-10-09T00:00:00+00:00  0.0 0.0   
1953-10-09T03:00:00+00:00  0.0 0.0   
1953-10-09T06:00:00+00:00  0.8 0.9   
1953-10-09T09:00:00+00:00  239.9 266.0   
1953-10-09T12:00:00+00:00  409.2 430.5   
1953-10-09T15:00:00+00:00  171.3 219.9   
1953-10-09T18:00:00+00:00  0.0 0.0   
1953-10-09T21:00:00+00:00  0.0 0.0   
1953-10-10T00:00:00+00:00  0.0 0.0   
1953-10-10T03:00:00+00:00  0.0 0.0   
1953-10-10T06:00:00+00:00  0.3 0.3   
1953-10-10T09:00:00+00:00  90.4  85.4    
1953-10-10T12:00:00+00:00  242.7 312.6   
1953-10-10T15:00:00+00:00  160.8 167.0   
1953-10-10T18:00:00+00:00  0.0 0.0   
1953-10-10T21:00:00+00:00  0.0 0.0   
1953-10-11T00:00:00+00:00  0.0 0.0   
1953-10-11T03:00:00+00:00  0.0 0.0   
1953-10-11T06:00:00+00:00  0.4 0.3   
1953-10-11T09:00:00+00:00  246.2 226.0   
1953-10-11T12:00:00+00:00  434.6 390.6   
1953-10-11T15:00:00+00:00  66.1  85.0    
1953-10-11T18:00:00+00:00  0.0 0.0   
1953-10-11T21:00:00+00:00  0.0 0.0   
1953-10-12T00:00:00+00:00  0.0 0.0   
1953-10-12T03:00:00+00:00  0.0 0.0   
1953-10-12T06:00:00+00:00  0.0 0.1   
1953-10-12T09:00:00+00:00  7.4 12.0    
1953-10-12T12:00:00+00:00  26.4  38.5    
1953-10-12T15:00:00+00:00  10.7  14.1    
1953-10-12T18:00:00+00:00  0.0 0.0   
1953-10-12T21:00:00+00:00  0.0 0.0   
1953-10-13T00:00:00+00:00  0.0 0.0   
1953-10-13T03:00:00+00:00  0.0 0.0   
1953-10-13T06:00:00+00:00  0.3 0.4   
1953-10-13T09:00:00+00:00  107.6 147.5   
1953-10-13T12:00:00+00:00  88.9  129.1   
1953-10-13T15:00:00+00:00  68.2  106.4   
1953-10-13T18:00:00+00:00  0.0 0.0   
1953-10-13T21:00:00+00:00  0.0 0.0   
1953-10-14T00:00:00+00:00  0.0 0.0   
1953-10-14T03:00:00+00:00  0.0 0.0   
1953-10-14T06:00:00+00:00  0.4 0.4   
1953-10-14T09:00:00+00:00  331.5 290.3   
1953-10-14T12:00:00+00:00  616.8 543.2   
1953-10-14T15:00:00+00:00  273.0 240.1   
1953-10-14T18:00:00+00:00  0.0 0.0   
1953-10-14T21:00:00+00:00  0.0 0.0   
1953-10-15T00:00:00+00:00  0.0 0.0   
1953-10-15T03:00:00+00:00  0.0 0.0   
1953-10-15T06:00:00+00:00  0.2 0.2   
1953-10-15T09:00:00+00:00  89.5  54.8    
1953-10-15T12:00:00+00:00  251.1 355.5   
1953-10-15T15:00:00+00:00  232.8 288.1   
1953-10-15T18:00:00+00:00  0.0 0.0   
1953-10-15T21:00:00+00:00  0.0 0.0   
1953-10-16T00:00:00+00:00  0.0 0.0   
1953-10-16T03:00:00+00:00  0.0 0.0   
1953-10-16T06:00:00+00:00  0.1 0.1   
1953-10-16T09:00:00+00:00  97.3  129.1   
1953-10-16T12:00:00+00:00  278.1 318.0   
1953-10-16T15:00:00+00:00  133.3 166.0   
1953-10-16T18:00:00+00:00  0.0 0.0   
1953-10-16T21:00:00+00:00  0.0 0.0   
1953-10-17T00:00:00+00:00  0.0 0.0   
1953-10-17T03:00:00+00:00  0.0 0.0   
1953-10-17T06:00:00+00:00  0.2 0.2   
1953-10-17T09:00:00+00:00  300.2 297.0   
1953-10-17T12:00:00+00:00  411.1 390.8   
1953-10-17T15:00:00+00:00  91.2  85.0    
1953-10-17T18:00:00+00:00  0.0 0.0   
1953-10-17T21:00:00+00:00  0.0 0.0   
1953-10-18T00:00:00+00:00  0.0 0.0   
1953-10-18T03:00:00+00:00  0.0 0.0   
1953-10-18T06:00:00+00:00  0.0 0.0   
1953-10-18T09:00:00+00:00  7.6 11.0    
1953-10-18T12:00:00+00:00  15.3  22.7    
1953-10-18T15:00:00+00:00  6.3 9.2   
1953-10-18T18:00:00+00:00  0.0 0.0   
1953-10-18T21:00:00+00:00  0.0 0.0   
1953-10-19T00:00:00+00:00  0.0 0.0   
1953-10-19T03:00:00+00:00  0.0 0.0   
1953-10-19T06:00:00+00:00  0.0 0.0   
1953-10-19T09:00:00+00:00  16.8  17.2    
1953-10-19T12:00:00+00:00  288.2 392.6   
1953-10-19T15:00:00+00:00  109.2 127.1   
1953-10-19T18:00:00+00:00  0.0 0.0   
1953-10-19T21:00:00+00:00  0.0 0.0   
1953-10-20T00:00:00+00:00  0.0 0.0   
1953-10-20T03:00:00+00:00  0.0 0.0   
1953-10-20T06:00:00+00:00  0.0 0.0   
1953-10-20T09:00:00+00:00  50.9  37.3    
1953-10-20T12:00:00+00:00  371.0 410.8   
1953-10-20T15:00:00+00:00  35.7  16.6    
1953-10-20T18:00:00+00:00  0.0 0.0   
1953-10-20T21:00:00+00:00  0.0 0.0   
1953-10-21T00:00:00+00:00  0.0 0.0   
1953-10-21T03:00:00+00:00  0.0 0.0   
1953-10-21T06:00:00+00:00  0.0 0.0   
1953-10-21T09:00:00+00:00  63.2  62.8    
1953-10-21T12:00:00+00:00  37.0  44.1    
1953-10-21T15:00:00+00:00  8.1 8.4   
1953-10-21T18:00:00+00:00  0.0 0.0   
1953-10-21T21:00:00+00:00  0.0 0.0   
1953-10-22T00:00:00+00:00  0.0 0.0   
1953-10-22T03:00:00+00:00  0.0 0.0   
1953-10-22T06:00:00+00:00  0.0 0.0   
1953-10-22T09:00:00+00:00  116.3 177.5   
1953-10-22T12:00:00+00:00  414.4 309.8   
1953-10-22T15:00:00+00:00  236.2 220.1   
1953-10-22T18:00:00+00:00  0.0 0.0   
1953-10-22T21:00:00+00:00  0.0 0.0   
1953-10-23T00:00:00+00:00  0.0 0.0   
1953-10-23T03:00:00+00:00  0.0 0.0   
1953-10-23T06:00:00+00:00  0.0 0.0   
1953-10-23T09:00:00+00:00  180.2 192.1   
1953-10-23T12:00:00+00:00  507.3 387.7   
1953-10-23T15:00:00+00:00  258.4 214.1   
1953-10-23T18:00:00+00:00  0.0 0.0   
1953-10-23T21:00:00+00:00  0.0 0.0   
1953-10-24T00:00:00+00:00  0.0 0.0   
1953-10-24T03:00:00+00:00  0.0 0.0   
1953-10-24T06:00:00+00:00  0.0 0.0   
1953-10-24T09:00:00+00:00  94.5  139.0   
1953-10-24T12:00:00+00:00  190.4 250.0   
1953-10-24T15:00:00+00:00  167.3 190.6   
1953-10-24T18:00:00+00:00  0.0 0.0   
1953-10-24T21:00:00+00:00  0.0 0.0   
1953-10-25T00:00:00+00:00  0.0 0.0   
1953-10-25T03:00:00+00:00  0.0 0.0   
1953-10-25T06:00:00+00:00  0.0 0.0   
1953-10-25T09:00:00+00:00  245.2 193.9   
1953-10-25T12:00:00+00:00  351.8 259.2   
1953-10-25T15:00:00+00:00  130.9 108.0   
1953-10-25T18:00:00+00:00  0.0 0.0   
1953-10-25T21:00:00+00:00  0.0 0.0   
1953-10-26T00:00:00+00:00  0.0 0.0   
1953-10-26T03:00:00+00:00  0.0 0.0   
1953-10-26T06:00:00+00:00  0.0 0.0   
1953-10-26T09:00:00+00:00  350.6 291.2   
1953-10-26T12:00:00+00:00  594.6 491.4   
1953-10-26T15:00:00+00:00  235.1 192.8   
1953-10-26T18:00:00+00:00  0.0 0.0   
1953-10-26T21:00:00+00:00  0.0 0.0   
1953-10-27T00:00:00+00:00  0.0 0.0   
1953-10-27T03:00:00+00:00  0.0 0.0   
1953-10-27T06:00:00+00:00  0.0 0.0   
1953-10-27T09:00:00+00:00  80.9  87.1    
1953-10-27T12:00:00+00:00  65.1  91.4    
1953-10-27T15:00:00+00:00  122.2 168.9   
1953-10-27T18:00:00+00:00  0.0 0.0   
1953-10-27T21:00:00+00:00  0.0 0.0   
1953-10-28T00:00:00+00:00  0.0 0.0   
1953-10-28T03:00:00+00:00  0.0 0.0   
1953-10-28T06:00:00+00:00  0.0 0.0   
1953-10-28T09:00:00+00:00  323.5 265.5   
1953-10-28T12:00:00+00:00  404.3 325.3   
1953-10-28T15:00:00+00:00  140.4 129.1   
1953-10-28T18:00:00+00:00  0.0 0.0   
1953-10-28T21:00:00+00:00  0.0 0.0   
1953-10-29T00:00:00+00:00  0.0 0.0   
1953-10-29T03:00:00+00:00  0.0 0.0   
1953-10-29T06:00:00+00:00  0.0 0.0   
1953-10-29T09:00:00+00:00  139.9 142.5   
1953-10-29T12:00:00+00:00  181.6 157.1   
1953-10-29T15:00:00+00:00  19.2  14.6    
1953-10-29T18:00:00+00:00  0.0 0.0   
1953-10-29T21:00:00+00:00  0.0 0.0   
1953-10-30T00:00:00+00:00  0.0 0.0   
1953-10-30T03:00:00+00:00  0.0 0.0   
1953-10-30T06:00:00+00:00  0.0 0.0   
1953-10-30T09:00:00+00:00  315.5 236.1   
1953-10-30T12:00:00+00:00  454.8 305.7   
1953-10-30T15:00:00+00:00  4.8 4.1   
1953-10-30T18:00:00+00:00  0.0 0.0   
1953-10-30T21:00:00+00:00  0.0 0.0   
1953-10-31T00:00:00+00:00  0.0 0.0   
1953-10-31T03:00:00+00:00  0.0 0.0   
1953-10-31T06:00:00+00:00  0.0 0.0   
1953-10-31T09:00:00+00:00  48.0  36.4    
1953-10-31T12:00:00+00:00  358.4 252.5   
1953-10-31T15:00:00+00:00  209.2 200.5   
1953-10-31T18:00:00+00:00  0.0 0.0   
1953-10-31T21:00:00+00:00  0.0 0.0   
1953-11-01T00:00:00+00:00  0.0 0.0   
1953-11-01T03:00:00+00:00  0.0 0.0   
1953-11-01T06:00:00+00:00  0.0 0.0   
1953-11-01T09:00:00+00:00  192.7 216.9   
1953-11-01T12:00:00+00:00  124.1 184.5   
1953-11-01T15:00:00+00:00  14.3  16.9    
1953-11-01T18:00:00+00:00  0.0 0.0   
1953-11-01T21:00:00+00:00  0.0 0.0   
1953-11-02T00:00:00+00:00  0.0 0.0   
1953-11-02T03:00:00+00:00  0.0 0.0   
1953-11-02T06:00:00+00:00  0.0 0.0   
1953-11-02T09:00:00+00:00  184.1 177.3   
1953-11-02T12:00:00+00:00  141.3 179.9   
1953-11-02T15:00:00+00:00  28.5  54.3    
1953-11-02T18:00:00+00:00  0.0 0.0   
1953-11-02T21:00:00+00:00  0.0 0.0   
1953-11-03T00:00:00+00:00  0.0 0.0   
1953-11-03T03:00:00+00:00  0.0 0.0   
1953-11-03T06:00:00+00:00  0.0 0.0   
1953-11-03T09:00:00+00:00  21.6  33.1    
1953-11-03T12:00:00+00:00  183.2 215.2   
1953-11-03T15:00:00+00:00  22.8  13.3    
1953-11-03T18:00:00+00:00  0.0 0.0   
1953-11-03T21:00:00+00:00  0.0 0.0   
1953-11-04T00:00:00+00:00  0.0 0.0   
1953-11-04T03:00:00+00:00  0.0 0.0   
1953-11-04T06:00:00+00:00  0.0 0.0   
1953-11-04T09:00:00+00:00  306.0 221.6   
1953-11-04T12:00:00+00:00  545.2 450.5   
1953-11-04T15:00:00+00:00  114.2 78.6    
1953-11-04T18:00:00+00:00  0.0 0.0   
1953-11-04T21:00:00+00:00  0.0 0.0   
1953-11-05T00:00:00+00:00  0.0 0.0   
1953-11-05T03:00:00+00:00  0.0 0.0   
1953-11-05T06:00:00+00:00  0.0 0.0   
1953-11-05T09:00:00+00:00  136.6 114.6   
1953-11-05T12:00:00+00:00  214.7 196.6   
1953-11-05T15:00:00+00:00  145.4 146.5   
1953-11-05T18:00:00+00:00  0.0 0.0   
1953-11-05T21:00:00+00:00  0.0 0.0   
1953-11-06T00:00:00+00:00  0.0 0.0   
1953-11-06T03:00:00+00:00  0.0 0.0   
1953-11-06T06:00:00+00:00  0.0 0.0   
1953-11-06T09:00:00+00:00  293.3 189.5   
1953-11-06T12:00:00+00:00  531.1 346.5   
1953-11-06T15:00:00+00:00  115.6 60.4    
1953-11-06T18:00:00+00:00  0.0 0.0   
1953-11-06T21:00:00+00:00  0.0 0.0   
1953-11-07T00:00:00+00:00  0.0 0.0   
1953-11-07T03:00:00+00:00  0.0 0.0   
1953-11-07T06:00:00+00:00  0.0 0.0   
1953-11-07T09:00:00+00:00  5.7 2.8   
1953-11-07T12:00:00+00:00  17.3  8.4   
1953-11-07T15:00:00+00:00  6.6 2.9   
1953-11-07T18:00:00+00:00  0.0 0.0   
1953-11-07T21:00:00+00:00  0.0 0.0   
1953-11-08T00:00:00+00:00  0.0 0.0   
1953-11-08T03:00:00+00:00  0.0 0.0   
1953-11-08T06:00:00+00:00  0.0 0.0   
1953-11-08T09:00:00+00:00  49.8  39.3    
1953-11-08T12:00:00+00:00  84.0  61.9    
1953-11-08T15:00:00+00:00  18.4  13.5    
1953-11-08T18:00:00+00:00  0.0 0.0   
1953-11-08T21:00:00+00:00  0.0 0.0   
1953-11-09T00:00:00+00:00  0.0 0.0   
1953-11-09T03:00:00+00:00  0.0 0.0   
1953-11-09T06:00:00+00:00  0.0 0.0   
1953-11-09T09:00:00+00:00  231.2 160.1   
1953-11-09T12:00:00+00:00  441.4 316.0   
1953-11-09T15:00:00+00:00  132.9 84.7    
1953-11-09T18:00:00+00:00  0.0 0.0   
1953-11-09T21:00:00+00:00  0.0 0.0   
1953-11-10T00:00:00+00:00  0.0 0.0   
1953-11-10T03:00:00+00:00  0.0 0.0   
1953-11-10T06:00:00+00:00  0.0 0.0   
1953-11-10T09:00:00+00:00  275.9 221.1   
1953-11-10T12:00:00+00:00  525.5 421.2   
1953-11-10T15:00:00+00:00  164.6 130.4   
1953-11-10T18:00:00+00:00  0.0 0.0   
1953-11-10T21:00:00+00:00  0.0 0.0   
1953-11-11T00:00:00+00:00  0.0 0.0   
1953-11-11T03:00:00+00:00  0.0 0.0   
1953-11-11T06:00:00+00:00  0.0 0.0   
1953-11-11T09:00:00+00:00  272.4 215.4   
1953-11-11T12:00:00+00:00  520.0 412.4   
1953-11-11T15:00:00+00:00  158.7 124.6   
1953-11-11T18:00:00+00:00  0.0 0.0   
1953-11-11T21:00:00+00:00  0.0 0.0   
1953-11-12T00:00:00+00:00  0.0 0.0   
1953-11-12T03:00:00+00:00  0.0 0.0   
1953-11-12T06:00:00+00:00  0.0 0.0   
1953-11-12T09:00:00+00:00  266.0 209.5   
1953-11-12T12:00:00+00:00  514.6 404.8   
1953-11-12T15:00:00+00:00  156.4 122.0   
1953-11-12T18:00:00+00:00  0.0 0.0   
1953-11-12T21:00:00+00:00  0.0 0.0   
1953-11-13T00:00:00+00:00  0.0 0.0   
1953-11-13T03:00:00+00:00  0.0 0.0   
1953-11-13T06:00:00+00:00  0.0 0.0   
1953-11-13T09:00:00+00:00  261.9 205.1   
1953-11-13T12:00:00+00:00  517.2 403.7   
1953-11-13T15:00:00+00:00  155.9 119.9   
1953-11-13T18:00:00+00:00  0.0 0.0   
1953-11-13T21:00:00+00:00  0.0 0.0   
1953-11-14T00:00:00+00:00  0.0 0.0   
1953-11-14T03:00:00+00:00  0.0 0.0   
1953-11-14T06:00:00+00:00  0.0 0.0   
1953-11-14T09:00:00+00:00  118.5 159.0   
1953-11-14T12:00:00+00:00  77.5  99.5    
1953-11-14T15:00:00+00:00  21.8  31.9    
1953-11-14T18:00:00+00:00  0.0 0.0   
1953-11-14T21:00:00+00:00  0.0 0.0   
1953-11-15T00:00:00+00:00  0.0 0.0   
1953-11-15T03:00:00+00:00  0.0 0.0   
1953-11-15T06:00:00+00:00  0.0 0.0   
1953-11-15T09:00:00+00:00  62.9  40.7    
1953-11-15T12:00:00+00:00  37.5  23.4    
1953-11-15T15:00:00+00:00  26.0  15.4    
1953-11-15T18:00:00+00:00  0.0 0.0   
1953-11-15T21:00:00+00:00  0.0 0.0   
1953-11-16T00:00:00+00:00  0.0 0.0   
1953-11-16T03:00:00+00:00  0.0 0.0   
1953-11-16T06:00:00+00:00  0.0 0.0   
1953-11-16T09:00:00+00:00  250.4 197.1   
1953-11-16T12:00:00+00:00  478.7 385.2   
1953-11-16T15:00:00+00:00  60.1  65.5    
1953-11-16T18:00:00+00:00  0.0 0.0   
1953-11-16T21:00:00+00:00  0.0 0.0   
1953-11-17T00:00:00+00:00  0.0 0.0   
1953-11-17T03:00:00+00:00  0.0 0.0   
1953-11-17T06:00:00+00:00  0.0 0.0   
1953-11-17T09:00:00+00:00  176.9 168.2   
1953-11-17T12:00:00+00:00  419.2 373.0   
1953-11-17T15:00:00+00:00  102.7 97.0    
1953-11-17T18:00:00+00:00  0.0 0.0   
1953-11-17T21:00:00+00:00  0.0 0.0   
1953-11-18T00:00:00+00:00  0.0 0.0   
1953-11-18T03:00:00+00:00  0.0 0.0   
1953-11-18T06:00:00+00:00  0.0 0.0   
1953-11-18T09:00:00+00:00  107.5 56.7    
1953-11-18T12:00:00+00:00  369.4 253.7   
1953-11-18T15:00:00+00:00  101.6 77.9    
1953-11-18T18:00:00+00:00  0.0 0.0   
1953-11-18T21:00:00+00:00  0.0 0.0   
1953-11-19T00:00:00+00:00  0.0 0.0   
1953-11-19T03:00:00+00:00  0.0 0.0   
1953-11-19T06:00:00+00:00  0.0 0.0   
1953-11-19T09:00:00+00:00  60.4  31.7    
1953-11-19T12:00:00+00:00  185.5 142.1   
1953-11-19T15:00:00+00:00  26.2  16.4    
1953-11-19T18:00:00+00:00  0.0 0.0   
1953-11-19T21:00:00+00:00  0.0 0.0   
1953-11-20T00:00:00+00:00  0.0 0.0   
1953-11-20T03:00:00+00:00  0.0 0.0   
1953-11-20T06:00:00+00:00  0.0 0.0   
1953-11-20T09:00:00+00:00  85.7  97.1    
1953-11-20T12:00:00+00:00  331.3 303.8   
1953-11-20T15:00:00+00:00  41.5  41.2    
1953-11-20T18:00:00+00:00  0.0 0.0   
1953-11-20T21:00:00+00:00  0.0 0.0   
1953-11-21T00:00:00+00:00  0.0 0.0   
1953-11-21T03:00:00+00:00  0.0 0.0   
1953-11-21T06:00:00+00:00  0.0 0.0   
1953-11-21T09:00:00+00:00  76.4  60.1    
1953-11-21T12:00:00+00:00  241.1 262.5   
1953-11-21T15:00:00+00:00  50.3  47.4    
1953-11-21T18:00:00+00:00  0.0 0.0   
1953-11-21T21:00:00+00:00  0.0 0.0   
1953-11-22T00:00:00+00:00  0.0 0.0   
1953-11-22T03:00:00+00:00  0.0 0.0   
1953-11-22T06:00:00+00:00  0.0 0.0   
1953-11-22T09:00:00+00:00  119.4 73.3    
1953-11-22T12:00:00+00:00  323.0 207.8   
1953-11-22T15:00:00+00:00  110.8 95.6    
1953-11-22T18:00:00+00:00  0.0 0.0   
1953-11-22T21:00:00+00:00  0.0 0.0   
1953-11-23T00:00:00+00:00  0.0 0.0   
1953-11-23T03:00:00+00:00  0.0 0.0   
1953-11-23T06:00:00+00:00  0.0 0.0   
1953-11-23T09:00:00+00:00  193.3 147.4   
1953-11-23T12:00:00+00:00  319.5 226.7   
1953-11-23T15:00:00+00:00  84.1  66.3    
1953-11-23T18:00:00+00:00  0.0 0.0   
1953-11-23T21:00:00+00:00  0.0 0.0   
1953-11-24T00:00:00+00:00  0.0 0.0   
1953-11-24T03:00:00+00:00  0.0 0.0   
1953-11-24T06:00:00+00:00  0.0 0.0   
1953-11-24T09:00:00+00:00  149.9 147.4   
1953-11-24T12:00:00+00:00  239.8 248.4   
1953-11-24T15:00:00+00:00  12.4  17.5    
1953-11-24T18:00:00+00:00  0.0 0.0   
1953-11-24T21:00:00+00:00  0.0 0.0   
1953-11-25T00:00:00+00:00  0.0 0.0   
1953-11-25T03:00:00+00:00  0.0 0.0   
1953-11-25T06:00:00+00:00  0.0 0.0   
1953-11-25T09:00:00+00:00  171.7 130.2   
1953-11-25T12:00:00+00:00  367.8 288.8   
1953-11-25T15:00:00+00:00  100.7 75.4    
1953-11-25T18:00:00+00:00  0.0 0.0   
1953-11-25T21:00:00+00:00  0.0 0.0   
1953-11-26T00:00:00+00:00  0.0 0.0   
1953-11-26T03:00:00+00:00  0.0 0.0   
1953-11-26T06:00:00+00:00  0.0 0.0   
1953-11-26T09:00:00+00:00  14.3  10.5    
1953-11-26T12:00:00+00:00  73.4  51.9    
1953-11-26T15:00:00+00:00  90.7  80.2    
1953-11-26T18:00:00+00:00  0.0 0.0   
1953-11-26T21:00:00+00:00  0.0 0.0   
1953-11-27T00:00:00+00:00  0.0 0.0   
1953-11-27T03:00:00+00:00  0.0 0.0   
1953-11-27T06:00:00+00:00  0.0 0.0   
1953-11-27T09:00:00+00:00  115.5 103.8   
1953-11-27T12:00:00+00:00  318.6 282.8   
1953-11-27T15:00:00+00:00  60.0  62.0    
1953-11-27T18:00:00+00:00  0.0 0.0   
1953-11-27T21:00:00+00:00  0.0 0.0   
1953-11-28T00:00:00+00:00  0.0 0.0   
1953-11-28T03:00:00+00:00  0.0 0.0   
1953-11-28T06:00:00+00:00  0.0 0.0   
1953-11-28T09:00:00+00:00  94.2  105.1   
1953-11-28T12:00:00+00:00  283.7 289.7   
1953-11-28T15:00:00+00:00  71.0  68.5    
1953-11-28T18:00:00+00:00  0.0 0.0   
1953-11-28T21:00:00+00:00  0.0 0.0   
1953-11-29T00:00:00+00:00  0.0 0.0   
1953-11-29T03:00:00+00:00  0.0 0.0   
1953-11-29T06:00:00+00:00  0.0 0.0   
1953-11-29T09:00:00+00:00  106.8 116.9   
1953-11-29T12:00:00+00:00  230.2 257.1   
1953-11-29T15:00:00+00:00  57.3  63.0    
1953-11-29T18:00:00+00:00  0.0 0.0   
1953-11-29T21:00:00+00:00  0.0 0.0   
1953-11-30T00:00:00+00:00  0.0 0.0   
1953-11-30T03:00:00+00:00  0.0 0.0   
1953-11-30T06:00:00+00:00  0.0 0.0   
1953-11-30T09:00:00+00:00  62.0  80.9    
1953-11-30T12:00:00+00:00  261.4 220.0   
1953-11-30T15:00:00+00:00  91.4  87.2    
1953-11-30T18:00:00+00:00  0.0 0.0   
1953-11-30T21:00:00+00:00  0.0 0.0   
1953-12-01T00:00:00+00:00  0.0 0.0   
1953-12-01T03:00:00+00:00  0.0 0.0   
1953-12-01T06:00:00+00:00  0.0 0.0   
1953-12-01T09:00:00+00:00  177.8 133.0   
1953-12-01T12:00:00+00:00  428.3 317.6   
1953-12-01T15:00:00+00:00  115.6 84.1    
1953-12-01T18:00:00+00:00  0.0 0.0   
1953-12-01T21:00:00+00:00  0.0 0.0   
1953-12-02T00:00:00+00:00  0.0 0.0   
1953-12-02T03:00:00+00:00  0.0 0.0   
1953-12-02T06:00:00+00:00  0.0 0.0   
1953-12-02T09:00:00+00:00  172.6 134.0   
1953-12-02T12:00:00+00:00  301.7 266.2   
1953-12-02T15:00:00+00:00  31.8  28.9    
1953-12-02T18:00:00+00:00  0.0 0.0   
1953-12-02T21:00:00+00:00  0.0 0.0   
1953-12-03T00:00:00+00:00  0.0 0.0   
1953-12-03T03:00:00+00:00  0.0 0.0   
1953-12-03T06:00:00+00:00  0.0 0.0   
1953-12-03T09:00:00+00:00  176.7 132.8   
1953-12-03T12:00:00+00:00  451.1 335.6   
1953-12-03T15:00:00+00:00  105.0 76.7    
1953-12-03T18:00:00+00:00  0.0 0.0   
1953-12-03T21:00:00+00:00  0.0 0.0   
1953-12-04T00:00:00+00:00  0.0 0.0   
1953-12-04T03:00:00+00:00  0.0 0.0   
1953-12-04T06:00:00+00:00  0.0 0.0   
1953-12-04T09:00:00+00:00  127.9 104.0   
1953-12-04T12:00:00+00:00  431.4 304.5   
1953-12-04T15:00:00+00:00  62.9  37.6    
1953-12-04T18:00:00+00:00  0.0 0.0   
1953-12-04T21:00:00+00:00  0.0 0.0   
1953-12-05T00:00:00+00:00  0.0 0.0   
1953-12-05T03:00:00+00:00  0.0 0.0   
1953-12-05T06:00:00+00:00  0.0 0.0   
1953-12-05T09:00:00+00:00  83.7  92.6    
1953-12-05T12:00:00+00:00  250.9 272.7   
1953-12-05T15:00:00+00:00  57.8  61.8    
1953-12-05T18:00:00+00:00  0.0 0.0   
1953-12-05T21:00:00+00:00  0.0 0.0   
1953-12-06T00:00:00+00:00  0.0 0.0   
1953-12-06T03:00:00+00:00  0.0 0.0   
1953-12-06T06:00:00+00:00  0.0 0.0   
1953-12-06T09:00:00+00:00  30.1  36.4    
1953-12-06T12:00:00+00:00  105.5 89.3    
1953-12-06T15:00:00+00:00  13.5  11.9    
1953-12-06T18:00:00+00:00  0.0 0.0   
1953-12-06T21:00:00+00:00  0.0 0.0   
1953-12-07T00:00:00+00:00  0.0 0.0   
1953-12-07T03:00:00+00:00  0.0 0.0   
1953-12-07T06:00:00+00:00  0.0 0.0   
1953-12-07T09:00:00+00:00  97.8  90.1    
1953-12-07T12:00:00+00:00  328.9 252.3   
1953-12-07T15:00:00+00:00  56.5  43.8    
1953-12-07T18:00:00+00:00  0.0 0.0   
1953-12-07T21:00:00+00:00  0.0 0.0   
1953-12-08T00:00:00+00:00  0.0 0.0   
1953-12-08T03:00:00+00:00  0.0 0.0   
1953-12-08T06:00:00+00:00  0.0 0.0   
1953-12-08T09:00:00+00:00  64.5  51.3    
1953-12-08T12:00:00+00:00  348.4 256.6   
1953-12-08T15:00:00+00:00  93.7  68.2    
1953-12-08T18:00:00+00:00  0.0 0.0   
1953-12-08T21:00:00+00:00  0.0 0.0   
1953-12-09T00:00:00+00:00  0.0 0.0   
1953-12-09T03:00:00+00:00  0.0 0.0   
1953-12-09T06:00:00+00:00  0.0 0.0   
1953-12-09T09:00:00+00:00  168.6 130.4   
1953-12-09T12:00:00+00:00  342.6 234.8   
1953-12-09T15:00:00+00:00  15.8  11.8    
1953-12-09T18:00:00+00:00  0.0 0.0   
1953-12-09T21:00:00+00:00  0.0 0.0   
1953-12-10T00:00:00+00:00  0.0 0.0   
1953-12-10T03:00:00+00:00  0.0 0.0   
1953-12-10T06:00:00+00:00  0.0 0.0   
1953-12-10T09:00:00+00:00  112.8 109.4   
1953-12-10T12:00:00+00:00  268.3 236.8   
1953-12-10T15:00:00+00:00  54.3  48.5    
1953-12-10T18:00:00+00:00  0.0 0.0   
1953-12-10T21:00:00+00:00  0.0 0.0   
1953-12-11T00:00:00+00:00  0.0 0.0   
1953-12-11T03:00:00+00:00  0.0 0.0   
1953-12-11T06:00:00+00:00  0.0 0.0   
1953-12-11T09:00:00+00:00  70.8  53.6    
1953-12-11T12:00:00+00:00  391.9 390.1   
1953-12-11T15:00:00+00:00  78.2  98.7    
1953-12-11T18:00:00+00:00  0.0 0.0   
1953-12-11T21:00:00+00:00  0.0 0.0   
1953-12-12T00:00:00+00:00  0.0 0.0   
1953-12-12T03:00:00+00:00  0.0 0.0   
1953-12-12T06:00:00+00:00  0.0 0.0   
1953-12-12T09:00:00+00:00  153.9 108.8   
1953-12-12T12:00:00+00:00  374.8 294.5   
1953-12-12T15:00:00+00:00  62.4  55.9    
1953-12-12T18:00:00+00:00  0.0 0.0   
1953-12-12T21:00:00+00:00  0.0 0.0   
1953-12-13T00:00:00+00:00  0.0 0.0   
1953-12-13T03:00:00+00:00  0.0 0.0   
1953-12-13T06:00:00+00:00  0.0 0.0   
1953-12-13T09:00:00+00:00  126.5 84.8    
1953-12-13T12:00:00+00:00  439.6 289.7   
1953-12-13T15:00:00+00:00  73.7  56.6    
1953-12-13T18:00:00+00:00  0.0 0.0   
1953-12-13T21:00:00+00:00  0.0 0.0   
1953-12-14T00:00:00+00:00  0.0 0.0   
1953-12-14T03:00:00+00:00  0.0 0.0   
1953-12-14T06:00:00+00:00  0.0 0.0   
1953-12-14T09:00:00+00:00  91.7  67.9    
1953-12-14T12:00:00+00:00  390.6 280.5   
1953-12-14T15:00:00+00:00  98.8  69.8    
1953-12-14T18:00:00+00:00  0.0 0.0   
1953-12-14T21:00:00+00:00  0.0 0.0   
1953-12-15T00:00:00+00:00  0.0 0.0   
1953-12-15T03:00:00+00:00  0.0 0.0   
1953-12-15T06:00:00+00:00  0.0 0.0   
1953-12-15T09:00:00+00:00  82.8  69.2    
1953-12-15T12:00:00+00:00  284.0 238.6   
1953-12-15T15:00:00+00:00  69.1  52.1    
1953-12-15T18:00:00+00:00  0.0 0.0   
1953-12-15T21:00:00+00:00  0.0 0.0   
1953-12-16T00:00:00+00:00  0.0 0.0   
1953-12-16T03:00:00+00:00  0.0 0.0   
1953-12-16T06:00:00+00:00  0.0 0.0   
1953-12-16T09:00:00+00:00  125.3 87.0    
1953-12-16T12:00:00+00:00  405.6 278.8   
1953-12-16T15:00:00+00:00  95.2  63.8    
1953-12-16T18:00:00+00:00  0.0 0.0   
1953-12-16T21:00:00+00:00  0.0 0.0   
1953-12-17T00:00:00+00:00  0.0 0.0   
1953-12-17T03:00:00+00:00  0.0 0.0   
1953-12-17T06:00:00+00:00  0.0 0.0   
1953-12-17T09:00:00+00:00  124.1 88.3    
1953-12-17T12:00:00+00:00  398.2 284.7   
1953-12-17T15:00:00+00:00  39.9  26.7    
1953-12-17T18:00:00+00:00  0.0 0.0   
1953-12-17T21:00:00+00:00  0.0 0.0   
1953-12-18T00:00:00+00:00  0.0 0.0   
1953-12-18T03:00:00+00:00  0.0 0.0   
1953-12-18T06:00:00+00:00  0.0 0.0   
1953-12-18T09:00:00+00:00  6.2 5.1   
1953-12-18T12:00:00+00:00  124.9 107.8   
1953-12-18T15:00:00+00:00  42.9  40.1    
1953-12-18T18:00:00+00:00  0.0 0.0   
1953-12-18T21:00:00+00:00  0.0 0.0   
1953-12-19T00:00:00+00:00  0.0 0.0   
1953-12-19T03:00:00+00:00  0.0 0.0   
1953-12-19T06:00:00+00:00  0.0 0.0   
1953-12-19T09:00:00+00:00  29.7  26.6    
1953-12-19T12:00:00+00:00  95.9  67.0    
1953-12-19T15:00:00+00:00  7.4 4.8   
1953-12-19T18:00:00+00:00  0.0 0.0   
1953-12-19T21:00:00+00:00  0.0 0.0   
1953-12-20T00:00:00+00:00  0.0 0.0   
1953-12-20T03:00:00+00:00  0.0 0.0   
1953-12-20T06:00:00+00:00  0.0 0.0   
1953-12-20T09:00:00+00:00  13.5  10.8    
1953-12-20T12:00:00+00:00  71.3  64.6    
1953-12-20T15:00:00+00:00  21.3  18.5    
1953-12-20T18:00:00+00:00  0.0 0.0   
1953-12-20T21:00:00+00:00  0.0 0.0   
1953-12-21T00:00:00+00:00  0.0 0.0   
1953-12-21T03:00:00+00:00  0.0 0.0   
1953-12-21T06:00:00+00:00  0.0 0.0   
1953-12-21T09:00:00+00:00  147.0 100.3   
1953-12-21T12:00:00+00:00  373.0 270.0   
1953-12-21T15:00:00+00:00  57.8  35.9    
1953-12-21T18:00:00+00:00  0.0 0.0   
1953-12-21T21:00:00+00:00  0.0 0.0   
1953-12-22T00:00:00+00:00  0.0 0.0   
1953-12-22T03:00:00+00:00  0.0 0.0   
1953-12-22T06:00:00+00:00  0.0 0.0   
1953-12-22T09:00:00+00:00  129.2 90.7    
1953-12-22T12:00:00+00:00  443.7 302.8   
1953-12-22T15:00:00+00:00  85.6  66.4    
1953-12-22T18:00:00+00:00  0.0 0.0   
1953-12-22T21:00:00+00:00  0.0 0.0   
1953-12-23T00:00:00+00:00  0.0 0.0   
1953-12-23T03:00:00+00:00  0.0 0.0   
1953-12-23T06:00:00+00:00  0.0 0.0   
1953-12-23T09:00:00+00:00  31.7  22.7    
1953-12-23T12:00:00+00:00  297.2 181.6   
1953-12-23T15:00:00+00:00  121.1 122.7   
1953-12-23T18:00:00+00:00  0.0 0.0   
1953-12-23T21:00:00+00:00  0.0 0.0   
1953-12-24T00:00:00+00:00  0.0 0.0   
1953-12-24T03:00:00+00:00  0.0 0.0   
1953-12-24T06:00:00+00:00  0.0 0.0   
1953-12-24T09:00:00+00:00  13.6  24.3    
1953-12-24T12:00:00+00:00  174.1 210.2   
1953-12-24T15:00:00+00:00  82.7  75.5    
1953-12-24T18:00:00+00:00  0.0 0.0   
1953-12-24T21:00:00+00:00  0.0 0.0   
1953-12-25T00:00:00+00:00  0.0 0.0   
1953-12-25T03:00:00+00:00  0.0 0.0   
1953-12-25T06:00:00+00:00  0.0 0.0   
1953-12-25T09:00:00+00:00  75.7  69.1    
1953-12-25T12:00:00+00:00  55.2  80.6    
1953-12-25T15:00:00+00:00  6.8 10.8    
1953-12-25T18:00:00+00:00  0.0 0.0   
1953-12-25T21:00:00+00:00  0.0 0.0   
1953-12-26T00:00:00+00:00  0.0 0.0   
1953-12-26T03:00:00+00:00  0.0 0.0   
1953-12-26T06:00:00+00:00  0.0 0.0   
1953-12-26T09:00:00+00:00  129.2 84.1    
1953-12-26T12:00:00+00:00  371.6 247.1   
1953-12-26T15:00:00+00:00  73.9  46.0    
1953-12-26T18:00:00+00:00  0.0 0.0   
1953-12-26T21:00:00+00:00  0.0 0.0   
1953-12-27T00:00:00+00:00  0.0 0.0   
1953-12-27T03:00:00+00:00  0.0 0.0   
1953-12-27T06:00:00+00:00  0.0 0.0   
1953-12-27T09:00:00+00:00  86.6  48.3    
1953-12-27T12:00:00+00:00  433.7 301.5   
1953-12-27T15:00:00+00:00  88.5  65.2    
1953-12-27T18:00:00+00:00  0.0 0.0   
1953-12-27T21:00:00+00:00  0.0 0.0   
1953-12-28T00:00:00+00:00  0.0 0.0   
1953-12-28T03:00:00+00:00  0.0 0.0   
1953-12-28T06:00:00+00:00  0.0 0.0   
1953-12-28T09:00:00+00:00  13.0  13.2    
1953-12-28T12:00:00+00:00  87.2  75.6    
1953-12-28T15:00:00+00:00  11.9  11.6    
1953-12-28T18:00:00+00:00  0.0 0.0   
1953-12-28T21:00:00+00:00  0.0 0.0   
1953-12-29T00:00:00+00:00  0.0 0.0   
1953-12-29T03:00:00+00:00  0.0 0.0   
1953-12-29T06:00:00+00:00  0.0 0.0   
1953-12-29T09:00:00+00:00  112.6 75.8    
1953-12-29T12:00:00+00:00  441.2 266.4   
1953-12-29T15:00:00+00:00  92.3  65.3    
1953-12-29T18:00:00+00:00  0.0 0.0   
1953-12-29T21:00:00+00:00  0.0 0.0   
1953-12-30T00:00:00+00:00  0.0 0.0   
1953-12-30T03:00:00+00:00  0.0 0.0   
1953-12-30T06:00:00+00:00  0.0 0.0   
1953-12-30T09:00:00+00:00  31.7  13.9    
1953-12-30T12:00:00+00:00  140.7 77.9    
1953-12-30T15:00:00+00:00  50.6  34.8    
1953-12-30T18:00:00+00:00  0.0 0.0   
1953-12-30T21:00:00+00:00  0.0 0.0   
1953-12-31T00:00:00+00:00  0.0 0.0   
1953-12-31T03:00:00+00:00  0.0 0.1   
1953-12-31T06:00:00+00:00  0.0 0.1   
1953-12-31T09:00:00+00:00  8.1 6.2   
1953-12-31T12:00:00+00:00  44.0  38.4    
1953-12-31T15:00:00+00:00  30.2  21.7    
1953-12-31T18:00:00+00:00  0.0 0.1   
1953-12-31T21:00:00+00:00  0.0 0.1   
1954-01-01T00:00:00+00:00  0.0 0.1   
1954-01-01T03:00:00+00:00  0.0 0.0   
1954-01-01T06:00:00+00:00  0.0 0.0   
1954-01-01T09:00:00+00:00  101.6 71.5    
1954-01-01T12:00:00+00:00  358.7 269.5   
1954-01-01T15:00:00+00:00  115.9 70.5    
1954-01-01T18:00:00+00:00  0.0 0.0   
1954-01-01T21:00:00+00:00  0.0 0.0   
1954-01-02T00:00:00+00:00  0.0 0.0   
1954-01-02T03:00:00+00:00  0.1 0.0   
1954-01-02T06:00:00+00:00  0.1 0.0   
1954-01-02T09:00:00+00:00  6.7 5.6   
1954-01-02T12:00:00+00:00  49.8  45.4    
1954-01-02T15:00:00+00:00  31.7  25.5    
1954-01-02T18:00:00+00:00  0.1 0.0   
1954-01-02T21:00:00+00:00  0.1 0.0   
1954-01-03T00:00:00+00:00  0.1 0.0   
1954-01-03T03:00:00+00:00  0.0 0.0   
1954-01-03T06:00:00+00:00  0.0 0.0   
1954-01-03T09:00:00+00:00  133.5 93.8    
1954-01-03T12:00:00+00:00  468.4 324.9   
1954-01-03T15:00:00+00:00  145.7 99.7    
1954-01-03T18:00:00+00:00  0.0 0.0   
1954-01-03T21:00:00+00:00  0.0 0.0   
1954-01-04T00:00:00+00:00  0.0 0.0   
1954-01-04T03:00:00+00:00  0.0 0.0   
1954-01-04T06:00:00+00:00  0.0 0.0   
1954-01-04T09:00:00+00:00  135.8 90.3    
1954-01-04T12:00:00+00:00  395.7 277.7   
1954-01-04T15:00:00+00:00  36.9  39.3    
1954-01-04T18:00:00+00:00  0.0 0.0   
1954-01-04T21:00:00+00:00  0.0 0.0   
1954-01-05T00:00:00+00:00  0.0 0.0   
1954-01-05T03:00:00+00:00  0.0 0.0   
1954-01-05T06:00:00+00:00  0.0 0.0   
1954-01-05T09:00:00+00:00  150.0 102.0   
1954-01-05T12:00:00+00:00  414.0 288.9   
1954-01-05T15:00:00+00:00  57.7  48.7    
1954-01-05T18:00:00+00:00  0.0 0.0   
1954-01-05T21:00:00+00:00  0.0 0.0   
1954-01-06T00:00:00+00:00  0.0 0.0   
1954-01-06T03:00:00+00:00  0.0 0.0   
1954-01-06T06:00:00+00:00  0.0 0.0   
1954-01-06T09:00:00+00:00  94.8  63.0    
1954-01-06T12:00:00+00:00  358.1 238.6   
1954-01-06T15:00:00+00:00  117.4 98.9    
1954-01-06T18:00:00+00:00  0.0 0.0   
1954-01-06T21:00:00+00:00  0.0 0.0   
1954-01-07T00:00:00+00:00  0.0 0.0   
1954-01-07T03:00:00+00:00  0.0 0.0   
1954-01-07T06:00:00+00:00  0.0 0.0   
1954-01-07T09:00:00+00:00  21.5  16.1    
1954-01-07T12:00:00+00:00  178.0 113.9   
1954-01-07T15:00:00+00:00  185.8 141.8   
1954-01-07T18:00:00+00:00  0.0 0.0   
1954-01-07T21:00:00+00:00  0.0 0.0   
1954-01-08T00:00:00+00:00  0.0 0.0   
1954-01-08T03:00:00+00:00  0.0 0.0   
1954-01-08T06:00:00+00:00  0.0 0.0   
1954-01-08T09:00:00+00:00  104.0 84.1    
1954-01-08T12:00:00+00:00  372.3 257.5   
1954-01-08T15:00:00+00:00  91.5  52.6    
1954-01-08T18:00:00+00:00  0.0 0.0   
1954-01-08T21:00:00+00:00  0.0 0.0   
1954-01-09T00:00:00+00:00  0.0 0.0   
1954-01-09T03:00:00+00:00  0.0 0.0   
1954-01-09T06:00:00+00:00  0.0 0.0   
1954-01-09T09:00:00+00:00  13.5  11.2    
1954-01-09T12:00:00+00:00  79.9  55.8    
1954-01-09T15:00:00+00:00  42.4  21.1    
1954-01-09T18:00:00+00:00  0.0 0.0   
1954-01-09T21:00:00+00:00  0.0 0.0   
1954-01-10T00:00:00+00:00  0.0 0.0   
1954-01-10T03:00:00+00:00  0.0 0.0   
1954-01-10T06:00:00+00:00  0.0 0.0   
1954-01-10T09:00:00+00:00  11.9  10.6    
1954-01-10T12:00:00+00:00  71.0  56.9    
1954-01-10T15:00:00+00:00  48.0  40.2    
1954-01-10T18:00:00+00:00  0.0 0.0   
1954-01-10T21:00:00+00:00  0.0 0.0   
1954-01-11T00:00:00+00:00  0.0 0.0   
1954-01-11T03:00:00+00:00  0.0 0.0   
1954-01-11T06:00:00+00:00  0.0 0.0   
1954-01-11T09:00:00+00:00  138.8 100.3   
1954-01-11T12:00:00+00:00  490.0 342.4   
1954-01-11T15:00:00+00:00  175.3 121.1   
1954-01-11T18:00:00+00:00  0.0 0.0   
1954-01-11T21:00:00+00:00  0.0 0.0   
1954-01-12T00:00:00+00:00  0.0 0.0   
1954-01-12T03:00:00+00:00  0.0 0.0   
1954-01-12T06:00:00+00:00  0.0 0.0   
1954-01-12T09:00:00+00:00  63.8  61.6    
1954-01-12T12:00:00+00:00  365.9 282.6   
1954-01-12T15:00:00+00:00  169.4 108.2   
1954-01-12T18:00:00+00:00  0.0 0.0   
1954-01-12T21:00:00+00:00  0.0 0.0   
1954-01-13T00:00:00+00:00  0.0 0.0   
1954-01-13T03:00:00+00:00  0.0 0.0   
1954-01-13T06:00:00+00:00  0.0 0.0   
1954-01-13T09:00:00+00:00  148.6 107.4   
1954-01-13T12:00:00+00:00  485.3 343.7   
1954-01-13T15:00:00+00:00  49.0  22.9    
1954-01-13T18:00:00+00:00  0.0 0.0   
1954-01-13T21:00:00+00:00  0.0 0.0   
1954-01-14T00:00:00+00:00  0.0 0.0   
1954-01-14T03:00:00+00:00  0.0 0.0   
1954-01-14T06:00:00+00:00  0.0 0.0   
1954-01-14T09:00:00+00:00  128.4 90.2    
1954-01-14T12:00:00+00:00  487.1 343.7   
1954-01-14T15:00:00+00:00  172.5 120.3   
1954-01-14T18:00:00+00:00  0.0 0.0   
1954-01-14T21:00:00+00:00  0.0 0.0   
1954-01-15T00:00:00+00:00  0.0 0.0   
1954-01-15T03:00:00+00:00  0.0 0.0   
1954-01-15T06:00:00+00:00  0.0 0.0   
1954-01-15T09:00:00+00:00  28.8  31.5    
1954-01-15T12:00:00+00:00  151.1 131.0   
1954-01-15T15:00:00+00:00  29.5  23.9    
1954-01-15T18:00:00+00:00  0.0 0.0   
1954-01-15T21:00:00+00:00  0.0 0.0   
1954-01-16T00:00:00+00:00  0.0 0.0   
1954-01-16T03:00:00+00:00  0.0 0.0   
1954-01-16T06:00:00+00:00  0.0 0.0   
1954-01-16T09:00:00+00:00  99.3  87.3    
1954-01-16T12:00:00+00:00  359.1 283.5   
1954-01-16T15:00:00+00:00  43.9  35.8    
1954-01-16T18:00:00+00:00  0.0 0.0   
1954-01-16T21:00:00+00:00  0.0 0.0   
1954-01-17T00:00:00+00:00  0.0 0.0   
1954-01-17T03:00:00+00:00  0.0 0.0   
1954-01-17T06:00:00+00:00  0.0 0.0   
1954-01-17T09:00:00+00:00  127.6 90.8    
1954-01-17T12:00:00+00:00  500.9 355.3   
1954-01-17T15:00:00+00:00  195.6 138.4   
1954-01-17T18:00:00+00:00  0.0 0.0   
1954-01-17T21:00:00+00:00  0.0 0.0   
1954-01-18T00:00:00+00:00  0.0 0.0   
1954-01-18T03:00:00+00:00  0.0 0.0   
1954-01-18T06:00:00+00:00  0.0 0.0   
1954-01-18T09:00:00+00:00  155.6 113.1   
1954-01-18T12:00:00+00:00  514.7 366.7   
1954-01-18T15:00:00+00:00  200.6 142.7   
1954-01-18T18:00:00+00:00  0.0 0.0   
1954-01-18T21:00:00+00:00  0.0 0.0   
1954-01-19T00:00:00+00:00  0.0 0.0   
1954-01-19T03:00:00+00:00  0.0 0.0   
1954-01-19T06:00:00+00:00  0.0 0.0   
1954-01-19T09:00:00+00:00  155.7 113.3   
1954-01-19T12:00:00+00:00  511.9 368.7   
1954-01-19T15:00:00+00:00  206.2 147.9   
1954-01-19T18:00:00+00:00  0.0 0.0   
1954-01-19T21:00:00+00:00  0.0 0.0   
1954-01-20T00:00:00+00:00  0.0 0.0   
1954-01-20T03:00:00+00:00  0.0 0.0   
1954-01-20T06:00:00+00:00  0.0 0.0   
1954-01-20T09:00:00+00:00  164.6 117.4   
1954-01-20T12:00:00+00:00  526.0 369.8   
1954-01-20T15:00:00+00:00  212.9 149.3   
1954-01-20T18:00:00+00:00  0.0 0.0   
1954-01-20T21:00:00+00:00  0.0 0.0   
1954-01-21T00:00:00+00:00  0.0 0.0   
1954-01-21T03:00:00+00:00  0.0 0.0   
1954-01-21T06:00:00+00:00  0.0 0.0   
1954-01-21T09:00:00+00:00  161.2 118.1   
1954-01-21T12:00:00+00:00  501.1 357.0   
1954-01-21T15:00:00+00:00  226.2 161.3   
1954-01-21T18:00:00+00:00  0.0 0.0   
1954-01-21T21:00:00+00:00  0.0 0.0   
1954-01-22T00:00:00+00:00  0.0 0.0   
1954-01-22T03:00:00+00:00  0.0 0.0   
1954-01-22T06:00:00+00:00  0.0 0.0   
1954-01-22T09:00:00+00:00  184.0 134.0   
1954-01-22T12:00:00+00:00  317.9 243.4   
1954-01-22T15:00:00+00:00  161.1 101.6   
1954-01-22T18:00:00+00:00  0.0 0.0   
1954-01-22T21:00:00+00:00  0.0 0.0   
1954-01-23T00:00:00+00:00  0.0 0.0   
1954-01-23T03:00:00+00:00  0.0 0.0   
1954-01-23T06:00:00+00:00  0.0 0.0   
1954-01-23T09:00:00+00:00  161.8 111.9   
1954-01-23T12:00:00+00:00  530.3 378.0   
1954-01-23T15:00:00+00:00  225.1 156.6   
1954-01-23T18:00:00+00:00  0.0 0.0   
1954-01-23T21:00:00+00:00  0.0 0.0   
1954-01-24T00:00:00+00:00  0.0 0.0   
1954-01-24T03:00:00+00:00  0.0 0.0   
1954-01-24T06:00:00+00:00  0.0 0.0   
1954-01-24T09:00:00+00:00  176.1 125.5   
1954-01-24T12:00:00+00:00  537.3 381.3   
1954-01-24T15:00:00+00:00  235.3 165.6   
1954-01-24T18:00:00+00:00  0.0 0.0   
1954-01-24T21:00:00+00:00  0.0 0.0   
1954-01-25T00:00:00+00:00  0.0 0.0   
1954-01-25T03:00:00+00:00  0.0 0.0   
1954-01-25T06:00:00+00:00  0.0 0.0   
1954-01-25T09:00:00+00:00  178.6 128.7   
1954-01-25T12:00:00+00:00  534.4 383.7   
1954-01-25T15:00:00+00:00  237.3 169.0   
1954-01-25T18:00:00+00:00  0.0 0.0   
1954-01-25T21:00:00+00:00  0.0 0.0   
1954-01-26T00:00:00+00:00  0.0 0.0   
1954-01-26T03:00:00+00:00  0.0 0.0   
1954-01-26T06:00:00+00:00  0.0 0.0   
1954-01-26T09:00:00+00:00  181.5 131.6   
1954-01-26T12:00:00+00:00  541.3 390.0   
1954-01-26T15:00:00+00:00  243.3 173.8   
1954-01-26T18:00:00+00:00  0.0 0.0   
1954-01-26T21:00:00+00:00  0.0 0.0   
1954-01-27T00:00:00+00:00  0.0 0.0   
1954-01-27T03:00:00+00:00  0.0 0.0   
1954-01-27T06:00:00+00:00  0.0 0.0   
1954-01-27T09:00:00+00:00  186.6 135.5   
1954-01-27T12:00:00+00:00  551.6 397.5   
1954-01-27T15:00:00+00:00  248.6 177.9   
1954-01-27T18:00:00+00:00  0.0 0.0   
1954-01-27T21:00:00+00:00  0.0 0.0   
1954-01-28T00:00:00+00:00  0.0 0.0   
1954-01-28T03:00:00+00:00  0.0 0.0   
1954-01-28T06:00:00+00:00  0.0 0.0   
1954-01-28T09:00:00+00:00  128.0 108.0   
1954-01-28T12:00:00+00:00  537.8 387.9   
1954-01-28T15:00:00+00:00  223.1 157.7   
1954-01-28T18:00:00+00:00  0.0 0.0   
1954-01-28T21:00:00+00:00  0.0 0.0   
1954-01-29T00:00:00+00:00  0.0 0.0   
1954-01-29T03:00:00+00:00  0.0 0.0   
1954-01-29T06:00:00+00:00  0.0 0.0   
1954-01-29T09:00:00+00:00  181.0 132.5   
1954-01-29T12:00:00+00:00  536.8 382.4   
1954-01-29T15:00:00+00:00  231.3 160.8   
1954-01-29T18:00:00+00:00  0.0 0.0   
1954-01-29T21:00:00+00:00  0.0 0.0   
1954-01-30T00:00:00+00:00  0.0 0.0   
1954-01-30T03:00:00+00:00  0.0 0.0   
1954-01-30T06:00:00+00:00  0.0 0.0   
1954-01-30T09:00:00+00:00  146.1 103.4   
1954-01-30T12:00:00+00:00  453.9 336.6   
1954-01-30T15:00:00+00:00  150.6 123.2   
1954-01-30T18:00:00+00:00  0.0 0.0   
1954-01-30T21:00:00+00:00  0.0 0.0   
1954-01-31T00:00:00+00:00  0.0 0.0   
1954-01-31T03:00:00+00:00  0.0 0.0   
1954-01-31T06:00:00+00:00  0.0 0.0   
1954-01-31T09:00:00+00:00  143.2 100.4   
1954-01-31T12:00:00+00:00  478.0 354.0   
1954-01-31T15:00:00+00:00  152.0 107.6   
1954-01-31T18:00:00+00:00  0.0 0.0   
1954-01-31T21:00:00+00:00  0.0 0.0   
1954-02-01T00:00:00+00:00  0.0 0.0   
1954-02-01T03:00:00+00:00  0.0 0.0   
1954-02-01T06:00:00+00:00  0.0 0.0   
1954-02-01T09:00:00+00:00  209.1 156.2   
1954-02-01T12:00:00+00:00  578.9 429.1   
1954-02-01T15:00:00+00:00  279.2 206.0   
1954-02-01T18:00:00+00:00  0.0 0.0   
1954-02-01T21:00:00+00:00  0.0 0.0   
1954-02-02T00:00:00+00:00  0.0 0.0   
1954-02-02T03:00:00+00:00  0.0 0.0   
1954-02-02T06:00:00+00:00  0.0 0.0   
1954-02-02T09:00:00+00:00  211.2 160.1   
1954-02-02T12:00:00+00:00  578.4 432.0   
1954-02-02T15:00:00+00:00  274.1 207.1   
1954-02-02T18:00:00+00:00  0.0 0.0   
1954-02-02T21:00:00+00:00  0.0 0.0   
1954-02-03T00:00:00+00:00  0.0 0.0   
1954-02-03T03:00:00+00:00  0.0 0.0   
1954-02-03T06:00:00+00:00  0.0 0.0   
1954-02-03T09:00:00+00:00  115.5 74.5    
1954-02-03T12:00:00+00:00  453.6 348.3   
1954-02-03T15:00:00+00:00  181.8 157.5   
1954-02-03T18:00:00+00:00  0.0 0.0   
1954-02-03T21:00:00+00:00  0.0 0.0   
1954-02-04T00:00:00+00:00  0.0 0.0   
1954-02-04T03:00:00+00:00  0.0 0.0   
1954-02-04T06:00:00+00:00  0.0 0.0   
1954-02-04T09:00:00+00:00  225.4 167.3   
1954-02-04T12:00:00+00:00  554.4 409.5   
1954-02-04T15:00:00+00:00  146.1 130.7   
1954-02-04T18:00:00+00:00  0.0 0.0   
1954-02-04T21:00:00+00:00  0.0 0.0   
1954-02-05T00:00:00+00:00  0.0 0.0   
1954-02-05T03:00:00+00:00  0.0 0.0   
1954-02-05T06:00:00+00:00  0.0 0.0   
1954-02-05T09:00:00+00:00  227.4 170.9   
1954-02-05T12:00:00+00:00  498.2 389.5   
1954-02-05T15:00:00+00:00  231.4 161.9   
1954-02-05T18:00:00+00:00  0.0 0.0   
1954-02-05T21:00:00+00:00  0.0 0.0   
1954-02-06T00:00:00+00:00  0.0 0.0   
1954-02-06T03:00:00+00:00  0.0 0.0   
1954-02-06T06:00:00+00:00  0.0 0.0   
1954-02-06T09:00:00+00:00  173.0 119.6   
1954-02-06T12:00:00+00:00  506.3 345.6   
1954-02-06T15:00:00+00:00  226.4 177.4   
1954-02-06T18:00:00+00:00  0.0 0.0   
1954-02-06T21:00:00+00:00  0.0 0.0   
1954-02-07T00:00:00+00:00  0.0 0.0   
1954-02-07T03:00:00+00:00  0.0 0.0   
1954-02-07T06:00:00+00:00  0.0 0.0   
1954-02-07T09:00:00+00:00  227.8 179.8   
1954-02-07T12:00:00+00:00  585.5 461.8   
1954-02-07T15:00:00+00:00  297.1 233.6   
1954-02-07T18:00:00+00:00  0.0 0.0   
1954-02-07T21:00:00+00:00  0.0 0.0   
1954-02-08T00:00:00+00:00  0.0 0.0   
1954-02-08T03:00:00+00:00  0.0 0.0   
1954-02-08T06:00:00+00:00  0.0 0.0   
1954-02-08T09:00:00+00:00  25.1  25.2    
1954-02-08T12:00:00+00:00  124.3 105.7   
1954-02-08T15:00:00+00:00  134.0 98.6    
1954-02-08T18:00:00+00:00  0.0 0.0   
1954-02-08T21:00:00+00:00  0.0 0.0   
1954-02-09T00:00:00+00:00  0.0 0.0   
1954-02-09T03:00:00+00:00  0.0 0.0   
1954-02-09T06:00:00+00:00  0.0 0.0   
1954-02-09T09:00:00+00:00  126.7 81.4    
1954-02-09T12:00:00+00:00  501.9 349.3   
1954-02-09T15:00:00+00:00  256.7 194.0   
1954-02-09T18:00:00+00:00  0.0 0.0   
1954-02-09T21:00:00+00:00  0.0 0.0   
1954-02-10T00:00:00+00:00  0.0 0.0   
1954-02-10T03:00:00+00:00  0.0 0.0   
1954-02-10T06:00:00+00:00  0.0 0.0   
1954-02-10T09:00:00+00:00  218.1 178.1   
1954-02-10T12:00:00+00:00  599.5 475.0   
1954-02-10T15:00:00+00:00  270.3 227.1   
1954-02-10T18:00:00+00:00  0.0 0.0   
1954-02-10T21:00:00+00:00  0.0 0.0   
1954-02-11T00:00:00+00:00  0.0 0.0   
1954-02-11T03:00:00+00:00  0.0 0.0   
1954-02-11T06:00:00+00:00  0.0 0.0   
1954-02-11T09:00:00+00:00  73.6  54.5    
1954-02-11T12:00:00+00:00  331.3 308.4   
1954-02-11T15:00:00+00:00  136.3 137.3   
1954-02-11T18:00:00+00:00  0.0 0.0   
1954-02-11T21:00:00+00:00  0.0 0.0   
1954-02-12T00:00:00+00:00  0.0 0.0   
1954-02-12T03:00:00+00:00  0.0 0.0   
1954-02-12T06:00:00+00:00  0.0 0.0   
1954-02-12T09:00:00+00:00  107.8 126.0   
1954-02-12T12:00:00+00:00  292.5 331.1   
1954-02-12T15:00:00+00:00  60.8  63.6    
1954-02-12T18:00:00+00:00  0.0 0.0   
1954-02-12T21:00:00+00:00  0.0 0.0   
1954-02-13T00:00:00+00:00  0.0 0.0   
1954-02-13T03:00:00+00:00  0.0 0.0   
1954-02-13T06:00:00+00:00  0.0 0.0   
1954-02-13T09:00:00+00:00  165.9 114.9   
1954-02-13T12:00:00+00:00  512.4 396.4   
1954-02-13T15:00:00+00:00  244.2 177.6   
1954-02-13T18:00:00+00:00  0.0 0.0   
1954-02-13T21:00:00+00:00  0.0 0.0   
1954-02-14T00:00:00+00:00  0.0 0.0   
1954-02-14T03:00:00+00:00  0.0 0.0   
1954-02-14T06:00:00+00:00  0.0 0.0   
1954-02-14T09:00:00+00:00  222.2 175.0   
1954-02-14T12:00:00+00:00  549.7 425.4   
1954-02-14T15:00:00+00:00  280.6 221.9   
1954-02-14T18:00:00+00:00  0.0 0.0   
1954-02-14T21:00:00+00:00  0.0 0.0   
1954-02-15T00:00:00+00:00  0.0 0.0   
1954-02-15T03:00:00+00:00  0.0 0.0   
1954-02-15T06:00:00+00:00  0.0 0.0   
1954-02-15T09:00:00+00:00  261.8 211.4   
1954-02-15T12:00:00+00:00  619.5 499.5   
1954-02-15T15:00:00+00:00  345.6 276.8   
1954-02-15T18:00:00+00:00  0.0 0.0   
1954-02-15T21:00:00+00:00  0.0 0.0   
1954-02-16T00:00:00+00:00  0.0 0.0   
1954-02-16T03:00:00+00:00  0.0 0.0   
1954-02-16T06:00:00+00:00  0.0 0.0   
1954-02-16T09:00:00+00:00  247.6 197.1   
1954-02-16T12:00:00+00:00  557.9 430.3   
1954-02-16T15:00:00+00:00  277.7 222.1   
1954-02-16T18:00:00+00:00  0.0 0.0   
1954-02-16T21:00:00+00:00  0.0 0.0   
1954-02-17T00:00:00+00:00  0.0 0.0   
1954-02-17T03:00:00+00:00  0.0 0.0   
1954-02-17T06:00:00+00:00  0.0 0.0   
1954-02-17T09:00:00+00:00  192.4 170.5   
1954-02-17T12:00:00+00:00  631.7 512.6   
1954-02-17T15:00:00+00:00  316.3 281.8   
1954-02-17T18:00:00+00:00  0.0 0.0   
1954-02-17T21:00:00+00:00  0.0 0.0   
1954-02-18T00:00:00+00:00  0.0 0.0   
1954-02-18T03:00:00+00:00  0.0 0.0   
1954-02-18T06:00:00+00:00  0.0 0.0   
1954-02-18T09:00:00+00:00  39.1  41.5    
1954-02-18T12:00:00+00:00  147.4 150.6   
1954-02-18T15:00:00+00:00  130.5 145.4   
1954-02-18T18:00:00+00:00  0.0 0.0   
1954-02-18T21:00:00+00:00  0.0 0.0   
1954-02-19T00:00:00+00:00  0.0 0.0   
1954-02-19T03:00:00+00:00  0.0 0.0   
1954-02-19T06:00:00+00:00  0.0 0.0   
1954-02-19T09:00:00+00:00  49.8  20.7    
1954-02-19T12:00:00+00:00  78.3  35.0    
1954-02-19T15:00:00+00:00  84.2  47.6    
1954-02-19T18:00:00+00:00  0.0 0.0   
1954-02-19T21:00:00+00:00  0.0 0.0   
1954-02-20T00:00:00+00:00  0.0 0.0   
1954-02-20T03:00:00+00:00  0.0 0.0   
1954-02-20T06:00:00+00:00  0.0 0.0   
1954-02-20T09:00:00+00:00  300.6 200.9   
1954-02-20T12:00:00+00:00  652.7 479.5   
1954-02-20T15:00:00+00:00  338.8 239.2   
1954-02-20T18:00:00+00:00  0.0 0.0   
1954-02-20T21:00:00+00:00  0.0 0.0   
1954-02-21T00:00:00+00:00  0.0 0.0   
1954-02-21T03:00:00+00:00  0.0 0.0   
1954-02-21T06:00:00+00:00  0.0 0.0   
1954-02-21T09:00:00+00:00  308.1 254.6   
1954-02-21T12:00:00+00:00  652.9 540.3   
1954-02-21T15:00:00+00:00  373.6 309.0   
1954-02-21T18:00:00+00:00  0.0 0.0   
1954-02-21T21:00:00+00:00  0.0 0.0   
1954-02-22T00:00:00+00:00  0.0 0.0   
1954-02-22T03:00:00+00:00  0.0 0.0   
1954-02-22T06:00:00+00:00  0.0 0.0   
1954-02-22T09:00:00+00:00  302.3 251.0   
1954-02-22T12:00:00+00:00  647.4 538.5   
1954-02-22T15:00:00+00:00  375.7 311.5   
1954-02-22T18:00:00+00:00  0.0 0.0   
1954-02-22T21:00:00+00:00  0.0 0.0   
1954-02-23T00:00:00+00:00  0.0 0.0   
1954-02-23T03:00:00+00:00  0.0 0.0   
1954-02-23T06:00:00+00:00  0.0 0.0   
1954-02-23T09:00:00+00:00  311.3 257.2   
1954-02-23T12:00:00+00:00  653.1 542.0   
1954-02-23T15:00:00+00:00  377.9 312.0   
1954-02-23T18:00:00+00:00  0.0 0.0   
1954-02-23T21:00:00+00:00  0.0 0.0   
1954-02-24T00:00:00+00:00  0.0 0.0   
1954-02-24T03:00:00+00:00  0.0 0.0   
1954-02-24T06:00:00+00:00  0.0 0.0   
1954-02-24T09:00:00+00:00  315.7 260.4   
1954-02-24T12:00:00+00:00  658.5 542.1   
1954-02-24T15:00:00+00:00  383.6 317.5   
1954-02-24T18:00:00+00:00  0.0 0.0   
1954-02-24T21:00:00+00:00  0.0 0.0   
1954-02-25T00:00:00+00:00  0.0 0.0   
1954-02-25T03:00:00+00:00  0.0 0.0   
1954-02-25T06:00:00+00:00  0.0 0.0   
1954-02-25T09:00:00+00:00  336.5 281.7   
1954-02-25T12:00:00+00:00  679.7 573.4   
1954-02-25T15:00:00+00:00  404.3 338.9   
1954-02-25T18:00:00+00:00  0.0 0.0   
1954-02-25T21:00:00+00:00  0.0 0.0   
1954-02-26T00:00:00+00:00  0.0 0.0   
1954-02-26T03:00:00+00:00  0.0 0.0   
1954-02-26T06:00:00+00:00  0.0 0.0   
1954-02-26T09:00:00+00:00  343.7 293.7   
1954-02-26T12:00:00+00:00  685.6 584.0   
1954-02-26T15:00:00+00:00  404.1 345.0   
1954-02-26T18:00:00+00:00  0.0 0.0   
1954-02-26T21:00:00+00:00  0.0 0.0   
1954-02-27T00:00:00+00:00  0.0 0.0   
1954-02-27T03:00:00+00:00  0.0 0.0   
1954-02-27T06:00:00+00:00  0.0 0.0   
1954-02-27T09:00:00+00:00  355.0 297.1   
1954-02-27T12:00:00+00:00  696.1 586.8   
1954-02-27T15:00:00+00:00  415.9 349.0   
1954-02-27T18:00:00+00:00  0.1 0.1   
1954-02-27T21:00:00+00:00  0.0 0.0   
1954-02-28T00:00:00+00:00  0.0 0.0   
1954-02-28T03:00:00+00:00  0.0 0.0   
1954-02-28T06:00:00+00:00  0.0 0.0   
1954-02-28T09:00:00+00:00  366.9 304.8   
1954-02-28T12:00:00+00:00  712.7 594.4   
1954-02-28T15:00:00+00:00  424.1 352.6   
1954-02-28T18:00:00+00:00  0.1 0.1   
1954-02-28T21:00:00+00:00  0.0 0.0   
1954-03-01T00:00:00+00:00  0.0 0.0   
1954-03-01T03:00:00+00:00  0.0 0.0   
1954-03-01T06:00:00+00:00  0.0 0.0   
1954-03-01T09:00:00+00:00  304.1 265.3   
1954-03-01T12:00:00+00:00  680.8 576.6   
1954-03-01T15:00:00+00:00  360.3 322.2   
1954-03-01T18:00:00+00:00  0.1 0.1   
1954-03-01T21:00:00+00:00  0.0 0.0   
1954-03-02T00:00:00+00:00  0.0 0.0   
1954-03-02T03:00:00+00:00  0.0 0.0   
1954-03-02T06:00:00+00:00  0.0 0.0   
1954-03-02T09:00:00+00:00  389.0 331.2   
1954-03-02T12:00:00+00:00  745.6 631.1   
1954-03-02T15:00:00+00:00  451.3 380.6   
1954-03-02T18:00:00+00:00  0.2 0.2   
1954-03-02T21:00:00+00:00  0.0 0.0   
1954-03-03T00:00:00+00:00  0.0 0.0   
1954-03-03T03:00:00+00:00  0.0 0.0   
1954-03-03T06:00:00+00:00  0.0 0.0   
1954-03-03T09:00:00+00:00  281.8 288.2   
1954-03-03T12:00:00+00:00  640.0 630.6   
1954-03-03T15:00:00+00:00  352.7 367.3   
1954-03-03T18:00:00+00:00  0.3 0.2   
1954-03-03T21:00:00+00:00  0.0 0.0   
1954-03-04T00:00:00+00:00  0.0 0.0   
1954-03-04T03:00:00+00:00  0.0 0.0   
1954-03-04T06:00:00+00:00  0.0 0.0   
1954-03-04T09:00:00+00:00  427.1 359.3   
1954-03-04T12:00:00+00:00  733.8 629.0   
1954-03-04T15:00:00+00:00  323.9 295.4   
1954-03-04T18:00:00+00:00  0.3 0.2   
1954-03-04T21:00:00+00:00  0.0 0.0   
1954-03-05T00:00:00+00:00  0.0 0.0   
1954-03-05T03:00:00+00:00  0.0 0.0   
1954-03-05T06:00:00+00:00  0.0 0.0   
1954-03-05T09:00:00+00:00  364.8 318.7   
1954-03-05T12:00:00+00:00  611.7 515.0   
1954-03-05T15:00:00+00:00  339.3 301.8   
1954-03-05T18:00:00+00:00  0.3 0.3   
1954-03-05T21:00:00+00:00  0.0 0.0   
1954-03-06T00:00:00+00:00  0.0 0.0   
1954-03-06T03:00:00+00:00  0.0 0.0   
1954-03-06T06:00:00+00:00  0.0 0.0   
1954-03-06T09:00:00+00:00  353.2 296.8   
1954-03-06T12:00:00+00:00  662.1 563.1   
1954-03-06T15:00:00+00:00  354.8 293.0   
1954-03-06T18:00:00+00:00  0.4 0.3   
1954-03-06T21:00:00+00:00  0.0 0.0   
1954-03-07T00:00:00+00:00  0.0 0.0   
1954-03-07T03:00:00+00:00  0.0 0.0   
1954-03-07T06:00:00+00:00  0.0 0.0   
1954-03-07T09:00:00+00:00  319.9 363.9   
1954-03-07T12:00:00+00:00  449.4 422.9   
1954-03-07T15:00:00+00:00  140.4 109.9   
1954-03-07T18:00:00+00:00  0.2 0.1   
1954-03-07T21:00:00+00:00  0.0 0.0   
1954-03-08T00:00:00+00:00  0.0 0.0   
1954-03-08T03:00:00+00:00  0.0 0.0   
1954-03-08T06:00:00+00:00  0.0 0.0   
1954-03-08T09:00:00+00:00  310.3 246.3   
1954-03-08T12:00:00+00:00  518.9 448.0   
1954-03-08T15:00:00+00:00  500.4 421.4   
1954-03-08T18:00:00+00:00  0.3 0.2   
1954-03-08T21:00:00+00:00  0.0 0.0   
1954-03-09T00:00:00+00:00  0.0 0.0   
1954-03-09T03:00:00+00:00  0.0 0.0   
1954-03-09T06:00:00+00:00  0.0 0.0   
1954-03-09T09:00:00+00:00  432.1 356.8   
1954-03-09T12:00:00+00:00  796.0 657.5   
1954-03-09T15:00:00+00:00  496.2 409.5   
1954-03-09T18:00:00+00:00  0.6 0.5   
1954-03-09T21:00:00+00:00  0.0 0.0   
1954-03-10T00:00:00+00:00  0.0 0.0   
1954-03-10T03:00:00+00:00  0.0 0.0   
1954-03-10T06:00:00+00:00  0.1 0.1   
1954-03-10T09:00:00+00:00  444.2 369.9   
1954-03-10T12:00:00+00:00  790.5 658.4   
1954-03-10T15:00:00+00:00  492.5 409.2   
1954-03-10T18:00:00+00:00  0.8 0.6   
1954-03-10T21:00:00+00:00  0.0 0.0   
1954-03-11T00:00:00+00:00  0.0 0.0   
1954-03-11T03:00:00+00:00  0.0 0.0   
1954-03-11T06:00:00+00:00  0.2 0.2   
1954-03-11T09:00:00+00:00  448.1 373.2   
1954-03-11T12:00:00+00:00  789.7 658.6   
1954-03-11T15:00:00+00:00  496.2 412.2   
1954-03-11T18:00:00+00:00  0.8 0.7   
1954-03-11T21:00:00+00:00  0.0 0.0   
1954-03-12T00:00:00+00:00  0.0 0.0   
1954-03-12T03:00:00+00:00  0.0 0.0   
1954-03-12T06:00:00+00:00  0.3 0.3   
1954-03-12T09:00:00+00:00  450.6 378.8   
1954-03-12T12:00:00+00:00  789.8 664.2   
1954-03-12T15:00:00+00:00  499.9 418.8   
1954-03-12T18:00:00+00:00  1.0 0.8   
1954-03-12T21:00:00+00:00  0.0 0.0   
1954-03-13T00:00:00+00:00  0.0 0.0   
1954-03-13T03:00:00+00:00  0.0 0.0   
1954-03-13T06:00:00+00:00  0.5 0.4   
1954-03-13T09:00:00+00:00  455.6 390.9   
1954-03-13T12:00:00+00:00  790.0 677.8   
1954-03-13T15:00:00+00:00  500.9 429.0   
1954-03-13T18:00:00+00:00  1.1 0.9   
1954-03-13T21:00:00+00:00  0.0 0.0   
1954-03-14T00:00:00+00:00  0.0 0.0   
1954-03-14T03:00:00+00:00  0.0 0.0   
1954-03-14T06:00:00+00:00  0.6 0.6   
1954-03-14T09:00:00+00:00  461.2 396.7   
1954-03-14T12:00:00+00:00  790.8 682.1   
1954-03-14T15:00:00+00:00  502.2 431.8   
1954-03-14T18:00:00+00:00  1.2 0.9   
1954-03-14T21:00:00+00:00  0.0 0.0   
1954-03-15T00:00:00+00:00  0.0 0.0   
1954-03-15T03:00:00+00:00  0.0 0.0   
1954-03-15T06:00:00+00:00  0.8 0.7   
1954-03-15T09:00:00+00:00  468.5 408.0   
1954-03-15T12:00:00+00:00  794.4 695.4   
1954-03-15T15:00:00+00:00  503.6 440.0   
1954-03-15T18:00:00+00:00  1.3 1.0   
1954-03-15T21:00:00+00:00  0.0 0.0   
1954-03-16T00:00:00+00:00  0.0 0.0   
1954-03-16T03:00:00+00:00  0.0 0.0   
1954-03-16T06:00:00+00:00  0.9 0.9   
1954-03-16T09:00:00+00:00  470.2 409.5   
1954-03-16T12:00:00+00:00  792.6 693.3   
1954-03-16T15:00:00+00:00  505.4 440.7   
1954-03-16T18:00:00+00:00  1.2 1.0   
1954-03-16T21:00:00+00:00  0.0 0.0   
1954-03-17T00:00:00+00:00  0.0 0.0   
1954-03-17T03:00:00+00:00  0.0 0.0   
1954-03-17T06:00:00+00:00  0.5 0.5   
1954-03-17T09:00:00+00:00  197.8 298.1   
1954-03-17T12:00:00+00:00  225.7 409.7   
1954-03-17T15:00:00+00:00  90.2  138.9   
1954-03-17T18:00:00+00:00  0.5 0.6   
1954-03-17T21:00:00+00:00  0.0 0.0   
1954-03-18T00:00:00+00:00  0.0 0.0   
1954-03-18T03:00:00+00:00  0.0 0.0   
1954-03-18T06:00:00+00:00  0.2 0.1   
1954-03-18T09:00:00+00:00  69.4  23.1    
1954-03-18T12:00:00+00:00  98.7  38.0    
1954-03-18T15:00:00+00:00  60.5  26.2    
1954-03-18T18:00:00+00:00  0.3 0.1   
1954-03-18T21:00:00+00:00  0.0 0.0   
1954-03-19T00:00:00+00:00  0.0 0.0   
1954-03-19T03:00:00+00:00  0.0 0.0   
1954-03-19T06:00:00+00:00  0.1 0.1   
1954-03-19T09:00:00+00:00  30.3  23.5    
1954-03-19T12:00:00+00:00  676.5 437.0   
1954-03-19T15:00:00+00:00  503.2 576.2   
1954-03-19T18:00:00+00:00  1.6 1.7   
1954-03-19T21:00:00+00:00  0.0 0.0   
1954-03-20T00:00:00+00:00  0.0 0.0   
1954-03-20T03:00:00+00:00  0.0 0.0   
1954-03-20T06:00:00+00:00  0.2 0.3   
1954-03-20T09:00:00+00:00  78.7  83.9    
1954-03-20T12:00:00+00:00  297.4 288.8   
1954-03-20T15:00:00+00:00  365.2 392.5   
1954-03-20T18:00:00+00:00  0.4 0.3   
1954-03-20T21:00:00+00:00  0.0 0.0   
1954-03-21T00:00:00+00:00  0.0 0.0   
1954-03-21T03:00:00+00:00  0.0 0.0   
1954-03-21T06:00:00+00:00  0.3 0.3   
1954-03-21T09:00:00+00:00  137.0 106.4   
1954-03-21T12:00:00+00:00  241.3 222.0   
1954-03-21T15:00:00+00:00  394.2 479.6   
1954-03-21T18:00:00+00:00  1.0 1.1   
1954-03-21T21:00:00+00:00  0.0 0.0   
1954-03-22T00:00:00+00:00  0.0 0.0   
1954-03-22T03:00:00+00:00  0.0 0.0   
1954-03-22T06:00:00+00:00  1.4 1.5   
1954-03-22T09:00:00+00:00  436.4 397.8   
1954-03-22T12:00:00+00:00  502.7 521.5   
1954-03-22T15:00:00+00:00  439.1 427.6   
1954-03-22T18:00:00+00:00  1.7 1.7   
1954-03-22T21:00:00+00:00  0.0 0.0   
1954-03-23T00:00:00+00:00  0.0 0.0   
1954-03-23T03:00:00+00:00  0.0 0.0   
1954-03-23T06:00:00+00:00  4.7 5.3   
1954-03-23T09:00:00+00:00  570.0 661.8   
1954-03-23T12:00:00+00:00  211.6 173.0   
1954-03-23T15:00:00+00:00  138.4 95.5    
1954-03-23T18:00:00+00:00  1.5 1.2   
1954-03-23T21:00:00+00:00  0.0 0.0   
1954-03-24T00:00:00+00:00  0.0 0.0   
1954-03-24T03:00:00+00:00  0.0 0.0   
1954-03-24T06:00:00+00:00  2.0 1.9   
1954-03-24T09:00:00+00:00  624.2 588.9   
1954-03-24T12:00:00+00:00  374.6 360.5   
1954-03-24T15:00:00+00:00  305.9 338.1   
1954-03-24T18:00:00+00:00  2.3 2.6   
1954-03-24T21:00:00+00:00  0.0 0.0   
1954-03-25T00:00:00+00:00  0.0 0.0   
1954-03-25T03:00:00+00:00  0.0 0.0   
1954-03-25T06:00:00+00:00  0.5 1.1   
1954-03-25T09:00:00+00:00  207.6 345.6   
1954-03-25T12:00:00+00:00  594.1 536.6   
1954-03-25T15:00:00+00:00  75.6  79.4    
1954-03-25T18:00:00+00:00  0.7 0.5   
1954-03-25T21:00:00+00:00  0.0 0.0   
1954-03-26T00:00:00+00:00  0.0 0.0   
1954-03-26T03:00:00+00:00  0.0 0.0   
1954-03-26T06:00:00+00:00  2.2 2.1   
1954-03-26T09:00:00+00:00  414.2 362.3   
1954-03-26T12:00:00+00:00  839.2 758.6   
1954-03-26T15:00:00+00:00  565.4 500.4   
1954-03-26T18:00:00+00:00  7.6 6.4   
1954-03-26T21:00:00+00:00  0.0 0.0   
1954-03-27T00:00:00+00:00  0.0 0.0   
1954-03-27T03:00:00+00:00  0.0 0.0   
1954-03-27T06:00:00+00:00  2.7 2.0   
1954-03-27T09:00:00+00:00  390.5 294.9   
1954-03-27T12:00:00+00:00  625.7 668.1   
1954-03-27T15:00:00+00:00  121.9 129.1   
1954-03-27T18:00:00+00:00  0.6 0.6   
1954-03-27T21:00:00+00:00  0.0 0.0   
1954-03-28T00:00:00+00:00  0.0 0.0   
1954-03-28T03:00:00+00:00  0.0 0.0   
1954-03-28T06:00:00+00:00  2.0 1.3   
1954-03-28T09:00:00+00:00  412.7 353.2   
1954-03-28T12:00:00+00:00  791.4 660.2   
1954-03-28T15:00:00+00:00  434.9 433.1   
1954-03-28T18:00:00+00:00  8.4 7.8   
1954-03-28T21:00:00+00:00  0.0 0.0   
1954-03-29T00:00:00+00:00  0.0 0.0   
1954-03-29T03:00:00+00:00  0.0 0.0   
1954-03-29T06:00:00+00:00  6.1 5.9   
1954-03-29T09:00:00+00:00  528.7 470.8   
1954-03-29T12:00:00+00:00  727.4 625.3   
1954-03-29T15:00:00+00:00  409.7 389.8   
1954-03-29T18:00:00+00:00  6.2 4.4   
1954-03-29T21:00:00+00:00  0.0 0.0   
1954-03-30T00:00:00+00:00  0.0 0.0   
1954-03-30T03:00:00+00:00  0.0 0.0   
1954-03-30T06:00:00+00:00  2.3 2.2   
1954-03-30T09:00:00+00:00  299.0 312.9   
1954-03-30T12:00:00+00:00  525.6 479.4   
1954-03-30T15:00:00+00:00  336.2 360.1   
1954-03-30T18:00:00+00:00  7.0 8.2   
1954-03-30T21:00:00+00:00  0.0 0.0   
1954-03-31T00:00:00+00:00  0.0 0.0   
1954-03-31T03:00:00+00:00  0.0 0.0   
1954-03-31T06:00:00+00:00  1.4 1.7   
1954-03-31T09:00:00+00:00  205.9 199.4   
1954-03-31T12:00:00+00:00  444.2 426.9   
1954-03-31T15:00:00+00:00  346.7 397.6   
1954-03-31T18:00:00+00:00  3.1 3.9   
1954-03-31T21:00:00+00:00  0.0 0.0   
1954-04-01T00:00:00+00:00  0.0 0.0   
1954-04-01T03:00:00+00:00  0.0 0.0   
1954-04-01T06:00:00+00:00  4.0 5.6   
1954-04-01T09:00:00+00:00  138.2 114.9   
1954-04-01T12:00:00+00:00  153.0 108.0   
1954-04-01T15:00:00+00:00  126.5 91.1    
1954-04-01T18:00:00+00:00  2.6 1.6   
1954-04-01T21:00:00+00:00  0.0 0.0   
1954-04-02T00:00:00+00:00  0.0 0.0   
1954-04-02T03:00:00+00:00  0.0 0.0   
1954-04-02T06:00:00+00:00  6.6 7.1   
1954-04-02T09:00:00+00:00  522.0 491.5   
1954-04-02T12:00:00+00:00  837.0 759.2   
1954-04-02T15:00:00+00:00  504.0 521.4   
1954-04-02T18:00:00+00:00  13.4  14.9    
1954-04-02T21:00:00+00:00  0.0 0.0   
1954-04-03T00:00:00+00:00  0.0 0.0   
1954-04-03T03:00:00+00:00  0.0 0.0   
1954-04-03T06:00:00+00:00  3.6 4.6   
1954-04-03T09:00:00+00:00  588.7 531.1   
1954-04-03T12:00:00+00:00  841.1 763.4   
1954-04-03T15:00:00+00:00  358.1 339.1   
1954-04-03T18:00:00+00:00  18.9  16.1    
1954-04-03T21:00:00+00:00  0.0 0.0   
1954-04-04T00:00:00+00:00  0.0 0.0   
1954-04-04T03:00:00+00:00  0.0 0.0   
1954-04-04T06:00:00+00:00  5.6 4.1   
1954-04-04T09:00:00+00:00  510.1 416.1   
1954-04-04T12:00:00+00:00  869.7 783.8   
1954-04-04T15:00:00+00:00  509.9 456.5   
1954-04-04T18:00:00+00:00  10.8  11.0    
1954-04-04T21:00:00+00:00  0.0 0.0   
1954-04-05T00:00:00+00:00  0.0 0.0   
1954-04-05T03:00:00+00:00  0.0 0.0   
1954-04-05T06:00:00+00:00  20.8  19.6    
1954-04-05T09:00:00+00:00  615.4 556.9   
1954-04-05T12:00:00+00:00  913.5 824.4   
1954-04-05T15:00:00+00:00  594.3 539.4   
1954-04-05T18:00:00+00:00  15.2  11.2    
1954-04-05T21:00:00+00:00  0.0 0.0   
1954-04-06T00:00:00+00:00  0.0 0.0   
1954-04-06T03:00:00+00:00  0.0 0.0   
1954-04-06T06:00:00+00:00  6.8 6.9   
1954-04-06T09:00:00+00:00  389.1 387.2   
1954-04-06T12:00:00+00:00  689.9 630.9   
1954-04-06T15:00:00+00:00  550.8 522.5   
1954-04-06T18:00:00+00:00  18.5  20.7    
1954-04-06T21:00:00+00:00  0.0 0.0   
1954-04-07T00:00:00+00:00  0.0 0.0   
1954-04-07T03:00:00+00:00  0.0 0.0   
1954-04-07T06:00:00+00:00  26.1  24.9    
1954-04-07T09:00:00+00:00  620.9 568.7   
1954-04-07T12:00:00+00:00  906.4 832.6   
1954-04-07T15:00:00+00:00  611.1 560.2   
1954-04-07T18:00:00+00:00  28.1  24.5    
1954-04-07T21:00:00+00:00  0.0 0.0   
1954-04-08T00:00:00+00:00  0.0 0.0   
1954-04-08T03:00:00+00:00  0.0 0.0   
1954-04-08T06:00:00+00:00  28.8  27.6    
1954-04-08T09:00:00+00:00  621.6 571.5   
1954-04-08T12:00:00+00:00  898.9 834.4   
1954-04-08T15:00:00+00:00  599.5 555.9   
1954-04-08T18:00:00+00:00  28.9  25.7    
1954-04-08T21:00:00+00:00  0.0 0.0   
1954-04-09T00:00:00+00:00  0.0 0.0   
1954-04-09T03:00:00+00:00  0.0 0.0   
1954-04-09T06:00:00+00:00  32.2  30.5    
1954-04-09T09:00:00+00:00  626.2 572.3   
1954-04-09T12:00:00+00:00  905.1 836.2   
1954-04-09T15:00:00+00:00  609.6 561.3   
1954-04-09T18:00:00+00:00  31.5  28.0    
1954-04-09T21:00:00+00:00  0.0 0.0   
1954-04-10T00:00:00+00:00  0.0 0.0   
1954-04-10T03:00:00+00:00  0.0 0.0   
1954-04-10T06:00:00+00:00  35.8  33.8    
1954-04-10T09:00:00+00:00  632.1 578.9   
1954-04-10T12:00:00+00:00  915.1 843.9   
1954-04-10T15:00:00+00:00  601.6 564.0   
1954-04-10T18:00:00+00:00  26.6  23.0    
1954-04-10T21:00:00+00:00  0.0 0.0   
1954-04-11T00:00:00+00:00  0.0 0.0   
1954-04-11T03:00:00+00:00  0.0 0.0   
1954-04-11T06:00:00+00:00  39.9  37.4    
1954-04-11T09:00:00+00:00  644.8 583.8   
1954-04-11T12:00:00+00:00  923.6 844.4   
1954-04-11T15:00:00+00:00  625.3 571.5   
1954-04-11T18:00:00+00:00  37.3  32.8    
1954-04-11T21:00:00+00:00  0.0 0.0   
1954-04-12T00:00:00+00:00  0.0 0.0   
1954-04-12T03:00:00+00:00  0.0 0.0   
1954-04-12T06:00:00+00:00  40.6  39.9    
1954-04-12T09:00:00+00:00  627.9 576.5   
1954-04-12T12:00:00+00:00  923.7 852.6   
1954-04-12T15:00:00+00:00  620.3 571.3   
1954-04-12T18:00:00+00:00  36.3  33.3    
1954-04-12T21:00:00+00:00  0.0 0.0   
1954-04-13T00:00:00+00:00  0.0 0.0   
1954-04-13T03:00:00+00:00  0.0 0.0   
1954-04-13T06:00:00+00:00  44.6  42.6    
1954-04-13T09:00:00+00:00  624.0 580.1   
1954-04-13T12:00:00+00:00  884.2 824.3   
1954-04-13T15:00:00+00:00  574.1 555.2   
1954-04-13T18:00:00+00:00  35.1  35.3    
1954-04-13T21:00:00+00:00  0.0 0.0   
1954-04-14T00:00:00+00:00  0.0 0.0   
1954-04-14T03:00:00+00:00  0.0 0.0   
1954-04-14T06:00:00+00:00  45.5  49.0    
1954-04-14T09:00:00+00:00  472.8 476.6   
1954-04-14T12:00:00+00:00  628.4 641.1   
1954-04-14T15:00:00+00:00  280.8 206.3   
1954-04-14T18:00:00+00:00  13.2  6.9   
1954-04-14T21:00:00+00:00  0.0 0.0   
1954-04-15T00:00:00+00:00  0.0 0.0   
1954-04-15T03:00:00+00:00  0.0 0.0   
1954-04-15T06:00:00+00:00  2.9 2.1   
1954-04-15T09:00:00+00:00  166.5 91.7    
1954-04-15T12:00:00+00:00  221.1 177.3   
1954-04-15T15:00:00+00:00  22.0  14.8    
1954-04-15T18:00:00+00:00  1.0 0.5   
1954-04-15T21:00:00+00:00  0.0 0.0   
1954-04-16T00:00:00+00:00  0.0 0.0   
1954-04-16T03:00:00+00:00  0.0 0.0   
1954-04-16T06:00:00+00:00  3.3 1.9   
1954-04-16T09:00:00+00:00  107.3 49.5    
1954-04-16T12:00:00+00:00  226.5 121.6   
1954-04-16T15:00:00+00:00  129.3 76.6    
1954-04-16T18:00:00+00:00  8.5 5.2   
1954-04-16T21:00:00+00:00  0.0 0.0   
1954-04-17T00:00:00+00:00  0.0 0.0   
1954-04-17T03:00:00+00:00  0.0 0.0   
1954-04-17T06:00:00+00:00  16.7  18.2    
1954-04-17T09:00:00+00:00  267.6 252.8   
1954-04-17T12:00:00+00:00  322.3 302.8   
1954-04-17T15:00:00+00:00  151.1 135.4   
1954-04-17T18:00:00+00:00  13.6  15.2    
1954-04-17T21:00:00+00:00  0.0 0.0   
1954-04-18T00:00:00+00:00  0.0 0.0   
1954-04-18T03:00:00+00:00  0.0 0.0   
1954-04-18T06:00:00+00:00  12.5  8.6   
1954-04-18T09:00:00+00:00  202.1 120.0   
1954-04-18T12:00:00+00:00  135.0 99.5    
1954-04-18T15:00:00+00:00  125.2 114.1   
1954-04-18T18:00:00+00:00  16.9  16.3    
1954-04-18T21:00:00+00:00  0.0 0.0   
1954-04-19T00:00:00+00:00  0.0 0.0   
1954-04-19T03:00:00+00:00  0.0 0.0   
1954-04-19T06:00:00+00:00  68.2  64.2    
1954-04-19T09:00:00+00:00  652.6 604.3   
1954-04-19T12:00:00+00:00  926.9 857.5   
1954-04-19T15:00:00+00:00  596.6 551.4   
1954-04-19T18:00:00+00:00  56.0  50.3    
1954-04-19T21:00:00+00:00  0.0 0.0   
1954-04-20T00:00:00+00:00  0.0 0.0   
1954-04-20T03:00:00+00:00  0.0 0.0   
1954-04-20T06:00:00+00:00  72.4  68.7    
1954-04-20T09:00:00+00:00  655.1 609.1   
1954-04-20T12:00:00+00:00  896.9 832.8   
1954-04-20T15:00:00+00:00  628.3 579.4   
1954-04-20T18:00:00+00:00  58.4  52.5    
1954-04-20T21:00:00+00:00  0.0 0.0   
1954-04-21T00:00:00+00:00  0.0 0.0   
1954-04-21T03:00:00+00:00  0.0 0.0   
1954-04-21T06:00:00+00:00  77.5  72.6    
1954-04-21T09:00:00+00:00  658.1 609.2   
1954-04-21T12:00:00+00:00  917.0 849.0   
1954-04-21T15:00:00+00:00  618.4 543.6   
1954-04-21T18:00:00+00:00  46.0  49.8    
1954-04-21T21:00:00+00:00  0.0 0.0   
1954-04-22T00:00:00+00:00  0.0 0.0   
1954-04-22T03:00:00+00:00  0.0 0.0   
1954-04-22T06:00:00+00:00  57.7  64.3    
1954-04-22T09:00:00+00:00  616.0 614.0   
1954-04-22T12:00:00+00:00  915.2 855.4   
1954-04-22T15:00:00+00:00  536.9 501.0   
1954-04-22T18:00:00+00:00  60.3  54.7    
1954-04-22T21:00:00+00:00  0.0 0.0   
1954-04-23T00:00:00+00:00  0.0 0.0   
1954-04-23T03:00:00+00:00  0.0 0.0   
1954-04-23T06:00:00+00:00  85.6  81.4    
1954-04-23T09:00:00+00:00  668.7 629.0   
1954-04-23T12:00:00+00:00  921.5 865.5   
1954-04-23T15:00:00+00:00  576.7 592.8   
1954-04-23T18:00:00+00:00  34.1  41.4    
1954-04-23T21:00:00+00:00  0.0 0.0   
1954-04-24T00:00:00+00:00  0.0 0.0   
1954-04-24T03:00:00+00:00  0.0 0.0   
1954-04-24T06:00:00+00:00  2.2 1.2   
1954-04-24T09:00:00+00:00  55.3  25.9    
1954-04-24T12:00:00+00:00  314.2 202.9   
1954-04-24T15:00:00+00:00  120.4 82.4    
1954-04-24T18:00:00+00:00  2.5 1.9   
1954-04-24T21:00:00+00:00  0.0 0.0   
1954-04-25T00:00:00+00:00  0.0 0.0   
1954-04-25T03:00:00+00:00  0.0 0.0   
1954-04-25T06:00:00+00:00  57.7  30.4    
1954-04-25T09:00:00+00:00  189.3 113.1   
1954-04-25T12:00:00+00:00  72.2  37.4    
1954-04-25T15:00:00+00:00  17.8  11.1    
1954-04-25T18:00:00+00:00  2.5 1.0   
1954-04-25T21:00:00+00:00  0.0 0.0   
1954-04-26T00:00:00+00:00  0.0 0.0   
1954-04-26T03:00:00+00:00  0.0 0.0   
1954-04-26T06:00:00+00:00  42.2  26.1    
1954-04-26T09:00:00+00:00  568.6 523.7   
1954-04-26T12:00:00+00:00  789.5 841.9   
1954-04-26T15:00:00+00:00  662.9 631.2   
1954-04-26T18:00:00+00:00  74.0  69.6    
1954-04-26T21:00:00+00:00  0.0 0.0   
1954-04-27T00:00:00+00:00  0.0 0.0   
1954-04-27T03:00:00+00:00  0.0 0.0   
1954-04-27T06:00:00+00:00  5.2 13.0    
1954-04-27T09:00:00+00:00  23.3  59.4    
1954-04-27T12:00:00+00:00  141.3 219.4   
1954-04-27T15:00:00+00:00  341.1 390.2   
1954-04-27T18:00:00+00:00  89.1  84.2    
1954-04-27T21:00:00+00:00  0.0 0.0   
1954-04-28T00:00:00+00:00  0.0 0.0   
1954-04-28T03:00:00+00:00  0.0 0.0   
1954-04-28T06:00:00+00:00  5.2 2.6   
1954-04-28T09:00:00+00:00  35.8  19.3    
1954-04-28T12:00:00+00:00  306.0 160.0   
1954-04-28T15:00:00+00:00  303.5 208.1   
1954-04-28T18:00:00+00:00  20.8  14.2    
1954-04-28T21:00:00+00:00  0.0 0.0   
1954-04-29T00:00:00+00:00  0.0 0.0   
1954-04-29T03:00:00+00:00  0.0 0.0   
1954-04-29T06:00:00+00:00  6.0 4.7   
1954-04-29T09:00:00+00:00  354.4 219.6   
1954-04-29T12:00:00+00:00  857.4 812.2   
1954-04-29T15:00:00+00:00  643.2 698.8   
1954-04-29T18:00:00+00:00  82.2  88.0    
1954-04-29T21:00:00+00:00  0.0 0.0   
1954-04-30T00:00:00+00:00  0.0 0.0   
1954-04-30T03:00:00+00:00  0.0 0.0   
1954-04-30T06:00:00+00:00  96.6  91.8    
1954-04-30T09:00:00+00:00  646.8 611.0   
1954-04-30T12:00:00+00:00  959.7 918.6   
1954-04-30T15:00:00+00:00  657.5 634.2   
1954-04-30T18:00:00+00:00  86.8  81.6    
1954-04-30T21:00:00+00:00  0.0 0.0   
1954-05-01T00:00:00+00:00  0.0 0.0   
1954-05-01T03:00:00+00:00  0.0 0.0   
1954-05-01T06:00:00+00:00  114.6 112.5   
1954-05-01T09:00:00+00:00  656.0 638.4   
1954-05-01T12:00:00+00:00  897.8 895.2   
1954-05-01T15:00:00+00:00  640.4 627.4   
1954-05-01T18:00:00+00:00  78.9  78.5    
1954-05-01T21:00:00+00:00  0.0 0.0   
1954-05-02T00:00:00+00:00  0.0 0.0   
1954-05-02T03:00:00+00:00  0.0 0.0   
1954-05-02T06:00:00+00:00  50.1  51.4    
1954-05-02T09:00:00+00:00  364.9 379.7   
1954-05-02T12:00:00+00:00  788.2 831.8   
1954-05-02T15:00:00+00:00  594.0 646.2   
1954-05-02T18:00:00+00:00  28.5  43.9    
1954-05-02T21:00:00+00:00  0.0 0.0   
1954-05-03T00:00:00+00:00  0.0 0.0   
1954-05-03T03:00:00+00:00  0.0 0.0   
1954-05-03T06:00:00+00:00  14.0  10.5    
1954-05-03T09:00:00+00:00  339.5 251.3   
1954-05-03T12:00:00+00:00  260.5 336.0   
1954-05-03T15:00:00+00:00  186.4 334.5   
1954-05-03T18:00:00+00:00  16.7  33.6    
1954-05-03T21:00:00+00:00  0.0 0.0   
1954-05-04T00:00:00+00:00  0.0 0.0   
1954-05-04T03:00:00+00:00  0.0 0.0   
1954-05-04T06:00:00+00:00  0.6 0.5   
1954-05-04T09:00:00+00:00  3.6 3.1   
1954-05-04T12:00:00+00:00  5.9 5.1   
1954-05-04T15:00:00+00:00  4.9 4.9   
1954-05-04T18:00:00+00:00  0.8 0.6   
1954-05-04T21:00:00+00:00  0.0 0.0   
1954-05-05T00:00:00+00:00  0.0 0.0   
1954-05-05T03:00:00+00:00  0.0 0.0   
1954-05-05T06:00:00+00:00  3.4 2.8   
1954-05-05T09:00:00+00:00  44.4  36.9    
1954-05-05T12:00:00+00:00  67.5  57.9    
1954-05-05T15:00:00+00:00  47.9  40.1    
1954-05-05T18:00:00+00:00  3.5 3.0   
1954-05-05T21:00:00+00:00  0.0 0.0   
1954-05-06T00:00:00+00:00  0.0 0.0   
1954-05-06T03:00:00+00:00  0.0 0.0   
1954-05-06T06:00:00+00:00  56.1  76.3    
1954-05-06T09:00:00+00:00  101.8 159.1   
1954-05-06T12:00:00+00:00  201.5 464.3   
1954-05-06T15:00:00+00:00  504.6 665.8   
1954-05-06T18:00:00+00:00  80.5  94.2    
1954-05-06T21:00:00+00:00  0.0 0.0   
1954-05-07T00:00:00+00:00  0.0 0.0   
1954-05-07T03:00:00+00:00  0.0 0.0   
1954-05-07T06:00:00+00:00  22.2  17.1    
1954-05-07T09:00:00+00:00  114.0 83.0    
1954-05-07T12:00:00+00:00  198.9 163.0   
1954-05-07T15:00:00+00:00  38.6  37.0    
1954-05-07T18:00:00+00:00  4.7 4.2   
1954-05-07T21:00:00+00:00  0.0 0.0   
1954-05-08T00:00:00+00:00  0.0 0.0   
1954-05-08T03:00:00+00:00  0.0 0.0   
1954-05-08T06:00:00+00:00  2.0 1.9   
1954-05-08T09:00:00+00:00  16.3  13.1    
1954-05-08T12:00:00+00:00  30.4  22.3    
1954-05-08T15:00:00+00:00  27.3  25.7    
1954-05-08T18:00:00+00:00  3.2 3.6   
1954-05-08T21:00:00+00:00  0.0 0.0   
1954-05-09T00:00:00+00:00  0.0 0.0   
1954-05-09T03:00:00+00:00  0.0 0.0   
1954-05-09T06:00:00+00:00  57.1  89.6    
1954-05-09T09:00:00+00:00  363.0 469.8   
1954-05-09T12:00:00+00:00  519.3 617.4   
1954-05-09T15:00:00+00:00  476.2 605.3   
1954-05-09T18:00:00+00:00  49.9  74.0    
1954-05-09T21:00:00+00:00  0.0 0.0   
1954-05-10T00:00:00+00:00  0.0 0.0   
1954-05-10T03:00:00+00:00  0.0 0.0   
1954-05-10T06:00:00+00:00  77.0  81.7    
1954-05-10T09:00:00+00:00  283.7 304.9   
1954-05-10T12:00:00+00:00  72.9  94.1    
1954-05-10T15:00:00+00:00  237.4 310.8   
1954-05-10T18:00:00+00:00  79.2  92.5    
1954-05-10T21:00:00+00:00  0.0 0.0   
1954-05-11T00:00:00+00:00  0.0 0.0   
1954-05-11T03:00:00+00:00  0.0 0.0   
1954-05-11T06:00:00+00:00  83.0  86.5    
1954-05-11T09:00:00+00:00  444.6 512.0   
1954-05-11T12:00:00+00:00  610.2 678.3   
1954-05-11T15:00:00+00:00  359.5 414.7   
1954-05-11T18:00:00+00:00  31.3  44.2    
1954-05-11T21:00:00+00:00  0.0 0.0   
1954-05-12T00:00:00+00:00  0.0 0.0   
1954-05-12T03:00:00+00:00  0.0 0.0   
1954-05-12T06:00:00+00:00  106.0 137.0   
1954-05-12T09:00:00+00:00  499.5 619.5   
1954-05-12T12:00:00+00:00  698.1 744.5   
1954-05-12T15:00:00+00:00  554.4 625.6   
1954-05-12T18:00:00+00:00  60.8  81.2    
1954-05-12T21:00:00+00:00  0.0 0.0   
1954-05-13T00:00:00+00:00  0.0 0.0   
1954-05-13T03:00:00+00:00  0.0 0.0   
1954-05-13T06:00:00+00:00  2.5 2.3   
1954-05-13T09:00:00+00:00  51.0  31.4    
1954-05-13T12:00:00+00:00  107.5 70.7    
1954-05-13T15:00:00+00:00  58.7  40.0    
1954-05-13T18:00:00+00:00  7.4 2.8   
1954-05-13T21:00:00+00:00  0.0 0.0   
1954-05-14T00:00:00+00:00  0.0 0.0   
1954-05-14T03:00:00+00:00  0.0 0.0   
1954-05-14T06:00:00+00:00  47.9  77.6    
1954-05-14T09:00:00+00:00  288.2 325.6   
1954-05-14T12:00:00+00:00  221.6 266.8   
1954-05-14T15:00:00+00:00  195.5 281.8   
1954-05-14T18:00:00+00:00  38.7  51.8    
1954-05-14T21:00:00+00:00  0.0 0.0   
1954-05-15T00:00:00+00:00  0.0 0.0   
1954-05-15T03:00:00+00:00  0.0 0.0   
1954-05-15T06:00:00+00:00  59.1  76.6    
1954-05-15T09:00:00+00:00  304.3 404.9   
1954-05-15T12:00:00+00:00  350.0 368.5   
1954-05-15T15:00:00+00:00  87.9  125.3   
1954-05-15T18:00:00+00:00  13.1  15.0    
1954-05-15T21:00:00+00:00  0.0 0.0   
1954-05-16T00:00:00+00:00  0.0 0.0   
1954-05-16T03:00:00+00:00  0.0 0.0   
1954-05-16T06:00:00+00:00  23.5  67.6    
1954-05-16T09:00:00+00:00  224.3 340.0   
1954-05-16T12:00:00+00:00  428.8 532.9   
1954-05-16T15:00:00+00:00  79.0  124.0   
1954-05-16T18:00:00+00:00  29.5  35.5    
1954-05-16T21:00:00+00:00  0.0 0.0   
1954-05-17T00:00:00+00:00  0.0 0.0   
1954-05-17T03:00:00+00:00  0.0 0.0   
1954-05-17T06:00:00+00:00  9.8 14.7    
1954-05-17T09:00:00+00:00  145.2 236.6   
1954-05-17T12:00:00+00:00  273.7 333.4   
1954-05-17T15:00:00+00:00  196.7 210.6   
1954-05-17T18:00:00+00:00  11.3  13.6    
1954-05-17T21:00:00+00:00  0.0 0.0   
1954-05-18T00:00:00+00:00  0.0 0.0   
1954-05-18T03:00:00+00:00  0.0 0.0   
1954-05-18T06:00:00+00:00  10.9  8.5   
1954-05-18T09:00:00+00:00  214.7 274.6   
1954-05-18T12:00:00+00:00  526.2 644.6   
1954-05-18T15:00:00+00:00  413.6 507.5   
1954-05-18T18:00:00+00:00  72.7  96.7    
1954-05-18T21:00:00+00:00  0.0 0.0   
1954-05-19T00:00:00+00:00  0.0 0.0   
1954-05-19T03:00:00+00:00  0.0 0.0   
1954-05-19T06:00:00+00:00  165.1 162.4   
1954-05-19T09:00:00+00:00  738.0 721.8   
1954-05-19T12:00:00+00:00  979.9 957.1   
1954-05-19T15:00:00+00:00  680.9 679.5   
1954-05-19T18:00:00+00:00  100.8 123.1   
1954-05-19T21:00:00+00:00  0.0 0.0   
1954-05-20T00:00:00+00:00  0.0 0.0   
1954-05-20T03:00:00+00:00  0.0 0.0   
1954-05-20T06:00:00+00:00  154.1 168.8   
1954-05-20T09:00:00+00:00  662.4 721.3   
1954-05-20T12:00:00+00:00  857.4 939.4   
1954-05-20T15:00:00+00:00  333.6 458.6   
1954-05-20T18:00:00+00:00  33.5  49.6    
1954-05-20T21:00:00+00:00  0.0 0.0   
1954-05-21T00:00:00+00:00  0.0 0.0   
1954-05-21T03:00:00+00:00  0.0 0.0   
1954-05-21T06:00:00+00:00  16.1  14.9    
1954-05-21T09:00:00+00:00  258.1 416.2   
1954-05-21T12:00:00+00:00  404.9 365.0   
1954-05-21T15:00:00+00:00  69.2  98.0    
1954-05-21T18:00:00+00:00  75.6  112.4   
1954-05-21T21:00:00+00:00  0.0 0.0   
1954-05-22T00:00:00+00:00  0.0 0.0   
1954-05-22T03:00:00+00:00  0.0 0.0   
1954-05-22T06:00:00+00:00  136.3 146.3   
1954-05-22T09:00:00+00:00  628.4 691.4   
1954-05-22T12:00:00+00:00  870.7 944.6   
1954-05-22T15:00:00+00:00  574.4 614.2   
1954-05-22T18:00:00+00:00  11.5  10.9    
1954-05-22T21:00:00+00:00  0.0 0.0   
1954-05-23T00:00:00+00:00  0.0 0.0   
1954-05-23T03:00:00+00:00  0.0 0.0   
1954-05-23T06:00:00+00:00  43.0  57.5    
1954-05-23T09:00:00+00:00  296.5 341.9   
1954-05-23T12:00:00+00:00  490.3 687.4   
1954-05-23T15:00:00+00:00  95.1  121.7   
1954-05-23T18:00:00+00:00  14.4  12.7    
1954-05-23T21:00:00+00:00  0.0 0.0   
1954-05-24T00:00:00+00:00  0.0 0.0   
1954-05-24T03:00:00+00:00  0.0 0.0   
1954-05-24T06:00:00+00:00  95.2  137.2   
1954-05-24T09:00:00+00:00  495.8 606.9   
1954-05-24T12:00:00+00:00  608.6 780.3   
1954-05-24T15:00:00+00:00  550.0 638.6   
1954-05-24T18:00:00+00:00  112.0 134.7   
1954-05-24T21:00:00+00:00  0.0 0.0   
1954-05-25T00:00:00+00:00  0.0 0.0   
1954-05-25T03:00:00+00:00  0.0 0.0   
1954-05-25T06:00:00+00:00  49.3  43.9    
1954-05-25T09:00:00+00:00  321.4 445.8   
1954-05-25T12:00:00+00:00  760.9 910.6   
1954-05-25T15:00:00+00:00  489.9 585.9   
1954-05-25T18:00:00+00:00  115.0 135.6   
1954-05-25T21:00:00+00:00  0.0 0.0   
1954-05-26T00:00:00+00:00  0.0 0.0   
1954-05-26T03:00:00+00:00  0.0 0.0   
1954-05-26T06:00:00+00:00  72.1  112.7   
1954-05-26T09:00:00+00:00  301.5 414.3   
1954-05-26T12:00:00+00:00  167.6 325.7   
1954-05-26T15:00:00+00:00  51.9  109.7   
1954-05-26T18:00:00+00:00  10.4  22.0    
1954-05-26T21:00:00+00:00  0.0 0.0   
1954-05-27T00:00:00+00:00  0.0 0.0   
1954-05-27T03:00:00+00:00  0.0 0.0   
1954-05-27T06:00:00+00:00  108.7 101.7   
1954-05-27T09:00:00+00:00  627.5 514.1   
1954-05-27T12:00:00+00:00  701.2 619.1   
1954-05-27T15:00:00+00:00  598.0 604.0   
1954-05-27T18:00:00+00:00  107.9 131.2   
1954-05-27T21:00:00+00:00  0.0 0.0   
1954-05-28T00:00:00+00:00  0.0 0.0   
1954-05-28T03:00:00+00:00  0.0 0.0   
1954-05-28T06:00:00+00:00  81.9  132.2   
1954-05-28T09:00:00+00:00  388.4 640.4   
1954-05-28T12:00:00+00:00  379.8 600.6   
1954-05-28T15:00:00+00:00  170.6 273.7   
1954-05-28T18:00:00+00:00  27.4  39.6    
1954-05-28T21:00:00+00:00  0.0 0.0   
1954-05-29T00:00:00+00:00  0.0 0.0   
1954-05-29T03:00:00+00:00  0.0 0.0   
1954-05-29T06:00:00+00:00  66.6  54.0    
1954-05-29T09:00:00+00:00  326.7 339.6   
1954-05-29T12:00:00+00:00  456.2 645.1   
1954-05-29T15:00:00+00:00  262.7 449.3   
1954-05-29T18:00:00+00:00  99.5  160.1   
1954-05-29T21:00:00+00:00  0.0 0.0   
1954-05-30T00:00:00+00:00  0.0 0.0   
1954-05-30T03:00:00+00:00  0.0 0.0   
1954-05-30T06:00:00+00:00  183.1 186.1   
1954-05-30T09:00:00+00:00  727.7 737.8   
1954-05-30T12:00:00+00:00  981.7 989.9   
1954-05-30T15:00:00+00:00  723.0 727.2   
1954-05-30T18:00:00+00:00  160.4 159.5   
1954-05-30T21:00:00+00:00  0.0 0.0   
1954-05-31T00:00:00+00:00  0.0 0.0   
1954-05-31T03:00:00+00:00  0.0 0.0   
1954-05-31T06:00:00+00:00  177.6 190.4   
1954-05-31T09:00:00+00:00  695.9 742.9   
1954-05-31T12:00:00+00:00  908.1 967.8   
1954-05-31T15:00:00+00:00  498.1 673.9   
1954-05-31T18:00:00+00:00  86.6  114.7   
1954-05-31T21:00:00+00:00  0.0 0.0   
1954-06-01T00:00:00+00:00  0.0 0.0   
1954-06-01T03:00:00+00:00  0.0 0.0   
1954-06-01T06:00:00+00:00  61.9  120.8   
1954-06-01T09:00:00+00:00  498.4 741.9   
1954-06-01T12:00:00+00:00  483.0 574.5   
1954-06-01T15:00:00+00:00  153.0 169.6   
1954-06-01T18:00:00+00:00  26.9  45.2    
1954-06-01T21:00:00+00:00  0.0 0.0   
1954-06-02T00:00:00+00:00  0.0 0.0   
1954-06-02T03:00:00+00:00  0.0 0.0   
1954-06-02T06:00:00+00:00  178.1 163.5   
1954-06-02T09:00:00+00:00  692.9 757.3   
1954-06-02T12:00:00+00:00  843.8 918.3   
1954-06-02T15:00:00+00:00  383.6 340.9   
1954-06-02T18:00:00+00:00  153.8 166.3   
1954-06-02T21:00:00+00:00  0.0 0.0   
1954-06-03T00:00:00+00:00  0.0 0.0   
1954-06-03T03:00:00+00:00  0.0 0.0   
1954-06-03T06:00:00+00:00  135.0 159.3   
1954-06-03T09:00:00+00:00  554.2 682.9   
1954-06-03T12:00:00+00:00  574.9 669.8   
1954-06-03T15:00:00+00:00  328.9 411.9   
1954-06-03T18:00:00+00:00  73.7  74.6    
1954-06-03T21:00:00+00:00  0.0 0.0   
1954-06-04T00:00:00+00:00  0.0 0.0   
1954-06-04T03:00:00+00:00  0.0 0.0   
1954-06-04T06:00:00+00:00  120.7 127.4   
1954-06-04T09:00:00+00:00  482.9 602.6   
1954-06-04T12:00:00+00:00  855.7 940.9   
1954-06-04T15:00:00+00:00  616.1 708.3   
1954-06-04T18:00:00+00:00  131.5 142.2   
1954-06-04T21:00:00+00:00  0.0 0.0   
1954-06-05T00:00:00+00:00  0.0 0.0   
1954-06-05T03:00:00+00:00  0.0 0.0   
1954-06-05T06:00:00+00:00  175.0 185.5   
1954-06-05T09:00:00+00:00  662.9 695.8   
1954-06-05T12:00:00+00:00  846.3 900.6   
1954-06-05T15:00:00+00:00  593.0 643.6   
1954-06-05T18:00:00+00:00  79.0  111.5   
1954-06-05T21:00:00+00:00  0.0 0.0   
1954-06-06T00:00:00+00:00  0.0 0.0   
1954-06-06T03:00:00+00:00  0.0 0.0   
1954-06-06T06:00:00+00:00  43.5  66.2    
1954-06-06T09:00:00+00:00  149.9 267.5   
1954-06-06T12:00:00+00:00  461.9 692.9   
1954-06-06T15:00:00+00:00  79.5  107.3   
1954-06-06T18:00:00+00:00  5.3 14.7    
1954-06-06T21:00:00+00:00  0.0 0.0   
1954-06-07T00:00:00+00:00  0.0 0.0   
1954-06-07T03:00:00+00:00  0.0 0.0   
1954-06-07T06:00:00+00:00  172.9 184.4   
1954-06-07T09:00:00+00:00  680.7 722.9   
1954-06-07T12:00:00+00:00  720.2 892.1   
1954-06-07T15:00:00+00:00  557.2 681.5   
1954-06-07T18:00:00+00:00  161.1 164.6   
1954-06-07T21:00:00+00:00  0.0 0.0   
1954-06-08T00:00:00+00:00  0.0 0.0
[truncated: 11,244,443 more chars]
