# Supplementary material for: Investigation of Climate Change Impact on Water Resources for an Alpine Basin in Northern Italy: Implications for Evapotranspiration Modeling Complexity
Source: PLoS One. 2014 Oct 6;9(10):e109053. doi: 10.1371/journal.pone.0109053 (PMC4186761; doi:10.1371/journal.pone.0109053)
Supplement: Dataset S1 — At-site bias-corrected climate data used in the hydrological models for the period 1951–2050, which include 3-hourly data for rainfall in mm (PRE_3hc.txt), air temperature in °C (TAS_3hi.txt), wind speed in m/s (WSS_3hi.txt), solar radiation in W/m2 (RSDS_3hi.txt), and percentage relative humidity (HURS_3hi.txt). (ZIP) [file pone.0109053.s001.zip › Dataset_S1/REMO/TAS_3hi.txt]

TAS_3hi                                               
metadata
24                       # stations                                              
10800                    time step [s]                                              
-999.9                   missing data                                              
name                 id  X      Y      Z                                       
CARCOFORO                2029900 426444  5084376 1290                                        
FOBELLO                  2057900 434800  5082809 873                                       
SABBIA                   2123900 440818  5078628 600                                       
VARALLO                  2156900 443670  5074457 470                                       
ALPE_CHEGGIO             3003900 431711  5104080 1460                                        
ALPE_DEVERO              3010900 443114  5129624 1634                                        
ANZINO                   3011900 434710  5093118 669                                       
PIZZANCO                 3020900 436556  5108355 1142                                        
LAGO_PAIONE              3020901 437588  5114118 2269                                        
CEPPO_MORELLI            3048900 426224  5093256 1995                                        
CICOGNA                  3053900 460716  5094778 696                                       
CRODO                    3057900 447933  5119640 560                                       
DOMODOSSOLA              3061900 446156  5105927 252                                       
DRUOGNO                  3063900 455744  5109311 831                                       
FORMAZZA_BRUGGI          3067901 456129  5133034 1226                                        
PASSO_DEL_MORO           3086900 420822  5094426 2820                                        
MACUGNAGA_PECETTO        3086901 419334  5091685 1360                                        
CANDOGLIA_TOCE           3096900 455291  5091605 201                                       
LARECCHIO                3101901 456225  5117160 1860                                        
MOTTARONE_-_BAITA_CAI    3142900 457172  5081082 1302                                        
MOTTARONE                3142902 457689  5081238 1491                                        
MOTTAC                   3150900 454003  5101241 1695                                        
SAMBUGHETTO              3151900 446665  5084060 742                                       
VARZO                    3155900 437878  5122296 1308                                        
                                                
                                                
data
# 2029900 2057900 2123900 2156900 3003900 3010900 3011900 3020900 3020901 3048900 3053900 3057900 3061900 3063900 3067901 3086900 3086901 3096900 3101901 3142900 3142902 3150900 3151900 3155900
1951-01-01T03:00:00+00:00 -4.6  0.2 0.2 -2.7  -2.2  -3.2  0.5 -0.4  -5.4  -4.2  -0.4  2.0 -0.4  -0.2  -2.5  -9.2  -1.6  -0.4  -3.6  -5.3  -5.8  -3.7  -0.1  0.0
1951-01-01T06:00:00+00:00 -5.3  -0.5  -0.5  -3.3  -2.9  -3.5  -0.2  -1.1  -6.2  -4.9  -1.1  1.6 -1.2  -0.5  -2.8  -9.9  -1.8  -1.1  -3.9  -6.0  -6.6  -4.4  -0.8  -0.2
1951-01-01T09:00:00+00:00 -6.7  -1.7  -1.7  -4.7  -4.2  -3.6  -1.5  -2.3  -7.3  -6.1  -2.7  1.1 -2.8  -1.0  -3.3  -11.1 -2.3  -2.7  -4.4  -7.1  -7.6  -5.9  -2.0  -0.5
1951-01-01T12:00:00+00:00 -2.8  2.7 2.7 0.5 -1.1  -3.7  1.6 0.6 -4.5  -3.0  2.8 3.3 2.3 1.6 -2.0  -8.0  -1.5  2.8 -2.2  -2.8  -3.3  -0.4  2.6 -0.9
1951-01-01T15:00:00+00:00 -2.8  2.9 2.9 0.5 -0.9  -4.5  1.8 1.0 -4.1  -2.8  3.1 2.1 2.4 0.5 -2.8  -7.8  -2.9  3.1 -3.4  -1.2  -1.7  -0.2  3.2 -1.7
1951-01-01T18:00:00+00:00 -7.3  -0.2  -0.2  -3.9  -4.0  -5.7  -1.3  -2.1  -7.2  -6.0  -0.9  -0.1  -1.6  -1.5  -4.6  -11.0 -5.1  -0.9  -5.6  -4.4  -4.9  -4.1  0.2 -2.5
1951-01-01T21:00:00+00:00 -9.4  -2.2  -2.2  -6.0  -6.1  -6.1  -3.4  -4.1  -9.2  -8.1  -3.2  -0.7  -3.9  -2.2  -5.3  -13.1 -5.5  -3.2  -6.2  -6.2  -6.8  -6.4  -1.7  -2.9
1951-01-02T00:00:00+00:00 -8.4  -2.3  -2.3  -5.5  -5.6  -5.8  -2.9  -3.7  -8.7  -7.6  -2.9  -0.1  -3.1  -2.0  -4.7  -12.6 -4.7  -2.9  -5.6  -7.1  -7.6  -6.1  -2.3  -2.7
1951-01-02T03:00:00+00:00 -6.2  -0.3  -0.3  -3.9  -3.9  -6.0  -1.0  -2.1  -7.5  -6.0  -0.9  0.8 -1.3  -1.4  -3.8  -10.9 -4.0  -0.9  -5.4  -5.9  -6.4  -4.1  -0.8  -1.6
1951-01-02T06:00:00+00:00 -7.0  -1.0  -1.0  -4.7  -4.5  -6.3  -1.6  -2.8  -8.1  -6.6  -1.6  0.6 -1.8  -1.8  -4.1  -11.5 -4.7  -1.6  -5.6  -6.6  -7.2  -4.8  -1.6  -2.1
1951-01-02T09:00:00+00:00 -4.9  0.5 0.5 -2.5  -3.3  -6.7  -0.4  -1.6  -7.0  -5.4  0.0 0.4 -0.5  -1.7  -4.4  -10.2 -4.2  0.0 -5.8  -4.9  -5.4  -3.2  0.1 -2.4
1951-01-02T12:00:00+00:00 -2.8  3.2 3.2 0.6 -1.5  -6.1  1.4 0.0 -5.4  -3.6  2.7 1.6 1.5 0.1 -3.7  -8.4  -2.8  2.7 -4.6  -2.0  -2.5  -0.5  3.3 -1.8
1951-01-02T15:00:00+00:00 -2.9  2.6 2.6 0.2 -1.8  -6.5  1.1 -0.2  -5.6  -3.9  1.9 0.8 0.9 -0.7  -4.3  -8.8  -2.8  1.9 -5.4  -2.5  -3.0  -1.3  2.7 -1.8
1951-01-02T18:00:00+00:00 -8.9  -1.8  -1.8  -5.8  -6.3  -8.0  -3.4  -4.0  -9.4  -8.4  -2.7  -1.6  -3.8  -3.0  -5.8  -13.2 -6.4  -2.7  -7.8  -5.4  -5.9  -5.9  -1.0  -3.0
1951-01-02T21:00:00+00:00 -9.1  -2.2  -2.2  -5.6  -7.0  -8.7  -4.1  -5.4  -10.7 -9.1  -2.8  -1.8  -4.3  -3.0  -6.6  -13.9 -6.6  -2.8  -8.0  -6.2  -6.7  -6.0  -1.7  -4.6
1951-01-03T00:00:00+00:00 -7.8  -1.4  -1.4  -4.5  -6.0  -9.4  -3.1  -4.5  -9.8  -8.1  -1.6  -2.4  -3.0  -3.6  -6.9  -12.9 -7.3  -1.6  -8.6  -5.4  -5.9  -4.8  -1.0  -6.1
1951-01-03T03:00:00+00:00 -6.6  -0.4  -0.4  -3.6  -5.4  -9.2  -2.2  -3.4  -8.8  -7.6  -1.3  -1.3  -2.2  -2.9  -5.9  -12.6 -6.4  -1.2  -8.0  -4.3  -4.8  -4.7  -0.4  -4.8
1951-01-03T06:00:00+00:00 -6.7  -0.8  -0.8  -4.1  -5.4  -8.6  -2.1  -3.0  -8.4  -7.6  -1.6  -0.9  -2.1  -3.0  -5.5  -12.5 -6.3  -1.5  -7.6  -4.7  -5.3  -5.0  -0.8  -3.9
1951-01-03T09:00:00+00:00 -6.5  -0.5  -0.5  -4.1  -4.9  -7.9  -1.6  -2.5  -7.8  -7.1  -1.3  0.0 -1.5  -2.3  -4.8  -12.0 -5.7  -1.2  -6.7  -4.9  -5.5  -4.8  -0.8  -3.0
1951-01-03T12:00:00+00:00 -4.0  2.4 2.4 -0.5  -3.0  -7.4  0.2 -0.9  -6.3  -5.2  1.3 1.1 0.5 -0.6  -4.0  -10.2 -4.0  1.4 -5.6  -1.9  -2.5  -2.1  2.5 -2.5
1951-01-03T15:00:00+00:00 -4.9  1.6 1.6 -1.3  -3.9  -8.1  -0.6  -1.8  -7.2  -6.1  0.3 0.1 -0.6  -1.6  -4.9  -11.0 -4.6  0.4 -6.6  -2.4  -3.0  -3.1  1.8 -3.1
1951-01-03T18:00:00+00:00 -6.5  0.5 0.5 -2.8  -5.1  -9.6  -1.9  -3.4  -8.7  -7.3  -1.3  -1.6  -2.3  -3.1  -6.5  -12.3 -6.0  -1.2  -8.3  -3.5  -4.0  -4.8  0.4 -4.5
1951-01-03T21:00:00+00:00 -7.8  -1.2  -1.2  -4.8  -6.0  -10.3 -2.8  -4.2  -9.6  -8.2  -2.1  -2.3  -3.1  -3.8  -7.1  -13.2 -7.4  -2.0  -9.0  -4.9  -5.4  -5.6  -1.2  -5.3
1951-01-04T00:00:00+00:00 -9.1  -2.2  -2.2  -6.7  -6.5  -10.4 -3.3  -4.7  -10.1 -8.7  -2.8  -2.5  -3.7  -4.2  -7.3  -13.7 -8.2  -2.8  -9.2  -6.2  -6.7  -6.3  -2.4  -5.8
1951-01-04T03:00:00+00:00 -7.4  -0.4  -0.4  -5.4  -5.7  -9.6  -2.2  -3.8  -9.6  -8.3  -2.4  -1.8  -2.4  -3.9  -6.6  -12.9 -7.2  -1.6  -8.7  -7.9  -8.9  -7.2  -0.2  -5.4
1951-01-04T06:00:00+00:00 -10.7 -3.8  -3.8  -8.9  -9.0  -11.0 -5.5  -6.7  -12.5 -11.5 -6.3  -2.6  -5.8  -5.2  -7.3  -16.2 -7.9  -5.5  -9.5  -11.1 -12.1 -11.0 -3.8  -5.5
1951-01-04T09:00:00+00:00 -10.3 -3.6  -3.6  -8.4  -8.9  -12.0 -5.4  -6.3  -12.2 -11.5 -6.1  -2.4  -5.4  -5.2  -7.4  -16.1 -7.9  -5.3  -9.3  -11.1 -12.1 -10.8 -3.4  -5.4
1951-01-04T12:00:00+00:00 -3.4  3.9 3.9 -0.8  -2.1  -7.2  1.4 0.4 -5.5  -4.6  1.5 1.5 1.8 -0.9  -3.5  -9.3  -4.2  2.3 -5.4  -4.1  -5.1  -3.2  4.3 -1.6
1951-01-04T15:00:00+00:00 -2.8  4.8 4.8 0.3 -1.6  -7.6  1.9 0.4 -5.5  -4.1  2.1 1.0 2.1 -1.1  -4.3  -8.8  -4.0  2.9 -5.9  -3.4  -4.4  -2.6  5.1 -2.4
1951-01-04T18:00:00+00:00 -6.1  0.7 0.7 -3.7  -5.1  -9.9  -1.6  -3.4  -9.2  -7.6  -2.9  -1.9  -3.0  -4.0  -6.8  -12.3 -4.9  -2.1  -8.8  -6.9  -7.9  -7.7  0.7 -3.9
1951-01-04T21:00:00+00:00 -7.8  -0.9  -0.9  -5.9  -6.2  -8.9  -2.7  -4.4  -10.3 -8.7  -4.0  -0.6  -3.4  -3.3  -5.8  -13.4 -5.1  -3.2  -7.5  -9.5  -10.5 -8.7  -1.6  -3.4
1951-01-05T00:00:00+00:00 -7.6  -1.2  -1.2  -5.8  -6.4  -9.1  -2.9  -4.9  -10.8 -9.0  -4.1  -0.8  -3.6  -3.4  -5.9  -13.6 -4.8  -3.3  -7.6  -10.8 -11.9 -8.9  -2.0  -3.8
1951-01-05T03:00:00+00:00 -7.6  -2.5  -2.5  -5.1  -6.6  -9.3  -3.7  -5.1  -10.8 -8.9  -3.1  -1.8  -3.8  -3.4  -7.0  -13.6 -5.8  -3.0  -7.9  -9.9  -10.7 -7.4  -2.6  -5.1
1951-01-05T06:00:00+00:00 -7.5  -2.1  -2.1  -4.9  -6.3  -8.9  -3.4  -4.6  -10.3 -8.6  -2.9  -1.7  -3.5  -3.4  -6.9  -13.2 -5.8  -2.8  -7.8  -9.5  -10.3 -7.2  -2.1  -4.8
1951-01-05T09:00:00+00:00 -9.7  -2.9  -2.9  -7.3  -6.9  -8.1  -4.0  -5.2  -10.8 -9.2  -4.3  -1.3  -4.6  -3.3  -6.4  -13.9 -6.4  -4.1  -7.4  -10.5 -11.3 -8.6  -3.1  -3.8
1951-01-05T12:00:00+00:00 -3.6  2.5 2.5 -0.5  -2.2  -6.0  0.7 -0.6  -6.3  -4.5  1.8 1.7 0.9 0.2 -3.8  -9.1  -2.9  1.9 -4.4  -4.3  -5.1  -2.5  2.7 -1.8
1951-01-05T15:00:00+00:00 -1.3  4.0 4.0 1.7 -0.5  -5.6  2.4 1.2 -4.5  -2.7  3.1 1.7 2.4 0.1 -3.6  -7.4  -2.0  3.3 -4.5  -2.8  -3.6  -1.1  4.2 -1.4
1951-01-05T18:00:00+00:00 -5.4  1.3 1.3 -2.8  -2.8  -4.9  0.1 -0.8  -6.4  -5.1  -0.7  0.7 -1.0  -1.2  -3.8  -9.8  -3.7  -0.5  -5.4  -5.2  -6.0  -4.9  1.5 -0.7
1951-01-05T21:00:00+00:00 -5.2  0.6 0.6 -3.5  -2.6  -3.4  0.3 -0.3  -6.0  -4.9  -1.9  0.9 -1.8  -1.5  -3.1  -9.6  -2.6  -1.8  -5.2  -6.2  -7.0  -6.2  0.6 0.7
1951-01-06T00:00:00+00:00 -3.6  0.4 0.4 -2.7  -2.1  -2.9  0.8 0.5 -5.1  -4.4  -2.9  0.4 -1.8  -3.0  -1.6  -9.1  -1.4  -2.8  -5.7  -6.2  -7.0  -7.2  -0.3  1.3
1951-01-06T03:00:00+00:00 -3.9  -2.6  -2.6  -3.1  -2.9  -3.1  -0.5  -0.1  -5.2  -4.1  -3.6  -1.6  -2.9  -4.2  -1.8  -9.0  -2.5  -3.4  -6.6  -6.2  -6.9  -6.7  -2.4  -0.7
1951-01-06T06:00:00+00:00 -5.3  -4.0  -4.0  -4.7  -4.1  -3.0  -1.7  -1.3  -6.4  -5.3  -5.9  -2.3  -4.8  -5.4  -1.4  -10.2 -3.0  -5.8  -7.3  -7.5  -8.2  -9.0  -4.3  -1.1
1951-01-06T09:00:00+00:00 -5.7  -3.9  -3.9  -5.1  -3.8  -2.2  -1.4  -1.3  -6.3  -5.0  -6.7  -2.3  -5.6  -5.4  -1.9  -9.9  -2.7  -6.6  -7.4  -7.9  -8.6  -9.9  -4.3  -0.4
1951-01-06T12:00:00+00:00 1.1 4.1 4.1 2.5 3.2 2.0 5.6 5.3 0.3 2.0 3.9 5.3 4.3 2.8 2.1 -2.9  1.6 4.0 0.3 -2.7  -3.4  0.7 3.8 3.8
1951-01-06T15:00:00+00:00 1.8 4.1 4.1 3.2 3.4 2.4 5.8 5.7 0.6 2.2 5.1 6.4 5.6 3.9 3.2 -2.7  2.2 5.2 1.4 -2.7  -3.3  1.9 4.0 4.1
1951-01-06T18:00:00+00:00 -0.6  2.6 2.6 0.7 1.9 2.4 4.3 4.2 -0.9  0.7 2.1 5.0 2.6 2.6 1.7 -4.2  1.5 2.3 0.0 -4.2  -4.9  -1.0  2.5 4.3
1951-01-06T21:00:00+00:00 -1.7  1.1 1.1 -0.3  0.3 1.5 2.7 2.3 -2.8  -0.9  1.9 5.4 1.9 3.5 1.8 -5.8  1.4 2.0 0.4 -5.4  -6.1  -1.3  1.3 3.7
1951-01-07T00:00:00+00:00 -2.5  -0.2  -0.2  -1.1  -1.0  0.8 1.4 1.1 -3.9  -2.2  2.0 5.4 1.5 3.8 1.6 -7.1  0.9 2.1 0.3 -6.2  -6.9  -1.2  0.5 2.9
1951-01-07T03:00:00+00:00 -2.7  -1.6  -1.6  -2.1  -1.2  0.5 1.1 1.2 -3.9  -2.6  1.4 5.1 0.7 2.9 1.4 -7.5  0.9 0.7 0.3 -5.3  -5.5  -1.2  -2.1  3.0
1951-01-07T06:00:00+00:00 -3.2  -1.8  -1.8  -2.4  -1.7  -0.2  0.7 0.8 -4.3  -3.0  0.8 4.5 0.4 2.1 0.5 -7.9  0.2 0.2 -0.4  -5.6  -5.8  -1.8  -2.4  2.5
1951-01-07T09:00:00+00:00 -3.3  -1.5  -1.5  -2.1  -1.8  -1.4  0.6 0.5 -4.6  -3.1  1.3 3.7 0.3 1.8 -0.5  -8.0  -0.5  0.6 -1.2  -4.9  -5.2  -1.3  -1.9  1.4
1951-01-07T12:00:00+00:00 0.0 2.4 2.4 2.2 1.2 -1.6  3.6 3.3 -1.8  -0.1  5.2 3.9 3.7 2.6 -0.4  -5.1  -0.4  4.6 -0.9  0.2 -0.1  2.6 2.5 0.9
1951-01-07T15:00:00+00:00 -0.4  1.9 1.9 1.9 0.7 -2.0  3.0 2.9 -2.2  -0.6  4.7 3.3 3.1 2.0 -0.9  -5.6  -1.1  4.0 -1.6  0.0 -0.3  2.1 2.2 0.5
1951-01-07T18:00:00+00:00 -2.0  0.7 0.7 0.4 -0.7  -2.7  1.7 1.8 -3.3  -2.0  3.4 2.2 1.8 0.9 -1.7  -7.0  -2.4  2.7 -2.6  -0.8  -1.0  0.8 1.2 -0.2
1951-01-07T21:00:00+00:00 -2.7  0.2 0.2 -0.1  -1.4  -3.4  1.0 1.1 -4.0  -2.7  2.8 1.6 1.2 0.3 -2.4  -7.7  -3.1  2.2 -3.3  -0.9  -1.2  0.2 0.8 -0.9
1951-01-08T00:00:00+00:00 -3.2  -0.4  -0.4  -0.9  -1.8  -3.4  0.6 0.7 -4.4  -3.1  2.2 1.5 0.6 0.2 -2.4  -8.0  -3.1  1.5 -3.4  -1.6  -1.8  -0.4  0.1 -0.8
1951-01-08T03:00:00+00:00 -4.3  -1.1  -1.1  -2.3  -2.6  -3.7  0.2 -0.2  -5.5  -4.1  1.2 1.4 0.1 0.2 -2.4  -9.5  -3.5  1.1 -3.7  -3.7  -4.3  -1.8  -0.5  -1.0
1951-01-08T06:00:00+00:00 -6.3  -2.8  -2.8  -4.5  -4.1  -4.0  -1.3  -1.7  -7.0  -5.6  -0.3  1.2 -1.5  0.0 -2.7  -11.0 -4.0  -0.4  -3.9  -5.9  -6.5  -3.3  -2.2  -1.2
1951-01-08T09:00:00+00:00 -7.3  -3.8  -3.8  -5.5  -5.1  -3.9  -2.3  -2.7  -8.0  -6.6  -1.7  1.0 -2.7  -0.3  -2.8  -12.0 -3.9  -1.8  -4.1  -6.9  -7.6  -4.7  -3.3  -1.1
1951-01-08T12:00:00+00:00 -0.7  2.4 2.4 1.8 0.3 -2.1  3.1 2.2 -3.2  -1.2  4.1 4.0 3.0 2.6 -0.7  -6.5  -0.1  3.9 -1.2  -1.4  -2.0  1.0 2.2 0.6
1951-01-08T15:00:00+00:00 0.7 3.5 3.5 3.0 1.8 -1.9  4.5 3.6 -1.8  0.2 5.1 3.9 4.2 2.4 -0.5  -5.1  0.3 5.0 -1.3  -0.3  -0.9  2.1 3.3 1.0
1951-01-08T18:00:00+00:00 -1.3  0.6 0.6 0.3 -0.5  -2.3  2.2 2.1 -3.3  -2.1  1.1 1.5 0.6 -0.3  -1.1  -7.4  -0.2  1.0 -3.6  -1.4  -2.1  -1.9  0.7 1.1
1951-01-08T21:00:00+00:00 -1.6  0.0 0.0 -0.6  -0.6  -0.8  2.2 1.9 -3.5  -2.1  -1.2  1.6 -0.9  -1.1  0.3 -7.5  0.8 -1.3  -3.5  -2.4  -3.0  -4.2  -0.8  2.3
1951-01-09T00:00:00+00:00 -3.0  1.3 1.3 -1.7  0.4 2.0 3.2 2.9 -2.5  -1.1  -0.8  3.6 -0.4  0.8 0.4 -6.4  0.4 -1.0  -1.6  -3.5  -4.1  -3.9  0.3 4.3
1951-01-09T03:00:00+00:00 -2.1  -2.5  -2.5  -1.8  -1.0  1.2 1.2 0.9 -3.1  -1.3  -1.0  3.4 -1.3  1.4 -0.3  -6.5  1.1 -1.6  -1.2  -4.6  -5.1  -3.7  -2.7  3.1
1951-01-09T06:00:00+00:00 -1.7  -2.8  -2.8  -1.9  -0.9  1.5 1.3 1.0 -3.1  -1.2  0.8 5.9 0.9 3.6 2.3 -6.4  2.0 0.2 1.3 -5.6  -6.1  -1.9  -3.4  3.6
1951-01-09T09:00:00+00:00 -0.5  -1.7  -1.8  -0.8  0.2 1.9 2.4 2.2 -1.8  -0.1  1.8 6.3 2.0 3.8 2.8 -5.3  2.1 1.2 1.6 -4.6  -5.2  -0.9  -2.3  3.9
1951-01-09T12:00:00+00:00 2.6 2.1 2.1 3.0 3.4 2.2 5.6 5.4 1.3 3.1 5.3 6.5 5.0 4.5 3.3 -2.1  2.6 4.7 1.9 0.0 -0.5  2.6 1.9 4.2
1951-01-09T15:00:00+00:00 2.6 2.1 2.1 3.1 3.3 2.0 5.5 5.3 1.3 3.0 5.6 6.3 5.1 4.5 2.9 -2.2  2.1 5.0 1.7 0.4 -0.1  2.9 2.2 3.9
1951-01-09T18:00:00+00:00 2.0 1.6 1.6 2.6 2.8 1.6 5.0 4.8 0.8 2.5 5.3 6.0 4.8 4.3 2.4 -2.7  1.7 4.7 1.4 0.1 -0.4  2.6 1.8 3.7
1951-01-09T21:00:00+00:00 1.8 1.5 1.5 2.5 2.6 0.6 4.8 4.6 0.6 2.3 5.4 5.5 4.7 3.9 1.4 -2.9  1.3 4.8 0.9 0.2 -0.3  2.7 1.9 3.0
1951-01-10T00:00:00+00:00 -0.5  0.2 0.2 1.5 -0.1  -3.5  2.1 1.6 -2.4  -0.4  3.9 1.8 2.2 1.3 -2.7  -5.6  -1.8  3.4 -2.9  0.3 -0.2  1.3 1.3 -1.0
1951-01-10T03:00:00+00:00 -1.9  1.3 1.3 0.9 -0.7  -2.8  2.3 1.6 -3.9  -2.2  3.4 2.5 2.3 1.2 -1.5  -7.6  -2.3  3.2 -3.0  -0.4  -0.9  0.4 1.5 -0.7
1951-01-10T06:00:00+00:00 -1.1  1.3 1.3 0.8 0.2 -2.3  3.1 2.4 -3.1  -1.3  4.0 3.0 3.0 1.6 -1.1  -6.7  -1.6  3.8 -2.4  -0.7  -1.3  1.0 1.3 0.0
1951-01-10T09:00:00+00:00 -4.0  -0.3  -0.3  -2.4  -1.2  -2.7  1.7 0.9 -4.6  -2.7  2.4 2.7 1.4 1.2 -1.7  -8.1  -2.9  2.2 -2.8  -2.5  -3.1  -0.6  -0.4  -0.1
1951-01-10T12:00:00+00:00 -0.1  2.8 2.8 2.3 1.1 -2.2  4.1 3.0 -2.5  -0.4  4.7 3.7 3.8 2.1 -1.3  -5.8  -0.3  4.5 -1.8  0.0 -0.6  1.7 2.4 0.6
1951-01-10T15:00:00+00:00 -0.9  1.8 1.8 1.8 -0.1  -3.7  2.8 2.0 -3.6  -1.6  4.1 2.2 2.6 1.3 -2.7  -7.0  -1.2  3.9 -3.2  0.2 -0.4  1.1 2.2 -0.6
1951-01-10T18:00:00+00:00 -4.5  -1.3  -1.3  -1.8  -3.2  -5.8  -0.3  -1.2  -6.7  -4.7  0.1 0.3 -1.1  -0.9  -4.5  -10.1 -2.9  -0.1  -5.1  -2.9  -3.5  -3.0  -1.3  -2.1
1951-01-10T21:00:00+00:00 -6.4  -3.0  -3.0  -3.8  -4.8  -6.1  -1.9  -2.7  -8.3  -6.4  -1.9  0.0 -3.0  -1.4  -4.6  -11.8 -3.2  -2.1  -5.4  -4.7  -5.3  -5.0  -3.1  -2.2
1951-01-11T00:00:00+00:00 -7.3  -4.5  -4.5  -5.1  -5.9  -6.2  -3.0  -3.7  -9.2  -7.4  -3.8  -1.5  -4.7  -3.0  -5.4  -12.8 -4.1  -4.0  -6.9  -5.9  -6.4  -6.8  -4.6  -2.9
1951-01-11T03:00:00+00:00 -6.2  0.4 0.4 -3.8  -5.6  -7.3  -1.5  -3.6  -9.3  -7.5  -3.5  -0.7  -2.4  -3.4  -4.8  -12.5 -4.0  -2.0  -8.3  -7.2  -8.3  -8.2  0.1 -2.8
1951-01-11T06:00:00+00:00 -10.4 -2.9  -2.9  -7.5  -9.3  -11.7 -5.3  -7.2  -12.9 -11.2 -7.4  -5.1  -6.9  -7.2  -8.4  -16.3 -8.2  -5.9  -12.8 -8.5  -9.5  -12.1 -2.4  -6.4
1951-01-11T09:00:00+00:00 -11.6 -4.7  -4.7  -8.5  -11.3 -14.9 -7.2  -9.3  -15.0 -13.2 -9.7  -7.2  -9.6  -8.9  -10.4 -18.3 -8.9  -8.2  -14.8 -9.7  -10.7 -14.4 -4.0  -9.2
1951-01-11T12:00:00+00:00 -2.9  4.7 4.7 0.4 -2.2  -6.9  1.9 -0.5  -6.2  -4.1  1.7 2.2 2.6 -0.3  -3.7  -9.1  -2.8  3.2 -5.5  -4.7  -5.7  -2.9  4.4 -1.9
1951-01-11T15:00:00+00:00 -1.7  6.4 6.4 1.7 -0.5  -6.0  3.6 0.9 -4.8  -2.4  4.7 3.9 5.4 1.6 -2.8  -7.4  -2.5  6.2 -3.8  -3.5  -4.5  0.0 6.1 -1.3
1951-01-11T18:00:00+00:00 -7.2  1.2 1.2 -4.5  -5.1  -8.4  -1.0  -3.4  -9.1  -7.0  -1.5  -0.3  -1.0  -2.4  -6.0  -12.1 -5.7  0.0 -8.0  -7.4  -8.5  -6.2  1.3 -3.5
1951-01-11T21:00:00+00:00 -10.9 -2.9  -2.9  -8.6  -8.8  -9.7  -4.7  -6.8  -12.5 -10.6 -7.3  -3.2  -6.2  -5.9  -7.7  -15.7 -7.2  -5.8  -10.9 -11.1 -12.1 -11.9 -3.1  -4.5
1951-01-12T00:00:00+00:00 -10.9 -4.0  -4.0  -8.7  -9.8  -10.4 -5.7  -7.7  -13.4 -11.7 -9.4  -3.7  -7.8  -6.9  -8.7  -16.7 -6.3  -7.9  -11.4 -13.0 -14.0 -14.0 -4.6  -4.7
1951-01-12T03:00:00+00:00 -12.3 -6.2  -6.2  -9.7  -10.5 -10.9 -7.6  -8.2  -14.3 -12.6 -11.1 -7.7  -11.4 -9.7  -12.1 -17.9 -7.9  -9.9  -14.0 -12.4 -13.3 -16.0 -5.1  -6.7
1951-01-12T06:00:00+00:00 -10.5 -4.9  -4.9  -8.6  -8.6  -7.7  -5.7  -6.3  -12.4 -10.7 -7.7  -3.3  -7.2  -6.1  -7.4  -16.0 -5.5  -6.4  -9.7  -12.4 -13.3 -12.5 -4.5  -4.1
1951-01-12T09:00:00+00:00 -7.7  -2.7  -2.7  -6.2  -6.0  -4.9  -3.0  -3.7  -9.8  -8.0  -5.5  -0.5  -4.5  -3.8  -4.0  -13.3 -2.7  -4.3  -6.8  -10.8 -11.7 -10.4 -2.9  -1.5
1951-01-12T12:00:00+00:00 -2.4  2.3 2.3 -0.7  -1.2  -2.4  1.8 1.1 -4.9  -3.2  0.0 2.2 0.9 -0.9  -1.0  -8.5  -0.1  1.3 -4.1  -5.5  -6.4  -4.8  2.3 0.8
1951-01-12T15:00:00+00:00 0.0 4.0 4.0 1.1 1.1 -0.6  4.1 3.7 -2.4  -0.9  1.6 3.6 3.2 -0.3  0.8 -6.2  1.6 2.9 -2.8  -4.4  -5.2  -3.2  3.6 3.0
1951-01-12T18:00:00+00:00 0.1 3.5 3.5 0.8 1.0 0.3 3.9 4.3 -1.8  -1.1  1.5 4.3 3.5 0.0 2.3 -6.4  1.9 2.8 -2.0  -4.5  -5.3  -3.3  3.3 3.9
1951-01-12T21:00:00+00:00 -0.4  3.5 3.5 0.3 1.0 0.3 3.9 4.0 -2.1  -1.1  1.1 4.3 3.1 0.0 2.4 -6.4  1.3 2.4 -2.1  -4.6  -5.4  -3.7  3.1 3.6
1951-01-13T00:00:00+00:00 0.0 3.5 3.5 0.7 1.0 0.3 4.0 3.7 -2.4  -1.0  0.9 4.2 2.8 0.0 2.4 -6.3  2.0 2.2 -2.1  -4.8  -5.6  -3.9  2.8 3.4
1951-01-13T03:00:00+00:00 0.8 -2.3  -2.4  -0.1  1.1 4.4 3.2 4.2 0.3 1.3 -0.1  4.0 1.2 -0.4  2.7 -4.3  5.4 -0.5  -0.6  -4.5  -5.1  -3.2  -2.8  6.9
1951-01-13T06:00:00+00:00 0.9 -2.0  -2.0  0.3 1.1 4.4 3.3 4.0 0.1 1.4 -0.3  3.7 0.7 -0.4  2.1 -4.2  5.4 -0.7  -0.8  -4.4  -5.1  -3.4  -2.4  6.8
1951-01-13T09:00:00+00:00 1.1 -0.8  -0.9  0.7 2.2 5.7 4.3 5.0 1.1 2.4 0.4 4.6 1.4 0.5 1.8 -3.2  5.8 0.0 0.0 -4.1  -4.8  -2.7  -1.2  8.0
1951-01-13T12:00:00+00:00 2.7 1.3 1.3 2.3 4.3 6.8 6.4 7.1 3.3 4.5 4.5 7.5 5.2 3.7 4.4 -1.1  6.7 4.1 2.9 -1.8  -2.5  1.4 1.2 9.2
1951-01-13T15:00:00+00:00 3.3 2.0 2.0 3.0 4.9 6.8 7.0 7.7 3.8 5.1 5.4 7.5 5.9 4.0 4.5 -0.5  6.7 5.0 3.0 -0.8  -1.5  2.3 2.1 9.2
1951-01-13T18:00:00+00:00 2.7 1.5 1.4 2.4 4.3 6.8 6.4 7.1 3.2 4.5 4.9 7.4 5.3 3.9 4.1 -1.1  6.5 4.5 2.8 -1.2  -1.9  1.8 1.7 9.1
1951-01-13T21:00:00+00:00 2.6 1.5 1.4 2.4 4.2 6.8 6.4 7.1 3.2 4.5 4.8 7.3 5.2 3.9 4.3 -1.1  6.6 4.4 2.8 -1.1  -1.8  1.7 1.8 9.1
1951-01-14T00:00:00+00:00 1.4 0.2 0.2 1.1 3.1 6.7 5.3 6.0 2.1 3.4 2.8 6.4 3.1 3.1 3.2 -2.2  6.4 2.4 1.8 -2.2  -2.9  -0.2  0.6 9.1
1951-01-14T03:00:00+00:00 0.2 -1.5  -1.6  -0.2  1.9 6.1 4.1 4.8 0.6 2.3 1.1 6.8 1.6 3.1 2.7 -3.3  4.1 0.6 2.1 -2.7  -3.4  -1.5  -1.9  8.2
1951-01-14T06:00:00+00:00 -0.2  -2.2  -2.2  -0.6  1.4 5.9 3.5 4.2 0.0 1.7 0.4 6.8 1.0 3.0 2.5 -3.9  4.2 0.0 2.1 -3.7  -4.5  -2.1  -2.7  8.1
1951-01-14T09:00:00+00:00 0.2 -1.8  -1.8  -0.2  1.7 6.0 3.9 4.5 0.3 2.0 2.3 8.5 2.8 4.7 4.3 -3.6  4.5 1.8 3.7 -3.3  -4.1  -0.2  -2.3  8.3
1951-01-14T12:00:00+00:00 3.3 1.8 1.8 3.4 4.8 6.3 7.0 7.7 3.5 5.2 5.8 8.7 6.1 5.2 4.8 -0.5  4.8 5.4 4.0 1.0 0.2 3.3 1.7 8.4
1951-01-14T15:00:00+00:00 3.1 1.9 1.8 3.5 4.6 6.1 6.8 7.5 3.2 5.0 5.8 8.7 6.1 5.2 4.5 -0.7  4.5 5.4 4.0 0.8 0.1 3.3 1.7 8.2
1951-01-14T18:00:00+00:00 1.4 0.8 0.8 2.4 3.0 4.3 5.1 5.7 1.5 3.3 5.2 7.5 4.8 4.6 2.7 -2.3  2.6 4.7 2.7 0.3 -0.4  2.7 1.2 6.3
1951-01-14T21:00:00+00:00 1.7 1.2 1.1 2.8 3.3 3.5 5.4 5.8 1.5 3.6 5.5 7.0 5.1 4.3 1.8 -2.0  2.1 5.1 2.3 0.5 -0.2  3.0 1.4 5.4
1951-01-15T00:00:00+00:00 1.8 1.2 1.2 2.8 3.3 3.6 5.5 5.8 1.6 3.7 5.5 7.1 5.1 4.4 2.0 -2.0  2.3 5.1 2.4 0.5 -0.3  3.0 1.4 5.4
1951-01-15T03:00:00+00:00 2.2 0.2 0.3 3.1 4.3 1.2 5.6 6.1 2.0 4.9 5.9 7.4 6.0 4.6 1.9 -1.2  2.3 5.2 2.4 1.7 1.2 4.1 0.0 3.2
1951-01-15T06:00:00+00:00 2.5 0.4 0.4 3.3 4.6 1.6 5.9 6.4 2.4 5.2 6.0 7.7 6.2 4.8 2.4 -0.9  2.8 5.3 2.7 1.7 1.3 4.2 0.1 3.7
1951-01-15T09:00:00+00:00 2.6 0.6 0.6 3.5 4.6 1.7 6.0 6.4 2.4 5.3 6.1 7.8 6.3 4.9 2.5 -0.9  2.9 5.4 2.8 1.7 1.3 4.3 0.2 3.9
1951-01-15T12:00:00+00:00 3.1 0.9 0.9 3.8 5.2 2.8 6.5 7.0 3.0 5.8 6.2 8.3 6.6 5.2 3.5 -0.4  3.7 5.5 3.3 2.2 1.8 4.4 0.4 5.4
1951-01-15T15:00:00+00:00 3.1 0.8 0.8 3.7 5.0 2.5 6.4 6.9 2.8 5.6 6.1 8.1 6.6 5.1 3.2 -0.5  3.6 5.5 3.2 2.2 1.7 4.4 0.3 5.2
1951-01-15T18:00:00+00:00 1.8 0.0 0.0 2.9 3.8 1.3 5.2 6.1 2.0 4.4 6.0 7.6 6.2 4.8 2.3 -1.7  1.7 5.3 2.7 1.9 1.5 4.2 0.1 3.5
1951-01-15T21:00:00+00:00 1.4 -0.3  -0.3  2.5 3.5 1.1 4.8 5.8 1.8 4.1 5.8 7.2 5.9 4.5 1.9 -2.0  1.1 5.1 2.3 1.6 1.2 4.0 -0.1  3.1
1951-01-16T00:00:00+00:00 1.2 -0.6  -0.6  2.4 3.2 0.8 4.5 5.6 1.5 3.8 5.4 6.8 5.6 4.0 1.6 -2.4  0.8 4.8 1.9 1.6 1.1 3.7 -0.3  2.7
1951-01-16T03:00:00+00:00 0.9 -0.6  -0.6  2.2 1.9 0.2 4.1 4.6 0.6 2.2 5.0 5.0 4.4 3.3 1.1 -3.6  0.5 4.2 -0.2  2.2 2.1 3.4 -0.6  1.8
1951-01-16T06:00:00+00:00 0.4 -0.9  -1.0  2.1 1.3 -1.2  3.5 3.8 -0.1  1.5 4.7 4.2 3.8 2.8 0.1 -4.2  -0.1  3.9 -1.0  2.2 2.1 3.0 -0.8  0.4
1951-01-16T09:00:00+00:00 0.6 -0.8  -0.8  2.2 1.4 -2.2  3.6 3.8 -0.2  1.7 4.8 4.0 3.8 2.7 -0.4  -4.1  0.0 4.0 -1.3  2.2 2.2 3.2 -0.7  -0.9
1951-01-16T12:00:00+00:00 3.0 1.0 1.0 3.7 4.2 2.5 6.4 6.5 2.5 4.4 6.5 7.1 5.8 5.5 3.8 -1.3  4.0 5.7 1.9 3.3 3.2 4.8 0.7 4.1
1951-01-16T15:00:00+00:00 3.2 2.3 2.3 5.0 4.4 3.2 6.6 6.7 2.7 4.6 6.5 7.1 5.9 5.5 3.9 -1.1  4.4 5.7 1.9 4.6 4.6 4.9 2.0 5.6
1951-01-16T18:00:00+00:00 1.2 0.5 0.5 3.4 2.2 -1.2  4.4 4.4 0.4 2.5 5.7 4.9 4.5 3.8 0.3 -3.3  0.7 4.9 -0.4  4.0 3.9 4.0 0.6 1.2
1951-01-16T21:00:00+00:00 0.7 -0.1  -0.1  2.9 1.7 -3.7  3.8 3.7 -0.3  1.9 5.2 3.7 3.8 2.9 -1.4  -3.8  -1.2  4.4 -1.5  3.3 3.2 3.5 0.1 -1.6
1951-01-17T00:00:00+00:00 0.8 -0.2  -0.2  2.8 1.7 -4.5  3.9 3.6 -0.4  1.9 4.9 3.5 3.5 2.6 -2.1  -3.8  -1.5  4.2 -1.8  2.9 2.8 3.3 -0.1  -2.6
1951-01-17T03:00:00+00:00 0.5 0.0 -0.1  2.3 1.6 -6.4  3.6 2.5 -2.8  1.3 5.2 3.1 3.0 2.0 -3.5  -4.1  -2.3  4.9 -3.2  2.4 2.2 2.6 0.1 -3.5
1951-01-17T06:00:00+00:00 0.4 -0.3  -0.4  2.0 1.5 -9.7  3.5 0.8 -4.5  1.2 4.7 -0.8  0.8 -0.2  -8.0  -4.2  -3.4  4.3 -7.1  2.2 2.1 2.1 -0.2  -5.4
1951-01-17T09:00:00+00:00 0.2 -0.2  -0.3  1.6 1.8 -9.7  3.7 0.8 -4.5  1.5 3.1 -2.5  -0.7  -1.9  -9.8  -3.9  -2.3  2.8 -8.8  1.6 1.4 0.5 -0.3  -4.8
1951-01-17T12:00:00+00:00 3.8 3.5 3.4 5.4 5.3 -0.1  7.3 5.6 0.3 5.0 7.3 5.7 5.1 4.6 1.6 -0.4  3.3 7.0 -0.6  5.6 5.5 4.7 3.0 3.1
1951-01-17T15:00:00+00:00 3.6 3.8 3.7 5.7 5.1 3.7 7.1 7.3 2.0 4.9 7.6 8.9 6.8 6.4 5.8 -0.6  5.0 7.3 2.6 7.3 7.1 5.0 3.7 6.9
1951-01-17T18:00:00+00:00 -1.0  -1.4  -1.5  0.5 0.5 -2.4  2.5 2.0 -3.3  0.3 3.0 2.1 1.0 0.9 -2.8  -5.2  -0.6  2.7 -4.2  1.2 1.0 0.4 -1.0  1.4
1951-01-17T21:00:00+00:00 -2.2  -2.8  -2.9  -0.9  -0.7  -6.7  1.3 -1.6  -6.9  -0.9  0.1 -3.5  -4.1  -2.6  -9.1  -6.4  -2.7  -0.3  -9.8  -0.7  -0.8  -2.6  -2.6  -2.3
1951-01-18T00:00:00+00:00 -2.0  -2.8  -2.9  -0.9  -0.4  -7.5  1.5 -2.2  -7.5  -0.7  -1.2  -5.3  -5.8  -4.0  -10.5 -6.2  -2.6  -1.6  -11.6 -1.1  -1.3  -3.8  -3.0  -2.8
1951-01-18T03:00:00+00:00 -1.5  -2.6  -2.7  -0.1  0.9 -6.1  2.3 -0.7  -4.7  1.1 -0.7  -5.0  -5.0  -3.1  -9.6  -4.9  -0.7  -1.2  -10.1 -0.7  -1.3  -2.8  -2.3  -1.9
1951-01-18T06:00:00+00:00 1.2 -0.3  -0.4  2.3 3.5 0.8 4.9 5.1 1.0 3.7 4.0 4.1 3.2 2.4 0.6 -2.3  2.4 3.5 -0.9  1.3 0.8 1.9 -0.4  3.1
1951-01-18T09:00:00+00:00 2.2 0.6 0.6 3.2 4.5 1.8 5.9 6.3 2.3 4.7 5.7 6.3 5.5 4.1 2.8 -1.3  3.1 5.2 1.3 1.9 1.3 3.6 0.2 4.7
1951-01-18T12:00:00+00:00 3.1 1.2 1.2 3.9 5.3 3.1 6.8 7.1 3.1 5.6 5.9 7.4 6.1 4.7 4.3 -0.4  4.5 5.4 2.3 2.1 1.6 3.8 0.4 6.0
1951-01-18T15:00:00+00:00 4.1 2.2 2.2 6.0 5.2 2.7 6.6 6.8 2.8 5.4 7.0 7.1 6.0 5.7 3.8 -0.6  5.5 6.5 2.1 4.9 4.3 4.9 2.5 5.5
1951-01-18T18:00:00+00:00 2.2 0.5 0.4 3.5 4.1 1.5 5.5 6.0 1.9 4.3 6.1 6.2 5.4 4.4 2.7 -1.7  3.1 5.5 1.2 2.3 1.8 3.9 0.6 4.2
1951-01-18T21:00:00+00:00 1.9 0.2 0.2 3.1 3.9 1.4 5.3 5.9 1.8 4.2 5.8 5.9 5.2 3.9 2.4 -1.8  2.4 5.2 0.9 1.9 1.4 3.6 0.3 3.4
1951-01-19T00:00:00+00:00 1.7 0.2 0.1 2.9 3.8 0.9 5.2 5.7 1.6 4.0 5.5 5.3 4.9 3.4 1.6 -2.0  1.8 5.0 0.3 1.8 1.3 3.4 0.2 2.8
1951-01-19T03:00:00+00:00 1.0 -0.1  -0.2  1.9 2.7 -0.2  4.4 5.2 0.8 3.1 4.7 3.6 3.3 2.4 -0.6  -2.9  1.2 4.3 -1.5  0.9 0.5 2.3 0.2 2.3
1951-01-19T06:00:00+00:00 0.1 -0.9  -0.9  1.1 1.8 -0.8  3.6 4.3 0.0 2.2 3.2 2.2 1.7 1.1 -2.0  -3.7  0.8 2.8 -2.9  0.3 -0.1  0.8 -0.4  2.3
1951-01-19T09:00:00+00:00 0.5 -0.6  -0.6  1.4 2.2 0.1 4.0 4.6 0.3 2.6 3.2 3.0 2.0 1.6 -1.0  -3.4  1.4 2.8 -2.1  0.3 -0.1  0.8 -0.4  2.5
1951-01-19T12:00:00+00:00 4.0 1.5 1.5 4.5 4.8 3.7 6.5 7.7 3.4 5.2 6.2 7.6 6.3 4.9 4.4 -0.8  5.1 5.8 2.5 1.6 1.2 3.8 0.9 5.3
1951-01-19T15:00:00+00:00 4.0 1.3 1.3 4.3 4.7 3.4 6.5 7.7 3.3 5.1 6.3 7.5 6.2 5.0 4.2 -0.8  5.1 5.9 2.4 1.9 1.5 3.9 0.9 5.7
1951-01-19T18:00:00+00:00 2.2 0.3 0.2 2.7 3.5 1.4 5.3 6.0 1.7 3.9 4.1 4.7 3.4 2.8 0.8 -2.1  3.7 3.7 -0.4  0.6 0.2 1.7 0.0 4.5
1951-01-19T21:00:00+00:00 1.0 -0.6  -0.7  1.7 2.5 1.5 4.2 5.2 0.9 2.9 2.8 4.1 2.2 2.1 0.1 -3.1  3.0 2.4 -1.0  0.0 -0.4  0.4 -0.6  4.3
1951-01-20T00:00:00+00:00 0.3 -1.2  -1.2  1.0 1.9 1.6 3.6 4.8 0.5 2.2 2.2 4.0 1.6 2.0 0.2 -3.7  2.5 1.8 -1.1  -0.4  -0.8  -0.2  -1.1  4.3
1951-01-20T03:00:00+00:00 0.8 -1.3  -1.3  1.6 2.1 1.1 4.0 5.2 1.0 2.7 3.8 4.4 2.6 3.1 1.0 -3.3  2.2 3.0 0.0 0.9 0.7 2.0 -1.3  3.8
1951-01-20T06:00:00+00:00 1.4 -0.5  -0.6  2.3 2.7 0.6 4.6 5.8 1.6 3.3 5.2 4.9 4.1 3.6 1.4 -2.7  1.7 4.4 0.5 1.7 1.5 3.5 -0.5  3.2
1951-01-20T09:00:00+00:00 2.4 0.1 0.0 3.1 3.5 1.4 5.4 6.5 2.4 4.1 5.7 5.8 5.0 4.0 2.4 -1.9  2.7 4.9 1.4 1.8 1.6 3.9 -0.4  3.5
1951-01-20T12:00:00+00:00 5.2 1.1 1.0 5.4 5.1 3.8 6.9 8.2 4.1 5.7 6.3 7.6 6.1 5.3 4.9 -0.4  6.6 5.6 3.2 2.4 2.2 4.6 0.2 6.3
1951-01-20T15:00:00+00:00 5.5 2.6 2.5 7.1 5.1 3.6 7.0 8.2 4.1 5.7 7.5 7.6 6.2 6.5 4.8 -0.3  6.9 6.8 3.2 6.3 6.1 5.8 2.9 6.5
1951-01-20T18:00:00+00:00 2.3 0.2 0.2 3.7 3.0 -0.1  4.8 5.7 1.5 3.6 6.2 5.1 4.5 4.3 1.0 -2.5  2.1 5.5 0.7 2.9 2.7 4.5 0.4 2.5
1951-01-20T21:00:00+00:00 1.2 -0.4  -0.4  2.8 2.2 -1.8  4.0 4.6 0.5 2.8 5.7 3.7 3.6 3.3 -0.8  -3.3  -0.7  4.9 -0.7  2.2 2.0 4.0 0.0 -0.7
1951-01-21T00:00:00+00:00 0.5 -0.7  -0.8  2.2 1.7 -2.2  3.5 4.2 0.0 2.3 5.3 3.2 3.1 2.9 -1.4  -3.8  -1.5  4.5 -1.2  1.9 1.7 3.6 -0.3  -2.3
1951-01-21T03:00:00+00:00 0.1 -1.1  -1.1  1.9 1.3 -2.8  3.5 2.9 -1.0  1.1 5.0 3.0 3.0 2.2 -1.6  -4.2  -1.6  4.2 -2.3  2.6 2.5 3.2 -1.1  -2.8
1951-01-21T06:00:00+00:00 0.0 -1.2  -1.2  1.8 1.2 -2.7  3.4 2.9 -1.1  1.0 4.8 2.9 2.9 2.1 -1.7  -4.3  -1.5  4.1 -2.4  2.5 2.4 3.1 -1.2  -2.9
1951-01-21T09:00:00+00:00 0.3 -0.7  -0.7  2.3 1.6 -2.9  3.8 3.2 -0.8  1.4 5.4 3.3 3.4 2.5 -1.3  -3.9  -1.3  4.6 -1.9  2.9 2.9 3.6 -0.7  -2.5
1951-01-21T12:00:00+00:00 4.1 2.4 2.3 6.5 4.1 1.7 6.3 6.0 2.1 4.0 7.2 6.9 5.7 5.7 3.8 -1.3  4.5 6.4 1.7 7.0 6.9 5.4 2.1 2.7
1951-01-21T15:00:00+00:00 4.3 2.4 2.4 6.7 4.2 2.9 6.4 6.3 2.4 4.1 7.5 7.4 6.1 6.1 4.7 -1.2  5.2 6.8 2.1 7.8 7.8 5.7 2.4 3.7
1951-01-21T18:00:00+00:00 1.3 0.1 0.1 3.5 2.1 -2.5  4.3 3.5 -0.5  2.0 6.6 4.0 3.9 4.0 -0.8  -3.3  0.0 5.9 -1.2  4.8 4.8 4.9 0.5 -0.4
1951-01-21T21:00:00+00:00 0.5 -0.5  -0.5  2.6 1.6 -4.1  3.8 2.9 -1.0  1.4 6.0 3.3 3.3 3.2 -2.4  -3.8  -1.0  5.3 -2.0  3.9 3.8 4.2 -0.1  -1.6
1951-01-22T00:00:00+00:00 0.4 -0.7  -0.7  2.2 1.7 -3.7  3.9 3.3 -0.7  1.5 5.6 3.3 3.4 2.8 -1.8  -3.8  -0.6  4.9 -2.0  3.3 3.2 3.8 -0.5  -1.3
1951-01-22T03:00:00+00:00 -0.9  -0.2  -0.2  1.9 0.4 -4.6  2.8 2.3 -2.9  -0.6  4.9 3.1 3.1 2.4 -1.9  -6.0  -1.7  4.6 -2.7  1.9 1.6 2.6 -0.1  -2.0
1951-01-22T06:00:00+00:00 -1.8  -1.3  -1.3  1.3 -1.0  -6.4  1.4 1.0 -4.1  -2.0  3.6 2.0 1.9 1.2 -2.9  -7.4  -2.4  3.3 -3.8  1.3 1.0 1.2 -1.3  -4.1
1951-01-22T09:00:00+00:00 -1.2  -0.8  -0.8  1.8 -0.4  -6.5  2.0 1.7 -3.5  -1.4  4.2 2.6 2.7 1.6 -2.2  -6.8  -1.9  3.9 -3.2  1.7 1.4 1.8 -0.9  -3.9
1951-01-22T12:00:00+00:00 3.0 3.1 3.1 6.1 3.3 0.0 5.8 5.5 0.3 2.3 7.1 6.9 5.8 5.7 3.6 -3.0  4.0 6.8 1.1 6.4 6.1 4.7 3.0 2.8
1951-01-22T15:00:00+00:00 4.0 3.7 3.7 7.1 3.9 1.5 6.3 6.2 1.0 2.9 7.3 7.5 6.1 6.2 4.8 -2.5  5.4 7.0 1.7 7.4 7.0 5.0 3.5 5.4
1951-01-22T18:00:00+00:00 -2.3  -1.4  -1.4  0.8 -1.3  -3.4  1.2 1.3 -3.9  -2.2  2.3 2.8 0.7 1.8 -1.7  -7.6  -1.0  2.0 -3.0  1.6 1.3 0.0 -1.0  0.8
1951-01-22T21:00:00+00:00 -4.0  -2.2  -2.2  -0.2  -2.7  -5.9  -0.3  -0.5  -5.7  -3.7  2.8 3.2 1.1 2.3 -2.8  -9.1  -3.1  2.5 -2.6  0.0 -0.3  0.4 -2.0  -2.0
1951-01-23T00:00:00+00:00 -3.0  -1.0  -1.0  1.0 -1.7  -6.6  0.8 0.5 -4.7  -2.7  3.9 3.1 2.5 2.1 -3.4  -8.0  -3.7  3.6 -2.6  0.9 0.6 1.6 -1.1  -3.7
1951-01-23T03:00:00+00:00 -2.4  -1.3  -1.4  1.6 -1.7  -7.6  1.1 0.8 -4.5  -2.8  4.1 2.7 2.5 1.6 -3.8  -8.4  -3.4  3.5 -2.7  1.2 1.0 2.1 -1.5  -4.7
1951-01-23T06:00:00+00:00 -2.2  -1.6  -1.6  1.6 -1.7  -8.1  1.1 0.9 -4.4  -2.7  3.8 2.4 2.2 1.3 -3.7  -8.3  -2.8  3.2 -3.0  1.1 0.9 1.8 -1.7  -5.0
1951-01-23T09:00:00+00:00 -1.9  -0.7  -0.7  2.3 -1.3  -7.3  1.5 1.3 -4.0  -2.3  4.9 3.5 3.4 2.3 -2.1  -7.9  -2.4  4.3 -1.9  1.7 1.5 2.9 -0.9  -4.4
1951-01-23T12:00:00+00:00 1.9 1.7 1.6 4.7 2.5 -0.5  5.3 5.0 -0.3  1.4 7.5 7.4 5.9 6.3 3.8 -4.2  2.9 6.9 2.0 4.9 4.7 5.6 1.6 2.7
1951-01-23T15:00:00+00:00 3.7 3.3 3.3 7.1 3.6 1.2 6.4 6.0 0.7 2.5 7.8 7.2 5.9 6.5 3.9 -3.1  4.9 7.2 1.8 7.4 7.2 5.8 3.4 5.8
1951-01-23T18:00:00+00:00 -1.1  0.3 0.2 3.0 -0.2  -0.7  2.6 2.5 -2.8  -1.3  6.6 5.0 4.7 4.3 1.4 -6.9  -1.4  6.0 -0.3  3.5 3.3 4.6 0.6 0.4
1951-01-23T21:00:00+00:00 -4.3  -0.6  -0.6  2.0 -3.3  -3.9  -0.5  -0.6  -5.9  -4.3  6.1 4.2 4.2 3.4 0.4 -9.9  -5.4  5.5 -1.2  2.1 1.9 4.1 -0.2  -4.7
1951-01-24T00:00:00+00:00 -5.1  -0.6  -0.6  1.9 -4.0  -5.8  -1.2  -1.4  -6.7  -5.1  5.8 4.0 4.0 3.2 -1.4  -10.7 -6.8  5.2 -1.4  1.8 1.6 3.9 -0.4  -6.4
1951-01-24T03:00:00+00:00 -4.1  0.6 0.6 1.6 -3.1  -4.2  0.1 -0.7  -6.2  -4.9  6.0 4.2 4.2 2.3 -1.9  -10.3 -5.0  5.4 -1.7  1.9 1.6 4.2 -0.7  -4.1
1951-01-24T06:00:00+00:00 -4.4  -0.9  -0.9  0.1 -3.3  -4.6  -0.1  -0.3  -5.8  -5.2  6.0 1.9 3.3 0.9 -6.2  -10.5 -5.1  5.4 -4.0  1.9 1.7 4.2 -0.6  -2.7
1951-01-24T09:00:00+00:00 -3.2  -2.5  -2.5  -1.0  -2.7  -6.9  0.5 0.7 -4.8  -4.5  5.0 -1.5  1.5 -1.6  -8.7  -9.9  -3.2  4.4 -7.3  2.1 1.8 3.2 -1.0  -1.0
1951-01-24T12:00:00+00:00 2.4 2.1 2.1 3.8 2.7 0.3 5.9 4.7 -0.8  0.8 7.8 5.7 5.2 4.6 1.6 -4.5  3.2 7.2 -0.2  5.4 5.2 6.0 1.2 3.7
1951-01-24T15:00:00+00:00 3.2 4.2 4.2 6.2 3.2 1.8 6.5 5.3 -0.2  1.4 7.9 7.2 5.8 5.6 3.7 -3.9  4.0 7.3 1.3 7.5 7.3 6.0 2.9 4.4
1951-01-24T18:00:00+00:00 -2.4  0.1 0.1 1.2 -1.4  -4.1  1.8 0.7 -4.8  -3.2  6.7 2.2 3.2 2.0 -3.0  -8.6  -3.1  6.1 -3.7  3.6 3.3 4.8 0.2 -1.2
1951-01-24T21:00:00+00:00 -6.2  -2.3  -2.3  -1.3  -5.1  -8.6  -1.9  -3.2  -8.6  -7.0  6.3 -2.3  0.9 -0.7  -8.3  -12.3 -8.0  5.7 -8.2  2.3 2.1 4.4 -0.5  -5.2
1951-01-25T00:00:00+00:00 -7.4  -3.3  -3.3  -2.3  -6.3  -10.7 -3.1  -4.5  -10.0 -8.2  6.2 -4.5  -0.2  -1.7  -10.2 -13.5 -10.3 5.7 -10.4 2.0 1.8 4.4 -0.5  -6.5
1951-01-25T03:00:00+00:00 -7.4  -4.5  -4.5  -2.5  -6.8  -12.6 -4.1  -5.3  -10.7 -8.0  4.8 -6.4  -1.9  -3.3  -12.2 -13.5 -11.4 4.4 -12.6 1.6 1.2 2.7 -0.9  -7.4
1951-01-25T06:00:00+00:00 -4.4  -2.6  -2.6  -0.3  -4.0  -13.5 -1.3  -4.9  -10.3 -5.2  4.5 -6.3  -2.4  -3.0  -13.2 -10.7 -9.1  4.0 -12.4 1.5 1.2 2.3 -1.2  -7.8
1951-01-25T09:00:00+00:00 -1.4  -0.3  -0.3  1.8 -0.8  -11.9 1.9 -2.6  -8.1  -2.0  5.0 -2.5  -0.8  -0.4  -10.5 -7.5  -6.0  4.5 -8.6  1.5 1.2 2.8 -0.9  -6.5
1951-01-25T12:00:00+00:00 2.2 2.3 2.3 3.8 3.4 -1.1  6.0 4.8 -0.7  2.2 6.9 7.0 5.5 4.7 1.7 -3.4  2.1 6.4 0.8 3.6 3.3 4.7 0.4 2.7
1951-01-25T15:00:00+00:00 3.8 3.9 3.9 6.6 3.7 1.0 6.4 6.0 0.6 2.5 7.8 8.2 6.4 6.0 4.4 -3.0  5.6 7.4 2.1 6.8 6.5 5.7 2.9 5.8
1951-01-25T18:00:00+00:00 0.2 1.0 1.0 2.9 1.1 -2.5  3.7 3.7 -1.8  -0.1  6.5 5.8 5.2 3.5 1.1 -5.7  0.6 6.1 -0.3  3.0 2.6 4.4 0.3 1.5
1951-01-25T21:00:00+00:00 -0.4  0.6 0.6 2.1 0.7 -1.8  3.4 3.6 -1.9  -0.5  6.1 5.9 5.2 3.2 1.4 -6.0  -0.2  5.6 -0.3  1.9 1.5 3.9 -0.3  0.2
1951-01-26T00:00:00+00:00 0.7 1.2 1.2 2.7 1.9 -0.1  4.6 4.7 -0.7  0.7 6.6 6.7 5.7 3.9 2.2 -4.9  1.3 6.1 0.6 2.5 2.1 4.4 0.3 1.7
1951-01-26T03:00:00+00:00 0.9 -1.0  -0.9  2.8 2.1 0.5 4.0 5.5 1.0 2.2 8.7 6.0 6.5 6.5 1.8 -3.4  0.4 6.6 1.9 6.4 6.5 7.2 -1.0  1.5
1951-01-26T06:00:00+00:00 0.3 -1.3  -1.2  2.4 1.7 0.3 3.6 5.3 0.8 1.8 8.8 5.9 6.4 6.6 1.7 -3.8  -0.4  6.7 1.9 6.4 6.5 7.3 -0.9  1.5
1951-01-26T09:00:00+00:00 1.2 -0.7  -0.7  3.0 2.4 1.0 4.4 6.0 1.5 2.5 9.2 6.3 6.8 7.1 2.2 -3.1  0.7 7.1 2.3 7.2 7.3 7.7 -0.3  2.7
1951-01-26T12:00:00+00:00 5.3 2.3 2.3 7.4 5.2 2.6 7.1 7.8 3.4 5.2 10.4  7.3 7.6 8.5 3.5 -0.3  6.2 8.3 3.3 11.3  11.4  8.9 2.1 5.7
1951-01-26T15:00:00+00:00 5.8 2.7 2.7 8.2 5.2 2.5 7.1 7.8 3.4 5.3 10.3  7.1 7.6 8.2 3.3 -0.3  6.6 8.2 3.1 11.9  12.0  8.8 2.4 5.4
1951-01-26T18:00:00+00:00 3.2 0.9 0.9 5.5 3.5 0.0 5.5 6.5 2.1 3.6 10.1  6.3 7.2 7.5 2.0 -2.0  2.9 8.0 2.2 9.9 10.0  8.6 1.1 3.0
1951-01-26T21:00:00+00:00 2.4 0.4 0.4 4.6 3.2 -0.9  5.1 6.5 2.0 3.3 10.2  6.5 7.3 7.7 2.3 -2.3  1.9 8.0 2.4 9.6 9.7 8.7 1.0 3.0
1951-01-27T00:00:00+00:00 3.1 0.7 0.7 5.0 3.8 -0.2  5.7 6.9 2.4 3.8 10.1  6.7 7.4 7.7 2.7 -1.7  2.9 8.0 2.7 9.4 9.5 8.6 0.9 3.2
1951-01-27T03:00:00+00:00 3.0 -0.5  -0.4  4.4 4.4 -1.2  5.7 7.7 3.1 5.1 9.4 7.1 7.4 6.9 2.2 -1.4  3.2 7.5 2.5 10.6  10.6  8.3 -0.1  3.0
1951-01-27T06:00:00+00:00 2.3 -0.9  -0.8  3.7 4.0 -1.1  5.3 7.6 3.1 4.7 9.5 7.5 7.6 7.2 2.6 -1.8  2.2 7.6 2.8 10.4  10.4  8.5 -0.2  3.1
1951-01-27T09:00:00+00:00 2.5 -0.5  -0.4  4.0 4.3 -1.4  5.6 7.7 3.2 5.0 10.1  7.8 8.0 7.6 2.4 -1.5  2.4 8.2 3.1 10.5  10.5  9.0 0.1 2.9
1951-01-27T12:00:00+00:00 7.3 3.6 3.7 8.7 8.5 3.4 9.8 11.6  7.0 9.2 13.3  10.5  11.3  10.4  5.5 2.7 7.4 11.4  5.8 14.7  14.7  12.3  3.8 6.7
1951-01-27T15:00:00+00:00 7.7 3.7 3.8 9.2 8.6 3.9 9.9 11.5  7.0 9.2 13.2  10.0  11.1  9.9 4.9 2.8 7.8 11.3  5.3 15.0  15.0  12.2  3.9 6.6
1951-01-27T18:00:00+00:00 3.6 0.4 0.6 5.4 5.0 0.5 6.3 7.9 3.3 5.6 10.6  7.5 8.2 7.6 2.0 -0.9  3.7 8.7 2.8 11.6  11.5  9.5 0.8 2.8
1951-01-27T21:00:00+00:00 1.2 -0.5  -0.4  4.3 2.7 -0.6  4.0 5.7 1.2 3.3 9.8 7.0 7.6 6.9 0.4 -3.1  1.1 7.9 2.3 10.5  10.5  8.7 -0.1  0.5
1951-01-28T00:00:00+00:00 0.6 -0.5  -0.4  4.5 1.9 -2.0  3.2 4.7 0.1 2.6 9.3 6.1 7.0 6.2 -2.0  -3.9  0.7 7.4 1.5 10.3  10.3  8.3 -0.4  -0.5
1951-01-28T03:00:00+00:00 0.1 -0.7  -0.7  4.3 -0.2  -2.4  2.4 1.9 -3.2  -1.3  9.0 5.4 6.4 5.7 -2.3  -6.8  -0.5  7.1 1.0 9.9 9.9 7.9 -0.7  -1.3
1951-01-28T06:00:00+00:00 -1.7  -1.2  -1.1  3.8 -1.8  -2.3  0.8 0.4 -4.7  -2.9  8.8 5.3 6.1 5.6 -2.2  -8.4  -2.3  6.9 0.9 9.4 9.3 7.7 -1.0  -3.0
1951-01-28T09:00:00+00:00 -2.5  -0.9  -0.9  4.0 -2.6  -2.3  0.0 -0.3  -5.4  -3.7  9.1 5.8 6.4 6.1 -1.0  -9.2  -3.3  7.2 1.4 9.8 9.8 8.0 -0.6  -4.2
1951-01-28T12:00:00+00:00 4.7 4.7 4.7 9.3 4.8 3.8 7.4 7.2 2.1 3.7 14.3  10.6  11.7  10.9  5.4 -1.8  4.0 12.4  6.2 15.5  15.5  13.2  5.0 4.7
1951-01-28T15:00:00+00:00 6.6 5.0 5.0 10.1  6.3 3.3 8.9 8.5 3.4 5.2 14.0  9.5 11.0  10.1  4.4 -0.3  5.8 12.1  5.1 16.5  16.5  12.9  5.4 6.1
1951-01-28T18:00:00+00:00 0.6 -0.1  -0.1  4.9 0.4 -0.5  2.9 3.0 -2.1  -0.7  9.8 6.1 7.0 6.5 1.0 -6.2  -0.5  7.9 1.7 11.6  11.6  8.7 0.6 0.6
1951-01-28T21:00:00+00:00 -1.9  -1.1  -1.1  3.4 -1.7  -0.6  0.9 1.2 -4.0  -2.8  9.2 6.2 6.7 6.3 1.0 -8.3  -3.0  7.3 1.8 10.1  10.0  8.1 -0.5  -1.1
1951-01-29T00:00:00+00:00 -2.6  -1.1  -1.1  3.5 -2.3  -1.2  0.2 0.4 -4.7  -3.5  9.1 6.1 6.6 6.3 0.6 -9.0  -3.5  7.2 1.8 9.9 9.8 8.1 -0.6  -2.1
1951-01-29T03:00:00+00:00 -3.2  0.9 0.9 4.3 -2.8  -2.0  0.4 -0.5  -6.1  -4.8  7.7 5.7 5.5 4.5 -0.2  -10.2 -3.2  7.2 -0.4  5.0 4.9 6.0 0.8 -3.4
1951-01-29T06:00:00+00:00 -4.4  0.0 0.0 3.2 -3.7  -3.5  -0.5  -1.4  -7.1  -5.7  7.0 4.9 4.8 3.7 -2.0  -11.2 -4.3  6.5 -1.1  3.7 3.6 5.3 -0.1  -4.6
1951-01-29T09:00:00+00:00 -4.6  -0.5  -0.5  2.6 -3.8  -3.8  -0.5  -1.4  -7.0  -5.8  6.7 4.8 4.8 3.3 -2.4  -11.2 -4.7  6.2 -1.3  2.9 2.8 5.0 -0.8  -4.5
1951-01-29T12:00:00+00:00 2.6 4.2 4.2 7.3 3.4 2.5 6.6 5.6 0.0 1.4 9.6 9.3 8.6 6.9 3.9 -4.1  3.4 9.1 3.2 6.3 6.2 7.9 2.9 4.2
1951-01-29T15:00:00+00:00 3.8 4.0 4.0 6.8 4.8 3.9 8.1 7.2 1.6 2.8 9.4 9.4 8.6 6.9 5.2 -2.6  4.9 8.9 3.3 5.9 5.8 7.7 2.6 6.2
1951-01-29T18:00:00+00:00 -2.2  -1.2  -1.2  1.7 -1.2  -5.3  2.0 1.0 -4.7  -3.2  6.2 2.7 3.6 1.9 -3.5  -8.7  -2.7  5.7 -3.4  2.6 2.5 4.5 -1.0  -1.4
1951-01-29T21:00:00+00:00 -6.6  -4.2  -4.2  -1.3  -5.5  -12.8 -2.3  -3.6  -9.3  -7.5  5.4 -2.7  0.7 -1.3  -11.4 -13.0 -9.6  4.9 -8.8  1.0 0.9 3.7 -2.1  -7.5
1951-01-30T00:00:00+00:00 -7.7  -5.5  -5.5  -2.7  -6.7  -15.6 -3.4  -4.9  -10.5 -8.7  5.1 -5.0  -0.8  -2.5  -13.9 -14.1 -12.0 4.6 -11.1 0.6 0.4 3.4 -2.4  -9.2
1951-01-30T03:00:00+00:00 -6.5  -3.7  -3.7  -2.4  -5.6  -17.3 -2.7  -4.2  -9.7  -7.1  4.8 -5.2  -1.0  -2.3  -14.2 -12.7 -10.5 4.8 -11.5 -0.6  -1.1  2.0 -0.6  -10.1
1951-01-30T06:00:00+00:00 -2.5  -0.8  -0.8  0.6 -1.7  -11.4 1.2 0.2 -5.3  -3.2  3.9 -0.1  1.6 -0.8  -7.3  -8.8  -3.4  3.8 -6.4  -0.6  -1.1  1.1 -0.6  -5.8
1951-01-30T09:00:00+00:00 -1.9  -0.1  -0.1  1.4 -1.2  -8.8  1.7 1.2 -4.4  -2.7  3.7 1.7 2.6 0.0 -4.4  -8.3  -2.3  3.7 -4.6  -0.4  -0.9  0.9 -0.6  -3.9
1951-01-30T12:00:00+00:00 1.5 2.0 2.0 3.3 2.4 -1.3  5.3 4.6 -0.9  0.8 5.8 6.5 5.6 3.9 2.0 -4.7  2.5 5.8 0.3 0.5 0.0 3.0 0.4 2.9
1951-01-30T15:00:00+00:00 2.0 3.1 3.1 4.4 2.9 0.7 5.8 5.2 -0.3  1.3 6.5 7.2 6.0 4.9 2.7 -4.2  3.4 6.5 0.9 2.8 2.2 3.7 1.9 4.6
1951-01-30T18:00:00+00:00 -0.8  0.6 0.6 2.0 0.1 -4.2  3.0 2.5 -3.0  -1.4  5.4 4.6 4.4 2.7 -1.3  -7.0  -0.8  5.4 -1.7  0.2 -0.3  2.6 0.0 0.3
1951-01-30T21:00:00+00:00 -2.3  0.2 0.2 1.6 -1.5  -7.5  1.4 0.9 -4.6  -3.0  5.2 3.5 3.9 1.9 -3.1  -8.6  -3.1  5.2 -2.8  0.0 -0.6  2.4 -0.2  -3.8
1951-01-31T00:00:00+00:00 -1.8  -0.2  -0.2  1.5 -1.2  -7.8  1.6 1.3 -4.2  -2.8  4.2 2.5 3.0 0.8 -2.9  -8.3  -2.5  4.1 -3.7  -0.1  -0.6  1.3 -0.5  -4.4
1951-01-31T03:00:00+00:00 -1.3  -2.0  -2.0  1.4 -1.1  -6.7  1.4 1.7 -3.0  -2.2  3.5 1.9 2.5 0.2 -2.5  -7.8  -2.1  3.4 -3.7  0.2 -0.3  1.0 -1.9  -4.1
1951-01-31T06:00:00+00:00 -1.2  -1.8  -1.8  1.4 -0.9  -5.1  1.6 1.9 -2.8  -2.0  3.8 2.5 2.9 0.7 -1.8  -7.6  -1.8  3.7 -3.1  0.2 -0.2  1.3 -1.7  -3.6
1951-01-31T09:00:00+00:00 -0.6  -1.0  -1.0  1.9 0.0 -2.9  2.5 2.8 -1.9  -1.1  4.8 3.9 4.0 2.0 -0.5  -6.7  -1.1  4.7 -1.7  0.5 0.1 2.3 -1.1  -2.2
1951-01-31T12:00:00+00:00 2.1 1.3 1.3 3.9 3.1 1.6 5.6 5.4 0.7 2.0 6.9 7.1 6.3 5.0 3.3 -3.6  2.7 6.8 1.5 1.8 1.4 4.3 0.6 3.7
1951-01-31T15:00:00+00:00 2.2 2.9 2.9 5.5 3.2 1.9 5.7 5.6 0.9 2.1 7.9 7.1 6.3 6.0 3.5 -3.5  3.0 7.8 1.5 6.4 5.9 5.4 3.3 4.7
1951-01-31T18:00:00+00:00 0.8 0.7 0.7 3.3 1.8 -0.1  4.3 4.5 -0.2  0.6 6.7 5.8 5.5 4.3 1.6 -5.0  0.8 6.6 0.2 3.0 2.5 4.1 1.0 2.4
1951-01-31T21:00:00+00:00 0.5 0.2 0.2 2.7 1.6 -0.2  4.0 4.4 -0.3  0.4 6.2 5.7 5.4 3.8 1.5 -5.2  0.5 6.1 0.1 1.5 1.0 3.7 0.1 2.0
1951-02-01T00:00:00+00:00 1.0 0.2 0.2 2.8 2.0 0.1 4.5 4.7 0.0 0.9 6.1 5.9 5.5 3.7 1.8 -4.7  1.1 6.0 0.3 1.2 0.7 3.5 -0.2  2.4
1951-02-01T03:00:00+00:00 0.8 -1.1  -1.2  2.6 2.1 -0.1  4.1 4.9 0.5 1.2 6.4 5.6 6.1 4.1 1.4 -4.4  0.7 6.0 1.2 1.6 1.6 5.1 -1.6  2.2
1951-02-01T06:00:00+00:00 0.3 -1.4  -1.6  2.3 1.6 0.3 3.6 4.7 0.3 0.7 6.3 5.7 6.1 4.1 1.7 -4.9  0.0 5.9 1.3 1.6 1.5 5.0 -1.7  2.0
1951-02-01T09:00:00+00:00 0.6 -1.0  -1.2  2.7 1.8 0.7 3.9 5.0 0.6 0.9 6.7 6.0 6.3 4.6 1.9 -4.6  0.4 6.2 1.6 2.1 2.0 5.4 -1.2  2.5
1951-02-01T12:00:00+00:00 4.2 2.7 2.5 6.6 5.2 3.2 7.3 7.5 3.1 4.3 9.1 8.0 8.0 7.2 3.5 -1.2  5.2 8.6 3.5 5.7 5.6 7.8 2.4 5.9
1951-02-01T15:00:00+00:00 5.5 4.0 3.9 8.3 6.2 3.1 8.2 8.3 3.9 5.3 11.1  8.8 9.7 8.4 4.2 -0.3  5.8 10.7  4.4 8.1 8.0 9.8 3.9 6.1
1951-02-01T18:00:00+00:00 2.0 0.6 0.5 4.8 2.8 0.5 4.9 5.6 1.2 1.9 8.1 6.1 6.9 5.4 1.7 -3.6  1.8 7.7 1.7 4.7 4.6 6.8 0.9 2.5
1951-02-01T21:00:00+00:00 -0.3  -0.8  -0.9  3.3 0.6 -1.6  2.7 3.4 -1.0  -0.3  6.9 5.0 5.8 4.3 0.7 -5.8  -1.1  6.5 0.6 3.1 3.0 5.6 -0.5  -0.6
1951-02-02T00:00:00+00:00 -1.8  -0.8  -1.0  3.1 -0.7  -3.2  1.3 1.8 -2.6  -1.6  6.9 4.5 5.5 4.1 -0.6  -7.2  -2.9  6.4 0.1 2.8 2.8 5.6 -0.6  -3.3
1951-02-02T03:00:00+00:00 -2.5  -1.8  -1.8  2.6 -1.6  -1.9  0.7 0.6 -3.8  -2.4  7.4 5.0 5.8 4.0 0.7 -8.1  -4.5  5.8 -0.3  4.6 4.8 6.1 -1.7  -4.3
1951-02-02T06:00:00+00:00 -2.2  -1.9  -1.9  2.5 -1.2  -4.8  1.0 0.5 -4.0  -2.0  7.4 4.1 5.3 3.6 -2.4  -7.7  -5.0  5.8 -1.2  4.6 4.7 6.1 -1.8  -4.8
1951-02-02T09:00:00+00:00 -0.2  -0.8  -0.8  3.9 0.5 -5.6  2.7 1.4 -3.1  -0.3  8.1 4.0 5.4 4.1 -3.4  -6.0  -3.5  6.5 -1.2  5.5 5.7 6.8 -0.9  -4.2
1951-02-02T12:00:00+00:00 7.6 6.3 6.3 10.6  8.8 4.7 11.0  11.0  6.6 8.0 14.0  11.1  12.7  9.9 5.3 2.3 6.8 12.4  5.9 12.6  12.7  12.7  6.3 7.5
1951-02-02T15:00:00+00:00 8.4 6.7 6.7 10.9  9.7 6.8 11.9  12.0  7.6 8.9 15.3  12.3  14.0  11.1  8.2 3.2 8.2 13.7  7.1 13.2  13.4  14.0  6.7 9.7
1951-02-02T18:00:00+00:00 1.7 0.1 0.1 4.5 2.6 -1.1  4.9 4.9 0.5 1.9 9.8 4.6 7.3 4.5 -0.1  -3.9  0.7 8.2 -0.6  8.0 8.2 8.5 1.2 2.4
1951-02-02T21:00:00+00:00 -0.5  -2.5  -2.5  2.1 0.4 -7.3  2.6 0.6 -3.9  -0.4  7.8 -0.4  3.4 1.4 -6.2  -6.1  -3.3  6.2 -5.7  5.2 5.3 6.5 -1.5  -2.8
1951-02-03T00:00:00+00:00 -1.2  -3.3  -3.3  1.0 -0.1  -9.4  2.1 -0.8  -5.2  -0.9  7.5 -2.4  2.1 0.3 -9.0  -6.7  -5.1  5.8 -7.7  4.2 4.3 6.2 -2.2  -4.3
1951-02-03T03:00:00+00:00 -2.4  -3.5  -3.5  -0.2  -1.3  -10.1 1.2 -1.0  -6.5  -2.4  6.2 -2.3  1.1 -0.4  -10.0 -8.1  -6.2  5.8 -8.5  2.3 2.3 5.5 -2.0  -4.0
1951-02-03T06:00:00+00:00 -2.6  -3.6  -3.7  -0.3  -1.5  -10.8 1.0 -1.3  -6.8  -2.6  6.2 -2.6  0.8 -0.5  -10.7 -8.3  -6.7  5.8 -8.8  2.3 2.3 5.5 -2.0  -4.4
1951-02-03T09:00:00+00:00 -1.0  -2.0  -2.1  1.3 0.1 -9.9  2.6 -0.6  -6.1  -1.0  6.4 -1.1  1.5 0.4 -9.3  -6.6  -4.7  6.0 -7.3  2.5 2.5 5.8 -1.8  -3.8
1951-02-03T12:00:00+00:00 6.3 4.1 4.0 9.0 5.7 1.7 8.2 6.7 1.1 4.6 9.2 8.2 7.1 7.1 3.6 -1.0  6.8 8.8 2.0 9.4 9.3 8.6 3.2 5.5
1951-02-03T15:00:00+00:00 7.9 7.4 7.3 10.7  8.9 6.3 11.5  11.5  6.0 7.9 13.6  12.9  13.0  10.3  8.1 2.2 8.3 13.3  6.7 11.4  11.3  13.0  6.7 9.4
1951-02-03T18:00:00+00:00 0.6 0.5 0.5 4.1 1.4 -2.6  3.9 4.3 -1.3  0.3 8.2 5.0 6.5 3.5 -0.6  -5.3  0.0 7.8 -1.1  6.1 6.1 7.6 1.1 1.7
1951-02-03T21:00:00+00:00 -0.9  -1.0  -1.0  2.6 -0.1  -9.9  2.4 -0.1  -5.7  -1.2  6.5 0.1 2.8 0.5 -7.9  -6.8  -3.8  6.1 -6.1  3.4 3.3 5.8 -1.3  -4.2
1951-02-04T00:00:00+00:00 -0.8  -1.5  -1.5  2.0 0.1 -13.5 2.6 -1.4  -6.9  -1.0  5.9 -2.1  1.2 -0.6  -11.5 -6.6  -5.0  5.6 -8.3  2.2 2.2 5.3 -2.1  -7.0
1951-02-04T03:00:00+00:00 -1.9  -1.6  -1.6  1.4 -1.1  -15.6 1.6 -2.2  -8.1  -2.6  5.9 -3.4  0.5 -1.0  -13.1 -8.1  -6.7  5.5 -9.4  1.2 0.9 3.8 -1.5  -9.8
1951-02-04T06:00:00+00:00 -3.2  -2.3  -2.3  0.8 -2.4  -15.3 0.3 -3.3  -9.2  -3.9  5.6 -2.3  0.0 0.2 -12.2 -9.5  -8.5  5.2 -8.4  0.9 0.6 3.5 -1.9  -12.5
1951-02-04T09:00:00+00:00 -2.4  -1.8  -1.8  1.3 -1.6  -11.5 1.1 -2.6  -8.5  -3.1  5.5 -0.5  0.3 1.7 -9.0  -8.7  -6.6  5.1 -6.5  1.0 0.7 3.4 -1.7  -11.3
1951-02-04T12:00:00+00:00 1.8 1.7 1.7 5.6 1.7 -1.2  4.4 3.9 -2.0  0.2 7.3 6.1 5.4 4.9 1.4 -5.3  3.0 6.9 0.0 5.8 5.5 5.2 1.5 -0.9
1951-02-04T15:00:00+00:00 3.9 3.6 3.6 8.0 3.3 0.3 6.0 6.2 0.3 1.8 9.0 7.2 7.5 5.6 3.2 -3.8  3.7 8.6 1.1 8.6 8.3 6.9 3.8 2.0
1951-02-04T18:00:00+00:00 1.1 0.8 0.8 4.5 1.3 -2.3  4.0 4.2 -1.7  -0.2  7.2 5.2 5.8 3.5 0.2 -5.8  1.4 6.7 -0.8  4.8 4.5 5.0 0.9 0.8
1951-02-04T21:00:00+00:00 0.5 0.0 0.0 3.6 0.8 -2.1  3.5 3.7 -2.2  -0.7  6.6 5.0 5.3 3.3 0.0 -6.3  1.0 6.2 -1.0  3.5 3.2 4.5 0.0 0.9
1951-02-05T00:00:00+00:00 0.5 -0.3  -0.3  3.0 1.0 -1.2  3.7 4.1 -1.8  -0.5  6.6 5.6 5.6 3.5 0.9 -6.0  1.2 6.2 -0.5  2.8 2.5 4.5 -0.5  1.8
1951-02-05T03:00:00+00:00 0.0 -1.1  -1.1  2.2 0.9 -0.9  3.7 3.5 -1.8  -0.3  5.8 4.9 4.9 3.1 1.0 -5.6  0.1 5.5 -0.9  1.0 0.7 3.6 -1.4  1.5
1951-02-05T06:00:00+00:00 -0.5  -1.4  -1.4  1.9 0.3 -1.5  3.1 3.0 -2.2  -0.9  5.6 4.6 4.7 2.7 0.5 -6.2  -0.7  5.3 -1.3  0.8 0.5 3.4 -1.6  0.9
1951-02-05T09:00:00+00:00 -0.5  -1.2  -1.2  2.1 0.3 -2.4  3.2 2.6 -2.6  -0.8  5.7 4.1 4.4 2.6 -0.4  -6.1  -0.7  5.3 -1.8  0.9 0.6 3.4 -1.5  0.2
1951-02-05T12:00:00+00:00 2.6 2.0 2.0 5.9 2.7 -0.6  5.5 4.6 -0.7  1.5 8.3 5.7 6.0 5.2 1.5 -3.8  2.5 7.9 -0.2  6.5 6.3 6.0 2.3 2.2
1951-02-05T15:00:00+00:00 4.1 3.8 3.8 8.4 3.5 -0.6  6.4 5.4 0.1 2.4 9.1 5.6 6.7 5.3 1.5 -3.0  3.4 8.8 -0.3  8.9 8.6 6.9 4.1 2.3
1951-02-05T18:00:00+00:00 0.2 0.0 0.0 3.6 0.7 -2.3  3.5 3.0 -2.2  -0.5  6.7 4.0 4.7 3.3 -0.4  -5.8  -0.1  6.3 -1.8  3.9 3.7 4.4 0.4 0.3
1951-02-05T21:00:00+00:00 -0.1  -0.8  -0.8  2.5 0.5 -2.6  3.3 2.7 -2.6  -0.6  6.1 3.9 4.4 2.9 -0.5  -6.0  -0.4  5.8 -1.9  1.9 1.6 3.8 -0.9  -0.2
1951-02-06T00:00:00+00:00 -1.0  -1.5  -1.5  1.7 -0.1  -2.6  2.7 2.3 -3.0  -1.3  5.8 3.7 4.2 2.6 -0.6  -6.6  -1.6  5.5 -2.1  1.0 0.8 3.6 -1.4  -0.7
1951-02-06T03:00:00+00:00 0.0 1.3 1.3 2.1 0.7 -2.6  4.0 2.5 -3.8  -1.4  5.2 5.1 5.5 3.2 0.2 -7.3  -1.3  6.1 -2.2  0.1 -0.7  1.2 1.2 0.0
1951-02-06T06:00:00+00:00 -0.5  1.0 1.0 1.9 0.2 -3.9  3.6 1.8 -4.5  -1.8  5.1 4.1 5.0 2.7 -1.3  -7.8  -1.8  6.0 -3.2  0.1 -0.7  1.1 1.2 -0.8
1951-02-06T09:00:00+00:00 -0.9  0.8 0.8 1.9 -0.4  -5.6  3.0 0.8 -5.5  -2.4  4.2 2.2 3.6 1.3 -3.6  -8.3  -2.4  5.1 -5.0  0.3 -0.5  0.1 1.1 -2.2
1951-02-06T12:00:00+00:00 0.7 3.0 3.0 4.6 0.6 -5.9  4.0 1.0 -5.3  -1.4  4.7 2.2 3.8 1.6 -3.7  -7.3  -0.6  5.6 -5.0  3.0 2.2 0.7 2.7 -2.2
1951-02-06T15:00:00+00:00 -0.3  1.7 1.7 3.7 -0.8  -7.6  2.6 -0.6  -6.9  -2.8  3.2 0.5 2.3 -0.2  -5.4  -8.7  -1.5  4.1 -6.8  1.7 0.9 -0.9  1.3 -3.9
1951-02-06T18:00:00+00:00 -3.8  -1.7  -1.7  0.8 -4.8  -11.2 -1.4  -4.5  -10.8 -6.8  0.2 -3.6  -1.1  -3.9  -8.9  -12.7 -7.0  1.1 -10.8 -1.1  -1.9  -3.9  -1.8  -9.7
1951-02-06T21:00:00+00:00 -6.1  -3.1  -3.1  -0.2  -7.5  -13.1 -4.1  -7.4  -13.6 -9.5  -1.3  -5.5  -2.9  -5.4  -10.9 -15.5 -10.4 -0.4  -12.7 -1.9  -2.7  -5.4  -2.9  -14.3
1951-02-07T00:00:00+00:00 -9.5  -4.4  -4.4  -2.3  -10.1 -15.4 -6.7  -10.3 -16.6 -12.1 -2.7  -6.6  -4.7  -6.2  -13.3 -18.1 -10.2 -1.8  -13.8 -3.1  -3.9  -6.8  -4.2  -17.2
1951-02-07T03:00:00+00:00 -9.0  -2.0  -2.0  -2.0  -10.0 -14.5 -5.4  -8.7  -16.9 -13.3 -3.0  -5.8  -3.8  -6.6  -12.3 -20.9 -8.9  -1.6  -14.2 -5.0  -5.5  -7.4  -2.1  -12.6
1951-02-07T06:00:00+00:00 -9.6  -2.0  -2.0  -2.3  -10.4 -16.2 -5.9  -9.5  -17.7 -13.7 -2.9  -6.3  -4.0  -6.8  -15.3 -21.3 -9.6  -1.6  -14.7 -5.3  -5.8  -7.4  -2.2  -12.6
1951-02-07T09:00:00+00:00 -10.1 -1.9  -1.9  -2.4  -10.5 -15.9 -5.9  -9.9  -18.2 -13.8 -1.9  -5.2  -3.3  -5.3  -16.3 -21.4 -11.4 -0.5  -13.6 -5.5  -6.1  -6.4  -2.1  -13.1
1951-02-07T12:00:00+00:00 -3.1  2.8 2.8 1.8 -3.0  -4.6  1.5 -0.3  -8.6  -6.3  3.4 3.7 4.3 1.2 -3.6  -14.0 -3.6  4.8 -4.7  -2.6  -3.1  -1.1  2.4 -2.5
1951-02-07T15:00:00+00:00 -0.5  3.3 3.3 2.2 -0.4  -3.1  4.1 2.6 -5.7  -3.7  3.9 4.6 5.2 1.7 0.0 -11.4 -1.0  5.3 -3.8  -1.8  -2.3  -0.6  2.8 1.0
1951-02-07T18:00:00+00:00 -6.0  0.6 0.6 -0.4  -5.9  -8.4  -1.4  -3.1  -11.4 -9.2  1.3 0.7 1.7 -1.3  -4.7  -16.9 -7.7  2.7 -7.7  -3.3  -3.8  -3.2  0.9 -6.2
1951-02-07T21:00:00+00:00 -8.7  -0.1  -0.1  -1.2  -8.6  -9.8  -4.1  -5.4  -13.7 -11.9 0.6 0.6 1.1 -1.4  -5.7  -19.5 -9.8  2.0 -7.8  -3.7  -4.2  -3.9  0.4 -9.9
1951-02-08T00:00:00+00:00 -9.6  -0.3  -0.3  -1.3  -9.6  -11.3 -5.1  -6.6  -14.9 -12.9 0.5 0.2 0.8 -1.6  -7.5  -20.6 -10.9 1.9 -8.2  -3.7  -4.2  -4.0  0.3 -12.2
1951-02-08T03:00:00+00:00 -12.5 -2.4  -2.4  -2.2  -11.9 -14.8 -7.8  -10.0 -17.8 -14.9 -0.3  -2.3  -1.3  -2.6  -11.5 -21.3 -13.3 0.9 -8.9  -3.9  -4.3  -4.3  -1.8  -15.6
1951-02-08T06:00:00+00:00 -12.7 -3.1  -3.1  -2.9  -12.2 -15.8 -8.0  -10.3 -18.1 -15.1 -1.0  -2.6  -1.5  -3.3  -12.2 -21.6 -13.6 0.3 -9.2  -5.1  -5.5  -4.9  -3.0  -16.4
1951-02-08T09:00:00+00:00 -10.9 -1.8  -1.8  -1.6  -10.4 -14.1 -6.2  -8.3  -16.1 -13.4 0.1 -0.7  0.1 -2.0  -9.4  -19.8 -11.3 1.3 -7.4  -4.5  -4.9  -3.9  -2.0  -14.5
1951-02-08T12:00:00+00:00 -2.3  3.0 3.0 3.1 -1.6  -4.7  2.6 0.6 -7.2  -4.6  4.7 5.3 5.5 3.2 0.6 -11.0 -1.5  5.9 -1.4  -1.6  -2.0  0.7 2.1 -1.2
1951-02-08T15:00:00+00:00 -0.4  2.9 2.9 3.0 0.2 -2.7  4.4 2.3 -5.5  -2.8  4.7 4.9 5.3 2.9 0.3 -9.2  0.2 5.9 -1.8  -0.7  -1.1  0.7 2.1 2.1
1951-02-08T18:00:00+00:00 -2.5  1.6 1.6 1.8 -2.0  -5.8  2.2 0.4 -7.4  -4.9  4.1 2.4 3.9 1.3 -2.8  -11.3 -3.0  5.3 -4.2  -1.6  -2.1  0.1 1.8 -1.1
1951-02-08T21:00:00+00:00 -2.8  0.4 0.4 1.4 -3.1  -7.0  1.1 -0.6  -8.4  -6.1  2.2 0.5 2.0 -0.6  -3.8  -12.5 -3.4  3.4 -6.1  -1.7  -2.1  -1.8  0.8 -2.3
1951-02-09T00:00:00+00:00 -4.1  -0.2  -0.2  0.1 -3.7  -7.1  0.5 -1.3  -9.1  -6.6  1.5 0.1 1.3 -0.9  -4.1  -13.0 -4.2  2.7 -6.5  -2.2  -2.7  -2.5  0.2 -2.5
1951-02-09T03:00:00+00:00 -5.3  -1.4  -1.4  -0.6  -4.3  -8.6  -1.0  -3.1  -9.5  -6.5  0.8 -0.3  0.7 -1.2  -5.3  -12.6 -5.7  1.9 -7.0  -2.2  -3.4  -3.4  -1.0  -5.8
1951-02-09T06:00:00+00:00 -7.3  -2.2  -2.2  -1.5  -6.1  -11.5 -2.9  -4.6  -11.1 -8.4  0.5 0.0 0.3 -0.9  -6.2  -14.4 -8.3  1.6 -6.8  -2.6  -3.7  -3.7  -1.4  -9.6
1951-02-09T09:00:00+00:00 -7.6  -1.4  -1.4  -0.7  -6.4  -12.6 -3.2  -5.3  -11.8 -8.7  1.4 0.6 1.2 -0.2  -7.9  -14.7 -10.1 2.6 -6.2  -2.5  -3.6  -2.8  -1.0  -12.1
1951-02-09T12:00:00+00:00 -0.4  2.9 2.9 3.5 0.9 -4.6  4.1 1.9 -4.5  -1.4  4.7 6.0 6.1 3.6 -0.4  -7.4  -0.1  5.8 -0.8  -0.8  -2.0  0.5 1.6 -1.1
1951-02-09T15:00:00+00:00 -0.3  2.4 2.4 3.1 0.9 -2.5  4.2 2.3 -4.1  -1.3  4.4 5.8 6.0 3.1 0.8 -7.4  0.3 5.5 -1.0  -0.2  -1.3  0.2 1.3 1.2
1951-02-09T18:00:00+00:00 -3.2  1.0 1.0 1.6 -2.0  -7.1  1.2 -2.3  -8.8  -4.3  3.1 0.9 2.0 0.9 -5.7  -10.3 -5.5  4.2 -5.9  -1.5  -2.6  -1.1  0.9 -4.9
1951-02-09T21:00:00+00:00 -4.4  0.2 0.2 0.7 -3.1  -10.8 0.2 -5.3  -11.7 -5.3  2.4 -2.8  -1.2  -0.3  -10.1 -11.4 -9.0  3.5 -9.6  -1.7  -2.8  -1.8  0.7 -8.6
1951-02-10T00:00:00+00:00 -5.9  -2.0  -2.0  -1.3  -4.7  -13.1 -1.5  -7.6  -14.0 -7.0  0.4 -5.1  -4.1  -1.7  -11.2 -13.0 -10.6 1.5 -11.9 -2.6  -3.7  -3.8  -1.3  -10.2
1951-02-10T03:00:00+00:00 -7.2  -1.1  -1.1  -1.6  -6.7  -14.3 -2.6  -8.8  -16.3 -8.6  -0.2  -5.4  -4.5  -2.3  -11.5 -14.5 -10.9 1.2 -13.7 -4.2  -4.6  -4.5  -0.5  -11.6
1951-02-10T06:00:00+00:00 -6.2  -0.7  -0.7  -1.0  -5.9  -13.0 -1.7  -7.5  -15.0 -7.8  -0.2  -4.6  -3.6  -2.4  -10.2 -13.7 -6.8  1.3 -12.9 -4.2  -4.6  -4.4  -0.5  -9.6
1951-02-10T09:00:00+00:00 -4.2  0.5 0.5 0.0 -3.7  -7.6  0.4 -2.1  -9.5  -5.7  1.0 0.5 1.4 -1.0  -4.5  -11.5 -3.7  2.5 -7.8  -3.7  -4.2  -3.2  0.3 -4.1
1951-02-10T12:00:00+00:00 -3.7  1.2 1.2 0.3 -2.9  -5.3  1.2 -0.1  -7.6  -4.8  1.7 2.7 3.4 -0.2  -2.1  -10.7 -3.2  3.1 -5.6  -3.6  -4.1  -2.6  0.8 -2.0
1951-02-10T15:00:00+00:00 -4.4  0.6 0.6 -0.2  -3.7  -5.9  0.5 -0.8  -8.3  -5.6  1.1 2.1 2.7 -0.7  -2.7  -11.4 -3.9  2.6 -6.2  -3.9  -4.4  -3.1  0.3 -2.8
1951-02-10T18:00:00+00:00 -5.0  -0.1  -0.1  -0.7  -4.4  -6.9  -0.2  -1.7  -9.1  -6.3  0.6 1.2 2.0 -1.3  -3.6  -12.1 -4.6  2.1 -7.1  -4.1  -4.6  -3.6  -0.2  -3.8
1951-02-10T21:00:00+00:00 -5.1  -0.2  -0.2  -0.8  -4.6  -7.2  -0.4  -1.9  -9.3  -6.5  0.6 1.0 1.8 -1.5  -4.0  -12.3 -4.8  2.0 -7.4  -4.2  -4.6  -3.7  -0.3  -4.1
1951-02-11T00:00:00+00:00 -4.7  0.1 0.1 -0.5  -4.2  -6.9  -0.1  -1.5  -9.0  -6.1  0.9 1.3 2.2 -1.2  -3.6  -12.0 -4.4  2.3 -7.0  -4.0  -4.5  -3.4  0.0 -3.9
1951-02-11T03:00:00+00:00 -4.1  -0.9  -0.9  -0.7  -3.2  -6.7  0.1 -1.5  -8.0  -5.4  0.6 1.0 1.4 -1.2  -4.0  -11.4 -4.1  2.2 -6.4  -3.9  -4.6  -3.5  -0.8  -3.2
1951-02-11T06:00:00+00:00 -4.1  -1.2  -1.2  -1.0  -3.3  -7.1  -0.1  -1.6  -8.1  -5.5  0.4 0.9 1.2 -1.3  -4.3  -11.5 -4.1  2.0 -6.4  -4.2  -4.9  -3.7  -1.2  -3.4
1951-02-11T09:00:00+00:00 -3.9  -1.1  -1.1  -0.8  -3.0  -7.1  0.2 -1.5  -7.9  -5.2  0.7 0.9 1.4 -1.2  -4.9  -11.2 -3.9  2.2 -6.4  -4.2  -4.9  -3.5  -1.0  -3.3
1951-02-11T12:00:00+00:00 -0.3  2.4 2.4 2.7 0.5 -2.5  3.8 2.0 -4.5  -1.7  3.6 5.3 5.1 2.4 0.5 -7.7  -0.1  5.1 -2.1  -2.3  -3.0  -0.6  1.6 0.1
1951-02-11T15:00:00+00:00 -0.3  2.6 2.6 2.6 0.7 -1.8  4.0 2.6 -3.9  -1.5  3.9 5.7 5.7 2.6 1.1 -7.5  -0.2  5.5 -1.6  -1.7  -2.4  -0.2  1.9 1.2
1951-02-11T18:00:00+00:00 -4.1  0.4 0.4 0.3 -3.0  -8.6  0.2 -2.0  -8.5  -5.2  1.8 -1.1  1.7 -2.5  -6.9  -11.2 -5.2  3.3 -8.4  -2.9  -3.6  -2.4  0.6 -3.9
1951-02-11T21:00:00+00:00 -7.7  -1.0  -1.0  -0.9  -6.7  -14.1 -3.4  -8.0  -14.5 -8.9  0.3 -6.0  -2.5  -4.6  -13.4 -14.8 -9.3  1.9 -13.3 -3.5  -4.1  -3.9  -0.4  -9.9
1951-02-12T00:00:00+00:00 -8.8  -1.5  -1.5  -1.4  -7.8  -15.8 -4.6  -10.1 -16.6 -10.0 -0.3  -7.7  -4.3  -5.1  -15.5 -16.0 -11.3 1.2 -15.0 -3.7  -4.3  -4.5  -0.7  -12.2
1951-02-12T03:00:00+00:00 -8.9  -0.9  -0.9  -1.6  -8.2  -15.6 -4.1  -9.2  -17.4 -10.4 -0.5  -6.6  -3.8  -5.3  -14.2 -16.4 -11.4 1.0 -15.6 -4.1  -4.7  -4.8  -0.2  -11.8
1951-02-12T06:00:00+00:00 -7.9  -1.3  -1.3  -1.9  -7.3  -15.7 -3.2  -8.5  -16.7 -9.5  -0.9  -7.3  -4.6  -5.7  -13.5 -15.5 -11.3 0.6 -16.3 -4.3  -4.9  -5.2  -0.5  -10.9
1951-02-12T09:00:00+00:00 -5.9  -1.0  -1.0  -1.4  -5.5  -12.7 -1.4  -6.5  -14.7 -7.7  -0.6  -4.2  -3.3  -3.5  -9.6  -13.8 -9.1  0.9 -13.2 -4.8  -5.4  -4.9  -0.9  -9.2
1951-02-12T12:00:00+00:00 -1.4  2.7 2.7 2.4 -1.0  -3.3  3.1 1.7 -6.5  -3.2  3.2 5.8 5.3 1.6 1.0 -9.3  -0.6  4.7 -3.2  -3.1  -3.7  -1.1  1.7 -0.5
1951-02-12T15:00:00+00:00 -1.8  2.3 2.3 1.9 -1.4  -3.2  2.7 1.8 -6.4  -3.6  2.7 5.8 5.3 1.2 1.0 -9.6  -0.8  4.2 -3.2  -3.3  -3.9  -1.6  1.4 -0.1
1951-02-12T18:00:00+00:00 -4.2  0.4 0.4 -0.1  -3.7  -6.4  0.4 -0.8  -9.0  -5.9  0.8 2.4 2.2 -1.1  -2.8  -12.0 -3.7  2.3 -6.6  -3.8  -4.4  -3.5  0.4 -2.8
1951-02-12T21:00:00+00:00 -5.8  -1.3  -1.3  -1.5  -5.6  -8.8  -1.5  -3.6  -11.8 -7.8  -0.7  -0.6  -0.7  -2.7  -5.5  -13.8 -5.2  0.8 -9.6  -4.6  -5.2  -5.0  -0.9  -5.4
1951-02-13T00:00:00+00:00 -4.8  -1.2  -1.2  -1.1  -4.8  -7.0  -0.7  -1.5  -9.7  -7.0  -1.0  1.0 1.0 -3.0  -3.5  -13.0 -3.7  0.5 -8.0  -5.1  -5.7  -5.3  -1.5  -3.4
1951-02-13T03:00:00+00:00 -3.7  1.7 1.7 -0.7  -4.3  -7.2  -0.1  -1.9  -8.3  -7.0  -0.2  0.8 1.0 -1.6  -4.8  -12.7 -3.2  1.9 -7.9  -4.3  -5.3  -5.8  2.1 -3.0
1951-02-13T06:00:00+00:00 -3.6  1.9 1.9 -0.5  -4.1  -7.2  0.1 -1.8  -8.2  -6.8  0.2 0.9 1.4 -1.4  -4.6  -12.5 -3.0  2.3 -7.8  -4.1  -5.0  -5.4  2.4 -2.9
1951-02-13T09:00:00+00:00 -3.6  2.0 2.0 -0.4  -4.1  -7.0  0.2 -1.7  -8.1  -6.8  0.5 1.1 1.5 -1.0  -4.4  -12.4 -2.9  2.6 -7.6  -3.8  -4.8  -5.1  2.7 -2.8
1951-02-13T12:00:00+00:00 -2.8  2.2 2.2 0.2 -3.7  -6.7  0.6 -1.4  -7.8  -6.4  0.6 1.4 1.8 -0.8  -3.7  -12.1 -2.1  2.7 -7.3  -3.5  -4.5  -5.0  2.7 -2.5
1951-02-13T15:00:00+00:00 -1.7  3.0 3.0 1.5 -3.2  -6.5  1.1 -1.1  -7.6  -5.9  0.6 1.7 2.0 -0.9  -3.1  -11.5 -0.9  2.7 -7.0  -3.1  -4.1  -5.0  2.9 -2.3
1951-02-13T18:00:00+00:00 -3.0  -1.3  -1.3  -1.9  -5.3  -7.8  -1.1  -2.8  -9.2  -8.0  -2.2  0.3 0.3 -3.3  -3.1  -13.7 -2.3  -0.2  -8.4  -6.7  -7.7  -7.9  -2.0  -3.8
1951-02-13T21:00:00+00:00 -5.0  -5.6  -5.6  -5.6  -7.9  -9.7  -3.7  -4.0  -10.4 -10.6 -5.4  -2.3  -1.4  -7.3  -4.9  -16.3 -4.3  -3.3  -10.9 -10.3 -11.2 -11.0 -6.4  -5.5
1951-02-14T00:00:00+00:00 -5.2  -6.4  -6.4  -5.4  -9.1  -16.2 -4.8  -8.7  -15.1 -11.8 -7.1  -8.6  -5.7  -11.1 -10.9 -17.5 -5.6  -5.1  -17.3 -11.0 -11.9 -12.8 -8.1  -11.3
1951-02-14T03:00:00+00:00 -6.0  -7.6  -7.6  -6.2  -9.9  -18.3 -5.9  -10.9 -18.3 -12.0 -8.0  -10.5 -7.7  -12.0 -13.2 -17.7 -8.5  -6.0  -19.6 -11.4 -12.2 -13.1 -9.1  -15.0
1951-02-14T06:00:00+00:00 -8.0  -9.0  -9.0  -7.5  -11.9 -19.3 -7.9  -11.5 -18.9 -14.0 -7.4  -11.3 -8.2  -11.7 -14.3 -19.7 -11.5 -5.4  -20.4 -10.3 -11.1 -12.5 -8.0  -14.2
1951-02-14T09:00:00+00:00 -3.5  1.1 1.1 -0.2  -4.7  -12.0 -0.7  -5.4  -12.7 -6.7  -0.3  -4.0  -1.7  -3.6  -9.2  -12.5 -6.7  1.7 -13.0 -3.9  -4.7  -5.4  1.6 -7.2
1951-02-14T12:00:00+00:00 1.1 6.3 6.3 3.8 1.2 -1.0  5.3 3.0 -4.4  -0.8  4.6 7.8 6.9 4.3 1.8 -6.5  1.8 6.6 -1.3  -2.0  -2.8  -0.5  5.5 1.6
1951-02-14T15:00:00+00:00 0.6 5.1 5.1 3.0 0.2 -1.4  4.3 2.6 -4.7  -1.8  3.7 7.1 6.3 3.3 1.6 -7.5  1.3 5.6 -2.0  -2.4  -3.2  -1.4  4.6 1.4
1951-02-14T18:00:00+00:00 -0.6  2.3 2.3 2.1 -2.9  -6.0  1.2 -0.1  -7.5  -4.9  1.4 2.7 3.3 -0.3  -2.5  -10.6 -0.4  3.4 -6.4  -2.2  -3.0  -3.7  3.0 -2.2
1951-02-14T21:00:00+00:00 -1.3  2.7 2.7 1.9 -2.9  -7.8  1.1 -0.3  -7.6  -5.0  1.9 3.2 3.5 0.5 -4.5  -10.7 -1.1  3.9 -5.8  -2.3  -3.1  -3.2  3.5 -3.1
1951-02-15T00:00:00+00:00 -0.2  2.6 2.6 2.4 -2.5  -8.1  1.5 -0.2  -7.6  -4.5  1.0 3.2 3.0 0.1 -4.0  -10.3 0.5 3.0 -5.9  -2.4  -3.1  -4.0  2.7 -3.1
1951-02-15T03:00:00+00:00 -0.2  0.4 0.4 1.8 -1.6  -6.7  1.6 0.5 -6.1  -3.9  0.9 2.1 2.6 -0.7  -1.9  -9.7  0.6 2.8 -4.7  -2.9  -3.7  -3.4  -0.3  -3.1
1951-02-15T06:00:00+00:00 -0.7  1.5 1.5 1.6 -0.8  -4.9  2.4 1.2 -5.5  -3.0  2.1 3.0 3.6 0.4 -1.7  -8.8  0.0 4.1 -3.8  -3.0  -3.8  -2.2  0.9 -2.1
1951-02-15T09:00:00+00:00 -1.7  1.3 1.3 1.1 -1.5  -5.6  1.7 0.4 -6.2  -3.7  2.0 2.3 3.1 0.1 -2.8  -9.5  -1.3  3.9 -4.5  -3.1  -3.9  -2.3  1.0 -2.2
1951-02-15T12:00:00+00:00 -2.6  0.6 0.6 0.5 -2.5  -6.7  0.7 -0.6  -7.2  -4.7  1.3 1.2 2.1 -0.7  -4.0  -10.5 -2.3  3.2 -5.6  -3.1  -3.9  -3.0  0.7 -3.0
1951-02-15T15:00:00+00:00 -3.4  0.0 0.0 -0.1  -3.4  -7.4  -0.2  -1.4  -8.0  -5.6  0.5 0.4 1.2 -1.4  -4.8  -11.4 -3.1  2.5 -6.5  -3.3  -4.1  -3.7  0.2 -3.7
1951-02-15T18:00:00+00:00 -4.7  -0.9  -0.9  -1.1  -4.5  -8.5  -1.3  -2.5  -9.1  -6.8  -0.2  -0.5  0.3 -2.1  -5.7  -12.6 -4.5  1.7 -7.3  -3.7  -4.5  -4.5  -0.5  -4.9
1951-02-15T21:00:00+00:00 -5.5  -1.4  -1.4  -1.6  -5.4  -9.3  -2.2  -3.3  -9.9  -7.6  -0.8  -1.1  -0.3  -2.6  -6.4  -13.4 -5.5  1.2 -8.0  -3.9  -4.7  -5.0  -0.9  -5.8
1951-02-16T00:00:00+00:00 -6.3  -2.2  -2.2  -2.6  -6.0  -9.7  -2.8  -3.8  -10.4 -8.3  -1.0  -1.4  -0.7  -2.8  -6.6  -14.1 -6.3  1.0 -8.2  -4.3  -5.2  -5.3  -1.4  -6.3
1951-02-16T03:00:00+00:00 -7.6  -0.3  -0.3  -2.4  -7.2  -11.0 -2.4  -4.1  -12.6 -10.5 -0.7  0.0 0.8 -2.1  -6.1  -17.6 -7.5  1.6 -8.8  -5.0  -5.8  -6.3  0.2 -7.1
1951-02-16T06:00:00+00:00 -8.0  -0.9  -0.9  -2.9  -7.7  -13.4 -2.8  -4.7  -13.2 -11.0 -1.5  -1.1  -0.1  -3.2  -7.6  -18.1 -8.0  0.7 -9.9  -6.0  -6.7  -7.2  -0.6  -8.5
1951-02-16T09:00:00+00:00 -6.0  0.8 0.8 -1.1  -5.8  -10.8 -0.9  -3.0  -11.5 -9.1  0.2 0.5 1.7 -1.7  -5.9  -16.1 -6.2  2.4 -8.3  -4.6  -5.3  -5.5  0.9 -7.6
1951-02-16T12:00:00+00:00 -1.2  5.1 5.1 3.2 -1.0  -3.4  3.9 1.7 -6.8  -4.3  4.4 6.0 6.8 2.9 -0.1  -11.4 -1.2  6.6 -2.8  -2.6  -3.4  -1.3  4.2 -0.8
1951-02-16T15:00:00+00:00 -0.9  5.5 5.5 3.2 -0.3  -1.8  4.6 2.8 -5.7  -3.6  4.8 7.5 7.8 3.7 1.3 -10.6 -0.4  7.1 -1.3  -2.9  -3.7  -0.8  4.3 1.0
1951-02-16T18:00:00+00:00 -7.8  -1.0  -1.0  -2.9  -7.5  -9.6  -2.7  -5.3  -13.8 -10.8 -3.5  -2.7  -2.7  -4.2  -8.0  -17.9 -6.8  -1.3  -11.5 -5.9  -6.7  -9.2  -0.8  -6.4
1951-02-16T21:00:00+00:00 -9.9  -5.2  -5.2  -4.8  -11.9 -16.6 -7.1  -12.0 -20.5 -15.2 -9.0  -11.4 -10.8 -10.3 -14.4 -22.3 -10.1 -6.7  -20.2 -7.4  -8.1  -14.6 -4.7  -12.8
1951-02-17T00:00:00+00:00 -10.7 -7.0  -7.0  -5.8  -13.5 -19.3 -8.7  -14.4 -22.9 -16.8 -10.7 -14.5 -13.4 -12.5 -15.9 -23.9 -11.5 -8.4  -23.3 -7.8  -8.6  -16.3 -6.3  -13.2
1951-02-17T03:00:00+00:00 -12.7 -6.8  -6.8  -7.7  -14.4 -20.7 -9.5  -14.8 -23.2 -17.6 -10.4 -14.5 -13.0 -12.4 -16.6 -24.6 -13.1 -8.0  -23.3 -8.1  -9.2  -16.1 -5.8  -13.9
1951-02-17T06:00:00+00:00 -14.4 -7.8  -7.8  -9.4  -15.3 -18.9 -10.4 -13.5 -21.9 -18.5 -9.7  -11.9 -11.0 -11.2 -14.2 -25.5 -13.3 -7.3  -20.7 -8.3  -9.4  -15.4 -5.9  -12.5
1951-02-17T09:00:00+00:00 -8.2  -3.5  -3.5  -3.5  -10.7 -11.9 -5.9  -6.8  -15.3 -14.0 -3.2  -2.9  -2.4  -4.2  -6.1  -21.0 -8.3  -0.8  -11.6 -5.3  -6.5  -8.9  -1.7  -8.3
1951-02-17T12:00:00+00:00 -0.8  5.9 5.9 3.1 -0.5  -4.2  4.3 2.1 -6.3  -3.8  3.7 4.8 6.3 1.7 -2.3  -10.8 -0.4  6.1 -4.0  -3.2  -4.3  -2.0  4.8 -0.4
1951-02-17T15:00:00+00:00 -0.7  5.5 5.5 2.9 -0.6  -3.9  4.3 2.3 -6.1  -3.8  3.6 5.0 6.3 1.8 -1.6  -10.8 -0.1  6.0 -3.8  -2.2  -3.3  -2.1  4.5 0.0
1951-02-17T18:00:00+00:00 -1.8  4.4 4.4 1.7 -1.6  -3.8  3.3 1.5 -6.9  -4.8  2.7 5.1 5.7 1.7 -0.8  -11.9 -0.9  5.2 -3.6  -3.3  -4.4  -2.9  3.4 -0.5
1951-02-17T21:00:00+00:00 -3.2  2.7 2.7 0.1 -3.1  -3.6  1.8 0.2 -8.3  -6.3  1.1 5.3 4.3 1.5 0.4 -13.4 -0.9  3.5 -3.5  -4.7  -5.8  -4.6  1.6 -0.7
1951-02-18T00:00:00+00:00 -3.3  2.3 2.3 -0.1  -3.4  -3.0  1.4 0.6 -7.8  -6.7  1.4 5.8 4.8 1.9 0.9 -13.7 -1.3  3.8 -2.9  -4.7  -5.8  -4.3  1.8 -0.2
1951-02-18T03:00:00+00:00 -1.4  -0.3  -0.3  0.7 -1.2  -2.4  2.1 1.4 -4.6  -3.0  2.1 3.4 3.7 0.9 0.1 -8.9  -0.4  3.7 -2.8  -3.2  -3.7  -2.1  -0.1  0.1
1951-02-18T06:00:00+00:00 -0.8  0.3 0.3 1.3 -0.4  -2.0  2.8 1.9 -4.1  -2.3  2.6 3.7 4.2 1.2 0.2 -8.2  0.1 4.1 -2.5  -2.7  -3.2  -1.6  0.4 0.6
1951-02-18T09:00:00+00:00 -0.4  0.7 0.7 1.7 -0.1  -1.8  3.2 2.2 -3.8  -1.9  2.8 3.9 4.4 1.4 0.3 -7.8  0.6 4.4 -2.3  -2.2  -2.7  -1.4  0.6 1.0
1951-02-18T12:00:00+00:00 -0.2  0.8 0.8 1.8 0.1 -1.8  3.4 2.3 -3.7  -1.8  2.8 3.9 4.5 1.4 0.2 -7.7  0.8 4.4 -2.3  -2.1  -2.6  -1.4  0.7 1.2
1951-02-18T15:00:00+00:00 -0.3  0.7 0.7 1.8 0.0 -2.0  3.3 2.2 -3.9  -1.9  2.7 3.7 4.3 1.2 0.0 -7.8  0.9 4.2 -2.5  -2.3  -2.8  -1.5  0.6 0.9
1951-02-18T18:00:00+00:00 -0.4  0.4 0.4 1.6 -0.4  -2.5  2.9 1.8 -4.2  -2.2  2.3 3.2 3.8 0.8 -0.3  -8.1  0.8 3.9 -3.0  -2.6  -3.1  -1.9  0.3 0.5
1951-02-18T21:00:00+00:00 -0.4  -0.3  -0.3  1.5 -1.0  -3.0  2.3 1.2 -4.8  -2.8  1.7 2.7 3.2 0.3 0.0 -8.7  1.0 3.2 -3.5  -2.5  -3.0  -2.5  -0.4  -0.1
1951-02-19T00:00:00+00:00 -1.1  -2.5  -2.5  0.7 -3.1  -3.8  0.2 -0.7  -6.7  -4.9  -0.3  1.8 1.4 -0.7  1.1 -10.8 0.6 1.2 -4.4  -3.1  -3.6  -4.5  -2.6  -1.3
1951-02-19T03:00:00+00:00 0.1 -2.6  -2.6  1.7 -1.5  -2.5  1.9 0.8 -5.1  -3.4  0.8 3.5 2.7 0.2 1.3 -8.8  1.2 2.4 -2.9  -2.2  -3.0  -3.6  -2.7  0.1
1951-02-19T06:00:00+00:00 0.7 -0.2  -0.2  2.1 1.0 -0.5  4.4 3.3 -2.6  -0.9  3.1 5.4 5.0 2.0 1.3 -6.3  1.4 4.7 -1.0  -1.5  -2.4  -1.3  -0.4  2.4
1951-02-19T09:00:00+00:00 0.7 0.3 0.3 2.7 1.0 -1.2  4.4 3.0 -2.9  -1.0  2.9 4.9 4.7 1.7 0.7 -6.3  1.6 4.6 -1.5  -1.0  -1.9  -1.5  0.1 2.0
1951-02-19T12:00:00+00:00 1.3 1.5 1.5 3.8 1.7 -0.3  5.1 3.6 -2.3  -0.3  3.2 5.4 5.1 2.2 1.4 -5.6  2.4 4.9 -0.9  0.4 -0.4  -1.2  1.1 3.0
1951-02-19T15:00:00+00:00 1.2 1.8 1.8 4.1 1.5 0.4 4.9 3.8 -2.1  -0.4  3.3 6.0 5.3 2.5 2.2 -5.8  2.2 5.0 -0.4  1.0 0.1 -1.1  1.6 3.3
1951-02-19T18:00:00+00:00 0.6 1.3 1.3 3.6 1.0 -0.3  4.4 3.3 -2.6  -1.0  3.2 5.5 5.1 2.2 1.5 -6.3  1.4 4.8 -0.8  0.3 -0.6  -1.2  1.2 2.2
1951-02-19T21:00:00+00:00 0.1 0.0 0.0 2.5 0.3 -1.1  3.7 2.6 -3.3  -1.6  3.5 5.0 4.8 2.3 0.8 -7.0  0.4 5.2 -1.3  -0.6  -1.5  -0.9  0.6 1.1
1951-02-20T00:00:00+00:00 -0.9  -1.2  -1.2  1.5 -0.9  -2.3  2.5 1.5 -4.4  -2.9  2.9 4.2 4.0 1.6 0.4 -8.2  -1.0  4.5 -2.2  -1.5  -2.3  -1.5  -0.4  -0.3
1951-02-20T03:00:00+00:00 -3.0  2.1 2.1 1.0 -3.0  -5.4  1.6 -0.3  -8.7  -6.6  2.6 4.1 4.3 1.4 -1.4  -13.2 -3.5  4.7 -5.0  -2.5  -3.7  -2.7  1.8 -2.8
1951-02-20T06:00:00+00:00 -5.3  0.4 0.4 -1.0  -5.0  -8.0  -0.4  -2.4  -10.8 -8.6  0.2 0.9 1.5 -1.3  -4.9  -15.2 -5.5  2.3 -8.2  -3.7  -4.8  -5.1  0.4 -4.7
1951-02-20T09:00:00+00:00 -5.3  0.3 0.3 -0.9  -5.2  -9.0  -0.7  -2.9  -11.3 -8.8  -0.2  0.0 0.9 -2.1  -5.9  -15.4 -5.6  1.9 -9.1  -3.8  -5.0  -5.5  0.2 -5.4
1951-02-20T12:00:00+00:00 -3.3  2.7 2.7 2.2 -3.8  -8.4  0.7 -1.7  -10.1 -7.4  1.4 0.9 2.3 -1.0  -5.4  -14.0 -3.8  3.5 -8.2  -1.2  -2.3  -3.9  2.6 -4.8
1951-02-20T15:00:00+00:00 -5.3  0.7 0.7 0.0 -5.7  -10.0 -1.1  -3.5  -11.8 -9.2  -0.3  -0.7  0.6 -2.5  -6.9  -15.8 -5.8  1.8 -9.8  -3.0  -4.2  -5.6  0.7 -6.3
1951-02-20T18:00:00+00:00 -8.3  -2.2  -2.2  -3.2  -8.5  -12.2 -3.9  -6.2  -14.5 -12.0 -2.9  -3.2  -2.3  -4.8  -9.2  -18.6 -8.5  -0.8  -12.3 -5.5  -6.7  -8.2  -1.8  -8.6
1951-02-20T21:00:00+00:00 -9.1  -2.8  -2.8  -3.9  -9.1  -12.8 -4.5  -6.8  -15.1 -12.7 -3.5  -4.0  -3.0  -5.4  -9.9  -19.3 -9.4  -1.4  -13.1 -5.9  -7.0  -8.8  -2.2  -9.2
1951-02-21T00:00:00+00:00 -10.2 -3.5  -3.5  -4.8  -10.1 -13.6 -5.5  -7.8  -16.1 -13.7 -4.8  -4.8  -3.9  -6.7  -10.7 -20.3 -10.6 -2.7  -13.9 -7.0  -8.1  -10.1 -3.4  -10.5
1951-02-21T03:00:00+00:00 -8.6  -1.6  -1.6  -4.2  -9.1  -12.0 -4.1  -6.5  -14.7 -12.2 -3.5  -2.8  -2.1  -4.8  -9.2  -20.1 -8.8  -1.2  -11.7 -7.4  -8.1  -9.4  -1.4  -8.6
1951-02-21T06:00:00+00:00 -9.0  -1.9  -1.9  -4.5  -9.7  -12.4 -4.6  -7.1  -15.3 -12.7 -3.7  -3.1  -2.4  -5.0  -9.7  -20.6 -9.3  -1.4  -12.1 -8.1  -8.8  -9.5  -1.7  -9.8
1951-02-21T09:00:00+00:00 -9.3  -1.0  -1.0  -3.4  -10.1 -12.1 -5.0  -7.6  -15.8 -13.1 -3.0  -2.6  -1.6  -4.5  -9.3  -21.0 -9.5  -0.7  -11.5 -7.2  -7.9  -8.8  -0.9  -10.5
1951-02-21T12:00:00+00:00 -3.3  2.7 2.7 0.7 -4.6  -8.9  0.4 -2.3  -10.5 -7.7  0.4 0.7 1.9 -1.3  -5.9  -15.6 -3.3  2.8 -8.2  -4.3  -5.0  -5.4  2.5 -4.1
1951-02-21T15:00:00+00:00 -3.1  3.3 3.3 0.8 -3.8  -7.7  1.3 -1.3  -9.5  -6.8  1.6 2.2 3.3 0.0 -4.8  -14.7 -3.3  3.9 -6.7  -4.1  -4.9  -4.2  3.2 -3.1
1951-02-21T18:00:00+00:00 -7.1  -0.2  -0.2  -2.7  -7.8  -13.7 -2.8  -6.2  -14.3 -10.9 -3.1  -3.8  -2.7  -4.7  -10.9 -18.8 -6.9  -0.7  -12.7 -5.6  -6.3  -8.9  0.1 -7.6
1951-02-21T21:00:00+00:00 -6.2  -0.7  -0.7  -2.4  -7.7  -13.1 -2.6  -5.6  -13.7 -10.7 -3.8  -4.1  -2.5  -6.0  -10.0 -18.6 -5.7  -1.5  -13.0 -5.7  -6.5  -9.7  -0.9  -6.8
1951-02-22T00:00:00+00:00 -6.4  -0.9  -0.9  -3.0  -7.5  -9.4  -2.4  -4.5  -12.7 -10.5 -3.0  -0.5  -0.6  -3.5  -5.1  -18.4 -6.0  -0.7  -9.4  -6.6  -7.4  -8.9  -1.4  -5.4
1951-02-22T03:00:00+00:00 -6.7  -1.3  -1.3  -3.5  -8.7  -10.5 -2.9  -5.5  -13.4 -11.1 -3.9  -1.7  -1.4  -4.5  -5.7  -19.1 -6.4  -1.2  -10.7 -7.4  -8.2  -9.8  -2.0  -6.2
1951-02-22T06:00:00+00:00 -7.8  -3.3  -3.3  -4.5  -10.7 -12.1 -4.9  -7.1  -15.0 -13.2 -7.5  -5.0  -5.0  -7.7  -8.9  -21.1 -7.2  -4.8  -13.9 -8.1  -8.9  -13.4 -3.4  -7.5
1951-02-22T09:00:00+00:00 -7.9  -3.6  -3.6  -4.3  -11.3 -13.8 -5.5  -7.9  -15.8 -13.8 -7.8  -7.2  -6.1  -9.3  -11.6 -21.7 -7.1  -5.1  -16.2 -8.0  -8.8  -13.7 -3.2  -7.9
1951-02-22T12:00:00+00:00 -2.3  4.0 4.0 1.1 -3.5  -6.4  2.3 -0.6  -8.5  -6.0  1.9 3.0 4.1 0.5 -2.7  -13.9 -2.7  4.6 -5.9  -4.3  -5.1  -4.0  3.4 -2.0
1951-02-22T15:00:00+00:00 -1.3  5.2 5.2 1.8 -2.1  -4.8  3.7 1.0 -6.9  -4.5  3.3 4.6 5.6 1.9 -1.6  -12.5 -1.9  6.0 -4.4  -3.7  -4.5  -2.6  4.7 -0.3
1951-02-22T18:00:00+00:00 -9.0  -0.3  -0.3  -3.7  -9.8  -13.2 -4.0  -7.1  -15.0 -12.3 -2.4  -3.6  -2.1  -4.3  -10.6 -20.2 -9.6  0.3 -12.6 -5.9  -6.7  -8.3  0.7 -8.5
1951-02-22T21:00:00+00:00 -11.9 -0.9  -0.9  -3.9  -13.0 -15.1 -7.2  -10.1 -18.0 -15.5 -3.2  -3.2  -2.3  -4.3  -12.1 -23.4 -12.5 -0.5  -12.1 -6.5  -7.3  -9.1  -0.2  -13.8
1951-02-23T00:00:00+00:00 -10.5 0.1 0.1 -3.2  -11.3 -13.7 -5.5  -8.2  -16.1 -13.7 -1.2  -0.4  0.2 -2.1  -8.3  -21.7 -10.9 1.5 -9.4  -6.4  -7.2  -7.0  0.5 -12.1
1951-02-23T03:00:00+00:00 -7.6  -1.3  -1.3  -2.8  -7.3  -11.5 -2.6  -4.8  -13.4 -10.9 -1.2  -0.7  -0.2  -2.7  -6.4  -17.6 -7.5  0.7 -9.9  -5.9  -7.0  -7.0  -0.9  -7.1
1951-02-23T06:00:00+00:00 -6.5  -0.5  -0.5  -1.7  -6.5  -9.8  -1.7  -4.0  -12.7 -10.0 -0.9  -0.6  0.1 -2.6  -6.5  -16.7 -6.3  1.0 -9.8  -5.1  -6.3  -6.7  -0.2  -6.2
1951-02-23T09:00:00+00:00 -5.6  0.2 0.2 -1.0  -5.6  -8.9  -0.9  -3.1  -11.8 -9.1  -0.4  0.1 0.8 -2.0  -5.7  -15.8 -5.4  1.6 -9.1  -4.8  -6.0  -6.2  0.3 -5.1
1951-02-23T12:00:00+00:00 -4.0  1.3 1.3 0.3 -4.2  -8.1  0.6 -1.9  -10.6 -7.7  0.3 0.8 1.7 -1.6  -5.3  -14.4 -3.5  2.2 -8.4  -4.3  -5.5  -5.5  1.0 -3.8
1951-02-23T15:00:00+00:00 -4.1  1.1 1.1 0.3 -4.4  -8.8  0.3 -2.4  -11.0 -8.0  -0.1  0.1 1.1 -2.1  -6.0  -14.7 -3.5  1.8 -9.1  -4.4  -5.6  -6.0  0.8 -4.4
1951-02-23T18:00:00+00:00 -4.8  0.5 0.5 -0.2  -5.2  -9.7  -0.5  -3.2  -11.9 -8.8  -0.8  -0.7  0.3 -2.8  -6.8  -15.5 -4.3  1.1 -9.9  -4.9  -6.0  -6.7  0.2 -5.3
1951-02-23T21:00:00+00:00 -5.7  -0.2  -0.2  -1.1  -6.0  -10.0 -1.2  -3.7  -12.3 -9.5  -1.3  -1.0  0.0 -3.2  -7.1  -16.2 -5.3  0.7 -10.3 -5.2  -6.4  -7.1  -0.3  -5.7
1951-02-24T00:00:00+00:00 -5.6  -0.2  -0.2  -1.0  -5.9  -9.9  -1.2  -3.6  -12.3 -9.4  -1.2  -1.0  0.0 -3.1  -7.0  -16.1 -5.2  0.7 -10.2 -5.2  -6.4  -7.0  -0.2  -5.7
1951-02-24T03:00:00+00:00 -5.1  0.4 0.4 -0.7  -5.5  -9.7  -0.6  -3.1  -11.8 -9.1  -0.8  -0.1  0.7 -2.3  -6.1  -16.3 -4.9  1.3 -9.4  -4.8  -6.0  -6.7  0.4 -5.7
1951-02-24T06:00:00+00:00 -5.5  0.1 0.1 -1.0  -5.9  -10.0 -1.0  -3.5  -12.2 -9.5  -1.0  -0.4  0.4 -2.6  -6.4  -16.8 -5.4  1.1 -9.7  -5.0  -6.1  -6.9  0.2 -6.1
1951-02-24T09:00:00+00:00 -5.3  0.2 0.2 -0.9  -5.7  -10.0 -0.8  -3.4  -12.1 -9.2  -1.1  -0.5  0.3 -2.7  -6.5  -16.5 -5.0  1.0 -9.8  -5.0  -6.2  -7.0  0.1 -5.8
1951-02-24T12:00:00+00:00 -3.7  1.4 1.4 0.4 -4.4  -9.2  0.6 -2.3  -11.0 -7.9  -0.4  0.3 1.2 -2.1  -5.8  -15.2 -3.1  1.8 -9.0  -4.5  -5.6  -6.3  0.9 -4.7
1951-02-24T15:00:00+00:00 -3.9  1.3 1.3 0.5 -4.6  -9.3  0.3 -2.6  -11.3 -8.2  -0.4  0.3 1.2 -2.0  -5.7  -15.4 -3.2  1.8 -9.0  -4.4  -5.6  -6.2  0.9 -5.0
1951-02-24T18:00:00+00:00 -6.5  -0.4  -0.4  -1.5  -7.0  -10.7 -2.0  -4.6  -13.3 -10.5 -1.8  -1.2  -0.4  -3.3  -7.1  -17.8 -6.3  0.4 -10.5 -5.3  -6.5  -7.7  -0.3  -7.2
1951-02-24T21:00:00+00:00 -8.3  -1.6  -1.6  -2.7  -8.7  -11.2 -3.7  -6.0  -14.7 -12.2 -2.4  -1.7  -1.1  -3.9  -7.6  -19.5 -8.3  -0.3  -11.0 -6.0  -7.2  -8.3  -1.1  -8.6
1951-02-25T00:00:00+00:00 -10.2 -2.2  -2.2  -3.7  -10.3 -11.9 -5.3  -7.6  -16.3 -13.8 -3.1  -2.5  -1.9  -4.5  -8.5  -21.1 -10.2 -0.9  -11.8 -6.5  -7.7  -8.9  -1.7  -10.1
1951-02-25T03:00:00+00:00 -9.8  -1.2  -1.2  -3.7  -10.9 -12.5 -6.0  -7.9  -15.5 -13.1 -3.5  -2.7  -1.9  -4.8  -9.1  -21.2 -9.5  -1.0  -11.9 -7.0  -7.7  -9.3  -1.0  -9.7
1951-02-25T06:00:00+00:00 -11.0 -1.8  -1.8  -4.3  -12.1 -13.2 -7.2  -9.2  -16.8 -14.4 -4.1  -3.4  -2.5  -5.4  -9.8  -22.5 -10.8 -1.5  -12.6 -7.4  -8.1  -9.9  -1.6  -11.1
1951-02-25T09:00:00+00:00 -10.1 -0.9  -0.9  -3.1  -11.3 -12.7 -6.4  -8.5  -16.1 -13.6 -3.4  -2.8  -1.7  -4.9  -9.3  -21.7 -9.9  -0.8  -12.0 -6.8  -7.5  -9.2  -0.8  -10.4
1951-02-25T12:00:00+00:00 -3.0  2.4 2.4 0.5 -4.7  -9.8  0.2 -2.1  -9.7  -6.9  -0.3  0.4 1.6 -1.9  -6.2  -15.0 -2.5  2.2 -8.8  -4.7  -5.4  -6.1  2.0 -3.8
1951-02-25T15:00:00+00:00 -2.7  2.8 2.8 0.6 -4.0  -9.3  0.9 -1.4  -9.0  -6.3  0.4 1.1 2.3 -1.3  -5.6  -14.4 -2.4  2.9 -8.1  -4.5  -5.2  -5.4  2.3 -3.3
1951-02-25T18:00:00+00:00 -7.1  0.4 0.4 -1.7  -8.7  -12.3 -3.7  -6.1  -13.7 -10.9 -2.1  -2.0  -0.9  -3.7  -8.4  -19.0 -6.9  0.4 -11.1 -5.6  -6.3  -7.9  0.5 -8.4
1951-02-25T21:00:00+00:00 -9.3  -0.7  -0.7  -2.6  -10.9 -13.6 -6.0  -8.1  -15.7 -13.1 -3.1  -2.5  -1.8  -4.2  -9.3  -21.2 -9.2  -0.5  -11.7 -6.2  -6.9  -8.9  -0.3  -10.0
1951-02-26T00:00:00+00:00 -7.2  -1.1  -1.1  -2.4  -9.5  -12.4 -4.6  -6.8  -14.4 -11.8 -3.6  -2.3  -1.7  -4.5  -8.4  -19.9 -6.7  -1.0  -11.5 -6.8  -7.5  -9.4  -1.4  -8.2
1951-02-26T03:00:00+00:00 -6.7  0.0 0.0 -2.3  -7.9  -12.6 -2.6  -6.0  -13.9 -11.0 -4.7  -2.6  -1.6  -5.6  -8.2  -19.0 -6.0  -1.2  -12.2 -7.5  -8.4  -10.7 -0.2  -7.5
1951-02-26T06:00:00+00:00 -6.3  0.0 0.0 -2.1  -7.7  -11.3 -2.4  -5.1  -12.9 -10.8 -4.9  -1.8  -0.9  -5.6  -6.1  -18.8 -5.6  -1.5  -11.4 -7.5  -8.3  -10.9 -0.3  -6.5
1951-02-26T09:00:00+00:00 -5.6  0.7 0.7 -1.4  -6.9  -9.4  -1.6  -4.2  -12.0 -10.0 -4.4  -0.3  -0.1  -4.5  -3.7  -18.0 -4.8  -1.0  -9.8  -7.2  -8.1  -10.4 0.2 -5.2
1951-02-26T12:00:00+00:00 -4.6  2.3 2.3 -0.6  -5.2  -7.3  0.1 -2.5  -10.3 -8.4  -2.5  1.7 1.7 -2.5  -2.0  -16.4 -4.1  0.9 -7.9  -6.4  -7.3  -8.5  1.9 -3.2
1951-02-26T15:00:00+00:00 -3.8  3.7 3.7 0.2 -3.8  -6.2  1.5 -1.0  -8.9  -6.9  -0.6  3.3 3.5 -0.7  -1.2  -15.0 -3.5  2.9 -6.3  -5.5  -6.4  -6.6  3.4 -2.2
1951-02-26T18:00:00+00:00 -4.4  1.7 1.7 -0.8  -5.4  -10.8 -0.1  -3.5  -11.4 -8.5  -3.1  -1.0  0.7 -4.6  -5.3  -16.6 -4.2  0.4 -10.6 -7.1  -7.9  -9.0  0.9 -5.2
1951-02-26T21:00:00+00:00 -10.8 -5.4  -5.4  -6.3  -13.4 -19.4 -8.1  -11.6 -19.4 -16.5 -10.0 -11.4 -8.0  -13.3 -16.2 -24.5 -10.7 -6.6  -21.0 -10.3 -11.2 -16.0 -4.6  -12.7
1951-02-27T00:00:00+00:00 -12.3 -4.2  -4.2  -5.7  -14.3 -21.9 -9.0  -13.8 -21.7 -17.4 -6.3  -12.1 -7.2  -11.1 -19.2 -25.4 -14.6 -2.9  -21.7 -8.1  -9.0  -12.3 -1.8  -16.0
1951-02-27T03:00:00+00:00 -10.2 -3.2  -3.2  -4.9  -10.5 -20.8 -5.6  -11.6 -20.2 -14.2 -3.2  -10.2 -5.8  -8.3  -19.9 -21.2 -13.7 -1.1  -19.9 -7.8  -8.9  -9.1  -2.6  -15.5
1951-02-27T06:00:00+00:00 -10.4 -4.2  -4.2  -5.6  -11.0 -22.5 -6.1  -11.9 -20.5 -14.7 -4.3  -11.7 -6.9  -9.8  -21.5 -21.7 -14.5 -2.2  -21.4 -8.3  -9.3  -10.2 -3.4  -16.4
1951-02-27T09:00:00+00:00 -7.7  -2.5  -2.5  -2.9  -9.3  -17.3 -4.4  -8.8  -17.4 -13.0 -3.3  -9.5  -5.5  -8.0  -16.6 -20.0 -10.6 -1.3  -19.2 -5.2  -6.2  -9.3  -0.8  -11.3
1951-02-27T12:00:00+00:00 -0.3  5.7 5.7 3.3 0.0 -1.5  4.9 2.7 -5.9  -3.7  4.4 7.8 7.7 3.8 1.9 -10.7 0.5 6.5 -1.9  -3.4  -4.5  -1.5  4.1 1.1
1951-02-27T15:00:00+00:00 -0.3  5.4 5.4 3.0 -0.1  -1.2  4.9 3.0 -5.6  -3.7  4.3 7.8 7.8 3.7 2.1 -10.7 0.5 6.4 -1.9  -3.5  -4.6  -1.6  4.0 1.5
1951-02-27T18:00:00+00:00 -2.8  2.9 2.9 0.8 -2.7  -4.9  2.2 0.3 -8.4  -6.4  1.4 3.3 4.1 0.0 -2.1  -13.4 -1.7  3.4 -6.3  -4.3  -5.3  -4.6  2.2 -1.2
1951-02-27T21:00:00+00:00 -6.2  -0.3  -0.3  -2.5  -6.0  -6.7  -1.1  -2.2  -10.8 -9.7  -2.1  0.4 0.7 -3.0  -3.6  -16.7 -3.9  0.0 -9.3  -5.5  -6.5  -8.0  -0.2  -2.4
1951-02-28T00:00:00+00:00 -6.8  -2.3  -2.3  -3.4  -7.8  -9.7  -2.9  -4.1  -12.7 -11.5 -4.0  -2.7  -1.7  -5.6  -6.0  -18.5 -3.6  -1.9  -12.4 -6.1  -7.2  -9.9  -1.9  -3.6
1951-02-28T03:00:00+00:00 -7.4  -2.8  -2.8  -4.4  -8.5  -11.0 -3.7  -5.2  -12.5 -11.8 -3.8  -3.3  -2.3  -5.7  -6.9  -17.7 -4.3  -1.7  -12.2 -6.6  -7.9  -9.7  -2.3  -3.7
1951-02-28T06:00:00+00:00 -8.1  -3.5  -3.5  -4.9  -9.3  -12.6 -4.5  -6.5  -13.7 -12.6 -4.8  -5.0  -3.7  -7.0  -8.3  -18.5 -4.5  -2.7  -13.9 -7.1  -8.4  -10.7 -3.1  -4.6
1951-02-28T09:00:00+00:00 -6.3  -3.0  -3.0  -3.1  -8.8  -10.6 -4.0  -5.0  -12.2 -12.1 -2.8  -2.4  -1.3  -4.8  -5.8  -18.0 -3.4  -0.8  -11.3 -6.4  -7.7  -8.8  -1.9  -3.6
1951-02-28T12:00:00+00:00 0.3 4.7 4.7 2.8 -0.5  -2.7  4.3 1.7 -5.6  -3.8  3.4 5.8 5.8 2.5 0.6 -9.7  0.9 5.4 -3.2  -3.8  -5.0  -2.6  3.2 0.8
1951-02-28T15:00:00+00:00 -0.2  4.8 4.8 2.6 -0.6  -2.8  4.2 1.7 -5.6  -3.9  3.2 5.4 5.6 2.2 -0.1  -9.8  0.4 5.3 -3.5  -3.8  -5.1  -2.7  3.4 0.7
1951-02-28T18:00:00+00:00 -1.9  2.7 2.7 1.0 -2.9  -5.9  2.0 -0.4  -7.7  -6.1  1.1 2.4 3.1 -0.5  -2.7  -12.1 -1.0  3.2 -6.5  -4.4  -5.6  -4.8  1.9 -1.0
1951-02-28T21:00:00+00:00 -4.7  -0.6  -0.6  -1.6  -6.4  -7.7  -1.5  -2.8  -10.0 -9.7  -1.0  0.1 0.8 -2.5  -3.8  -15.6 -3.1  1.0 -8.8  -5.3  -6.5  -6.9  0.0 -2.3
1951-03-01T00:00:00+00:00 -6.2  -2.8  -2.8  -3.0  -8.7  -9.4  -3.9  -4.2  -11.4 -12.0 -3.0  -2.2  -1.3  -4.8  -5.5  -17.9 -3.8  -0.9  -11.2 -5.8  -7.1  -8.9  -1.2  -3.2
1951-03-01T03:00:00+00:00 -6.1  -2.8  -2.8  -3.1  -8.7  -9.6  -3.8  -4.0  -11.3 -12.3 -3.7  -3.2  -1.4  -5.9  -5.4  -19.1 -3.1  -1.6  -11.9 -6.4  -7.6  -9.6  -1.9  -2.8
1951-03-01T06:00:00+00:00 -5.5  -2.4  -2.4  -2.6  -8.2  -8.9  -3.3  -3.9  -11.2 -11.8 -3.0  -1.8  -0.8  -4.5  -4.0  -18.6 -2.6  -0.9  -10.5 -6.3  -7.5  -8.9  -1.8  -2.8
1951-03-01T09:00:00+00:00 -4.6  -1.3  -1.3  -1.6  -7.1  -8.1  -2.2  -3.4  -10.7 -10.7 -2.0  -0.8  0.2 -3.5  -3.0  -17.5 -1.9  0.1 -9.5  -5.9  -7.1  -7.9  -1.2  -2.6
1951-03-01T12:00:00+00:00 -1.1  2.9 2.9 1.9 -2.9  -5.5  2.0 -0.4  -7.7  -6.5  1.4 2.4 3.6 -0.3  -0.9  -13.3 0.1 3.6 -6.3  -4.1  -5.3  -4.5  1.7 -1.2
1951-03-01T15:00:00+00:00 -0.2  4.6 4.6 2.6 -1.2  -4.0  3.8 0.8 -6.5  -4.8  2.8 4.0 4.9 1.4 -0.2  -11.6 0.8 4.9 -4.7  -3.1  -4.3  -3.1  2.9 -0.2
1951-03-01T18:00:00+00:00 -2.7  2.1 2.1 0.4 -3.9  -5.6  1.1 -0.9  -8.2  -7.5  1.1 2.0 3.0 -0.5  -1.6  -14.3 -1.6  3.2 -6.7  -3.8  -5.0  -4.8  1.7 -1.5
1951-03-01T21:00:00+00:00 -5.1  -0.7  -0.7  -1.9  -6.8  -6.9  -1.8  -2.7  -10.0 -10.4 -1.0  0.2 0.9 -2.2  -2.5  -17.2 -3.0  1.1 -8.5  -5.1  -6.3  -6.9  0.0 -2.3
1951-03-02T00:00:00+00:00 -6.1  -2.2  -2.2  -2.9  -8.3  -7.6  -3.3  -3.9  -11.2 -11.8 -2.6  -0.9  -0.7  -3.3  -3.1  -18.6 -3.4  -0.5  -9.6  -5.8  -7.0  -8.5  -1.2  -2.8
1951-03-02T03:00:00+00:00 -5.3  -3.3  -3.3  -2.4  -8.1  -7.5  -3.8  -4.1  -11.2 -11.3 -3.5  -2.2  -1.7  -4.4  -3.5  -16.9 -2.3  -1.2  -9.9  -6.0  -6.9  -9.2  -2.5  -3.1
1951-03-02T06:00:00+00:00 -4.3  -2.3  -2.3  -1.3  -7.2  -8.7  -2.9  -4.0  -11.0 -10.4 -2.4  -2.7  -0.9  -4.6  -4.4  -16.0 -2.0  -0.1  -10.5 -5.3  -6.2  -8.1  -1.9  -3.7
1951-03-02T09:00:00+00:00 -2.4  -0.2  -0.2  0.5 -4.9  -6.7  -0.7  -1.9  -9.0  -8.2  -0.3  -0.2  1.7 -2.7  -2.1  -13.8 -0.5  2.0 -8.0  -4.2  -5.1  -6.0  -0.6  -2.1
1951-03-02T12:00:00+00:00 1.3 5.1 5.1 3.3 1.3 0.8 5.5 3.8 -3.2  -2.0  4.0 7.0 7.0 3.5 3.3 -7.6  3.2 6.3 -0.8  -1.9  -2.8  -1.7  3.2 3.5
1951-03-02T15:00:00+00:00 1.2 4.9 4.9 3.1 1.2 0.3 5.4 3.6 -3.5  -2.1  4.0 6.6 6.7 3.4 2.8 -7.7  2.9 6.3 -1.2  -1.8  -2.7  -1.7  3.2 3.1
1951-03-02T18:00:00+00:00 -1.8  2.1 2.1 0.8 -2.3  -3.1  1.9 0.7 -6.4  -5.6  2.2 3.4 4.2 1.0 -0.3  -11.2 -0.3  4.5 -4.3  -3.1  -4.0  -3.5  1.8 0.1
1951-03-02T21:00:00+00:00 -6.5  -2.0  -2.0  -2.8  -7.6  -7.8  -3.3  -4.0  -11.1 -10.9 -1.3  -1.7  -0.5  -3.0  -5.2  -16.5 -4.7  1.0 -9.5  -5.0  -5.8  -6.9  -0.6  -3.6
1951-03-03T00:00:00+00:00 -10.7 -5.1  -5.1  -5.7  -11.9 -12.7 -7.6  -8.8  -15.9 -15.1 -5.4  -7.8  -5.8  -7.9  -12.0 -20.7 -8.3  -3.1  -15.6 -6.7  -7.5  -11.1 -3.0  -7.7
1951-03-03T03:00:00+00:00 -11.1 -4.6  -4.6  -6.2  -12.5 -17.5 -7.1  -10.5 -19.1 -15.8 -7.6  -10.8 -8.5  -9.6  -15.4 -23.9 -9.6  -4.9  -20.1 -7.5  -8.7  -13.6 -3.3  -10.5
1951-03-03T06:00:00+00:00 -13.6 -5.8  -5.8  -7.1  -15.4 -21.0 -10.0 -13.8 -22.4 -18.6 -9.2  -13.2 -11.0 -11.1 -18.2 -26.7 -12.7 -6.5  -22.5 -8.0  -9.1  -15.2 -4.1  -14.3
1951-03-03T09:00:00+00:00 -8.9  -1.1  -1.1  -2.8  -10.3 -15.4 -4.9  -8.6  -17.2 -13.5 -4.2  -6.1  -4.3  -5.6  -11.4 -21.6 -9.0  -1.5  -15.4 -6.2  -7.4  -10.2 -0.9  -10.3
1951-03-03T12:00:00+00:00 2.5 7.5 7.5 4.3 2.6 1.5 8.0 6.0 -2.6  -0.6  4.5 9.6 9.3 5.1 6.3 -8.7  3.8 7.2 0.3 -2.4  -3.6  -1.5  4.5 4.7
1951-03-03T15:00:00+00:00 3.3 8.0 8.0 4.9 3.4 1.9 8.8 6.8 -1.8  0.1 5.4 9.4 9.2 6.0 6.4 -8.0  4.8 8.1 0.1 -0.3  -1.5  -0.6  6.0 5.5
1951-03-03T18:00:00+00:00 -2.2  4.3 4.3 1.3 -2.2  -4.0  3.2 1.2 -7.5  -5.5  1.8 4.1 4.6 1.6 0.4 -13.6 -1.7  4.4 -5.2  -3.1  -4.2  -4.3  3.2 -0.4
1951-03-03T21:00:00+00:00 -11.8 -3.9  -3.9  -6.4  -12.3 -14.0 -6.9  -9.0  -17.6 -15.6 -5.8  -7.2  -5.7  -7.1  -11.4 -23.7 -11.3 -3.1  -16.6 -7.0  -8.2  -11.8 -2.3  -9.4
1951-03-04T00:00:00+00:00 -12.3 -5.9  -5.9  -7.5  -13.7 -16.5 -8.4  -10.9 -19.5 -17.0 -8.7  -11.3 -9.3  -10.3 -14.5 -25.1 -10.2 -6.0  -20.6 -7.8  -9.0  -14.7 -4.0  -10.4
1951-03-04T03:00:00+00:00 -11.0 -7.1  -7.1  -6.8  -13.7 -13.9 -8.7  -10.5 -17.8 -17.4 -8.7  -9.8  -8.3  -10.7 -12.1 -24.5 -7.4  -6.6  -19.3 -7.4  -8.2  -14.8 -5.5  -7.6
1951-03-04T06:00:00+00:00 -10.5 -7.0  -7.0  -6.6  -13.4 -11.7 -8.3  -8.5  -15.8 -17.1 -6.9  -6.4  -5.3  -8.4  -8.7  -24.1 -7.2  -4.8  -15.9 -7.1  -7.9  -13.0 -5.0  -5.8
1951-03-04T09:00:00+00:00 -6.8  -3.5  -3.5  -3.4  -9.5  -8.5  -4.4  -4.7  -12.0 -13.1 -2.4  -1.5  -0.3  -4.2  -4.7  -20.2 -4.5  -0.4  -11.0 -5.5  -6.3  -8.6  -2.3  -3.2
1951-03-04T12:00:00+00:00 0.9 6.9 6.9 4.6 0.8 -0.4  5.9 2.9 -4.4  -2.9  5.3 7.7 7.7 4.8 2.3 -9.9  2.2 7.4 -1.8  1.1 0.2 -0.8  5.3 3.1
1951-03-04T15:00:00+00:00 0.6 7.1 7.1 4.8 0.5 -0.9  5.5 2.6 -4.7  -3.2  5.9 7.4 7.6 5.2 1.8 -10.3 1.7 8.0 -2.1  2.3 1.5 -0.2  6.3 2.7
1951-03-04T18:00:00+00:00 -2.4  3.1 3.1 1.3 -3.1  -5.3  2.0 -0.6  -7.9  -6.8  2.5 2.8 4.0 0.7 -2.7  -13.8 -1.4  4.5 -6.7  -1.2  -2.0  -3.7  2.7 -0.6
1951-03-04T21:00:00+00:00 -3.0  1.2 1.2 0.3 -4.6  -6.9  0.5 -1.9  -9.2  -8.3  -0.6  0.3 1.7 -2.6  -4.3  -15.3 -1.2  1.4 -9.2  -3.3  -4.2  -6.8  0.1 -1.3
1951-03-05T00:00:00+00:00 -2.5  1.8 1.8 0.6 -3.8  -5.3  1.3 -1.6  -8.9  -7.4  -1.3  1.2 1.4 -1.9  -3.6  -14.5 -0.6  0.8 -8.3  -3.9  -4.7  -7.4  0.1 -0.9
1951-03-05T03:00:00+00:00 -2.6  -1.0  -1.0  0.3 -3.3  -3.4  0.9 -0.8  -8.0  -6.2  -2.7  0.2 -0.6  -3.0  -2.9  -12.0 -0.6  -0.2  -7.4  -4.0  -5.0  -8.7  -1.1  -1.2
1951-03-05T06:00:00+00:00 -2.5  -1.0  -1.0  0.6 -3.5  -5.2  0.7 -1.0  -8.2  -6.4  -2.1  -1.1  -0.1  -4.1  -3.7  -12.3 -1.2  0.4 -8.6  -3.3  -4.3  -8.1  -1.0  -2.1
1951-03-05T09:00:00+00:00 -2.2  -1.0  -1.0  0.9 -3.4  -5.0  0.8 -0.9  -8.1  -6.3  -0.4  0.6 1.4 -2.3  -1.8  -12.2 -1.2  2.1 -7.0  -2.9  -3.9  -6.4  -0.7  -2.1
1951-03-05T12:00:00+00:00 -1.5  0.8 0.8 1.4 -1.5  -1.9  2.7 1.2 -6.0  -4.4  1.9 3.7 3.9 0.6 0.8 -10.3 -0.6  4.3 -3.8  -2.5  -3.5  -4.1  0.9 0.3
1951-03-05T15:00:00+00:00 -1.0  1.5 1.5 1.8 -0.8  -1.5  3.4 1.8 -5.3  -3.6  2.5 4.3 4.5 1.2 0.9 -9.5  -0.1  4.9 -3.2  -2.2  -3.2  -3.5  1.6 0.7
1951-03-05T18:00:00+00:00 -1.0  0.8 0.8 1.8 -1.4  -2.3  2.8 1.2 -6.0  -4.3  1.7 3.7 3.8 0.5 0.9 -10.2 0.0 4.2 -3.8  -2.3  -3.3  -4.3  0.8 -0.1
1951-03-05T21:00:00+00:00 -0.9  0.2 0.2 1.9 -1.9  -2.5  2.3 0.7 -6.5  -4.8  1.0 3.4 3.3 0.0 1.2 -10.7 0.3 3.5 -4.2  -2.5  -3.5  -5.0  0.1 -0.5
1951-03-06T00:00:00+00:00 -0.9  -0.2  -0.2  1.9 -2.3  -2.9  1.8 0.3 -6.9  -5.2  0.5 3.0 2.9 -0.5  1.2 -11.1 0.3 2.9 -4.5  -2.7  -3.7  -5.5  -0.5  -0.9
1951-03-06T03:00:00+00:00 0.1 -1.0  -1.0  2.4 -2.6  -3.1  1.6 -0.1  -6.9  -5.1  0.8 3.4 3.7 -0.2  1.2 -11.0 1.0 3.2 -4.2  -2.2  -3.4  -4.7  -1.2  -0.6
1951-03-06T06:00:00+00:00 0.2 -0.7  -0.7  2.6 -2.4  -2.9  1.8 0.1 -6.7  -4.8  1.1 3.6 4.0 0.1 1.4 -10.7 1.2 3.5 -4.0  -2.0  -3.2  -4.4  -1.0  -0.4
1951-03-06T09:00:00+00:00 0.6 -0.3  -0.3  3.0 -2.0  -2.4  2.2 0.5 -6.3  -4.5  1.7 4.1 4.5 0.6 1.9 -10.3 1.5 4.0 -3.5  -1.5  -2.7  -3.9  -0.5  0.1
1951-03-06T12:00:00+00:00 1.2 1.2 1.2 3.5 -0.5  -0.1  3.8 2.2 -4.7  -2.9  3.1 5.9 6.0 2.4 3.3 -8.8  2.3 5.5 -1.7  -0.8  -2.0  -2.4  1.1 2.3
1951-03-06T15:00:00+00:00 1.2 1.9 1.9 3.6 0.2 0.2 4.4 2.8 -4.0  -2.3  3.9 6.5 6.6 3.2 2.9 -8.2  2.4 6.2 -1.1  -0.4  -1.6  -1.6  1.9 3.2
1951-03-06T18:00:00+00:00 1.1 1.2 1.2 3.5 -0.5  -0.7  3.7 2.0 -4.8  -3.0  3.3 5.8 6.0 2.5 2.6 -8.9  2.2 5.7 -1.8  -0.5  -1.7  -2.2  1.2 1.6
1951-03-06T21:00:00+00:00 1.0 0.0 0.0 3.5 -1.7  -2.1  2.6 0.9 -6.0  -4.1  2.1 4.4 4.7 1.2 2.3 -10.0 2.1 4.5 -3.2  -0.7  -1.9  -3.4  0.1 0.3
1951-03-07T00:00:00+00:00 -2.0  -3.1  -3.1  1.2 -5.6  -8.3  -1.4  -3.4  -10.2 -8.1  -0.2  -1.2  0.9 -3.0  -4.4  -14.0 -1.3  2.2 -8.8  -1.5  -2.7  -5.7  -1.8  -4.1
1951-03-07T03:00:00+00:00 -5.8  -1.8  -1.8  1.0 -6.4  -8.5  -2.1  -4.3  -11.7 -9.7  1.2 0.9 2.2 -0.5  -6.0  -16.0 -4.7  3.6 -6.6  -2.3  -3.3  -4.4  -1.8  -7.0
1951-03-07T06:00:00+00:00 -7.7  -2.0  -2.0  0.3 -7.8  -9.2  -3.5  -5.2  -12.6 -11.1 0.7 1.5 2.4 -0.7  -5.9  -17.4 -6.4  3.1 -6.1  -3.4  -4.3  -4.8  -2.2  -8.9
1951-03-07T09:00:00+00:00 -4.6  1.1 1.1 3.2 -4.5  -4.2  -0.2  -1.7  -9.2  -7.8  4.2 5.5 6.0 3.2 -0.6  -14.1 -3.1  6.6 -2.1  -0.7  -1.6  -1.4  0.8 -4.5
1951-03-07T12:00:00+00:00 1.2 4.2 4.2 6.2 1.4 2.5 5.7 4.5 -2.9  -1.9  6.3 8.5 8.0 6.3 5.5 -8.2  3.9 8.7 0.9 4.6 3.6 0.7 4.5 4.6
1951-03-07T15:00:00+00:00 1.6 4.0 4.0 5.9 1.8 2.4 6.1 4.8 -2.6  -1.4  6.0 8.5 7.9 6.1 5.3 -7.8  4.5 8.4 0.9 3.9 2.9 0.5 4.0 5.0
1951-03-07T18:00:00+00:00 -2.0  0.7 0.7 2.6 -1.7  -1.0  2.6 1.2 -6.3  -4.9  3.1 4.9 4.7 2.9 1.5 -11.3 0.5 5.5 -2.7  0.6 -0.4  -2.4  0.8 0.9
1951-03-07T21:00:00+00:00 -5.8  -2.5  -2.5  -1.4  -4.6  -1.9  -0.3  -1.5  -9.0  -7.9  0.1 3.6 2.2 1.0 0.5 -14.2 -2.4  2.5 -4.0  -3.6  -4.6  -5.5  -2.7  -1.5
1951-03-08T00:00:00+00:00 -5.0  -2.7  -2.7  -0.9  -4.6  -2.3  -0.3  -1.2  -8.6  -7.8  0.4 3.5 2.9 0.6 0.4 -14.2 -2.5  2.8 -4.0  -4.3  -5.3  -5.2  -2.9  -2.6
1951-03-08T03:00:00+00:00 -4.2  -2.4  -2.4  -0.7  -3.9  -1.7  0.6 -0.7  -7.7  -6.5  1.7 3.5 3.9 0.9 0.1 -12.0 -3.1  3.7 -3.6  -4.1  -5.4  -3.9  -2.5  -3.1
1951-03-08T06:00:00+00:00 -2.8  -1.0  -1.0  0.4 -2.3  -0.8  2.2 0.8 -6.2  -4.9  3.7 4.9 5.6 2.7 1.1 -10.4 -2.1  5.8 -2.2  -2.8  -4.0  -1.9  -0.9  -1.6
1951-03-08T09:00:00+00:00 -0.7  0.7 0.7 2.8 -0.7  0.0 3.7 2.1 -4.9  -3.3  5.1 5.8 6.7 3.9 2.0 -8.8  0.2 7.2 -1.3  -0.4  -1.7  -0.5  1.0 0.8
1951-03-08T12:00:00+00:00 0.0 2.0 2.0 4.0 0.1 1.2 4.5 3.0 -4.0  -2.6  5.6 6.8 7.3 4.7 3.0 -8.0  1.4 7.6 -0.3  1.4 0.1 -0.1  2.2 2.4
1951-03-08T15:00:00+00:00 0.3 2.0 2.0 4.0 0.4 1.1 4.8 3.1 -3.9  -2.3  5.5 6.7 7.3 4.6 2.9 -7.7  1.9 7.6 -0.4  1.3 0.0 -0.1  1.9 2.3
1951-03-08T18:00:00+00:00 -0.1  0.9 0.9 3.1 -0.3  -0.1  4.1 2.3 -4.7  -2.9  4.7 5.7 6.6 3.4 1.7 -8.4  1.1 6.7 -1.4  -0.3  -1.6  -1.0  0.6 1.2
1951-03-08T21:00:00+00:00 -1.2  -0.2  -0.2  1.8 -1.1  -0.6  3.3 1.8 -5.3  -3.8  3.8 5.1 5.9 2.6 1.2 -9.3  -0.2  5.9 -2.0  -1.7  -3.0  -1.8  -0.5  0.3
1951-03-09T00:00:00+00:00 -3.9  -1.8  -1.8  0.2 -3.8  -2.2  0.6 -0.9  -7.9  -6.5  2.4 3.0 4.0 1.0 -0.6  -11.9 -3.2  4.5 -4.1  -2.9  -4.1  -3.2  -1.6  -3.6
1951-03-09T03:00:00+00:00 -6.4  -2.8  -2.8  -0.4  -5.7  -2.8  -1.0  -2.3  -10.1 -9.1  1.9 2.6 3.6 0.7 -0.8  -15.2 -5.3  4.3 -4.6  -3.1  -4.2  -3.6  -2.8  -7.0
1951-03-09T06:00:00+00:00 -7.2  -2.7  -2.7  -0.4  -6.3  -2.7  -1.6  -2.8  -10.6 -9.7  2.5 2.9 3.9 1.3 -0.7  -15.8 -6.3  4.8 -4.4  -2.7  -3.8  -3.1  -2.4  -8.5
1951-03-09T09:00:00+00:00 -4.6  -0.2  -0.2  2.6 -4.3  -0.8  0.4 -1.1  -8.9  -7.7  4.4 5.1 6.3 3.0 1.4 -13.8 -3.6  6.7 -2.1  -1.0  -2.1  -1.2  -0.7  -6.1
1951-03-09T12:00:00+00:00 0.0 2.1 2.1 4.7 0.6 2.9 5.3 4.1 -3.7  -2.8  6.1 8.1 8.2 5.8 4.8 -8.9  2.3 8.5 0.9 2.7 1.6 0.6 1.8 2.5
1951-03-09T15:00:00+00:00 1.4 4.1 4.1 6.6 2.0 2.8 6.7 5.1 -2.8  -1.4  6.9 8.2 8.3 6.6 4.7 -7.5  4.0 9.3 1.0 5.5 4.4 1.4 4.0 5.0
1951-03-09T18:00:00+00:00 -1.2  1.1 1.1 3.6 -0.5  -0.2  4.1 2.4 -5.4  -4.0  5.1 5.6 6.1 4.4 1.8 -10.1 0.8 7.4 -1.6  2.0 0.9 -0.5  1.2 1.7
1951-03-09T21:00:00+00:00 -4.7  -0.6  -0.6  2.1 -4.2  -0.7  0.4 -0.7  -8.5  -7.7  4.3 5.0 5.8 3.3 1.4 -13.8 -3.8  6.7 -2.3  0.0 -1.1  -1.2  -0.2  -3.9
1951-03-10T00:00:00+00:00 -5.0  -0.5  -0.5  2.0 -4.3  -0.7  0.4 -0.6  -8.4  -7.7  4.3 4.9 6.0 3.1 1.2 -13.8 -4.4  6.7 -2.3  -0.2  -1.3  -1.3  -0.3  -3.9
1951-03-10T03:00:00+00:00 -7.7  -0.6  -0.6  1.1 -8.6  -3.8  -3.8  -4.7  -13.2 -11.9 2.5 3.7 3.9 1.6 0.3 -18.5 -6.5  5.0 -4.4  -1.6  -3.0  -3.7  -0.2  -7.8
1951-03-10T06:00:00+00:00 -9.4  -1.4  -1.4  0.2 -10.3 -4.6  -5.5  -6.5  -15.0 -13.6 1.6 3.2 3.1 1.0 -0.1  -20.2 -8.0  4.1 -4.9  -2.7  -4.1  -4.6  -1.1  -10.0
1951-03-10T09:00:00+00:00 -5.3  0.8 0.8 2.8 -6.5  -2.5  -1.7  -2.9  -11.4 -9.8  3.8 5.2 5.5 2.6 1.7 -16.4 -4.2  6.2 -2.9  -1.1  -2.5  -2.4  0.5 -6.3
1951-03-10T12:00:00+00:00 0.3 3.7 3.7 5.0 -0.3  0.8 4.5 3.3 -5.2  -3.6  5.3 7.7 7.6 4.6 3.8 -10.2 2.9 7.7 -0.4  1.4 0.0 -0.9  2.8 1.4
1951-03-10T15:00:00+00:00 -0.4  2.5 2.5 4.1 -1.2  0.3 3.7 2.6 -5.9  -4.5  4.8 7.2 6.9 4.2 3.7 -11.0 1.9 7.2 -0.9  0.6 -0.8  -1.4  2.0 2.2
1951-03-10T18:00:00+00:00 -1.1  0.8 0.8 3.1 -2.6  -2.2  2.2 1.0 -7.5  -5.9  3.0 4.7 5.1 1.8 1.6 -12.5 1.1 5.4 -3.4  -0.7  -2.1  -3.2  0.2 0.2
1951-03-10T21:00:00+00:00 -3.0  -2.1  -2.1  1.0 -5.4  -6.2  -0.6  -2.2  -10.7 -8.7  -0.3  0.5 1.0 -1.6  -3.6  -15.3 -0.3  2.2 -7.6  -2.4  -3.8  -6.5  -2.3  -2.6
1951-03-11T00:00:00+00:00 -6.1  -5.5  -5.5  -2.0  -8.7  -9.0  -3.9  -3.8  -12.2 -12.1 -1.4  -2.1  -0.4  -3.9  -7.2  -18.6 -3.3  1.0 -10.2 -3.1  -4.5  -7.6  -3.6  -4.2
1951-03-11T03:00:00+00:00 -3.6  -3.5  -3.5  0.3 -7.3  -11.6 -2.3  -4.1  -11.8 -10.6 -3.7  -4.2  -1.0  -7.3  -10.3 -17.5 -1.0  -0.2  -13.7 -3.3  -4.7  -9.9  -3.9  -3.9
1951-03-11T06:00:00+00:00 -6.2  -6.9  -6.9  -2.3  -10.7 -16.8 -5.7  -8.7  -16.4 -14.0 -6.8  -10.1 -6.3  -11.0 -16.0 -20.9 -3.3  -3.2  -19.7 -4.7  -6.1  -12.9 -6.2  -7.9
1951-03-11T09:00:00+00:00 -4.6  -1.9  -1.9  1.1 -7.6  -12.4 -2.7  -5.6  -13.3 -10.9 -0.7  -4.5  -0.7  -4.9  -11.0 -17.9 -3.5  2.8 -14.0 -0.6  -2.0  -6.9  -0.8  -5.9
1951-03-11T12:00:00+00:00 1.1 5.8 5.8 6.0 0.9 0.6 5.9 3.4 -4.3  -2.3  5.2 8.1 7.8 5.1 3.8 -9.3  3.5 8.7 -1.5  2.9 1.5 -1.0  4.7 4.4
1951-03-11T15:00:00+00:00 1.1 5.8 5.8 6.0 1.0 0.5 6.0 3.5 -4.2  -2.3  5.5 8.0 7.8 5.3 3.8 -9.2  3.4 9.0 -1.5  3.5 2.1 -0.7  5.1 4.5
1951-03-11T18:00:00+00:00 -3.3  2.3 2.3 2.5 -3.4  -4.7  1.6 -0.8  -8.6  -6.6  3.0 3.5 4.5 1.7 -1.8  -13.6 -2.5  6.5 -6.0  0.8 -0.5  -3.2  2.5 -1.0
1951-03-11T21:00:00+00:00 -7.8  0.0 0.0 0.6 -8.3  -8.7  -3.3  -5.9  -13.7 -11.5 1.2 0.7 2.5 -1.0  -7.0  -18.5 -9.2  4.7 -8.9  -1.8  -3.2  -5.0  0.2 -8.7
1951-03-12T00:00:00+00:00 -9.6  -0.3  -0.3  0.2 -10.1 -8.6  -5.1  -7.8  -15.5 -13.3 0.6 0.1 2.2 -1.9  -6.4  -20.3 -10.3 4.1 -9.4  -2.6  -4.0  -5.6  -0.5  -11.1
1951-03-12T03:00:00+00:00 -9.6  -3.1  -3.1  0.3 -10.1 -5.1  -5.7  -7.1  -15.5 -13.9 1.8 2.4 3.6 0.5 -1.6  -20.5 -9.4  4.5 -5.7  -2.6  -3.4  -3.6  -3.1  -9.5
1951-03-12T06:00:00+00:00 -6.1  -2.1  -2.1  1.1 -6.4  -4.7  -2.0  -3.6  -12.0 -10.3 3.0 3.1 4.5 1.5 -1.6  -16.8 -5.4  5.7 -4.9  -1.7  -2.5  -2.4  -2.0  -4.7
1951-03-12T09:00:00+00:00 -0.6  0.6 0.6 4.4 -1.4  -2.2  3.0 1.0 -7.3  -5.2  4.9 5.3 6.6 3.5 0.9 -11.8 0.6 7.6 -2.7  0.8 0.0 -0.5  0.1 0.5
1951-03-12T12:00:00+00:00 1.8 3.7 3.7 7.1 1.3 0.9 5.7 3.7 -4.6  -2.5  6.9 8.0 8.5 6.2 4.1 -9.1  4.0 9.6 0.0 5.0 4.2 1.5 3.3 4.2
1951-03-12T15:00:00+00:00 1.4 3.5 3.5 6.9 1.0 0.5 5.4 3.4 -5.0  -2.9  6.9 7.8 8.3 6.3 3.8 -9.5  3.6 9.6 -0.3  5.3 4.5 1.6 3.4 3.7
1951-03-12T18:00:00+00:00 -1.7  0.2 0.2 4.2 -2.7  -2.9  1.7 0.0 -8.3  -6.6  4.6 4.6 6.0 3.1 0.3 -13.2 -0.9  7.3 -3.5  1.9 1.1 -0.7  0.5 -0.8
1951-03-12T21:00:00+00:00 -4.1  -1.1  -1.1  2.7 -4.9  -4.2  -0.5  -2.1  -10.5 -8.7  3.7 3.5 5.1 1.9 -0.9  -15.3 -3.6  6.4 -4.6  0.2 -0.6  -1.7  -0.8  -3.5
1951-03-13T00:00:00+00:00 -4.7  -1.1  -1.1  2.8 -5.6  -4.5  -1.2  -3.0  -11.4 -9.5  3.5 3.3 4.9 1.7 -1.2  -16.0 -4.1  6.2 -4.8  -0.2  -1.0  -1.9  -1.1  -4.7
1951-03-13T03:00:00+00:00 -3.8  -1.5  -1.5  2.7 -4.3  -3.7  0.3 -1.7  -9.0  -7.6  3.4 3.8 5.4 1.6 -0.9  -13.7 -3.5  6.2 -4.3  -1.2  -2.2  -2.2  -1.3  -3.6
1951-03-13T06:00:00+00:00 -3.6  -1.6  -1.6  2.5 -4.0  -3.4  0.5 -1.4  -8.7  -7.4  3.3 4.0 5.6 1.6 -0.6  -13.5 -3.2  6.1 -4.1  -2.0  -3.0  -2.3  -1.7  -3.2
1951-03-13T09:00:00+00:00 -0.2  1.0 1.0 4.9 -0.3  -0.8  4.2 2.1 -5.2  -3.7  5.7 6.7 7.8 4.4 1.8 -9.8  0.8 8.4 -1.3  0.4 -0.6  0.0 0.9 1.1
1951-03-13T12:00:00+00:00 3.2 3.7 3.7 7.6 3.1 2.6 7.6 5.8 -1.5  -0.3  7.4 9.1 9.9 6.5 5.3 -6.4  4.4 10.2  1.1 4.1 3.1 1.8 3.6 5.0
1951-03-13T15:00:00+00:00 4.5 4.7 4.7 8.5 4.3 2.7 8.9 6.9 -0.4  0.9 8.1 9.1 10.7  6.4 5.4 -5.2  4.9 10.9  1.1 4.9 3.9 2.5 4.3 5.4
1951-03-13T18:00:00+00:00 1.7 1.4 1.4 5.7 1.2 -1.1  5.7 3.4 -3.9  -2.2  5.3 5.9 7.4 3.6 1.6 -8.3  2.1 8.0 -2.1  1.6 0.6 -0.4  1.2 2.0
1951-03-13T21:00:00+00:00 -2.7  -3.2  -3.2  3.3 -5.5  -5.3  -0.9  -2.9  -10.2 -8.8  -0.3  0.1 1.8 -2.2  -3.0  -14.9 -2.8  2.4 -7.9  -1.0  -2.0  -6.0  -3.1  -4.4
1951-03-14T00:00:00+00:00 -5.6  -6.2  -6.2  1.8 -10.0 -9.1  -5.4  -7.0  -14.3 -13.3 -2.4  -3.7  -0.7  -5.6  -6.9  -19.4 -5.5  0.4 -11.8 -2.1  -3.1  -8.1  -5.4  -8.5
1951-03-14T03:00:00+00:00 -8.2  -7.4  -7.4  -0.4  -14.4 -14.2 -9.5  -10.1 -18.5 -17.7 -4.2  -9.3  -4.1  -10.4 -13.4 -24.6 -8.5  -1.5  -18.2 -2.9  -3.6  -10.4 -5.9  -11.7
1951-03-14T06:00:00+00:00 -10.0 -9.1  -9.1  -1.7  -16.7 -17.8 -11.8 -12.7 -21.2 -20.0 -5.7  -13.5 -7.2  -12.9 -18.3 -26.9 -10.7 -3.0  -22.4 -3.1  -3.8  -11.8 -6.3  -14.6
1951-03-14T09:00:00+00:00 -5.5  -2.5  -2.5  2.0 -9.2  -9.5  -4.3  -6.3  -14.7 -12.5 1.1 -3.4  0.6 -3.8  -9.1  -19.3 -4.8  3.8 -12.3 -0.7  -1.4  -5.1  -1.8  -7.2
1951-03-14T12:00:00+00:00 5.1 7.4 7.4 9.3 3.9 3.5 8.8 7.4 -1.1  0.6 8.9 9.1 10.8  6.3 6.2 -6.3  5.6 11.6  0.1 6.3 5.6 2.7 6.3 5.7
1951-03-14T15:00:00+00:00 7.7 7.8 7.8 11.4  4.9 3.5 9.8 8.4 -0.1  1.6 9.2 9.0 11.0  6.3 6.1 -5.3  8.0 11.9  0.0 7.1 6.3 3.0 6.8 6.5
1951-03-14T18:00:00+00:00 3.0 4.1 4.1 7.3 0.5 -0.5  5.4 3.9 -4.6  -2.8  5.9 5.7 7.4 3.3 2.3 -9.6  3.4 8.6 -3.2  3.3 2.6 -0.3  3.2 2.2
1951-03-14T21:00:00+00:00 -1.8  1.1 1.1 3.8 -3.7  -6.0  1.1 -0.6  -9.0  -7.0  3.4 3.4 4.8 0.9 -2.3  -13.9 -2.0  6.1 -5.5  -0.5  -1.3  -2.8  0.1 -4.3
1951-03-15T00:00:00+00:00 -1.1  0.3 0.3 3.1 -3.1  -8.6  1.8 0.2 -8.3  -6.4  2.8 2.7 4.5 0.0 -3.3  -13.2 -0.9  5.5 -6.2  -2.0  -2.8  -3.4  -0.9  -5.4
1951-03-15T03:00:00+00:00 -0.1  -3.5  -3.5  3.5 -2.0  -8.8  2.7 0.5 -6.1  -4.3  2.5 2.9 5.0 0.2 -2.4  -9.9  -0.7  5.2 -5.1  -2.1  -2.7  -2.7  -3.9  -5.7
1951-03-15T06:00:00+00:00 -0.3  -3.7  -3.7  3.4 -2.2  -9.1  2.5 0.1 -6.4  -4.6  2.2 2.4 4.7 -0.2  -2.5  -10.2 -1.0  4.9 -5.6  -2.3  -2.9  -3.0  -4.1  -6.5
1951-03-15T09:00:00+00:00 1.8 -0.6  -0.6  5.7 0.6 -2.7  5.3 3.0 -3.5  -1.8  5.3 6.5 7.8 3.8 1.9 -7.3  2.0 8.0 -1.6  0.9 0.3 0.0 -1.0  -1.1
1951-03-15T12:00:00+00:00 10.2  5.6 5.6 14.2  6.7 3.5 11.4  9.3 2.7 4.3 10.5  9.7 12.5  7.5 6.2 -1.3  9.0 13.2  1.6 9.3 8.7 5.3 5.8 6.5
1951-03-15T15:00:00+00:00 10.2  5.7 5.7 14.3  6.7 3.6 11.4  9.3 2.8 4.3 10.7  9.8 12.6  7.7 6.1 -1.3  9.1 13.4  1.8 9.8 9.2 5.4 6.1 6.6
1951-03-15T18:00:00+00:00 4.8 1.4 1.4 9.2 2.1 0.0 6.8 4.6 -2.0  -0.3  6.4 6.2 8.2 4.2 2.4 -5.9  4.3 9.1 -1.9  5.3 4.7 1.2 1.7 2.4
1951-03-15T21:00:00+00:00 0.5 -1.9  -1.9  4.7 -0.9  -2.5  3.8 1.5 -5.1  -3.3  3.7 3.8 5.5 1.9 -0.8  -8.9  -0.1  6.4 -4.3  0.8 0.2 -1.5  -1.6  -0.9
1951-03-16T00:00:00+00:00 -0.3  -3.1  -3.1  3.7 -2.1  -5.1  2.7 -0.2  -6.7  -4.4  3.4 2.1 4.5 0.8 -2.9  -10.0 -2.0  6.1 -6.0  -0.4  -1.0  -1.9  -2.7  -3.3
1951-03-16T03:00:00+00:00 -0.7  -2.2  -2.2  3.4 -2.4  -6.4  2.2 -1.1  -8.2  -5.1  3.1 0.9 3.6 0.3 -4.2  -10.9 -3.1  5.8 -7.2  -0.6  -1.4  -2.4  -1.9  -4.2
1951-03-16T06:00:00+00:00 -1.2  -2.8  -2.8  3.0 -3.0  -5.9  1.5 -1.3  -8.4  -5.8  2.6 1.0 3.4 0.1 -3.7  -11.6 -4.1  5.3 -7.1  -1.0  -1.9  -2.9  -2.4  -4.5
1951-03-16T09:00:00+00:00 0.5 -0.7  -0.7  4.8 -0.9  -1.5  3.6 1.3 -5.7  -3.6  4.7 5.5 6.6 3.6 1.5 -9.4  -0.3  7.5 -2.6  1.2 0.3 -0.8  -0.7  -1.2
1951-03-16T12:00:00+00:00 7.2 4.7 4.7 11.5  4.4 3.2 8.9 6.9 -0.2  1.7 8.4 9.4 10.9  6.8 6.0 -4.1  7.2 11.2  1.3 6.6 5.7 3.0 4.3 4.0
1951-03-16T15:00:00+00:00 6.7 4.2 4.2 10.7  4.2 3.1 8.7 6.6 -0.5  1.5 8.0 9.2 10.5  6.6 5.8 -4.3  7.0 10.8  1.1 5.9 5.0 2.6 3.7 4.9
1951-03-16T18:00:00+00:00 3.7 1.4 1.4 7.5 1.7 -0.3  6.2 3.4 -3.6  -1.0  5.8 6.6 7.8 4.5 3.0 -6.8  3.9 8.6 -1.5  3.1 2.2 0.3 0.9 1.9
1951-03-16T21:00:00+00:00 0.5 -1.8  -1.8  4.3 -1.6  -3.1  2.9 -0.3  -7.4  -4.4  3.8 4.0 4.7 3.1 1.2 -10.2 0.5 6.6 -4.1  0.8 0.0 -1.6  -1.7  -1.8
1951-03-17T00:00:00+00:00 -1.0  -3.6  -3.6  3.1 -3.7  -6.1  0.8 -2.5  -9.6  -6.4  3.0 1.3 3.2 1.1 -1.6  -12.2 -2.4  5.8 -6.8  -0.1  -0.9  -2.4  -2.8  -4.2
1951-03-17T03:00:00+00:00 -1.4  -2.0  -2.0  2.1 -4.5  -8.8  0.2 -4.0  -12.0 -8.1  2.4 -1.3  1.4 -0.3  -3.6  -14.7 -2.7  5.3 -9.5  -1.5  -2.5  -3.6  -1.6  -5.6
1951-03-17T06:00:00+00:00 -1.1  -2.1  -2.1  2.0 -4.2  -5.0  0.6 -1.9  -9.9  -7.8  2.2 2.1 3.2 1.1 0.4 -14.3 -1.7  5.1 -6.1  -2.0  -3.0  -3.8  -2.0  -3.4
1951-03-17T09:00:00+00:00 0.4 0.0 0.0 3.6 -2.3  -3.1  2.5 0.2 -7.8  -5.9  2.8 4.1 5.0 2.0 1.9 -12.5 0.5 5.8 -4.1  -0.7  -1.7  -3.1  -0.8  -1.3
1951-03-17T12:00:00+00:00 2.5 3.8 3.8 6.6 0.7 -1.5  5.4 2.8 -5.2  -2.9  5.5 6.3 7.5 4.3 1.4 -9.5  3.4 8.4 -1.9  1.4 0.3 -0.5  2.7 1.6
1951-03-17T15:00:00+00:00 1.3 3.6 3.6 6.4 -0.5  -2.7  4.2 1.9 -6.1  -4.1  5.4 4.7 6.8 3.3 -0.2  -10.7 1.0 8.4 -3.5  2.4 1.4 -0.5  3.4 0.1
1951-03-17T18:00:00+00:00 -2.2  -0.2  -0.2  2.6 -4.0  -5.7  0.7 -1.3  -9.3  -7.6  2.7 1.3 3.5 0.4 -3.2  -14.2 -2.6  5.6 -6.9  0.0 -1.1  -3.3  0.5 -3.3
1951-03-17T21:00:00+00:00 -2.5  -1.5  -1.5  1.5 -4.5  -6.3  0.3 -1.7  -9.7  -8.1  2.5 1.1 3.5 0.1 -3.5  -14.6 -3.1  5.5 -7.1  -1.9  -3.0  -3.4  -1.0  -4.2
1951-03-18T00:00:00+00:00 -2.8  -1.8  -1.8  1.2 -4.8  -7.6  0.0 -2.1  -10.1 -8.4  1.5 0.1 2.7 -1.0  -4.6  -15.0 -3.7  4.5 -8.1  -2.9  -3.9  -4.4  -1.5  -5.3
1951-03-18T03:00:00+00:00 -2.5  -1.5  -1.5  1.6 -4.4  -7.8  0.1 -1.7  -9.8  -8.1  1.5 0.1 2.9 -1.4  -4.6  -14.7 -3.7  4.3 -8.2  -2.4  -3.8  -4.5  -1.0  -6.2
1951-03-18T06:00:00+00:00 -2.9  -1.9  -1.9  1.3 -4.9  -7.7  -0.4  -1.9  -10.0 -8.6  1.2 -0.2  2.6 -1.7  -4.6  -15.2 -4.8  3.9 -8.5  -2.6  -4.0  -4.8  -1.3  -7.1
1951-03-18T09:00:00+00:00 -0.9  0.0 0.0 2.6 -2.4  -4.7  2.1 0.1 -8.0  -6.1  3.2 2.9 4.9 1.1 -1.2  -12.6 -2.2  5.9 -5.4  -2.1  -3.5  -2.8  -0.3  -3.7
1951-03-18T12:00:00+00:00 0.2 1.6 1.6 3.6 -0.7  -1.9  3.8 2.1 -6.0  -4.4  5.5 5.8 7.1 4.2 1.8 -10.9 0.7 8.2 -2.5  1.0 -0.4  -0.5  1.8 0.5
1951-03-18T15:00:00+00:00 0.2 1.7 1.7 4.0 -0.9  -2.6  3.6 1.8 -6.3  -4.7  4.6 4.7 6.3 2.9 0.7 -11.2 0.7 7.3 -3.6  1.0 -0.4  -1.4  1.8 0.5
1951-03-18T18:00:00+00:00 -0.1  0.5 0.5 3.2 -1.7  -4.3  2.8 0.9 -7.2  -5.4  3.0 2.7 4.9 0.7 -1.2  -12.0 0.4 5.7 -5.6  -0.5  -1.9  -3.0  0.2 -0.4
1951-03-18T21:00:00+00:00 0.1 -0.1  -0.1  3.2 -2.0  -4.6  2.5 0.5 -7.5  -5.7  2.3 2.6 4.4 0.4 -0.6  -12.3 0.8 5.0 -5.7  -0.9  -2.3  -3.7  -0.6  -0.8
1951-03-19T00:00:00+00:00 0.6 0.2 0.2 3.5 -1.5  -3.5  3.0 1.1 -7.0  -5.2  2.4 3.4 5.0 0.8 0.6 -11.8 1.5 5.1 -4.8  -1.1  -2.5  -3.6  -0.7  0.0
1951-03-19T03:00:00+00:00 1.4 -0.7  -0.7  3.8 -0.9  -2.0  4.0 1.6 -5.4  -3.4  2.5 4.8 6.0 1.1 1.0 -9.4  1.9 5.5 -3.2  -1.0  -2.4  -3.4  -0.5  0.6
1951-03-19T06:00:00+00:00 1.7 0.0 0.0 4.0 -0.2  -1.0  4.7 2.4 -4.7  -2.7  3.0 5.7 6.7 1.8 1.6 -8.7  2.4 6.0 -2.4  -0.9  -2.4  -2.9  0.0 1.4
1951-03-19T09:00:00+00:00 1.6 0.0 0.0 3.6 0.3 -0.2  5.1 2.8 -4.2  -2.3  3.6 6.5 7.3 2.5 2.0 -8.3  2.3 6.6 -1.6  -1.3  -2.8  -2.3  0.1 2.0
1951-03-19T12:00:00+00:00 1.7 0.2 0.2 3.4 0.7 0.5 5.5 3.3 -3.7  -1.9  3.9 6.9 7.7 2.9 2.5 -7.8  2.4 6.9 -1.1  -1.4  -2.8  -2.0  0.2 2.6
1951-03-19T15:00:00+00:00 2.1 0.3 0.3 3.8 0.9 0.5 5.7 3.4 -3.6  -1.7  3.8 7.0 7.7 2.9 2.7 -7.6  3.0 6.8 -1.1  -1.2  -2.7  -2.1  0.2 2.8
1951-03-19T18:00:00+00:00 2.7 0.2 0.2 4.1 1.0 0.2 5.8 3.4 -3.6  -1.6  3.7 6.8 7.5 2.8 2.9 -7.5  3.7 6.6 -1.2  -0.8  -2.2  -2.2  0.0 2.5
1951-03-19T21:00:00+00:00 2.6 0.1 0.1 4.4 0.5 -0.2  5.4 3.0 -4.1  -2.0  3.5 6.9 7.3 2.8 3.4 -8.0  3.5 6.5 -1.2  -0.3  -1.8  -2.4  -0.1  1.7
1951-03-20T00:00:00+00:00 0.5 -0.2  -0.2  2.7 -0.2  0.4 4.6 2.9 -4.2  -2.8  4.0 7.5 7.8 3.5 3.6 -8.7  0.8 7.0 -0.6  -0.4  -1.8  -1.9  0.2 1.6
1951-03-20T03:00:00+00:00 -2.4  -2.3  -2.3  0.9 -3.5  -1.7  1.2 0.1 -8.1  -7.2  2.5 5.5 5.6 2.3 3.0 -13.8 -2.5  5.5 -2.7  -2.3  -3.4  -3.4  -2.8  -1.5
1951-03-20T06:00:00+00:00 -4.1  -3.6  -3.6  -0.1  -5.5  -4.7  -0.8  -2.3  -10.5 -9.2  0.5 2.7 3.4 -0.2  -0.1  -15.8 -4.2  3.5 -5.5  -3.2  -4.3  -5.4  -4.1  -4.0
1951-03-20T09:00:00+00:00 -1.7  0.0 0.0 2.9 -2.5  -3.3  2.2 0.5 -7.7  -6.2  3.9 4.9 6.4 2.5 0.4 -12.8 -1.8  6.9 -3.3  -0.4  -1.5  -1.9  -0.3  -1.8
1951-03-20T12:00:00+00:00 1.8 4.4 4.4 7.1 1.2 1.1 5.9 4.1 -4.1  -2.5  7.0 8.6 9.1 6.6 4.4 -9.2  2.5 10.0  0.4 4.6 3.5 1.2 4.4 3.0
1951-03-20T15:00:00+00:00 2.4 4.6 4.6 7.3 1.7 1.4 6.4 4.5 -3.7  -2.0  7.2 8.6 9.2 6.6 4.6 -8.6  3.3 10.2  0.4 4.8 3.7 1.4 4.5 3.6
1951-03-20T18:00:00+00:00 -1.8  0.6 0.6 3.0 -2.1  -2.6  2.6 0.6 -7.6  -5.8  4.2 5.0 5.7 3.5 0.7 -12.4 -1.2  7.2 -3.2  1.2 0.1 -1.7  0.9 -0.6
1951-03-20T21:00:00+00:00 -3.3  -1.5  -1.5  1.5 -4.2  -6.6  0.5 -2.3  -10.5 -7.9  3.2 1.6 3.4 1.4 -3.6  -14.5 -3.8  6.2 -6.6  -0.4  -1.6  -2.7  -0.7  -5.5
1951-03-21T00:00:00+00:00 -5.1  -3.1  -3.1  -0.1  -6.0  -10.2 -1.3  -4.8  -13.0 -9.7  1.7 -1.0  1.0 -0.3  -7.3  -16.3 -6.7  4.7 -9.2  -1.8  -2.9  -4.2  -2.1  -9.4
1951-03-21T03:00:00+00:00 -5.8  -3.1  -3.1  -0.7  -6.4  -13.8 -1.6  -6.3  -14.7 -10.1 0.7 -4.3  -1.3  -2.3  -11.8 -17.2 -8.7  3.7 -13.3 -2.7  -3.8  -5.5  -2.3  -10.5
1951-03-21T06:00:00+00:00 -8.4  -7.3  -7.3  -3.3  -10.6 -12.7 -5.8  -7.6  -16.0 -14.3 -0.7  -3.8  -1.9  -2.6  -9.6  -21.4 -10.1 2.3 -12.8 -3.6  -4.7  -6.9  -4.5  -9.2
1951-03-21T09:00:00+00:00 -1.1  -1.3  -1.3  3.1 -3.7  -4.6  1.1 0.3 -8.1  -7.4  2.8 3.2 4.8 1.2 0.7 -14.5 -0.8  5.8 -5.8  0.6 -0.5  -3.4  -0.6  -1.5
1951-03-21T12:00:00+00:00 1.0 3.6 3.6 5.6 0.8 0.0 5.6 3.8 -4.6  -2.9  6.3 7.6 8.3 5.5 3.4 -10.0 2.0 9.2 -1.4  2.7 1.6 0.0 3.2 2.7
1951-03-21T15:00:00+00:00 1.3 3.9 3.9 5.6 1.3 0.5 6.1 4.3 -4.1  -2.4  6.6 8.2 8.8 5.9 3.6 -9.5  2.3 9.5 -0.9  2.3 1.3 0.3 3.3 3.2
1951-03-21T18:00:00+00:00 0.8 2.3 2.3 4.7 0.3 -1.0  5.1 3.2 -5.2  -3.5  4.9 7.0 7.6 4.3 2.6 -10.5 1.9 7.9 -2.0  0.5 -0.6  -1.3  1.2 1.7
1951-03-21T21:00:00+00:00 1.0 1.8 1.8 4.7 -0.1  -1.3  4.7 2.9 -5.5  -3.8  4.3 6.5 7.2 3.5 2.7 -10.9 2.0 7.3 -2.5  0.1 -1.0  -2.0  0.5 1.2
1951-03-22T00:00:00+00:00 1.1 1.3 1.3 4.8 -0.6  -1.8  4.3 2.4 -6.0  -4.3  3.7 6.0 6.7 3.0 2.7 -11.4 2.1 6.7 -3.0  0.1 -1.0  -2.5  -0.1  0.6
1951-03-22T03:00:00+00:00 1.8 -1.5  -1.5  5.3 -0.2  -1.1  4.6 2.5 -4.7  -2.8  4.0 6.1 7.3 3.4 2.6 -9.0  2.3 6.8 -1.6  0.2 -0.9  -1.6  -1.3  0.6
1951-03-22T06:00:00+00:00 2.0 -0.9  -0.9  5.1 0.7 -0.1  5.5 3.4 -3.8  -1.9  4.7 7.0 8.1 4.2 2.9 -8.1  2.6 7.5 -0.7  -0.1  -1.1  -1.0  -1.0  1.6
1951-03-22T09:00:00+00:00 2.3 0.0 0.0 5.5 1.6 1.0 6.4 4.2 -2.9  -1.1  5.3 7.9 8.8 4.9 3.5 -7.2  3.1 8.1 0.1 0.3 -0.8  -0.3  -0.1  3.1
1951-03-22T12:00:00+00:00 3.0 1.3 1.3 6.3 2.7 2.8 7.5 5.5 -1.7  0.1 6.1 9.2 9.7 6.1 4.8 -6.1  4.2 8.9 1.5 1.1 0.1 0.5 1.1 5.3
1951-03-22T15:00:00+00:00 2.7 1.1 1.1 6.1 2.5 2.1 7.3 5.2 -1.9  -0.2  6.2 8.9 9.6 6.1 4.2 -6.3  3.8 9.1 1.2 1.2 0.2 0.6 1.2 4.8
1951-03-22T18:00:00+00:00 2.6 0.5 0.5 5.9 2.0 1.5 6.8 4.7 -2.4  -0.7  5.9 8.4 9.2 5.5 3.9 -6.8  3.4 8.7 0.6 1.0 0.0 0.2 0.6 3.3
1951-03-22T21:00:00+00:00 2.7 0.0 0.0 5.9 1.6 1.0 6.4 4.3 -2.9  -1.1  5.3 7.9 8.8 4.9 3.9 -7.2  3.3 8.1 0.1 0.8 -0.3  -0.3  0.0 2.2
1951-03-23T00:00:00+00:00 2.7 0.2 0.2 6.0 1.7 1.1 6.5 4.4 -2.8  -1.0  5.4 8.0 8.9 5.0 4.0 -7.1  3.4 8.2 0.3 0.8 -0.2  -0.3  0.1 1.9
1951-03-23T03:00:00+00:00 2.5 -0.7  -0.7  6.3 1.4 0.6 6.3 4.4 -2.8  -1.3  5.1 8.3 8.7 5.1 3.4 -7.7  3.1 7.9 0.2 0.8 -0.2  -0.6  -0.6  1.7
1951-03-23T06:00:00+00:00 2.5 -0.9  -0.9  6.2 1.3 0.4 6.1 4.3 -3.0  -1.5  4.9 8.1 8.5 5.0 3.5 -7.8  3.2 7.8 0.0 0.9 -0.1  -0.7  -0.8  2.2
1951-03-23T09:00:00+00:00 2.7 -0.5  -0.5  6.3 1.7 1.2 6.6 4.8 -2.5  -1.0  5.1 8.6 8.9 5.3 3.9 -7.4  3.5 8.0 0.5 0.8 -0.1  -0.5  -0.5  3.6
1951-03-23T12:00:00+00:00 3.2 0.5 0.5 6.6 3.0 2.7 7.8 6.0 -1.3  0.2 5.9 9.7 9.8 6.2 4.6 -6.1  4.2 8.7 1.6 1.1 0.1 0.3 0.4 5.5
1951-03-23T15:00:00+00:00 3.2 0.6 0.6 6.7 3.0 2.6 7.8 5.9 -1.3  0.2 6.0 9.6 9.7 6.3 4.4 -6.1  4.3 8.8 1.5 1.3 0.3 0.4 0.5 5.5
1951-03-23T18:00:00+00:00 3.1 0.4 0.4 6.7 2.6 2.0 7.5 5.6 -1.7  -0.1  5.9 9.3 9.5 6.2 4.2 -6.5  4.0 8.8 1.2 1.5 0.5 0.3 0.5 4.6
1951-03-23T21:00:00+00:00 3.2 0.3 0.3 6.8 2.6 2.0 7.5 5.5 -1.7  -0.1  5.7 9.3 9.4 6.1 4.4 -6.5  4.3 8.6 1.2 1.5 0.6 0.1 0.3 4.5
1951-03-24T00:00:00+00:00 3.3 0.6 0.6 6.9 2.8 2.3 7.7 5.8 -1.5  0.1 6.0 9.5 9.6 6.4 4.5 -6.3  4.3 8.8 1.4 1.7 0.7 0.4 0.6 4.8
1951-03-24T03:00:00+00:00 3.5 -0.1  -0.1  7.0 3.0 2.1 7.8 5.8 -1.4  0.4 6.6 9.7 9.7 6.4 4.7 -5.8  4.2 9.2 1.6 2.6 1.6 0.8 -0.7  3.9
1951-03-24T06:00:00+00:00 3.9 0.5 0.5 7.2 3.7 2.9 8.4 6.4 -0.8  1.1 7.0 10.3  10.3  7.0 5.2 -5.2  4.8 9.7 2.2 2.9 1.9 1.3 -0.2  4.8
1951-03-24T09:00:00+00:00 4.3 0.8 0.8 7.5 4.1 3.4 8.9 6.9 -0.3  1.5 7.3 10.6  10.6  7.3 5.6 -4.8  5.2 10.0  2.5 3.3 2.3 1.6 0.2 5.4
1951-03-24T12:00:00+00:00 4.9 1.4 1.4 8.2 4.7 3.9 9.5 7.6 0.4 2.1 8.3 10.8  10.8  8.2 6.0 -4.1  6.1 11.0  2.7 5.5 4.5 2.5 1.5 6.1
1951-03-24T15:00:00+00:00 4.8 1.6 1.6 8.4 4.6 3.8 9.4 7.5 0.3 2.0 8.4 10.9  10.9  8.3 6.0 -4.2  6.0 11.1  2.7 5.9 4.9 2.7 1.9 6.0
1951-03-24T18:00:00+00:00 3.7 0.4 0.4 7.6 3.1 2.0 7.9 5.9 -1.3  0.5 7.4 9.5 9.8 6.9 4.4 -5.7  4.3 10.0  1.3 4.5 3.5 1.6 0.6 4.3
1951-03-24T21:00:00+00:00 2.0 -2.5  -2.5  5.8 0.2 -1.9  5.0 3.6 -3.6  -2.4  4.3 4.8 6.7 2.3 0.6 -8.7  3.1 7.0 -3.4  3.2 2.2 -1.5  -1.6  2.5
1951-03-25T00:00:00+00:00 2.3 -3.3  -3.3  5.8 -0.1  -4.4  4.6 3.3 -3.9  -2.7  3.1 1.7 5.4 -0.7  -2.0  -9.0  3.4 5.8 -6.4  3.0 2.0 -2.7  -2.3  1.7
1951-03-25T03:00:00+00:00 0.8 -3.7  -3.7  4.9 -2.7  -6.9  1.8 0.5 -7.1  -6.0  3.0 -0.7  4.8 -2.3  -2.3  -12.7 1.1 5.9 -9.5  2.6 1.8 -2.6  -3.4  -0.2
1951-03-25T06:00:00+00:00 -2.6  -3.4  -3.4  4.5 -5.3  -8.7  -0.8  -3.4  -11.0 -8.6  3.8 -1.5  4.4 -1.9  -5.9  -15.3 -3.0  6.8 -10.2 1.7 1.0 -1.8  -3.1  -4.6
1951-03-25T09:00:00+00:00 0.6 2.4 2.4 8.0 0.1 0.2 4.7 1.8 -5.7  -3.2  7.5 6.7 9.2 5.2 1.2 -9.8  1.5 10.4  -2.0  4.9 4.2 1.9 1.3 1.6
1951-03-25T12:00:00+00:00 5.1 4.6 4.6 10.3  4.6 5.2 9.1 7.3 -0.3  1.3 8.8 10.7  11.1  8.6 7.8 -5.4  6.3 11.7  2.0 9.2 8.5 3.1 4.0 7.0
1951-03-25T15:00:00+00:00 5.1 4.5 4.5 10.3  4.5 5.0 9.1 7.2 -0.3  1.2 8.7 10.7  11.0  8.6 7.8 -5.4  6.4 11.6  2.0 9.0 8.3 3.0 3.8 7.0
1951-03-25T18:00:00+00:00 3.3 3.2 3.2 9.2 2.5 1.5 7.0 4.9 -2.6  -0.8  7.9 8.4 10.0  6.5 4.9 -7.5  3.1 10.8  -0.3  7.4 6.6 2.3 2.5 3.5
1951-03-25T21:00:00+00:00 -2.9  -3.5  -3.5  4.5 -5.7  -8.5  -1.2  -3.7  -11.2 -9.0  2.5 -1.4  2.3 -1.0  -6.5  -15.7 -3.8  5.5 -10.1 3.5 2.7 -3.1  -2.3  -5.9
1951-03-26T00:00:00+00:00 -1.3  -4.7  -4.7  2.9 -3.8  -6.8  0.8 -1.4  -9.0  -7.1  1.9 -1.5  1.4 -0.8  -5.4  -13.7 -1.7  4.9 -10.2 2.1 1.3 -3.7  -2.9  -3.0
1951-03-26T03:00:00+00:00 0.2 -3.4  -3.4  3.7 -3.1  -4.2  1.5 -0.2  -7.2  -6.4  1.2 1.9 2.8 0.2 -0.7  -12.7 0.7 4.2 -6.3  0.8 -0.1  -4.6  -3.0  -2.1
1951-03-26T06:00:00+00:00 -2.2  -7.1  -7.1  1.2 -6.7  -8.2  -2.0  -2.6  -9.7  -10.0 -1.9  -3.6  -1.2  -4.4  -6.2  -16.2 -3.6  1.1 -11.8 0.0 -0.9  -7.7  -4.7  -4.8
1951-03-26T09:00:00+00:00 0.8 0.5 0.5 5.4 -0.3  -0.8  4.4 3.3 -3.8  -3.6  6.3 6.1 7.6 4.6 1.6 -9.8  1.2 9.2 -2.1  4.2 3.3 0.5 1.8 2.6
1951-03-26T12:00:00+00:00 5.8 6.1 6.1 10.3  5.3 4.0 10.0  7.9 0.9 2.1 9.1 10.1  11.9  7.1 6.6 -4.2  5.4 12.1  1.9 7.0 6.1 3.3 4.9 6.0
1951-03-26T15:00:00+00:00 4.5 4.4 4.4 8.6 4.1 3.8 8.8 6.8 -0.2  0.9 7.5 9.8 10.9  6.3 6.2 -5.4  4.7 10.5  1.6 4.4 3.5 1.7 2.8 5.6
1951-03-26T18:00:00+00:00 2.6 2.0 2.0 6.7 1.6 0.6 6.3 4.2 -2.9  -1.6  5.5 7.3 8.5 4.2 3.5 -7.9  2.8 8.5 -0.9  2.4 1.6 -0.3  0.6 3.0
1951-03-26T21:00:00+00:00 0.5 -0.9  -0.9  4.9 -1.4  -2.3  3.2 1.6 -5.4  -4.7  3.9 4.5 6.0 2.2 1.2 -11.0 -0.4  6.9 -3.7  1.7 0.8 -1.9  -0.9  0.0
1951-03-27T00:00:00+00:00 0.7 -1.2  -1.2  5.0 -1.6  -3.8  3.0 0.2 -6.8  -4.9  3.3 2.9 4.5 1.5 0.0 -11.2 0.2 6.3 -5.3  1.6 0.7 -2.5  -1.5  -1.3
1951-03-27T03:00:00+00:00 1.0 -3.3  -3.3  5.1 -1.9  -4.6  3.3 -0.6  -7.5  -4.3  3.5 2.2 4.3 1.7 -1.0  -10.6 0.6 6.2 -6.0  1.4 0.5 -2.4  -3.0  -2.3
1951-03-27T06:00:00+00:00 -1.1  -4.6  -4.6  3.9 -4.0  -6.5  1.2 -2.3  -9.1  -6.4  2.3 -0.4  2.9 -0.7  -4.1  -12.7 -2.0  5.1 -8.6  0.8 -0.2  -3.5  -3.5  -4.5
1951-03-27T09:00:00+00:00 2.2 0.2 0.2 6.9 1.1 0.0 6.2 2.8 -4.0  -1.4  6.6 7.1 8.4 5.6 2.6 -7.6  2.4 9.4 -1.1  3.2 2.2 0.7 0.0 0.1
1951-03-27T12:00:00+00:00 8.1 3.9 3.9 12.2  5.4 3.6 10.5  8.1 1.2 2.9 9.3 10.1  12.1  7.5 6.0 -3.3  8.1 12.0  1.9 7.1 6.1 3.4 3.6 5.5
1951-03-27T15:00:00+00:00 7.6 3.7 3.7 12.0  4.9 3.5 10.0  7.5 0.7 2.4 9.0 10.0  11.9  7.3 5.8 -3.8  7.6 11.8  1.8 6.8 5.8 3.1 3.4 5.7
1951-03-27T18:00:00+00:00 5.3 1.4 1.4 9.3 2.9 1.9 8.1 5.4 -1.5  0.5 6.8 8.3 9.7 5.8 4.6 -5.8  5.6 9.6 0.2 4.4 3.5 1.0 0.8 4.0
1951-03-27T21:00:00+00:00 2.8 0.2 0.2 6.9 1.7 1.2 6.8 4.3 -2.5  -0.8  6.8 8.1 9.5 5.7 3.4 -7.0  2.9 9.5 -0.1  2.4 1.5 0.9 0.0 3.0
1951-03-28T00:00:00+00:00 1.5 -0.8  -0.8  5.7 0.6 0.0 5.7 3.2 -3.6  -1.9  6.0 7.1 8.5 4.8 2.2 -8.1  1.7 8.7 -1.1  1.4 0.5 0.1 -0.9  1.9
1951-03-28T03:00:00+00:00 0.6 -0.3  -0.3  5.0 -0.8  -3.0  3.9 1.4 -5.8  -3.7  4.6 5.0 6.6 3.1 0.1 -10.7 0.6 7.6 -3.8  0.4 -0.6  -0.8  -0.2  0.2
1951-03-28T06:00:00+00:00 -0.3  -1.4  -1.4  4.3 -2.1  -5.2  2.6 -0.1  -7.3  -5.0  3.3 3.0 5.1 1.2 -2.2  -12.0 -0.7  6.3 -5.8  -0.7  -1.6  -2.1  -1.4  -2.0
1951-03-28T09:00:00+00:00 0.4 0.2 0.2 5.7 -1.3  -4.9  3.4 0.5 -6.8  -4.2  4.0 3.4 5.7 1.7 -2.0  -11.2 0.0 7.0 -5.4  1.1 0.1 -1.4  0.1 -1.3
1951-03-28T12:00:00+00:00 4.3 3.7 3.7 10.1  1.8 -2.8  6.5 3.2 -4.0  -1.1  7.0 5.7 8.6 4.1 0.1 -8.0  3.8 10.0  -3.1  4.1 3.1 1.6 3.2 1.0
1951-03-28T15:00:00+00:00 3.5 3.1 3.1 9.2 1.3 -2.7  5.9 2.9 -4.4  -1.7  6.9 5.9 8.5 4.3 0.3 -8.6  2.9 9.8 -2.8  3.7 2.7 1.4 2.8 0.8
1951-03-28T18:00:00+00:00 -0.7  -1.1  -1.1  4.8 -2.7  -5.1  2.0 -0.5  -7.7  -5.6  3.6 3.2 5.3 1.5 -1.9  -12.5 -1.3  6.6 -5.6  0.2 -0.7  -1.8  -0.8  -2.4
1951-03-28T21:00:00+00:00 -1.6  -2.6  -2.6  3.4 -3.7  -6.0  1.0 -1.4  -8.6  -6.6  2.6 2.0 4.3 0.3 -2.7  -13.5 -2.6  5.5 -6.8  -1.4  -2.4  -2.9  -2.2  -4.0
1951-03-29T00:00:00+00:00 -1.4  -2.9  -2.9  3.1 -3.5  -5.7  1.2 -1.1  -8.3  -6.4  2.4 2.1 4.3 0.2 -2.4  -13.3 -2.3  5.3 -6.7  -2.1  -3.0  -3.1  -2.7  -3.5
1951-03-29T03:00:00+00:00 -1.9  -3.3  -3.3  2.9 -3.7  -4.7  0.9 -1.3  -8.6  -7.0  1.8 1.8 4.6 -0.9  -2.0  -13.7 -2.7  4.8 -6.3  -2.9  -3.8  -3.8  -3.4  -3.5
1951-03-29T06:00:00+00:00 -2.4  -3.6  -3.6  2.4 -4.0  -5.0  0.6 -1.4  -8.8  -7.2  1.5 1.5 4.3 -1.2  -2.4  -14.0 -3.3  4.5 -6.6  -3.2  -4.2  -4.1  -3.6  -3.7
1951-03-29T09:00:00+00:00 -0.1  0.2 0.2 5.0 -0.6  -1.7  4.1 1.6 -5.7  -3.8  5.6 5.8 7.9 3.6 0.8 -10.5 -0.2  8.6 -2.3  0.5 -0.4  0.0 0.2 0.3
1951-03-29T12:00:00+00:00 2.6 3.4 3.4 8.0 2.3 1.6 6.9 4.1 -3.2  -0.9  7.5 8.8 9.9 6.5 4.2 -7.7  3.7 10.6  0.6 4.1 3.1 1.9 3.1 3.7
1951-03-29T15:00:00+00:00 5.0 4.5 4.5 10.1  3.8 2.1 8.4 5.8 -1.5  0.5 8.8 9.5 11.5  6.8 5.0 -6.2  5.3 11.8  1.3 5.2 4.3 3.2 4.1 4.5
1951-03-29T18:00:00+00:00 2.0 1.6 1.6 6.6 1.3 -0.3  6.0 3.3 -4.0  -1.9  6.6 7.1 9.1 4.6 2.1 -8.7  2.3 9.6 -1.1  1.9 0.9 1.0 1.4 1.8
1951-03-29T21:00:00+00:00 -1.0  -0.7  -0.7  4.0 -1.3  -3.1  3.3 0.7 -6.7  -4.5  5.5 4.2 7.3 2.4 -1.2  -11.3 -1.2  8.5 -4.0  -0.4  -1.4  -0.1  -0.3  -1.9
1951-03-30T00:00:00+00:00 -1.7  -1.9  -1.9  2.8 -2.1  -5.2  2.6 -0.3  -7.6  -5.3  5.2 2.5 6.1 1.6 -3.9  -12.0 -2.0  8.2 -5.6  -1.3  -2.2  -0.4  -0.9  -3.7
1951-03-30T03:00:00+00:00 0.1 -0.6  -0.6  3.3 -0.5  -3.2  4.3 1.5 -5.8  -3.7  5.0 4.8 7.2 2.4 -1.1  -10.3 -0.5  7.9 -3.4  -1.4  -2.9  -0.6  0.2 -2.2
1951-03-30T06:00:00+00:00 0.7 -0.2  -0.2  3.7 0.1 -1.0  4.9 2.6 -4.7  -3.1  4.9 6.7 8.2 3.3 1.4 -9.7  0.5 7.8 -1.5  -1.5  -3.0  -0.7  0.0 -1.1
1951-03-30T09:00:00+00:00 1.4 0.6 0.6 4.6 0.7 0.1 5.5 3.2 -4.1  -2.5  4.9 7.3 8.7 3.5 2.6 -9.1  1.8 7.8 -0.8  -0.9  -2.4  -0.7  0.3 1.3
1951-03-30T12:00:00+00:00 1.6 0.9 0.9 4.9 0.8 0.2 5.6 3.2 -4.1  -2.4  4.8 7.2 8.6 3.4 2.5 -9.0  2.1 7.8 -1.0  -0.4  -1.9  -0.7  0.5 2.5
1951-03-30T15:00:00+00:00 1.5 0.7 0.7 4.8 0.6 0.0 5.4 3.1 -4.2  -2.6  4.8 7.1 8.5 3.3 2.5 -9.2  1.9 7.7 -1.1  -0.3  -1.8  -0.8  0.5 2.3
1951-03-30T18:00:00+00:00 1.2 -0.3  -0.3  4.6 -0.4  -1.5  4.4 2.0 -5.3  -3.7  3.9 6.0 7.5 2.4 1.8 -10.2 1.4 6.9 -2.1  -0.8  -2.3  -1.6  -0.5  0.6
1951-03-30T21:00:00+00:00 1.2 -0.6  -0.6  4.5 -0.6  -1.9  4.2 1.8 -5.5  -3.9  3.7 5.9 7.4 2.2 1.7 -10.4 1.4 6.7 -2.3  -1.0  -2.5  -1.8  -0.8  0.3
1951-03-31T00:00:00+00:00 1.2 -0.2  -0.2  4.4 -0.2  -1.2  4.6 2.3 -5.0  -3.4  4.2 6.5 7.9 2.7 2.0 -9.9  1.4 7.1 -1.7  -1.1  -2.6  -1.4  -0.5  0.9
1951-03-31T03:00:00+00:00 1.0 -0.5  -0.5  4.5 -0.2  -1.0  4.4 2.0 -5.4  -3.4  3.9 6.2 7.6 2.8 1.6 -10.5 1.2 6.8 -2.0  -1.6  -2.8  -1.7  -1.3  0.8
1951-03-31T06:00:00+00:00 0.7 -1.5  -1.5  4.2 -1.1  -1.7  3.5 1.2 -6.2  -4.3  3.0 5.3 6.8 1.9 1.3 -11.4 0.8 5.9 -2.9  -2.0  -3.2  -2.6  -2.1  0.0
1951-03-31T09:00:00+00:00 1.4 0.3 0.3 5.2 0.3 -0.5  4.9 2.2 -5.2  -2.9  4.6 6.8 8.1 3.7 2.3 -10.0 1.6 7.5 -1.4  -0.7  -1.9  -1.0  -0.5  1.1
1951-03-31T12:00:00+00:00 1.8 1.8 1.8 6.0 1.4 1.2 6.0 3.5 -3.9  -1.8  6.0 8.2 9.1 5.5 3.4 -8.9  2.1 8.8 0.1 1.5 0.3 0.4 1.5 2.7
1951-03-31T15:00:00+00:00 3.1 3.3 3.3 8.0 2.3 1.6 6.8 4.1 -3.3  -1.0  7.1 8.9 9.7 6.8 4.0 -8.0  3.5 10.0  0.7 4.0 2.8 1.5 3.4 3.1
1951-03-31T18:00:00+00:00 1.0 0.6 0.6 5.9 -0.5  -1.6  4.0 1.5 -5.9  -3.8  5.6 6.2 7.9 4.3 1.5 -10.9 0.7 8.5 -2.0  2.0 0.8 0.0 1.1 0.1
1951-03-31T21:00:00+00:00 -0.4  -2.2  -2.2  4.2 -2.9  -3.7  1.6 0.0 -7.3  -6.2  3.8 3.8 6.4 1.6 0.5 -13.2 -1.0  6.7 -4.3  0.6 -0.6  -1.8  -1.0  -1.4
1951-04-01T00:00:00+00:00 -0.2  -2.5  -2.5  4.1 -3.0  -4.2  1.5 -0.1  -7.4  -6.3  3.3 3.4 6.1 1.0 0.4 -13.3 -0.4  6.2 -4.8  0.1 -1.1  -2.3  -1.6  -1.4
1951-04-01T03:00:00+00:00 0.1 -3.3  -3.3  4.0 -2.9  -5.0  1.5 -0.2  -7.3  -6.2  2.7 2.2 5.6 -0.3  -0.3  -13.3 0.1 5.7 -5.8  -0.9  -1.8  -3.2  -3.7  -1.5
1951-04-01T06:00:00+00:00 0.8 -2.1  -2.1  4.8 -1.7  -4.8  2.7 0.3 -6.9  -5.0  3.1 2.4 6.0 0.0 -0.6  -12.1 1.0 6.2 -5.6  -0.8  -1.7  -2.7  -3.2  -1.0
1951-04-01T09:00:00+00:00 1.7 0.9 0.9 5.9 1.1 0.0 5.5 3.0 -4.2  -2.2  6.0 7.0 8.6 4.8 2.6 -9.3  2.1 9.0 -1.0  0.7 -0.2  0.1 -0.1  1.9
1951-04-01T12:00:00+00:00 5.1 3.7 3.7 9.1 4.1 3.8 8.5 6.4 -0.8  0.7 10.1  11.5  12.8  9.3 7.9 -6.3  5.0 13.2  3.5 4.6 3.7 4.3 3.1 5.2
1951-04-01T15:00:00+00:00 6.8 5.5 5.5 11.7  5.0 3.8 9.4 7.1 0.0 1.7 11.2  11.6  13.7  9.5 7.9 -5.3  6.0 14.2  3.6 7.0 6.1 5.3 4.9 5.3
1951-04-01T18:00:00+00:00 3.2 2.9 2.9 8.4 2.0 0.9 6.4 4.0 -3.1  -1.3  8.5 8.7 10.5  7.1 3.9 -8.4  2.4 11.5  0.7 4.4 3.5 2.6 2.7 2.2
1951-04-01T21:00:00+00:00 -3.2  -2.5  -2.5  2.2 -3.7  -6.4  0.7 -1.8  -8.9  -7.0  5.7 1.6 5.5 2.3 -6.1  -14.1 -4.5  8.8 -6.4  -0.2  -1.0  -0.2  -0.7  -3.5
1951-04-02T00:00:00+00:00 -6.4  -5.3  -5.3  -0.5  -6.9  -10.5 -2.5  -4.9  -12.0 -10.2 5.2 -2.3  3.3 0.0 -11.1 -17.3 -8.9  8.3 -10.3 -1.6  -2.5  -0.6  -1.7  -7.0
1951-04-02T03:00:00+00:00 -7.9  -6.7  -6.7  -1.6  -8.3  -12.4 -4.0  -6.2  -13.7 -11.8 4.8 -3.9  2.3 -0.9  -12.0 -18.8 -11.4 7.8 -11.8 -2.1  -3.2  -0.8  -3.5  -8.4
1951-04-02T06:00:00+00:00 -7.6  -6.9  -6.9  -1.8  -8.0  -13.0 -3.7  -6.3  -13.7 -11.5 4.7 -3.4  1.8 -0.1  -11.1 -18.5 -12.2 7.7 -11.3 -2.6  -3.6  -0.9  -3.8  -9.3
1951-04-02T09:00:00+00:00 -0.6  0.2 0.2 5.3 -1.0  -3.1  3.4 0.4 -7.1  -4.4  6.7 5.2 6.6 5.8 0.5 -11.4 -1.6  9.6 -2.7  2.9 1.9 1.1 0.1 -1.0
1951-04-02T12:00:00+00:00 7.9 5.9 5.9 12.9  5.6 4.6 9.9 8.0 0.6 2.1 11.4  11.7  14.2  9.4 8.8 -4.9  8.0 14.3  3.9 7.6 6.6 5.8 4.1 6.4
1951-04-02T15:00:00+00:00 7.6 7.5 7.5 12.6  7.1 6.3 11.4  9.6 2.2 3.7 12.8  13.4  15.7  11.1  8.7 -3.4  7.9 15.8  5.5 7.7 6.7 7.3 5.6 8.2
1951-04-02T18:00:00+00:00 3.8 3.8 3.8 9.0 3.2 2.9 7.5 5.7 -1.8  -0.3  9.0 9.8 11.8  7.5 5.5 -7.3  4.1 12.0  1.9 4.5 3.5 3.5 2.0 4.7
1951-04-02T21:00:00+00:00 -0.1  -1.2  -1.2  3.9 -0.6  -1.2  3.7 2.8 -4.7  -4.1  5.5 6.7 8.0 4.6 2.3 -11.1 -1.8  8.5 -1.2  0.4 -0.6  0.0 -1.8  0.0
1951-04-03T00:00:00+00:00 -0.6  -1.3  -1.3  3.8 -1.1  -1.7  3.2 1.0 -6.4  -4.6  5.1 6.1 7.1 4.6 0.9 -11.6 -3.4  8.1 -1.8  -0.8  -1.8  -0.4  -2.7  -3.2
1951-04-03T03:00:00+00:00 -1.6  -3.2  -3.2  3.2 -2.2  -5.0  3.4 -1.6  -8.5  -4.6  4.6 3.7 5.3 3.8 -3.2  -11.1 -3.9  7.8 -4.4  -1.9  -2.8  -1.2  -2.4  -6.7
1951-04-03T06:00:00+00:00 -0.2  -2.6  -2.6  3.9 -0.8  -5.9  4.8 -0.4  -7.3  -3.2  4.5 2.9 5.7 2.4 -4.3  -9.7  -1.5  7.7 -5.3  -2.1  -3.0  -1.3  -2.4  -5.7
1951-04-03T09:00:00+00:00 2.0 -0.1  -0.1  6.5 1.3 -0.2  6.8 2.4 -4.4  -1.2  4.8 7.1 8.0 4.6 1.9 -7.7  1.6 8.0 -1.1  0.1 -0.9  -0.9  -1.1  -1.0
1951-04-03T12:00:00+00:00 5.3 2.1 2.1 10.6  2.6 2.0 8.2 4.5 -2.3  0.2 6.4 8.8 9.9 6.1 4.3 -6.3  6.1 9.6 0.6 4.0 3.0 0.7 1.6 3.7
1951-04-03T15:00:00+00:00 6.0 3.9 3.9 11.6  4.2 3.0 9.7 6.5 -0.4  1.7 10.3  11.0  13.1  8.9 6.4 -4.8  5.4 13.5  2.8 7.0 6.0 4.6 4.4 5.1
1951-04-03T18:00:00+00:00 3.4 1.3 1.3 8.0 2.5 1.8 8.1 4.9 -1.9  0.1 7.7 9.3 10.8  6.9 4.1 -6.4  3.3 10.9  1.1 3.1 2.2 1.9 1.6 3.9
1951-04-03T21:00:00+00:00 2.4 -0.3  -0.3  6.4 1.6 1.1 7.1 3.9 -3.0  -0.9  5.6 8.3 9.3 5.3 3.3 -7.4  2.8 8.8 0.1 0.5 -0.5  -0.1  -0.7  3.1
1951-04-04T00:00:00+00:00 2.2 -0.5  -0.5  5.9 1.6 1.1 7.1 3.9 -3.0  -0.9  5.2 8.0 9.2 4.8 3.1 -7.3  2.6 8.4 -0.2  -0.2  -1.2  -0.5  -1.1  3.1
1951-04-04T03:00:00+00:00 2.1 0.3 0.3 5.6 1.3 0.5 6.5 3.6 -3.2  -1.2  5.3 7.7 9.0 4.4 2.9 -8.0  1.9 8.3 -0.5  -0.3  -1.4  -0.2  0.0 2.3
1951-04-04T06:00:00+00:00 1.4 -0.2  -0.2  5.2 0.7 -0.2  5.9 2.9 -4.0  -1.8  4.9 7.2 8.4 4.1 2.1 -8.6  1.4 7.9 -1.0  -0.6  -1.7  -0.6  -0.4  1.7
1951-04-04T09:00:00+00:00 1.3 -0.1  -0.1  5.3 0.5 -0.5  5.7 2.7 -4.2  -2.0  5.0 7.0 8.2 4.3 1.9 -8.7  1.5 8.0 -1.2  -0.1  -1.1  -0.5  0.0 1.9
1951-04-04T12:00:00+00:00 1.1 -0.3  -0.3  5.1 0.3 -0.1  5.4 2.6 -4.3  -2.3  4.8 7.0 8.1 4.1 2.3 -9.0  1.2 7.8 -1.2  -0.3  -1.3  -0.7  -0.2  2.1
1951-04-04T15:00:00+00:00 1.5 0.3 0.3 5.6 0.8 0.4 6.0 3.0 -3.9  -1.7  5.0 7.3 8.3 4.5 2.6 -8.5  2.5 8.0 -0.9  0.3 -0.7  -0.5  0.2 2.8
1951-04-04T18:00:00+00:00 1.6 0.3 0.3 5.8 0.8 0.4 5.9 3.0 -3.9  -1.8  5.1 7.6 8.4 4.7 2.8 -8.5  2.0 8.1 -0.6  0.7 -0.4  -0.4  0.4 2.2
1951-04-04T21:00:00+00:00 1.4 0.1 0.1 5.7 0.5 0.2 5.6 2.7 -4.1  -2.1  4.9 7.4 8.2 4.6 2.8 -8.8  1.5 8.0 -0.8  0.6 -0.4  -0.6  0.2 0.7
1951-04-05T00:00:00+00:00 -0.8  -1.7  -1.7  3.6 -1.5  -1.0  3.7 1.3 -5.5  -4.0  4.2 6.6 7.3 4.0 2.2 -10.8 -1.4  7.2 -1.6  -0.2  -1.3  -1.3  -0.8  -1.1
1951-04-05T03:00:00+00:00 -4.1  -4.5  -4.5  0.5 -5.4  -3.4  -1.1  -3.1  -10.3 -8.7  1.8 4.2 3.6 2.1 1.0 -15.9 -4.6  4.6 -3.8  -2.9  -3.9  -3.7  -3.9  -4.7
1951-04-05T06:00:00+00:00 -5.2  -4.9  -4.9  -0.3  -6.0  -8.4  -1.8  -5.7  -13.0 -9.3  1.0 -0.7  0.9 -0.8  -5.1  -16.5 -6.7  3.8 -8.6  -3.4  -4.3  -4.5  -4.3  -9.2
1951-04-05T09:00:00+00:00 0.1 0.3 0.3 5.1 -0.9  -1.8  3.3 0.6 -6.7  -4.2  5.3 5.5 6.8 3.8 1.1 -11.4 0.4 8.1 -2.5  1.1 0.2 -0.2  0.5 -0.7
1951-04-05T12:00:00+00:00 4.0 4.6 4.6 9.0 3.4 2.7 7.6 5.2 -2.1  0.1 7.8 9.0 10.1  6.4 5.3 -7.1  4.7 10.6  1.1 5.3 4.4 2.3 4.2 5.1
1951-04-05T15:00:00+00:00 4.9 5.1 5.1 9.6 4.1 2.6 8.3 5.9 -1.4  0.8 8.5 8.9 10.7  6.4 5.1 -6.4  4.6 11.2  0.9 6.0 5.0 3.0 4.8 4.8
1951-04-05T18:00:00+00:00 1.9 1.1 1.1 6.6 0.1 -1.2  4.4 1.9 -5.4  -3.1  5.0 5.2 7.2 2.8 1.7 -10.4 1.6 7.8 -2.8  2.2 1.3 -0.4  0.8 0.7
1951-04-05T21:00:00+00:00 0.3 -0.6  -0.6  4.6 -1.1  -2.2  3.1 0.7 -6.5  -4.4  3.1 3.1 5.2 0.7 -1.0  -11.7 0.4 5.8 -4.8  -0.4  -1.3  -2.4  -0.7  0.1
1951-04-06T00:00:00+00:00 0.4 -0.9  -0.9  4.2 -0.9  -1.6  3.3 1.1 -6.1  -4.2  2.6 3.6 5.3 0.6 -0.6  -11.4 0.7 5.4 -4.3  -1.5  -2.4  -2.9  -1.4  0.6
1951-04-06T03:00:00+00:00 -1.2  -4.3  -4.3  3.2 -3.0  -3.8  2.3 -0.2  -7.2  -5.4  1.4 2.2 4.4 -0.2  -2.2  -12.2 -1.9  4.4 -5.9  -2.4  -3.4  -4.4  -4.2  -2.3
1951-04-06T06:00:00+00:00 -2.6  -5.4  -5.4  2.5 -4.7  -7.0  0.6 -2.4  -9.4  -7.1  1.1 0.5 3.4 -1.1  -4.5  -13.9 -5.5  4.1 -7.6  -3.1  -4.0  -4.7  -5.0  -6.7
1951-04-06T09:00:00+00:00 0.5 -0.4  -0.4  6.0 -0.1  -1.1  5.1 2.2 -4.9  -2.5  5.9 6.4 8.1 5.0 1.2 -9.3  -0.2  8.9 -1.6  1.8 0.8 0.1 0.0 -0.8
1951-04-06T12:00:00+00:00 7.1 4.1 4.1 12.1  4.9 3.4 10.1  7.5 0.5 2.5 9.1 9.5 11.9  7.3 5.7 -4.4  6.7 12.1  1.4 7.1 6.1 3.3 4.3 5.3
1951-04-06T15:00:00+00:00 6.5 4.7 4.7 11.6  5.4 4.1 10.6  7.9 0.9 3.0 9.8 10.4  12.6  8.2 5.3 -3.9  6.0 12.8  2.3 6.6 5.6 4.0 4.8 6.0
1951-04-06T18:00:00+00:00 3.6 1.5 1.5 8.3 2.6 1.2 7.9 5.0 -2.0  0.2 7.3 7.9 10.0  5.8 3.1 -6.6  3.5 10.2  -0.2  3.4 2.5 1.4 1.5 3.2
1951-04-06T21:00:00+00:00 2.2 0.0 0.0 6.4 1.5 0.6 6.7 3.9 -3.1  -0.9  5.8 7.4 9.0 4.9 2.9 -7.8  2.4 8.8 -0.6  1.3 0.3 0.0 -0.5  2.2
1951-04-07T00:00:00+00:00 2.3 -0.4  -0.4  6.1 1.5 0.7 6.8 3.9 -3.1  -0.9  5.4 7.4 8.9 4.6 3.0 -7.7  2.7 8.4 -0.6  0.3 -0.7  -0.4  -1.2  2.2
1951-04-07T03:00:00+00:00 2.1 -1.3  -1.3  5.8 1.4 0.1 6.7 4.0 -3.3  -1.2  4.9 7.5 9.1 4.3 2.1 -7.7  2.6 8.1 -0.9  -0.5  -1.5  -1.0  -1.5  1.7
1951-04-07T06:00:00+00:00 1.9 -1.6  -1.6  5.4 1.3 0.2 6.6 4.0 -3.4  -1.3  4.7 7.5 9.0 4.1 2.1 -7.8  2.3 7.8 -1.0  -1.1  -2.0  -1.2  -1.8  1.1
1951-04-07T09:00:00+00:00 3.3 -0.6  -0.6  6.6 2.5 1.2 7.8 5.0 -2.3  -0.1  5.5 8.5 10.0  5.0 3.4 -6.6  4.3 8.6 0.1 -0.2  -1.1  -0.4  -1.2  2.4
1951-04-07T12:00:00+00:00 6.6 1.3 1.3 10.4  3.9 2.5 9.2 6.7 -0.6  1.3 7.6 10.4  12.2  6.8 6.1 -5.2  7.1 10.8  2.0 2.2 1.3 1.7 1.0 4.8
1951-04-07T15:00:00+00:00 7.0 3.0 3.0 11.8  4.6 2.6 9.9 7.4 0.1 2.0 9.7 11.1  13.6  8.2 6.7 -4.5  6.8 12.8  2.7 5.4 4.5 3.8 3.3 4.9
1951-04-07T18:00:00+00:00 4.3 1.1 1.1 9.1 2.6 1.0 7.9 5.1 -2.2  0.0 7.7 9.1 11.2  6.6 4.0 -6.5  3.8 10.8  0.7 3.2 2.2 1.8 1.5 2.6
1951-04-07T21:00:00+00:00 2.8 -0.5  -0.5  6.9 1.7 0.6 7.0 4.5 -2.8  -0.9  5.9 8.0 9.8 5.1 2.6 -7.4  2.7 9.1 -0.5  0.9 -0.1  0.0 -0.2  2.5
1951-04-08T00:00:00+00:00 2.2 -1.3  -1.3  6.0 1.3 0.6 6.7 4.1 -3.2  -1.2  5.3 7.9 9.5 4.7 2.6 -7.8  2.4 8.4 -0.5  -0.7  -1.6  -0.6  -1.2  2.5
1951-04-08T03:00:00+00:00 2.1 -3.0  -3.0  5.7 1.1 0.4 6.4 4.1 -3.4  -1.6  5.5 7.7 9.1 4.7 2.4 -7.8  2.2 8.5 -0.7  0.3 -1.0  -0.6  -3.6  2.3
1951-04-08T06:00:00+00:00 1.8 -3.3  -3.3  5.2 1.0 0.4 6.2 4.0 -3.5  -1.8  5.2 7.6 8.9 4.7 2.5 -8.0  2.3 8.2 -0.8  0.0 -1.2  -0.8  -3.9  2.5
1951-04-08T09:00:00+00:00 6.9 2.1 2.1 11.7  5.0 2.8 10.3  7.8 0.3 2.3 10.5  11.1  13.5  8.8 5.7 -3.9  6.1 13.5  2.7 6.5 5.3 4.5 2.0 4.9
1951-04-08T12:00:00+00:00 8.6 5.3 5.3 14.0  7.5 4.8 12.8  10.5  3.0 4.8 14.8  13.8  16.9  12.3  7.5 -1.4  7.4 17.7  5.4 10.5  9.3 8.7 6.1 6.9
1951-04-08T15:00:00+00:00 7.0 3.3 3.3 12.3  5.7 3.6 11.0  8.5 1.0 3.0 12.4  12.1  14.7  10.5  6.3 -3.2  6.2 15.3  3.8 8.7 7.5 6.3 3.7 5.4
1951-04-08T18:00:00+00:00 4.6 0.2 0.2 9.5 3.0 1.5 8.2 5.8 -1.8  0.2 8.8 9.2 11.4  7.3 3.9 -6.0  3.9 11.8  0.9 5.7 4.5 2.8 0.4 2.9
1951-04-08T21:00:00+00:00 2.6 -1.9  -1.9  7.0 1.3 -0.1  6.6 4.2 -3.3  -1.4  6.6 7.3 9.4 5.2 1.7 -7.6  2.2 9.6 -1.1  2.7 1.5 0.6 -1.9  1.1
1951-04-09T00:00:00+00:00 2.3 -2.4  -2.4  6.4 1.2 -0.4  6.4 4.0 -3.5  -1.6  6.1 7.1 9.1 4.8 1.6 -7.8  2.1 9.1 -1.3  1.7 0.5 0.1 -2.6  1.2
1951-04-09T03:00:00+00:00 2.4 -0.9  -0.9  6.3 1.5 0.2 6.8 4.4 -2.9  -1.1  5.8 7.1 9.4 4.4 2.2 -7.6  2.2 8.8 -1.1  0.5 -0.3  0.0 -0.3  2.3
1951-04-09T06:00:00+00:00 2.9 -0.8  -0.8  6.4 2.0 1.2 7.3 4.9 -2.4  -0.6  5.5 8.0 9.6 4.9 3.5 -7.1  3.1 8.5 -0.2  0.2 -0.6  -0.3  -0.6  3.2
1951-04-09T09:00:00+00:00 3.5 -0.2  -0.2  7.2 2.4 1.8 7.8 5.3 -2.0  -0.1  5.6 8.4 9.8 5.1 4.1 -6.7  4.0 8.6 0.2 0.8 -0.1  -0.2  -0.2  3.5
1951-04-09T12:00:00+00:00 4.2 0.6 0.6 8.2 2.9 1.7 8.2 5.5 -1.9  0.3 5.9 8.4 10.1  5.2 4.1 -6.2  4.7 8.9 0.2 1.5 0.7 0.1 0.3 3.5
1951-04-09T15:00:00+00:00 6.4 1.5 1.5 10.2  3.9 2.4 9.2 6.7 -0.6  1.3 6.4 9.0 10.8  5.5 4.8 -5.2  6.9 9.4 0.8 2.4 1.5 0.6 1.1 4.6
1951-04-09T18:00:00+00:00 5.0 1.0 1.0 9.1 3.2 1.6 8.5 5.7 -1.7  0.6 6.2 8.4 10.3  5.2 4.0 -5.9  5.2 9.2 0.2 1.8 1.0 0.4 0.6 3.5
1951-04-09T21:00:00+00:00 3.3 -0.2  -0.2  7.4 2.0 0.2 7.3 4.5 -2.8  -0.6  5.6 7.2 9.5 4.2 2.4 -7.1  3.5 8.6 -1.0  0.7 -0.1  -0.2  -0.4  2.5
1951-04-10T00:00:00+00:00 1.4 -1.4  -1.4  5.6 0.7 0.0 6.0 3.6 -3.7  -1.9  5.3 7.2 9.1 4.4 2.0 -8.4  1.3 8.3 -1.0  -0.3  -1.1  -0.5  -0.9  1.5
1951-04-10T03:00:00+00:00 0.2 -2.8  -2.8  4.2 -0.4  -1.3  5.0 2.1 -5.2  -3.0  4.6 6.0 8.1 3.5 0.3 -9.6  0.1 7.7 -2.4  -1.6  -2.6  -1.3  -2.4  0.1
1951-04-10T06:00:00+00:00 0.7 -2.3  -2.3  4.6 0.0 -0.9  5.4 2.6 -4.7  -2.6  4.5 6.4 8.4 3.5 0.3 -9.2  0.5 7.7 -1.9  -1.3  -2.3  -1.3  -2.2  0.0
1951-04-10T09:00:00+00:00 4.8 0.0 0.0 8.3 2.8 0.6 8.2 4.5 -2.9  0.2 5.4 7.7 9.4 4.8 3.0 -6.4  4.8 8.6 -0.7  0.7 -0.4  -0.4  -0.9  1.3
1951-04-10T12:00:00+00:00 7.1 2.9 2.9 11.8  4.6 2.5 10.0  7.1 -0.3  2.0 9.3 10.7  13.0  8.0 6.3 -4.6  6.8 12.4  2.4 5.9 4.9 3.4 3.1 4.0
1951-04-10T15:00:00+00:00 5.6 2.3 2.3 10.6  3.6 1.8 9.0 6.0 -1.4  1.0 8.4 9.5 11.6  7.4 5.1 -5.5  5.4 11.6  1.2 5.8 4.8 2.6 2.8 4.3
1951-04-10T18:00:00+00:00 4.7 0.9 0.9 8.8 3.1 1.7 8.4 5.5 -1.9  0.5 7.0 9.1 10.8  6.4 4.7 -6.1  4.7 10.2  0.8 3.2 2.2 1.2 0.9 3.8
1951-04-10T21:00:00+00:00 4.3 0.3 0.3 8.1 2.8 1.5 8.2 5.2 -2.1  0.2 6.4 8.9 10.4  5.9 4.3 -6.4  4.3 9.6 0.6 2.0 1.0 0.6 0.1 2.1
1951-04-11T00:00:00+00:00 3.7 -0.2  -0.2  7.5 2.3 0.3 7.7 4.4 -2.9  -0.3  5.9 7.7 9.6 5.0 1.9 -6.9  3.4 9.1 -0.7  1.4 0.4 0.1 -0.4  0.6
1951-04-11T03:00:00+00:00 1.8 -0.4  -0.4  5.8 0.7 -0.4  5.9 2.8 -4.1  -1.7  5.0 6.4 8.6 4.0 1.0 -8.5  1.4 8.0 -1.8  0.0 -0.9  -0.7  -0.7  -0.3
1951-04-11T06:00:00+00:00 1.0 -0.8  -0.8  5.2 0.2 -0.2  5.4 2.5 -4.3  -2.3  4.9 6.6 8.6 4.0 1.9 -9.1  0.5 7.9 -1.6  -0.3  -1.2  -0.9  -0.9  -0.8
1951-04-11T09:00:00+00:00 3.3 0.9 0.9 7.1 2.3 2.1 7.5 5.0 -1.9  -0.2  6.2 8.6 10.5  5.4 4.4 -7.0  2.6 9.2 0.5 1.5 0.6 0.4 0.6 1.9
1951-04-11T12:00:00+00:00 3.3 1.0 1.0 7.2 2.3 2.7 7.5 5.2 -1.6  -0.1  7.8 10.1  11.7  7.3 6.8 -6.9  2.9 10.8  2.0 2.3 1.5 2.0 1.2 2.9
1951-04-11T15:00:00+00:00 3.4 1.0 1.0 7.5 2.0 1.6 7.2 4.4 -2.4  -0.4  6.9 8.9 10.5  6.4 4.7 -7.2  3.2 9.9 0.7 2.2 1.4 1.1 1.0 2.5
1951-04-11T18:00:00+00:00 2.6 0.5 0.5 7.2 1.0 0.3 6.2 3.3 -3.6  -1.4  5.9 7.4 9.3 5.2 3.0 -8.2  2.1 8.9 -0.7  1.8 0.9 0.2 0.5 1.5
1951-04-11T21:00:00+00:00 0.6 -1.1  -1.1  4.9 -0.2  -0.4  5.0 2.3 -4.6  -2.6  5.0 6.5 8.4 4.3 1.8 -9.5  -0.1  8.1 -1.6  -0.2  -1.0  -0.7  -0.7  0.7
1951-04-12T00:00:00+00:00 0.1 -1.7  -1.7  4.1 -0.6  -1.1  4.6 1.8 -5.0  -3.0  4.7 6.0 8.1 3.8 0.9 -9.8  -0.5  7.8 -2.1  -1.3  -2.2  -1.0  -1.5  0.2
1951-04-12T03:00:00+00:00 -0.5  -3.6  -3.6  3.8 -1.2  -1.5  4.4 1.5 -5.5  -3.6  4.8 6.0 8.1 3.7 0.2 -10.2 -1.0  8.0 -2.2  -2.1  -3.1  -1.1  -4.0  -0.5
1951-04-12T06:00:00+00:00 -0.9  -3.9  -3.9  3.4 -1.6  -2.0  4.0 1.1 -5.9  -3.9  4.7 5.6 7.8 3.5 -0.4  -10.6 -1.5  7.8 -2.6  -2.3  -3.3  -1.3  -4.2  -1.2
1951-04-12T09:00:00+00:00 4.0 1.2 1.2 9.7 2.2 0.6 7.7 4.6 -2.4  -0.2  8.2 8.2 10.8  6.6 3.0 -6.9  3.1 11.3  0.0 4.7 3.7 2.2 1.2 2.5
1951-04-12T12:00:00+00:00 7.8 5.7 5.7 13.3  6.8 4.8 12.4  9.5 2.6 4.5 13.6  13.5  16.4  11.6  7.1 -2.2  7.0 16.7  5.3 8.4 7.3 7.6 5.7 7.2
1951-04-12T15:00:00+00:00 6.6 4.6 4.6 12.3  5.6 3.5 11.1  8.0 1.0 3.2 11.6  11.9  14.4  10.1  5.8 -3.5  6.0 14.8  3.7 7.7 6.6 5.7 4.4 5.9
1951-04-12T18:00:00+00:00 3.3 1.4 1.4 9.4 2.0 0.0 7.5 4.2 -2.7  -0.4  9.3 8.4 11.3  7.4 2.4 -7.1  2.0 12.4  0.2 5.3 4.2 3.3 1.8 1.6
1951-04-12T21:00:00+00:00 -0.9  -2.7  -2.7  4.9 -1.9  -3.1  3.7 0.5 -6.5  -4.2  5.5 4.7 7.5 3.6 -1.1  -10.9 -1.7  8.6 -3.5  1.1 0.0 -0.5  -2.2  -2.9
1951-04-13T00:00:00+00:00 -0.6  -2.7  -2.7  4.6 -1.4  -2.3  4.2 1.0 -5.9  -3.7  5.2 5.5 7.8 3.9 -0.7  -10.4 -1.4  8.4 -2.7  0.1 -1.0  -0.7  -2.7  -3.1
1951-04-13T03:00:00+00:00 -1.5  -3.3  -3.3  3.6 -2.2  -2.8  2.9 -0.3  -6.9  -4.8  4.9 4.0 6.7 3.0 -1.0  -11.7 -2.1  7.9 -3.6  -0.6  -1.5  -0.9  -3.1  -4.3
1951-04-13T06:00:00+00:00 -2.4  -4.1  -4.1  2.8 -3.1  -4.0  1.9 -1.3  -7.9  -5.8  4.5 2.9 6.1 2.2 -2.1  -12.7 -3.8  7.6 -4.7  -1.5  -2.5  -1.3  -3.7  -6.5
1951-04-13T09:00:00+00:00 1.6 0.3 0.3 7.4 0.6 -0.8  5.6 2.5 -4.1  -2.0  7.3 6.0 9.1 5.1 1.3 -8.9  0.6 10.4  -1.6  4.1 3.2 1.5 0.6 -0.2
1951-04-13T12:00:00+00:00 7.2 4.8 4.8 12.8  5.3 2.9 10.4  6.9 0.3 2.7 11.4  10.1  13.4  9.0 5.7 -4.2  6.6 14.5  2.5 8.2 7.2 5.6 4.4 5.4
1951-04-13T15:00:00+00:00 6.0 4.4 4.4 10.8  5.6 3.8 10.6  7.5 0.9 3.0 11.8  11.2  13.9  9.8 5.8 -3.9  5.6 14.9  3.5 7.0 6.1 6.0 4.2 6.6
1951-04-13T18:00:00+00:00 3.1 0.9 0.9 8.1 2.0 -0.5  7.0 3.5 -3.1  -0.6  8.2 6.6 9.8 5.8 1.5 -7.5  2.6 11.3  -1.0  4.1 3.1 2.4 0.9 2.2
1951-04-13T21:00:00+00:00 -0.3  -1.2  -1.2  6.0 -1.4  -3.4  3.6 -0.1  -6.7  -4.0  6.1 4.5 7.6 3.8 -1.7  -10.9 -0.6  9.2 -3.1  1.7 0.8 0.3 -1.3  -3.1
1951-04-14T00:00:00+00:00 -1.1  -1.8  -1.8  5.2 -1.9  -4.9  3.1 -0.6  -7.2  -4.6  5.7 4.5 7.4 3.7 -2.2  -11.5 -1.4  8.8 -3.1  1.0 0.0 -0.1  -1.9  -4.7
1951-04-14T03:00:00+00:00 0.2 0.5 0.5 4.7 -0.5  -3.3  3.0 0.2 -6.6  -4.0  5.3 5.1 7.2 3.1 -0.3  -11.3 -0.1  7.5 -2.5  0.7 -0.2  -0.2  0.6 -4.2
1951-04-14T06:00:00+00:00 0.4 0.2 0.2 4.4 -0.4  -2.9  3.2 0.4 -6.4  -3.8  5.0 4.9 7.0 2.8 0.1 -11.1 0.0 7.3 -2.7  0.2 -0.6  -0.5  0.2 -3.5
1951-04-14T09:00:00+00:00 1.0 0.4 0.4 4.5 0.3 -1.0  3.8 1.3 -5.5  -3.2  5.2 5.4 7.4 3.1 0.9 -10.5 0.7 7.4 -2.2  0.5 -0.4  -0.3  0.4 -0.6
1951-04-14T12:00:00+00:00 1.5 0.7 0.7 4.9 0.7 -0.4  4.3 1.9 -4.9  -2.7  5.4 5.9 7.8 3.4 1.5 -10.0 1.3 7.7 -1.8  0.9 0.0 -0.1  0.7 1.3
1951-04-14T15:00:00+00:00 1.0 0.0 0.0 4.4 0.0 -1.2  3.5 1.0 -5.8  -3.5  4.7 5.2 7.1 2.7 1.1 -10.8 0.8 7.0 -2.5  0.1 -0.7  -0.8  -0.1  0.3
1951-04-14T18:00:00+00:00 0.7 -0.6  -0.6  4.0 -0.5  -1.8  3.0 0.5 -6.4  -4.0  3.9 4.2 6.2 1.8 0.1 -11.3 0.5 6.1 -3.4  -0.4  -1.3  -1.6  -0.7  -0.5
1951-04-14T21:00:00+00:00 0.5 -0.8  -0.8  4.0 -0.9  -2.6  2.7 0.0 -6.8  -4.3  3.5 3.6 5.7 1.3 -0.6  -11.6 0.2 5.8 -4.1  -0.6  -1.5  -1.9  -0.9  -1.1
1951-04-15T00:00:00+00:00 0.1 -1.0  -1.0  3.9 -1.3  -3.2  2.2 -0.5  -7.3  -4.8  3.3 3.0 5.3 1.0 -1.2  -12.1 -0.3  5.6 -4.6  -0.2  -1.1  -2.2  -0.8  -1.7
1951-04-15T03:00:00+00:00 -0.2  -1.3  -1.3  4.3 -1.7  -3.3  1.8 -0.6  -7.4  -5.2  3.1 3.1 4.7 0.9 -1.1  -12.2 -0.4  5.4 -4.7  -0.6  -1.6  -2.3  -1.5  -1.6
1951-04-15T06:00:00+00:00 -0.3  -1.4  -1.4  4.2 -1.7  -3.3  1.8 -0.6  -7.4  -5.2  3.1 3.1 4.7 0.9 -1.1  -12.2 -0.4  5.4 -4.7  -0.7  -1.6  -2.3  -1.5  -1.4
1951-04-15T09:00:00+00:00 1.0 0.3 0.3 5.6 -0.1  -1.9  3.4 1.0 -5.8  -3.6  4.6 4.7 6.4 2.3 0.3 -10.7 0.8 6.8 -3.1  0.9 0.0 -0.9  0.1 0.0
1951-04-15T12:00:00+00:00 2.8 2.8 2.8 7.8 2.0 -0.2  5.4 3.0 -3.8  -1.6  6.6 6.6 8.5 4.1 2.1 -8.6  2.4 8.9 -1.2  3.3 2.3 1.2 2.4 1.6
1951-04-15T15:00:00+00:00 3.1 2.9 2.9 8.8 1.4 -0.3  4.9 2.6 -4.2  -2.1  7.1 6.6 8.4 4.6 2.0 -9.2  2.3 9.4 -1.2  4.5 3.5 1.7 3.2 1.0
1951-04-15T18:00:00+00:00 0.1 0.1 0.1 5.1 -0.7  -1.7  2.7 0.7 -6.1  -4.3  5.3 5.1 6.7 3.1 0.5 -11.3 -0.4  7.6 -2.7  1.2 0.2 -0.1  0.5 -0.4
1951-04-15T21:00:00+00:00 -0.7  -1.7  -1.7  3.7 -1.9  -2.9  1.6 -0.5  -7.4  -5.4  3.9 3.9 5.4 1.8 -0.2  -12.5 -1.0  6.2 -3.9  -0.9  -1.8  -1.5  -1.5  -1.4
1951-04-16T00:00:00+00:00 -0.7  -2.2  -2.2  3.3 -2.0  -3.0  1.5 -0.6  -7.5  -5.5  3.2 3.3 4.9 1.1 -0.7  -12.5 -0.9  5.5 -4.5  -1.7  -2.6  -2.2  -2.1  -1.5
1951-04-16T03:00:00+00:00 -1.3  -2.6  -2.6  2.5 -2.8  -4.4  1.8 -1.3  -7.7  -5.8  2.1 1.9 4.6 0.2 -2.5  -12.8 -2.6  4.9 -5.2  -3.6  -3.9  -2.9  -1.8  -3.2
1951-04-16T06:00:00+00:00 -1.1  -2.7  -2.7  2.4 -2.8  -5.9  1.9 -1.5  -7.9  -5.7  1.5 1.0 4.0 -0.7  -4.1  -12.8 -2.7  4.3 -6.1  -4.4  -4.7  -3.6  -2.3  -4.8
1951-04-16T09:00:00+00:00 1.2 0.5 0.5 5.0 0.3 -0.9  5.0 1.8 -4.6  -2.6  4.5 5.3 7.2 3.4 1.0 -9.7  1.1 7.2 -1.9  -0.2  -0.5  -0.6  1.0 0.7
1951-04-16T12:00:00+00:00 2.4 1.5 1.5 5.8 1.6 1.0 6.2 3.3 -3.1  -1.3  4.8 6.6 8.1 4.1 2.9 -8.4  3.0 7.6 -0.6  0.4 0.1 -0.3  1.6 3.1
1951-04-16T15:00:00+00:00 3.7 2.6 2.6 6.9 2.9 1.8 7.5 4.3 -2.0  -0.1  5.2 7.3 8.9 4.3 3.8 -7.1  4.2 7.9 0.1 0.9 0.7 0.1 2.0 4.0
1951-04-16T18:00:00+00:00 2.7 1.5 1.5 5.8 1.9 1.3 6.5 3.7 -2.6  -1.0  4.6 6.8 8.5 3.7 3.2 -8.1  2.8 7.4 -0.4  -0.4  -0.7  -0.5  1.1 3.4
1951-04-16T21:00:00+00:00 2.1 0.2 0.2 4.8 1.0 0.3 5.7 2.7 -3.7  -1.9  3.7 5.9 7.6 2.7 2.4 -9.0  2.4 6.4 -1.3  -2.2  -2.4  -1.4  -0.3  2.7
1951-04-17T00:00:00+00:00 2.1 -0.4  -0.4  4.5 0.8 0.3 5.4 2.6 -3.8  -2.1  3.2 5.7 7.4 2.3 2.7 -9.2  2.6 5.9 -1.4  -3.0  -3.3  -1.9  -1.1  2.7
1951-04-17T03:00:00+00:00 2.4 -3.4  -3.4  4.4 1.0 0.8 6.4 4.1 -3.2  -1.7  3.7 7.3 8.4 3.6 3.7 -7.8  3.2 6.7 -1.0  -2.5  -3.7  -2.2  -4.4  3.2
1951-04-17T06:00:00+00:00 2.4 -3.4  -3.4  4.4 1.1 1.2 6.4 4.2 -3.1  -1.7  3.8 7.6 8.5 3.8 4.0 -7.8  3.4 6.8 -0.8  -2.6  -3.8  -2.1  -4.4  3.4
1951-04-17T09:00:00+00:00 4.6 1.2 1.2 8.4 3.8 3.1 9.2 6.9 -0.4  1.1 7.1 9.5 10.8  6.7 5.7 -5.0  5.3 10.1  1.2 3.9 2.7 1.2 1.0 5.5
1951-04-17T12:00:00+00:00 8.6 4.0 4.0 13.6  5.5 3.3 10.9  8.6 1.3 2.8 11.5  11.2  14.1  9.4 7.6 -3.3  7.7 14.5  2.8 9.1 7.9 5.6 5.0 5.6
1951-04-17T15:00:00+00:00 8.6 3.6 3.6 13.4  5.3 3.0 10.6  8.4 1.1 2.5 11.3  11.4  14.1  9.5 7.8 -3.5  8.0 14.3  3.0 8.7 7.5 5.4 4.4 5.6
1951-04-17T18:00:00+00:00 5.9 1.5 1.5 10.4  3.5 1.9 8.9 6.3 -1.0  0.8 8.6 9.4 11.5  7.3 5.1 -5.3  5.5 11.6  1.0 5.4 4.2 2.7 1.8 3.9
1951-04-17T21:00:00+00:00 2.8 -1.2  -1.2  6.5 1.5 1.2 6.9 4.8 -2.5  -1.2  6.0 7.7 9.4 5.3 3.2 -7.3  2.9 9.0 -0.6  1.8 0.7 0.1 -0.8  3.4
1951-04-18T00:00:00+00:00 2.1 -1.9  -1.9  5.7 0.9 0.8 6.2 4.3 -3.0  -1.9  5.3 7.5 9.0 4.7 2.9 -7.9  2.5 8.3 -0.9  0.6 -0.6  -0.6  -1.7  3.2
1951-04-18T03:00:00+00:00 1.7 -2.8  -2.8  5.7 0.5 0.5 5.9 3.8 -3.4  -2.2  5.3 7.2 8.6 4.7 2.5 -8.1  2.1 8.3 -1.1  0.4 -0.8  -0.6  -3.3  2.2
1951-04-18T06:00:00+00:00 1.5 -2.9  -2.9  5.7 0.3 -0.8  5.6 3.4 -3.7  -2.5  5.4 6.6 8.3 4.4 1.5 -8.4  1.4 8.4 -1.7  0.4 -0.8  -0.5  -3.1  1.0
1951-04-18T09:00:00+00:00 3.1 -1.5  -1.5  7.3 1.6 1.2 6.9 4.8 -2.4  -1.2  6.1 7.7 9.3 5.3 3.4 -7.1  3.3 9.1 -0.6  2.2 1.0 0.2 -1.9  3.0
1951-04-18T12:00:00+00:00 8.1 1.5 1.5 12.4  4.5 3.7 9.8 7.7 0.6 1.8 9.5 10.9  12.6  8.5 7.5 -4.2  8.6 12.5  2.6 6.4 5.2 3.6 1.1 5.8
1951-04-18T15:00:00+00:00 10.2  5.8 5.8 15.2  8.1 5.9 13.5  11.4  4.3 5.4 14.5  13.7  16.8  12.2  8.5 -0.5  9.3 17.5  5.4 10.8  9.6 8.6 6.4 8.1
1951-04-18T18:00:00+00:00 7.9 4.1 4.1 12.8  6.5 4.6 11.8  9.7 2.5 3.8 12.2  12.1  14.7  10.2  6.9 -2.2  7.4 15.2  3.8 8.3 7.1 6.3 4.2 6.9
1951-04-18T21:00:00+00:00 3.6 -1.2  -1.2  7.9 1.8 0.4 7.2 3.9 -3.3  -0.9  6.9 6.7 8.2 6.2 2.6 -6.8  2.5 9.9 -1.5  3.7 2.5 1.0 -0.9  1.5
1951-04-19T00:00:00+00:00 1.9 -3.1  -3.1  5.7 0.5 -1.1  5.8 1.6 -5.5  -2.3  6.0 5.0 5.9 5.9 0.9 -8.2  0.0 9.0 -3.3  1.9 0.7 0.1 -2.3  -0.3
1951-04-19T03:00:00+00:00 0.4 -4.8  -4.8  3.4 -0.7  -1.8  4.5 1.0 -6.2  -3.6  5.4 4.4 4.9 5.7 0.5 -9.4  -1.8  8.4 -3.9  0.9 -0.2  -0.5  -3.1  0.5
1951-04-19T06:00:00+00:00 -0.7  -5.9  -5.9  2.3 -1.9  0.4 3.3 3.0 -4.3  -4.8  5.2 6.5 6.8 5.6 2.9 -10.5 -3.1  8.1 -1.7  0.6 -0.5  -0.7  -3.4  2.8
1951-04-19T09:00:00+00:00 6.8 1.1 1.1 10.5  4.5 3.8 9.6 7.9 0.7 1.6 7.5 9.3 10.9  6.6 5.6 -4.2  7.2 10.4  1.1 5.1 4.0 1.6 0.5 6.5
1951-04-19T12:00:00+00:00 7.7 4.3 4.3 11.7  7.3 5.6 12.5  10.5  3.2 4.4 11.1  12.0  14.1  9.7 6.5 -1.3  7.6 14.0  3.7 7.2 6.1 5.2 3.7 8.4
1951-04-19T15:00:00+00:00 6.9 2.6 2.6 10.5  6.1 4.7 11.2  9.2 1.9 3.2 10.1  11.3  13.3  8.9 6.8 -2.6  7.0 13.0  3.1 6.1 5.0 4.2 1.9 7.4
1951-04-19T18:00:00+00:00 6.4 1.7 1.7 9.7 5.5 4.1 10.6  8.6 1.3 2.6 9.4 11.0  12.8  8.3 6.5 -3.2  6.6 12.3  2.7 4.9 3.8 3.5 0.8 6.9
1951-04-19T21:00:00+00:00 6.0 1.2 1.2 9.2 5.1 3.8 10.2  8.1 0.9 2.2 8.8 10.6  12.2  7.8 6.1 -3.6  6.4 11.7  2.3 4.1 3.0 2.9 0.1 6.6
1951-04-20T00:00:00+00:00 5.8 1.1 1.1 9.1 4.9 3.5 10.1  7.8 0.6 2.0 8.6 10.3  11.9  7.7 5.8 -3.8  6.2 11.5  2.0 3.9 2.8 2.7 0.0 6.3
1951-04-20T03:00:00+00:00 6.1 -0.4  -0.4  9.5 5.4 3.5 10.6  8.3 0.6 2.6 9.3 11.2  12.7  8.3 6.2 -3.4  6.8 12.0  2.6 4.2 3.0 3.4 -0.5  6.3
1951-04-20T06:00:00+00:00 6.1 -0.2  -0.2  9.6 5.6 3.7 10.7  8.5 0.8 2.7 9.6 11.4  13.0  8.5 6.5 -3.2  6.9 12.3  2.9 4.3 3.2 3.7 -0.2  6.6
1951-04-20T09:00:00+00:00 6.4 0.0 0.0 9.8 5.9 4.2 11.0  8.9 1.2 3.0 9.8 11.7  13.3  8.7 6.7 -2.9  7.0 12.5  3.1 4.4 3.3 4.0 0.0 6.9
1951-04-20T12:00:00+00:00 6.6 0.4 0.4 10.1  6.2 4.4 11.4  9.2 1.5 3.4 10.2  11.9  13.7  9.0 7.0 -2.6  7.2 12.9  3.4 4.7 3.5 4.4 0.4 7.1
1951-04-20T15:00:00+00:00 6.9 0.7 0.7 10.5  6.3 4.4 11.5  9.3 1.6 3.5 10.5  12.1  14.0  9.2 7.0 -2.5  7.4 13.3  3.5 5.1 4.0 4.7 0.8 7.1
1951-04-20T18:00:00+00:00 6.5 0.4 0.4 10.2  5.9 4.1 11.1  8.9 1.2 3.1 10.1  11.8  13.6  8.9 6.6 -2.9  7.1 12.8  3.2 4.9 3.7 4.2 0.4 6.8
1951-04-20T21:00:00+00:00 5.9 -0.1  -0.1  9.7 5.4 3.5 10.5  8.2 0.5 2.5 9.4 11.2  12.9  8.4 6.0 -3.4  6.5 12.1  2.7 4.2 3.1 3.6 -0.2  6.2
1951-04-21T00:00:00+00:00 5.2 -0.8  -0.8  9.1 4.5 2.9 9.7 7.4 -0.3  1.7 8.7 10.7  12.2  7.8 5.7 -4.3  5.4 11.4  2.1 3.6 2.4 2.9 -0.9  5.2
1951-04-21T03:00:00+00:00 4.1 0.3 0.3 8.0 2.8 2.2 8.0 5.6 -1.1  0.3 7.0 9.0 10.5  6.1 5.0 -5.6  3.8 10.0  0.9 2.0 1.1 1.3 0.1 3.0
1951-04-21T06:00:00+00:00 3.6 -0.1  -0.1  7.6 2.3 1.7 7.5 5.1 -1.7  -0.2  6.5 8.5 10.1  5.6 4.4 -6.1  3.5 9.5 0.4 1.6 0.7 0.8 -0.3  2.2
1951-04-21T09:00:00+00:00 3.9 0.8 0.8 8.0 3.1 2.5 8.3 5.8 -0.9  0.6 7.5 9.2 10.8  6.6 4.7 -5.3  3.9 10.6  1.1 2.6 1.8 1.9 0.8 4.3
1951-04-21T12:00:00+00:00 3.9 0.9 0.9 8.1 3.2 2.8 8.3 6.0 -0.7  0.6 7.8 9.5 11.1  6.9 5.1 -5.3  4.0 10.8  1.4 2.8 1.9 2.1 1.0 4.4
1951-04-21T15:00:00+00:00 3.6 0.4 0.4 7.8 2.7 2.2 7.8 5.5 -1.2  0.1 7.2 8.9 10.5  6.3 4.6 -5.8  3.5 10.2  0.8 2.5 1.6 1.5 0.5 3.7
1951-04-21T18:00:00+00:00 2.7 -0.7  -0.7  7.0 1.4 0.8 6.6 4.2 -2.6  -1.1  6.2 7.8 9.4 5.2 3.6 -7.1  2.5 9.2 -0.3  1.7 0.8 0.5 -0.6  1.6
1951-04-21T21:00:00+00:00 2.2 -1.1  -1.1  6.5 1.1 0.9 6.2 3.8 -2.9  -1.5  5.8 7.6 9.1 5.0 3.6 -7.4  2.1 8.9 -0.5  1.2 0.3 0.2 -1.0  0.6
1951-04-22T00:00:00+00:00 2.8 -1.0  -1.0  6.6 1.7 1.5 6.8 4.5 -2.2  -0.9  5.9 8.1 9.5 5.3 4.3 -6.8  2.8 8.9 0.0 1.1 0.2 0.3 -1.0  1.8
1951-04-22T03:00:00+00:00 3.3 -2.2  -2.2  7.7 2.0 1.7 7.2 5.0 -1.8  -0.6  6.8 8.7 10.1  5.6 4.3 -6.3  3.2 9.7 0.7 2.8 1.8 0.9 -2.6  3.2
1951-04-22T06:00:00+00:00 3.2 -2.1  -2.1  7.5 2.2 1.7 7.4 5.1 -1.7  -0.3  7.1 8.7 10.3  5.7 3.9 -6.0  3.0 9.9 0.8 2.4 1.4 1.1 -2.6  3.4
1951-04-22T09:00:00+00:00 5.1 0.0 0.0 10.0  3.7 2.6 8.9 6.5 -0.3  1.1 8.2 9.8 11.5  6.6 4.6 -4.5  4.9 11.0  1.8 4.3 3.3 2.3 -0.7  4.7
1951-04-22T12:00:00+00:00 8.4 3.3 3.3 14.3  6.0 3.8 11.2  9.0 2.2 3.4 10.7  11.1  13.8  8.1 5.5 -2.2  7.6 13.5  3.1 8.4 7.4 4.8 3.0 6.2
1951-04-22T15:00:00+00:00 8.6 4.7 4.7 15.1  6.8 4.6 12.0  9.9 3.1 4.3 13.5  12.6  15.8  10.5  6.7 -1.4  7.3 16.3  4.6 11.0  10.1  7.6 5.3 6.6
1951-04-22T18:00:00+00:00 6.0 1.8 1.8 12.2  4.2 2.7 9.4 7.1 0.2 1.6 10.8  10.2  12.9  8.4 5.0 -4.1  4.6 13.6  2.3 8.5 7.5 4.9 2.4 4.2
1951-04-22T21:00:00+00:00 2.3 -2.2  -2.2  7.9 0.8 0.7 6.1 4.1 -2.8  -1.7  7.2 7.7 9.7 5.5 3.0 -7.4  1.4 10.0  -0.3  4.3 3.3 1.3 -1.6  1.5
1951-04-23T00:00:00+00:00 0.2 -4.0  -4.0  5.8 -1.1  -0.4  4.2 2.4 -4.4  -3.6  6.2 6.7 8.5 4.6 2.1 -9.3  -0.9  9.0 -1.3  2.5 1.5 0.2 -3.2  -1.7
1951-04-23T03:00:00+00:00 -0.9  -4.6  -4.6  4.3 -2.2  -0.9  3.0 1.4 -5.5  -4.8  6.1 5.9 7.8 4.4 0.9 -10.7 -2.2  8.8 -2.2  2.0 1.3 0.4 -4.3  -4.3
1951-04-23T06:00:00+00:00 -1.5  -4.7  -4.7  4.2 -2.7  -2.8  2.4 0.8 -6.1  -5.3  6.0 5.7 7.7 4.3 -0.3  -11.2 -2.7  8.8 -2.3  1.9 1.2 0.4 -4.3  -5.6
1951-04-23T09:00:00+00:00 5.5 2.0 2.0 11.2  4.0 2.7 9.1 6.7 -0.2  1.4 11.4  10.5  13.0  9.0 5.2 -4.5  4.5 14.1  2.4 8.1 7.4 5.7 1.6 2.9
1951-04-23T12:00:00+00:00 9.2 5.2 5.2 14.3  7.7 5.7 12.9  10.9  4.0 5.1 15.0  13.3  16.6  12.0  7.8 -0.8  7.8 17.8  5.3 11.6  10.9  9.4 5.3 7.6
1951-04-23T15:00:00+00:00 8.8 4.8 4.8 14.0  7.4 5.4 12.5  10.6  3.7 4.8 14.8  13.2  16.4  11.8  7.8 -1.1  7.6 17.5  5.1 11.3  10.6  9.1 4.9 7.3
1951-04-23T18:00:00+00:00 5.8 1.7 1.7 11.2  4.0 2.5 9.2 6.9 0.1 1.4 11.1  10.0  12.7  8.6 5.0 -4.5  4.7 13.8  1.9 8.6 7.9 5.5 1.5 4.1
1951-04-23T21:00:00+00:00 3.4 -1.4  -1.4  8.1 1.7 1.1 6.8 4.9 -2.0  -0.9  8.2 8.0 10.2  6.3 3.6 -6.8  2.4 10.9  0.0 5.1 4.5 2.6 -1.7  2.2
1951-04-24T00:00:00+00:00 3.0 -2.0  -2.0  7.5 1.1 0.7 6.3 4.2 -2.7  -1.5  7.7 7.7 9.7 6.0 3.3 -7.4  2.3 10.4  -0.3  4.4 3.7 2.1 -2.4  1.1
1951-04-24T03:00:00+00:00 2.4 -0.9  -0.9  6.8 0.8 0.3 6.0 3.5 -3.2  -1.6  6.1 7.3 8.9 5.1 3.0 -8.2  1.8 8.8 -0.8  2.8 1.6 0.3 -1.3  0.6
1951-04-24T06:00:00+00:00 2.2 -1.2  -1.2  6.4 0.7 0.2 5.9 3.4 -3.3  -1.8  5.7 7.2 8.7 4.8 2.9 -8.3  1.7 8.4 -0.9  2.2 1.0 -0.1  -1.8  0.9
1951-04-24T09:00:00+00:00 2.7 -0.6  -0.6  6.9 1.3 1.7 6.5 4.2 -2.5  -1.1  6.4 8.3 9.6 5.8 4.6 -7.7  2.3 9.2 0.3 3.1 1.9 0.7 -1.2  2.9
1951-04-24T12:00:00+00:00 3.9 1.2 1.2 8.4 2.8 2.7 8.0 5.7 -1.0  0.4 8.0 9.6 11.1  7.2 5.4 -6.2  3.3 10.8  1.6 4.9 3.7 2.3 0.7 4.5
1951-04-24T15:00:00+00:00 6.3 3.7 3.7 11.3  4.8 4.2 10.0  7.7 1.0 2.3 11.0  11.9  13.9  9.6 7.6 -4.2  5.5 13.7  3.9 7.4 6.2 5.2 3.3 5.9
1951-04-24T18:00:00+00:00 5.7 2.8 2.8 10.3  4.3 3.1 9.5 7.1 0.4 1.8 10.1  10.6  12.8  8.4 5.9 -4.7  4.7 12.8  2.5 6.6 5.4 4.3 2.6 4.9
1951-04-24T21:00:00+00:00 0.2 -2.5  -2.5  5.1 -1.3  -2.0  3.9 2.4 -4.3  -3.7  6.5 4.7 8.3 3.4 -0.6  -10.3 -1.5  9.2 -3.3  3.3 2.1 0.7 -1.0  0.1
1951-04-25T00:00:00+00:00 -0.2  -3.1  -3.1  4.3 -1.5  -5.4  3.7 1.1 -5.6  -4.0  5.8 3.0 6.6 2.8 -4.8  -10.6 -2.8  8.6 -5.1  2.5 1.3 0.1 -1.5  -1.8
1951-04-25T03:00:00+00:00 0.8 -3.1  -3.1  5.3 -0.7  -8.1  4.3 0.4 -6.3  -3.3  6.3 1.9 5.7 2.7 -7.5  -9.4  -2.4  9.1 -6.2  2.7 1.7 0.4 -2.1  -3.0
1951-04-25T06:00:00+00:00 2.4 -2.1  -2.1  6.5 0.8 -7.4  5.8 1.1 -5.6  -1.9  6.5 2.6 6.0 3.3 -6.4  -8.0  0.4 9.3 -5.5  2.7 1.7 0.6 -2.0  -2.0
1951-04-25T09:00:00+00:00 5.6 -0.2  -0.2  9.5 2.9 1.6 7.8 4.7 -2.1  0.2 8.2 9.3 10.3  7.3 5.0 -5.9  5.4 10.9  1.2 3.8 2.8 2.3 -1.3  2.8
1951-04-25T12:00:00+00:00 8.2 1.8 1.8 12.0  4.9 4.4 9.9 7.7 1.0 2.3 10.8  11.6  13.3  9.3 8.2 -3.8  7.7 13.6  3.5 7.3 6.3 4.9 1.4 5.9
1951-04-25T15:00:00+00:00 9.2 4.4 4.4 13.3  7.2 6.1 12.2  10.0  3.3 4.6 13.2  13.4  15.4  11.4  8.4 -1.5  8.2 16.0  5.3 9.1 8.1 7.4 4.3 7.7
1951-04-25T18:00:00+00:00 6.9 2.8 2.8 11.2  5.4 5.0 10.4  8.1 1.4 2.8 10.9  11.9  13.3  9.7 7.2 -3.3  6.3 13.7  3.8 7.2 6.2 5.0 2.4 6.2
1951-04-25T21:00:00+00:00 3.6 -1.1  -1.1  7.3 2.1 2.6 7.1 5.7 -1.1  -0.6  8.1 9.2 10.4  7.0 5.2 -6.7  2.6 10.8  1.1 4.3 3.2 2.2 -0.7  3.0
1951-04-26T00:00:00+00:00 2.6 -2.3  -2.3  6.0 1.2 2.0 6.1 4.7 -2.0  -1.5  6.8 8.6 9.4 6.0 4.1 -7.6  1.4 9.5 0.4 2.6 1.6 0.9 -2.2  1.5
1951-04-26T03:00:00+00:00 1.0 -4.6  -4.6  6.0 0.1 -1.2  5.2 3.3 -3.9  -2.9  6.8 8.3 8.9 6.6 0.5 -8.6  -1.4  9.4 -0.4  2.6 1.6 1.1 -4.7  -1.8
1951-04-26T06:00:00+00:00 -0.3  -4.5  -4.5  6.1 -1.2  -3.3  3.9 1.8 -5.5  -4.2  6.6 8.4 9.0 6.5 -1.0  -9.9  -2.3  9.2 -0.2  2.0 1.0 0.9 -5.0  -4.0
1951-04-26T09:00:00+00:00 7.2 1.1 1.1 12.9  5.1 2.9 10.2  8.4 1.1 2.1 12.4  13.1  15.0  10.9  7.5 -3.6  6.2 15.0  4.4 8.4 7.4 6.7 0.6 3.2
1951-04-26T12:00:00+00:00 11.1  5.3 5.3 16.4  9.7 8.3 14.8  13.0  5.7 6.7 17.3  17.5  19.0  16.2  11.0  1.0 9.2 19.9  8.8 13.0  12.0  11.6  5.9 8.9
1951-04-26T15:00:00+00:00 10.1  4.8 4.8 15.6  9.1 7.8 14.1  12.4  5.1 6.1 16.7  16.9  18.4  15.7  10.6  0.4 8.4 19.3  8.2 12.6  11.6  11.0  5.4 8.5
1951-04-26T18:00:00+00:00 7.9 2.3 2.3 13.0  6.8 5.4 11.9  10.1  2.9 3.8 13.5  14.2  15.9  12.3  8.4 -1.9  6.7 16.1  5.6 9.4 8.4 7.9 2.1 6.9
1951-04-26T21:00:00+00:00 5.3 -0.9  -0.9  9.9 4.3 3.1 9.3 7.5 0.3 1.3 10.1  11.1  12.6  9.1 6.0 -4.4  3.8 12.7  2.5 6.1 5.2 4.5 -1.1  3.8
1951-04-27T00:00:00+00:00 2.5 -2.6  -2.6  8.0 1.6 2.3 6.7 4.9 -2.3  -1.4  8.6 10.1  11.1  8.1 5.2 -7.1  1.2 11.2  1.5 4.3 3.3 2.9 -2.9  -0.3
1951-04-27T03:00:00+00:00 1.7 -5.3  -5.3  6.9 1.1 0.8 6.3 4.6 -3.5  -2.1  8.2 9.5 10.4  7.8 4.4 -8.1  0.8 10.7  0.8 3.5 2.5 2.4 -5.1  -2.0
1951-04-27T06:00:00+00:00 1.9 -5.4  -5.4  6.9 1.2 -2.2  6.4 4.4 -3.7  -2.0  8.0 9.3 10.1  7.7 2.4 -8.0  0.9 10.6  0.5 3.2 2.2 2.2 -5.3  -2.7
1951-04-27T09:00:00+00:00 9.4 2.3 2.3 14.5  8.8 5.4 14.1  12.2  4.1 5.7 16.1  15.4  18.0  14.0  9.0 -0.4  8.5 18.7  6.6 10.7  9.7 10.3  2.7 7.6
1951-04-27T12:00:00+00:00 11.8  5.0 5.0 17.2  11.2  9.0 16.4  14.3  6.3 8.0 18.6  18.2  20.0  17.4  11.3  2.0 10.4  21.2  9.5 14.0  13.0  12.8  5.7 10.2
1951-04-27T15:00:00+00:00 11.5  4.6 4.6 16.7  10.9  8.8 16.2  14.1  6.1 7.8 18.1  17.8  19.5  16.9  10.9  1.7 10.2  20.7  9.0 13.8  12.8  12.3  5.3 10.1
1951-04-27T18:00:00+00:00 10.2  2.8 2.8 15.0  9.6 6.7 14.9  12.0  4.0 6.5 15.1  15.3  17.1  13.7  9.0 0.4 9.5 17.6  6.5 10.5  9.5 9.3 2.1 8.6
1951-04-27T21:00:00+00:00 6.8 -1.0  -1.0  11.1  6.2 4.0 11.5  8.9 0.9 3.1 11.7  12.0  13.8  10.4  6.6 -3.0  6.3 14.2  3.2 7.1 6.1 5.8 -1.5  6.1
1951-04-28T00:00:00+00:00 6.4 -2.1  -2.1  10.2  5.7 3.8 11.0  8.7 0.6 2.6 10.6  11.6  13.1  9.5 6.4 -3.5  6.7 13.1  2.8 5.7 4.8 4.7 -2.8  6.4
1951-04-28T03:00:00+00:00 5.5 -2.1  -2.1  9.2 4.4 2.8 9.5 5.8 -1.2  1.3 8.1 9.3 10.5  7.5 5.5 -4.4  5.5 10.8  1.1 3.6 2.5 2.3 -2.1  4.7
1951-04-28T06:00:00+00:00 5.5 -2.6  -2.6  8.6 4.4 3.2 9.5 6.3 -0.8  1.3 7.8 9.8 10.8  7.5 6.4 -4.4  6.3 10.6  1.6 3.0 2.0 2.0 -2.8  5.6
1951-04-28T09:00:00+00:00 8.4 0.5 0.5 12.7  6.3 4.7 11.4  8.8 1.8 3.2 10.6  11.6  13.6  9.3 7.9 -2.5  8.4 13.4  3.5 7.2 6.2 4.8 1.0 7.1
1951-04-28T12:00:00+00:00 10.3  2.9 2.9 14.8  8.6 5.2 13.7  9.7 2.7 5.5 11.7  12.7  14.6  10.3  7.8 -0.2  10.2  14.4  4.5 7.2 6.2 5.9 1.9 7.7
1951-04-28T15:00:00+00:00 11.3  5.7 5.7 17.4  9.9 5.6 14.9  10.6  3.5 6.7 14.6  14.4  16.7  12.9  8.2 1.0 9.7 17.3  6.3 10.4  9.3 8.8 5.2 7.1
1951-04-28T18:00:00+00:00 6.6 1.6 1.6 13.2  5.2 2.1 10.3  6.7 -0.3  2.1 11.5  10.4  12.8  9.7 5.0 -3.6  5.0 14.2  2.3 9.4 8.4 5.7 2.7 3.7
1951-04-28T21:00:00+00:00 3.1 -2.7  -2.7  8.7 1.9 -0.1  7.0 2.9 -4.2  -1.2  6.8 7.5 8.6 6.3 2.5 -6.9  2.2 9.5 -0.7  3.9 2.8 1.0 -2.6  0.7
1951-04-29T00:00:00+00:00 1.6 -4.5  -4.5  6.6 0.8 -1.1  5.8 2.3 -4.8  -2.4  5.7 6.3 7.9 4.7 1.1 -8.1  1.1 8.4 -1.9  1.4 0.3 -0.1  -4.3  0.3
1951-04-29T03:00:00+00:00 0.0 -2.4  -2.4  4.1 -0.8  -1.2  3.6 0.5 -6.1  -3.5  3.8 5.0 5.6 3.4 0.6 -9.9  -0.2  6.7 -2.2  -1.5  -2.3  -1.6  -2.7  -0.3
1951-04-29T06:00:00+00:00 -0.7  -2.7  -2.7  3.8 -1.6  -2.0  2.9 -0.2  -6.8  -4.3  3.9 4.6 5.3 3.3 -0.2  -10.7 -1.3  6.8 -2.7  -1.0  -1.8  -1.5  -2.6  -1.3
1951-04-29T09:00:00+00:00 3.0 1.1 1.1 8.5 1.3 -0.3  5.7 2.1 -4.5  -1.4  6.4 6.4 7.4 5.6 1.7 -7.9  2.0 9.2 -0.8  3.6 2.8 1.0 1.1 0.3
1951-04-29T12:00:00+00:00 4.3 3.2 3.2 10.0  3.1 1.0 7.6 3.8 -2.8  0.5 8.8 8.5 9.7 7.8 3.0 -6.0  3.1 11.6  1.3 5.2 4.4 3.4 3.1 1.7
1951-04-29T15:00:00+00:00 4.8 3.5 3.5 10.8  3.2 1.1 7.7 3.9 -2.7  0.5 9.1 8.4 9.8 7.9 3.3 -5.9  3.4 11.9  1.2 5.8 5.0 3.7 3.7 1.8
1951-04-29T18:00:00+00:00 2.7 1.2 1.2 8.3 1.2 -1.0  5.7 1.6 -5.0  -1.4  6.3 5.6 6.9 5.1 0.8 -7.9  1.7 9.1 -1.6  3.5 2.6 0.9 1.0 -0.1
1951-04-29T21:00:00+00:00 0.3 -1.7  -1.7  4.8 -0.6  -1.4  3.9 0.8 -5.8  -3.3  4.5 4.9 5.8 3.8 0.4 -9.7  -0.2  7.3 -2.3  0.2 -0.6  -0.9  -1.5  -0.1
1951-04-30T00:00:00+00:00 0.0 -2.2  -2.2  4.4 -1.0  -2.0  3.5 0.4 -6.2  -3.6  4.3 4.6 5.6 3.5 -0.2  -10.1 -0.6  7.1 -2.6  -0.5  -1.3  -1.1  -2.0  -0.9
1951-04-30T03:00:00+00:00 -0.8  -2.2  -2.2  3.6 -1.9  -3.4  1.3 -0.8  -7.3  -4.7  4.3 3.3 4.7 2.4 -1.0  -12.5 -1.8  6.6 -3.4  -0.5  -1.4  -1.2  -1.9  -2.0
1951-04-30T06:00:00+00:00 -0.9  -2.8  -2.8  3.4 -2.3  -3.5  0.9 -1.1  -7.6  -5.1  3.8 3.0 4.4 2.0 -0.8  -12.9 -1.9  6.1 -3.7  -0.9  -1.7  -1.7  -2.5  -2.2
1951-04-30T09:00:00+00:00 2.4 1.1 1.1 7.3 1.0 -1.3  4.2 1.7 -4.8  -1.8  6.3 5.4 6.8 4.5 1.2 -9.6  1.2 8.5 -1.3  3.0 2.2 0.8 0.9 0.1
1951-04-30T12:00:00+00:00 5.3 3.4 3.4 10.8  2.7 0.1 5.9 3.2 -3.3  -0.1  8.6 7.4 9.0 6.6 3.6 -7.9  3.8 10.9  0.7 6.0 5.2 3.1 3.2 1.5
1951-04-30T15:00:00+00:00 4.9 3.8 3.8 10.5  3.1 0.4 6.3 3.5 -3.0  0.2 9.0 7.6 9.3 6.9 3.2 -7.6  3.5 11.3  0.9 5.8 5.0 3.5 3.6 1.7
1951-04-30T18:00:00+00:00 1.9 0.5 0.5 6.9 0.2 -1.7  3.4 1.1 -5.5  -2.7  6.0 4.8 6.4 4.0 0.8 -10.5 0.7 8.3 -1.9  2.8 2.0 0.5 0.6 -0.3
1951-04-30T21:00:00+00:00 -0.2  -2.0  -2.0  3.8 -1.2  -2.4  2.0 0.0 -6.5  -4.1  4.5 3.9 5.2 2.8 -0.1  -11.9 -0.9  6.8 -2.8  -0.4  -1.2  -1.0  -1.8  -0.9
1951-05-01T00:00:00+00:00 0.2 -2.4  -2.4  3.4 -0.9  -2.2  2.3 0.3 -6.2  -3.7  4.1 4.0 5.3 2.4 0.0 -11.5 -0.2  6.4 -2.7  -1.8  -2.6  -1.4  -2.7  -0.5
1951-05-01T03:00:00+00:00 -0.3  -1.7  -1.7  3.5 -0.7  -1.5  4.1 0.5 -5.7  -3.2  3.6 5.0 4.9 1.3 0.3 -9.7  0.0 5.6 -2.6  -1.9  -2.6  -2.0  -1.4  0.0
1951-05-01T06:00:00+00:00 0.0 -1.5  -1.5  3.7 -0.4  -0.7  4.4 1.1 -5.0  -2.9  3.5 5.7 5.3 1.5 1.1 -9.4  0.5 5.4 -2.0  -2.0  -2.7  -2.1  -1.4  0.9
1951-05-01T09:00:00+00:00 1.2 -0.4  -0.4  4.8 0.8 0.8 5.6 2.4 -3.7  -1.7  4.1 6.5 5.9 2.3 2.4 -8.2  2.8 6.1 -1.2  0.4 -0.3  -1.5  -0.1  3.0
1951-05-01T12:00:00+00:00 3.0 1.6 1.6 6.8 2.6 2.0 7.4 4.0 -2.1  0.1 5.4 7.5 7.2 3.2 3.9 -6.4  4.2 7.3 -0.2  2.4 1.7 -0.2  1.5 4.3
1951-05-01T15:00:00+00:00 3.9 1.4 1.4 7.3 2.8 2.2 7.6 4.2 -1.9  0.3 6.1 8.6 8.2 4.1 5.1 -6.2  5.3 8.0 1.0 1.8 1.1 0.5 1.2 4.5
1951-05-01T18:00:00+00:00 4.2 1.6 1.6 7.8 2.8 2.2 7.6 4.2 -1.9  0.2 6.0 8.3 8.1 3.8 4.7 -6.3  4.9 8.0 0.6 2.1 1.4 0.4 1.5 4.3
1951-05-01T21:00:00+00:00 2.4 0.3 0.3 5.6 2.0 1.8 6.8 3.4 -2.7  -0.5  4.3 7.2 6.7 2.4 3.6 -7.0  3.3 6.2 -0.5  -0.1  -0.8  -1.3  -0.2  4.0
1951-05-02T00:00:00+00:00 1.3 -0.9  -0.9  4.2 1.0 1.7 5.7 3.1 -3.0  -1.6  3.9 7.2 6.4 2.3 3.6 -8.1  2.6 5.9 -0.5  -1.0  -1.7  -1.7  -0.8  4.0
1951-05-02T03:00:00+00:00 2.3 -4.4  -4.4  4.8 1.7 1.4 6.6 4.5 -2.5  -1.4  5.2 8.2 9.0 4.8 4.0 -7.0  2.9 7.6 0.1 -1.4  -2.6  -0.6  -4.6  4.2
1951-05-02T06:00:00+00:00 2.3 -4.2  -4.2  5.0 1.7 1.0 6.6 4.0 -2.9  -1.4  5.3 8.0 8.9 4.8 3.5 -7.0  2.8 7.7 -0.1  -1.4  -2.6  -0.5  -4.6  3.6
1951-05-02T09:00:00+00:00 4.2 -0.9  -0.9  8.2 3.6 2.5 8.5 5.6 -1.4  0.5 8.2 10.3  10.8  8.1 6.1 -5.1  4.8 10.6  2.2 4.1 2.9 2.3 -0.8  5.0
1951-05-02T12:00:00+00:00 9.6 4.1 4.1 14.5  7.7 4.9 12.6  9.9 3.0 4.6 14.4  13.8  16.4  12.3  8.6 -1.0  8.3 16.8  5.7 9.6 8.4 8.6 5.1 7.3
1951-05-02T15:00:00+00:00 9.7 5.0 5.0 15.1  8.1 4.6 13.1  9.1 2.2 5.1 13.5  13.2  15.3  11.8  7.7 -0.6  8.3 15.9  5.1 9.7 8.5 7.7 5.0 6.5
1951-05-02T18:00:00+00:00 8.2 3.2 3.2 13.0  6.8 4.0 11.7  8.3 1.3 3.7 12.1  12.2  14.2  10.5  6.6 -1.9  7.0 14.5  4.1 7.5 6.3 6.2 3.3 6.1
1951-05-02T21:00:00+00:00 5.3 -0.5  -0.5  9.2 4.1 2.7 9.0 6.0 -1.0  1.0 8.2 9.9 10.9  7.5 5.2 -4.6  5.2 10.6  1.7 3.8 2.6 2.4 -0.6  4.9
1951-05-03T00:00:00+00:00 4.3 -1.9  -1.9  7.5 3.4 2.8 8.3 5.5 -1.5  0.3 6.8 9.5 10.0  6.7 5.5 -5.3  4.8 9.2 1.4 2.0 0.8 1.0 -2.2  5.1
1951-05-03T03:00:00+00:00 3.8 -5.6  -5.6  7.2 3.5 2.7 8.4 6.4 -1.5  0.1 7.7 10.2  10.6  7.5 6.1 -5.9  4.9 10.4  1.5 2.6 1.8 1.9 -6.1  5.4
1951-05-03T06:00:00+00:00 3.8 -5.6  -5.6  7.2 3.5 2.7 8.4 6.4 -1.5  0.2 7.8 10.3  10.8  7.6 6.2 -5.9  4.9 10.5  1.6 2.6 1.8 2.0 -6.1  5.4
1951-05-03T09:00:00+00:00 9.4 1.5 1.5 14.9  8.5 5.3 13.4  11.5  3.7 5.2 15.1  13.8  16.8  12.4  8.2 -0.9  8.5 17.7  5.1 10.9  10.0  9.2 2.4 8.3
1951-05-03T12:00:00+00:00 13.3  6.0 6.0 19.0  12.8  8.2 17.7  14.4  6.6 9.5 18.4  17.1  19.6  16.3  10.6  3.4 11.8  21.1  8.5 14.4  13.5  12.6  6.0 10.5
1951-05-03T15:00:00+00:00 13.4  5.9 5.8 19.0  12.8  8.9 17.7  14.4  6.5 9.4 18.1  17.2  19.2  16.4  10.8  3.3 12.0  20.8  8.6 14.6  13.8  12.3  5.9 10.5
1951-05-03T18:00:00+00:00 10.7  3.1 3.1 16.2  10.1  6.8 15.0  12.4  4.5 6.7 15.7  15.3  17.5  13.9  9.4 0.7 9.9 18.4  6.6 12.0  11.2  9.9 3.2 9.3
1951-05-03T21:00:00+00:00 6.9 -1.6  -1.6  11.5  6.3 4.6 11.2  9.4 1.5 3.0 11.6  12.3  13.8  10.3  7.4 -3.1  7.0 14.2  3.6 7.8 6.9 5.7 -1.3  7.2
1951-05-04T00:00:00+00:00 6.0 -3.2  -3.2  10.2  5.2 3.6 10.1  8.2 0.3 1.8 9.9 11.0  12.3  8.8 6.6 -4.3  6.5 12.5  2.3 6.1 5.2 4.0 -3.0  6.3
1951-05-04T03:00:00+00:00 5.2 -4.0  -4.0  9.6 4.3 2.7 9.1 6.9 -1.0  0.9 9.7 10.5  11.9  8.9 6.3 -5.2  5.5 12.2  1.9 5.4 4.4 4.0 -3.9  4.8
1951-05-04T06:00:00+00:00 4.4 -4.4  -4.4  9.2 3.5 1.2 8.4 5.3 -2.6  0.2 9.1 9.3 10.6  8.4 4.6 -6.0  4.2 11.6  0.7 5.0 3.9 3.4 -4.4  2.9
1951-05-04T09:00:00+00:00 9.7 0.8 0.8 15.4  7.8 5.0 12.7  9.8 2.0 4.5 13.6  13.8  15.6  12.5  9.2 -1.7  9.7 16.2  5.2 10.7  9.7 7.9 0.6 7.1
1951-05-04T12:00:00+00:00 13.7  5.5 5.5 19.2  12.7  8.5 17.6  13.8  6.0 9.4 18.0  17.5  19.5  16.6  11.5  3.2 12.6  20.5  8.8 14.0  12.9  12.2  4.9 9.9
1951-05-04T15:00:00+00:00 13.0  5.1 5.1 18.1  12.7  8.5 17.6  14.1  6.2 9.4 17.0  16.4  18.8  15.2  10.2  3.2 12.1  19.6  7.7 12.8  11.8  11.3  4.5 10.3
1951-05-04T18:00:00+00:00 8.9 1.0 1.0 13.9  8.8 6.1 13.6  11.4  3.6 5.4 14.1  14.1  16.4  12.5  8.7 -0.7  8.8 16.7  5.5 10.1  9.1 8.4 1.2 8.5
1951-05-04T21:00:00+00:00 7.5 -1.2  -1.2  11.7  7.3 5.4 12.2  10.6  2.7 4.0 12.9  13.3  15.4  11.4  8.5 -2.2  7.8 15.4  4.6 8.0 7.0 7.1 -0.7  7.5
1951-05-05T00:00:00+00:00 7.1 -1.7  -1.7  11.3  6.9 5.4 11.8  10.0  2.2 3.6 12.3  13.1  14.9  11.1  8.4 -2.6  7.3 14.9  4.4 7.2 6.2 6.6 -1.4  7.5
1951-05-05T03:00:00+00:00 7.5 -0.4  -0.4  11.3  6.6 4.9 11.5  9.9 2.0 3.4 11.5  12.8  14.7  10.2  8.0 -2.8  7.2 14.1  4.1 6.2 5.6 5.8 -0.4  7.6
1951-05-05T06:00:00+00:00 7.6 -0.5  -0.5  11.1  6.7 5.0 11.7  10.0  2.1 3.6 11.5  12.8  14.6  10.1  8.0 -2.6  7.5 14.1  4.1 5.9 5.2 5.7 -0.6  7.6
1951-05-05T09:00:00+00:00 7.7 -0.1  -0.1  11.4  6.9 5.1 11.8  10.2  2.3 3.7 11.6  12.9  14.8  10.3  8.1 -2.5  7.6 14.2  4.3 6.3 5.7 5.9 -0.2  8.2
1951-05-05T12:00:00+00:00 8.1 0.2 0.2 11.8  7.2 5.2 12.1  10.4  2.5 4.0 11.9  13.1  15.0  10.6  8.2 -2.2  8.0 14.5  4.5 6.8 6.1 6.2 0.2 8.3
1951-05-05T15:00:00+00:00 8.4 0.6 0.6 12.2  7.6 5.4 12.5  10.7  2.8 4.4 12.3  13.4  15.2  10.9  8.4 -1.8  8.2 14.9  4.7 7.1 6.5 6.5 0.5 8.5
1951-05-05T18:00:00+00:00 8.0 0.2 0.2 11.8  7.2 5.2 12.1  10.5  2.6 4.0 12.1  13.1  15.1  10.6  8.2 -2.2  7.8 14.7  4.4 6.9 6.3 6.4 0.3 8.4
1951-05-05T21:00:00+00:00 7.9 -0.1  -0.1  11.6  7.0 5.3 11.9  10.3  2.4 3.8 11.9  12.9  14.9  10.4  8.2 -2.4  7.7 14.5  4.3 6.7 6.1 6.2 0.1 8.2
1951-05-06T00:00:00+00:00 8.1 0.1 0.1 11.6  7.3 5.5 12.2  10.7  2.8 4.1 12.1  13.1  15.2  10.7  8.3 -2.1  7.9 14.7  4.5 6.8 6.1 6.4 0.2 8.5
1951-05-06T03:00:00+00:00 8.0 0.4 0.4 11.8  7.3 5.5 12.2  10.6  2.8 4.2 12.1  13.1  15.1  10.7  8.3 -2.0  7.9 14.7  4.5 6.9 6.2 6.3 0.5 8.5
1951-05-06T06:00:00+00:00 7.9 0.3 0.3 11.8  7.2 5.5 12.1  10.5  2.7 4.1 12.0  13.0  15.0  10.6  8.2 -2.1  7.9 14.6  4.4 6.8 6.1 6.2 0.4 8.4
1951-05-06T09:00:00+00:00 8.0 0.3 0.3 11.7  7.3 5.8 12.3  10.6  2.8 4.2 12.0  13.2  15.0  10.8  8.4 -2.0  7.9 14.6  4.6 6.7 6.0 6.1 0.4 8.6
1951-05-06T12:00:00+00:00 7.9 0.2 0.2 11.5  7.4 6.0 12.3  10.7  2.8 4.2 11.8  13.4  14.9  10.9  8.5 -2.0  7.9 14.4  4.8 6.5 5.8 6.0 0.2 8.7
1951-05-06T15:00:00+00:00 7.7 -0.1  -0.1  11.3  7.0 5.7 12.0  10.4  2.5 3.9 11.4  13.0  14.5  10.4  8.3 -2.3  7.8 14.0  4.4 6.3 5.6 5.6 -0.1  8.4
1951-05-06T18:00:00+00:00 7.3 -0.3  -0.3  11.2  6.5 5.0 11.5  9.9 2.0 3.4 11.1  12.5  14.2  9.9 7.9 -2.8  7.5 13.7  3.9 6.2 5.5 5.2 -0.4  8.0
1951-05-06T21:00:00+00:00 7.2 -0.5  -0.5  11.1  6.4 4.6 11.3  9.7 1.8 3.2 11.0  12.5  14.1  9.9 7.7 -3.0  7.4 13.6  3.8 6.0 5.3 5.1 -0.6  7.8
1951-05-07T00:00:00+00:00 7.0 -0.8  -0.8  10.7  6.2 4.6 11.2  9.6 1.7 3.1 10.8  12.6  14.1  9.8 7.8 -3.1  7.1 13.4  3.9 5.3 4.6 4.9 -1.1  7.7
1951-05-07T03:00:00+00:00 5.8 -3.6  -3.6  9.7 5.6 4.1 10.4  8.9 0.8 2.1 10.0  11.8  13.4  8.8 7.5 -4.1  6.7 12.5  3.0 5.1 4.0 4.2 -4.6  7.2
1951-05-07T06:00:00+00:00 3.5 -6.2  -6.2  7.5 2.9 3.5 7.7 8.0 -0.1  -0.6  9.2 10.9  12.4  8.1 6.9 -6.7  4.6 11.7  2.1 4.9 3.8 3.4 -5.2  6.5
1951-05-07T09:00:00+00:00 8.6 0.5 0.5 13.6  8.6 7.7 13.4  12.0  3.8 5.1 15.3  15.9  17.5  14.2  10.6  -1.0  8.4 17.8  7.1 10.6  9.4 9.6 0.8 8.9
1951-05-07T12:00:00+00:00 11.2  3.2 3.2 17.0  10.4  8.4 15.2  13.8  5.7 7.0 17.8  17.0  19.4  15.9  11.3  0.8 10.0  20.3  8.2 14.3  13.2  12.1  4.1 9.8
1951-05-07T15:00:00+00:00 11.7  4.0 4.0 17.4  11.3  9.2 16.1  14.5  6.4 7.9 19.0  18.2  20.3  17.3  12.1  1.7 10.5  21.5  9.4 15.1  13.9  13.2  4.9 10.4
1951-05-07T18:00:00+00:00 11.1  3.1 3.1 16.5  10.7  7.5 15.5  13.1  5.0 7.2 16.9  16.1  18.6  14.9  10.6  1.1 10.8  19.4  7.3 13.3  12.2  11.2  3.0 9.4
1951-05-07T21:00:00+00:00 8.6 -0.3  -0.3  13.1  8.2 5.9 13.0  11.3  3.1 4.7 13.2  13.4  15.7  11.3  8.7 -1.4  9.0 15.7  4.6 9.4 8.2 7.4 -0.7  8.6
1951-05-08T00:00:00+00:00 7.9 -1.1  -1.1  12.2  7.6 5.3 12.4  10.5  2.4 4.2 11.7  12.4  14.5  10.0  7.9 -2.0  8.9 14.1  3.7 7.9 6.7 5.9 -2.0  8.4
1951-05-08T03:00:00+00:00 7.7 -2.6  -2.6  11.7  6.5 4.7 11.4  9.7 1.6 3.3 10.9  11.8  13.8  9.4 7.5 -3.0  8.4 13.4  3.0 7.5 6.3 5.2 -2.7  7.8
1951-05-08T06:00:00+00:00 8.0 -2.5  -2.5  12.0  6.6 4.7 11.6  9.8 1.7 3.4 11.1  11.8  14.0  9.4 7.6 -2.8  8.5 13.6  3.0 7.8 6.6 5.3 -2.5  7.8
1951-05-08T09:00:00+00:00 12.2  3.0 3.0 17.1  11.2  7.9 16.2  13.4  5.3 8.0 17.4  16.8  19.3  15.4  11.1  1.8 11.9  19.9  8.0 12.8  11.6  11.6  3.0 9.8
1951-05-08T12:00:00+00:00 13.5  5.0 5.0 18.8  12.7  9.1 17.7  14.2  6.1 9.6 19.1  18.2  20.3  17.4  12.1  3.3 13.6  21.6  9.4 15.0  13.8  13.3  4.8 10.2
1951-05-08T15:00:00+00:00 10.3  1.4 1.4 14.8  10.0  8.3 15.0  12.7  4.6 6.8 16.1  16.6  18.0  15.1  11.1  0.6 10.3  18.6  7.7 11.3  10.1  10.3  1.6 9.5
1951-05-08T18:00:00+00:00 8.8 -0.7  -0.7  13.2  8.0 6.6 13.0  11.2  3.1 4.8 13.8  14.4  16.3  12.4  9.6 -1.4  8.6 16.3  5.6 9.4 8.3 8.0 -0.5  8.5
1951-05-08T21:00:00+00:00 8.6 -1.4  -1.4  12.6  7.6 5.9 12.6  10.8  2.7 4.5 12.9  13.6  15.6  11.4  9.0 -1.8  8.5 15.4  4.8 8.6 7.5 7.2 -1.4  8.3
1951-05-09T00:00:00+00:00 8.0 -2.0  -2.0  11.9  7.1 5.5 12.1  10.6  2.5 3.9 12.5  13.2  15.3  10.9  8.6 -2.3  8.0 15.0  4.3 8.1 7.0 6.7 -1.7  8.2
1951-05-09T03:00:00+00:00 7.6 0.0 0.0 11.9  6.7 5.2 11.5  9.8 2.1 3.5 11.8  12.7  14.8  10.4  8.0 -2.5  7.6 14.7  4.1 7.4 6.4 6.1 0.0 7.6
1951-05-09T06:00:00+00:00 7.1 -0.4  -0.4  11.5  6.2 5.1 11.0  9.3 1.7 3.0 11.4  12.4  14.4  10.0  7.9 -2.9  7.2 14.3  3.8 7.0 6.0 5.7 -0.5  7.2
1951-05-09T09:00:00+00:00 7.6 0.0 0.0 11.9  6.7 5.8 11.5  9.8 2.2 3.5 11.9  13.1  14.9  10.7  8.3 -2.4  7.6 14.8  4.5 7.3 6.4 6.2 0.0 7.6
1951-05-09T12:00:00+00:00 8.1 0.5 0.5 12.4  7.2 6.4 12.0  10.3  2.7 4.0 12.5  13.9  15.3  11.6  9.0 -1.9  8.1 15.4  5.2 8.0 7.1 6.8 0.6 8.0
1951-05-09T15:00:00+00:00 8.5 0.9 0.9 12.7  7.7 6.9 12.5  10.8  3.1 4.5 13.2  14.5  15.8  12.4  9.4 -1.4  8.5 16.1  5.9 8.6 7.7 7.5 1.2 8.3
1951-05-09T18:00:00+00:00 7.4 -0.1  -0.1  11.6  6.6 6.2 11.4  9.8 2.2 3.4 12.0  13.7  14.9  11.3  8.9 -2.5  7.4 14.9  5.0 7.3 6.3 6.3 0.0 7.7
1951-05-09T21:00:00+00:00 7.2 -0.5  -0.5  11.4  6.3 5.1 11.1  9.4 1.8 3.1 11.3  12.5  14.5  10.0  7.9 -2.8  7.3 14.2  3.9 6.6 5.6 5.6 -0.6  7.4
1951-05-10T00:00:00+00:00 6.7 -1.1  -1.1  10.7  5.9 4.9 10.7  9.0 1.4 2.7 10.5  12.2  14.0  9.3 7.6 -3.2  7.0 13.4  3.6 5.3 4.4 4.8 -1.6  6.9
1951-05-10T03:00:00+00:00 6.2 -0.7  -0.7  9.8 5.5 4.4 10.2  8.3 1.1 2.2 9.2 11.6  13.1  8.6 7.5 -3.3  6.2 11.9  3.3 4.3 3.3 3.8 -1.2  6.6
1951-05-10T06:00:00+00:00 4.8 -1.9  -1.9  8.7 4.1 3.5 8.9 6.9 -0.4  0.8 8.0 10.4  11.7  7.6 6.4 -4.7  5.2 10.7  2.1 3.4 2.4 2.5 -2.3  5.6
1951-05-10T09:00:00+00:00 5.9 0.3 0.3 10.5  5.4 4.4 10.2  8.1 0.9 2.2 10.0  11.2  13.0  9.1 6.9 -3.3  5.7 12.7  2.9 6.5 5.4 4.5 0.4 6.7
1951-05-10T12:00:00+00:00 8.2 2.5 2.5 13.2  7.3 5.4 12.1  10.0  2.7 4.1 12.8  13.2  15.5  11.4  8.4 -1.4  7.6 15.5  4.9 9.2 8.1 7.3 2.9 7.9
1951-05-10T15:00:00+00:00 8.2 2.6 2.6 13.2  7.4 6.5 12.2  10.2  3.0 4.1 13.1  14.1  15.8  12.3  9.5 -1.4  7.5 15.8  5.8 9.6 8.6 7.6 3.2 8.2
1951-05-10T18:00:00+00:00 6.6 1.1 1.1 11.6  5.9 4.4 10.7  8.6 1.3 2.6 11.2  12.1  13.9  10.3  7.3 -2.9  6.3 13.9  3.8 7.9 6.9 5.8 1.5 6.9
1951-05-10T21:00:00+00:00 4.6 -1.8  -1.8  8.8 3.7 0.9 8.5 5.2 -2.1  0.4 8.2 9.2 10.4  8.0 4.3 -5.1  5.0 10.9  0.9 4.3 3.2 2.8 -2.1  3.9
1951-05-11T00:00:00+00:00 2.4 -3.9  -3.9  6.8 1.5 0.3 6.3 3.6 -3.7  -1.8  6.8 8.3 9.0 6.9 3.2 -7.3  3.2 9.4 -0.1  2.8 1.8 1.3 -3.6  2.2
1951-05-11T03:00:00+00:00 -2.5  -7.4  -7.4  3.1 -3.3  -2.8  1.5 -0.9  -7.9  -6.5  6.1 5.8 5.8 6.0 -0.8  -12.0 -1.5  8.6 -2.6  1.4 0.6 0.2 -5.4  -1.8
1951-05-11T06:00:00+00:00 -3.1  -7.0  -7.0  3.4 -4.0  -4.9  0.9 -2.8  -9.8  -7.1  6.2 5.0 5.0 6.2 -2.6  -12.6 -3.0  8.7 -3.4  1.4 0.6 0.4 -5.3  -3.7
1951-05-11T09:00:00+00:00 8.3 2.7 2.7 13.3  7.3 5.3 12.2  9.5 2.5 4.2 13.6  13.5  15.5  11.6  8.5 -1.3  7.4 16.1  5.2 8.7 7.9 7.8 2.3 7.7
1951-05-11T12:00:00+00:00 11.6  5.4 5.4 16.0  10.6  9.0 15.5  13.0  6.0 7.5 16.6  17.0  18.2  15.3  11.6  2.0 10.7  19.1  8.6 11.9  11.1  10.7  5.4 10.6
1951-05-11T15:00:00+00:00 11.9  5.5 5.5 16.3  10.7  8.5 15.6  12.2  5.2 7.6 15.6  16.2  17.3  14.5  11.3  2.1 11.7  18.2  7.8 11.6  10.8  9.8 4.6 10.0
1951-05-11T18:00:00+00:00 9.1 2.6 2.6 13.3  7.9 6.3 12.8  10.1  3.1 4.8 12.9  13.7  14.9  11.6  9.2 -0.7  8.7 15.4  5.4 9.1 8.2 7.0 1.9 8.5
1951-05-11T21:00:00+00:00 6.9 0.0 0.0 10.6  5.9 3.8 10.8  7.9 0.9 2.8 10.2  11.0  12.3  8.9 6.3 -2.7  6.8 12.7  2.7 6.2 5.3 4.4 -0.8  6.8
1951-05-12T00:00:00+00:00 6.7 -0.6  -0.6  10.2  5.5 3.7 10.4  7.6 0.6 2.3 9.6 11.0  12.2  8.3 6.6 -3.1  6.6 12.1  2.6 4.9 4.1 3.7 -1.9  6.7
1951-05-12T03:00:00+00:00 5.6 -1.1  -1.1  9.5 4.7 2.7 9.6 6.9 -0.3  1.4 9.0 10.6  12.0  7.9 6.3 -4.0  6.0 11.6  2.4 3.9 2.7 3.3 -1.0  5.8
1951-05-12T06:00:00+00:00 5.4 -1.4  -1.4  9.2 4.5 3.0 9.4 6.7 -0.5  1.2 8.7 10.5  11.8  7.7 6.5 -4.2  5.8 11.3  2.3 3.7 2.5 3.0 -1.4  5.7
1951-05-12T09:00:00+00:00 6.6 -0.5  -0.5  10.8  5.0 3.7 9.9 7.5 0.2 1.8 9.4 11.0  12.6  8.1 7.1 -3.7  6.8 12.0  2.8 4.9 3.7 3.7 -0.3  6.0
1951-05-12T12:00:00+00:00 9.5 1.6 1.6 13.9  6.9 4.3 11.8  8.5 1.3 3.6 10.6  11.7  13.7  8.9 7.7 -1.8  9.3 13.2  3.5 6.3 5.1 4.9 1.1 6.8
1951-05-12T15:00:00+00:00 8.7 1.4 1.4 13.0  6.7 4.7 11.6  8.9 1.6 3.4 10.7  11.9  13.9  9.0 8.0 -2.0  8.4 13.3  3.7 6.3 5.1 5.0 1.3 7.1
1951-05-12T18:00:00+00:00 7.6 0.6 0.6 11.4  6.4 4.9 11.3  8.8 1.6 3.1 10.5  11.9  13.8  9.0 8.1 -2.3  7.5 13.0  3.7 5.5 4.3 4.7 0.6 7.2
1951-05-12T21:00:00+00:00 7.1 0.0 0.0 10.6  6.1 5.0 11.0  8.7 1.4 2.8 10.1  11.8  13.5  8.8 7.9 -2.6  7.2 12.7  3.7 4.7 3.5 4.4 0.1 7.2
1951-05-13T00:00:00+00:00 6.7 -0.2  -0.2  10.1  6.0 5.0 10.9  8.4 1.2 2.7 10.0  11.9  13.4  8.8 7.9 -2.7  6.9 12.6  3.7 4.2 3.0 4.3 -0.3  7.1
1951-05-13T03:00:00+00:00 6.3 -4.6  -4.6  9.8 5.8 4.6 10.4  9.0 1.0 2.4 10.1  11.5  13.4  8.7 7.5 -3.6  6.7 12.5  2.9 4.5 3.2 4.2 -4.7  7.1
1951-05-13T06:00:00+00:00 6.7 -4.2  -4.2  10.1  6.3 5.2 10.8  9.2 1.3 2.8 10.4  12.1  13.6  9.3 8.0 -3.2  7.2 12.8  3.6 4.8 3.5 4.4 -4.4  7.5
1951-05-13T09:00:00+00:00 11.7  1.6 1.6 16.0  11.2  8.1 15.7  12.7  4.7 7.7 15.6  16.5  18.0  14.5  10.9  1.7 11.0  18.0  7.9 9.8 8.5 9.6 0.7 9.6
1951-05-13T12:00:00+00:00 14.4  5.6 5.6 19.9  13.9  9.6 18.4  14.8  6.8 10.4  19.3  18.4  20.7  17.5  12.2  4.4 14.3  21.7  9.9 14.6  13.3  13.3  5.1 10.6
1951-05-13T15:00:00+00:00 14.2  5.3 5.3 19.7  13.6  9.4 18.2  14.7  6.7 10.2  19.2  18.3  20.5  17.4  12.0  4.2 14.2  21.6  9.7 14.8  13.5  13.3  5.1 12.2
1951-05-13T18:00:00+00:00 11.9  2.5 2.5 17.0  11.2  7.7 15.8  13.3  5.3 7.7 17.2  16.0  18.7  14.9  10.6  1.8 11.4  19.6  7.5 13.1  11.8  11.2  3.0 10.4
1951-05-13T21:00:00+00:00 7.3 -2.3  -2.4  12.0  6.8 5.5 11.4  10.0  2.1 3.4 12.7  12.7  15.1  10.8  8.3 -2.6  7.0 15.1  4.1 8.4 7.1 6.7 -1.5  7.5
1951-05-14T00:00:00+00:00 6.2 -3.4  -3.4  10.6  6.0 5.1 10.5  9.3 1.3 2.5 11.5  12.0  14.2  9.8 7.8 -3.5  6.2 13.9  3.5 6.9 5.6 5.6 -2.7  7.1
1951-05-14T03:00:00+00:00 5.7 -2.8  -2.8  10.1  5.8 5.1 10.5  8.8 0.8 2.4 11.1  11.9  14.1  9.7 7.4 -3.7  6.2 13.7  3.5 6.0 4.7 5.4 -3.1  6.9
1951-05-14T06:00:00+00:00 6.0 -2.8  -2.8  10.4  5.9 5.4 10.6  9.0 1.1 2.5 11.2  12.4  14.4  10.0  8.1 -3.6  6.5 13.8  4.0 6.1 4.8 5.5 -3.0  7.1
1951-05-14T09:00:00+00:00 12.0  3.1 3.1 16.6  11.5  8.5 16.3  13.0  5.1 8.1 16.6  16.7  18.7  15.3  11.5  2.1 11.9  19.1  8.3 11.5  10.2  10.8  2.3 10.8
1951-05-14T12:00:00+00:00 11.6  3.5 3.5 16.6  11.4  8.8 16.1  13.4  5.4 8.0 17.3  17.1  19.2  16.0  11.8  2.0 11.4  19.9  8.7 13.0  11.6  11.6  3.3 11.5
1951-05-14T15:00:00+00:00 10.5  2.5 2.5 15.9  10.1  7.9 14.8  12.5  4.6 6.6 16.8  16.2  18.6  15.2  11.0  0.6 10.2  19.4  7.8 13.1  11.8  11.1  3.0 10.0
1951-05-14T18:00:00+00:00 8.9 0.3 0.3 14.2  8.0 6.1 12.7  10.8  2.9 4.5 14.5  13.9  16.5  12.6  9.5 -1.5  8.6 17.1  5.5 11.4  10.1  8.8 0.9 8.0
1951-05-14T21:00:00+00:00 7.3 -1.4  -1.4  12.3  6.6 5.5 11.3  9.7 1.8 3.1 12.7  12.9  15.2  11.0  8.8 -2.9  7.2 15.2  4.5 9.1 7.8 6.9 -1.1  7.2
1951-05-15T00:00:00+00:00 6.6 -2.2  -2.2  11.2  6.2 5.3 10.9  9.3 1.4 2.7 11.9  12.6  14.8  10.5  8.7 -3.3  6.8 14.5  4.2 7.7 6.4 6.2 -2.2  7.1
1951-05-15T03:00:00+00:00 6.5 -1.1  -1.1  11.0  5.6 5.1 10.4  8.5 0.9 2.3 10.9  12.5  14.2  10.0  8.4 -3.4  6.5 13.7  4.0 6.9 5.7 5.2 -0.8  6.8
1951-05-15T06:00:00+00:00 6.4 -1.2  -1.2  10.9  5.5 5.1 10.3  8.4 0.8 2.2 10.7  12.5  14.1  9.9 8.4 -3.5  6.4 13.5  3.9 6.7 5.5 5.0 -0.9  6.7
1951-05-15T09:00:00+00:00 8.0 -0.2  -0.2  12.2  6.8 5.7 11.6  9.5 1.9 3.5 11.3  13.1  14.7  10.5  8.7 -2.2  8.8 14.1  4.6 7.5 6.2 5.6 -0.1  7.8
1951-05-15T12:00:00+00:00 11.4  2.5 2.5 16.1  9.0 6.2 13.8  10.4  2.8 5.7 12.1  13.5  15.4  11.0  9.0 0.0 12.1  14.9  5.0 9.2 8.0 6.4 1.4 8.8
1951-05-15T15:00:00+00:00 8.8 1.5 1.5 14.3  7.2 6.1 12.0  9.7 2.1 3.9 12.4  13.6  15.5  11.3  9.3 -1.8  8.3 15.2  5.1 9.9 8.7 6.7 1.6 7.4
1951-05-15T18:00:00+00:00 7.3 0.0 0.0 12.3  6.1 5.4 10.9  8.8 1.1 2.8 11.4  13.0  14.6  10.6  8.8 -2.9  7.1 14.2  4.5 8.3 7.1 5.7 0.1 6.9
1951-05-15T21:00:00+00:00 6.5 -0.8  -0.8  11.4  5.5 4.9 10.3  8.3 0.6 2.3 11.0  12.5  14.2  10.1  8.2 -3.5  6.5 13.8  4.0 7.1 5.9 5.3 -0.6  6.5
1951-05-16T00:00:00+00:00 5.8 -1.4  -1.4  10.8  4.8 4.4 9.6 7.7 0.0 1.5 10.6  12.1  13.9  9.7 7.9 -4.2  5.9 13.4  3.5 6.6 5.4 4.9 -1.0  6.0
1951-05-16T03:00:00+00:00 4.9 -3.9  -3.9  10.2  4.4 3.0 9.1 7.7 -0.4  1.0 10.7  11.4  13.5  9.4 7.4 -5.0  5.3 13.2  2.9 6.4 5.0 5.0 -3.5  5.6
1951-05-16T06:00:00+00:00 4.5 -4.1  -4.1  10.1  3.9 0.4 8.7 7.3 -0.7  0.6 10.3  11.2  13.2  9.0 6.6 -5.5  5.1 12.8  2.7 6.0 4.6 4.5 -3.9  5.4
1951-05-16T09:00:00+00:00 10.6  1.1 1.1 15.9  9.4 6.6 14.1  11.5  3.5 6.0 14.9  15.1  17.1  13.5  10.2  0.0 10.1  17.4  6.5 10.9  9.5 9.1 0.8 8.6
1951-05-16T12:00:00+00:00 14.6  6.0 6.0 20.5  13.7  11.1  18.4  16.3  8.3 10.3  19.1  19.7  22.2  17.3  13.8  4.3 15.1  21.6  11.1  15.2  13.9  13.4  5.3 13.9
1951-05-16T15:00:00+00:00 13.6  5.4 5.4 19.4  13.1  11.3  17.9  16.0  8.0 9.8 18.9  19.9  21.9  17.6  14.1  3.7 14.1  21.4  11.4  15.0  13.7  13.1  5.0 13.9
1951-05-16T18:00:00+00:00 10.6  1.6 1.6 15.8  10.0  8.5 14.7  13.0  5.0 6.6 15.2  16.2  18.1  14.0  11.6  0.5 10.6  17.7  7.6 11.6  10.2  9.5 1.6 10.9
1951-05-16T21:00:00+00:00 7.1 -2.4  -2.4  11.7  6.6 4.0 11.3  9.8 1.8 3.2 11.7  12.2  14.4  10.2  8.0 -2.8  7.1 14.2  3.7 7.7 6.3 5.9 -2.1  7.4
1951-05-17T00:00:00+00:00 6.7 -3.2  -3.2  11.2  5.9 4.6 10.6  9.2 1.2 2.5 11.0  11.8  13.8  9.6 7.8 -3.5  6.9 13.5  3.2 7.0 5.7 5.2 -2.9  7.0
1951-05-17T03:00:00+00:00 6.6 -1.9  -1.9  10.8  5.1 4.2 9.8 8.3 0.7 1.7 10.2  11.5  13.5  8.8 7.7 -4.1  6.7 13.2  2.8 6.4 5.2 4.4 -1.9  6.2
1951-05-17T06:00:00+00:00 6.7 -2.0  -2.0  10.8  5.1 4.0 9.8 8.3 0.7 1.7 10.1  11.5  13.5  8.8 7.8 -4.1  6.9 13.1  2.8 6.3 5.1 4.3 -2.0  6.2
1951-05-17T09:00:00+00:00 10.2  1.0 1.0 14.4  7.9 6.1 12.6  9.8 2.2 4.5 12.2  13.4  15.2  11.1  9.5 -1.4  9.9 15.1  4.8 8.5 7.3 6.3 0.0 7.3
1951-05-17T12:00:00+00:00 9.7 1.8 1.8 14.5  8.2 6.9 12.9  10.6  3.0 4.8 14.2  15.0  16.8  13.1  11.2  -1.1  9.7 17.2  6.4 10.5  9.3 8.4 1.9 7.7
1951-05-17T15:00:00+00:00 9.8 2.7 2.7 14.7  8.9 9.2 13.6  12.4  4.8 5.5 15.5  17.5  18.7  14.9  12.9  -0.4  9.1 18.5  8.8 11.4  10.2  9.7 3.1 9.5
1951-05-17T18:00:00+00:00 8.9 1.1 1.1 13.5  7.6 6.8 12.3  10.6  3.0 4.3 13.3  14.5  16.3  12.2  10.2  -1.6  8.4 16.3  5.9 9.6 8.5 7.4 1.2 7.8
1951-05-17T21:00:00+00:00 7.4 -1.0  -1.0  11.5  6.0 4.8 10.7  9.1 1.5 2.6 11.1  12.5  14.2  10.1  8.5 -3.3  7.3 14.1  3.9 7.5 6.3 5.3 -0.9  6.8
1951-05-18T00:00:00+00:00 7.2 -1.5  -1.5  11.2  5.7 4.2 10.4  8.8 1.1 2.3 10.7  12.2  14.0  9.6 8.4 -3.6  7.2 13.7  3.6 6.7 5.5 4.8 -1.6  6.5
1951-05-18T03:00:00+00:00 6.4 -1.0  -1.0  10.2  5.3 3.6 10.2  8.0 0.4 1.8 9.5 11.9  13.7  8.8 8.2 -3.8  6.8 12.3  3.3 4.9 3.6 3.7 -1.2  6.5
1951-05-18T06:00:00+00:00 6.4 -1.0  -1.0  10.2  5.2 4.2 10.1  7.9 0.3 1.7 9.4 11.9  13.7  8.6 8.1 -3.9  6.7 12.2  3.3 4.6 3.4 3.6 -1.3  6.3
1951-05-18T09:00:00+00:00 7.8 0.2 0.2 11.6  6.4 5.6 11.3  8.9 1.3 2.9 10.4  12.6  14.4  9.6 8.8 -2.7  7.9 13.2  4.0 6.5 5.3 4.6 -0.1  7.2
1951-05-18T12:00:00+00:00 8.3 1.0 1.0 12.0  7.3 7.0 12.2  10.6  3.0 3.8 11.8  14.2  16.0  11.1  10.7  -1.8  8.2 14.5  5.7 7.8 6.6 5.9 1.3 9.9
1951-05-18T15:00:00+00:00 8.6 1.5 1.5 12.4  7.7 7.5 12.6  11.1  3.5 4.3 12.2  14.8  16.6  11.5  10.8  -1.4  8.9 14.9  6.2 8.2 7.0 6.3 1.7 10.1
1951-05-18T18:00:00+00:00 7.8 0.5 0.5 11.8  6.6 6.1 11.5  9.6 1.9 3.1 11.3  13.4  15.3  10.4  9.5 -2.5  7.8 14.0  4.9 7.4 6.2 5.4 0.7 7.9
1951-05-18T21:00:00+00:00 6.8 -0.5  -0.5  10.7  5.6 5.0 10.5  8.4 0.8 2.1 10.2  12.2  14.1  9.3 8.4 -3.5  7.0 12.9  3.6 6.0 4.8 4.3 -0.4  6.7
1951-05-19T00:00:00+00:00 6.6 -0.7  -0.7  10.5  5.5 4.8 10.4  8.3 0.7 2.0 9.9 12.0  13.9  9.0 8.2 -3.7  6.9 12.6  3.4 5.5 4.3 4.0 -0.7  6.6
1951-05-19T03:00:00+00:00 6.5 -1.3  -1.3  10.7  5.2 4.3 10.1  8.0 0.6 1.6 9.3 11.6  13.0  8.5 7.8 -4.3  6.6 12.4  2.8 5.9 4.6 3.6 -1.5  6.7
1951-05-19T06:00:00+00:00 6.5 -1.6  -1.6  10.6  5.0 4.1 9.9 7.8 0.4 1.4 9.1 11.4  12.8  8.3 7.7 -4.5  6.6 12.1  2.6 5.6 4.3 3.3 -1.9  6.3
1951-05-19T09:00:00+00:00 8.1 -0.1  -0.1  13.3  5.3 3.8 10.2  7.9 0.5 1.7 9.7 11.3  13.1  8.6 7.3 -4.2  7.9 12.7  2.6 8.0 6.8 4.0 -0.2  6.1
1951-05-19T12:00:00+00:00 8.6 1.2 1.2 14.4  5.9 4.2 10.9  8.6 1.2 2.4 11.1  11.8  13.9  9.7 7.5 -3.5  8.1 14.2  3.1 10.3  9.1 5.4 1.7 6.6
1951-05-19T15:00:00+00:00 9.9 2.8 2.8 15.9  7.4 4.5 12.4  9.3 1.9 3.8 12.4  12.3  14.9  10.5  7.7 -2.0  9.0 15.4  3.6 11.5  10.3  6.7 2.9 6.9
1951-05-19T18:00:00+00:00 8.7 1.7 1.7 14.5  6.5 4.0 11.5  8.5 1.1 3.0 11.3  11.7  13.9  9.8 7.3 -2.9  8.1 14.4  3.0 10.6  9.3 5.6 1.8 6.4
1951-05-19T21:00:00+00:00 5.8 -1.0  -1.0  11.4  4.0 3.0 9.0 6.2 -1.2  0.5 9.2 10.4  12.0  8.4 5.9 -5.4  5.9 12.3  1.7 7.1 5.9 3.5 -0.9  2.8
1951-05-20T00:00:00+00:00 4.3 -2.2  -2.2  9.8 2.8 1.9 7.8 4.6 -2.8  -0.7  8.0 9.5 10.6  7.6 3.7 -6.6  4.8 11.0  0.7 5.5 4.2 2.3 -2.4  0.1
1951-05-20T03:00:00+00:00 3.5 -5.3  -5.3  8.9 2.4 -0.6  7.2 4.0 -3.6  -0.9  7.8 8.5 10.1  7.0 3.4 -6.9  4.4 10.4  0.0 4.1 2.7 2.1 -5.7  -1.7
1951-05-20T06:00:00+00:00 4.0 -4.8  -4.8  9.3 3.0 -0.6  7.8 5.0 -2.6  -0.3  8.5 9.6 11.2  7.6 5.3 -6.3  4.4 11.2  1.1 4.4 3.0 2.8 -5.1  -0.3
1951-05-20T09:00:00+00:00 10.7  2.3 2.3 16.2  9.9 6.4 14.7  12.3  4.7 6.6 16.9  15.0  18.7  14.0  9.6 0.6 9.5 19.6  6.5 12.3  10.9  11.2  3.3 8.6
1951-05-20T12:00:00+00:00 14.0  5.6 5.6 19.5  13.2  9.7 18.0  14.1  6.5 9.9 19.0  18.6  20.7  17.6  12.8  3.9 12.6  21.6  10.1  14.4  13.0  13.2  5.2 10.3
1951-05-20T15:00:00+00:00 13.4  5.2 5.2 18.9  12.8  11.0  17.7  15.2  7.6 9.6 18.8  19.9  21.8  17.6  14.3  3.6 13.7  21.4  11.4  14.4  13.0  13.0  4.9 13.0
1951-05-20T18:00:00+00:00 11.0  2.8 2.8 16.5  10.4  8.4 15.2  12.8  5.2 7.2 16.5  17.0  19.1  15.0  12.0  1.2 10.8  19.1  8.4 12.3  10.9  10.7  2.9 10.2
1951-05-20T21:00:00+00:00 6.2 -1.9  -1.9  12.0  5.5 4.7 10.4  8.2 0.7 2.3 12.2  12.6  14.8  10.7  8.4 -3.7  6.2 14.8  4.1 8.2 6.8 6.4 -1.4  5.9
1951-05-21T00:00:00+00:00 4.6 -3.6  -3.6  10.2  3.9 1.8 8.7 6.8 -0.8  0.6 10.3  11.5  13.3  9.1 7.7 -5.3  5.1 13.0  2.9 6.3 4.9 4.6 -3.3  5.1
1951-05-21T03:00:00+00:00 4.1 -5.3  -5.3  9.3 3.1 0.5 8.0 6.5 -1.4  0.0 9.2 10.3  12.2  7.9 6.5 -6.2  4.6 11.8  1.9 5.0 4.0 3.3 -5.2  5.1
1951-05-21T06:00:00+00:00 5.0 -4.5  -4.5  10.1  4.0 0.4 8.9 7.4 -0.4  0.9 10.0  11.0  13.1  8.6 7.0 -5.3  5.3 12.6  2.6 5.6 4.5 4.2 -4.4  5.7
1951-05-21T09:00:00+00:00 13.0  3.4 3.4 18.0  12.0  9.3 16.9  14.0  6.2 9.0 17.6  17.4  19.6  16.1  11.6  2.7 11.5  20.2  9.0 12.7  11.7  11.7  3.1 10.5
1951-05-21T12:00:00+00:00 14.6  4.9 4.9 20.0  13.1  11.1  18.0  15.9  8.0 10.0  18.8  19.5  21.9  17.2  15.3  3.8 14.4  21.4  11.1  14.6  13.5  13.0  4.4 13.7
1951-05-21T15:00:00+00:00 13.8  4.4 4.4 19.4  12.4  10.5  17.3  15.3  7.4 9.3 18.5  18.8  21.1  16.9  14.4  3.1 13.5  21.1  10.4  14.8  13.7  12.6  4.4 13.1
1951-05-21T18:00:00+00:00 10.9  1.4 1.4 15.9  10.0  8.6 14.9  13.2  5.4 7.0 16.1  16.1  18.3  14.5  11.6  0.7 10.4  18.7  7.7 12.6  11.5  10.2  2.0 11.2
1951-05-21T21:00:00+00:00 9.6 -1.0  -1.0  13.5  8.6 7.2 13.5  11.6  3.8 5.5 13.4  14.2  16.2  12.1  9.7 -0.7  9.5 16.0  5.8 9.0 8.0 7.5 -1.1  9.5
1951-05-22T00:00:00+00:00 8.7 -2.3  -2.3  12.3  7.7 6.7 12.6  10.8  2.9 4.6 12.2  13.6  15.3  11.2  9.3 -1.6  8.9 14.8  5.2 7.4 6.3 6.4 -2.6  9.1
1951-05-22T03:00:00+00:00 8.7 1.1 1.1 12.5  7.7 6.5 12.8  10.0  2.6 4.2 11.8  14.0  15.1  11.0  9.7 -1.6  8.9 14.3  5.3 6.6 5.5 5.9 0.7 8.6
1951-05-22T06:00:00+00:00 8.0 0.7 0.7 11.9  7.1 6.1 12.2  9.7 2.3 3.6 11.4  13.4  14.7  10.5  9.1 -2.2  8.0 13.9  4.8 6.3 5.2 5.5 0.5 8.3
1951-05-22T09:00:00+00:00 7.3 0.1 0.1 11.4  6.5 5.7 11.6  9.3 1.9 3.0 11.1  13.0  14.4  10.1  8.7 -2.9  7.4 13.6  4.3 6.2 5.1 5.2 0.3 8.0
1951-05-22T12:00:00+00:00 7.2 0.1 0.1 11.3  6.3 5.2 11.5  9.2 1.8 2.8 11.0  12.6  14.3  9.8 8.4 -3.0  7.3 13.6  4.0 6.1 5.0 5.1 0.2 7.6
1951-05-22T15:00:00+00:00 7.0 0.3 0.3 11.7  6.0 4.7 11.2  8.8 1.4 2.5 11.2  12.5  14.4  9.7 8.3 -3.3  7.0 13.7  3.9 6.5 5.4 5.3 0.5 7.0
1951-05-22T18:00:00+00:00 5.7 -0.6  -0.6  10.8  4.6 3.6 9.8 7.4 0.0 1.1 10.1  11.6  13.3  8.9 7.9 -4.7  5.8 12.7  3.0 6.0 4.9 4.2 -0.4  5.7
1951-05-22T21:00:00+00:00 5.0 -1.2  -1.2  10.1  4.0 3.3 9.2 6.8 -0.6  0.5 9.4 11.3  12.6  8.4 7.5 -5.3  4.7 11.9  2.6 5.1 4.0 3.4 -1.2  5.4
1951-05-23T00:00:00+00:00 5.6 -1.1  -1.1  10.0  4.8 3.7 10.0  7.2 -0.2  1.3 9.9 11.6  13.0  8.9 6.9 -4.5  5.4 12.4  2.9 4.4 3.3 4.0 -1.2  5.8
1951-05-23T03:00:00+00:00 5.2 -3.7  -3.7  9.3 4.3 3.2 8.9 6.3 -1.2  0.9 9.5 11.0  12.7  8.4 6.3 -4.8  4.9 12.5  2.5 3.8 2.7 3.9 -4.4  5.2
1951-05-23T06:00:00+00:00 5.1 -3.8  -3.8  9.3 4.1 3.1 8.7 6.4 -1.1  0.8 9.8 11.1  12.9  8.5 6.3 -5.0  4.8 12.7  2.6 4.1 2.9 4.1 -4.2  5.0
1951-05-23T09:00:00+00:00 9.0 1.4 1.4 14.8  7.7 5.2 12.3  10.2  2.7 4.3 14.9  14.0  17.1  12.3  8.7 -1.4  8.0 17.9  5.5 11.5  10.3  9.3 2.2 7.7
1951-05-23T12:00:00+00:00 11.4  3.7 3.7 17.4  9.8 7.8 14.4  12.1  4.6 6.5 17.5  16.8  19.2  15.6  11.3  0.7 9.8 20.4  8.3 14.3  13.1  11.8  4.7 9.0
1951-05-23T15:00:00+00:00 12.5  4.6 4.6 18.3  10.9  7.8 15.5  12.1  4.6 7.6 17.3  16.6  19.1  15.2  11.2  1.8 10.9  20.2  8.1 13.6  12.4  11.6  4.4 9.1
1951-05-23T18:00:00+00:00 10.0  2.3 2.3 16.2  8.2 5.8 12.9  10.1  2.6 4.9 14.8  14.3  17.0  12.7  9.4 -0.9  9.1 17.8  5.8 12.4  11.2  9.2 2.5 7.7
1951-05-23T21:00:00+00:00 6.1 -1.9  -1.9  11.4  5.0 4.2 9.6 7.6 0.1 1.6 10.7  11.9  13.8  9.2 7.7 -4.2  6.2 13.7  3.4 7.4 6.2 5.1 -2.0  6.1
1951-05-24T00:00:00+00:00 5.6 -2.8  -2.8  10.2  4.7 4.1 9.4 7.3 -0.2  1.4 10.0  11.7  13.5  8.6 7.5 -4.4  5.9 13.0  3.2 5.4 4.2 4.3 -3.3  6.1
1951-05-24T03:00:00+00:00 4.8 -3.6  -3.6  9.4 4.4 3.2 9.1 7.4 -0.2  1.1 9.2 11.1  12.9  8.1 6.5 -4.8  5.5 12.2  2.6 3.9 2.7 3.5 -3.8  6.1
1951-05-24T06:00:00+00:00 5.5 -3.3  -3.3  9.9 4.8 3.6 9.6 7.8 0.2 1.5 9.4 11.3  13.1  8.2 6.8 -4.4  6.1 12.4  2.8 4.4 3.2 3.7 -3.5  6.5
1951-05-24T09:00:00+00:00 12.1  3.7 3.7 17.2  11.2  7.6 16.0  12.5  5.0 7.9 16.1  16.1  18.5  14.5  10.8  2.0 11.5  19.2  7.6 11.1  9.9 10.4  3.2 9.7
1951-05-24T12:00:00+00:00 12.2  5.0 5.0 17.8  12.1  10.2  16.8  14.9  7.3 8.7 18.3  18.9  21.2  16.7  12.9  2.8 11.6  21.3  10.4  13.6  12.4  12.6  5.5 12.6
1951-05-24T15:00:00+00:00 9.8 1.7 1.7 14.7  9.4 8.1 14.2  12.2  4.7 6.1 15.1  16.0  18.0  13.9  10.9  0.2 9.5 18.1  7.6 10.3  9.1 9.4 2.2 10.1
1951-05-24T18:00:00+00:00 8.7 0.1 0.1 13.5  7.9 6.4 12.7  10.6  3.0 4.6 13.2  14.0  16.1  11.8  9.4 -1.3  8.4 16.2  5.5 8.6 7.4 7.4 0.4 8.5
1951-05-24T21:00:00+00:00 7.8 -1.2  -1.2  12.1  7.1 5.4 11.8  9.6 2.0 3.7 11.6  12.6  14.7  10.2  8.4 -2.2  7.9 14.6  4.1 6.9 5.7 5.8 -1.3  7.8
1951-05-25T00:00:00+00:00 7.7 -1.7  -1.7  11.6  6.9 5.6 11.7  9.6 2.1 3.6 11.2  12.5  14.5  9.8 8.5 -2.3  8.0 14.2  4.0 6.3 5.0 5.4 -1.9  8.1
1951-05-25T03:00:00+00:00 7.8 -1.7  -1.7  11.7  7.0 5.7 11.7  9.9 2.1 3.7 10.9  12.7  14.6  9.7 8.5 -2.3  7.9 14.0  4.2 5.9 4.8 5.1 -1.3  8.2
1951-05-25T06:00:00+00:00 7.8 -1.9  -1.9  11.5  6.9 5.7 11.6  9.8 2.0 3.7 10.6  12.6  14.4  9.5 8.5 -2.4  7.8 13.7  4.1 5.7 4.6 4.8 -1.6  8.0
1951-05-25T09:00:00+00:00 11.2  1.0 1.0 15.3  9.4 6.5 14.1  10.8  3.0 6.2 12.5  14.1  15.9  11.3  9.9 0.1 11.1  15.6  5.7 7.9 6.9 6.7 0.1 8.6
1951-05-25T12:00:00+00:00 12.4  2.9 2.9 17.3  10.5  8.0 15.2  12.4  4.5 7.2 14.4  16.0  17.9  13.2  12.8  1.2 12.1  17.5  7.6 10.1  9.0 8.5 2.4 10.1
1951-05-25T15:00:00+00:00 10.7  1.6 1.6 15.4  9.3 7.4 14.0  11.9  4.0 6.1 13.7  15.0  17.0  12.4  11.1  0.1 10.5  16.8  6.5 9.6 8.5 7.9 1.9 9.9
1951-05-25T18:00:00+00:00 9.7 0.3 0.3 14.1  8.5 6.7 13.3  11.1  3.3 5.3 12.4  14.0  15.9  11.2  9.8 -0.7  9.8 15.6  5.5 8.1 7.1 6.6 0.6 9.2
1951-05-25T21:00:00+00:00 9.2 -0.8  -0.8  13.2  7.8 6.1 12.5  10.4  2.6 4.5 11.5  13.3  15.1  10.4  9.5 -1.5  9.3 14.6  4.9 7.2 6.1 5.7 -0.7  8.4
1951-05-26T00:00:00+00:00 8.6 -1.7  -1.7  12.4  7.1 5.8 11.8  9.7 1.9 3.8 10.8  13.0  14.5  10.0  9.6 -2.2  8.5 13.9  4.6 6.5 5.4 5.0 -1.6  8.0
1951-05-26T03:00:00+00:00 7.4 -1.9  -1.9  11.0  5.7 5.5 10.4  9.0 1.4 2.4 10.1  12.9  13.8  9.7 9.6 -3.3  7.8 13.4  4.3 5.5 4.5 4.4 -2.2  7.4
1951-05-26T06:00:00+00:00 8.1 -1.2  -1.2  11.7  6.5 6.0 11.2  9.8 2.2 3.2 10.8  13.4  14.6  10.2  10.0  -2.5  8.1 14.1  4.8 6.1 5.1 5.2 -1.5  8.1
1951-05-26T09:00:00+00:00 9.4 1.0 1.0 13.4  8.2 7.0 12.9  11.1  3.6 4.9 12.4  14.4  15.9  11.5  10.4  -0.8  9.1 15.7  5.9 7.3 6.3 6.7 0.5 9.6
1951-05-26T12:00:00+00:00 9.7 2.1 2.1 14.3  8.7 7.2 13.4  11.5  4.0 5.4 13.0  14.7  16.3  11.9  10.4  -0.3  9.2 16.3  6.1 8.8 7.8 7.3 1.8 10.0
1951-05-26T15:00:00+00:00 8.6 1.1 1.1 13.2  7.7 6.5 12.4  11.0  3.4 4.4 13.0  13.9  15.8  11.8  9.0 -1.3  8.1 16.3  5.4 9.1 8.1 7.4 1.8 9.1
1951-05-26T18:00:00+00:00 8.4 0.4 0.4 12.8  7.3 6.2 11.9  10.5  3.0 4.0 12.4  13.5  15.3  11.3  9.0 -1.7  8.1 15.7  5.0 8.3 7.3 6.7 1.0 8.7
1951-05-26T21:00:00+00:00 7.9 -0.5  -0.5  12.0  6.6 5.9 11.2  9.8 2.3 3.3 11.8  13.4  14.8  11.0  9.2 -2.4  7.6 15.1  4.9 7.3 6.3 6.2 -0.1  7.8
1951-05-27T00:00:00+00:00 6.2 -1.5  -1.5  10.9  5.1 4.2 9.8 8.0 0.4 1.8 10.6  12.0  13.5  9.7 8.0 -3.9  5.7 13.9  3.4 6.0 5.0 4.9 -1.3  6.1
1951-05-27T03:00:00+00:00 4.5 -5.0  -5.0  9.3 3.6 1.9 8.3 5.8 -1.9  0.2 9.2 9.8 11.8  8.0 6.3 -5.8  3.8 11.9  1.6 5.0 3.9 3.5 -5.2  4.6
1951-05-27T06:00:00+00:00 5.1 -4.3  -4.3  9.7 4.5 3.7 9.2 7.1 -0.6  1.1 9.9 10.7  12.8  8.6 7.0 -4.9  5.0 12.6  2.5 5.5 4.4 4.2 -4.4  5.8
1951-05-27T09:00:00+00:00 12.2  3.1 3.1 17.5  11.2  8.6 15.9  13.1  5.4 7.8 17.3  16.7  19.1  15.6  11.2  1.9 10.6  20.0  8.4 12.6  11.5  11.6  3.3 11.0
1951-05-27T12:00:00+00:00 14.6  5.5 5.5 20.3  13.3  10.8  17.9  15.4  7.7 9.9 19.0  19.4  21.9  17.3  14.5  3.9 14.0  21.7  11.1  14.8  13.7  13.3  5.0 13.2
1951-05-27T15:00:00+00:00 13.4  4.2 4.2 19.0  12.1  9.9 16.8  14.4  6.7 8.7 18.0  18.4  20.7  16.5  13.9  2.7 13.3  20.8  10.1  14.5  13.4  12.4  4.0 12.3
1951-05-27T18:00:00+00:00 10.7  1.4 1.4 16.3  9.2 7.0 13.9  11.6  3.9 5.8 15.1  14.7  17.4  13.1  10.3  -0.2  10.0  17.8  6.4 12.3  11.2  9.4 1.6 9.2
1951-05-27T21:00:00+00:00 7.5 -1.6  -1.6  12.8  6.5 5.2 11.1  9.0 1.2 3.1 12.1  12.5  14.7  10.7  8.3 -2.9  7.1 14.8  4.3 8.7 7.6 6.4 -1.5  6.9
1951-05-28T00:00:00+00:00 6.6 -2.7  -2.7  11.5  5.9 4.9 10.5  8.5 0.8 2.5 11.7  12.2  14.4  10.3  8.0 -3.5  6.4 14.5  4.0 7.2 6.1 6.0 -2.5  6.6
1951-05-28T03:00:00+00:00 6.0 -4.3  -4.3  10.4  5.3 4.5 9.9 8.3 0.7 2.1 11.0  11.7  13.8  9.6 7.4 -4.1  5.9 13.7  3.2 6.1 5.1 5.4 -4.1  6.4
1951-05-28T06:00:00+00:00 6.6 -3.8  -3.8  11.0  5.9 4.8 10.5  8.7 1.1 2.7 11.5  12.2  14.2  10.1  7.8 -3.6  6.5 14.2  3.7 6.5 5.4 5.8 -3.6  6.8
1951-05-28T09:00:00+00:00 12.0  2.5 2.5 17.8  10.9  8.2 15.5  13.3  5.7 7.7 16.8  16.6  19.1  14.9  11.1  1.4 11.2  19.5  8.1 13.5  12.4  11.1  2.7 10.8
1951-05-28T12:00:00+00:00 13.9  4.5 4.5 19.3  13.0  10.5  17.6  15.4  7.8 9.8 18.6  19.4  21.6  17.1  14.1  3.6 13.5  21.3  10.9  14.2  13.1  12.9  3.9 13.1
1951-05-28T15:00:00+00:00 13.9  4.4 4.4 19.4  12.9  10.4  17.5  15.3  7.7 9.7 18.5  19.0  21.3  16.9  13.6  3.5 13.4  21.2  10.5  14.4  13.3  12.9  4.0 12.9
1951-05-28T18:00:00+00:00 11.8  2.3 2.3 17.7  10.5  7.8 15.1  12.9  5.3 7.3 16.6  15.9  18.8  14.3  10.8  1.1 10.8  19.3  7.4 13.5  12.5  10.9  2.5 10.1
1951-05-28T21:00:00+00:00 7.5 -2.3  -2.3  12.7  6.6 5.3 11.1  9.3 1.7 3.4 12.2  12.4  14.7  10.6  7.9 -2.9  7.1 14.9  3.9 8.8 7.7 6.6 -2.1  7.1
1951-05-29T00:00:00+00:00 6.8 -3.5  -3.5  11.2  6.3 5.3 10.8  9.0 1.3 3.1 11.0  12.2  14.0  9.9 7.8 -3.2  6.9 13.7  3.8 6.4 5.3 5.3 -3.8  7.2
1951-05-29T03:00:00+00:00 5.9 -3.8  -3.8  10.4  5.4 4.5 10.0  8.4 0.8 2.3 10.5  11.7  13.5  9.3 7.3 -4.0  6.2 13.3  3.3 5.5 4.3 4.9 -3.7  6.8
1951-05-29T06:00:00+00:00 7.2 -3.3  -3.3  11.3  6.3 4.9 10.9  9.1 1.5 3.1 11.0  11.9  13.9  9.6 7.6 -3.1  7.2 13.8  3.5 6.0 4.8 5.4 -3.3  7.3
1951-05-29T09:00:00+00:00 12.4  1.5 1.5 17.1  10.4  7.7 15.0  12.3  4.7 7.3 14.9  15.6  17.8  13.4  11.5  1.0 12.3  17.7  7.3 10.3  9.1 9.3 0.6 9.5
1951-05-29T12:00:00+00:00 14.3  4.9 4.9 19.9  13.0  11.3  17.6  15.6  8.0 9.9 18.4  19.7  21.7  17.1  15.5  3.6 14.4  21.2  11.4  13.6  12.4  12.8  4.3 13.9
1951-05-29T15:00:00+00:00 12.9  3.8 3.8 18.7  11.6  9.4 16.2  14.3  6.7 8.5 17.7  17.5  20.0  15.8  12.7  2.3 12.6  20.5  9.1 14.2  12.9  12.1  4.2 12.1
1951-05-29T18:00:00+00:00 10.5  0.6 0.6 15.3  9.5 7.5 14.1  12.1  4.5 6.3 14.7  15.0  17.2  13.2  10.4  0.1 10.3  17.5  6.6 11.1  9.9 9.2 1.0 10.1
1951-05-29T21:00:00+00:00 9.1 -1.0  -1.0  13.7  8.1 6.1 12.7  10.6  2.9 4.9 13.3  13.4  15.6  11.7  8.8 -1.3  8.8 16.1  5.0 9.2 8.0 7.7 -0.7  8.3
1951-05-30T00:00:00+00:00 7.7 -2.1  -2.1  12.4  6.8 5.3 11.4  9.6 2.0 3.6 12.4  12.6  14.9  10.8  8.2 -2.6  7.3 15.2  4.3 8.3 7.1 6.8 -1.6  7.5
1951-05-30T03:00:00+00:00 7.0 -3.9  -3.9  11.6  6.0 4.8 10.5  8.8 1.0 2.7 11.3  11.7  13.9  9.8 7.8 -3.5  6.4 14.1  3.4 7.6 6.5 5.7 -3.4  6.8
1951-05-30T06:00:00+00:00 7.2 -4.0  -4.0  11.5  6.2 4.9 10.7  9.0 1.1 2.9 11.2  11.7  13.8  9.7 7.8 -3.3  6.6 14.0  3.3 7.4 6.3 5.6 -3.5  6.9
1951-05-30T09:00:00+00:00 11.3  -0.6  -0.6  15.8  9.4 6.6 13.9  11.3  3.5 6.1 13.3  13.5  16.0  11.5  9.2 -0.1  11.3  16.1  5.2 9.9 8.8 7.7 -1.1  9.8
1951-05-30T12:00:00+00:00 15.3  6.2 6.2 21.3  14.7  12.7  19.2  16.9  9.1 11.4  20.2  21.3  23.3  19.0  16.7  5.2 15.0  23.0  13.0  15.8  14.7  14.7  5.6 14.6
1951-05-30T15:00:00+00:00 14.5  5.3 5.3 20.1  14.3  12.4  18.8  16.4  8.6 11.0  19.4  20.8  22.6  18.3  16.1  4.8 14.4  22.2  12.5  14.5  13.4  13.8  4.6 14.5
1951-05-30T18:00:00+00:00 12.6  2.8 2.8 17.7  12.2  10.3  16.7  14.5  6.7 8.9 17.1  18.0  20.0  15.8  13.1  2.7 12.2  19.9  9.6 12.9  11.8  11.5  2.6 12.7
1951-05-30T21:00:00+00:00 8.1 -2.1  -2.1  13.1  7.4 6.1 11.9  9.7 1.9 4.1 12.7  12.8  15.0  11.2  8.2 -2.1  7.6 15.5  4.5 9.0 7.9 7.1 -1.8  7.8
1951-05-31T00:00:00+00:00 6.5 -3.6  -3.6  11.7  5.7 4.3 10.2  8.4 0.6 2.4 11.5  11.6  13.9  9.8 7.4 -3.8  6.1 14.2  3.2 7.9 6.8 5.9 -3.1  6.5
1951-05-31T03:00:00+00:00 6.8 -1.0  -1.0  12.2  5.8 4.0 10.0  8.6 1.0 2.5 11.4  12.2  14.6  10.2  8.1 -3.8  6.6 14.5  3.9 8.1 6.8 5.7 -0.7  6.4
1951-05-31T06:00:00+00:00 7.6 -1.1  -1.1  12.3  6.4 4.7 10.6  9.5 1.9 3.1 11.6  12.5  14.8  10.4  8.5 -3.1  7.2 14.7  4.1 8.2 6.9 6.0 -0.5  7.1
1951-05-31T09:00:00+00:00 8.3 -0.7  -0.7  12.5  7.2 5.3 11.5  10.3  2.7 4.0 12.1  12.5  15.3  10.5  8.3 -2.3  7.7 15.2  4.2 8.2 6.8 6.5 -0.1  7.8
1951-05-31T12:00:00+00:00 11.4  2.5 2.5 15.6  10.4  6.4 14.7  11.8  4.3 7.2 13.6  13.5  16.7  11.5  8.4 0.9 11.7  16.7  5.1 8.9 7.6 7.9 1.5 10.4
1951-05-31T15:00:00+00:00 10.6  2.0 2.0 14.9  9.9 6.4 14.1  11.7  4.1 6.6 13.6  13.6  16.7  11.7  8.6 0.3 10.7  16.7  5.3 9.1 7.7 8.0 1.4 9.9
1951-05-31T18:00:00+00:00 10.6  1.7 1.7 14.9  9.6 6.9 13.9  11.4  3.9 6.3 13.4  14.1  16.5  12.2  9.4 0.1 10.6  16.5  5.8 9.0 7.7 7.7 1.2 9.7
1951-05-31T21:00:00+00:00 7.7 -0.8  -0.8  12.5  6.6 5.3 10.8  9.4 1.8 3.3 11.6  12.5  14.9  10.3  8.4 -3.0  7.5 14.7  4.2 8.0 6.6 5.9 -0.6  7.5
1951-06-01T00:00:00+00:00 6.2 -2.7  -2.7  10.5  5.1 4.5 9.3 8.1 0.6 1.8 10.3  11.8  13.9  9.4 8.3 -4.5  6.4 13.4  3.5 6.6 5.2 4.7 -2.5  6.6
1951-06-01T03:00:00+00:00 6.1 -3.0  -3.0  10.7  4.8 4.2 9.4 7.4 0.1 1.5 9.8 11.5  13.4  8.6 7.8 -4.7  6.4 12.9  3.0 6.3 5.1 4.3 -3.0  5.8
1951-06-01T06:00:00+00:00 6.0 -3.0  -3.0  10.5  4.8 4.2 9.4 7.5 0.1 1.5 9.7 11.5  13.3  8.6 7.8 -4.7  6.3 12.8  3.0 6.1 4.9 4.2 -3.0  5.8
1951-06-01T09:00:00+00:00 7.7 -1.7  -1.7  12.1  6.1 4.5 10.8  8.7 1.4 2.9 10.7  12.1  14.1  9.4 7.9 -3.3  8.3 13.8  3.6 7.5 6.3 5.3 -1.6  6.9
1951-06-01T12:00:00+00:00 12.7  4.8 4.8 18.4  11.4  8.0 16.0  12.3  5.0 8.1 16.3  16.6  18.8  14.8  10.9  2.0 12.1  19.4  8.1 12.6  11.4  10.9  4.2 9.3
1951-06-01T15:00:00+00:00 12.8  5.0 5.0 18.8  11.1  8.0 15.8  12.5  5.2 7.9 17.0  16.8  19.2  15.3  11.3  1.7 12.0  20.1  8.3 14.2  13.0  11.5  5.0 9.7
1951-06-01T18:00:00+00:00 9.5 1.9 1.9 15.6  8.1 6.2 12.7  10.2  2.9 4.8 14.0  14.5  16.7  12.5  9.5 -1.4  8.9 17.1  5.9 11.5  10.3  8.6 2.3 7.6
1951-06-01T21:00:00+00:00 6.2 -1.8  -1.8  11.4  5.2 4.4 9.8 7.8 0.4 1.9 10.8  12.1  14.0  9.6 7.8 -4.2  6.2 13.9  3.6 7.1 6.0 5.4 -1.5  5.8
1951-06-02T00:00:00+00:00 5.9 -2.6  -2.6  10.4  5.1 4.3 9.7 7.6 0.3 1.8 10.2  12.0  13.7  9.2 7.6 -4.3  6.0 13.3  3.5 5.5 4.3 4.8 -2.7  5.9
1951-06-02T03:00:00+00:00 5.6 -3.6  -3.6  10.0  5.1 4.3 9.5 8.0 0.3 1.8 10.1  11.5  13.5  9.0 6.9 -4.5  6.0 12.9  3.4 5.0 3.6 4.8 -3.7  6.0
1951-06-02T06:00:00+00:00 5.7 -3.4  -3.4  10.1  5.3 4.6 9.7 8.2 0.5 2.1 10.1  11.9  13.7  9.3 7.2 -4.2  6.2 12.9  3.8 5.1 3.7 4.8 -3.7  6.3
1951-06-02T09:00:00+00:00 10.4  2.2 2.2 16.5  9.2 6.7 13.6  11.2  3.6 6.0 14.8  14.9  17.3  13.4  9.6 -0.3  9.5 17.7  6.9 11.8  10.5  9.5 2.1 7.9
1951-06-02T12:00:00+00:00 12.9  4.6 4.6 19.0  11.6  9.0 16.1  13.9  6.2 8.4 17.6  17.8  20.3  16.0  12.2  2.1 12.4  20.4  9.7 13.8  12.4  12.2  4.5 10.4
1951-06-02T15:00:00+00:00 12.3  3.9 3.9 18.3  11.0  9.2 15.4  13.4  5.7 7.7 17.1  17.6  19.8  15.9  12.2  1.4 12.1  19.9  9.6 13.3  11.9  11.7  4.0 10.5
1951-06-02T18:00:00+00:00 9.7 1.9 1.9 16.3  8.4 6.6 12.8  10.9  3.3 5.2 14.7  14.5  17.1  13.1  9.7 -1.1  9.2 17.5  6.4 12.5  11.2  9.4 2.4 8.0
1951-06-02T21:00:00+00:00 6.0 -2.3  -2.3  11.5  5.2 4.5 9.6 8.2 0.5 2.0 10.8  11.7  13.9  9.6 7.7 -4.4  6.2 13.6  3.7 7.5 6.2 5.4 -2.1  6.0
1951-06-03T00:00:00+00:00 5.8 -3.1  -3.1  10.7  5.1 4.4 9.5 8.0 0.4 1.8 10.3  11.6  13.7  9.2 7.0 -4.5  6.1 13.1  3.5 5.9 4.5 5.0 -3.1  6.0
1951-06-03T03:00:00+00:00 5.5 -4.3  -4.3  9.9 5.1 4.2 9.7 7.7 0.2 2.0 10.5  11.5  13.5  9.3 6.7 -4.3  5.3 13.2  3.4 4.8 3.7 5.0 -4.3  6.1
1951-06-03T06:00:00+00:00 5.7 -4.1  -4.1  10.2  5.3 4.7 9.9 8.0 0.5 2.2 10.6  11.8  13.7  9.6 7.1 -4.1  5.5 13.3  3.7 5.1 4.0 5.1 -4.1  6.4
1951-06-03T09:00:00+00:00 12.0  2.8 2.8 17.7  11.0  7.8 15.6  12.3  4.8 7.9 16.6  15.8  18.4  14.9  10.6  1.6 10.4  19.3  7.7 12.7  11.6  11.1  2.8 9.9
1951-06-03T12:00:00+00:00 14.2  4.9 4.9 19.7  13.3  10.5  18.0  15.3  7.8 10.3  18.3  19.0  21.3  16.8  13.2  3.9 13.8  21.0  10.9  13.9  12.8  12.8  4.3 13.0
1951-06-03T15:00:00+00:00 13.8  4.5 4.5 19.2  12.9  10.6  17.5  14.9  7.4 9.8 17.9  18.7  20.8  16.6  13.1  3.4 13.5  20.6  10.6  14.0  12.9  12.4  4.0 12.8
1951-06-03T18:00:00+00:00 11.7  2.6 2.6 17.4  10.7  8.2 15.3  12.8  5.3 7.7 16.5  16.0  18.7  14.6  10.8  1.3 11.0  19.2  7.9 13.4  12.3  11.0  3.0 10.5
1951-06-03T21:00:00+00:00 6.7 -2.3  -2.3  12.5  5.7 3.6 10.3  8.2 0.7 2.7 11.8  11.8  14.3  10.2  7.7 -3.7  6.1 14.5  3.7 8.6 7.5 6.4 -1.8  6.1
1951-06-04T00:00:00+00:00 4.7 -4.5  -4.5  10.2  3.9 -0.4  8.5 6.6 -0.9  0.8 9.6 10.6  12.6  8.4 7.0 -5.5  4.9 12.3  2.5 5.8 4.7 4.1 -4.4  5.3
1951-06-04T03:00:00+00:00 5.0 -3.2  -3.2  9.7 4.1 -1.1  8.6 6.9 -0.7  0.8 8.3 10.6  12.3  7.8 6.8 -5.4  5.3 11.3  2.3 5.1 3.7 2.6 -3.5  5.6
1951-06-04T06:00:00+00:00 6.0 -2.6  -2.6  10.6  4.9 3.5 9.4 7.8 0.2 1.6 9.2 11.1  13.1  8.6 7.3 -4.6  6.1 12.3  2.8 5.9 4.5 3.6 -2.6  6.2
1951-06-04T09:00:00+00:00 11.1  3.2 3.2 16.0  10.5  8.9 14.9  12.6  5.0 7.1 15.5  16.6  18.5  14.9  11.0  1.0 10.1  18.6  8.3 11.4  10.0  9.9 3.4 9.7
1951-06-04T12:00:00+00:00 12.1  4.0 4.0 17.1  11.1  10.5  15.6  14.0  6.4 7.8 16.1  18.5  20.1  15.8  13.2  1.6 11.9  19.2  10.2  12.3  11.0  10.4  3.8 12.0
1951-06-04T15:00:00+00:00 10.5  1.8 1.8 15.3  9.2 7.8 13.6  11.7  4.1 5.8 13.5  14.9  17.0  12.8  10.3  -0.3  10.4  16.6  6.6 10.9  9.5 7.8 1.9 9.9
1951-06-04T18:00:00+00:00 10.0  1.0 1.0 14.5  8.7 7.5 13.1  11.3  3.7 5.3 12.5  14.4  16.3  11.9  10.0  -0.9  10.1  15.6  6.1 9.6 8.3 6.8 0.8 9.6
1951-06-04T21:00:00+00:00 7.9 -1.5  -1.5  11.6  6.9 5.8 11.3  9.7 2.1 3.5 10.2  12.2  14.1  9.6 8.0 -2.7  8.4 13.3  3.8 7.2 5.8 4.6 -1.5  8.5
1951-06-05T00:00:00+00:00 6.9 -2.8  -2.8  10.3  5.9 4.7 10.3  8.7 1.1 2.5 9.1 11.0  12.8  8.5 7.1 -3.7  7.3 12.2  2.6 6.0 4.7 3.5 -2.7  7.8
1951-06-05T03:00:00+00:00 5.3 -6.9  -6.9  8.9 4.6 3.9 9.1 7.6 -0.4  1.3 9.0 10.5  12.0  8.1 6.5 -4.9  5.9 11.8  1.9 5.1 3.9 3.3 -6.6  7.0
1951-06-05T06:00:00+00:00 6.0 -6.2  -6.2  9.7 5.2 4.4 9.8 8.3 0.2 2.0 9.8 11.0  12.7  8.7 6.9 -4.3  6.4 12.7  2.4 5.9 4.7 4.2 -5.8  7.7
1951-06-05T09:00:00+00:00 12.7  2.4 2.4 18.3  11.9  10.8  16.5  14.8  6.7 8.7 17.7  19.3  21.0  16.6  14.7  2.5 13.0  20.6  10.7  13.3  12.0  12.1  2.2 13.3
1951-06-05T12:00:00+00:00 15.0  5.5 5.5 21.1  14.5  13.2  19.0  17.2  9.1 11.2  20.5  22.4  24.1  19.4  17.5  5.0 15.3  23.4  13.8  15.8  14.6  14.9  4.9 15.7
1951-06-05T15:00:00+00:00 14.8  5.5 5.5 21.2  14.3  12.9  18.9  17.0  8.9 11.1  20.6  22.0  23.9  19.4  17.1  4.9 15.0  23.4  13.5  16.3  15.0  15.0  5.2 15.4
1951-06-05T18:00:00+00:00 12.2  2.4 2.4 18.0  11.7  10.0  16.2  14.5  6.4 8.4 17.7  18.3  20.6  16.1  13.3  2.2 12.0  20.6  9.7 14.1  12.9  12.1  2.6 12.8
1951-06-05T21:00:00+00:00 10.5  -0.3  -0.3  15.5  9.8 8.6 14.4  12.7  4.6 6.6 15.2  16.5  18.3  14.1  11.8  0.4 10.5  18.1  7.9 11.3  10.0  9.6 -0.2  11.2
1951-06-06T00:00:00+00:00 10.2  -0.9  -0.9  14.9  9.5 8.3 14.1  12.3  4.3 6.3 14.5  16.0  17.8  13.5  11.4  0.0 10.4  17.4  7.4 10.2  9.0 8.9 -1.0  11.1
1951-06-06T03:00:00+00:00 10.4  0.8 0.8 14.9  9.5 8.4 14.0  12.2  4.7 6.2 14.0  15.7  17.5  13.0  11.6  0.0 10.4  16.7  7.5 9.6 8.1 8.6 0.4 11.2
1951-06-06T06:00:00+00:00 10.0  0.3 0.3 14.4  9.2 8.2 13.7  11.9  4.4 5.8 13.4  15.4  17.1  12.5  11.3  -0.4  9.9 16.2  7.1 8.9 7.4 8.1 -0.2  11.0
1951-06-06T09:00:00+00:00 9.8 0.2 0.2 14.1  9.2 8.3 13.6  11.9  4.4 5.8 13.3  15.5  17.1  12.5  11.4  -0.4  9.8 16.1  7.3 8.6 7.1 7.9 -0.3  11.8
1951-06-06T12:00:00+00:00 8.2 -0.7  -0.7  13.4  7.5 5.8 12.0  10.2  2.7 4.1 13.7  13.8  16.2  12.1  8.9 -2.1  7.1 16.4  5.5 9.5 8.0 8.3 0.1 7.7
1951-06-06T15:00:00+00:00 10.1  0.3 0.3 16.1  7.7 3.7 12.1  9.8 2.3 4.3 12.1  11.1  14.5  9.4 6.0 -1.9  9.0 14.8  2.8 10.9  9.4 6.7 0.5 7.2
1951-06-06T18:00:00+00:00 11.0  2.5 2.5 17.1  9.7 5.9 14.1  11.3  3.8 6.3 15.3  13.6  17.2  12.4  8.1 0.1 9.4 18.0  5.3 12.6  11.1  9.9 2.7 9.0
1951-06-06T21:00:00+00:00 7.0 -1.8  -1.8  12.5  6.0 4.2 10.4  8.2 0.7 2.6 11.6  11.4  13.9  9.8 6.4 -3.6  6.4 14.3  3.1 8.3 6.7 6.2 -1.4  6.3
1951-06-07T00:00:00+00:00 5.6 -3.3  -3.3  10.6  5.0 3.5 9.4 7.2 -0.3  1.6 10.0  10.7  12.7  8.7 5.8 -4.6  5.5 12.7  2.4 6.1 4.6 4.6 -3.2  5.9
1951-06-07T03:00:00+00:00 4.4 -4.2  -4.2  9.4 4.3 3.0 8.8 6.5 -1.2  1.0 8.8 9.9 11.7  7.9 5.4 -5.2  5.2 11.5  1.6 4.5 3.0 2.9 -4.3  5.2
1951-06-07T06:00:00+00:00 4.7 -3.9  -3.9  9.8 4.5 3.4 8.9 6.8 -0.9  1.2 9.3 10.4  12.2  8.4 6.0 -5.0  5.5 12.0  2.1 5.0 3.5 3.4 -3.9  5.6
1951-06-07T09:00:00+00:00 10.1  2.3 2.3 16.7  9.2 5.8 13.6  11.1  3.3 5.9 16.0  14.0  17.7  13.1  9.4 -0.3  8.8 18.7  5.7 12.7  11.2  10.1  2.9 8.0
1951-06-07T12:00:00+00:00 14.3  5.7 5.7 20.4  12.9  9.4 17.4  13.7  5.9 9.7 18.5  17.8  20.0  17.1  12.4  3.5 13.6  21.2  9.5 15.0  13.5  12.6  5.4 11.0
1951-06-07T15:00:00+00:00 11.7  2.7 2.7 17.3  10.4  7.5 14.9  12.1  4.3 7.2 15.4  15.1  17.5  13.9  10.5  0.9 11.6  18.1  6.8 12.7  11.2  9.5 2.7 9.7
1951-06-07T18:00:00+00:00 11.2  1.7 1.7 16.6  9.6 6.9 14.1  11.6  3.8 6.3 14.2  14.4  17.0  12.5  10.1  0.1 11.1  16.9  6.1 11.3  9.8 8.3 1.3 9.1
1951-06-07T21:00:00+00:00 7.2 -1.6  -1.6  12.8  6.1 4.6 10.6  8.7 0.9 2.8 11.7  11.9  14.4  10.1  7.7 -3.4  7.0 14.4  3.5 8.4 6.9 5.8 -1.3  6.5
1951-06-08T00:00:00+00:00 6.1 -2.8  -2.8  11.4  5.3 4.0 9.7 8.2 0.4 2.0 10.6  11.2  13.6  9.1 6.7 -4.2  6.2 13.3  2.9 7.0 5.5 4.7 -2.4  6.2
1951-06-08T03:00:00+00:00 6.7 -1.4  -1.4  11.8  5.6 4.6 10.0  8.1 0.6 2.4 10.2  11.3  13.6  8.9 7.3 -3.7  6.9 13.1  3.2 4.9 3.2 3.6 -1.2  6.5
1951-06-08T06:00:00+00:00 7.0 -1.3  -1.3  12.0  5.7 4.7 10.1  8.2 0.6 2.5 10.3  11.4  13.7  9.0 7.7 -3.6  7.1 13.2  3.3 5.1 3.4 3.8 -1.2  6.5
1951-06-08T09:00:00+00:00 10.5  1.3 1.3 14.9  8.9 6.7 13.3  9.8 2.3 5.7 12.4  14.0  15.5  11.9  10.2  -0.4  10.2  15.3  5.9 6.8 5.2 5.9 0.2 8.2
1951-06-08T12:00:00+00:00 9.5 1.0 1.0 14.2  8.4 6.4 12.8  10.2  2.6 5.1 12.5  13.3  15.5  11.3  9.2 -0.9  9.0 15.4  5.3 7.0 5.3 6.0 0.9 8.6
1951-06-08T15:00:00+00:00 9.1 0.8 0.8 13.7  8.2 6.4 12.6  10.2  2.6 4.9 12.3  13.2  15.4  11.1  8.9 -1.1  8.7 15.2  5.1 6.7 5.0 5.7 0.8 8.6
1951-06-08T18:00:00+00:00 8.4 0.0 0.0 13.0  7.4 6.1 11.8  9.9 2.4 4.2 12.1  12.9  15.2  10.8  8.8 -1.9  8.0 15.0  4.9 6.4 4.7 5.5 0.4 8.3
1951-06-08T21:00:00+00:00 8.6 0.1 0.1 13.1  7.6 6.1 12.0  9.9 2.3 4.3 12.2  13.0  15.2  10.9  8.9 -1.7  8.2 15.1  4.9 6.4 4.7 5.6 0.3 8.0
1951-06-09T00:00:00+00:00 8.6 0.0 0.0 13.1  7.5 6.1 12.0  9.7 2.1 4.3 12.0  13.0  15.1  10.9  9.0 -1.8  8.2 14.9  4.9 6.2 4.5 5.5 0.1 7.7
1951-06-09T03:00:00+00:00 8.0 -1.3  -1.3  12.3  7.1 5.7 11.7  9.5 1.7 3.9 11.6  12.5  14.5  10.4  8.7 -2.2  7.8 14.3  4.4 6.4 5.2 5.6 -0.9  7.4
1951-06-09T06:00:00+00:00 7.8 -1.6  -1.6  12.1  6.7 4.9 11.3  9.1 1.3 3.5 11.2  11.9  14.2  9.7 8.3 -2.6  7.6 13.9  3.8 6.1 4.9 5.2 -1.3  7.0
1951-06-09T09:00:00+00:00 8.4 -1.1  -1.1  12.6  7.3 5.2 11.9  9.4 1.6 4.0 11.3  12.3  14.3  10.1  8.6 -2.0  8.3 14.0  4.1 6.4 5.2 5.3 -1.1  7.9
1951-06-09T12:00:00+00:00 11.6  1.7 1.7 16.0  10.0  6.3 14.6  10.7  3.0 6.7 12.6  13.3  15.5  11.2  9.0 0.7 11.4  15.3  5.1 7.6 6.4 6.6 0.5 9.4
1951-06-09T15:00:00+00:00 11.4  3.1 3.1 16.6  10.5  7.2 15.1  11.7  4.0 7.2 14.7  14.9  17.3  13.1  10.0  1.2 11.3  17.4  6.7 9.3 8.1 8.7 2.6 9.1
1951-06-09T18:00:00+00:00 10.1  1.8 1.8 15.7  8.8 6.0 13.4  10.5  2.7 5.6 14.0  13.8  16.5  12.1  9.4 -0.5  9.5 16.7  5.7 9.1 7.9 8.0 1.9 7.8
1951-06-09T21:00:00+00:00 6.8 -1.2  -1.2  12.3  5.9 4.3 10.5  8.4 0.6 2.6 11.1  11.6  14.0  9.5 7.6 -3.4  6.6 13.8  3.4 6.5 5.2 5.1 -0.7  6.1
1951-06-10T00:00:00+00:00 5.5 -2.6  -2.6  10.7  4.8 3.7 9.4 7.5 -0.3  1.6 9.9 11.0  13.1  8.5 7.1 -4.5  5.8 12.6  2.8 4.6 3.3 3.9 -2.2  5.7
1951-06-10T03:00:00+00:00 5.6 -4.1  -4.1  10.3  4.8 3.7 9.4 7.2 -0.3  1.6 9.9 10.9  13.0  8.6 6.4 -4.6  5.7 12.7  3.2 4.2 3.0 4.5 -4.5  5.5
1951-06-10T06:00:00+00:00 6.0 -3.8  -3.8  10.5  5.2 3.8 9.7 7.4 -0.1  1.9 10.1  11.1  13.2  8.9 6.5 -4.3  6.0 12.9  3.4 4.4 3.2 4.7 -4.4  5.8
1951-06-10T09:00:00+00:00 11.7  2.4 2.4 17.7  10.0  6.7 14.5  11.4  3.9 6.7 16.0  14.9  17.7  14.0  9.8 0.5 10.1  18.8  7.2 12.3  11.0  10.6  2.5 8.4
1951-06-10T12:00:00+00:00 14.1  5.5 5.5 20.4  12.8  8.8 17.4  13.6  6.1 9.6 18.8  17.4  20.1  16.9  11.7  3.4 13.6  21.6  9.7 15.2  13.9  13.4  5.3 11.1
1951-06-10T15:00:00+00:00 13.8  4.7 4.7 19.7  12.4  9.8 17.0  14.3  6.8 9.2 18.5  18.2  21.0  16.6  12.5  3.0 12.9  21.3  10.5  14.2  12.9  13.1  4.5 11.8
1951-06-10T18:00:00+00:00 10.4  1.4 1.4 16.4  9.0 6.7 13.6  11.2  3.7 5.8 15.6  14.7  17.6  13.5  9.8 -0.4  9.2 18.4  7.0 12.1  10.8  10.2  2.0 8.2
1951-06-10T21:00:00+00:00 6.6 -2.4  -2.4  12.2  5.5 4.4 10.1  8.3 0.8 2.3 12.0  11.9  14.3  10.4  7.9 -3.9  6.1 14.8  4.2 8.6 7.3 6.6 -1.6  6.1
1951-06-11T00:00:00+00:00 5.5 -3.7  -3.7  10.8  4.5 3.6 9.1 7.3 -0.2  1.3 10.5  11.1  13.3  9.1 7.3 -4.9  5.4 13.3  3.4 6.5 5.2 5.0 -3.5  5.6
1951-06-11T03:00:00+00:00 5.6 -4.4  -4.4  10.2  4.8 3.8 9.3 7.5 0.0 1.8 10.0  11.4  13.3  9.0 7.3 -5.0  5.3 12.9  3.3 5.7 4.5 4.6 -4.3  5.7
1951-06-11T06:00:00+00:00 6.2 -3.8  -3.8  10.5  5.7 4.7 10.2  8.4 0.8 2.7 10.9  12.3  14.1  9.9 7.4 -4.2  5.9 13.7  4.2 5.9 4.7 5.4 -3.7  6.5
1951-06-11T09:00:00+00:00 11.6  2.1 2.1 17.3  10.2  6.5 14.7  11.6  4.1 7.2 15.8  14.6  17.6  13.7  9.4 0.4 9.8 18.6  6.6 12.9  11.7  10.4  2.3 8.1
1951-06-11T12:00:00+00:00 11.2  2.1 2.1 17.0  10.0  7.9 14.5  11.9  4.4 7.0 15.5  16.4  18.1  14.6  11.0  0.2 10.8  18.3  8.4 12.5  11.3  10.0  1.9 9.1
1951-06-11T15:00:00+00:00 13.8  4.4 4.4 20.3  11.8  7.9 16.3  13.0  5.4 8.8 17.7  16.5  19.5  15.7  11.0  2.0 12.6  20.5  8.5 15.5  14.3  12.3  4.4 8.8
1951-06-11T18:00:00+00:00 11.3  1.4 1.4 16.8  9.7 7.1 14.2  11.6  4.1 6.8 14.9  14.9  17.4  13.3  9.8 -0.1  10.4  17.7  6.9 11.8  10.6  9.5 1.4 8.4
1951-06-11T21:00:00+00:00 9.8 -0.3  -0.3  14.1  9.2 7.1 13.8  11.4  3.9 6.3 14.1  14.5  16.9  12.6  9.5 -0.6  9.0 16.9  6.5 9.2 8.0 8.7 -0.4  9.0
1951-06-12T00:00:00+00:00 9.5 -0.9  -0.9  13.1  9.3 7.8 13.8  11.8  4.2 6.3 13.9  15.1  17.2  12.8  10.0  -0.6  8.9 16.7  7.1 8.1 6.9 8.5 -1.1  9.6
1951-06-12T03:00:00+00:00 8.8 -3.5  -3.5  13.6  8.5 7.0 13.1  11.4  3.1 5.0 14.6  15.1  17.4  13.3  9.5 -1.4  8.4 17.6  6.5 9.7 8.2 8.9 -3.3  9.0
1951-06-12T06:00:00+00:00 8.9 -3.1  -3.1  14.5  8.3 6.3 12.9  10.7  2.5 4.8 14.5  14.6  16.9  13.1  9.0 -1.6  8.5 17.5  5.9 10.6  9.1 8.8 -2.8  8.2
1951-06-12T09:00:00+00:00 13.7  1.7 1.7 19.9  12.4  9.6 17.0  14.7  6.4 8.9 18.3  18.2  20.9  16.5  11.8  2.5 13.4  21.2  9.5 15.3  13.8  12.5  1.6 12.2
1951-06-12T12:00:00+00:00 16.4  4.9 4.9 23.5  14.8  11.4  19.4  16.8  8.6 11.3  21.1  20.7  23.6  19.0  13.7  4.9 15.9  24.1  12.0  18.6  17.0  15.4  4.7 14.2
1951-06-12T15:00:00+00:00 16.5  5.2 5.2 23.5  15.1  11.5  19.7  16.9  8.6 11.6  21.2  20.8  23.8  19.2  14.9  5.2 16.3  24.1  12.2  18.4  16.8  15.4  4.6 14.0
1951-06-12T18:00:00+00:00 14.4  2.3 2.3 20.7  12.9  9.8 17.5  15.0  6.8 9.4 18.7  18.5  21.3  16.8  12.7  3.0 14.0  21.7  9.9 15.6  14.1  13.0  2.0 12.3
1951-06-12T21:00:00+00:00 8.5 -3.0  -3.0  14.9  7.5 6.3 12.1  10.3  2.0 4.0 14.3  14.9  17.0  13.0  9.4 -2.4  8.4 17.3  6.2 10.8  9.2 8.6 -2.8  8.0
1951-06-13T00:00:00+00:00 6.1 -5.0  -5.0  12.7  5.3 3.3 9.8 8.1 -0.1  1.8 12.5  13.0  15.2  11.3  8.1 -4.7  5.9 15.5  4.3 8.9 7.4 6.8 -4.6  5.8
1951-06-13T03:00:00+00:00 5.8 -6.3  -6.3  11.3  4.9 2.9 9.4 7.9 -0.3  1.2 11.1  11.4  13.8  9.6 7.1 -5.2  6.0 14.1  3.1 7.5 5.9 5.5 -5.6  6.0
1951-06-13T06:00:00+00:00 7.3 -5.3  -5.3  12.4  6.4 4.3 10.9  9.0 0.8 2.7 11.9  11.9  14.4  10.3  7.4 -3.7  7.4 15.0  3.6 8.3 6.7 6.3 -4.8  7.0
1951-06-13T09:00:00+00:00 14.8  3.7 3.7 20.8  14.5  12.3  19.0  16.8  8.6 10.9  20.1  21.2  23.5  18.7  15.1  4.5 15.2  23.2  12.9  14.8  13.2  14.6  3.0 14.7
1951-06-13T12:00:00+00:00 17.4  6.3 6.3 24.1  16.4  13.9  20.9  18.4  10.2  12.8  22.7  23.8  26.1  21.3  18.6  6.3 17.7  25.7  15.5  17.5  15.9  17.1  5.3 15.9
1951-06-13T15:00:00+00:00 15.7  4.4 4.4 22.1  14.8  13.3  19.3  17.4  9.2 11.2  22.0  23.2  25.1  21.0  18.5  4.7 16.4  25.0  14.9  16.9  15.4  16.4  4.3 14.9
1951-06-13T18:00:00+00:00 13.3  1.4 1.4 19.1  12.4  10.7  16.9  15.1  6.9 8.8 19.3  19.9  22.1  18.0  15.1  2.4 13.6  22.3  11.6  14.6  13.0  13.7  1.7 13.0
1951-06-13T21:00:00+00:00 11.0  -1.2  -1.2  16.0  10.6  8.9 15.1  13.2  5.0 6.9 16.2  17.0  19.1  15.0  12.0  0.5 11.2  19.3  8.7 11.4  9.9 10.6  -1.1  11.2
1951-06-14T00:00:00+00:00 10.6  -1.7  -1.7  15.1  10.6  9.0 15.1  13.0  4.8 6.9 15.4  16.9  18.7  14.6  11.8  0.5 11.2  18.5  8.6 9.8 8.3 9.9 -2.1  11.4
1951-06-14T03:00:00+00:00 10.0  -6.3  -6.3  14.1  10.3  8.3 14.8  12.7  4.8 7.6 14.9  16.0  17.7  14.0  10.7  0.9 10.7  17.2  8.2 9.3 7.9 9.7 -6.4  11.2
1951-06-14T06:00:00+00:00 11.0  -5.1  -5.2  15.2  11.2  9.3 15.7  13.5  5.6 8.5 16.0  17.3  18.9  15.1  11.9  1.8 11.7  18.3  9.5 10.3  8.9 10.7  -5.4  12.1
1951-06-14T09:00:00+00:00 17.4  3.0 2.9 24.0  16.9  13.6  21.4  18.8  11.0  14.2  23.7  23.6  26.2  21.9  18.0  7.5 17.3  26.0  15.8  18.9  17.5  18.5  2.8 16.5
1951-06-14T12:00:00+00:00 20.0  6.3 6.3 27.3  19.6  16.0  24.0  21.3  13.4  16.8  26.9  26.8  29.5  25.0  21.1  10.1  19.8  29.2  19.0  21.9  20.6  21.7  5.9 18.8
1951-06-14T15:00:00+00:00 20.2  6.6 6.5 27.4  19.9  16.3  24.4  21.8  13.9  17.1  27.0  27.2  29.8  25.2  21.5  10.5  20.0  29.3  19.4  22.2  20.8  21.8  6.1 19.3
1951-06-14T18:00:00+00:00 18.0  3.9 3.8 25.0  17.5  14.0  22.0  19.6  11.7  14.8  25.1  24.5  27.4  23.0  18.7  8.1 17.5  27.4  16.7  20.3  19.0  19.9  4.0 17.0
1951-06-14T21:00:00+00:00 13.4  -2.1  -2.1  18.9  13.0  10.4  17.5  15.5  7.6 10.2  19.5  19.3  21.8  17.8  13.9  3.6 13.0  21.8  11.6  15.0  13.7  14.2  -1.6  13.2
1951-06-15T00:00:00+00:00 11.4  -4.7  -4.8  16.2  11.0  8.6 15.5  13.5  5.7 8.3 16.7  16.7  19.1  15.2  11.4  1.6 11.2  19.0  8.9 12.4  11.0  11.5  -4.2  11.3
1951-06-15T03:00:00+00:00 9.8 -5.9  -5.9  14.6  9.7 7.1 14.1  12.3  4.5 7.1 15.4  15.2  17.5  13.7  9.6 0.4 9.9 17.7  7.4 10.6  9.4 10.3  -5.4  10.0
1951-06-15T06:00:00+00:00 10.5  -4.9  -4.9  15.5  10.5  8.2 15.0  13.0  5.2 7.9 16.3  16.0  18.3  14.5  10.6  1.2 10.4  18.5  8.3 11.4  10.2  11.1  -4.6  10.7
1951-06-15T09:00:00+00:00 19.2  3.6 3.5 23.8  19.3  15.5  23.7  22.1  14.3  16.7  23.7  25.2  27.1  22.4  19.9  9.9 20.0  26.0  17.4  18.1  16.8  18.6  2.9 20.5
1951-06-15T12:00:00+00:00 22.9  6.4 6.4 26.6  23.1  17.9  27.5  25.7  17.9  20.5  26.1  28.0  29.7  24.9  22.8  13.7  24.0  28.3  20.2  20.5  19.3  20.9  5.3 24.4
1951-06-15T15:00:00+00:00 22.0  5.8 5.7 26.0  22.2  19.7  26.6  24.6  16.8  19.6  25.6  26.7  28.6  24.2  21.6  12.8  23.1  27.8  18.9  20.6  19.3  20.4  5.1 23.3
1951-06-15T18:00:00+00:00 17.9  2.2 2.2 22.7  17.8  15.8  22.2  20.5  12.7  15.2  22.7  22.8  25.1  20.9  17.9  8.5 18.6  24.9  15.1  18.6  17.3  17.5  2.4 18.9
1951-06-15T21:00:00+00:00 13.3  -1.9  -2.0  18.4  13.3  11.9  17.8  16.0  8.3 10.7  19.2  19.7  21.7  17.8  14.8  4.0 13.6  21.4  12.0  14.3  13.0  14.0  -1.8  14.3
1951-06-16T00:00:00+00:00 10.6  -4.5  -4.5  15.8  10.7  9.4 15.1  13.5  5.7 8.1 17.6  17.7  19.7  16.1  12.8  1.3 10.5  19.8  9.9 12.2  11.0  12.5  -3.8  11.4
1951-06-16T03:00:00+00:00 9.8 -2.2  -2.2  14.1  9.2 7.7 13.7  11.8  4.0 5.6 15.1  15.6  17.8  13.9  10.9  -0.9  9.4 18.2  7.1 10.0  8.8 9.4 -1.8  10.0
1951-06-16T06:00:00+00:00 10.3  -1.8  -1.8  14.6  9.7 8.4 14.2  12.2  4.4 6.1 15.4  16.0  18.2  14.2  11.4  -0.4  10.0  18.5  7.5 10.2  9.0 9.6 -1.5  10.5
1951-06-16T09:00:00+00:00 17.7  4.1 4.1 20.6  16.9  15.1  21.4  19.1  11.3  13.3  20.0  22.2  23.8  19.3  17.8  6.8 18.0  23.0  13.7  14.2  13.0  14.2  3.0 17.4
1951-06-16T12:00:00+00:00 16.6  3.8 3.8 21.1  15.1  13.0  19.6  17.1  9.3 11.5  19.2  20.5  22.5  18.3  16.0  5.0 16.2  22.3  12.1  15.5  14.3  13.5  3.1 14.8
1951-06-16T15:00:00+00:00 12.3  1.2 1.2 17.8  11.4  9.4 15.9  14.0  6.2 7.8 17.4  17.8  20.2  15.9  12.4  1.3 11.5  20.5  9.3 14.1  12.9  11.6  1.5 11.8
1951-06-16T18:00:00+00:00 11.0  -0.5  -0.5  15.9  10.4  8.7 14.9  13.1  5.3 6.8 15.9  16.7  19.0  14.6  11.6  0.3 10.5  19.0  8.2 11.7  10.5  10.2  -0.4  11.1
1951-06-16T21:00:00+00:00 9.7 -2.2  -2.2  14.2  9.0 7.6 13.5  11.9  4.1 5.4 14.5  15.2  17.5  13.3  10.5  -1.1  9.0 17.6  6.8 10.4  9.2 8.7 -1.8  9.8
1951-06-17T00:00:00+00:00 8.5 -3.7  -3.7  12.7  7.9 6.4 12.4  10.8  3.0 4.3 13.4  13.9  16.2  12.1  8.9 -2.2  8.0 16.5  5.5 9.1 7.9 7.6 -3.1  8.7
1951-06-17T03:00:00+00:00 8.0 -3.2  -3.2  12.2  7.6 5.9 12.0  9.9 2.0 3.9 12.7  12.7  15.1  10.8  8.3 -2.6  7.6 15.5  4.4 8.4 7.1 6.9 -3.2  7.9
1951-06-17T06:00:00+00:00 7.8 -2.9  -2.9  12.6  7.4 6.1 11.7  9.6 1.7 3.7 13.3  13.1  15.5  11.3  8.5 -2.8  7.3 16.1  4.8 8.6 7.3 7.5 -2.7  7.5
1951-06-17T09:00:00+00:00 12.4  2.4 2.4 18.1  11.7  9.5 16.1  13.9  6.1 8.0 17.7  17.5  20.1  15.5  11.9  1.6 11.8  20.5  9.2 13.9  12.6  11.9  2.3 11.5
1951-06-17T12:00:00+00:00 14.5  4.9 4.9 20.8  13.5  10.9  17.9  15.6  7.8 9.8 19.8  19.6  22.3  17.7  13.7  3.4 14.0  22.7  11.4  16.5  15.2  14.0  4.7 13.3
1951-06-17T15:00:00+00:00 14.0  4.3 4.3 20.3  13.1  10.5  17.5  15.2  7.3 9.4 19.3  19.0  21.7  17.1  13.7  3.0 13.6  22.1  10.8  16.1  14.7  13.5  4.2 12.9
1951-06-17T18:00:00+00:00 11.5  1.1 1.1 17.1  10.6  7.8 15.0  12.7  4.9 6.9 16.3  15.7  18.5  14.0  10.5  0.5 10.9  19.1  7.5 13.0  11.7  10.5  1.2 10.6
1951-06-17T21:00:00+00:00 8.2 -2.8  -2.8  12.6  7.8 5.3 12.2  10.0  2.2 4.1 12.9  12.6  15.2  10.8  8.0 -2.3  7.8 15.7  4.3 8.9 7.6 7.1 -2.7  8.1
1951-06-18T00:00:00+00:00 7.2 -4.2  -4.2  11.0  7.1 4.9 11.4  9.5 1.6 3.4 11.9  12.0  14.4  10.0  7.7 -3.1  7.1 14.7  3.8 7.1 5.8 6.1 -4.1  7.7
1951-06-18T03:00:00+00:00 5.8 -6.5  -6.5  10.0  5.6 4.5 10.3  8.3 0.6 2.3 11.4  12.2  14.2  10.2  7.3 -4.5  5.7 14.6  3.7 6.7 5.3 5.8 -6.1  6.6
1951-06-18T06:00:00+00:00 6.4 -6.0  -6.0  10.4  6.2 5.0 10.9  8.9 1.3 2.9 12.0  12.9  14.7  11.0  8.0 -3.9  6.2 15.3  4.5 7.2 5.8 6.4 -5.5  7.2
1951-06-18T09:00:00+00:00 13.9  2.4 2.4 19.6  13.1  10.2  17.7  15.0  7.3 9.7 18.8  18.8  21.5  16.9  12.4  2.9 13.4  22.0  10.4  15.2  13.7  13.1  2.1 12.8
1951-06-18T12:00:00+00:00 19.0  6.5 6.5 23.2  18.5  13.5  23.1  20.1  12.5  15.1  22.7  23.0  25.5  20.9  17.1  8.3 18.9  25.9  14.6  18.3  16.9  17.0  5.7 18.0
1951-06-18T15:00:00+00:00 19.4  6.8 6.8 23.5  18.9  14.8  23.6  20.5  12.9  15.6  23.2  23.3  25.9  21.4  17.3  8.8 19.4  26.4  14.9  19.0  17.6  17.6  6.2 18.4
1951-06-18T18:00:00+00:00 16.0  3.9 3.9 20.6  15.5  11.7  20.1  17.3  9.6 12.1  20.8  20.0  23.0  18.6  14.0  5.3 15.5  24.0  11.6  17.0  15.6  15.2  4.0 14.9
1951-06-18T21:00:00+00:00 10.3  -2.0  -2.0  15.1  9.5 6.9 14.2  11.7  4.0 6.2 15.0  14.7  17.4  13.1  9.2 -0.6  9.9 18.2  6.2 11.8  10.4  9.4 -1.7  9.5
1951-06-19T00:00:00+00:00 8.2 -4.8  -4.8  12.3  7.4 5.6 12.0  9.9 2.2 4.0 12.6  12.9  15.1  11.2  8.0 -2.8  7.8 15.8  4.4 9.1 7.7 7.0 -4.3  7.8
1951-06-19T03:00:00+00:00 7.3 -6.5  -6.5  11.1  6.5 4.5 11.1  9.3 1.3 3.2 11.4  11.4  14.2  9.9 6.9 -3.5  7.1 14.5  3.5 7.2 5.9 5.7 -5.7  7.1
1951-06-19T06:00:00+00:00 7.7 -5.9  -5.9  11.6  7.0 5.1 11.6  9.8 1.9 3.8 12.0  12.0  14.9  10.4  7.4 -3.0  7.4 15.1  4.1 7.7 6.4 6.3 -5.1  7.6
1951-06-19T09:00:00+00:00 14.5  2.2 2.2 19.2  14.3  12.1  18.9  16.8  8.9 11.0  19.2  20.8  23.0  18.3  14.9  4.3 14.8  22.3  12.8  13.9  12.6  13.6  1.9 15.4
1951-06-19T12:00:00+00:00 19.4  5.5 5.5 22.5  19.2  17.4  23.7  21.8  13.8  15.9  22.1  24.6  26.4  21.6  19.7  9.1 20.2  25.2  16.7  16.5  15.2  16.5  4.7 20.8
1951-06-19T15:00:00+00:00 20.1  6.3 6.3 23.3  19.9  18.1  24.5  22.7  14.7  16.7  22.9  25.6  27.4  22.4  20.4  9.9 20.9  26.0  17.6  17.2  15.9  17.3  5.5 21.5
1951-06-19T18:00:00+00:00 16.6  3.9 3.9 20.7  16.6  14.7  21.2  19.2  11.3  13.3  21.0  22.6  24.8  20.1  17.0  6.6 17.0  24.1  14.7  15.5  14.2  15.3  3.6 17.7
1951-06-19T21:00:00+00:00 10.9  -1.4  -1.4  15.7  10.6  8.4 15.2  13.1  5.1 7.3 16.1  16.6  19.3  14.7  11.0  0.6 10.8  19.2  8.6 11.2  9.8 10.4  -1.2  11.1
1951-06-20T00:00:00+00:00 9.0 -4.1  -4.1  13.2  8.5 6.2 13.0  11.0  3.0 5.2 13.7  13.7  16.5  12.2  8.5 -1.6  8.8 16.8  5.8 9.2 7.8 8.0 -3.5  8.8
1951-06-20T03:00:00+00:00 8.1 -6.7  -6.7  12.1  7.2 5.2 11.9  9.8 2.4 4.3 12.3  12.1  14.8  10.8  7.6 -2.5  7.2 15.1  4.3 8.5 7.1 6.9 -6.0  7.8
1951-06-20T06:00:00+00:00 8.9 -5.7  -5.7  13.1  8.0 5.8 12.7  10.4  3.0 5.1 13.3  12.9  15.6  11.7  8.3 -1.7  8.0 16.0  5.1 9.3 8.0 7.9 -5.1  8.5
1951-06-20T09:00:00+00:00 17.3  3.3 3.3 21.7  16.7  14.4  21.5  19.4  12.0  13.9  21.2  22.9  25.0  20.3  17.9  7.0 17.2  24.0  15.1  16.1  14.8  15.8  2.7 18.3
1951-06-20T12:00:00+00:00 21.7  6.5 6.5 24.8  21.3  19.7  26.0  24.0  16.5  18.4  24.0  26.7  28.4  23.5  22.0  11.6  22.1  26.7  18.9  18.5  17.2  18.6  5.4 23.1
1951-06-20T15:00:00+00:00 21.2  6.3 6.3 24.6  20.8  19.4  25.5  23.8  16.3  17.9  24.2  26.5  28.4  23.4  21.9  11.1  21.2  26.9  18.7  18.9  17.6  18.8  5.6 22.5
1951-06-20T18:00:00+00:00 16.7  2.6 2.6 21.0  16.3  15.2  21.0  19.5  12.0  13.4  20.8  22.2  24.3  19.8  17.7  6.6 16.4  23.5  14.4  16.9  15.6  15.3  2.8 18.1
1951-06-20T21:00:00+00:00 11.9  -2.0  -2.0  16.6  11.1  9.1 15.9  14.0  6.6 8.3 16.6  17.0  19.5  15.2  12.2  1.5 11.3  19.3  9.2 12.7  11.4  11.2  -1.6  12.4
1951-06-21T00:00:00+00:00 10.0  -4.1  -4.1  14.6  9.2 7.3 14.0  11.9  4.4 6.4 14.5  14.7  17.3  13.1  9.8 -0.5  9.4 17.2  6.9 10.6  9.3 9.1 -3.7  10.0
1951-06-21T03:00:00+00:00 8.2 -7.5  -7.6  12.6  7.9 6.1 12.2  10.6  2.8 5.1 13.1  13.2  15.3  11.6  8.7 -1.8  8.3 15.5  5.5 9.1 7.9 8.0 -7.0  8.7
1951-06-21T06:00:00+00:00 8.4 -7.2  -7.2  13.0  8.1 6.4 12.4  11.0  3.1 5.3 13.1  13.4  15.6  11.6  9.3 -1.6  8.6 15.5  5.7 9.7 8.5 8.1 -6.7  9.2
1951-06-21T09:00:00+00:00 18.1  2.6 2.5 22.4  18.1  15.2  22.5  20.6  12.8  15.4  22.4  23.1  25.2  20.8  18.1  8.5 18.2  24.8  15.4  17.3  16.1  17.3  2.2 18.8
1951-06-21T12:00:00+00:00 22.4  6.4 6.4 26.2  22.3  18.1  26.7  24.2  16.4  19.6  26.0  26.2  28.9  23.9  20.4  12.6  22.7  28.4  18.6  20.2  19.0  20.9  5.4 22.0
1951-06-21T15:00:00+00:00 22.4  6.7 6.7 26.7  22.3  18.4  26.6  24.3  16.4  19.5  26.4  26.7  29.2  24.4  21.2  12.6  22.4  28.8  19.0  21.0  19.8  21.4  5.9 21.9
1951-06-21T18:00:00+00:00 20.0  4.3 4.2 25.1  18.9  13.9  23.3  20.9  13.1  16.2  24.8  22.3  26.1  21.6  16.9  9.2 18.8  27.2  14.6  20.9  19.7  19.7  4.9 17.6
1951-06-21T21:00:00+00:00 14.5  -1.0  -1.0  19.4  14.0  10.3  18.3  16.4  8.5 11.2  19.2  18.3  21.3  16.9  13.3  4.3 13.9  21.6  10.6  15.5  14.3  14.2  -0.6  13.7
1951-06-22T00:00:00+00:00 13.1  -2.4  -2.5  17.4  13.1  9.5 17.4  15.4  7.5 10.3  17.6  17.7  20.0  15.9  12.6  3.4 13.1  20.0  10.0  13.2  12.0  12.6  -2.6  13.2
1951-06-22T03:00:00+00:00 11.1  -4.6  -4.7  15.5  11.3  8.1 15.9  14.0  5.9 8.6 16.3  16.5  19.0  14.7  10.9  2.1 11.2  18.7  8.7 11.8  10.5  11.2  -3.9  11.7
1951-06-22T06:00:00+00:00 11.0  -4.9  -4.9  15.3  11.2  8.4 15.8  14.1  6.0 8.5 16.2  16.8  19.1  14.8  11.6  2.0 11.0  18.6  9.0 11.6  10.3  11.2  -4.1  12.1
1951-06-22T09:00:00+00:00 18.6  2.2 2.2 22.1  19.1  16.7  23.7  21.9  13.8  16.4  22.6  24.4  26.4  21.5  18.9  9.9 19.3  25.0  16.6  16.7  15.4  17.6  2.0 20.6
1951-06-22T12:00:00+00:00 22.4  5.5 5.5 25.3  22.9  20.7  27.5  25.6  17.5  20.2  25.0  28.0  29.5  24.4  22.7  13.7  23.7  27.4  20.2  18.9  17.6  19.9  4.4 24.6
1951-06-22T15:00:00+00:00 21.8  5.3 5.3 24.9  22.6  20.6  27.2  25.5  17.4  19.9  25.1  28.2  29.5  24.6  22.8  13.4  23.3  27.5  20.4  19.0  17.7  20.1  4.5 24.6
1951-06-22T18:00:00+00:00 18.8  3.1 3.1 22.6  19.8  17.2  24.3  22.4  14.3  17.1  23.3  25.2  27.1  22.3  19.2  10.6  19.8  25.7  17.4  17.2  15.8  18.3  2.7 21.1
1951-06-22T21:00:00+00:00 13.5  -2.3  -2.3  17.8  13.9  10.2  18.5  16.4  8.3 11.2  18.3  18.9  21.3  16.7  13.1  4.7 13.9  20.7  11.0  13.3  11.9  13.2  -2.0  14.6
1951-06-23T00:00:00+00:00 11.1  -4.7  -4.8  15.5  11.2  8.0 15.8  13.8  5.7 8.5 15.9  16.2  18.7  14.3  10.7  2.0 11.2  18.3  8.4 11.4  10.1  10.9  -4.2  11.8
1951-06-23T03:00:00+00:00 9.8 -6.7  -6.8  14.4  9.9 6.9 14.6  12.4  4.6 7.2 14.7  15.1  17.5  13.2  9.5 0.6 9.8 17.1  7.4 10.2  9.0 9.5 -6.2  10.3
1951-06-23T06:00:00+00:00 10.6  -5.8  -5.9  15.3  10.8  7.8 15.5  13.4  5.6 8.2 15.5  16.2  18.5  14.0  10.6  1.5 10.6  17.9  8.4 10.9  9.8 10.2  -5.4  11.4
1951-06-23T09:00:00+00:00 20.6  3.2 3.2 23.9  21.0  17.7  25.8  23.7  15.9  18.4  23.9  26.3  28.1  23.0  20.9  11.8  21.4  26.3  18.5  17.4  16.2  18.6  2.5 22.9
1951-06-23T12:00:00+00:00 24.0  6.1 6.1 26.9  24.4  22.3  29.1  27.1  19.3  21.8  26.1  29.7  30.9  25.7  24.6  15.1  25.4  28.5  21.9  19.9  18.7  20.9  4.8 26.4
1951-06-23T15:00:00+00:00 23.0  5.9 5.9 26.5  23.6  22.1  28.3  26.9  19.1  21.0  27.0  30.0  31.4  26.4  24.4  14.3  23.6  29.4  22.2  20.7  19.5  21.8  5.6 25.7
1951-06-23T18:00:00+00:00 20.4  4.4 4.3 24.6  21.3  18.8  26.1  23.8  16.0  18.7  25.3  27.2  29.0  24.3  20.9  12.1  21.1  27.6  19.4  19.0  17.8  20.0  3.9 22.3
1951-06-23T21:00:00+00:00 14.8  -1.3  -1.4  19.4  15.3  12.0  20.0  17.7  10.0  12.7  20.0  20.7  23.0  18.5  14.6  6.0 15.0  22.4  12.9  14.7  13.6  14.8  -1.1  15.9
1951-06-24T00:00:00+00:00 12.6  -3.9  -4.0  17.2  12.7  9.3 17.4  15.2  7.4 10.1  17.5  18.0  20.3  16.0  12.4  3.4 12.6  19.9  10.2  12.8  11.7  12.2  -3.4  13.1
1951-06-24T03:00:00+00:00 12.0  -6.4  -6.4  16.1  11.9  7.9 16.3  14.2  6.5 9.2 16.1  16.3  18.7  14.4  10.9  2.6 12.0  18.4  8.6 12.0  10.5  10.9  -6.2  11.8
1951-06-24T06:00:00+00:00 12.3  -6.3  -6.3  16.2  12.2  8.5 16.6  14.6  6.9 9.4 16.1  16.9  19.1  14.7  11.8  2.9 12.3  18.4  9.2 12.1  10.6  10.9  -6.2  12.4
1951-06-24T09:00:00+00:00 21.8  3.8 3.8 25.7  22.4  18.9  26.8  24.7  17.0  19.7  26.0  26.9  29.4  24.3  21.0  13.1  21.7  28.3  19.2  20.1  18.6  20.8  3.3 22.5
1951-06-24T12:00:00+00:00 25.7  7.3 7.3 29.0  26.3  22.8  30.8  28.5  20.8  23.6  29.3  31.1  33.2  28.0  24.9  17.1  26.1  31.6  23.4  22.7  21.2  24.1  6.2 26.6
1951-06-24T15:00:00+00:00 25.7  7.6 7.6 29.3  26.4  21.3  30.8  28.1  20.4  23.6  29.1  29.8  32.6  27.1  22.9  17.1  26.1  31.4  22.2  23.1  21.6  23.9  6.3 26.1
1951-06-24T18:00:00+00:00 23.0  5.3 5.3 27.8  22.8  16.7  27.2  24.1  16.5  20.1  27.0  25.2  29.1  23.9  18.2  13.5  22.7  29.3  17.5  22.9  21.4  21.8  5.1 21.3
1951-06-24T21:00:00+00:00 16.7  -1.2  -1.2  21.7  16.3  12.3  20.7  18.4  10.7  13.5  21.4  20.5  23.6  19.2  14.8  7.0 15.9  23.7  12.8  17.8  16.3  16.2  -0.6  15.3
1951-06-25T00:00:00+00:00 14.2  -3.7  -3.7  18.9  13.9  10.9  18.4  16.3  8.7 11.2  19.0  18.7  21.3  17.2  13.3  4.7 13.4  21.3  11.1  15.6  14.1  13.8  -3.0  13.3
1951-06-25T03:00:00+00:00 13.1  -3.8  -3.8  18.0  13.1  10.2  17.6  15.6  7.6 10.3  17.4  17.8  20.2  15.8  12.7  3.9 12.7  19.8  9.8 14.1  12.7  12.4  -3.1  12.9
1951-06-25T06:00:00+00:00 13.3  -3.7  -3.7  18.2  13.3  10.2  17.8  15.8  7.9 10.5  17.5  17.9  20.5  15.7  12.8  4.0 13.1  19.8  9.9 14.1  12.7  12.4  -3.1  13.5
1951-06-25T09:00:00+00:00 20.1  2.0 1.9 24.1  19.9  17.2  24.4  22.5  14.6  17.1  21.8  23.7  26.2  20.1  18.5  10.6  21.1  24.2  15.7  17.6  16.2  16.7  1.2 21.6
1951-06-25T12:00:00+00:00 20.8  2.2 2.2 24.9  20.0  18.3  24.5  22.6  14.6  17.2  21.3  24.0  25.8  20.3  19.4  10.7  23.1  23.7  16.0  18.0  16.5  16.3  1.3 22.6
1951-06-25T15:00:00+00:00 22.6  5.4 5.3 27.4  22.4  18.3  26.9  24.3  16.4  19.7  23.6  24.6  27.8  21.2  19.2  13.2  23.3  26.0  16.6  20.5  19.1  18.5  4.0 23.0
1951-06-25T18:00:00+00:00 20.5  4.3 4.2 25.4  21.2  17.5  25.7  23.8  15.8  18.5  24.8  25.5  28.6  22.5  19.0  12.0  20.5  27.2  17.5  20.1  18.7  19.8  4.0 22.1
1951-06-25T21:00:00+00:00 15.1  -1.4  -1.4  20.3  15.3  11.8  19.8  17.7  9.8 12.6  19.5  19.8  22.6  17.5  13.9  6.1 15.1  21.9  11.7  15.6  14.2  14.5  -1.1  15.8
1951-06-26T00:00:00+00:00 12.8  -3.7  -3.8  18.0  12.9  9.4 17.4  15.2  7.3 10.1  17.5  17.5  20.2  15.5  11.6  3.6 12.6  19.8  9.5 13.8  12.4  12.4  -3.2  13.2
1951-06-26T03:00:00+00:00 11.9  -4.6  -4.7  16.9  11.6  7.7 16.1  13.8  6.1 8.9 16.6  16.0  18.8  14.5  10.0  2.3 11.4  18.9  8.1 12.9  11.4  11.3  -4.3  11.7
1951-06-26T06:00:00+00:00 12.8  -4.0  -4.1  17.6  12.4  8.3 16.9  14.5  6.7 9.7 17.2  16.5  19.4  15.1  10.7  3.1 12.3  19.5  8.6 13.4  11.9  11.9  -3.8  12.4
1951-06-26T09:00:00+00:00 21.2  3.8 3.8 25.0  21.3  19.2  25.8  23.9  16.1  18.6  24.3  26.4  28.4  23.1  21.3  12.0  21.6  26.7  18.5  18.5  17.0  19.0  2.7 22.8
1951-06-26T12:00:00+00:00 23.5  6.1 6.1 27.1  23.8  22.5  28.3  27.0  19.3  21.1  26.8  29.6  31.2  26.0  25.0  14.5  24.4  29.1  21.7  21.5  20.0  21.5  5.3 26.2
1951-06-26T15:00:00+00:00 21.2  3.6 3.5 25.1  20.9  19.0  25.4  23.3  15.6  18.2  24.6  25.6  27.5  23.5  21.7  11.6  21.5  27.0  17.7  20.9  19.4  19.4  3.5 22.6
1951-06-26T18:00:00+00:00 17.6  1.2 1.1 22.2  17.8  16.2  22.3  20.6  12.9  15.1  22.6  23.7  25.6  21.5  18.5  8.5 18.1  25.0  15.8  18.7  17.3  17.4  1.5 19.9
1951-06-26T21:00:00+00:00 15.0  -1.9  -1.9  19.4  14.8  11.8  19.4  17.2  9.4 12.1  19.3  19.3  21.8  17.6  14.2  5.6 14.7  21.7  11.4  15.6  14.1  14.0  -1.7  15.6
1951-06-27T00:00:00+00:00 13.5  -3.5  -3.6  17.8  13.3  11.0  17.9  15.8  8.1 10.7  17.9  18.3  20.4  16.6  13.7  4.1 13.1  20.2  10.4  14.0  12.5  12.6  -3.2  14.0
1951-06-27T03:00:00+00:00 12.2  -4.6  -4.6  16.9  12.0  9.2 16.7  14.3  6.4 9.4 17.0  17.1  19.5  15.5  12.1  2.8 11.9  19.3  9.1 13.2  11.7  11.7  -4.4  12.4
1951-06-27T06:00:00+00:00 12.8  -4.0  -4.1  17.5  12.6  9.5 17.3  14.9  7.0 10.0  17.6  17.6  20.1  16.0  12.5  3.4 12.3  19.9  9.6 13.7  12.3  12.2  -3.9  13.0
1951-06-27T09:00:00+00:00 20.4  3.3 3.3 24.5  20.6  18.6  25.2  23.1  15.2  18.0  24.0  25.7  27.6  23.0  20.8  11.4  21.0  26.4  17.7  19.3  17.9  18.7  2.6 22.1
1951-06-27T12:00:00+00:00 22.9  5.4 5.3 27.3  22.3  19.4  27.0  24.4  16.5  19.7  25.9  26.4  29.2  24.0  21.7  13.1  22.6  28.2  18.4  21.8  20.4  20.5  4.5 22.6
1951-06-27T15:00:00+00:00 22.5  5.2 5.2 27.0  22.1  18.2  26.7  24.3  16.4  19.5  26.3  25.9  29.1  24.0  20.2  12.9  22.2  28.6  18.0  22.2  20.8  21.0  4.9 22.0
1951-06-27T18:00:00+00:00 18.6  2.6 2.5 24.2  18.2  15.3  22.9  20.6  12.7  15.7  24.1  23.5  26.3  22.1  18.0  9.1 18.4  26.4  15.5  20.9  19.5  18.7  3.0 18.5
1951-06-27T21:00:00+00:00 14.5  -2.3  -2.3  19.3  14.2  11.3  18.9  16.7  8.8 11.7  19.4  19.0  21.7  17.6  14.0  5.1 14.2  21.7  11.1  15.9  14.5  14.1  -1.9  14.8
1951-06-28T00:00:00+00:00 12.3  -4.5  -4.5  17.1  12.1  9.2 16.7  14.5  6.6 9.5 17.3  16.6  19.5  15.4  12.0  2.9 11.8  19.6  8.7 13.7  12.3  12.0  -4.0  12.8
1951-06-28T03:00:00+00:00 11.2  -5.6  -5.6  15.7  10.9  7.9 15.2  13.4  5.4 8.1 16.4  15.5  18.3  14.4  10.6  1.7 10.7  18.8  7.5 12.4  11.0  11.0  -5.0  11.9
1951-06-28T06:00:00+00:00 12.2  -4.5  -4.5  16.7  11.9  9.0 16.2  14.4  6.4 9.1 17.5  16.7  19.5  15.5  11.7  2.7 11.6  19.9  8.7 13.4  11.9  12.2  -4.0  12.8
1951-06-28T09:00:00+00:00 20.2  3.5 3.4 24.5  20.0  17.7  24.4  22.6  14.7  17.2  24.4  25.0  27.3  22.9  20.0  10.8  20.1  26.8  17.1  19.9  18.4  19.1  3.0 21.3
1951-06-28T12:00:00+00:00 22.0  5.9 5.9 26.7  22.0  19.9  26.4  24.1  16.1  19.2  26.4  27.0  29.2  25.1  22.1  12.8  21.3  28.8  19.1  21.8  20.4  21.0  5.1 21.9
1951-06-28T15:00:00+00:00 22.1  5.3 5.3 26.6  21.7  19.1  26.0  23.6  15.6  18.9  25.9  26.3  28.5  24.6  21.8  12.5  22.1  28.3  18.3  21.9  20.5  20.6  4.7 21.4
1951-06-28T18:00:00+00:00 18.3  2.1 2.0 23.0  18.2  16.0  22.6  20.8  12.9  15.4  23.3  23.5  25.8  21.7  18.6  9.0 18.2  25.6  15.5  19.4  18.0  17.9  2.0 19.3
1951-06-28T21:00:00+00:00 13.8  -2.4  -2.4  18.7  13.6  11.2  17.9  16.4  8.4 10.8  19.1  18.9  21.5  17.3  13.8  4.4 13.5  21.5  10.9  15.6  14.1  13.8  -2.1  14.8
1951-06-29T00:00:00+00:00 12.0  -4.5  -4.5  16.7  11.7  9.3 16.1  14.5  6.5 8.9 17.3  16.7  19.5  15.3  11.9  2.5 11.6  19.7  8.8 13.6  12.2  11.9  -4.0  13.1
1951-06-29T03:00:00+00:00 11.6  -4.7  -4.7  16.3  11.2  8.9 15.5  14.1  6.2 8.2 16.7  16.3  19.1  14.8  11.6  1.9 11.4  19.1  8.4 13.1  11.7  11.5  -4.3  12.5
1951-06-29T06:00:00+00:00 12.1  -4.5  -4.5  16.6  11.6  9.6 16.0  14.8  6.8 8.7 17.0  16.9  19.7  15.3  12.3  2.4 11.9  19.5  9.0 13.3  11.9  11.8  -4.0  13.1
1951-06-29T09:00:00+00:00 19.9  3.4 3.4 24.4  19.6  17.2  23.9  22.4  14.4  16.6  23.7  24.4  27.1  22.1  19.5  10.3  19.6  26.2  16.6  19.5  18.1  18.5  2.8 20.7
1951-06-29T12:00:00+00:00 21.5  5.4 5.4 26.2  21.3  19.2  25.6  23.5  15.6  18.4  25.7  26.4  28.6  24.6  21.6  12.1  20.7  28.2  18.5  21.5  20.0  20.6  4.7 21.2
1951-06-29T15:00:00+00:00 20.8  5.0 4.9 25.9  20.5  18.5  24.8  22.6  14.7  17.5  25.4  25.6  27.9  24.1  21.0  11.2  19.9  27.9  17.7  21.6  20.1  20.2  4.5 20.1
1951-06-29T18:00:00+00:00 18.3  2.1 2.0 23.4  17.6  15.2  21.9  20.0  12.0  14.6  22.7  22.5  25.0  21.2  17.9  8.3 17.9  25.1  14.6  19.6  18.2  17.5  2.0 17.9
1951-06-29T21:00:00+00:00 14.6  -2.1  -2.1  19.0  14.2  12.3  18.5  17.3  9.3 11.2  19.1  19.4  21.9  17.6  14.7  4.9 14.1  21.5  11.5  15.6  14.1  13.9  -1.8  15.3
1951-06-30T00:00:00+00:00 12.7  -4.3  -4.3  16.8  12.2  10.2  16.5  15.4  7.4 9.3 17.1  17.1  19.8  15.5  12.5  3.0 12.2  19.6  9.2 13.6  12.2  12.0  -3.8  13.6
1951-06-30T03:00:00+00:00 11.1  -4.8  -4.8  15.6  10.7  8.9 15.2  13.7  6.0 7.8 16.2  16.1  18.6  14.4  11.6  1.4 10.8  18.6  8.4 12.6  11.3  11.1  -4.2  12.2
1951-06-30T06:00:00+00:00 11.8  -4.3  -4.3  16.3  11.2  9.6 15.7  14.2  6.4 8.3 16.6  16.7  19.1  14.9  12.4  1.9 11.7  19.0  9.0 12.9  11.6  11.5  -4.0  12.6
1951-06-30T09:00:00+00:00 19.5  3.5 3.5 24.0  19.1  16.6  23.5  21.3  13.6  16.2  23.3  23.8  26.1  21.8  19.2  9.7 19.3  25.8  16.1  19.3  18.0  18.2  3.0 19.6
1951-06-30T12:00:00+00:00 22.1  6.0 6.0 26.2  21.9  19.2  26.3  24.3  16.5  19.0  25.6  26.7  28.7  24.3  22.1  12.6  22.3  28.0  19.0  21.4  20.1  20.5  5.2 22.1
1951-06-30T15:00:00+00:00 19.6  4.9 4.9 25.2  19.4  18.0  23.8  22.1  14.3  16.5  25.4  25.3  27.8  23.6  20.5  10.0  18.8  27.8  17.6  21.4  20.1  20.3  5.1 19.8
1951-06-30T18:00:00+00:00 15.2  -0.2  -0.2  20.0  15.0  13.2  19.5  17.8  10.0  12.1  20.2  20.7  22.8  18.8  16.0  5.7 15.1  22.7  13.0  16.7  15.4  15.1  -0.1  16.0
1951-06-30T21:00:00+00:00 13.2  -2.1  -2.1  18.3  13.0  10.6  17.4  15.4  7.7 10.1  18.4  18.2  20.7  16.6  13.3  3.7 13.0  20.8  10.5  14.8  13.4  13.3  -2.0  13.4
1951-07-01T00:00:00+00:00 12.8  -2.4  -2.4  17.7  12.8  10.2  17.2  15.4  7.7 9.9 18.3  18.2  20.7  16.5  13.2  3.5 12.5  20.7  10.5  14.3  13.0  13.2  -2.3  13.2
1951-07-01T03:00:00+00:00 12.1  -1.1  -1.1  16.2  11.8  10.5  16.4  14.8  7.1 8.5 16.9  18.0  20.1  15.9  13.3  1.5 11.5  19.8  10.0  12.5  11.2  11.4  -0.7  13.3
1951-07-01T06:00:00+00:00 12.0  -1.4  -1.4  16.1  11.6  10.3  16.1  14.4  6.7 8.3 16.5  17.5  19.6  15.5  12.9  1.2 11.4  19.4  9.4 12.3  10.9  11.0  -1.0  13.0
1951-07-01T09:00:00+00:00 15.0  1.2 1.2 18.6  14.7  15.1  19.3  18.1  10.4  11.4  19.2  21.6  23.1  18.7  17.7  4.4 14.8  22.0  13.5  14.1  12.8  13.6  1.1 17.5
1951-07-01T12:00:00+00:00 16.3  2.1 2.1 19.8  15.7  15.0  20.2  18.7  11.0  12.4  19.1  21.5  23.3  18.4  17.5  5.4 16.3  21.9  13.5  14.4  13.0  13.5  1.4 17.9
1951-07-01T15:00:00+00:00 16.2  1.7 1.7 19.4  15.7  15.7  20.2  18.8  11.1  12.4  19.1  21.7  23.1  18.8  18.4  5.3 15.8  22.0  13.7  14.6  13.3  13.6  1.5 17.9
1951-07-01T18:00:00+00:00 13.3  0.0 0.0 17.6  12.8  12.0  17.4  15.7  8.0 9.5 17.4  18.9  20.9  16.5  14.6  2.5 13.0  20.2  10.9  13.1  11.8  11.8  0.0 14.3
1951-07-01T21:00:00+00:00 12.2  -1.3  -1.3  16.3  11.7  10.6  16.3  14.6  6.9 8.4 16.4  17.8  19.8  15.5  13.4  1.4 11.8  19.3  9.8 12.0  10.7  10.9  -1.2  13.2
1951-07-02T00:00:00+00:00 12.0  -1.7  -1.7  15.9  11.4  10.1  16.0  14.3  6.6 8.1 16.0  17.3  19.4  15.0  12.9  1.1 11.7  18.8  9.2 11.4  10.1  10.4  -1.7  13.0
1951-07-02T03:00:00+00:00 10.7  -4.4  -4.4  15.0  10.2  8.9 14.8  13.1  5.4 7.3 15.3  15.9  18.2  14.2  11.7  0.6 10.5  18.0  8.1 11.6  10.2  10.0  -3.9  11.8
1951-07-02T06:00:00+00:00 11.4  -4.0  -4.0  15.7  10.6  8.8 15.2  13.3  5.5 7.6 15.3  15.9  18.3  14.1  11.7  1.0 11.3  17.9  8.0 11.8  10.5  10.0  -3.9  11.8
1951-07-02T09:00:00+00:00 17.1  0.8 0.8 21.0  15.8  13.2  20.4  17.8  10.1  12.8  19.4  20.1  22.5  18.2  16.2  6.2 16.7  22.0  12.2  15.9  14.6  14.0  0.1 15.7
1951-07-02T12:00:00+00:00 20.8  5.2 5.2 24.6  20.3  18.6  24.9  23.0  15.2  17.4  23.6  25.2  27.5  22.6  20.9  10.7  21.0  26.3  17.4  19.5  18.1  18.3  4.5 21.9
1951-07-02T15:00:00+00:00 18.5  4.6 4.6 23.9  18.1  17.1  22.7  20.7  13.0  15.1  23.7  24.2  26.5  22.5  19.8  8.4 18.3  26.3  16.3  20.3  18.9  18.3  4.8 18.5
1951-07-02T18:00:00+00:00 16.3  2.3 2.3 21.7  15.8  14.3  20.4  18.5  10.7  12.8  21.6  21.6  24.1  20.1  16.8  6.2 15.9  24.2  13.7  18.7  17.4  16.2  2.9 16.7
1951-07-02T21:00:00+00:00 13.5  -1.4  -1.4  17.9  13.0  11.1  17.6  15.6  7.9 10.0  17.7  18.4  20.6  16.7  13.8  3.4 13.4  20.3  10.5  14.6  13.2  12.3  -1.2  14.2
1951-07-03T00:00:00+00:00 12.1  -3.2  -3.2  16.2  11.6  10.4  16.3  14.5  6.7 8.7 16.0  17.6  19.3  15.5  13.4  2.0 12.1  18.6  9.7 12.4  11.1  10.6  -3.2  13.4
1951-07-03T03:00:00+00:00 10.9  -4.6  -4.6  14.9  10.5  10.4  15.2  13.8  6.1 7.6 15.1  16.9  18.6  14.7  13.4  0.8 11.1  17.9  9.1 11.2  9.9 9.8 -4.3  12.7
1951-07-03T06:00:00+00:00 11.6  -3.6  -3.6  15.8  11.2  10.6  15.9  14.3  6.6 8.3 15.9  17.5  19.3  15.4  13.6  1.6 11.7  18.7  9.7 11.8  10.5  10.6  -3.6  13.1
1951-07-03T09:00:00+00:00 17.5  3.7 3.7 23.0  17.2  14.2  21.9  19.1  11.4  14.3  22.7  22.7  25.4  21.3  17.0  7.6 16.9  25.5  14.9  18.1  16.8  17.4  3.3 16.6
1951-07-03T12:00:00+00:00 19.5  4.3 4.3 24.0  18.8  15.0  23.5  21.4  13.7  15.9  23.1  23.6  26.0  21.9  18.0  9.1 19.4  25.9  15.8  19.9  18.6  17.8  4.4 19.8
1951-07-03T15:00:00+00:00 18.5  3.1 3.1 22.3  18.4  15.0  23.1  21.1  13.4  15.5  22.1  23.2  25.4  21.2  17.8  8.7 19.5  24.9  15.4  18.4  17.1  16.8  3.0 20.2
1951-07-03T18:00:00+00:00 16.4  2.0 2.0 21.1  16.4  12.9  21.1  18.8  11.1  13.5  20.8  21.1  23.7  19.3  15.3  6.7 16.8  23.5  13.3  17.0  15.7  15.4  1.9 17.2
1951-07-03T21:00:00+00:00 12.8  -2.0  -2.0  17.5  12.3  9.8 17.0  14.7  7.0 9.4 17.4  17.5  20.1  16.0  12.8  2.7 12.6  20.1  9.7 13.7  12.4  12.0  -1.9  12.8
1951-07-04T00:00:00+00:00 11.0  -3.6  -3.6  16.0  10.4  8.3 15.1  12.9  5.2 7.5 15.9  15.9  18.5  14.6  11.5  0.8 10.6  18.7  8.1 12.4  11.1  10.6  -3.3  10.7
1951-07-04T03:00:00+00:00 9.5 -4.2  -4.2  14.4  8.9 8.3 13.6  11.7  4.0 6.0 14.7  15.6  17.6  13.5  10.9  -0.8  8.9 17.5  7.6 11.0  9.6 9.4 -3.5  9.7
1951-07-04T06:00:00+00:00 9.5 -4.1  -4.1  14.4  9.2 8.8 13.9  12.2  4.5 6.3 14.9  16.0  18.0  13.6  11.0  -0.5  9.0 17.6  7.9 10.8  9.5 9.5 -3.4  10.3
1951-07-04T09:00:00+00:00 16.7  2.1 2.1 20.5  16.4  13.2  21.2  19.0  11.3  13.5  19.1  20.2  23.0  17.0  13.6  6.7 17.1  21.9  12.1  14.7  13.4  13.8  1.6 17.9
1951-07-04T12:00:00+00:00 19.5  4.5 4.5 23.0  19.1  16.0  23.9  21.3  13.6  16.2  21.0  23.6  25.4  20.0  17.5  9.4 20.2  23.8  15.6  16.5  15.2  15.7  3.2 20.2
1951-07-04T15:00:00+00:00 18.9  4.7 4.7 23.0  18.7  15.6  23.4  20.9  13.2  15.8  22.5  23.9  26.1  21.1  18.0  9.0 19.1  25.3  15.9  18.3  16.9  17.1  4.2 19.1
1951-07-04T18:00:00+00:00 16.5  2.9 2.9 21.3  16.2  13.1  20.9  18.3  10.6  13.3  21.1  21.0  23.8  19.1  15.1  6.5 16.1  23.8  13.0  17.7  16.4  15.7  3.1 16.1
1951-07-04T21:00:00+00:00 11.6  -2.1  -2.1  16.8  10.9  8.5 15.6  13.1  5.4 7.9 15.9  15.9  18.6  13.9  10.7  1.1 11.0  18.6  7.9 13.3  12.0  10.5  -1.7  11.0
1951-07-05T00:00:00+00:00 8.9 -4.8  -4.8  13.8  8.4 7.0 13.2  11.0  3.3 5.5 13.6  14.5  16.5  12.4  9.1 -1.3  8.7 16.4  6.5 10.1  8.8 8.3 -4.3  9.2
1951-07-05T03:00:00+00:00 7.8 -6.0  -6.0  12.0  7.5 5.7 12.0  9.8 2.1 4.4 12.4  13.1  15.2  11.6  8.1 -2.5  7.7 15.0  5.2 8.4 7.1 6.9 -5.9  7.9
1951-07-05T06:00:00+00:00 8.6 -5.0  -5.0  13.0  8.3 6.3 12.8  10.6  2.9 5.2 12.9  13.7  15.9  12.0  8.5 -1.7  8.5 15.6  5.8 9.0 7.7 7.5 -5.2  8.6
1951-07-05T09:00:00+00:00 17.5  4.0 4.0 21.7  17.5  15.7  22.0  19.9  12.2  14.4  21.5  22.9  25.0  20.7  18.1  7.5 17.6  24.2  15.0  16.9  15.6  16.0  3.4 18.2
1951-07-05T12:00:00+00:00 18.0  4.2 4.2 22.4  17.5  17.9  22.0  20.7  12.9  14.4  22.5  24.4  26.0  22.1  20.6  7.5 17.8  25.1  16.5  18.7  17.4  17.0  4.4 19.9
1951-07-05T15:00:00+00:00 18.0  4.2 4.2 22.0  18.0  16.8  22.5  20.9  13.1  14.9  21.9  24.1  25.8  21.4  19.7  8.0 18.3  24.6  16.2  18.0  16.7  16.5  3.7 20.0
1951-07-05T18:00:00+00:00 16.8  3.7 3.7 21.4  16.8  14.1  21.3  19.2  11.5  13.7  21.8  21.9  24.5  20.5  16.6  6.8 16.5  24.5  14.0  18.2  16.9  16.4  3.9 17.5
1951-07-05T21:00:00+00:00 12.3  -1.5  -1.5  16.4  12.1  10.1  16.6  14.7  6.9 9.0 16.8  17.2  19.5  15.7  12.2  2.1 12.0  19.5  9.3 13.4  12.1  11.4  -1.1  13.1
1951-07-06T00:00:00+00:00 10.2  -3.8  -3.8  14.2  9.9 8.0 14.5  12.6  4.9 6.8 14.7  15.0  17.4  13.6  10.1  0.0 10.0  17.4  7.0 11.3  10.0  9.3 -3.2  11.1
1951-07-06T03:00:00+00:00 9.5 -5.4  -5.4  13.4  9.1 7.4 13.7  11.7  4.1 6.1 13.8  14.4  16.3  12.9  9.9 -0.6  8.8 16.4  6.5 10.2  9.1 8.3 -4.8  10.5
1951-07-06T06:00:00+00:00 10.2  -4.5  -4.5  14.4  9.7 8.8 14.4  12.6  5.0 6.7 14.7  16.0  17.5  14.2  11.7  0.1 9.4 17.3  8.0 11.0  10.0  9.2 -4.0  11.3
1951-07-06T09:00:00+00:00 17.3  2.9 2.9 21.7  16.9  14.5  21.5  19.3  11.7  13.9  21.1  21.8  24.1  19.7  16.8  7.2 17.1  23.6  13.8  17.1  16.0  15.6  2.6 18.0
1951-07-06T12:00:00+00:00 17.0  2.4 2.4 21.0  16.8  14.7  21.4  19.0  11.4  13.8  20.8  21.7  23.6  19.9  17.2  7.1 18.1  23.4  13.7  17.0  15.9  15.3  2.2 18.3
1951-07-06T15:00:00+00:00 18.4  4.6 4.6 23.0  18.4  16.1  23.0  20.4  12.8  15.3  22.5  23.3  25.4  21.3  19.0  8.7 19.0  25.0  15.3  18.7  17.6  17.0  4.1 19.7
1951-07-06T18:00:00+00:00 16.6  3.0 3.0 21.4  16.5  14.7  21.2  19.1  11.5  13.5  21.0  22.0  24.2  19.8  17.2  6.9 16.8  23.6  14.1  17.5  16.4  15.5  2.8 18.0
1951-07-06T21:00:00+00:00 12.9  -0.9  -0.9  17.8  12.7  10.8  17.3  15.2  7.6 9.7 17.6  18.3  20.5  16.4  13.4  3.0 12.6  20.2  10.3  14.0  12.9  12.1  -0.8  13.6
1951-07-07T00:00:00+00:00 11.7  -2.1  -2.1  16.7  11.4  9.6 16.0  13.9  6.3 8.4 16.7  17.1  19.4  15.4  12.4  1.7 11.2  19.2  9.2 13.0  11.9  11.2  -1.8  12.2
1951-07-07T03:00:00+00:00 10.5  -3.4  -3.4  15.4  10.1  8.7 14.9  12.8  5.0 7.3 15.6  16.1  18.1  14.5  11.2  0.5 10.1  18.2  8.1 12.1  11.0  10.1  -2.9  11.2
1951-07-07T06:00:00+00:00 11.2  -3.0  -3.0  15.8  10.7  9.3 15.5  13.3  5.6 7.8 15.8  16.5  18.5  14.8  11.8  1.1 10.9  18.5  8.5 12.3  11.3  10.4  -2.6  11.9
1951-07-07T09:00:00+00:00 18.6  3.6 3.6 22.6  18.0  16.2  22.8  20.3  12.6  15.1  21.6  23.3  25.2  20.8  18.4  8.4 18.5  24.3  15.3  17.2  16.1  16.2  3.0 18.7
1951-07-07T12:00:00+00:00 20.5  5.4 5.4 24.7  19.6  16.1  24.4  21.5  13.8  16.7  22.3  23.4  25.6  21.1  18.8  10.0  21.0  24.9  15.4  19.4  18.3  16.9  4.5 19.6
1951-07-07T15:00:00+00:00 17.2  2.7 2.7 21.7  16.5  14.2  21.3  18.7  11.0  13.7  20.4  21.2  23.3  19.3  16.4  6.9 17.2  23.0  13.2  17.4  16.3  14.9  2.4 17.0
1951-07-07T18:00:00+00:00 14.2  -0.1  -0.1  19.2  13.3  11.5  18.1  15.7  8.0 10.5  18.3  19.0  21.3  17.1  13.9  3.7 13.6  20.9  11.1  14.7  13.6  12.8  -0.2  13.6
1951-07-07T21:00:00+00:00 11.7  -2.1  -2.1  16.9  11.1  9.5 15.9  13.6  5.8 8.2 16.8  17.0  19.4  15.5  12.1  1.5 10.9  19.5  9.1 13.3  12.2  11.4  -1.6  11.4
1951-07-08T00:00:00+00:00 10.4  -3.7  -3.7  15.4  9.7 7.9 14.5  12.3  4.5 6.9 15.2  15.5  17.8  13.9  10.6  0.1 9.9 17.9  7.5 11.9  10.8  9.8 -3.3  10.2
1951-07-08T03:00:00+00:00 9.3 -2.9  -2.9  14.1  8.9 7.1 13.7  11.1  3.1 5.8 13.7  14.5  16.6  12.6  9.8 -1.5  9.5 16.6  6.3 10.3  9.2 8.1 -2.9  8.8
1951-07-08T06:00:00+00:00 9.2 -2.9  -2.9  13.9  9.0 7.7 13.8  11.4  3.5 6.0 13.7  14.9  16.9  12.7  10.0  -1.3  9.5 16.5  6.6 10.0  8.8 8.1 -3.0  9.3
1951-07-08T09:00:00+00:00 15.9  3.3 3.3 19.9  15.8  13.9  20.6  18.2  10.2  12.8  19.6  21.4  23.5  18.5  16.3  5.5 16.2  22.4  13.2  14.3  13.2  14.0  2.5 15.9
1951-07-08T12:00:00+00:00 17.3  4.9 4.9 21.9  16.8  12.7  21.6  18.1  10.2  13.8  20.9  21.1  23.6  19.4  15.8  6.5 17.7  23.7  12.8  17.1  16.0  15.3  4.3 15.6
1951-07-08T15:00:00+00:00 15.7  3.0 3.0 20.1  15.2  12.7  20.0  17.7  9.8 12.2  20.0  21.4  23.3  19.2  16.1  4.8 16.2  22.9  13.2  16.0  14.9  14.4  3.0 15.0
1951-07-08T18:00:00+00:00 11.4  -0.2  -0.2  16.6  11.0  9.5 15.8  13.8  5.9 8.0 16.9  17.7  19.8  15.9  12.7  0.7 11.2  19.8  9.4 14.0  12.9  11.4  0.5 11.3
1951-07-08T21:00:00+00:00 8.8 -2.1  -2.1  14.3  9.0 7.7 13.8  11.4  3.5 6.0 14.5  15.3  17.3  13.5  10.2  -1.3  9.0 17.3  7.1 11.3  10.2  8.9 -1.8  9.2
1951-07-09T00:00:00+00:00 8.2 -3.2  -3.2  13.1  8.4 7.1 13.3  10.8  2.9 5.4 13.6  14.7  16.6  12.7  9.6 -1.9  8.6 16.4  6.5 9.3 8.1 8.0 -3.2  8.7
1951-07-09T03:00:00+00:00 8.8 -2.3  -2.3  13.1  8.5 6.5 13.4  10.3  2.6 5.4 13.7  14.0  16.4  12.4  8.8 -2.7  8.3 16.5  6.0 9.4 8.3 8.2 -2.4  8.3
1951-07-09T06:00:00+00:00 8.6 -2.4  -2.4  12.9  8.5 6.4 13.3  10.2  2.5 5.4 13.7  13.9  16.3  12.4  8.6 -2.7  8.2 16.5  5.9 9.5 8.4 8.2 -2.4  8.4
1951-07-09T09:00:00+00:00 12.4  1.7 1.7 17.6  11.7  8.9 16.6  13.2  5.5 8.6 16.2  17.0  19.3  15.1  10.9  0.5 12.1  19.0  9.0 13.4  12.2  10.7  1.0 10.5
1951-07-09T12:00:00+00:00 16.2  5.4 5.4 21.7  15.1  10.6  20.0  16.3  8.6 12.0  20.6  19.7  22.8  18.6  12.9  3.9 15.2  23.4  11.7  17.8  16.7  15.1  5.3 12.9
1951-07-09T15:00:00+00:00 15.8  4.1 4.1 20.6  14.6  10.0  19.5  15.9  8.2 11.5  19.7  18.8  22.0  17.5  12.7  3.4 14.9  22.5  10.8  16.7  15.6  14.2  4.0 13.3
1951-07-09T18:00:00+00:00 11.9  0.8 0.8 17.3  10.7  7.3 15.5  12.2  4.5 7.6 16.0  15.2  18.3  14.0  9.8 -0.5  11.0  18.8  7.2 13.6  12.4  10.5  0.9 9.9
1951-07-09T21:00:00+00:00 7.9 -3.5  -3.5  12.1  7.5 5.2 12.4  9.3 1.6 4.4 12.8  12.3  15.1  11.2  7.2 -3.7  7.2 15.6  4.4 9.2 8.1 7.3 -3.1  7.3
1951-07-10T00:00:00+00:00 7.0 -4.6  -4.6  10.7  6.9 4.9 11.8  8.7 1.0 3.8 11.9  11.9  14.3  10.7  6.9 -4.2  6.6 14.7  3.9 7.7 6.5 6.4 -4.4  7.0
1951-07-10T03:00:00+00:00 6.1 -2.4  -2.4  10.1  7.4 5.9 13.0  9.3 1.6 4.7 12.0  12.3  14.2  10.8  8.5 -4.4  7.6 14.5  5.0 6.7 5.9 6.3 -2.5  8.2
1951-07-10T06:00:00+00:00 5.9 -2.2  -2.2  10.4  7.1 5.9 12.6  9.0 1.2 4.4 12.0  12.4  14.3  10.7  8.6 -4.7  7.4 14.5  5.1 6.9 6.0 6.3 -2.4  7.8
1951-07-10T09:00:00+00:00 10.1  2.5 2.5 16.6  9.8 6.2 15.3  11.2  3.4 7.0 16.1  13.5  17.0  13.3  9.5 -2.1  10.4  18.7  6.2 13.9  13.1  10.5  3.2 8.8
1951-07-10T12:00:00+00:00 10.6  2.1 2.1 17.0  9.5 5.3 15.0  10.8  3.1 6.7 14.1  12.2  15.7  11.2  8.5 -2.4  12.2  16.6  4.8 13.4  12.6  8.4 2.0 8.6
1951-07-10T15:00:00+00:00 8.8 0.3 0.3 14.2  8.8 6.4 14.3  10.7  3.0 6.0 13.1  13.3  15.6  11.4  9.8 -3.1  10.5  15.6  5.9 10.3  9.5 7.4 0.0 9.0
1951-07-10T18:00:00+00:00 9.8 2.3 2.3 15.9  10.0  7.2 15.6  11.7  4.0 7.3 15.7  14.6  17.3  13.6  10.4  -1.8  10.5  18.2  7.3 12.9  12.1  10.0  2.6 9.4
1951-07-10T21:00:00+00:00 7.1 -0.9  -0.9  12.2  7.9 5.5 13.4  9.6 1.9 5.1 12.5  12.2  14.6  10.7  8.3 -4.0  8.3 15.0  4.9 8.8 8.0 6.8 -1.0  8.1
1951-07-11T00:00:00+00:00 6.3 -1.9  -1.9  10.8  7.4 5.8 13.0  9.4 1.7 4.7 11.7  12.3  14.2  10.4  8.5 -4.4  8.0 14.2  5.0 7.0 6.2 6.0 -2.3  8.3
1951-07-11T03:00:00+00:00 5.9 -2.6  -2.6  10.3  6.5 5.4 12.0  9.0 0.7 3.7 11.2  11.8  13.8  10.2  7.8 -5.2  7.0 13.8  4.4 7.0 5.7 5.9 -2.2  7.0
1951-07-11T06:00:00+00:00 6.0 -2.8  -2.8  10.8  5.9 4.4 11.4  8.2 -0.1  3.1 10.8  10.7  13.2  9.3 7.1 -5.8  6.8 13.4  3.3 7.3 6.1 5.5 -2.3  6.0
1951-07-11T09:00:00+00:00 9.6 0.7 0.7 15.2  8.5 6.2 14.0  10.9  2.6 5.7 12.2  12.4  15.4  10.2  8.5 -3.2  10.9  14.9  5.0 10.6  9.4 7.0 0.5 8.5
1951-07-11T12:00:00+00:00 12.7  2.5 2.5 17.5  11.1  6.9 16.6  13.0  4.7 8.3 13.6  13.0  16.7  10.9  9.1 -0.6  14.1  16.2  5.6 12.4  11.2  8.4 2.0 10.3
1951-07-11T15:00:00+00:00 12.1  1.8 1.8 17.0  10.4  7.0 15.9  12.4  4.1 7.6 13.1  13.1  16.2  11.0  10.0  -1.3  13.6  15.7  5.7 11.7  10.5  7.8 1.3 10.1
1951-07-11T18:00:00+00:00 11.0  2.0 2.0 16.1  10.4  8.4 15.9  12.5  4.2 7.6 14.8  15.3  17.4  13.7  11.1  -1.3  12.1  17.4  7.9 12.3  11.0  9.6 2.1 10.0
1951-07-11T21:00:00+00:00 8.3 0.1 0.1 13.1  8.6 7.7 14.2  10.9  2.6 5.9 13.3  14.2  16.1  12.4  10.0  -3.0  9.5 15.9  6.8 9.2 7.9 8.0 0.1 9.1
1951-07-12T00:00:00+00:00 7.2 -1.2  -1.2  11.3  8.1 7.8 13.6  10.6  2.2 5.3 12.3  14.3  15.6  12.0  10.2  -3.6  8.9 15.0  6.9 7.0 5.7 7.1 -1.4  9.3
1951-07-12T03:00:00+00:00 6.7 -5.9  -5.9  10.2  7.6 6.8 12.0  9.8 2.1 4.2 10.7  14.0  14.9  10.9  8.7 -2.7  8.0 13.7  6.2 4.9 4.0 5.3 -6.6  9.0
1951-07-12T06:00:00+00:00 6.9 -5.8  -5.8  10.5  7.6 6.9 12.0  9.8 2.2 4.3 10.9  14.1  15.0  11.1  8.9 -2.7  8.2 13.8  6.2 5.4 4.6 5.5 -6.3  9.0
1951-07-12T09:00:00+00:00 15.0  2.6 2.6 19.7  14.8  10.8  19.3  16.8  9.1 11.5  18.9  19.6  22.1  17.6  13.6  4.6 14.8  21.9  11.8  15.2  14.3  13.5  2.7 14.6
1951-07-12T12:00:00+00:00 18.4  5.8 5.8 23.2  18.0  13.0  22.4  19.9  12.3  14.6  21.8  22.4  25.0  20.4  16.2  7.7 18.3  24.8  14.6  18.7  17.8  16.4  5.9 17.8
1951-07-12T15:00:00+00:00 19.3  6.5 6.5 24.0  18.7  14.9  23.2  20.4  12.8  15.4  22.3  22.8  25.4  20.7  17.4  8.4 19.3  25.2  15.0  19.1  18.2  16.9  6.4 18.1
1951-07-12T18:00:00+00:00 15.3  2.8 2.8 20.3  14.8  11.5  19.3  16.7  9.0 11.5  19.0  19.3  21.9  17.5  13.9  4.6 15.4  21.9  11.5  15.8  15.0  13.6  3.0 14.4
1951-07-12T21:00:00+00:00 10.1  -2.2  -2.2  14.9  9.9 8.2 14.4  12.1  4.4 6.6 14.9  15.6  17.7  13.9  10.7  -0.3  10.1  17.9  7.8 11.3  10.4  9.5 -1.6  10.1
1951-07-13T00:00:00+00:00 8.9 -3.3  -3.3  13.5  9.1 7.6 13.5  11.5  3.8 5.7 14.2  15.2  17.2  13.3  10.1  -1.2  9.0 17.1  7.4 9.9 9.1 8.8 -2.6  9.6
1951-07-13T03:00:00+00:00 8.4 -6.4  -6.4  13.2  8.1 6.3 12.7  10.8  3.1 5.2 14.2  14.2  16.4  12.8  9.2 -1.5  8.2 16.7  6.4 9.8 8.8 8.7 -6.0  8.9
1951-07-13T06:00:00+00:00 8.9 -5.8  -5.8  13.8  8.7 7.0 13.3  11.4  3.7 5.8 14.8  15.0  17.1  13.4  10.0  -0.9  8.7 17.3  7.1 10.3  9.2 9.3 -5.5  9.4
1951-07-13T09:00:00+00:00 16.8  2.1 2.1 21.7  16.5  14.5  21.1  19.0  11.4  13.6  21.5  21.9  24.4  19.8  17.0  6.9 16.9  24.0  14.0  17.3  16.2  16.0  1.8 17.5
1951-07-13T12:00:00+00:00 21.3  6.2 6.2 25.6  21.3  18.9  25.9  23.9  16.3  18.4  25.7  26.4  28.8  24.1  21.4  11.7  21.6  28.2  18.5  21.1  20.0  20.2  5.8 22.5
1951-07-13T15:00:00+00:00 21.7  6.9 6.9 26.4  21.5  18.5  26.1  24.0  16.4  18.6  26.1  26.1  28.8  24.1  21.0  11.9  21.7  28.6  18.2  22.3  21.2  20.6  6.6 22.3
1951-07-13T18:00:00+00:00 19.0  4.4 4.4 24.5  18.3  14.8  22.9  20.5  12.9  15.4  23.0  22.4  25.5  20.7  17.1  8.7 18.8  25.5  14.5  21.1  20.0  17.5  4.2 18.5
1951-07-13T21:00:00+00:00 12.5  -2.2  -2.2  17.8  11.8  9.2 16.4  14.2  6.6 8.9 17.4  17.0  19.6  15.6  12.1  2.2 12.6  19.9  9.2 14.5  13.4  11.9  -2.0  12.3
1951-07-14T00:00:00+00:00 9.8 -4.7  -4.7  15.1  9.3 7.3 13.9  11.9  4.2 6.4 15.6  15.4  17.7  14.0  10.3  -0.3  9.7 18.1  7.5 11.9  10.8  10.0  -4.3  9.8
1951-07-14T03:00:00+00:00 8.8 -6.9  -6.9  13.8  8.5 6.2 12.9  11.0  3.5 5.6 14.4  14.2  16.6  13.0  8.8 -0.9  8.4 16.9  6.4 10.9  9.6 9.1 -6.4  8.5
1951-07-14T06:00:00+00:00 9.1 -6.6  -6.6  14.0  8.8 6.4 13.2  11.3  3.7 6.0 14.4  14.4  16.8  13.0  9.0 -0.5  8.7 16.9  6.6 10.7  9.5 9.1 -6.4  8.7
1951-07-14T09:00:00+00:00 18.6  2.8 2.8 23.0  18.6  15.9  23.0  21.1  13.5  15.8  23.0  23.3  26.0  21.4  18.1  9.3 18.7  25.5  15.6  18.7  17.4  17.7  2.4 19.2
1951-07-14T12:00:00+00:00 22.9  6.5 6.5 26.7  23.0  20.2  27.4  25.4  17.9  20.2  26.5  27.7  30.0  25.3  22.5  13.6  23.4  29.1  19.9  21.8  20.5  21.3  5.7 23.8
1951-07-14T15:00:00+00:00 22.7  7.0 7.0 26.9  23.1  20.4  27.5  25.5  17.9  20.3  27.1  28.2  30.6  25.8  22.7  13.8  23.3  29.7  20.4  22.2  20.9  21.9  6.1 23.8
1951-07-14T18:00:00+00:00 19.3  3.9 3.8 24.1  19.4  16.6  23.7  22.2  14.6  16.5  25.0  24.8  27.7  23.2  18.8  10.0  18.8  27.5  17.0  20.5  19.3  19.8  4.2 20.1
1951-07-14T21:00:00+00:00 14.0  -1.6  -1.7  18.9  13.7  10.8  18.1  16.3  8.7 10.9  19.3  18.8  21.6  17.5  13.3  4.4 13.6  21.8  11.0  15.7  14.4  14.0  -1.2  14.1
1951-07-15T00:00:00+00:00 11.5  -4.0  -4.0  16.7  11.1  8.7 15.5  13.7  6.1 8.3 17.0  16.8  19.3  15.5  11.5  1.8 11.3  19.5  9.0 13.7  12.5  11.7  -3.5  11.4
1951-07-15T03:00:00+00:00 9.7 -6.3  -6.4  14.9  9.3 7.2 13.7  12.1  4.5 6.5 15.7  15.4  18.0  14.1  10.0  0.3 9.5 18.1  7.6 11.9  10.8  10.6  -5.7  9.8
1951-07-15T06:00:00+00:00 9.8 -6.2  -6.3  14.9  9.5 7.3 14.0  12.2  4.7 6.7 15.6  15.4  18.1  14.0  10.0  0.5 9.6 18.0  7.7 11.6  10.5  10.4  -5.9  9.9
1951-07-15T09:00:00+00:00 19.1  2.7 2.7 23.2  19.5  16.9  23.9  22.2  14.6  16.6  24.0  24.4  27.1  22.3  19.0  10.5  19.1  26.5  16.7  19.0  17.9  18.9  2.5 20.5
1951-07-15T12:00:00+00:00 23.4  6.6 6.6 27.1  23.8  21.0  28.2  26.2  18.7  21.0  27.5  28.7  31.1  26.1  23.3  14.8  24.1  29.9  21.0  21.8  20.7  22.3  5.6 24.7
1951-07-15T15:00:00+00:00 23.6  7.1 7.1 27.5  24.0  20.7  28.4  26.2  18.7  21.2  28.0  28.7  31.4  26.4  22.9  15.0  24.0  30.5  21.0  22.4  21.3  22.9  6.1 24.3
1951-07-15T18:00:00+00:00 20.1  4.1 4.0 25.1  20.0  16.2  24.4  22.1  14.5  17.2  25.6  24.4  27.5  23.6  18.4  11.0  20.2  28.1  16.7  21.4  20.3  20.5  4.4 19.9
1951-07-15T21:00:00+00:00 14.3  -2.0  -2.0  19.3  13.8  10.7  18.2  16.2  8.6 11.0  19.4  18.6  21.6  17.5  13.3  4.8 14.0  21.9  10.9  16.1  15.0  14.3  -1.7  13.9
1951-07-16T00:00:00+00:00 11.7  -4.5  -4.5  16.5  11.5  9.5 15.9  14.2  6.6 8.7 17.3  17.5  19.8  16.1  12.3  2.5 11.8  19.8  9.8 13.4  12.3  12.2  -4.1  12.3
1951-07-16T03:00:00+00:00 10.6  -5.4  -5.4  15.5  10.7  8.7 15.1  13.5  5.8 7.8 16.8  16.9  19.3  15.6  11.7  1.6 10.7  19.1  9.2 12.4  11.6  11.5  -4.9  11.5
1951-07-16T06:00:00+00:00 11.1  -4.9  -4.9  15.9  11.3  9.3 15.7  14.0  6.4 8.3 17.2  17.5  19.9  16.0  12.4  2.1 11.1  19.6  9.8 12.6  11.8  12.0  -4.5  12.0
1951-07-16T09:00:00+00:00 20.1  3.9 3.8 24.5  20.4  17.2  24.8  22.9  15.2  17.4  25.0  24.9  28.0  23.1  19.5  11.2  20.0  27.3  17.1  20.1  19.3  19.7  3.6 20.7
1951-07-16T12:00:00+00:00 23.1  5.8 5.8 27.3  22.6  20.0  27.0  25.5  17.8  19.6  27.2  27.6  30.4  25.5  22.9  13.4  22.7  29.5  19.8  22.9  22.1  21.9  5.7 22.7
1951-07-16T15:00:00+00:00 21.8  5.7 5.6 26.4  22.0  19.3  26.4  24.3  16.6  19.1  26.2  27.3  29.6  25.1  22.4  12.8  22.3  28.6  19.5  22.2  21.3  21.0  4.8 22.4
1951-07-16T18:00:00+00:00 19.1  3.5 3.5 24.9  18.6  14.9  23.0  20.8  13.1  15.6  23.8  23.0  26.3  21.7  17.9  9.4 18.7  26.2  15.2  22.0  21.2  18.6  3.4 18.2
1951-07-16T21:00:00+00:00 13.5  -2.7  -2.7  18.9  12.9  10.6  17.2  15.3  7.7 9.9 18.3  18.1  20.9  16.7  13.5  3.7 13.3  20.7  10.4  15.7  14.9  13.1  -2.6  13.2
1951-07-17T00:00:00+00:00 11.1  -5.0  -5.0  15.8  11.3  9.5 15.7  13.8  6.2 8.4 17.1  17.2  19.6  15.9  12.5  2.1 11.2  19.5  9.5 12.9  12.0  11.8  -4.7  11.9
1951-07-17T03:00:00+00:00 10.1  -5.4  -5.4  14.8  10.3  8.2 14.6  12.9  5.4 7.3 16.3  16.3  18.6  15.0  11.4  1.1 9.9 18.7  8.6 12.3  11.1  10.9  -4.8  10.6
1951-07-17T06:00:00+00:00 10.5  -5.2  -5.2  15.3  10.4  7.9 14.7  13.0  5.4 7.4 16.4  16.3  18.7  14.9  11.1  1.2 10.1  18.7  8.6 12.6  11.3  11.0  -4.7  10.6
1951-07-17T09:00:00+00:00 19.8  4.1 4.1 24.2  20.1  17.1  24.4  22.5  14.9  17.1  24.3  24.6  27.3  22.5  19.3  10.8  19.7  26.7  16.9  20.0  18.8  19.0  3.7 20.7
1951-07-17T12:00:00+00:00 23.0  6.5 6.5 26.8  23.1  20.6  27.4  25.6  18.1  20.1  26.3  27.9  29.9  25.2  23.1  13.8  23.7  28.6  20.2  22.0  20.8  20.9  5.6 24.3
1951-07-17T15:00:00+00:00 21.0  4.9 4.9 24.7  21.7  20.8  26.0  25.0  17.5  18.7  25.5  28.1  29.3  25.2  23.4  12.4  22.3  27.9  20.3  21.4  20.1  20.1  4.8 24.4
1951-07-17T18:00:00+00:00 18.1  2.0 2.0 22.4  18.2  17.1  22.5  21.4  13.9  15.2  22.1  24.3  25.8  21.5  19.6  8.9 18.9  24.5  16.6  19.0  17.7  16.7  1.8 20.6
1951-07-17T21:00:00+00:00 13.4  -2.4  -2.4  18.2  13.3  11.2  17.6  16.1  8.6 10.3  18.3  18.9  21.2  17.0  14.1  4.0 13.6  20.7  11.2  15.3  14.0  12.9  -2.1  14.5
1951-07-18T00:00:00+00:00 11.4  -4.5  -4.5  16.1  11.3  8.7 15.6  13.9  6.4 8.3 16.7  16.5  19.0  15.1  11.5  2.0 11.2  19.0  8.8 13.6  12.3  11.3  -3.9  11.9
1951-07-18T03:00:00+00:00 10.5  -4.9  -4.9  15.5  10.1  8.4 14.6  12.7  5.1 7.4 16.6  16.8  18.4  15.8  11.9  0.8 10.4  18.9  9.1 12.6  11.4  11.1  -4.4  10.7
1951-07-18T06:00:00+00:00 10.8  -4.5  -4.5  15.9  10.4  8.9 14.9  12.9  5.3 7.7 17.0  17.3  18.7  16.3  12.4  1.1 10.6  19.3  9.6 12.9  11.7  11.5  -4.0  10.9
1951-07-18T09:00:00+00:00 18.5  2.8 2.8 22.7  18.7  17.4  23.2  21.6  14.1  16.0  22.4  24.3  26.0  21.4  19.4  9.4 19.5  24.7  16.5  17.9  16.7  17.0  1.9 20.9
1951-07-18T12:00:00+00:00 22.7  6.4 6.4 26.3  22.7  21.4  27.2  25.6  18.1  20.0  25.6  27.9  29.5  24.7  23.5  13.5  23.5  27.9  20.2  20.9  19.7  20.1  5.1 25.2
1951-07-18T15:00:00+00:00 19.9  4.0 4.0 24.6  19.3  17.4  23.8  22.2  14.7  16.6  24.6  24.3  27.0  22.6  20.6  10.1  19.2  26.9  16.5  21.2  20.0  19.1  4.3 20.6
1951-07-18T18:00:00+00:00 15.9  0.8 0.8 21.2  15.4  14.2  20.0  18.5  10.9  12.7  21.6  21.6  23.9  20.0  17.1  6.2 15.6  23.9  13.9  18.5  17.2  16.1  1.2 16.9
1951-07-18T21:00:00+00:00 13.4  -1.6  -1.6  18.6  13.1  11.1  17.6  15.8  8.3 10.4  19.0  18.8  21.1  17.4  14.0  3.9 13.0  21.3  11.0  15.7  14.5  13.5  -1.4  13.9
1951-07-19T00:00:00+00:00 11.6  -3.6  -3.6  16.6  11.4  9.0 15.9  13.9  6.4 8.7 17.1  16.6  19.0  15.4  11.8  2.2 11.1  19.4  8.8 13.9  12.6  11.7  -3.2  12.0
1951-07-19T03:00:00+00:00 10.6  -5.7  -5.7  15.3  10.3  7.6 14.7  12.7  5.2 7.4 15.8  15.0  17.6  14.0  10.5  1.2 10.0  18.2  7.3 12.6  11.7  10.6  -5.3  10.4
1951-07-19T06:00:00+00:00 10.8  -5.4  -5.4  15.6  10.6  8.0 15.0  12.9  5.4 7.6 16.3  15.5  18.1  14.5  10.8  1.4 10.3  18.7  7.8 12.9  12.0  11.1  -4.9  10.7
1951-07-19T09:00:00+00:00 19.4  3.3 3.2 23.9  19.5  17.1  23.9  22.1  14.6  16.6  24.3  24.6  27.2  22.6  19.7  10.4  19.2  26.7  16.9  19.8  18.9  19.2  2.9 19.8
1951-07-19T12:00:00+00:00 23.0  6.0 5.9 26.9  22.8  20.9  27.2  25.6  18.1  19.8  26.2  27.6  29.8  24.8  23.5  13.7  23.6  28.6  19.9  22.2  21.3  21.0  5.0 24.0
1951-07-19T15:00:00+00:00 22.4  5.2 5.1 26.2  22.0  19.6  26.4  24.7  17.2  19.1  25.9  26.4  28.9  24.4  22.6  12.9  22.0  28.3  18.8  22.2  21.3  20.8  4.8 22.8
1951-07-19T18:00:00+00:00 18.6  2.8 2.8 23.9  18.3  16.2  22.7  21.1  13.6  15.3  23.6  23.6  26.1  22.0  19.2  9.1 18.6  26.0  16.0  21.3  20.4  18.5  3.0 19.6
1951-07-19T21:00:00+00:00 14.0  -1.8  -1.9  19.0  13.8  11.6  18.2  16.6  9.1 10.9  19.5  19.1  21.8  17.7  14.4  4.7 13.8  21.9  11.5  16.5  15.6  14.3  -1.5  14.7
1951-07-20T00:00:00+00:00 12.4  -3.7  -3.8  17.2  12.3  9.5 16.6  14.8  7.4 9.3 17.7  17.0  19.7  15.8  12.1  3.1 12.2  20.1  9.3 14.6  13.6  12.5  -3.3  12.8
1951-07-20T03:00:00+00:00 11.6  -5.4  -5.4  16.4  11.3  8.6 15.5  13.8  6.4 8.6 16.8  16.0  18.9  15.2  11.2  2.3 11.2  19.2  8.4 13.5  12.7  11.9  -4.9  12.0
1951-07-20T06:00:00+00:00 11.5  -5.4  -5.5  16.3  11.2  9.0 15.4  13.9  6.5 8.6 16.9  16.2  19.1  15.4  11.6  2.2 11.1  19.4  8.7 13.6  12.8  12.0  -4.9  12.1
1951-07-20T09:00:00+00:00 20.2  3.3 3.3 24.9  20.1  17.8  24.3  22.7  15.3  17.4  24.8  25.0  27.8  23.5  20.4  11.1  20.1  27.3  17.5  20.8  20.0  19.9  3.0 21.0
1951-07-20T12:00:00+00:00 23.7  6.2 6.2 27.8  23.7  21.9  27.9  26.4  19.0  21.0  27.1  28.5  30.8  26.2  24.1  14.6  24.2  29.6  20.9  23.1  22.3  22.2  5.4 25.1
1951-07-20T15:00:00+00:00 22.8  5.2 5.2 27.3  22.1  19.6  26.4  24.4  17.0  19.5  26.5  26.5  29.2  25.2  22.3  13.1  22.1  28.9  19.0  23.3  22.5  21.6  4.8 22.1
1951-07-20T18:00:00+00:00 20.3  3.5 3.5 25.8  19.4  17.1  23.6  21.9  14.5  16.8  24.7  24.6  27.3  23.4  20.1  10.4  19.7  27.1  17.0  22.4  21.6  19.8  3.5 19.9
1951-07-20T21:00:00+00:00 15.1  -1.9  -1.9  20.1  14.5  11.9  18.8  17.1  9.7 11.9  19.7  19.3  22.1  18.4  14.9  5.5 14.6  22.2  11.7  17.2  16.4  14.9  -1.6  15.0
1951-07-21T00:00:00+00:00 12.8  -4.3  -4.3  17.6  12.3  9.6 16.6  14.8  7.4 9.7 17.6  16.8  19.7  16.1  12.5  3.3 12.2  20.1  9.2 14.8  14.0  12.7  -3.9  12.8
1951-07-21T03:00:00+00:00 11.2  -5.6  -5.7  15.9  10.8  8.3 15.2  13.3  5.9 7.9 16.5  15.5  18.4  14.9  11.1  1.8 10.6  18.9  8.0 13.5  12.7  11.5  -5.2  11.4
1951-07-21T06:00:00+00:00 11.3  -5.5  -5.6  16.0  10.8  8.6 15.2  13.5  6.1 8.0 16.8  15.8  18.7  15.2  11.4  1.9 10.6  19.1  8.3 13.7  12.9  11.8  -5.0  11.6
1951-07-21T09:00:00+00:00 20.6  4.1 4.0 25.3  20.5  18.2  24.9  23.0  15.6  17.7  25.4  25.7  28.3  24.1  21.0  11.6  20.1  27.8  18.2  21.3  20.5  20.4  3.5 21.0
1951-07-21T12:00:00+00:00 23.4  6.2 6.2 27.5  23.2  20.8  27.6  25.7  18.3  20.4  27.2  27.8  30.2  25.9  23.5  14.2  23.7  29.5  20.2  23.3  22.5  22.1  5.3 24.4
1951-07-21T15:00:00+00:00 21.9  4.5 4.5 26.2  21.2  19.4  25.7  24.2  16.8  18.4  26.4  26.4  28.9  25.1  22.5  12.3  21.4  28.7  18.9  23.3  22.5  21.3  4.7 22.6
1951-07-21T18:00:00+00:00 19.8  3.2 3.2 24.8  19.3  16.8  23.7  22.2  14.8  16.5  25.1  24.6  27.6  23.3  19.8  10.3  19.2  27.5  17.1  22.0  21.2  20.1  3.4 20.2
1951-07-21T21:00:00+00:00 14.7  -1.7  -1.8  19.7  14.3  11.7  18.7  17.0  9.6 11.5  20.4  19.6  22.5  18.7  14.8  5.4 14.0  22.8  12.1  17.1  16.3  15.4  -1.4  14.7
1951-07-22T00:00:00+00:00 12.2  -4.3  -4.3  17.2  11.9  9.6 16.3  14.6  7.2 9.0 18.0  17.2  20.0  16.4  12.6  2.9 11.7  20.3  9.7 14.9  14.1  13.0  -3.8  12.5
1951-07-22T03:00:00+00:00 11.5  -5.1  -5.2  15.9  11.2  9.0 15.5  13.9  6.4 8.4 16.5  16.4  18.8  14.7  11.8  2.1 11.2  18.8  8.7 12.9  12.0  11.3  -4.9  12.0
1951-07-22T06:00:00+00:00 12.0  -4.8  -4.8  16.2  11.7  9.6 16.1  14.5  7.0 8.9 16.6  17.0  19.3  15.0  12.4  2.6 11.7  18.9  9.4 12.6  11.7  11.4  -4.9  12.6
1951-07-22T09:00:00+00:00 20.8  4.3 4.3 25.1  20.7  17.9  25.1  23.2  15.7  18.0  25.1  25.6  28.2  23.2  20.5  11.7  20.3  27.4  18.0  20.0  19.1  19.9  3.5 21.1
1951-07-22T12:00:00+00:00 21.9  5.2 5.1 26.4  21.5  18.0  25.9  23.9  16.4  18.7  26.0  25.3  28.3  23.7  20.6  12.4  21.1  28.3  17.7  22.6  21.7  20.8  5.1 21.3
1951-07-22T15:00:00+00:00 20.4  4.5 4.4 25.1  20.5  16.8  24.9  22.8  15.3  17.7  25.7  25.0  27.8  23.6  20.0  11.4  19.6  27.9  17.3  22.2  21.3  20.4  4.5 20.3
1951-07-22T18:00:00+00:00 18.3  2.8 2.7 22.9  18.8  16.3  23.2  21.3  13.8  16.1  24.0  24.2  26.4  22.5  18.6  9.8 17.9  26.3  16.6  19.5  18.6  18.8  2.6 18.9
1951-07-22T21:00:00+00:00 14.0  -1.7  -1.7  18.9  14.1  11.9  18.5  16.7  9.2 11.3  20.0  19.4  22.0  18.0  14.2  5.0 13.5  22.2  11.8  16.2  15.3  14.7  -1.3  14.5
1951-07-23T00:00:00+00:00 12.2  -3.6  -3.7  17.0  12.3  10.6  16.7  15.0  7.5 9.6 17.9  17.7  20.1  16.2  12.8  3.3 11.9  20.2  10.0  14.4  13.5  12.7  -3.3  12.9
1951-07-23T03:00:00+00:00 11.4  -5.4  -5.4  16.0  11.6  10.0  15.9  14.2  6.9 8.9 17.2  17.2  19.6  16.0  12.6  2.7 11.4  19.5  9.7 13.3  12.4  12.3  -5.0  12.3
1951-07-23T06:00:00+00:00 11.7  -5.0  -5.1  16.4  11.9  10.1  16.3  14.6  7.2 9.3 17.6  17.6  20.1  16.5  12.8  3.1 11.8  20.0  10.1  13.5  12.6  12.7  -4.7  12.5
1951-07-23T09:00:00+00:00 20.1  3.2 3.1 25.1  19.8  15.9  24.2  22.0  14.6  17.1  24.5  23.8  27.1  22.5  18.6  10.9  19.7  26.9  16.3  21.1  20.3  19.7  3.0 19.4
1951-07-23T12:00:00+00:00 23.8  6.9 6.8 28.2  24.0  20.4  28.4  26.1  18.8  21.3  28.5  28.5  31.4  27.0  23.1  15.1  23.9  30.9  21.0  24.0  23.1  23.6  6.3 23.8
1951-07-23T15:00:00+00:00 22.0  5.9 5.9 26.5  23.0  20.1  27.4  25.1  17.8  20.3  27.1  28.4  30.5  26.3  22.7  14.1  22.8  29.4  20.8  22.4  21.5  22.2  4.9 23.5
1951-07-23T18:00:00+00:00 18.9  3.8 3.7 24.1  20.3  17.1  24.6  22.4  15.1  17.6  25.8  26.2  28.6  24.7  19.7  11.4  19.4  28.2  18.7  20.4  19.6  20.9  3.3 20.6
1951-07-23T21:00:00+00:00 13.8  -2.1  -2.1  19.1  14.4  11.1  18.7  16.6  9.3 11.7  20.2  19.7  22.5  18.7  14.0  5.5 13.9  22.6  12.2  16.0  15.2  15.3  -1.9  14.4
1951-07-24T00:00:00+00:00 12.0  -4.5  -4.6  17.2  11.9  8.7 16.3  14.2  6.9 9.2 17.6  16.9  19.7  16.0  11.7  3.0 11.9  19.9  9.4 14.3  13.5  12.7  -4.2  11.8
1951-07-24T03:00:00+00:00 11.0  -5.1  -5.2  15.9  10.5  7.7 15.0  12.8  5.5 7.8 15.6  15.6  18.0  14.0  10.7  1.6 10.8  17.9  7.9 12.5  11.6  10.2  -5.1  10.6
1951-07-24T06:00:00+00:00 11.2  -5.0  -5.0  16.0  10.8  7.8 15.2  13.1  5.8 8.1 15.8  15.7  18.2  14.2  10.9  1.9 10.9  18.1  8.1 12.6  11.6  10.5  -5.0  10.8
1951-07-24T09:00:00+00:00 19.7  3.5 3.5 24.0  19.8  17.6  24.3  22.3  15.1  17.1  24.1  24.9  27.2  22.6  20.0  10.9  19.9  26.4  17.2  19.7  18.8  18.8  3.0 20.9
1951-07-24T12:00:00+00:00 23.4  6.5 6.5 27.1  23.4  21.7  27.8  26.1  18.9  20.7  26.9  28.4  30.4  25.6  24.0  14.4  23.9  29.2  20.7  22.6  21.6  21.5  5.8 25.2
1951-07-24T15:00:00+00:00 20.8  4.0 4.0 24.6  20.9  20.2  25.3  24.3  17.1  18.1  25.1  26.6  28.4  24.2  23.1  11.9  21.2  27.4  19.0  22.0  21.0  19.7  4.3 24.1
1951-07-24T18:00:00+00:00 18.2  1.6 1.6 22.1  18.4  16.5  22.8  21.1  13.9  15.7  22.7  23.4  25.6  21.3  19.1  9.4 18.5  25.0  15.7  19.1  18.1  17.4  1.6 20.7
1951-07-24T21:00:00+00:00 14.2  -2.2  -2.2  18.7  14.0  12.0  18.4  16.8  9.5 11.3  19.1  19.2  21.6  17.5  14.7  5.1 14.1  21.4  11.5  15.8  14.8  13.7  -1.8  15.4
1951-07-25T00:00:00+00:00 13.9  -3.0  -3.0  18.1  13.4  10.8  17.9  15.5  8.3 10.7  17.9  18.0  20.0  16.8  13.6  4.5 13.5  20.2  10.4  14.9  13.9  12.6  -2.8  13.8
1951-07-25T03:00:00+00:00 12.8  -3.7  -3.7  17.2  12.5  9.6 16.9  14.9  7.5 9.8 17.6  17.1  19.3  16.3  12.5  3.6 12.2  20.0  9.5 14.3  13.2  12.3  -3.2  12.7
1951-07-25T06:00:00+00:00 13.4  -3.2  -3.2  17.8  12.9  9.9 17.4  14.9  7.6 10.3  17.8  17.5  19.6  16.5  13.1  4.0 12.8  20.1  9.9 14.1  13.1  12.4  -3.3  13.0
1951-07-25T09:00:00+00:00 19.3  3.0 3.0 23.4  19.4  17.1  23.8  22.1  14.8  16.8  23.5  23.9  26.4  21.9  19.1  10.5  19.2  25.9  16.3  19.2  18.2  18.2  2.6 20.8
1951-07-25T12:00:00+00:00 21.8  5.3 5.3 25.9  21.7  19.4  26.2  24.4  17.0  19.1  25.0  25.6  28.0  23.5  21.1  12.8  21.6  27.3  18.0  21.8  20.8  19.6  4.7 22.6
1951-07-25T15:00:00+00:00 19.7  2.7 2.7 23.5  19.3  17.0  23.8  21.9  14.5  16.7  23.7  23.1  25.8  21.8  19.1  10.4  19.4  26.0  15.5  20.3  19.2  18.3  2.8 20.5
1951-07-25T18:00:00+00:00 17.7  1.2 1.2 22.2  17.2  14.6  21.6  19.7  12.4  14.5  21.7  21.5  24.1  20.0  17.1  8.3 17.6  24.0  13.9  18.4  17.4  16.3  1.1 17.6
1951-07-25T21:00:00+00:00 13.9  -2.1  -2.1  18.7  13.6  11.7  18.0  16.3  8.9 10.9  19.1  18.9  21.2  17.7  14.2  4.7 13.6  21.5  11.3  15.6  14.5  13.8  -1.8  14.0
1951-07-26T00:00:00+00:00 12.6  -3.2  -3.2  17.5  12.4  10.6  16.8  15.1  7.8 9.7 18.1  17.6  20.1  16.5  12.9  3.5 12.2  20.4  10.0  14.6  13.6  12.7  -2.7  12.9
1951-07-26T03:00:00+00:00 11.7  -4.2  -4.3  16.5  11.6  9.6 16.1  14.2  6.9 8.9 16.9  16.8  19.2  15.3  12.2  2.7 11.5  19.2  9.1 13.5  12.5  11.6  -4.0  12.2
1951-07-26T06:00:00+00:00 11.4  -4.8  -4.8  16.0  11.2  9.0 15.6  13.8  6.4 8.5 16.3  16.4  18.7  14.8  11.9  2.2 11.2  18.6  8.7 13.0  12.0  11.0  -4.6  11.7
1951-07-26T09:00:00+00:00 19.6  3.2 3.2 24.0  19.4  16.2  23.9  21.6  14.2  16.7  23.8  23.8  26.4  22.0  18.6  10.5  19.3  26.1  16.1  19.4  18.4  18.4  2.7 19.2
1951-07-26T12:00:00+00:00 21.9  5.0 4.9 25.6  21.8  20.4  26.3  24.5  17.2  19.1  25.3  27.2  28.5  24.8  22.8  12.9  22.9  27.6  19.5  21.4  20.4  19.9  4.4 23.6
1951-07-26T15:00:00+00:00 21.3  4.8 4.8 25.8  20.8  19.6  25.3  23.9  16.6  18.1  25.1  26.6  28.3  24.2  22.5  11.9  22.1  27.4  19.0  22.2  21.2  19.7  4.6 22.7
1951-07-26T18:00:00+00:00 18.3  2.1 2.1 22.8  18.2  15.6  22.7  21.1  13.7  15.5  22.9  22.9  25.6  21.0  18.2  9.3 18.4  25.2  15.3  19.7  18.8  17.5  2.2 19.3
1951-07-26T21:00:00+00:00 13.9  -2.0  -2.1  18.7  13.8  12.0  18.2  16.6  9.3 11.0  19.2  19.3  21.6  17.7  14.8  4.8 13.8  21.5  11.6  16.0  15.0  13.8  -1.7  14.6
1951-07-27T00:00:00+00:00 12.7  -3.4  -3.5  17.3  12.5  10.4  16.9  15.2  7.8 9.7 17.9  17.8  20.1  16.3  13.2  3.5 12.6  20.2  10.1  14.7  13.7  12.5  -3.0  13.2
1951-07-27T03:00:00+00:00 10.8  -5.8  -5.8  15.4  10.9  8.8 15.1  13.7  6.4 8.3 16.3  16.4  18.9  15.1  11.9  2.0 11.1  18.7  9.0 13.2  12.3  11.4  -5.3  12.0
1951-07-27T06:00:00+00:00 10.8  -6.1  -6.1  15.1  10.9  8.9 15.2  13.8  6.5 8.3 15.9  16.5  18.8  14.8  11.9  2.0 11.2  18.3  9.0 12.3  11.4  10.9  -5.9  12.1
1951-07-27T09:00:00+00:00 19.6  3.1 3.0 24.1  19.9  16.8  24.1  22.3  15.0  17.2  24.7  24.8  27.5  23.2  19.5  11.0  19.6  27.1  17.3  20.1  19.2  19.7  2.9 20.0
1951-07-27T12:00:00+00:00 23.2  6.4 6.4 27.4  23.6  20.7  27.8  26.0  18.6  20.9  27.6  28.5  30.8  26.4  23.4  14.6  23.6  29.9  21.0  22.9  22.0  22.6  5.8 24.0
1951-07-27T15:00:00+00:00 22.0  6.1 6.0 26.3  23.1  20.7  27.3  25.4  18.1  20.5  26.4  28.0  29.9  25.7  22.7  14.2  22.9  28.7  20.6  22.3  21.4  21.4  5.2 23.9
1951-07-27T18:00:00+00:00 19.3  4.0 4.0 24.4  20.2  17.4  24.4  22.5  15.1  17.5  25.2  25.6  27.8  24.1  19.6  11.3  19.6  27.5  18.1  21.2  20.3  20.2  3.9 20.5
1951-07-27T21:00:00+00:00 14.1  -1.8  -1.8  19.2  14.3  11.6  18.6  16.8  9.5 11.7  20.1  19.8  22.3  18.8  14.5  5.4 14.1  22.4  12.3  16.9  16.0  15.1  -1.3  14.8
1951-07-28T00:00:00+00:00 12.2  -3.8  -3.8  17.2  12.6  10.0  16.8  15.0  7.7 9.9 17.9  17.8  20.1  16.7  12.7  3.6 12.4  20.2  10.3  15.0  14.1  12.9  -3.4  13.1
1951-07-28T03:00:00+00:00 11.2  -4.9  -4.9  15.7  11.4  9.4 15.7  14.1  6.8 8.7 16.4  16.8  18.8  15.1  12.0  2.5 11.3  18.7  9.2 13.1  12.2  11.2  -4.7  12.4
1951-07-28T06:00:00+00:00 11.4  -5.0  -5.0  15.8  11.4  9.5 15.8  14.1  6.8 8.7 16.5  16.9  18.8  15.2  12.3  2.5 11.4  18.7  9.2 12.9  12.0  11.2  -4.8  12.4
1951-07-28T09:00:00+00:00 18.5  1.8 1.8 23.9  17.3  13.5  21.6  18.8  11.6  14.5  23.1  21.6  24.5  20.8  17.1  8.3 18.4  25.4  13.9  20.1  19.2  17.9  1.9 15.4
1951-07-28T12:00:00+00:00 23.2  6.5 6.5 27.2  23.3  20.6  27.7  25.9  18.6  20.6  27.3  28.1  30.3  25.8  23.1  14.4  23.7  29.6  20.5  23.0  22.0  22.1  5.9 24.1
1951-07-28T15:00:00+00:00 21.9  5.1 5.0 25.8  22.0  19.8  26.3  24.5  17.2  19.3  24.9  26.7  28.3  23.9  22.3  13.0  22.9  27.2  19.0  21.7  20.8  19.7  4.1 23.3
1951-07-28T18:00:00+00:00 18.6  2.7 2.6 23.3  18.8  16.2  23.1  21.4  14.1  16.1  23.5  23.6  26.0  21.9  18.7  9.9 19.1  25.8  16.0  20.6  19.7  18.3  2.6 19.7
1951-07-28T21:00:00+00:00 13.9  -1.9  -2.0  18.9  13.9  11.3  18.2  16.5  9.2 11.1  19.6  19.0  21.5  17.8  14.2  4.9 13.9  21.9  11.4  16.9  16.0  14.3  -1.4  14.5
1951-07-29T00:00:00+00:00 12.3  -3.6  -3.6  17.2  12.3  10.1  16.7  15.1  7.8 9.6 18.1  17.7  20.1  16.4  13.1  3.4 12.4  20.4  10.1  15.4  14.5  12.9  -2.9  13.1
1951-07-29T03:00:00+00:00 12.3  -1.6  -1.6  16.9  12.4  10.9  16.9  14.8  7.3 9.4 16.7  17.7  19.5  15.6  13.7  2.1 12.8  19.2  9.9 13.7  12.6  11.4  -1.9  13.4
1951-07-29T06:00:00+00:00 12.1  -1.9  -1.9  16.8  12.0  10.7  16.5  14.4  7.0 9.0 16.7  17.7  19.4  15.7  13.5  1.7 12.4  19.2  9.9 13.4  12.2  11.4  -2.1  12.9
1951-07-29T09:00:00+00:00 12.1  -1.6  -1.6  17.2  11.9  10.1  16.4  14.3  6.8 9.0 17.1  17.4  19.4  15.8  13.1  1.6 12.2  19.5  9.7 14.3  13.1  11.8  -1.5  12.5
1951-07-29T12:00:00+00:00 15.0  0.7 0.7 20.4  13.9  10.7  18.4  16.1  8.7 10.9  17.4  17.6  20.2  15.5  13.1  3.5 15.8  19.9  9.8 17.1  15.9  12.1  0.2 14.5
1951-07-29T15:00:00+00:00 19.7  6.6 6.6 25.7  19.1  14.9  23.6  21.0  13.5  16.2  24.5  23.6  26.3  22.4  18.2  8.8 19.1  26.9  15.8  22.4  21.2  19.2  6.7 17.8
1951-07-29T18:00:00+00:00 14.9  2.2 2.2 21.3  14.3  11.5  18.8  16.4  9.0 11.4  20.2  19.3  21.8  18.3  14.4  4.0 14.4  22.7  11.5  18.9  17.8  14.9  2.7 14.1
1951-07-29T21:00:00+00:00 10.8  -2.5  -2.5  16.2  10.7  8.3 15.2  12.8  5.4 7.8 16.2  15.9  18.0  14.7  11.0  0.4 10.9  18.6  8.1 13.4  12.3  10.8  -2.2  11.0
1951-07-30T00:00:00+00:00 10.3  -3.5  -3.5  14.7  10.6  8.0 15.1  12.7  5.2 7.7 14.8  15.4  17.2  13.7  10.5  0.3 10.8  17.3  7.7 11.3  10.1  9.5 -3.8  11.0
1951-07-30T03:00:00+00:00 9.2 -2.7  -2.7  13.0  9.6 7.7 14.3  11.9  4.5 6.6 12.9  14.7  16.2  12.6  10.1  -0.9  9.8 15.7  6.9 9.5 8.5 7.6 -2.6  10.4
1951-07-30T06:00:00+00:00 9.1 -2.8  -2.8  13.0  9.4 7.5 14.0  11.6  4.2 6.4 12.9  14.4  16.0  12.4  10.1  -1.2  9.4 15.6  6.7 9.4 8.4 7.5 -2.7  10.1
1951-07-30T09:00:00+00:00 11.2  -0.1  -0.1  15.9  11.3  11.7  16.0  14.0  6.5 8.3 16.4  18.7  19.7  16.6  15.1  0.8 11.6  19.2  11.0  12.7  11.7  11.0  0.2 11.9
1951-07-30T12:00:00+00:00 11.3  0.4 0.4 16.3  11.5  11.4  16.1  14.2  6.7 8.5 16.8  18.9  20.2  16.7  14.7  0.9 12.0  19.6  11.1  13.1  12.1  11.5  0.8 12.1
1951-07-30T15:00:00+00:00 14.7  3.0 3.0 18.0  15.8  16.8  20.5  19.0  11.6  12.9  19.0  23.2  23.7  19.7  19.4  5.3 16.0  21.8  15.4  13.8  12.8  13.7  2.7 18.0
1951-07-30T18:00:00+00:00 16.0  4.1 4.1 19.9  16.4  15.4  21.0  18.9  11.5  13.4  19.4  22.4  23.6  19.4  17.9  5.8 17.2  22.1  14.6  14.8  13.8  14.0  3.5 17.6
1951-07-30T21:00:00+00:00 11.3  -0.4  -0.4  15.4  11.6  10.7  16.3  14.1  6.7 8.6 15.4  17.6  19.0  15.1  13.1  1.0 12.1  18.1  9.8 11.3  10.3  10.0  -0.4  12.8
1951-07-31T00:00:00+00:00 10.2  -1.4  -1.4  14.4  10.5  9.6 15.2  13.0  5.6 7.6 14.3  16.5  17.9  14.1  12.1  0.0 11.1  17.1  8.8 10.5  9.4 9.0 -1.4  11.7
1951-07-31T03:00:00+00:00 9.6 -6.4  -6.4  13.7  9.4 8.4 13.8  12.3  4.9 6.7 14.2  15.3  16.9  13.0  10.9  0.1 10.0  16.5  7.6 10.4  9.4 9.0 -6.5  11.1
1951-07-31T06:00:00+00:00 9.8 -6.1  -6.1  13.8  9.8 8.9 14.1  12.5  5.1 7.0 14.4  15.8  17.2  13.5  11.2  0.4 10.4  16.7  8.1 10.2  9.2 9.2 -6.5  11.4
1951-07-31T09:00:00+00:00 18.1  2.5 2.5 22.6  17.9  14.5  22.3  20.2  12.8  15.2  23.4  23.5  25.7  21.6  18.2  8.6 17.8  25.6  15.7  18.5  17.6  18.1  2.2 17.9
1951-07-31T12:00:00+00:00 21.9  6.3 6.3 26.8  21.4  17.8  25.7  23.5  16.1  18.6  26.9  26.2  28.9  24.7  21.0  12.0  21.3  29.1  18.5  22.9  21.9  21.6  6.1 20.9
1951-07-31T15:00:00+00:00 22.0  6.8 6.8 27.5  21.3  17.4  25.6  23.4  16.0  18.5  27.2  25.7  28.8  24.5  20.4  12.0  21.1  29.5  17.9  24.3  23.3  22.0  7.0 20.4
1951-07-31T18:00:00+00:00 19.0  4.5 4.5 25.9  17.5  13.5  21.8  19.6  12.2  14.7  23.6  21.6  24.9  20.8  16.4  8.1 17.9  25.9  13.9  23.8  22.8  18.4  5.0 16.6
1951-07-31T21:00:00+00:00 12.4  -2.4  -2.4  18.1  11.9  9.3 16.2  14.4  7.0 9.1 17.6  17.2  19.5  15.9  12.1  2.6 12.3  19.9  9.5 15.7  14.7  12.4  -2.0  12.4
1951-08-01T00:00:00+00:00 10.6  -4.9  -4.9  15.1  10.5  8.2 14.9  13.1  5.8 7.8 16.1  16.3  18.1  14.7  11.2  1.2 10.5  18.3  8.5 12.5  11.5  10.8  -4.6  11.3
1951-08-01T03:00:00+00:00 10.6  -4.9  -4.9  15.0  9.9 6.5 14.2  12.0  4.6 7.0 14.3  14.5  16.5  12.9  9.5 0.5 10.2  16.7  6.8 11.1  10.0  8.9 -4.9  9.5
1951-08-01T06:00:00+00:00 11.0  -4.5  -4.5  15.3  10.3  6.7 14.7  12.4  4.9 7.5 15.0  14.8  16.9  13.4  9.7 1.0 10.5  17.4  7.1 11.5  10.4  9.6 -4.4  9.7
1951-08-01T09:00:00+00:00 18.5  3.3 3.3 22.8  18.2  15.6  22.5  20.7  13.3  15.4  22.5  23.1  25.2  20.9  18.2  8.9 18.4  24.9  15.4  18.5  17.4  17.1  3.1 18.8
1951-08-01T12:00:00+00:00 21.1  5.9 5.9 25.2  20.9  19.5  25.3  23.7  16.3  18.1  25.1  26.3  28.1  23.9  21.9  11.6  21.4  27.5  18.6  21.2  20.1  19.7  5.7 22.5
1951-08-01T15:00:00+00:00 20.6  5.0 5.0 24.4  20.3  17.2  24.6  22.1  14.6  17.4  23.5  24.2  26.1  22.1  19.0  11.0  21.4  25.8  16.5  19.9  18.8  18.1  4.2 21.2
1951-08-01T18:00:00+00:00 16.7  1.0 1.0 20.8  16.1  14.0  20.4  18.8  11.4  13.3  20.5  20.8  23.1  18.7  16.3  6.8 16.9  22.8  13.1  16.8  15.7  15.0  1.2 17.8
1951-08-01T21:00:00+00:00 12.8  -2.3  -2.3  17.2  12.5  10.3  16.8  15.0  7.6 9.6 17.5  17.8  19.8  16.1  13.1  3.2 12.6  19.9  10.1  13.9  12.8  12.1  -1.9  13.2
1951-08-02T00:00:00+00:00 11.3  -4.0  -4.0  15.7  10.8  8.5 15.1  13.2  5.7 7.9 15.9  15.9  17.9  14.4  11.3  1.5 11.0  18.3  8.2 12.6  11.5  10.5  -3.5  11.3
1951-08-02T03:00:00+00:00 10.4  -4.8  -4.8  14.6  9.9 7.8 14.2  12.5  5.0 6.9 15.0  15.0  16.9  13.4  10.5  0.4 10.4  17.3  7.3 11.7  10.6  9.6 -4.5  11.1
1951-08-02T06:00:00+00:00 10.6  -4.7  -4.7  14.6  10.1  8.3 14.5  12.9  5.5 7.2 15.0  15.4  17.2  13.5  11.0  0.7 10.7  17.3  7.7 11.6  10.5  9.6 -4.5  11.7
1951-08-02T09:00:00+00:00 17.3  2.4 2.4 22.1  16.5  12.9  20.8  18.5  11.1  13.5  22.0  21.2  23.8  19.7  16.1  7.1 16.8  24.3  13.5  17.7  16.6  16.6  2.1 15.7
1951-08-02T12:00:00+00:00 17.6  3.0 3.0 22.8  16.6  15.1  20.9  19.2  11.7  13.6  23.0  22.7  24.9  21.1  18.1  7.2 17.4  25.3  15.0  19.1  18.1  17.6  3.2 16.8
1951-08-02T15:00:00+00:00 22.0  7.1 7.1 26.0  21.9  19.1  26.2  24.2  16.7  18.9  26.3  27.0  28.9  24.7  21.8  12.5  22.0  28.6  19.3  21.3  20.2  20.9  6.3 21.9
1951-08-02T18:00:00+00:00 17.2  2.5 2.5 22.0  16.6  14.0  20.9  19.0  11.6  13.6  22.1  22.0  24.1  20.3  17.0  7.1 17.3  24.4  14.3  18.6  17.6  16.7  2.5 17.0
1951-08-02T21:00:00+00:00 13.5  -1.5  -1.5  17.9  12.9  10.4  17.2  15.4  8.0 9.9 18.2  18.0  20.1  16.4  13.3  3.4 13.5  20.5  10.3  14.9  13.9  12.8  -1.3  13.6
1951-08-03T00:00:00+00:00 13.0  -2.5  -2.5  16.7  12.6  10.5  16.9  15.1  7.7 9.6 16.7  17.5  19.1  15.4  13.2  3.2 13.6  19.0  9.8 13.2  12.1  11.3  -2.8  13.9
1951-08-03T03:00:00+00:00 12.2  -5.6  -5.6  15.7  12.2  9.9 16.4  14.5  7.4 9.4 15.7  17.1  18.7  15.0  12.5  3.2 13.0  18.0  9.7 12.1  11.2  10.9  -6.0  13.4
1951-08-03T06:00:00+00:00 12.2  -5.6  -5.6  15.6  12.2  10.3  16.4  14.7  7.6 9.4 15.8  17.4  18.9  15.2  12.9  3.2 13.0  18.1  10.0  12.1  11.2  11.0  -5.9  13.7
1951-08-03T09:00:00+00:00 20.9  3.9 3.9 24.8  21.1  17.6  25.3  23.3  16.2  18.4  25.4  25.9  28.3  23.9  20.2  12.1  20.6  27.7  18.6  20.4  19.5  20.6  3.5 20.7
1951-08-03T12:00:00+00:00 24.0  6.3 6.3 27.3  24.2  21.5  28.4  26.4  19.3  21.4  27.4  29.0  30.8  26.5  24.0  15.2  24.2  29.7  21.7  22.5  21.6  22.6  5.4 24.5
1951-08-03T15:00:00+00:00 22.3  5.1 5.1 26.6  22.1  20.4  26.3  25.3  18.2  19.4  26.7  27.7  30.1  25.2  23.1  13.1  22.8  28.9  20.3  23.1  22.2  21.8  5.2 23.8
1951-08-03T18:00:00+00:00 20.0  2.8 2.8 24.5  19.6  17.1  23.8  22.5  15.4  16.8  24.5  24.9  27.5  22.8  20.2  10.6  20.2  26.8  17.6  21.4  20.5  19.6  3.0 20.9
1951-08-03T21:00:00+00:00 16.0  -1.4  -1.4  20.2  15.7  12.7  19.9  18.3  11.2  12.9  20.5  20.6  23.1  18.9  15.6  6.7 15.9  22.8  13.2  17.4  16.5  15.7  -1.0  16.5
1951-08-04T00:00:00+00:00 14.1  -2.9  -2.9  18.4  14.1  11.4  18.3  16.6  9.5 11.3  19.1  19.1  21.4  17.6  14.2  5.1 13.9  21.3  11.7  16.0  15.1  14.2  -2.4  14.7
1951-08-04T03:00:00+00:00 12.7  -2.5  -2.5  17.5  12.3  10.0  16.6  14.7  7.6 9.5 17.9  17.6  19.8  16.3  13.2  3.2 12.4  20.3  10.1  14.5  13.5  12.7  -1.9  12.8
1951-08-04T06:00:00+00:00 12.2  -3.1  -3.1  16.9  11.9  9.9 16.2  14.5  7.3 9.1 17.6  17.4  19.5  16.1  13.1  2.8 12.0  19.9  9.9 14.1  13.0  12.3  -2.3  12.7
1951-08-04T09:00:00+00:00 18.8  2.6 2.6 23.2  17.8  14.7  22.1  19.9  12.8  15.0  21.5  21.6  24.3  19.5  17.1  8.7 18.1  23.9  14.1  18.5  17.4  16.3  2.1 17.3
1951-08-04T12:00:00+00:00 19.2  2.6 2.6 23.1  18.3  14.9  22.7  20.7  13.6  15.5  21.9  22.3  24.5  20.3  18.0  9.2 19.2  24.3  14.8  19.0  17.9  16.7  2.5 18.6
1951-08-04T15:00:00+00:00 18.9  1.7 1.7 22.2  18.0  15.2  22.3  20.5  13.4  15.2  21.0  22.5  24.1  20.0  18.1  8.9 18.7  23.4  15.0  17.6  16.6  15.8  1.2 18.6
1951-08-04T18:00:00+00:00 17.1  0.8 0.8 21.6  15.9  13.6  20.3  18.1  11.0  13.2  20.2  20.8  22.8  18.8  16.2  6.9 17.2  22.6  13.3  17.0  16.0  15.0  0.5 16.0
1951-08-04T21:00:00+00:00 14.6  -1.1  -1.1  19.1  13.9  12.1  18.3  16.5  9.3 11.2  18.9  19.8  21.6  17.7  15.4  4.9 14.5  21.2  12.3  15.0  13.9  13.6  -1.2  14.5
1951-08-05T00:00:00+00:00 13.8  -1.7  -1.7  18.1  13.6  11.7  18.0  16.1  9.0 10.8  18.1  19.3  20.9  17.1  14.8  4.5 14.0  20.4  11.7  14.0  13.0  12.8  -2.0  14.4
1951-08-05T03:00:00+00:00 14.0  0.5 0.5 17.5  13.6  12.3  18.0  16.1  8.6 10.5  18.0  19.5  20.9  17.3  15.1  3.4 14.3  20.5  11.7  13.7  12.7  12.6  0.3 14.3
1951-08-05T06:00:00+00:00 13.2  -0.2  -0.2  17.3  12.4  10.1  16.8  14.5  7.1 9.3 17.8  17.8  20.0  16.2  12.9  2.2 12.9  20.3  10.0  13.7  12.6  12.3  -0.1  12.2
1951-08-05T09:00:00+00:00 12.7  -1.2  -1.2  16.4  11.7  9.5 16.2  14.1  6.7 8.6 16.2  16.5  18.7  14.5  11.8  1.5 13.1  18.6  8.6 12.9  11.8  10.7  -1.3  12.4
1951-08-05T12:00:00+00:00 13.9  -0.2  -0.2  17.2  13.0  11.3  17.5  15.6  8.2 9.9 16.7  18.1  20.2  15.3  13.4  2.8 14.3  19.2  10.3  12.4  11.3  11.3  -0.9  14.5
1951-08-05T15:00:00+00:00 17.5  3.2 3.2 21.3  16.0  12.5  20.4  18.0  10.6  12.9  19.6  20.2  22.6  17.9  14.9  5.8 17.8  22.1  12.4  15.8  14.7  14.2  2.4 15.9
1951-08-05T18:00:00+00:00 14.4  1.8 1.8 19.2  13.5  10.7  18.0  15.6  8.2 10.4  19.2  18.7  21.1  17.4  13.3  3.3 14.0  21.7  10.8  16.0  14.9  13.8  2.1 13.0
1951-08-05T21:00:00+00:00 10.2  -2.0  -2.0  14.7  10.1  8.0 14.5  12.3  4.9 7.0 16.3  15.6  18.0  14.6  10.6  -0.1  9.7 18.8  7.8 12.8  11.7  10.9  -1.2  9.9
1951-08-06T00:00:00+00:00 9.6 -3.1  -3.1  14.0  9.2 7.0 13.7  11.5  4.0 6.1 15.3  14.4  16.9  13.5  9.5 -0.9  9.1 17.8  6.6 11.7  10.7  9.8 -2.3  9.0
1951-08-06T03:00:00+00:00 8.8 -5.6  -5.6  13.6  8.5 5.4 12.7  10.7  3.2 5.3 14.4  13.1  15.7  12.4  8.0 -1.2  8.2 16.5  5.6 11.0  9.9 8.9 -4.8  8.1
1951-08-06T06:00:00+00:00 8.7 -5.8  -5.8  13.3  8.5 5.5 12.7  10.7  3.2 5.3 14.1  13.1  15.5  12.2  7.9 -1.2  8.3 16.2  5.5 10.7  9.7 8.6 -5.1  8.2
1951-08-06T09:00:00+00:00 15.2  1.0 1.0 20.4  14.6  11.2  18.8  16.8  9.3 11.5  19.8  19.3  21.8  17.8  14.3  5.0 14.9  21.8  11.7  16.6  15.5  14.3  1.0 14.7
1951-08-06T12:00:00+00:00 21.0  6.3 6.3 25.1  21.1  18.2  25.3  23.4  15.9  18.0  25.2  25.6  27.7  23.5  20.5  11.5  21.3  27.2  18.0  20.8  19.8  19.7  5.9 21.7
1951-08-06T15:00:00+00:00 21.4  6.7 6.7 25.2  21.6  19.5  25.9  24.1  16.6  18.5  25.5  26.8  28.5  24.4  21.8  12.0  21.8  27.6  19.3  20.7  19.7  20.0  6.0 22.6
1951-08-06T18:00:00+00:00 17.5  3.5 3.5 21.7  18.1  15.9  22.3  20.5  13.0  15.0  22.5  23.7  25.3  21.5  18.1  8.5 17.9  24.6  16.1  17.4  16.3  17.0  3.0 18.9
1951-08-06T21:00:00+00:00 12.3  -1.9  -1.9  16.8  12.4  10.0  16.7  14.9  7.4 9.3 17.5  17.7  19.8  16.0  12.6  2.8 12.3  19.6  10.2  13.2  12.1  12.0  -1.9  13.0
1951-08-07T00:00:00+00:00 10.7  -3.9  -3.9  15.0  10.6  8.2 14.9  13.2  5.7 7.5 15.5  15.8  17.8  14.0  10.9  1.0 10.7  17.6  8.2 11.5  10.5  10.0  -3.8  11.2
1951-08-07T03:00:00+00:00 9.2 -6.7  -6.8  13.7  9.4 6.7 13.7  11.8  4.8 6.6 14.3  14.5  16.4  12.8  9.5 0.6 9.7 16.5  7.0 10.3  9.3 9.1 -6.4  9.8
1951-08-07T06:00:00+00:00 9.4 -6.7  -6.7  13.8  9.6 7.1 13.9  12.1  5.1 6.8 14.2  14.7  16.5  12.8  9.9 0.8 10.0  16.4  7.2 10.0  9.0 9.0 -6.5  10.1
1951-08-07T09:00:00+00:00 18.7  2.7 2.7 22.7  19.4  17.1  23.6  21.9  14.9  16.6  23.4  24.4  26.3  22.0  19.3  10.6  19.3  25.6  17.0  17.6  16.6  18.2  2.4 20.4
1951-08-07T12:00:00+00:00 23.0  6.5 6.4 26.5  23.6  21.7  27.8  26.0  19.0  20.8  26.7  28.7  30.0  25.9  24.0  14.7  24.3  28.8  21.2  21.2  20.2  21.4  5.7 24.9
1951-08-07T15:00:00+00:00 23.0  6.8 6.8 26.9  23.6  21.5  27.9  26.2  19.2  20.8  27.0  28.6  30.1  25.9  23.8  14.8  24.1  29.2  21.1  22.1  21.1  21.8  6.3 25.0
1951-08-07T18:00:00+00:00 20.0  4.0 4.0 24.4  20.2  18.0  24.5  22.7  15.7  17.4  24.5  25.5  27.2  23.2  20.4  11.4  20.8  26.7  18.0  19.7  18.7  19.3  3.8 21.2
1951-08-07T21:00:00+00:00 14.2  -1.6  -1.6  18.9  14.5  12.2  18.7  16.9  9.9 11.7  19.4  19.6  21.5  17.9  14.7  5.6 14.7  21.5  12.1  15.3  14.3  14.2  -1.2  15.3
1951-08-08T00:00:00+00:00 12.5  -3.5  -3.6  16.9  12.7  11.0  16.9  15.2  8.2 9.9 17.5  17.9  19.7  16.1  13.3  3.8 13.2  19.6  10.4  13.3  12.4  12.3  -3.2  13.7
1951-08-08T03:00:00+00:00 12.5  -3.8  -3.8  16.2  12.4  11.4  16.7  15.0  7.7 9.5 16.8  18.0  19.5  15.7  13.6  3.4 13.2  19.1  10.4  12.4  11.6  11.6  -4.1  14.0
1951-08-08T06:00:00+00:00 12.8  -3.6  -3.6  16.4  12.8  11.6  17.1  15.4  8.0 9.8 17.1  18.6  20.0  16.1  14.3  3.7 13.5  19.4  11.1  12.3  11.4  11.9  -4.1  14.4
1951-08-08T09:00:00+00:00 19.6  3.4 3.4 23.8  19.2  15.2  23.5  21.3  14.0  16.3  23.3  23.9  26.1  21.5  18.0  10.2  19.5  25.6  16.4  18.6  17.7  18.1  2.5 18.9
1951-08-08T12:00:00+00:00 22.8  7.2 7.2 28.0  22.0  16.9  26.3  23.9  16.5  19.1  27.3  25.9  28.9  24.7  20.3  13.0  22.0  29.6  18.4  24.3  23.4  22.1  7.2 20.9
1951-08-08T15:00:00+00:00 21.6  6.5 6.5 27.6  20.5  15.7  24.8  22.2  14.9  17.6  26.0  23.9  27.2  23.0  18.5  11.4  20.6  28.3  16.4  24.7  23.8  20.8  6.7 19.0
1951-08-08T18:00:00+00:00 16.2  0.6 0.6 22.0  14.7  10.7  19.0  16.5  9.2 11.8  20.4  18.8  21.6  18.0  13.5  5.7 15.7  22.7  11.3  18.8  17.9  15.2  0.9 14.0
1951-08-08T21:00:00+00:00 10.6  -4.4  -4.4  16.1  10.1  6.9 14.4  12.1  4.7 7.2 16.4  14.9  17.4  14.1  9.7 1.0 10.2  18.6  7.3 13.9  13.1  11.2  -3.7  9.8
1951-08-09T00:00:00+00:00 9.0 -6.2  -6.2  14.0  8.7 5.5 13.0  10.7  3.3 5.8 14.7  13.3  15.8  12.5  8.1 -0.4  8.7 16.9  5.7 11.8  10.9  9.5 -5.6  8.4
1951-08-09T03:00:00+00:00 8.9 -5.4  -5.4  13.6  8.6 5.7 12.8  10.6  3.2 5.4 14.1  13.3  15.5  12.1  8.2 -1.1  8.7 16.2  5.6 10.6  9.6 8.6 -5.1  8.3
1951-08-09T06:00:00+00:00 8.1 -6.3  -6.3  12.6  8.0 5.7 12.2  10.3  2.9 4.8 13.5  13.1  15.1  11.7  8.2 -1.7  8.1 15.5  5.4 9.8 8.8 8.0 -5.9  8.1
1951-08-09T09:00:00+00:00 16.2  1.6 1.6 20.8  15.6  11.4  19.8  17.6  10.3  12.5  20.1  19.6  22.1  17.7  14.6  6.0 15.9  22.2  11.9  16.6  15.6  14.6  1.2 15.4
1951-08-09T12:00:00+00:00 20.4  5.8 5.8 24.5  20.4  17.3  24.6  22.6  15.2  17.3  24.7  24.9  27.0  22.9  19.6  10.8  20.7  26.8  17.2  20.4  19.4  19.3  5.5 20.5
1951-08-09T15:00:00+00:00 21.1  6.5 6.5 25.2  21.1  18.0  25.3  23.3  15.9  18.0  25.6  25.8  27.8  23.7  20.5  11.5  21.5  27.6  18.1  21.1  20.1  20.1  6.2 21.4
1951-08-09T18:00:00+00:00 17.3  3.4 3.4 21.8  17.7  14.5  21.9  19.8  12.4  14.5  23.0  22.7  24.9  21.1  16.9  8.0 17.6  25.1  15.0  18.1  17.1  17.5  3.4 17.9
1951-08-09T21:00:00+00:00 12.6  -1.6  -1.6  17.1  12.6  9.8 16.8  14.9  7.5 9.4 17.7  17.5  19.6  15.9  12.3  3.0 12.6  19.8  9.8 13.8  12.8  12.2  -1.5  12.9
1951-08-10T00:00:00+00:00 10.7  -3.7  -3.7  15.0  10.7  8.9 14.9  13.4  6.0 7.5 15.7  16.2  18.0  14.2  11.5  1.1 10.7  17.8  8.5 11.7  10.7  10.3  -3.6  11.7
1951-08-10T03:00:00+00:00 9.8 -4.7  -4.7  14.2  9.7 7.1 13.8  12.2  4.8 6.5 14.7  14.6  16.7  12.9  10.0  0.4 9.8 16.8  7.2 11.0  9.8 9.2 -4.3  10.1
1951-08-10T06:00:00+00:00 9.0 -5.5  -5.5  13.5  8.8 6.4 13.0  11.5  4.1 5.6 14.0  13.9  16.0  12.3  9.3 -0.5  9.0 16.1  6.5 10.3  9.1 8.6 -5.0  9.4
1951-08-10T09:00:00+00:00 15.9  1.2 1.2 20.0  15.8  13.4  19.9  18.3  10.9  12.6  20.0  20.7  22.6  18.4  16.1  6.5 16.3  22.0  13.3  15.7  14.5  14.5  0.8 16.9
1951-08-10T12:00:00+00:00 19.0  3.8 3.8 22.3  19.3  17.4  23.4  21.9  14.5  16.1  22.8  24.6  26.0  21.8  20.1  10.0  20.0  24.9  17.2  17.9  16.7  17.4  3.2 20.6
1951-08-10T15:00:00+00:00 20.7  6.0 6.0 24.6  20.9  18.5  25.0  23.4  16.0  17.7  24.8  26.0  27.6  23.5  20.8  11.6  21.4  26.9  18.6  19.9  18.7  19.4  5.5 21.6
1951-08-10T18:00:00+00:00 17.3  3.3 3.3 21.7  17.7  14.7  21.9  20.0  12.6  14.5  22.8  23.1  25.0  21.2  17.2  8.4 17.7  24.9  15.6  17.5  16.3  17.4  3.2 18.0
1951-08-10T21:00:00+00:00 12.7  -1.3  -1.3  17.3  12.9  10.8  17.0  15.5  8.1 9.7 18.3  18.4  20.4  16.7  13.3  3.6 12.7  20.4  11.0  13.8  12.6  12.9  -1.0  13.6
1951-08-11T00:00:00+00:00 11.1  -3.0  -3.0  15.5  11.3  9.1 15.5  14.0  6.6 8.1 16.4  16.6  18.6  14.8  11.6  2.0 11.2  18.5  9.2 12.2  11.0  11.0  -2.7  12.3
1951-08-11T03:00:00+00:00 9.9 -3.8  -3.8  14.0  10.1  7.2 14.1  12.3  4.8 6.8 14.8  14.9  16.9  13.1  9.7 0.2 10.5  17.1  7.6 10.9  9.6 9.4 -3.9  10.4
1951-08-11T06:00:00+00:00 9.7 -4.4  -4.4  13.6  9.7 6.8 13.7  11.8  4.4 6.4 14.3  14.2  16.3  12.4  9.1 -0.2  10.3  16.5  7.0 10.3  9.0 8.8 -4.5  10.1
1951-08-11T09:00:00+00:00 17.1  3.4 3.4 21.1  17.3  15.7  21.4  19.8  12.3  14.0  21.7  22.9  24.6  20.2  18.1  7.4 16.5  23.9  15.6  16.7  15.5  16.2  2.7 17.8
1951-08-11T12:00:00+00:00 17.9  4.9 4.9 22.6  18.2  19.8  22.2  22.0  14.5  14.9  24.2  26.4  27.4  23.4  22.7  8.3 17.2  26.4  19.2  19.7  18.5  18.7  5.2 20.7
1951-08-11T15:00:00+00:00 16.3  2.6 2.6 20.6  16.4  18.0  20.4  20.4  12.9  13.1  21.8  24.5  25.1  21.4  21.1  6.5 16.3  24.1  17.2  18.1  16.8  16.4  3.0 20.1
1951-08-11T18:00:00+00:00 15.1  1.0 1.0 18.5  15.6  15.3  19.7  19.0  11.5  12.3  20.2  22.4  23.3  19.6  18.1  5.7 15.4  22.4  15.2  15.7  14.4  14.7  1.0 18.3
1951-08-11T21:00:00+00:00 12.5  -1.4  -1.4  16.7  12.4  10.8  16.4  15.0  7.5 9.1 17.4  18.0  19.6  16.0  13.4  2.5 12.7  19.6  10.8  13.9  12.6  11.9  -1.3  13.4
1951-08-12T00:00:00+00:00 11.3  -2.5  -2.5  15.6  11.3  9.0 15.3  13.6  6.2 7.9 16.2  16.6  18.4  14.7  11.8  1.3 11.5  18.5  9.4 12.7  11.4  10.8  -2.4  11.7
1951-08-12T03:00:00+00:00 10.3  -4.5  -4.5  14.8  10.1  8.4 14.3  12.8  5.8 7.0 15.4  16.3  18.0  14.4  11.1  1.3 10.5  17.7  8.9 11.5  10.4  10.2  -4.1  11.5
1951-08-12T06:00:00+00:00 10.4  -4.6  -4.6  14.8  10.2  8.4 14.4  13.0  6.0 7.1 15.4  16.4  18.2  14.4  11.2  1.4 10.5  17.8  9.1 11.2  10.1  10.2  -4.2  11.6
1951-08-12T09:00:00+00:00 17.8  -0.1  -0.1  20.6  16.3  15.3  20.5  18.8  11.8  13.2  19.2  22.3  23.2  19.0  18.8  7.5 18.3  21.5  15.0  14.2  13.1  14.0  -1.3  18.0
1951-08-12T12:00:00+00:00 22.7  6.1 6.1 25.3  22.7  21.0  26.9  25.1  18.1  19.5  25.2  28.0  29.2  24.7  23.2  13.8  23.3  27.5  20.6  18.9  17.9  20.0  4.9 24.6
1951-08-12T15:00:00+00:00 21.0  5.4 5.4 25.2  20.4  19.1  24.6  23.5  16.5  17.3  25.2  26.1  28.4  23.6  21.7  11.6  20.8  27.5  18.8  21.1  20.0  20.0  5.7 21.9
1951-08-12T18:00:00+00:00 18.6  3.3 3.3 22.8  18.2  16.0  22.4  20.8  13.8  15.1  23.1  23.9  25.8  21.9  18.7  9.4 18.6  25.4  16.6  18.8  17.7  17.9  3.5 19.5
1951-08-12T21:00:00+00:00 13.4  -1.8  -1.8  17.8  12.9  10.6  17.1  15.4  8.4 9.8 18.2  18.5  20.5  16.9  13.3  4.1 13.2  20.6  11.2  14.4  13.4  13.0  -1.2  13.9
1951-08-13T00:00:00+00:00 11.5  -3.6  -3.6  16.0  11.0  8.4 15.2  13.4  6.4 7.9 16.4  16.5  18.7  14.9  11.2  2.2 11.3  18.7  9.2 12.6  11.5  11.2  -3.1  11.7
1951-08-13T03:00:00+00:00 10.0  -5.8  -5.8  14.9  9.9 6.8 14.0  12.4  5.4 7.2 15.5  15.1  17.2  13.7  9.7 1.2 9.8 17.5  7.8 11.6  10.5  10.4  -5.5  10.0
1951-08-13T06:00:00+00:00 10.0  -5.9  -6.0  14.8  9.9 6.5 14.0  12.2  5.3 7.2 15.3  14.7  16.9  13.5  9.3 1.2 9.7 17.3  7.5 11.4  10.3  10.2  -5.8  9.8
1951-08-13T09:00:00+00:00 19.0  3.2 3.1 23.4  19.3  16.8  23.5  21.9  14.9  16.6  23.7  24.2  26.2  22.2  19.1  10.7  19.1  25.7  17.0  18.9  17.8  18.6  2.7 20.3
1951-08-13T12:00:00+00:00 22.8  6.4 6.4 26.7  23.1  21.1  27.2  25.7  18.7  20.4  26.4  27.9  29.4  25.4  23.3  14.4  23.6  28.4  20.6  22.1  21.0  21.3  5.6 24.7
1951-08-13T15:00:00+00:00 21.5  5.2 5.2 25.8  21.5  20.8  25.7  25.1  18.2  18.8  26.2  27.7  29.1  25.3  23.4  12.9  21.6  28.2  20.5  22.4  21.3  21.1  5.4 23.9
1951-08-13T18:00:00+00:00 18.8  3.1 3.0 23.7  18.8  16.0  22.9  21.3  14.4  16.1  23.5  23.3  25.5  21.8  18.6  10.1  18.9  25.5  16.0  20.3  19.2  18.4  3.1 20.0
1951-08-13T21:00:00+00:00 13.8  -1.8  -1.9  18.8  13.7  10.8  17.9  16.2  9.3 11.1  19.1  18.5  20.7  17.3  13.5  5.1 13.7  21.1  11.2  15.9  14.9  14.0  -1.4  14.4
1951-08-14T00:00:00+00:00 12.1  -3.5  -3.6  17.1  12.1  9.2 16.2  14.6  7.6 9.4 17.5  17.2  19.2  16.0  12.1  3.4 12.1  19.5  9.9 14.1  13.1  12.4  -3.2  12.4
1951-08-14T03:00:00+00:00 10.8  -6.1  -6.1  15.2  10.7  7.5 14.7  13.2  6.3 8.1 15.9  15.7  17.6  14.2  10.6  2.1 10.7  17.7  8.4 12.6  12.1  10.9  -5.8  10.9
1951-08-14T06:00:00+00:00 10.3  -6.8  -6.8  14.6  10.1  6.6 14.1  12.5  5.6 7.5 15.0  14.6  16.6  13.2  9.7 1.5 10.1  16.8  7.3 12.0  11.5  10.0  -6.5  10.1
1951-08-14T09:00:00+00:00 18.4  1.8 1.8 22.5  18.9  16.1  22.9  21.4  14.5  16.3  23.3  23.4  25.4  21.5  18.3  10.3  18.5  25.0  16.1  19.2  18.7  18.3  1.7 19.7
1951-08-14T12:00:00+00:00 23.7  7.4 7.4 27.8  24.5  21.1  28.5  26.7  19.8  21.9  28.9  29.2  31.1  27.2  23.3  15.9  24.2  30.6  22.0  23.8  23.3  23.9  6.8 24.4
1951-08-14T15:00:00+00:00 24.1  8.2 8.2 28.7  24.9  20.5  28.9  27.0  20.1  22.3  30.0  29.2  31.9  27.6  22.8  16.3  23.8  31.8  22.0  25.1  24.6  25.1  7.9 23.9
1951-08-14T18:00:00+00:00 21.1  4.5 4.4 26.8  20.0  13.9  24.0  21.7  14.8  17.4  26.0  22.5  26.4  22.3  16.5  11.3  19.7  27.8  15.2  24.5  24.0  21.1  5.3 17.6
1951-08-14T21:00:00+00:00 14.2  -2.1  -2.2  19.3  14.0  10.6  18.0  16.4  9.5 11.4  19.4  18.4  20.7  17.3  13.0  5.3 14.0  21.2  11.2  17.3  16.8  14.4  -1.6  13.7
1951-08-15T00:00:00+00:00 13.0  -3.5  -3.5  17.3  13.4  9.8 17.4  15.4  8.5 10.8  18.2  17.9  19.7  16.6  12.1  4.7 13.4  20.0  10.6  14.7  14.2  13.2  -3.5  13.1
1951-08-15T03:00:00+00:00 12.0  -3.8  -3.8  16.4  12.5  9.3 16.6  14.3  7.3 9.9 17.7  17.1  19.2  16.0  12.0  3.9 12.4  19.8  9.9 13.7  12.6  12.7  -3.5  12.0
1951-08-15T06:00:00+00:00 11.8  -4.0  -4.0  16.0  12.4  9.7 16.5  14.3  7.3 9.7 17.7  17.2  19.2  16.1  12.4  3.8 12.2  19.7  10.0  13.4  12.3  12.7  -3.7  12.1
1951-08-15T09:00:00+00:00 19.3  3.4 3.4 24.3  19.1  13.9  23.1  20.7  13.6  16.4  23.6  21.9  25.3  20.6  16.4  10.4  18.8  25.7  14.7  20.5  19.5  18.6  3.3 17.5
1951-08-15T12:00:00+00:00 22.5  6.5 6.5 27.2  22.3  16.7  26.4  23.8  16.8  19.7  26.6  25.3  28.3  23.9  19.5  13.7  22.4  28.6  18.0  23.3  22.2  21.6  6.1 21.0
1951-08-15T15:00:00+00:00 22.3  6.3 6.3 27.4  21.9  16.3  25.9  23.1  16.1  19.2  25.8  23.9  27.3  22.8  18.5  13.3  22.3  27.9  16.7  23.6  22.5  20.8  5.9 20.1
1951-08-15T18:00:00+00:00 17.6  1.5 1.5 22.6  17.1  11.9  21.2  18.4  11.4  14.5  21.3  19.6  22.7  18.5  14.3  8.5 17.8  23.4  12.4  18.9  17.8  16.3  1.3 15.6
1951-08-15T21:00:00+00:00 12.2  -3.7  -3.7  17.2  12.0  7.8 16.0  13.7  6.7 9.3 17.0  15.6  18.3  14.7  10.3  3.4 12.5  19.0  8.4 14.2  13.1  12.0  -3.4  11.3
1951-08-16T00:00:00+00:00 9.6 -6.3  -6.3  14.4  9.6 6.3 13.6  11.6  4.6 6.9 14.8  14.0  16.3  12.8  9.1 0.9 9.9 16.9  6.8 11.8  10.8  9.8 -5.8  9.3
1951-08-16T03:00:00+00:00 8.6 -5.1  -5.1  13.7  8.2 5.5 12.3  10.5  3.2 5.0 13.5  13.3  15.5  12.0  8.2 -1.5  8.5 15.8  5.8 10.8  9.4 8.4 -4.6  8.1
1951-08-16T06:00:00+00:00 7.9 -5.9  -5.9  12.8  7.5 5.1 11.6  9.9 2.6 4.3 12.7  12.7  14.8  11.2  7.8 -2.2  7.7 15.0  5.2 9.8 8.5 7.5 -5.5  7.5
1951-08-16T09:00:00+00:00 16.2  2.2 2.2 20.5  16.2  13.2  20.3  18.4  11.1  13.0  20.2  20.7  22.8  18.7  15.6  6.5 16.5  22.6  13.2  16.2  14.8  15.1  1.9 16.6
1951-08-16T12:00:00+00:00 20.3  5.8 5.8 24.1  20.4  18.4  24.5  22.7  15.4  17.2  23.7  25.2  26.7  22.8  20.8  10.7  21.1  26.0  17.7  19.7  18.3  18.5  5.2 21.6
1951-08-16T15:00:00+00:00 20.6  6.2 6.2 24.4  20.8  19.0  24.9  23.3  15.9  17.6  24.1  25.8  27.2  23.3  21.4  11.1  21.7  26.4  18.3  20.2  18.8  18.9  5.6 22.3
1951-08-16T18:00:00+00:00 16.5  2.6 2.6 20.9  16.6  14.9  20.7  19.2  11.9  13.4  20.9  22.1  23.6  19.9  17.5  6.9 17.2  23.2  14.6  17.3  16.0  15.7  2.5 18.1
1951-08-16T21:00:00+00:00 11.9  -2.0  -2.0  16.5  11.8  9.4 15.9  14.2  6.9 8.6 16.5  16.8  18.8  15.1  11.9  2.1 12.3  18.8  9.3 13.2  11.8  11.3  -1.8  12.6
1951-08-17T00:00:00+00:00 10.0  -4.1  -4.1  14.4  9.9 7.2 13.9  12.2  4.9 6.7 14.4  14.5  16.6  12.9  9.6 0.1 10.2  16.7  7.0 11.1  9.7 9.2 -3.9  10.5
1951-08-17T03:00:00+00:00 9.0 -6.9  -7.0  12.9  8.7 5.3 12.8  10.6  3.6 5.9 12.9  12.7  14.9  11.4  7.8 0.1 9.3 15.1  5.4 9.4 8.4 7.7 -6.6  9.2
1951-08-17T06:00:00+00:00 8.6 -7.3  -7.3  12.7  8.2 4.9 12.3  10.0  3.0 5.4 12.5  12.4  14.5  11.2  7.5 -0.4  8.9 14.7  5.1 9.0 8.0 7.3 -7.0  8.6
1951-08-17T09:00:00+00:00 18.2  2.6 2.5 21.7  18.5  16.2  22.7  20.8  13.8  15.7  22.0  23.4  25.1  20.9  18.5  10.0  18.7  24.2  16.0  16.7  15.7  16.8  2.1 19.9
1951-08-17T12:00:00+00:00 23.1  6.9 6.9 26.2  23.3  21.5  27.5  25.6  18.6  20.5  26.1  28.2  29.4  25.4  23.7  14.7  24.1  28.3  20.8  21.0  20.0  20.8  6.2 25.0
1951-08-17T15:00:00+00:00 23.3  7.7 7.7 26.7  23.8  21.7  28.0  26.1  19.1  21.0  27.0  28.9  30.2  26.3  23.9  15.2  24.1  29.2  21.5  22.1  21.1  21.8  7.2 25.2
1951-08-17T18:00:00+00:00 19.1  3.6 3.6 23.0  19.2  17.4  23.4  21.6  14.6  16.4  23.3  24.7  26.1  22.6  20.1  10.6  19.8  25.5  17.4  19.0  18.0  18.0  3.5 21.1
1951-08-17T21:00:00+00:00 13.8  -1.7  -1.7  17.9  13.8  11.2  17.9  16.0  9.0 11.0  18.3  18.6  20.5  17.1  13.7  5.2 14.2  20.5  11.3  14.6  13.5  13.1  -1.2  14.9
1951-08-18T00:00:00+00:00 11.8  -3.8  -3.8  15.8  11.7  8.6 15.9  13.8  6.8 8.9 16.3  16.1  18.2  14.8  11.0  3.1 11.9  18.5  8.7 12.5  11.5  11.1  -3.3  12.4
1951-08-18T03:00:00+00:00 10.7  -6.3  -6.3  14.6  11.1  7.3 14.8  13.0  6.1 8.2 15.1  14.8  16.5  13.3  9.3 2.4 11.3  16.9  7.5 11.2  10.3  10.1  -6.1  11.5
1951-08-18T06:00:00+00:00 10.6  -6.5  -6.5  14.4  11.0  7.3 14.7  13.0  6.1 8.1 14.8  15.0  16.5  13.3  9.6 2.3 11.2  16.6  7.7 10.7  9.8 9.9 -6.4  11.4
1951-08-18T09:00:00+00:00 20.3  3.8 3.9 24.1  21.4  18.3  25.1  23.7  16.8  18.5  25.0  25.7  27.4  23.3  20.1  12.7  21.0  26.8  18.5  19.4  18.5  20.1  3.5 22.4
1951-08-18T12:00:00+00:00 24.4  7.5 7.5 27.9  25.2  23.1  28.9  27.7  20.8  22.4  28.1  30.0  31.0  27.1  25.0  16.6  25.7  29.9  22.8  23.2  22.3  23.2  6.7 26.8
1951-08-18T15:00:00+00:00 23.9  7.2 7.2 27.6  24.7  22.6  28.5  27.4  20.5  21.9  27.9  29.5  30.6  26.7  24.6  16.1  25.0  29.7  22.3  23.6  22.7  23.0  6.7 26.5
1951-08-18T18:00:00+00:00 20.0  3.4 3.4 24.3  20.4  18.3  24.1  23.2  16.3  17.5  24.4  25.5  26.9  23.0  20.6  11.7  20.9  26.2  18.3  20.6  19.7  19.5  3.4 22.5
1951-08-18T21:00:00+00:00 14.6  -1.8  -1.8  19.0  15.0  12.4  18.8  17.6  10.7  12.2  19.6  19.8  21.4  17.9  14.7  6.4 15.2  21.4  12.6  15.9  15.0  14.7  -1.4  16.2
1951-08-19T00:00:00+00:00 12.5  -4.1  -4.1  16.8  12.9  10.0  16.6  15.2  8.3 10.0  17.5  17.4  19.1  15.8  12.2  4.2 13.0  19.3  10.2  13.7  12.8  12.6  -3.6  13.7
1951-08-19T03:00:00+00:00 11.2  -4.9  -4.9  15.6  11.2  8.9 15.2  13.6  7.0 8.6 16.3  16.0  17.9  14.7  11.0  2.7 11.4  18.3  8.9 12.2  11.1  11.3  -4.6  12.1
1951-08-19T06:00:00+00:00 10.6  -5.6  -5.6  15.0  10.5  8.4 14.5  13.0  6.4 8.0 15.6  15.2  17.1  13.9  10.3  2.0 10.7  17.5  8.1 11.5  10.4  10.6  -5.3  11.5
1951-08-19T09:00:00+00:00 19.7  3.8 3.8 23.8  20.1  18.0  24.1  22.6  16.0  17.6  24.3  24.9  26.7  22.7  19.8  11.6  20.0  26.2  17.8  18.9  17.8  19.3  3.2 21.2
1951-08-19T12:00:00+00:00 22.8  6.5 6.5 26.8  23.0  21.3  26.9  25.5  19.0  20.4  26.5  27.5  29.1  25.2  23.2  14.5  23.7  28.5  20.4  22.3  21.3  21.6  5.8 24.8
1951-08-19T15:00:00+00:00 21.7  5.7 5.7 26.1  21.8  20.2  25.8  24.5  17.9  19.3  25.9  26.4  28.2  24.4  22.1  13.3  22.4  27.9  19.3  22.5  21.4  20.9  5.5 23.7
1951-08-19T18:00:00+00:00 17.5  2.0 2.0 22.6  17.5  15.4  21.4  20.1  13.5  14.9  22.6  22.3  24.4  20.8  17.6  9.0 17.8  24.6  15.2  19.7  18.7  17.7  2.3 18.9
1951-08-19T21:00:00+00:00 13.0  -2.5  -2.5  17.9  13.2  11.1  17.1  15.8  9.2 10.6  18.4  17.9  19.9  16.7  13.1  4.7 13.3  20.4  10.8  15.4  14.4  13.5  -1.9  14.5
1951-08-20T00:00:00+00:00 11.5  -4.3  -4.3  16.2  11.5  9.4 15.5  14.0  7.4 8.9 16.6  16.1  18.2  14.8  11.5  3.0 11.9  18.5  9.0 13.1  12.1  11.6  -4.0  13.0
1951-08-20T03:00:00+00:00 11.1  -3.3  -3.3  15.2  10.9  8.9 15.1  13.5  6.3 7.7 15.9  16.1  18.1  14.3  11.3  1.3 11.0  18.1  8.5 12.0  11.0  10.6  -3.1  12.3
1951-08-20T06:00:00+00:00 10.4  -4.1  -4.1  14.4  10.2  8.3 14.3  12.8  5.6 7.0 15.1  15.4  17.3  13.5  10.8  0.6 10.4  17.3  7.8 11.3  10.3  9.8 -4.0  11.8
1951-08-20T09:00:00+00:00 18.0  3.2 3.2 22.1  17.4  14.3  21.5  19.3  12.1  14.2  21.6  21.9  23.9  19.9  17.2  7.8 17.4  23.8  14.3  18.0  17.0  16.4  2.5 16.6
1951-08-20T12:00:00+00:00 20.2  5.1 5.1 24.4  19.1  15.7  23.2  20.7  13.4  15.9  23.3  23.0  25.1  21.6  18.8  9.5 19.5  25.5  15.4  20.5  19.5  18.1  4.5 17.8
1951-08-20T15:00:00+00:00 17.4  3.3 3.3 22.8  16.3  13.3  20.4  18.4  11.2  13.1  22.2  21.5  23.8  20.3  16.5  6.6 16.6  24.4  13.9  19.9  18.9  16.9  3.6 15.5
1951-08-20T18:00:00+00:00 14.8  0.8 0.8 20.0  13.9  11.5  18.0  16.2  9.0 10.7  19.5  19.2  21.3  17.8  14.4  4.3 14.2  21.7  11.6  17.5  16.5  14.3  1.0 13.7
1951-08-20T21:00:00+00:00 12.4  -1.8  -1.8  17.0  11.9  9.7 16.0  14.4  7.2 8.7 17.4  17.2  19.2  15.8  12.7  2.2 12.0  19.6  9.6 14.7  13.7  12.1  -1.4  12.4
1951-08-21T00:00:00+00:00 11.3  -3.3  -3.3  15.5  10.8  9.0 14.9  13.4  6.2 7.6 15.6  16.1  17.8  14.3  11.7  1.2 11.3  17.9  8.5 12.7  11.7  10.4  -3.1  11.9
1951-08-21T03:00:00+00:00 11.4  -0.8  -0.8  15.4  11.0  9.7 15.0  13.7  6.5 7.8 15.7  16.1  18.0  14.5  12.3  1.1 11.4  18.2  8.7 12.9  11.8  10.5  -0.4  12.0
1951-08-21T06:00:00+00:00 10.5  -1.9  -1.9  14.3  10.1  9.1 14.1  13.0  5.7 6.9 14.7  15.5  17.2  13.7  11.8  0.1 10.6  17.2  8.1 11.8  10.7  9.5 -1.5  11.6
1951-08-21T09:00:00+00:00 13.4  0.6 0.6 17.2  12.6  10.7  16.6  14.7  7.5 9.4 16.8  17.4  19.1  15.7  13.5  2.6 13.8  19.3  9.9 13.8  12.7  11.6  0.4 12.9
1951-08-21T12:00:00+00:00 14.2  1.4 1.4 18.1  13.3  11.8  17.3  15.6  8.4 10.1  17.8  17.9  20.1  16.3  14.4  3.4 14.0  20.3  10.5  14.8  13.7  12.6  1.4 13.6
1951-08-21T15:00:00+00:00 12.9  0.5 0.5 16.8  12.4  11.0  16.4  14.9  7.6 9.2 17.0  17.4  19.4  15.7  13.6  2.4 12.9  19.5  10.0  13.9  12.8  11.8  0.6 13.0
1951-08-21T18:00:00+00:00 12.6  0.0 0.0 16.2  12.2  10.5  16.2  14.7  7.4 9.0 16.3  17.0  18.9  15.1  13.0  2.3 12.8  18.7  9.6 13.0  11.9  11.0  -0.2  12.9
1951-08-21T21:00:00+00:00 12.7  0.0 0.0 16.1  12.4  10.6  16.4  14.9  7.6 9.2 16.2  17.2  19.0  15.1  13.2  2.5 13.0  18.7  9.8 12.4  11.3  11.0  -0.3  13.1
1951-08-22T00:00:00+00:00 12.9  0.2 0.2 16.2  12.7  11.0  16.7  15.2  7.9 9.5 16.6  17.6  19.4  15.5  13.5  2.7 13.2  19.0  10.2  12.3  11.2  11.4  -0.2  13.4
1951-08-22T03:00:00+00:00 13.0  -0.1  -0.1  17.0  12.6  11.2  16.9  15.2  7.9 9.5 17.4  18.0  19.9  16.2  13.9  3.0 12.9  19.4  10.6  12.3  11.3  11.8  -0.2  13.4
1951-08-22T06:00:00+00:00 12.7  -0.2  -0.2  16.9  12.3  10.7  16.5  14.8  7.5 9.2 17.3  17.8  19.7  16.1  13.6  2.7 12.6  19.3  10.3  12.2  11.2  11.7  -0.3  12.8
1951-08-22T09:00:00+00:00 12.7  -0.3  -0.3  17.1  11.9  10.4  16.1  14.5  7.2 8.8 17.1  17.4  19.5  15.8  13.2  2.3 12.5  19.2  10.0  12.4  11.3  11.5  -0.3  12.5
1951-08-22T12:00:00+00:00 12.6  0.0 0.0 17.0  12.2  10.3  16.4  14.8  7.5 9.1 17.4  17.4  19.7  15.8  12.9  2.6 12.4  19.4  10.0  12.9  11.8  11.7  0.1 13.0
1951-08-22T15:00:00+00:00 15.3  2.0 2.0 19.7  14.2  10.9  18.4  16.4  9.1 11.1  17.9  17.9  20.5  16.0  13.2  4.6 16.1  20.0  10.4  14.2  13.1  12.3  1.4 14.8
1951-08-22T18:00:00+00:00 15.5  2.7 2.7 20.5  14.4  10.7  18.6  16.5  9.2 11.2  19.3  17.9  21.1  16.8  13.2  4.7 14.7  21.3  10.5  16.0  15.0  13.6  2.9 14.0
1951-08-22T21:00:00+00:00 10.7  -1.7  -1.7  15.5  10.2  8.6 14.4  12.7  5.4 7.1 15.4  15.3  17.6  13.9  11.1  0.6 10.4  17.5  7.8 11.5  10.4  9.8 -1.5  10.7
1951-08-23T00:00:00+00:00 9.1 -3.4  -3.4  13.5  8.9 7.6 13.1  11.5  4.2 5.7 14.1  14.5  16.4  13.0  10.1  -0.8  9.0 16.2  7.1 9.5 8.5 8.5 -3.2  9.7
1951-08-23T03:00:00+00:00 7.8 -6.2  -6.2  12.3  7.5 5.3 11.6  9.8 2.7 4.3 12.8  13.3  15.0  11.7  8.4 -1.8  7.5 15.1  5.8 8.8 7.6 7.6 -5.9  7.5
1951-08-23T06:00:00+00:00 7.9 -6.3  -6.3  12.3  7.5 4.8 11.6  9.6 2.5 4.3 12.3  12.5  14.5  11.0  7.5 -1.9  7.3 14.6  5.0 8.5 7.3 7.2 -6.1  7.0
1951-08-23T09:00:00+00:00 17.0  3.3 3.3 21.2  17.3  14.8  21.4  19.6  12.5  14.1  21.5  22.4  24.4  20.2  17.1  7.9 16.8  23.9  14.9  16.8  15.5  16.4  3.0 17.8
1951-08-23T12:00:00+00:00 20.7  6.2 6.2 24.5  20.6  18.6  24.7  23.0  15.9  17.5  23.9  25.3  27.0  22.8  21.0  11.3  21.2  26.2  17.8  20.3  19.0  18.7  5.7 22.0
1951-08-23T15:00:00+00:00 20.4  6.1 6.1 24.4  20.3  18.2  24.4  22.7  15.6  17.2  23.8  25.0  26.8  22.7  20.6  11.0  20.8  26.2  17.5  20.5  19.3  18.7  5.8 21.7
1951-08-23T18:00:00+00:00 16.3  2.5 2.5 20.8  16.2  14.2  20.3  18.8  11.7  13.0  20.7  21.4  23.3  19.5  16.9  6.8 16.2  23.0  14.0  17.7  16.5  15.6  2.6 17.6
1951-08-23T21:00:00+00:00 12.3  -1.5  -1.5  17.1  11.9  9.6 16.0  14.1  7.0 8.7 16.7  16.7  18.9  15.2  12.2  2.6 12.3  19.0  9.3 13.9  12.7  11.6  -1.2  12.4
1951-08-24T00:00:00+00:00 11.0  -3.0  -3.0  15.6  10.5  7.7 14.6  12.4  5.3 7.4 15.2  14.9  17.1  13.6  10.4  1.2 10.9  17.5  7.4 12.4  11.2  10.1  -2.8  10.6
1951-08-24T03:00:00+00:00 9.4 -5.6  -5.7  13.6  8.6 6.0 12.7  10.8  3.7 5.5 13.7  13.1  15.2  11.9  8.5 -0.1  8.9 15.8  5.8 10.5  9.6 8.5 -5.5  8.9
1951-08-24T06:00:00+00:00 8.8 -6.4  -6.4  12.9  7.9 5.3 12.0  10.1  3.0 4.8 13.0  12.3  14.5  11.2  7.8 -0.8  8.1 15.1  5.0 9.8 8.9 7.8 -6.1  8.2
1951-08-24T09:00:00+00:00 18.0  3.3 3.3 22.0  17.8  15.4  21.9  20.1  12.9  14.7  22.3  22.5  24.6  20.6  17.6  9.1 17.5  24.4  15.2  17.7  16.8  17.0  2.8 18.1
1951-08-24T12:00:00+00:00 21.6  6.5 6.4 25.4  21.2  19.4  25.2  23.6  16.5  18.1  25.1  26.0  27.8  23.7  21.7  12.4  21.6  27.2  18.7  21.2  20.2  19.9  5.9 22.5
1951-08-24T15:00:00+00:00 20.8  6.0 6.0 25.0  20.3  18.2  24.4  22.8  15.6  17.2  24.8  25.1  27.1  23.1  20.5  11.6  20.7  26.9  17.7  21.3  20.4  19.6  5.7 21.5
1951-08-24T18:00:00+00:00 16.9  2.5 2.5 21.7  16.3  14.1  20.3  18.8  11.7  13.2  21.6  21.3  23.5  19.8  16.5  7.6 16.6  23.7  14.0  18.6  17.7  16.4  2.7 17.3
1951-08-24T21:00:00+00:00 13.1  -1.9  -1.9  17.1  12.5  10.4  16.6  15.3  8.2 9.4 17.5  17.3  19.4  15.7  12.7  3.8 12.8  19.6  10.0  14.4  13.5  12.2  -1.5  14.0
1951-08-25T00:00:00+00:00 11.5  -3.8  -3.8  15.3  10.9  9.2 15.0  14.1  7.0 7.8 15.8  16.1  18.2  14.1  11.7  2.2 11.6  17.9  8.8 12.5  11.6  10.6  -3.4  13.0
1951-08-25T03:00:00+00:00 12.2  -1.5  -1.5  15.9  11.4  10.0  15.7  14.3  7.2 8.5 15.8  16.5  18.2  14.0  12.3  2.1 12.6  17.8  9.0 12.2  11.3  10.4  -1.8  13.4
1951-08-25T06:00:00+00:00 11.3  -2.3  -2.3  15.1  10.6  9.8 14.9  13.6  6.5 7.7 15.1  16.2  17.6  13.7  12.0  1.3 11.7  17.1  8.8 11.3  10.4  9.8 -2.5  12.8
1951-08-25T09:00:00+00:00 14.7  1.8 1.8 19.5  13.7  11.2  18.0  15.9  8.8 10.8  19.4  18.7  20.8  17.3  14.0  4.4 14.3  21.5  11.2  16.2  15.2  14.1  1.9 13.8
1951-08-25T12:00:00+00:00 16.9  3.7 3.7 21.2  16.0  12.8  20.3  18.1  11.0  13.1  21.3  20.7  22.8  19.3  15.6  6.7 16.3  23.4  13.3  18.0  17.1  16.0  3.7 15.7
1951-08-25T15:00:00+00:00 15.4  3.0 3.0 20.2  14.9  12.9  19.2  17.4  10.3  12.0  20.9  20.4  22.3  18.9  15.6  5.6 14.7  22.9  12.9  17.5  16.6  15.5  3.3 15.2
1951-08-25T18:00:00+00:00 12.2  -0.4  -0.4  17.1  11.3  9.4 15.6  13.8  6.7 8.4 16.9  16.7  18.7  14.9  12.2  2.0 11.5  18.9  9.2 13.8  12.9  11.6  -0.4  11.5
1951-08-25T21:00:00+00:00 10.6  -2.0  -2.0  15.3  10.0  8.6 14.3  12.6  5.5 7.1 15.7  15.9  17.6  14.0  11.4  0.7 10.1  17.8  8.4 11.9  11.0  10.4  -1.9  10.6
1951-08-26T00:00:00+00:00 9.7 -2.9  -2.9  14.4  9.2 7.9 13.5  11.8  4.7 6.3 14.7  15.1  16.8  13.0  10.5  -0.1  9.4 16.8  7.6 10.7  9.8 9.4 -3.0  9.9
1951-08-26T03:00:00+00:00 9.7 -3.0  -3.0  14.2  9.1 7.6 13.4  11.7  4.6 6.3 14.4  14.7  16.6  12.8  10.1  0.0 9.5 16.3  7.3 10.3  9.3 9.0 -2.9  9.6
1951-08-26T06:00:00+00:00 10.0  -2.9  -2.9  14.4  9.2 6.7 13.5  11.4  4.4 6.4 14.6  14.6  16.5  13.0  9.2 0.0 9.7 16.5  7.1 10.3  9.3 9.2 -2.8  9.2
1951-08-26T09:00:00+00:00 13.0  0.8 0.8 18.0  12.4  9.0 16.7  14.6  7.6 9.6 17.7  17.2  19.8  15.3  10.7  3.3 12.8  19.5  9.8 12.9  11.9  12.2  0.6 12.4
1951-08-26T12:00:00+00:00 18.8  5.5 5.5 22.6  18.3  15.2  22.6  20.8  13.7  15.5  22.2  23.2  25.0  20.7  17.9  9.2 18.9  24.1  15.8  17.1  16.1  16.8  5.0 18.8
1951-08-26T15:00:00+00:00 17.9  4.7 4.7 21.6  17.6  16.2  21.8  20.4  13.3  14.7  20.9  22.5  24.0  19.6  18.0  8.4 18.2  22.7  15.1  16.9  15.8  15.4  4.1 18.9
1951-08-26T18:00:00+00:00 12.7  -0.5  -0.5  16.7  12.0  10.0  16.3  14.5  7.4 9.2 16.7  16.9  18.7  15.1  12.3  2.8 12.5  18.6  9.4 13.4  12.4  11.3  -0.3  12.9
1951-08-26T21:00:00+00:00 11.1  -1.6  -1.6  15.6  10.5  8.4 14.8  13.1  6.0 7.7 16.0  16.3  18.0  14.5  11.4  1.4 10.8  17.9  8.8 12.0  11.0  10.6  -1.3  10.9
1951-08-27T00:00:00+00:00 9.6 -2.6  -2.6  14.2  9.4 7.6 13.7  12.2  5.2 6.6 15.6  15.7  17.5  14.1  10.4  0.2 8.7 17.5  8.3 11.2  10.2  10.2  -1.9  9.7
1951-08-27T03:00:00+00:00 8.6 -2.4  -2.4  12.8  8.6 6.6 12.8  11.1  4.0 5.6 13.9  13.9  16.1  12.7  9.2 -1.3  7.9 16.1  6.7 10.0  9.2 8.8 -1.8  8.9
1951-08-27T06:00:00+00:00 8.7 -2.4  -2.4  12.8  8.7 6.7 12.9  11.0  3.9 5.7 13.8  14.0  16.0  12.7  9.4 -1.2  8.1 16.0  6.8 9.7 8.9 8.7 -2.1  8.7
1951-08-27T09:00:00+00:00 12.0  0.4 0.4 15.6  11.9  9.8 16.1  14.3  7.2 8.9 15.6  16.2  18.5  14.3  11.6  2.0 12.4  17.8  9.0 11.7  10.9  10.6  0.1 13.2
1951-08-27T12:00:00+00:00 16.0  4.3 4.3 19.3  16.1  14.1  20.3  18.3  11.2  13.1  19.1  20.9  22.6  18.4  16.9  6.2 16.3  21.3  13.7  14.5  13.7  14.1  3.3 16.5
1951-08-27T15:00:00+00:00 14.7  3.5 3.5 18.9  14.4  10.8  18.6  16.1  9.0 11.4  18.9  18.8  21.1  17.5  14.1  4.5 14.2  21.1  11.6  15.3  14.4  13.9  3.1 14.1
1951-08-27T18:00:00+00:00 11.7  0.5 0.5 16.2  11.0  8.5 15.2  13.2  6.1 8.0 16.6  16.3  18.4  15.4  11.8  1.1 11.2  18.8  9.1 13.6  12.8  11.6  1.0 10.9
1951-08-27T21:00:00+00:00 8.8 -1.9  -1.9  13.1  8.9 7.0 13.1  11.1  4.0 5.9 13.8  14.1  16.0  12.9  9.6 -1.0  8.9 16.0  6.9 10.3  9.5 8.8 -1.7  9.4
1951-08-28T00:00:00+00:00 8.5 -2.5  -2.5  12.3  8.9 7.2 13.0  11.0  4.0 5.9 13.7  14.2  16.0  12.8  9.6 -1.1  8.7 15.9  7.0 9.2 8.4 8.6 -2.4  9.6
1951-08-28T03:00:00+00:00 8.5 -3.1  -3.1  12.1  8.8 7.1 12.9  11.0  3.9 5.7 14.0  14.3  15.9  12.7  9.7 -0.9  8.6 16.0  6.9 9.0 8.0 8.7 -3.3  9.6
1951-08-28T06:00:00+00:00 8.1 -3.7  -3.7  11.6  8.3 6.7 12.4  10.6  3.5 5.2 13.4  13.8  15.4  12.2  9.5 -1.4  8.2 15.4  6.5 8.6 7.6 8.1 -3.8  9.2
1951-08-28T09:00:00+00:00 14.5  3.5 3.5 19.1  14.4  11.2  18.5  16.4  9.3 11.3  19.8  19.1  21.6  17.6  13.9  4.7 13.7  21.7  11.7  15.5  14.5  14.4  3.2 13.7
1951-08-28T12:00:00+00:00 15.2  4.6 4.6 20.2  15.1  12.3  19.2  17.1  10.0  12.0  21.5  20.4  22.8  19.4  15.4  5.4 14.2  23.5  13.0  17.5  16.5  16.2  4.8 14.1
1951-08-28T15:00:00+00:00 12.6  1.5 1.5 17.5  12.1  9.5 16.2  14.3  7.2 9.0 18.8  17.7  20.0  16.8  13.0  2.4 12.0  20.7  10.3  15.3  14.3  13.5  2.0 11.8
1951-08-28T18:00:00+00:00 11.6  -0.1  -0.1  16.1  10.9  8.8 15.0  13.3  6.2 7.8 16.9  16.2  18.6  14.9  12.0  1.2 11.2  18.9  8.9 13.6  12.6  11.6  0.2 11.0
1951-08-28T21:00:00+00:00 10.9  -0.9  -0.9  15.1  10.5  8.5 14.6  12.9  5.8 7.4 15.8  15.6  17.8  14.0  11.3  0.8 10.6  17.8  8.2 12.0  11.0  10.5  -0.9  11.0
1951-08-29T00:00:00+00:00 10.4  -1.5  -1.5  14.3  10.1  8.4 14.2  12.5  5.4 7.0 14.9  15.1  17.1  13.3  11.0  0.4 10.3  16.9  7.7 11.0  10.0  9.6 -1.7  10.9
1951-08-29T03:00:00+00:00 9.3 -3.5  -3.5  13.3  9.0 7.7 13.1  11.6  4.6 6.1 13.8  14.4  16.0  12.6  10.0  -0.1  9.4 15.6  6.9 9.4 8.4 8.3 -3.3  10.1
1951-08-29T06:00:00+00:00 9.6 -3.5  -3.5  13.2  9.4 8.2 13.5  11.9  4.9 6.5 13.6  14.9  16.2  12.8  10.4  0.3 9.9 15.5  7.4 8.7 7.6 8.2 -3.6  10.5
1951-08-29T09:00:00+00:00 11.4  -1.4  -1.4  15.9  10.6  8.6 14.8  13.1  6.0 7.7 15.6  15.6  17.3  14.2  11.2  1.5 11.7  17.4  8.0 13.0  11.9  10.2  -0.9  11.4
1951-08-29T12:00:00+00:00 17.2  2.7 2.7 20.8  15.6  13.0  19.8  17.8  10.7  12.7  19.2  19.6  21.5  17.7  16.0  6.5 17.8  21.1  12.0  16.0  14.9  13.8  2.4 15.7
1951-08-29T15:00:00+00:00 18.6  5.0 5.0 22.5  17.6  13.3  21.7  19.2  12.1  14.6  21.5  21.3  23.5  19.7  16.1  8.5 18.5  23.4  13.7  17.2  16.1  16.1  4.5 16.4
1951-08-29T18:00:00+00:00 15.6  1.9 1.9 19.9  14.2  11.2  18.3  16.3  9.2 11.2  19.0  19.0  21.1  17.3  14.1  5.1 15.4  20.9  11.4  14.6  13.5  13.6  1.7 13.9
1951-08-29T21:00:00+00:00 12.9  -0.2  -0.2  17.1  12.1  10.2  16.3  14.6  7.5 9.2 17.1  17.4  19.3  15.7  13.0  3.0 12.8  19.0  9.9 12.8  11.8  11.7  0.0 12.6
1951-08-30T00:00:00+00:00 12.0  -1.1  -1.1  16.0  11.5  10.1  15.6  14.1  7.1 8.5 16.0  16.8  18.4  14.8  12.5  2.4 12.1  17.9  9.2 11.8  10.7  10.6  -0.9  12.4
1951-08-30T03:00:00+00:00 10.5  -4.8  -4.9  14.3  9.8 8.6 13.9  12.6  5.7 6.9 14.2  15.1  16.7  13.0  10.7  1.7 11.2  16.3  7.9 10.2  9.2 9.2 -4.8  11.2
1951-08-30T06:00:00+00:00 10.4  -5.0  -5.0  14.2  9.7 8.6 13.8  12.5  5.6 6.8 14.3  15.2  16.8  13.1  10.9  1.5 10.9  16.4  8.0 10.0  9.0 9.3 -5.0  11.0
1951-08-30T09:00:00+00:00 16.5  0.7 0.6 20.8  14.9  11.8  19.0  16.9  10.0  11.9  18.7  19.2  21.2  17.2  14.9  6.7 17.2  20.8  12.0  15.6  14.5  13.7  0.0 15.0
1951-08-30T12:00:00+00:00 22.0  6.7 6.7 25.7  21.5  19.2  25.6  24.0  17.1  18.6  25.0  26.3  27.9  23.8  21.5  13.3  22.8  27.1  19.1  20.7  19.6  20.0  6.0 22.6
1951-08-30T15:00:00+00:00 20.2  5.9 5.9 25.1  19.5  17.6  23.6  22.0  15.1  16.6  24.6  24.2  26.6  22.6  19.8  11.4  19.9  26.7  16.9  21.3  20.3  19.6  6.2 20.4
1951-08-30T18:00:00+00:00 17.4  2.3 2.3 21.9  16.3  13.9  20.4  18.7  11.8  13.4  21.1  21.0  23.1  19.4  16.5  8.1 17.6  23.2  13.8  18.0  17.0  16.1  2.5 17.4
1951-08-30T21:00:00+00:00 13.1  -2.0  -2.0  17.3  12.3  9.8 16.4  14.7  7.8 9.4 17.2  16.7  18.9  15.3  12.2  4.2 13.1  19.3  9.4 14.0  13.0  12.2  -1.5  13.0
1951-08-31T00:00:00+00:00 11.7  -3.4  -3.4  15.8  11.0  8.3 15.1  13.1  6.3 8.1 15.6  14.9  17.2  13.7  10.6  2.8 11.5  17.7  7.7 12.4  11.4  10.5  -3.1  11.5
1951-08-31T03:00:00+00:00 10.5  -4.9  -4.9  14.6  9.9 7.4 14.2  12.3  5.5 7.0 14.8  14.1  16.2  12.8  9.9 1.9 10.1  16.6  7.0 11.2  10.2  9.7 -4.7  10.7
1951-08-31T06:00:00+00:00 9.7 -5.8  -5.8  13.9  8.9 6.6 13.2  11.5  4.7 6.1 14.0  13.2  15.4  12.0  9.2 0.9 9.4 15.9  6.2 10.7  9.7 8.9 -5.4  10.1
1951-08-31T09:00:00+00:00 17.7  3.1 3.0 22.2  17.4  14.6  21.7  19.7  12.9  14.6  22.3  21.8  24.1  20.1  16.9  9.4 17.3  24.1  14.8  17.8  16.8  17.2  2.7 17.7
1951-08-31T12:00:00+00:00 21.4  6.1 6.1 25.3  21.0  19.2  25.3  23.7  16.9  18.1  25.0  25.8  27.6  23.4  21.4  13.0  21.7  26.9  18.8  20.8  19.8  19.9  5.5 22.4
1951-08-31T15:00:00+00:00 21.2  6.2 6.2 25.4  20.9  19.0  25.2  23.6  16.8  18.1  25.2  25.7  27.6  23.5  20.9  12.9  21.0  27.1  18.7  21.1  20.1  20.1  5.8 21.7
1951-08-31T18:00:00+00:00 17.0  2.3 2.3 21.8  16.4  14.0  20.7  18.7  12.0  13.6  21.5  21.0  23.1  19.7  16.3  8.4 16.7  23.4  14.0  18.2  17.2  16.4  2.3 16.7
1951-08-31T21:00:00+00:00 13.1  -2.0  -2.1  17.3  12.6  9.9 16.9  15.2  8.5 9.8 17.6  16.9  19.0  15.6  12.3  4.6 12.7  19.4  9.8 14.3  13.3  12.5  -1.7  13.4
1951-09-01T00:00:00+00:00 11.2  -3.9  -4.0  15.6  10.5  8.0 14.8  13.1  6.4 7.7 15.9  15.0  17.2  13.8  10.4  2.5 10.8  17.8  7.9 12.6  11.6  10.8  -3.4  11.4
1951-09-01T03:00:00+00:00 10.6  -4.6  -4.6  14.8  9.7 7.2 13.7  11.9  5.3 6.8 15.1  14.0  16.4  13.0  9.4 1.6 9.9 17.0  6.9 11.7  10.6  10.1  -4.2  10.2
1951-09-01T06:00:00+00:00 10.1  -5.1  -5.2  14.2  9.2 6.8 13.2  11.5  4.8 6.3 14.6  13.6  16.0  12.5  8.9 1.1 9.4 16.6  6.4 11.2  10.1  9.6 -4.7  10.0
1951-09-01T09:00:00+00:00 18.2  3.2 3.2 22.6  17.2  14.6  21.2  19.2  12.5  14.3  22.2  21.8  24.0  20.3  17.4  9.1 17.3  24.1  14.6  18.4  17.4  17.2  2.8 17.0
1951-09-01T12:00:00+00:00 21.3  6.4 6.3 25.4  20.7  18.6  24.7  22.9  16.2  17.8  25.2  25.3  27.3  23.4  20.8  12.6  20.6  27.1  18.1  21.2  20.2  20.1  5.9 21.0
1951-09-01T15:00:00+00:00 19.5  5.2 5.2 24.3  18.8  16.9  22.8  20.5  13.8  15.9  24.2  23.8  25.6  22.7  19.4  10.7  18.5  26.1  16.6  20.8  19.8  19.2  5.0 18.2
1951-09-01T18:00:00+00:00 15.4  0.9 0.8 19.8  14.9  12.9  18.8  17.1  10.4  12.0  20.1  20.0  21.9  18.6  15.4  6.8 14.8  22.1  12.8  17.0  16.0  15.1  0.9 15.2
1951-09-01T21:00:00+00:00 12.8  -1.9  -1.9  17.0  12.3  10.3  16.2  14.8  8.1 9.4 17.7  17.4  19.5  16.0  12.8  4.2 12.1  19.6  10.3  14.3  13.3  12.7  -1.6  13.0
1951-09-02T00:00:00+00:00 12.5  -2.8  -2.9  16.3  11.8  9.8 15.8  14.3  7.6 8.9 16.5  16.8  18.6  15.0  12.6  3.7 12.5  18.4  9.6 12.9  11.9  11.5  -3.0  12.7
1951-09-02T03:00:00+00:00 11.7  -3.9  -3.9  15.5  10.6  10.0  14.6  13.7  6.9 7.8 15.3  16.7  17.7  14.6  13.0  2.5 12.0  17.4  9.8 12.2  11.3  10.2  -3.7  12.4
1951-09-02T06:00:00+00:00 10.7  -5.1  -5.1  14.5  9.5 9.6 13.5  13.0  6.3 6.7 14.8  16.4  17.2  14.3  12.9  1.4 10.6  16.9  9.4 11.6  10.7  9.7 -4.3  11.9
1951-09-02T09:00:00+00:00 16.5  2.4 2.4 20.9  16.3  13.9  20.3  18.5  11.8  13.5  21.4  20.9  23.2  19.4  15.9  8.2 15.9  23.4  14.0  17.3  16.4  16.3  2.5 17.1
1951-09-02T12:00:00+00:00 20.5  5.4 5.4 24.5  19.7  17.0  23.7  21.6  14.8  16.8  23.9  23.9  25.7  22.4  19.5  11.6  20.2  26.0  16.9  20.4  19.5  18.8  5.1 20.2
1951-09-02T15:00:00+00:00 19.6  5.3 5.2 24.2  19.0  17.1  23.0  21.6  14.8  16.1  24.0  24.2  26.2  22.3  19.7  10.9  18.9  26.0  17.3  20.6  19.7  18.8  5.1 20.1
1951-09-02T18:00:00+00:00 15.3  0.9 0.8 20.0  14.5  12.8  18.4  17.1  10.3  11.6  19.6  20.0  21.7  18.2  15.4  6.4 15.0  21.6  13.1  16.3  15.3  14.4  0.9 15.9
1951-09-02T21:00:00+00:00 13.0  -1.7  -1.8  17.2  12.3  10.4  16.3  14.8  8.0 9.5 17.2  17.5  19.3  15.7  13.0  4.2 12.7  19.2  10.6  13.6  12.7  12.0  -1.8  13.5
1951-09-03T00:00:00+00:00 12.4  -2.6  -2.7  16.3  11.8  10.1  15.8  14.3  7.6 9.0 16.4  17.3  18.9  15.2  13.0  3.7 12.2  18.5  10.4  12.2  11.3  11.3  -3.0  13.1
1951-09-03T03:00:00+00:00 13.0  0.5 0.5 16.7  12.7  10.8  16.7  15.3  8.2 9.6 17.4  18.0  19.6  16.0  13.9  3.7 12.9  19.2  10.6  12.8  11.9  12.1  0.3 13.5
1951-09-03T06:00:00+00:00 12.8  0.3 0.3 16.5  12.5  10.7  16.5  15.1  8.0 9.4 17.2  17.9  19.4  15.9  13.6  3.5 12.7  19.0  10.5  12.5  11.6  11.9  0.2 13.4
1951-09-03T09:00:00+00:00 12.9  0.5 0.5 16.7  12.6  10.9  16.6  15.1  8.0 9.4 17.4  17.7  19.4  15.9  13.4  3.5 12.6  19.2  10.3  13.0  12.1  12.2  0.5 13.3
1951-09-03T12:00:00+00:00 12.5  0.1 0.1 16.4  12.2  11.4  16.2  14.8  7.7 9.1 17.0  17.3  19.0  15.6  13.5  3.2 12.3  18.9  9.9 13.0  12.1  11.8  0.3 14.1
1951-09-03T15:00:00+00:00 12.1  -0.3  -0.3  16.0  11.8  10.0  15.8  14.3  7.2 8.7 16.6  16.9  18.5  15.2  12.5  2.8 12.0  18.5  9.5 12.5  11.6  11.4  -0.2  13.1
1951-09-03T18:00:00+00:00 12.2  -0.6  -0.6  15.8  11.7  9.5 15.7  14.1  7.0 8.6 16.2  16.5  18.2  14.8  12.1  2.7 12.3  18.0  9.2 11.7  10.8  10.9  -0.7  12.8
1951-09-03T21:00:00+00:00 12.4  -0.2  -0.2  16.1  12.0  9.9 16.0  14.5  7.4 8.9 16.5  17.0  18.7  15.1  12.5  2.9 12.2  18.4  9.6 11.8  10.9  11.3  -0.4  12.9
1951-09-04T00:00:00+00:00 11.4  -0.8  -0.8  15.4  11.2  9.3 15.2  13.9  6.8 8.1 16.4  16.6  18.4  14.9  12.1  2.2 11.0  18.2  9.2 11.7  10.8  11.1  -0.6  11.7
1951-09-04T03:00:00+00:00 10.2  0.5 0.5 13.4  9.8 9.0 13.8  12.3  5.5 6.5 14.8  15.8  17.2  13.9  11.6  0.3 9.8 17.0  8.7 10.1  9.4 9.7 0.5 11.2
1951-09-04T06:00:00+00:00 9.2 -0.8  -0.8  12.3  8.6 7.7 12.6  11.0  4.2 5.3 13.5  14.4  15.8  12.5  10.4  -0.9  8.8 15.7  7.3 8.9 8.2 8.4 -0.9  10.0
1951-09-04T09:00:00+00:00 10.8  1.4 1.4 14.3  10.5  9.2 14.5  12.9  6.1 7.2 15.1  15.2  17.3  13.5  10.9  1.0 10.3  17.3  8.2 11.1  10.4  10.0  1.5 12.3
1951-09-04T12:00:00+00:00 11.4  2.1 2.1 14.8  11.3  10.9  15.2  14.0  7.2 7.9 16.3  17.1  18.7  15.2  13.3  1.8 11.0  18.5  10.0  12.7  12.0  11.1  2.4 13.9
1951-09-04T15:00:00+00:00 9.7 0.1 0.1 13.0  9.4 8.9 13.3  11.8  5.0 6.0 14.1  15.0  16.5  13.1  11.7  -0.2  9.3 16.3  7.9 10.5  9.8 9.0 0.1 11.0
1951-09-04T18:00:00+00:00 8.5 -1.3  -1.3  11.8  8.0 7.1 12.0  10.3  3.6 4.7 12.6  13.5  15.1  11.6  9.6 -1.5  8.3 14.8  6.5 8.8 8.0 7.5 -1.4  9.3
1951-09-04T21:00:00+00:00 8.4 -1.5  -1.5  11.6  7.9 6.3 11.9  10.2  3.4 4.6 12.7  13.5  15.0  11.7  9.3 -1.6  7.7 14.9  6.4 8.4 7.7 7.5 -1.6  9.1
1951-09-05T00:00:00+00:00 8.5 -1.6  -1.6  11.4  8.0 6.4 12.0  10.2  3.5 4.7 12.5  13.6  15.0  11.6  8.8 -1.5  8.2 14.7  6.5 7.7 7.0 7.4 -1.9  9.1
1951-09-05T03:00:00+00:00 7.8 -1.7  -1.7  10.7  7.5 6.2 10.9  9.8 2.8 4.1 11.4  13.2  14.8  10.9  8.9 -2.5  7.8 13.8  6.1 6.6 5.3 6.0 -1.8  8.6
1951-09-05T06:00:00+00:00 7.8 -1.8  -1.8  10.7  7.4 5.4 10.8  9.1 2.2 4.0 11.4  12.5  14.1  10.8  7.9 -2.6  7.6 13.8  5.4 6.5 5.3 6.0 -1.8  7.8
1951-09-05T09:00:00+00:00 8.5 -1.4  -1.4  11.7  7.5 5.3 11.0  8.9 2.0 4.1 11.6  12.3  14.0  10.9  8.1 -2.5  8.4 14.0  5.2 7.8 6.5 6.1 -1.4  7.6
1951-09-05T12:00:00+00:00 11.3  1.5 1.5 15.3  9.5 7.7 13.0  11.4  4.5 6.1 13.7  15.1  17.0  12.8  11.2  -0.5  11.9  16.1  8.0 10.4  9.1 8.3 1.1 10.6
1951-09-05T15:00:00+00:00 11.7  3.5 3.5 16.6  10.7  10.5  14.2  13.1  6.1 7.3 16.3  17.2  19.0  15.4  13.4  0.7 11.2  18.7  10.1  13.2  11.9  10.8  4.0 12.1
1951-09-05T18:00:00+00:00 10.0  1.0 1.0 14.0  9.1 8.3 12.5  11.2  4.2 5.7 13.8  14.9  16.7  13.0  11.2  -0.9  9.8 16.2  7.8 10.4  9.1 8.3 1.2 9.9
1951-09-05T21:00:00+00:00 9.2 -0.3  -0.3  12.7  8.2 7.6 11.7  10.5  3.5 4.8 12.5  14.2  15.8  11.9  10.6  -1.8  9.1 14.9  7.1 8.6 7.3 7.0 -0.4  9.2
1951-09-06T00:00:00+00:00 8.9 -0.7  -0.7  12.2  8.0 7.3 11.5  10.3  3.4 4.6 12.2  14.1  15.6  11.6  10.4  -2.0  8.9 14.5  7.0 8.0 6.8 6.7 -0.9  9.1
1951-09-06T03:00:00+00:00 7.2 -1.4  -1.4  10.2  7.3 6.7 11.1  9.8 2.9 4.0 10.9  13.2  14.5  10.7  9.4 -2.6  8.3 13.0  6.1 6.5 5.6 5.3 -1.6  8.3
1951-09-06T06:00:00+00:00 6.9 -1.9  -1.9  9.8 6.8 5.8 10.6  9.1 2.2 3.5 9.8 11.9  13.4  9.5 8.1 -3.1  8.2 11.9  4.8 5.9 4.9 4.2 -2.3  7.6
1951-09-06T09:00:00+00:00 9.1 1.8 1.8 12.3  10.3  11.0  14.1  13.2  6.3 7.0 14.9  17.7  18.7  15.0  13.6  0.4 9.7 17.0  10.6  9.1 8.2 9.3 1.8 12.0
1951-09-06T12:00:00+00:00 8.9 0.7 0.7 11.7  9.6 10.1  13.4  12.5  5.5 6.3 13.4  15.8  17.2  13.3  12.2  -0.3  9.6 15.6  8.8 8.5 7.6 7.9 0.8 11.6
1951-09-06T15:00:00+00:00 8.8 0.8 0.8 12.0  9.4 9.8 13.2  12.1  5.2 6.1 13.4  15.6  17.1  13.1  12.0  -0.5  9.4 15.5  8.5 8.6 7.6 7.8 0.8 10.7
1951-09-06T18:00:00+00:00 7.9 0.2 0.2 11.4  8.4 7.9 12.1  11.0  4.1 5.1 12.9  14.6  16.2  12.5  10.7  -1.5  8.1 15.0  7.5 8.3 7.4 7.3 0.5 9.4
1951-09-06T21:00:00+00:00 7.9 0.2 0.2 11.4  8.4 6.9 12.1  10.9  3.9 5.1 12.9  14.4  16.1  12.5  10.1  -1.5  8.4 15.0  7.3 8.3 7.4 7.3 0.4 9.1
1951-09-07T00:00:00+00:00 8.4 0.4 0.4 11.7  8.7 7.5 12.5  11.4  4.4 5.4 13.1  15.1  16.7  12.7  11.1  -1.2  8.9 15.2  8.0 8.1 7.2 7.5 0.4 9.5
1951-09-07T03:00:00+00:00 9.4 -2.0  -2.0  13.4  9.0 7.2 13.1  11.2  4.6 6.1 14.0  14.6  16.5  12.5  10.2  -0.2  9.3 15.8  7.5 9.0 8.1 8.9 -2.6  9.6
1951-09-07T06:00:00+00:00 8.9 -2.7  -2.7  12.9  8.3 6.8 12.4  10.6  3.9 5.4 13.2  13.9  15.7  11.9  9.9 -0.8  8.9 15.1  6.8 8.7 7.8 8.2 -3.3  9.0
1951-09-07T09:00:00+00:00 11.3  1.5 1.5 16.7  11.2  10.0  15.3  13.3  6.6 8.3 17.6  16.9  19.3  15.8  12.3  2.0 10.7  19.4  9.8 13.4  12.5  12.5  1.6 11.9
1951-09-07T12:00:00+00:00 12.8  3.7 3.7 18.8  12.8  13.9  17.0  15.6  8.9 10.0  19.9  20.3  22.0  18.7  16.3  3.7 12.5  21.8  13.2  16.0  15.2  14.9  4.0 14.8
1951-09-07T15:00:00+00:00 12.3  2.3 2.3 17.4  12.3  12.4  16.4  15.1  8.5 9.4 18.7  18.7  20.4  17.5  15.1  3.1 11.4  20.6  11.6  16.0  15.2  13.7  3.2 13.8
1951-09-07T18:00:00+00:00 10.8  0.0 0.0 15.3  10.7  9.0 14.8  13.2  6.6 7.8 16.4  16.1  18.3  14.8  11.9  1.5 10.1  18.3  9.0 12.8  11.9  11.4  0.4 11.4
1951-09-07T21:00:00+00:00 10.2  -1.1  -1.1  14.4  9.8 8.0 14.0  12.2  5.5 7.0 15.0  15.2  17.1  13.6  11.0  0.7 9.9 16.9  8.1 11.1  10.2  10.0  -1.2  10.5
1951-09-08T00:00:00+00:00 10.5  -1.2  -1.2  14.3  10.0  8.2 14.2  12.4  5.8 7.2 14.8  15.3  17.1  13.5  11.1  0.9 10.3  16.7  8.2 10.8  9.9 9.8 -1.4  10.8
1951-09-08T03:00:00+00:00 10.5  -0.8  -0.8  14.5  10.3  8.2 14.3  12.7  5.9 7.3 14.9  15.5  17.0  13.4  11.2  1.2 10.4  16.9  8.4 10.7  9.8 9.9 -1.2  10.8
1951-09-08T06:00:00+00:00 10.3  -1.0  -1.0  14.2  10.1  8.4 14.1  12.6  5.8 7.2 14.8  15.7  16.9  13.4  11.4  1.1 10.4  16.7  8.6 10.2  9.2 9.7 -1.6  10.7
1951-09-08T09:00:00+00:00 11.1  0.3 0.3 15.2  11.3  9.7 15.3  13.7  6.9 8.3 15.9  16.4  18.0  14.3  11.9  2.2 11.1  17.9  9.3 11.5  10.6  10.8  -0.1  12.7
1951-09-08T12:00:00+00:00 13.3  2.7 2.7 17.9  13.1  11.2  17.1  15.3  8.6 10.1  17.8  17.4  19.4  15.7  12.7  4.1 13.2  19.7  10.3  14.6  13.7  12.7  2.5 14.3
1951-09-08T15:00:00+00:00 12.9  2.9 2.9 18.0  12.8  11.1  16.8  15.4  8.6 9.8 18.5  18.0  20.0  16.5  13.6  3.8 12.5  20.5  11.0  15.7  14.7  13.4  3.2 13.7
1951-09-08T18:00:00+00:00 11.2  0.5 0.5 15.8  10.9  8.8 14.9  13.4  6.6 7.9 16.3  16.1  17.8  14.5  11.6  1.9 10.8  18.2  9.0 13.1  12.2  11.2  0.7 11.4
1951-09-08T21:00:00+00:00 9.2 -1.9  -1.9  13.4  9.0 7.6 13.0  12.2  5.4 6.0 14.3  14.7  16.2  12.7  10.4  0.0 9.1 16.3  7.6 10.9  10.0  9.3 -1.4  10.7
1951-09-09T00:00:00+00:00 8.2 -3.5  -3.5  12.1  7.7 7.0 11.7  11.3  4.5 4.7 12.7  13.6  14.9  11.4  9.8 -1.3  8.8 14.7  6.6 9.7 8.8 7.6 -2.8  10.3
1951-09-09T03:00:00+00:00 8.3 -2.6  -2.6  12.1  7.2 7.1 11.5  10.8  4.3 4.0 12.2  13.9  14.9  11.9  10.1  -1.7  9.0 14.3  6.9 8.9 8.3 7.0 -1.7  10.4
1951-09-09T06:00:00+00:00 9.9 -0.9  -0.9  13.6  8.9 8.0 13.3  11.7  5.2 5.7 13.4  15.0  16.2  12.9  11.1  0.0 10.4  15.5  8.0 9.2 8.6 8.1 -0.9  11.1
1951-09-09T09:00:00+00:00 10.6  0.3 0.3 14.4  10.1  8.6 14.4  12.4  5.9 6.9 14.3  15.7  17.1  13.7  11.3  1.2 10.9  16.4  8.7 9.5 8.9 9.1 -0.1  11.5
1951-09-09T12:00:00+00:00 11.3  1.1 1.1 15.2  10.8  9.0 15.1  13.1  6.6 7.6 15.3  16.2  17.9  14.4  11.8  1.9 11.4  17.4  9.2 10.7  10.0  10.0  0.9 12.0
1951-09-09T15:00:00+00:00 11.5  1.4 1.4 15.4  11.0  9.5 15.3  13.4  6.9 7.8 15.7  16.4  18.2  14.7  12.1  2.1 11.3  17.8  9.4 11.2  10.6  10.5  1.4 12.1
1951-09-09T18:00:00+00:00 10.9  0.8 0.8 14.7  10.5  8.9 14.8  12.9  6.4 7.3 15.1  16.2  17.7  14.3  11.8  1.6 10.9  17.2  9.2 10.3  9.7 9.9 0.6 11.8
1951-09-09T21:00:00+00:00 10.9  0.6 0.6 14.6  10.5  9.1 14.8  12.9  6.4 7.2 14.9  16.3  17.7  14.2  11.9  1.6 11.1  17.0  9.3 10.0  9.4 9.7 0.3 11.9
1951-09-10T00:00:00+00:00 10.8  0.4 0.4 14.4  10.4  9.1 14.7  12.8  6.3 7.1 14.6  16.3  17.6  14.1  11.9  1.5 11.1  16.8  9.3 9.7 9.1 9.4 0.0 12.0
1951-09-10T03:00:00+00:00 9.9 -1.8  -1.8  13.7  10.1  8.8 14.2  12.5  5.7 7.2 14.7  15.8  17.1  13.7  11.5  1.3 10.6  16.5  8.7 9.9 9.0 9.6 -2.1  11.4
1951-09-10T06:00:00+00:00 9.5 -2.3  -2.3  13.4  9.6 8.3 13.6  12.0  5.2 6.7 14.2  15.3  16.5  13.2  11.1  0.7 10.2  16.0  8.1 9.7 8.8 9.2 -2.4  10.8
1951-09-10T09:00:00+00:00 12.9  1.5 1.5 17.2  12.9  10.9  17.0  14.9  8.1 10.0  17.8  17.8  19.8  16.1  13.3  4.1 12.5  19.6  10.6  13.3  12.4  12.8  1.4 13.2
1951-09-10T12:00:00+00:00 15.2  3.5 3.5 19.6  14.8  13.8  18.9  17.1  10.4  11.9  19.6  20.0  21.6  18.2  16.5  6.0 14.8  21.4  12.9  16.2  15.3  14.6  3.6 15.8
1951-09-10T15:00:00+00:00 14.2  2.6 2.6 19.1  13.4  10.7  17.5  15.1  8.3 10.5  18.6  17.5  19.8  16.6  13.5  4.6 14.0  20.4  10.3  16.1  15.2  13.6  2.9 12.9
1951-09-10T18:00:00+00:00 11.6  0.1 0.1 16.1  11.4  9.0 15.4  13.5  6.7 8.4 16.4  16.2  18.1  14.7  11.8  2.5 11.6  18.2  9.0 13.1  12.2  11.4  0.4 11.8
1951-09-10T21:00:00+00:00 10.6  -1.3  -1.3  14.7  10.3  8.3 14.4  12.5  5.7 7.4 14.7  15.2  16.8  13.4  11.0  1.5 10.9  16.5  8.0 11.1  10.2  9.7 -1.4  11.3
1951-09-11T00:00:00+00:00 10.0  -2.0  -2.0  14.0  9.7 7.8 13.8  11.8  5.1 6.8 13.9  14.7  16.1  12.8  10.6  0.9 10.6  15.7  7.5 10.3  9.4 8.9 -2.2  10.8
1951-09-11T03:00:00+00:00 9.8 -0.7  -0.7  13.8  9.1 7.0 13.3  11.4  4.6 6.0 13.0  14.3  15.6  12.0  10.0  0.2 10.1  15.2  7.2 9.2 8.2 7.7 -0.4  10.3
1951-09-11T06:00:00+00:00 9.5 -1.0  -1.0  13.5  8.8 6.5 13.0  11.1  4.3 5.6 12.8  13.8  15.3  11.6  9.5 -0.2  9.8 15.0  6.7 8.9 8.0 7.5 -0.6  10.0
1951-09-11T09:00:00+00:00 11.0  0.1 0.1 14.8  10.1  8.6 14.3  12.2  5.4 7.0 13.7  15.2  16.4  12.8  11.0  1.2 11.3  15.9  8.1 9.3 8.4 8.4 0.0 11.0
1951-09-11T12:00:00+00:00 12.4  1.8 1.8 16.1  11.8  10.4  16.0  13.9  7.1 8.6 15.3  16.7  18.2  14.2  13.3  2.8 12.2  17.6  9.7 10.4  9.5 10.0  1.6 12.2
1951-09-11T15:00:00+00:00 13.0  2.1 2.1 16.7  12.1  10.7  16.3  14.2  7.3 9.0 15.1  16.7  18.1  14.0  12.9  3.2 13.4  17.3  9.6 10.7  9.8 9.8 1.7 12.7
1951-09-11T18:00:00+00:00 11.7  0.6 0.6 15.3  10.8  8.6 14.9  12.8  6.0 7.6 13.8  15.4  16.7  12.8  11.3  1.8 12.0  16.0  8.3 9.5 8.6 8.5 0.4 11.5
1951-09-11T21:00:00+00:00 9.7 -1.4  -1.4  13.0  9.1 6.6 13.2  11.3  4.5 5.9 12.2  13.3  14.9  11.1  9.3 0.1 9.9 14.4  6.3 8.0 7.1 6.9 -1.2  10.2
1951-09-12T00:00:00+00:00 8.9 -2.2  -2.2  12.2  8.3 6.9 12.5  10.9  4.1 5.2 11.6  13.7  14.6  11.1  10.0  -0.6  9.2 13.9  6.6 7.3 6.4 6.3 -2.0  9.9
1951-09-12T03:00:00+00:00 8.1 -2.8  -2.8  11.7  7.3 6.0 11.6  9.5 2.9 4.1 11.3  13.0  13.9  11.2  9.4 -1.5  8.6 13.7  6.0 7.8 6.9 6.4 -2.6  8.8
1951-09-12T06:00:00+00:00 8.4 -2.4  -2.4  12.0  7.7 5.9 11.9  9.7 3.1 4.5 11.4  12.7  14.0  10.9  9.0 -1.2  8.8 13.9  5.8 8.0 7.0 6.5 -2.3  8.9
1951-09-12T09:00:00+00:00 9.8 -1.2  -1.2  13.4  8.8 8.3 13.1  10.9  4.3 5.6 12.7  14.6  15.6  12.5  11.3  0.0 10.3  15.1  7.7 9.2 8.3 7.7 -1.4  9.9
1951-09-12T12:00:00+00:00 15.3  4.0 4.0 19.3  13.7  11.2  18.0  15.1  8.5 10.5  17.5  17.9  19.9  16.3  14.3  4.9 14.9  19.9  11.0  14.3  13.4  12.5  3.6 13.0
1951-09-12T15:00:00+00:00 12.8  2.6 2.6 17.5  11.6  9.2 15.8  13.5  7.0 8.4 16.1  16.5  18.4  15.0  12.3  2.8 12.4  18.5  9.6 13.7  12.7  11.2  2.9 11.8
1951-09-12T18:00:00+00:00 10.7  0.6 0.6 15.0  10.0  8.3 14.3  12.3  5.7 6.8 14.3  15.3  17.0  13.4  11.0  1.2 10.7  16.7  8.4 11.1  10.2  9.3 0.7 10.9
1951-09-12T21:00:00+00:00 10.3  0.0 0.0 14.3  9.7 7.8 14.0  11.9  5.3 6.5 13.7  15.0  16.5  13.0  10.7  0.9 10.4  16.1  8.0 10.2  9.3 8.7 0.0 10.6
1951-09-13T00:00:00+00:00 10.4  -0.1  -0.1  14.2  9.8 8.0 14.0  12.0  5.4 6.6 13.6  15.0  16.5  12.9  10.8  1.0 10.7  16.0  8.1 9.9 9.0 8.6 -0.2  10.7
1951-09-13T03:00:00+00:00 9.8 -1.9  -1.9  13.8  9.6 7.7 13.6  11.8  5.1 6.7 13.7  14.5  16.0  12.4  10.5  0.9 10.5  15.5  7.5 9.2 8.5 8.4 -1.9  10.3
1951-09-13T06:00:00+00:00 9.4 -2.2  -2.2  13.1  9.4 7.7 13.5  11.7  4.9 6.5 13.5  14.5  15.9  12.3  10.5  0.8 10.0  15.3  7.5 8.7 8.0 8.2 -2.3  10.3
1951-09-13T09:00:00+00:00 10.7  -0.6  -0.6  14.8  10.6  8.4 14.7  12.9  6.1 7.7 15.0  15.3  17.2  13.3  10.8  2.0 11.0  16.8  8.3 10.1  9.4 9.7 -0.6  11.1
1951-09-13T12:00:00+00:00 12.6  1.1 1.1 16.9  12.1  11.1  16.1  14.8  8.1 9.2 16.2  16.8  18.7  14.4  13.0  3.4 13.1  18.0  9.8 12.5  11.7  10.9  1.2 13.9
1951-09-13T15:00:00+00:00 15.0  3.5 3.5 18.8  15.0  13.0  19.0  17.4  10.7  12.1  18.2  18.9  20.8  16.4  14.7  6.3 15.6  20.0  11.9  14.2  13.5  12.9  3.3 16.8
1951-09-13T18:00:00+00:00 11.7  0.6 0.6 16.0  11.7  9.7 15.7  14.0  7.2 8.8 16.2  16.5  18.3  14.5  12.2  3.0 12.0  18.0  9.5 11.9  11.2  10.9  0.8 12.8
1951-09-13T21:00:00+00:00 11.2  0.2 0.2 15.6  11.2  9.2 15.2  13.5  6.8 8.3 16.0  16.4  18.1  14.5  12.2  2.5 11.2  17.8  9.4 11.4  10.6  10.7  0.4 11.9
1951-09-14T00:00:00+00:00 10.9  -0.5  -0.5  14.9  10.9  9.1 14.9  13.2  6.5 8.0 15.5  16.1  17.7  14.0  11.9  2.2 11.1  17.3  9.1 10.3  9.6 10.2  -0.4  11.7
1951-09-14T03:00:00+00:00 10.8  -0.7  -0.7  14.6  10.6  8.7 14.7  12.8  6.1 7.6 15.1  15.6  17.2  13.7  11.5  1.9 10.7  16.8  8.6 10.1  9.2 9.9 -0.8  11.4
1951-09-14T06:00:00+00:00 10.7  -0.5  -0.5  14.6  10.7  8.8 14.7  12.9  6.2 7.7 15.2  15.7  17.3  13.7  11.5  2.0 10.7  16.9  8.7 10.2  9.3 9.9 -0.6  11.5
1951-09-14T09:00:00+00:00 10.8  -0.2  -0.2  14.9  10.9  9.2 14.9  13.1  6.4 7.9 15.3  15.8  17.4  13.9  11.5  2.1 10.8  17.0  8.8 10.6  9.8 10.1  -0.3  12.3
1951-09-14T12:00:00+00:00 11.2  0.3 0.3 15.4  11.3  9.9 15.3  13.5  6.8 8.3 15.7  16.1  17.8  14.3  11.8  2.5 11.2  17.5  9.1 11.7  10.8  10.5  0.4 13.2
1951-09-14T15:00:00+00:00 11.5  0.5 0.5 15.7  11.6  9.8 15.6  13.7  7.1 8.6 16.1  16.4  18.1  14.6  12.2  2.8 11.5  17.8  9.4 11.7  10.9  10.9  0.6 13.1
1951-09-14T18:00:00+00:00 11.3  0.3 0.3 15.5  11.4  9.5 15.4  13.6  6.9 8.4 16.0  16.4  18.1  14.5  12.1  2.6 11.2  17.7  9.4 11.4  10.5  10.8  0.4 12.5
1951-09-14T21:00:00+00:00 11.4  0.4 0.4 15.5  11.5  9.6 15.5  13.7  7.0 8.5 16.1  16.5  18.2  14.7  12.3  2.7 11.4  17.8  9.5 11.3  10.4  10.9  0.4 12.5
1951-09-15T00:00:00+00:00 11.1  0.2 0.2 15.3  11.2  9.4 15.2  13.4  6.8 8.2 15.8  16.2  17.9  14.3  12.0  2.4 11.1  17.5  9.2 11.1  10.3  10.6  0.2 12.2
1951-09-15T03:00:00+00:00 10.9  0.5 0.5 14.9  10.7  8.8 14.9  13.1  6.5 7.8 15.2  15.9  17.4  13.8  11.5  1.9 10.9  17.1  8.9 10.2  9.4 10.1  0.5 11.4
1951-09-15T06:00:00+00:00 10.6  0.2 0.2 14.6  10.4  8.6 14.5  12.8  6.2 7.5 14.9  15.6  17.0  13.5  11.2  1.6 10.6  16.7  8.6 9.8 9.0 9.8 0.1 11.1
1951-09-15T09:00:00+00:00 10.3  -0.2  -0.2  14.3  10.1  8.4 14.3  12.5  5.9 7.2 14.5  15.2  16.6  13.1  10.9  1.4 10.4  16.3  8.2 9.6 8.8 9.4 -0.2  10.9
1951-09-15T12:00:00+00:00 10.3  -0.4  -0.4  14.1  10.1  8.6 14.2  12.3  5.8 7.2 14.3  15.0  16.4  12.9  11.0  1.3 10.6  16.1  8.0 9.2 8.4 9.2 -0.5  11.7
1951-09-15T15:00:00+00:00 9.7 -1.0  -1.0  13.5  9.5 7.6 13.6  11.7  5.1 6.5 13.7  14.4  15.8  12.4  10.3  0.7 10.0  15.6  7.5 8.7 8.0 8.6 -1.0  10.9
1951-09-15T18:00:00+00:00 10.3  -0.3  -0.3  14.4  9.9 7.9 14.0  12.1  5.6 7.0 14.4  15.0  16.4  12.9  10.6  1.1 10.5  16.2  8.0 9.5 8.7 9.3 -0.3  10.4
1951-09-15T21:00:00+00:00 11.0  0.7 0.7 15.1  10.9  8.8 15.0  13.2  6.6 8.0 15.6  16.1  17.6  14.1  11.7  2.1 10.9  17.5  9.1 10.4  9.7 10.5  0.8 11.3
1951-09-16T00:00:00+00:00 10.3  0.2 0.2 14.5  10.3  8.2 14.4  12.7  6.1 7.4 15.3  15.8  17.2  13.8  11.3  1.5 10.2  17.1  8.8 10.1  9.3 10.2  0.4 10.8
1951-09-16T03:00:00+00:00 10.0  0.4 0.4 13.8  9.7 8.3 13.7  12.0  5.6 6.7 14.3  15.5  16.9  13.2  11.1  0.9 9.7 16.5  8.5 9.5 8.7 9.4 0.3 10.4
1951-09-16T06:00:00+00:00 8.9 -0.8  -0.8  12.7  8.5 7.1 12.5  10.8  4.4 5.5 13.1  14.2  15.7  12.0  9.9 -0.3  8.7 15.3  7.2 8.5 7.7 8.2 -0.9  9.5
1951-09-16T09:00:00+00:00 9.2 0.2 0.2 13.5  8.9 6.7 12.9  11.0  4.6 5.9 13.5  13.6  15.7  11.8  8.8 0.2 8.9 15.7  6.6 9.7 9.0 8.6 0.2 10.0
1951-09-16T12:00:00+00:00 11.2  1.6 1.6 15.2  10.6  8.1 14.6  12.5  6.1 7.5 14.8  14.5  16.8  12.9  10.1  1.8 10.9  17.0  7.5 11.8  11.1  9.9 1.7 11.5
1951-09-16T15:00:00+00:00 10.0  0.7 0.7 14.7  9.1 6.6 13.1  11.2  4.8 6.1 14.1  13.8  16.0  12.3  9.2 0.3 9.4 16.3  6.8 11.8  11.1  9.3 1.1 9.7
1951-09-16T18:00:00+00:00 8.8 -0.8  -0.8  12.7  8.3 6.5 12.3  10.5  4.1 5.3 12.9  13.7  15.3  11.7  9.3 -0.4  8.5 15.1  6.7 9.2 8.5 8.1 -0.8  9.2
1951-09-16T21:00:00+00:00 8.8 -0.9  -0.9  12.5  8.5 6.7 12.5  10.7  4.3 5.5 12.9  13.9  15.4  11.7  9.4 -0.3  8.6 15.1  6.9 8.6 7.9 8.0 -1.0  9.2
1951-09-17T00:00:00+00:00 9.0 -0.8  -0.8  12.7  8.6 6.7 12.6  10.8  4.4 5.6 13.0  14.1  15.6  11.9  9.6 -0.2  8.7 15.2  7.1 8.4 7.6 8.2 -1.0  9.1
1951-09-17T03:00:00+00:00 8.9 -1.1  -1.1  12.9  8.3 6.8 12.4  10.7  4.4 5.4 13.0  14.0  15.5  11.9  9.8 -0.3  8.5 15.0  7.0 8.1 7.3 7.9 -1.5  9.2
1951-09-17T06:00:00+00:00 8.4 -1.1  -1.1  12.8  7.8 4.9 11.9  9.0 2.7 4.9 13.5  12.8  14.3  12.2  7.5 -0.8  7.4 15.4  5.8 8.5 7.7 8.3 -1.2  6.7
1951-09-17T09:00:00+00:00 9.4 0.6 0.6 14.6  8.8 5.9 12.9  10.7  4.4 5.9 15.1  13.9  16.2  13.1  8.3 0.2 8.0 17.1  6.9 11.1  10.2  10.0  1.0 8.5
1951-09-17T12:00:00+00:00 12.4  4.1 4.1 17.9  11.9  9.4 16.0  14.0  7.7 9.0 18.1  18.0  20.0  16.4  11.4  3.3 11.5  20.1  11.0  13.6  12.7  13.0  3.8 12.4
1951-09-17T15:00:00+00:00 12.5  2.9 2.9 16.9  11.9  8.9 16.0  14.2  7.9 8.9 17.0  17.3  19.0  15.6  11.2  3.2 11.9  19.0  10.2  13.6  12.7  11.9  3.0 13.3
1951-09-17T18:00:00+00:00 9.1 -0.5  -0.5  13.6  8.5 6.2 12.6  10.8  4.5 5.5 13.9  13.7  15.5  12.3  8.4 -0.2  8.5 15.8  6.7 10.4  9.6 8.8 -0.3  9.4
1951-09-17T21:00:00+00:00 7.9 -2.0  -2.0  12.0  7.3 5.7 11.4  9.9 3.6 4.4 12.3  12.9  14.5  11.0  8.4 -1.3  7.4 14.3  5.9 8.3 7.5 7.2 -2.0  8.5
1951-09-18T00:00:00+00:00 6.5 -3.4  -3.4  10.7  5.8 5.2 9.9 8.7 2.4 2.9 11.1  12.2  13.3  10.2  7.8 -2.8  6.2 13.1  5.1 7.0 6.2 6.0 -3.1  7.7
1951-09-18T03:00:00+00:00 6.2 -3.1  -3.1  9.2 5.7 4.3 9.8 8.3 2.1 2.6 9.7 11.3  12.4  8.8 7.1 -2.9  6.1 11.6  4.5 5.5 4.6 4.6 -3.0  7.5
1951-09-18T06:00:00+00:00 5.9 -3.7  -3.7  8.7 5.3 3.6 9.4 7.5 1.3 2.1 8.7 10.4  11.5  7.7 6.1 -3.3  5.8 10.6  3.5 4.6 3.7 3.6 -4.0  7.0
1951-09-18T09:00:00+00:00 9.7 0.6 0.6 12.9  9.2 6.8 13.3  11.1  4.9 6.1 12.9  13.6  15.4  11.3  9.3 0.6 9.6 14.8  6.7 8.9 8.0 7.8 0.3 10.1
1951-09-18T12:00:00+00:00 12.4  3.1 3.1 15.4  12.0  10.0  16.0  14.1  7.9 8.8 15.6  16.3  18.1  14.0  12.4  3.4 12.5  17.5  9.4 11.8  10.9  10.5  3.2 13.6
1951-09-18T15:00:00+00:00 11.5  2.6 2.6 14.8  11.1  8.7 15.2  13.3  7.1 7.9 14.9  14.8  17.0  12.9  10.6  2.5 11.3  16.8  8.0 12.1  11.3  9.9 3.0 12.7
1951-09-18T18:00:00+00:00 9.8 0.7 0.7 13.1  9.2 7.1 13.3  11.4  5.2 6.1 13.4  14.1  15.8  12.0  9.9 0.6 9.6 15.3  7.3 9.6 8.7 8.4 0.8 10.1
1951-09-18T21:00:00+00:00 9.9 0.6 0.6 12.8  9.5 7.8 13.5  11.7  5.5 6.3 13.5  14.8  16.2  12.3  10.7  0.8 9.8 15.4  7.9 8.9 8.0 8.4 0.4 10.5
1951-09-19T00:00:00+00:00 9.6 0.2 0.2 12.5  9.1 7.7 13.2  11.4  5.2 6.0 13.1  14.5  15.9  11.9  10.4  0.5 9.5 15.0  7.6 8.5 7.6 8.0 0.0 10.2
1951-09-19T03:00:00+00:00 9.1 0.6 0.6 12.3  8.5 7.6 12.8  11.2  4.4 5.5 12.7  14.1  14.9  11.4  10.4  -0.1  9.1 14.5  7.0 8.2 7.4 7.3 0.3 10.2
1951-09-19T06:00:00+00:00 8.9 0.5 0.5 12.1  8.4 7.1 12.7  11.1  4.4 5.4 12.5  14.1  14.8  11.3  10.3  -0.3  9.1 14.3  7.0 7.9 7.0 7.2 0.2 9.9
1951-09-19T09:00:00+00:00 8.3 0.7 0.7 12.2  7.9 6.5 12.2  10.4  3.7 4.9 12.9  14.3  15.0  11.8  9.2 -0.7  8.2 14.7  7.2 7.9 7.1 7.6 0.4 8.6
1951-09-19T12:00:00+00:00 9.8 1.7 1.7 14.2  8.4 4.2 12.7  9.3 2.6 5.4 13.3  12.4  13.9  11.3  7.3 -0.2  9.9 15.1  5.3 9.4 8.5 8.0 1.3 7.6
1951-09-19T15:00:00+00:00 11.0  3.6 3.6 16.0  9.7 6.0 13.9  11.6  4.8 6.6 14.5  13.7  15.9  11.8  8.2 1.0 10.3  16.3  6.6 11.5  10.6  9.1 3.3 9.8
1951-09-19T18:00:00+00:00 7.1 -1.0  -1.0  11.4  5.9 2.4 10.1  8.2 1.4 2.8 10.9  10.2  12.0  8.7 5.3 -2.8  6.4 12.7  3.1 8.2 7.3 5.6 -0.4  6.4
1951-09-19T21:00:00+00:00 5.0 -3.5  -3.5  8.2 4.4 0.3 8.6 7.0 0.2 1.4 9.1 9.0 10.4  7.2 3.9 -4.3  4.7 10.8  1.9 5.3 4.4 3.7 -3.0  5.4
1951-09-20T00:00:00+00:00 4.4 -4.2  -4.2  7.3 4.1 -0.5  8.4 6.8 0.1 1.1 8.9 9.0 10.3  7.1 3.8 -4.5  4.2 10.6  1.9 4.4 3.6 3.5 -3.6  5.1
1951-09-20T03:00:00+00:00 3.5 -5.0  -5.0  6.9 3.2 -1.7  7.1 5.9 -0.5  0.3 8.8 8.9 10.5  7.1 3.4 -5.5  3.2 10.6  2.0 4.1 3.1 3.7 -4.4  4.1
1951-09-20T06:00:00+00:00 3.4 -5.3  -5.3  6.9 2.8 -2.9  6.7 5.4 -0.9  -0.1  8.3 8.4 10.0  6.7 2.0 -5.9  3.3 10.1  1.6 3.8 2.9 3.2 -4.9  3.9
1951-09-20T09:00:00+00:00 9.0 0.7 0.7 12.7  8.5 5.2 12.3  9.8 3.5 5.6 13.7  13.1  14.7  12.0  8.1 -0.2  7.6 15.4  6.2 9.0 8.0 8.5 0.6 8.3
1951-09-20T12:00:00+00:00 13.5  6.6 6.6 18.7  13.1  11.1  16.9  15.5  9.1 10.2  18.8  19.8  21.4  17.2  13.4  4.3 13.4  20.5  13.0  14.3  13.4  13.7  6.0 14.8
1951-09-20T15:00:00+00:00 14.8  6.1 6.1 18.1  14.4  11.3  18.2  16.8  10.5  11.5  18.4  19.5  20.9  17.0  14.7  5.6 14.7  20.1  12.7  14.1  13.2  13.3  5.6 16.3
1951-09-20T18:00:00+00:00 10.6  2.1 2.1 14.1  10.2  8.4 14.1  12.7  6.3 7.3 14.7  15.2  16.8  13.1  10.9  1.5 10.4  16.5  8.4 10.8  9.8 9.6 2.0 11.8
1951-09-20T21:00:00+00:00 7.1 -1.8  -1.8  10.3  6.6 5.0 10.4  9.0 2.6 3.7 11.2  11.5  13.1  9.6 7.4 -2.1  6.7 13.0  4.7 6.8 5.9 6.1 -1.7  8.1
1951-09-21T00:00:00+00:00 5.9 -3.3  -3.3  8.8 5.3 3.4 9.2 7.6 1.3 2.4 9.7 9.8 11.4  8.0 5.7 -3.4  5.4 11.4  3.0 5.3 4.3 4.6 -3.3  6.8
1951-09-21T03:00:00+00:00 4.9 -5.7  -5.7  8.5 4.3 2.3 8.6 6.6 0.5 1.6 8.9 8.8 10.6  7.4 4.8 -3.8  4.9 10.8  1.9 4.7 4.0 3.9 -5.4  5.8
1951-09-21T06:00:00+00:00 4.4 -6.4  -6.4  7.9 3.8 2.1 8.1 6.2 0.1 1.1 8.1 8.4 10.0  6.8 4.5 -4.3  4.7 10.0  1.5 4.0 3.3 3.1 -6.2  5.5
1951-09-21T09:00:00+00:00 11.4  2.2 2.2 16.0  11.3  9.2 15.7  13.2  7.1 8.7 16.4  16.5  18.2  14.9  11.3  3.2 10.9  18.3  9.5 11.7  11.0  11.4  2.1 12.0
1951-09-21T12:00:00+00:00 17.0  7.0 7.0 20.9  16.7  14.9  21.1  18.8  12.7  14.1  20.7  21.8  23.2  19.5  17.7  8.6 17.1  22.6  14.8  15.8  15.2  15.7  6.3 18.2
1951-09-21T15:00:00+00:00 16.7  7.0 7.0 20.9  16.4  14.5  20.7  18.4  12.3  13.7  20.9  21.5  23.1  19.6  17.3  8.2 16.6  22.8  14.6  16.4  15.8  15.9  6.6 17.6
1951-09-21T18:00:00+00:00 11.8  2.2 2.2 16.3  11.4  9.3 15.8  13.5  7.4 8.8 16.5  16.4  18.2  14.9  12.0  3.3 11.6  18.4  9.5 12.5  11.9  11.5  2.3 12.3
1951-09-21T21:00:00+00:00 7.9 -2.0  -2.0  12.2  7.4 5.2 11.7  9.4 3.3 4.7 12.6  12.1  14.1  11.0  7.9 -0.8  7.6 14.6  5.2 8.4 7.8 7.6 -1.7  8.4
1951-09-22T00:00:00+00:00 6.5 -3.6  -3.6  10.4  6.1 4.2 10.5  8.3 2.2 3.5 11.0  10.8  12.6  9.5 6.7 -2.0  6.4 12.9  3.9 6.6 6.0 6.0 -3.4  7.7
1951-09-22T03:00:00+00:00 5.7 -4.8  -4.8  9.4 5.2 3.3 9.4 7.3 1.2 2.6 9.8 9.6 11.5  8.4 5.7 -2.9  5.5 11.7  2.8 5.9 5.1 4.8 -4.6  7.0
1951-09-22T06:00:00+00:00 5.0 -5.7  -5.7  8.6 4.3 2.7 8.5 6.6 0.5 1.7 8.9 8.7 10.6  7.4 5.0 -3.8  5.0 10.8  1.9 5.1 4.3 3.9 -5.5  6.5
1951-09-22T09:00:00+00:00 12.5  2.9 2.9 16.8  12.4  10.4  16.6  14.4  8.3 9.8 17.0  17.2  19.1  15.6  12.9  4.3 12.1  18.9  10.4  12.8  12.0  12.0  2.6 13.2
1951-09-22T12:00:00+00:00 16.8  7.0 7.0 21.0  16.5  14.5  20.7  18.4  12.3  13.9  21.0  21.5  23.2  19.7  17.3  8.4 16.4  22.9  14.6  16.7  15.9  16.0  6.5 17.4
1951-09-22T15:00:00+00:00 15.7  6.2 6.2 20.2  15.4  13.2  19.6  17.3  11.2  12.8  20.2  20.3  22.2  18.8  16.0  7.3 15.2  22.1  13.5  16.5  15.7  15.2  5.9 16.2
1951-09-22T18:00:00+00:00 11.0  1.7 1.7 15.7  10.7  8.3 14.9  12.6  6.5 8.0 16.1  15.5  17.6  14.5  11.2  2.6 10.3  18.0  8.7 12.7  11.9  11.2  1.9 11.2
1951-09-22T21:00:00+00:00 7.3 -2.6  -2.6  11.6  6.9 5.0 11.0  9.0 2.9 4.2 11.9  11.5  13.6  10.3  7.7 -1.2  7.0 13.8  4.7 8.3 7.5 6.9 -2.4  8.4
1951-09-23T00:00:00+00:00 5.8 -4.7  -4.7  9.8 5.0 3.6 9.1 7.4 1.3 2.3 9.9 9.7 11.7  8.3 6.2 -3.1  5.9 11.8  2.8 6.5 5.7 4.9 -4.3  7.2
1951-09-23T03:00:00+00:00 5.1 -4.6  -4.6  8.3 4.3 2.8 8.2 6.7 0.7 1.4 8.7 8.6 10.4  6.6 5.3 -4.1  5.4 10.4  1.8 5.2 4.4 3.6 -4.1  6.7
1951-09-23T06:00:00+00:00 4.8 -5.1  -5.1  7.8 3.9 2.4 7.8 6.1 0.1 1.0 7.8 7.9 9.5 5.9 4.7 -4.6  5.1 9.5 1.1 4.5 3.7 2.7 -4.9  6.1
1951-09-23T09:00:00+00:00 10.7  2.2 2.2 14.3  10.7  8.9 14.6  12.9  6.9 7.8 15.2  15.4  17.1  13.1  11.3  2.2 10.4  16.9  8.6 11.1  10.3  10.0  2.2 12.0
1951-09-23T12:00:00+00:00 14.8  5.9 5.9 18.0  14.7  12.5  18.6  16.6  10.5  11.8  18.6  19.1  20.7  16.7  15.2  6.2 14.4  20.3  12.3  14.3  13.4  13.5  5.5 15.7
1951-09-23T15:00:00+00:00 14.2  5.4 5.4 17.6  14.0  11.9  18.0  16.0  10.0  11.2  18.2  18.5  20.2  16.3  14.5  5.6 13.8  19.9  11.8  14.2  13.4  13.1  5.2 15.0
1951-09-23T18:00:00+00:00 9.6 1.3 1.3 13.4  9.5 7.7 13.4  11.5  5.5 6.6 14.3  14.2  15.9  12.3  10.0  1.0 9.2 16.0  7.4 10.7  9.9 9.2 1.4 10.3
1951-09-23T21:00:00+00:00 7.7 -1.4  -1.4  10.9  7.4 5.3 11.3  9.2 3.2 4.5 11.0  11.3  12.9  9.0 7.2 -1.1  7.8 12.6  4.5 7.4 6.6 5.8 -1.8  8.3
1951-09-24T00:00:00+00:00 6.3 -3.0  -3.0  9.5 5.9 3.8 9.8 7.8 1.8 3.0 9.4 9.7 11.3  7.4 5.6 -2.6  6.5 11.1  2.9 5.9 5.1 4.2 -3.3  7.1
1951-09-24T03:00:00+00:00 4.9 -3.7  -3.7  8.5 4.2 2.6 8.1 6.8 0.5 1.6 8.3 8.5 10.2  6.5 4.5 -4.3  5.1 10.1  1.6 5.3 4.3 3.1 -3.5  5.9
1951-09-24T06:00:00+00:00 4.3 -4.6  -4.6  7.6 3.5 2.0 7.4 6.1 -0.1  0.8 7.4 7.9 9.3 5.9 4.0 -5.0  4.6 9.3 1.0 4.4 3.5 2.3 -4.4  5.4
1951-09-24T09:00:00+00:00 8.9 1.6 1.6 13.3  8.7 7.1 12.6  10.9  4.7 6.0 13.6  13.7  15.6  11.7  9.3 0.2 8.5 15.5  6.8 9.9 8.9 8.5 1.5 9.5
1951-09-24T12:00:00+00:00 13.5  5.3 5.3 17.0  13.3  11.5  17.2  15.6  9.4 10.7  17.2  18.0  19.6  15.6  13.9  4.8 13.3  19.1  11.1  13.1  12.1  12.1  4.9 14.6
1951-09-24T15:00:00+00:00 13.3  5.2 5.2 16.9  13.1  11.4  17.0  15.5  9.3 10.5  17.2  17.9  19.4  15.6  13.7  4.6 13.2  19.1  11.0  13.3  12.4  12.0  4.9 14.6
1951-09-24T18:00:00+00:00 9.3 1.4 1.4 13.2  9.0 7.2 12.9  11.4  5.1 6.3 13.5  13.6  15.4  11.7  9.3 0.5 9.1 15.4  6.8 10.3  9.3 8.4 1.5 10.2
1951-09-24T21:00:00+00:00 6.4 -1.9  -1.9  10.1  6.0 4.3 9.9 8.4 2.2 3.3 10.4  10.4  12.3  8.5 6.3 -2.5  6.2 12.2  3.6 6.8 5.8 5.2 -1.8  7.4
1951-09-25T00:00:00+00:00 5.2 -3.3  -3.3  8.6 4.8 3.1 8.7 7.3 1.1 2.1 9.3 9.3 11.1  7.4 5.3 -3.7  4.9 11.1  2.5 5.5 4.5 4.1 -3.1  6.4
1951-09-25T03:00:00+00:00 4.3 -5.7  -5.7  7.6 3.9 2.0 7.8 6.2 0.0 1.3 8.2 8.1 10.0  6.5 4.3 -4.2  4.4 10.1  1.5 4.1 3.4 3.4 -5.2  5.4
1951-09-25T06:00:00+00:00 4.0 -6.2  -6.2  7.1 3.5 1.7 7.5 5.9 -0.3  1.0 7.5 7.8 9.5 6.0 4.0 -4.6  4.3 9.3 1.2 3.3 2.6 2.6 -5.9  5.1
1951-09-25T09:00:00+00:00 10.6  1.8 1.8 14.5  10.7  8.6 14.6  12.7  6.5 8.1 15.2  15.1  17.2  13.4  10.8  2.6 10.0  17.1  8.5 10.5  9.8 10.4  1.8 11.3
1951-09-25T12:00:00+00:00 16.7  7.0 7.0 19.7  16.8  15.3  20.7  19.0  12.8  14.2  19.9  21.5  22.8  18.8  17.6  8.7 17.1  21.8  14.9  14.5  13.8  15.1  6.3 18.4
1951-09-25T15:00:00+00:00 16.2  6.7 6.7 19.4  16.3  14.5  20.2  18.4  12.2  13.7  19.7  20.9  22.3  18.4  17.0  8.1 16.5  21.6  14.2  14.8  14.1  14.9  6.2 17.6
1951-09-25T18:00:00+00:00 11.2  2.0 2.0 14.9  11.2  9.3 15.1  13.4  7.2 8.6 15.4  15.8  17.5  13.8  11.7  3.1 11.3  17.3  9.1 11.0  10.3  10.6  2.0 12.2
1951-09-25T21:00:00+00:00 7.7 -1.6  -1.6  11.3  7.6 5.4 11.5  9.6 3.4 5.0 12.0  11.9  13.8  10.2  7.7 -0.5  7.6 13.8  5.3 7.5 6.8 7.2 -1.5  8.4
1951-09-26T00:00:00+00:00 6.3 -3.1  -3.1  9.9 6.1 3.7 10.1  8.0 1.8 3.6 10.5  10.3  12.3  8.7 6.0 -2.0  6.2 12.4  3.7 6.0 5.3 5.7 -3.0  6.8
1951-09-26T03:00:00+00:00 5.2 -4.1  -4.1  8.5 5.1 2.9 9.0 7.2 1.2 2.4 9.3 9.1 10.8  7.5 4.8 -3.1  5.1 10.9  2.6 5.0 4.3 4.5 -3.8  6.2
1951-09-26T06:00:00+00:00 4.5 -5.1  -5.1  7.6 4.3 2.3 8.2 6.5 0.5 1.6 8.5 8.3 9.9 6.7 4.3 -3.9  4.6 10.1  1.8 4.3 3.6 3.6 -4.7  5.7
1951-09-26T09:00:00+00:00 10.9  2.0 2.0 14.5  10.9  9.1 14.8  13.1  7.2 8.3 15.4  15.7  17.2  13.8  11.6  2.7 10.5  17.0  9.2 10.9  10.1  10.5  2.1 11.6
1951-09-26T12:00:00+00:00 15.3  6.0 6.0 18.7  15.2  12.9  19.0  17.1  11.1  12.5  18.8  19.4  20.8  17.2  15.4  7.0 15.4  20.4  12.9  14.3  13.6  13.9  5.5 15.8
1951-09-26T15:00:00+00:00 14.5  5.6 5.6 18.0  14.5  12.1  18.3  16.4  10.4  11.8  18.1  18.4  20.0  16.3  14.2  6.3 14.7  19.7  11.9  14.1  13.4  13.2  5.2 15.3
1951-09-26T18:00:00+00:00 10.1  1.4 1.4 13.9  10.1  7.8 13.9  12.1  6.1 7.4 14.3  14.2  15.9  12.5  9.9 1.9 10.1  15.9  7.7 10.4  9.7 9.4 1.4 10.7
1951-09-26T21:00:00+00:00 6.6 -2.3  -2.3  10.2  6.6 4.5 10.5  8.7 2.7 3.9 11.0  10.8  12.5  9.1 6.6 -1.6  6.6 12.6  4.3 6.8 6.1 6.1 -2.1  7.7
1951-09-27T00:00:00+00:00 5.3 -3.9  -3.9  8.8 5.2 3.1 9.0 7.3 1.3 2.5 9.6 9.3 11.0  7.7 5.1 -3.0  5.3 11.2  2.8 5.4 4.7 4.7 -3.6  6.5
1951-09-27T03:00:00+00:00 5.3 -3.6  -3.6  8.4 4.8 2.7 8.7 7.2 0.9 2.2 9.3 9.1 10.7  7.4 5.0 -3.7  5.2 10.9  2.4 5.2 4.5 4.2 -3.3  6.7
1951-09-27T06:00:00+00:00 4.9 -4.0  -4.0  7.9 4.4 2.5 8.4 6.8 0.5 1.8 8.5 8.6 10.1  6.7 4.8 -4.0  5.0 10.2  1.9 4.5 3.9 3.5 -4.0  6.6
1951-09-27T09:00:00+00:00 9.8 1.1 1.1 13.1  9.3 7.2 13.2  11.6  5.3 6.7 13.4  13.9  15.4  11.7  10.0  0.8 9.8 15.1  7.1 9.2 8.5 8.4 0.7 10.5
1951-09-27T12:00:00+00:00 12.8  4.8 4.8 16.9  12.1  10.0  16.1  14.1  7.8 9.5 16.4  16.5  18.2  14.3  12.1  3.7 12.6  18.0  9.7 13.0  12.3  11.3  4.2 12.8
1951-09-27T15:00:00+00:00 12.8  5.1 5.1 16.9  12.4  9.3 16.4  14.5  8.1 9.8 17.2  16.4  18.5  14.8  11.6  4.0 12.2  18.8  9.7 13.9  13.3  12.1  5.0 13.1
1951-09-27T18:00:00+00:00 8.5 0.9 0.9 12.7  8.2 5.2 12.1  10.2  3.9 5.6 13.4  12.5  14.5  11.1  8.1 -0.3  7.9 15.0  5.7 9.9 9.3 8.3 1.0 8.6
1951-09-27T21:00:00+00:00 6.6 -1.4  -1.4  10.4  6.3 4.1 10.2  8.6 2.3 3.6 11.3  10.9  12.6  9.3 7.0 -2.2  6.0 12.9  4.2 7.9 7.2 6.2 -1.1  7.4
1951-09-28T00:00:00+00:00 5.3 -3.2  -3.2  8.8 4.7 3.0 8.6 7.3 1.0 2.1 9.4 9.5 10.9  7.7 5.8 -3.7  5.4 11.1  2.7 6.1 5.4 4.4 -2.9  6.4
1951-09-28T03:00:00+00:00 6.0 -1.8  -1.8  9.5 4.9 3.3 9.2 7.5 0.5 1.9 9.3 9.5 11.0  7.6 5.9 -4.4  6.2 11.2  2.3 6.1 5.4 4.2 -1.6  7.0
1951-09-28T06:00:00+00:00 5.7 -2.0  -2.0  9.2 4.7 3.6 9.0 7.4 0.5 1.7 9.2 9.8 11.1  7.8 6.3 -4.6  5.9 11.2  2.7 5.8 5.1 4.2 -1.8  6.9
1951-09-28T09:00:00+00:00 7.2 -0.4  -0.4  10.9  6.1 3.5 10.4  8.0 1.0 3.0 10.7  10.7  12.2  9.1 6.6 -3.3  7.0 12.6  3.6 7.3 6.6 5.6 -0.6  6.4
1951-09-28T12:00:00+00:00 9.3 2.8 2.8 13.6  8.8 5.4 13.0  10.1  3.2 5.7 14.0  13.3  15.0  12.1  8.3 -0.6  8.7 15.9  6.2 10.5  9.7 8.9 2.5 7.7
1951-09-28T15:00:00+00:00 7.8 1.2 1.2 11.8  7.4 4.8 11.7  9.4 2.4 4.4 12.9  12.4  14.0  11.1  7.6 -1.9  6.7 14.8  5.2 9.4 8.6 7.8 1.4 7.3
1951-09-28T18:00:00+00:00 7.2 0.0 0.0 10.9  6.5 4.0 10.8  8.5 1.6 3.4 11.3  11.2  12.8  9.6 6.9 -2.9  6.5 13.2  4.1 7.9 7.2 6.2 0.0 6.8
1951-09-28T21:00:00+00:00 7.1 -0.2  -0.2  10.8  6.3 3.7 10.6  8.4 1.4 3.2 11.1  11.0  12.5  9.4 6.7 -3.1  6.2 13.0  3.8 7.7 6.9 6.0 -0.2  6.7
1951-09-29T00:00:00+00:00 8.5 1.8 1.8 12.5  8.0 5.7 12.2  10.1  3.1 4.9 13.0  13.3  14.7  11.5  8.4 -1.4  7.6 15.0  6.2 9.0 8.2 8.0 1.6 8.2
1951-09-29T03:00:00+00:00 8.4 0.1 0.1 12.5  8.3 6.1 12.1  10.8  4.2 5.6 13.5  13.7  15.3  11.6  8.7 -0.1  7.6 14.9  7.1 9.1 8.4 8.6 0.3 8.1
1951-09-29T06:00:00+00:00 8.1 -0.3  -0.3  12.1  7.9 4.6 11.7  9.5 2.9 5.2 13.1  12.3  13.9  11.2  7.5 -0.5  7.3 14.5  5.7 8.9 8.1 8.2 0.0 6.6
1951-09-29T09:00:00+00:00 7.8 -0.6  -0.6  11.9  7.5 4.3 11.3  9.2 2.6 4.7 12.7  11.9  13.7  10.7  7.3 -0.9  7.3 14.1  5.3 8.8 8.0 7.9 -0.3  6.7
1951-09-29T12:00:00+00:00 8.9 0.6 0.6 13.0  8.8 4.9 12.5  9.9 3.4 6.0 13.4  12.3  14.3  11.1  7.1 0.3 9.9 14.8  5.6 9.1 8.4 8.5 0.5 9.3
1951-09-29T15:00:00+00:00 10.3  2.4 2.4 14.7  10.4  5.7 14.1  10.9  4.3 7.6 14.4  13.2  15.3  12.1  7.4 1.9 10.8  15.8  6.5 9.7 9.0 9.6 1.7 10.0
1951-09-29T18:00:00+00:00 8.4 -0.1  -0.1  12.4  8.2 3.8 12.0  8.7 2.1 5.4 12.9  11.5  13.1  11.1  6.5 -0.3  8.1 14.3  4.9 8.8 8.0 8.1 -0.2  6.9
1951-09-29T21:00:00+00:00 8.0 -1.2  -1.2  11.9  7.3 4.3 11.0  8.7 2.1 4.5 12.3  11.8  13.3  10.7  7.7 -1.2  7.2 13.8  5.2 8.6 7.8 7.5 -1.0  6.4
1951-09-30T00:00:00+00:00 8.0 -1.4  -1.4  11.5  7.3 4.4 11.1  8.8 2.2 4.5 11.9  11.8  13.1  10.3  7.5 -1.2  7.8 13.3  5.1 7.7 7.0 7.1 -1.6  6.7
1951-09-30T03:00:00+00:00 7.9 -1.3  -1.3  11.0  6.9 3.9 11.0  8.4 1.7 4.1 11.3  11.3  12.3  9.9 7.1 -1.3  7.7 13.0  4.5 6.6 5.7 6.5 -1.7  6.4
1951-09-30T06:00:00+00:00 7.4 -2.1  -2.1  10.3  6.4 3.4 10.5  8.0 1.4 3.6 10.5  10.7  11.8  9.0 6.6 -1.8  7.3 12.2  3.9 5.7 4.7 5.7 -2.6  6.2
1951-09-30T09:00:00+00:00 8.3 1.1 1.1 12.5  8.2 4.7 12.3  10.0  3.3 5.5 13.2  12.0  13.8  11.0  6.9 0.0 7.7 15.0  5.2 9.6 8.7 8.4 1.4 8.3
1951-09-30T12:00:00+00:00 10.0  3.2 3.2 14.9  9.7 6.5 13.8  12.0  5.3 6.9 15.4  14.4  16.4  13.0  8.8 1.5 9.4 17.2  7.5 12.4  11.5  10.6  3.7 10.5
1951-09-30T15:00:00+00:00 10.0  2.9 2.9 14.8  9.5 6.4 13.6  11.8  5.2 6.8 15.1  14.2  16.1  12.8  8.7 1.3 9.7 16.8  7.4 12.3  11.4  10.3  3.4 10.2
1951-09-30T18:00:00+00:00 8.2 0.1 0.1 12.2  7.5 4.8 11.5  9.8 3.1 4.7 12.3  12.2  13.6  10.5  7.6 -0.7  7.8 14.1  5.4 9.4 8.5 7.5 0.3 7.9
1951-09-30T21:00:00+00:00 6.7 -1.9  -1.9  10.0  6.1 4.0 10.2  8.4 1.8 3.4 10.0  10.9  11.7  8.7 6.8 -2.1  6.9 11.7  4.0 6.6 5.7 5.2 -2.2  7.0
1951-10-01T00:00:00+00:00 6.0 -2.7  -2.7  9.2 5.5 3.7 9.6 7.8 1.2 2.7 9.4 10.5  11.1  8.3 6.8 -2.7  6.4 11.1  3.7 6.1 5.2 4.5 -3.0  6.6
1951-10-01T03:00:00+00:00 5.9 -2.7  -2.7  9.6 5.3 3.1 9.0 7.1 1.2 2.7 9.7 10.1  11.2  8.5 6.2 -2.9  6.3 11.4  3.7 6.7 5.8 4.9 -2.6  6.0
1951-10-01T06:00:00+00:00 6.4 -2.7  -2.7  10.1  5.3 3.1 8.9 7.0 1.2 2.6 9.7 10.1  11.3  8.5 6.4 -3.0  6.8 11.4  3.7 6.8 5.9 4.9 -2.7  5.9
1951-10-01T09:00:00+00:00 8.6 0.8 0.8 12.2  8.9 5.7 12.6  10.8  5.0 6.3 13.0  13.0  14.7  11.2  7.5 0.7 8.5 14.7  6.5 8.7 7.8 8.2 0.9 10.0
1951-10-01T12:00:00+00:00 10.7  3.1 3.1 14.0  11.5  7.3 15.2  13.6  7.7 8.8 15.0  14.8  16.8  12.9  10.0  3.3 10.2  16.8  8.3 10.7  9.8 10.2  3.2 12.6
1951-10-01T15:00:00+00:00 10.4  2.5 2.5 14.0  10.6  6.9 14.2  12.5  6.7 7.9 14.4  14.2  16.0  12.5  10.1  2.3 10.0  16.2  7.7 10.9  10.0  9.6 2.6 11.4
1951-10-01T18:00:00+00:00 9.5 1.0 1.0 13.0  9.2 6.7 12.9  11.2  5.3 6.5 13.2  13.4  15.0  11.5  9.4 1.0 9.3 14.9  6.9 9.6 8.6 8.4 1.0 9.8
1951-10-01T21:00:00+00:00 9.1 -0.1  -0.1  12.3  8.4 6.1 12.1  10.4  4.5 5.7 12.4  13.0  14.3  11.0  9.4 0.2 9.1 14.1  6.5 8.4 7.4 7.6 -0.3  9.0
1951-10-02T00:00:00+00:00 7.7 -1.6  -1.6  10.6  7.2 5.6 10.9  9.3 3.5 4.5 11.1  12.4  13.2  10.2  9.1 -1.0  8.2 12.8  5.9 6.8 5.8 6.3 -1.8  8.4
1951-10-02T03:00:00+00:00 6.0 -2.6  -2.6  9.2 5.8 4.2 9.6 8.2 2.4 3.3 10.3  11.1  12.2  9.1 7.1 -2.2  6.3 12.0  4.6 6.0 5.1 5.4 -2.2  7.8
1951-10-02T06:00:00+00:00 6.8 -2.2  -2.2  9.8 6.6 4.4 10.3  8.6 2.8 4.0 10.2  10.8  12.1  8.8 6.8 -1.5  7.2 11.9  4.3 5.9 4.9 5.3 -2.2  8.1
1951-10-02T09:00:00+00:00 7.7 -1.2  -1.2  10.9  7.3 5.2 11.1  9.3 3.5 4.8 11.3  11.9  13.2  9.9 7.8 -0.7  7.8 13.0  5.4 7.0 6.1 6.3 -1.1  8.5
1951-10-02T12:00:00+00:00 11.7  2.1 2.1 15.6  10.0  6.4 13.7  10.9  5.1 7.4 12.7  13.0  14.5  11.1  9.0 1.9 12.1  14.4  6.5 10.1  9.2 7.8 1.2 9.7
1951-10-02T15:00:00+00:00 13.0  4.2 4.2 17.0  11.9  9.1 15.7  13.6  7.8 9.4 15.8  15.9  17.5  14.1  12.2  3.9 12.2  17.5  9.4 13.4  12.4  10.9  4.1 11.4
1951-10-02T18:00:00+00:00 9.9 1.2 1.2 13.6  9.1 6.5 12.9  10.9  5.1 6.6 13.3  13.3  14.8  11.7  9.4 1.0 9.5 15.0  6.8 10.4  9.5 8.4 1.4 9.4
1951-10-02T21:00:00+00:00 8.7 -0.1  -0.1  12.1  8.2 5.5 11.9  10.0  4.2 5.6 11.8  11.8  13.4  10.0  7.8 0.1 8.6 13.5  5.2 8.5 7.5 6.8 -0.1  8.8
1951-10-03T00:00:00+00:00 7.7 -1.1  -1.1  10.9  7.4 5.1 11.2  9.5 3.7 4.9 11.0  11.1  12.8  9.2 7.4 -0.7  7.7 12.7  4.6 7.4 6.5 6.0 -0.9  8.4
1951-10-03T03:00:00+00:00 7.4 -2.0  -2.0  10.3  7.0 4.3 10.8  8.9 3.2 4.5 10.3  10.4  12.1  8.3 6.5 -0.9  7.6 11.9  3.9 6.6 5.8 5.4 -2.1  7.8
1951-10-03T06:00:00+00:00 7.0 -2.4  -2.4  10.0  6.5 4.2 10.4  8.6 2.9 4.0 10.2  10.4  12.0  8.3 6.7 -1.4  7.2 11.8  3.8 6.4 5.7 5.3 -2.4  7.5
1951-10-03T09:00:00+00:00 9.6 -0.5  -0.5  12.6  8.4 6.1 12.3  10.1  4.4 5.9 11.7  12.6  13.8  10.2  9.2 0.5 9.9 13.4  6.0 8.1 7.4 6.9 -1.2  8.8
1951-10-03T12:00:00+00:00 13.6  5.0 5.0 17.5  13.1  10.4  16.9  14.8  9.0 10.6  17.1  17.0  18.6  15.2  12.7  5.2 12.9  18.8  10.5  13.8  13.0  12.3  4.9 12.7
1951-10-03T15:00:00+00:00 11.1  3.1 3.1 15.5  10.7  8.1 14.5  12.5  6.7 8.2 15.9  15.3  16.9  14.0  10.9  2.8 10.3  17.5  8.8 12.9  12.1  11.0  3.6 10.2
1951-10-03T18:00:00+00:00 8.7 0.2 0.2 12.7  8.2 5.7 12.0  10.0  4.3 5.6 12.9  12.7  14.2  11.0  8.5 0.2 8.1 14.5  6.1 9.7 8.9 8.0 0.4 8.1
1951-10-03T21:00:00+00:00 7.1 -1.4  -1.4  10.9  6.6 4.0 10.5  8.4 2.7 4.1 11.3  10.9  12.5  9.4 6.8 -1.3  6.4 12.9  4.4 8.0 7.2 6.4 -1.2  6.7
1951-10-04T00:00:00+00:00 6.0 -2.6  -2.6  9.7 5.7 2.9 9.5 7.5 1.7 3.2 9.9 9.6 11.3  8.0 5.3 -2.2  5.6 11.6  3.1 6.5 5.7 5.1 -2.4  6.0
1951-10-04T03:00:00+00:00 6.1 -1.0  -1.0  9.6 5.8 2.6 9.7 7.5 0.8 2.6 8.8 9.3 11.0  7.6 5.3 -3.0  5.8 10.9  2.2 5.2 4.3 3.2 -0.7  6.1
1951-10-04T06:00:00+00:00 5.9 -1.3  -1.3  9.3 5.5 2.3 9.5 7.3 0.6 2.4 8.5 9.0 10.7  7.2 4.9 -3.2  5.7 10.6  1.9 4.8 3.9 2.9 -1.1  6.0
1951-10-04T09:00:00+00:00 7.7 -0.2  -0.2  10.9  6.9 4.0 10.8  8.5 1.7 3.7 9.4 10.3  11.9  8.2 6.8 -1.9  7.7 11.5  3.2 5.5 4.6 3.8 -0.4  7.1
1951-10-04T12:00:00+00:00 8.8 0.9 0.9 12.2  7.8 6.2 11.7  9.5 2.8 4.6 10.3  12.0  13.3  9.5 9.2 -1.0  9.1 12.4  4.9 6.5 5.6 4.8 0.5 8.1
1951-10-04T15:00:00+00:00 8.7 0.9 0.9 12.1  7.7 5.8 11.6  9.6 2.9 4.6 10.5  11.9  13.3  9.6 8.6 -1.0  8.8 12.6  4.8 6.6 5.7 4.9 0.7 8.1
1951-10-04T18:00:00+00:00 7.9 0.4 0.4 11.5  7.0 4.6 10.9  8.8 2.1 3.8 10.1  11.2  12.7  9.1 7.7 -1.8  8.0 12.2  4.1 6.4 5.5 4.5 0.3 7.2
1951-10-04T21:00:00+00:00 7.6 0.3 0.3 11.5  6.7 4.2 10.6  8.5 1.8 3.6 10.1  11.0  12.6  8.9 7.3 -2.1  7.7 12.2  3.9 6.5 5.6 4.5 0.4 6.7
1951-10-05T00:00:00+00:00 7.6 0.4 0.4 11.6  6.7 3.9 10.6  8.5 1.8 3.5 10.2  10.9  12.6  8.9 7.2 -2.1  7.6 12.3  3.8 6.7 5.8 4.6 0.5 6.6
1951-10-05T03:00:00+00:00 6.9 -1.2  -1.2  11.0  6.0 3.0 10.1  8.1 1.8 3.4 10.2  10.2  11.9  8.6 6.0 -1.8  6.8 12.0  3.7 7.3 6.4 5.4 -0.8  5.9
1951-10-05T06:00:00+00:00 6.2 -1.8  -1.8  10.2  5.4 3.2 9.6 7.9 1.6 2.9 9.8 10.1  11.6  8.4 5.8 -2.3  6.0 11.6  3.5 6.9 6.0 5.0 -1.2  5.6
1951-10-05T09:00:00+00:00 8.5 -0.5  -0.5  11.9  7.2 5.2 11.3  9.3 3.0 4.6 10.8  12.1  13.1  9.8 8.5 -0.6  8.4 12.6  5.5 7.3 6.4 5.9 -0.8  6.9
1951-10-05T12:00:00+00:00 13.2  3.5 3.5 16.4  11.5  8.8 15.7  13.3  7.0 8.9 14.3  16.0  16.9  13.4  12.5  3.7 13.7  16.0  9.4 10.7  9.8 9.4 2.7 11.0
1951-10-05T15:00:00+00:00 12.3  3.2 3.2 16.0  10.8  8.1 14.9  12.6  6.3 8.2 14.3  15.6  16.6  13.3  11.6  3.0 12.6  16.0  9.1 10.9  10.0  9.4 2.7 11.0
1951-10-05T18:00:00+00:00 8.6 0.2 0.2 12.5  7.5 5.4 11.6  9.6 3.3 4.9 11.6  12.3  13.6  10.4  8.6 -0.3  8.6 13.3  5.8 8.5 7.6 6.7 0.3 7.7
1951-10-05T21:00:00+00:00 6.5 -1.7  -1.7  10.3  5.7 3.7 9.8 7.9 1.6 3.1 9.9 10.5  11.7  8.7 6.7 -2.1  6.2 11.7  3.9 6.5 5.6 5.0 -1.4  5.6
1951-10-06T00:00:00+00:00 6.0 -2.3  -2.3  9.5 5.4 2.7 9.5 7.6 1.2 2.8 9.6 9.9 11.3  8.3 5.3 -2.4  5.4 11.4  3.4 5.7 4.8 4.8 -1.8  5.0
1951-10-06T03:00:00+00:00 5.5 -4.1  -4.1  8.8 4.9 2.2 8.7 6.6 1.0 2.9 9.3 8.9 10.3  7.4 4.6 -2.7  5.1 10.6  2.4 5.2 4.4 4.6 -3.9  4.6
1951-10-06T06:00:00+00:00 5.1 -4.8  -4.8  8.2 4.4 1.6 8.3 6.3 0.6 2.4 8.7 8.2 9.8 6.7 4.2 -3.2  4.8 10.1  1.8 4.6 3.8 4.1 -4.6  4.4
1951-10-06T09:00:00+00:00 9.2 1.0 1.0 13.6  8.8 5.8 12.6  10.3  4.7 6.8 14.0  13.6  15.0  12.2  8.2 1.2 7.8 15.4  7.1 10.0  9.2 9.4 1.0 8.0
1951-10-06T12:00:00+00:00 14.3  5.5 5.5 18.0  14.0  11.8  17.9  16.0  10.4  12.0  18.1  18.4  19.7  16.4  13.9  6.5 14.1  19.5  12.0  14.2  13.4  13.5  5.4 15.2
1951-10-06T15:00:00+00:00 13.7  5.1 5.1 17.5  13.6  11.4  17.4  15.6  9.9 11.6  17.8  17.9  19.2  16.0  13.4  6.0 13.6  19.2  11.4  14.2  13.4  13.1  5.1 14.8
1951-10-06T18:00:00+00:00 10.3  1.2 1.2 13.9  9.8 6.8 13.7  11.5  5.8 7.8 13.9  13.5  14.9  12.1  9.0 2.3 9.9 15.2  7.1 10.5  9.7 9.2 1.2 10.2
1951-10-06T21:00:00+00:00 9.2 -0.8  -0.8  12.5  8.1 4.9 11.9  9.1 3.5 6.1 12.1  11.8  12.8  10.7  8.1 0.5 8.6 13.5  5.4 8.4 7.6 7.4 -1.1  7.3
1951-10-07T00:00:00+00:00 7.9 -2.2  -2.2  10.9  7.0 4.9 10.9  8.7 3.0 5.0 11.3  12.0  12.6  10.2  8.5 -0.5  7.3 12.6  5.5 6.8 6.0 6.6 -2.5  7.0
1951-10-07T03:00:00+00:00 7.5 -0.6  -0.6  10.8  6.7 5.3 10.7  8.8 2.1 3.8 10.8  12.2  12.9  10.0  8.9 -1.4  7.3 12.7  5.3 6.2 5.4 5.9 -0.8  7.2
1951-10-07T06:00:00+00:00 6.8 -0.6  -0.6  10.6  6.3 5.0 10.3  8.6 1.9 3.4 11.1  12.1  13.0  10.0  8.6 -1.8  6.3 13.0  5.2 6.6 5.8 6.2 -0.4  6.7
1951-10-07T09:00:00+00:00 9.8 1.0 1.0 13.0  8.5 5.7 12.5  9.9 3.3 5.6 11.8  12.8  13.8  10.6  9.4 0.4 9.4 13.7  5.9 7.9 7.1 6.9 0.3 8.0
1951-10-07T12:00:00+00:00 10.6  2.3 2.3 14.5  9.0 5.4 13.0  10.3  3.6 6.1 12.7  13.1  14.5  11.2  9.1 0.9 10.3  14.6  6.3 9.2 8.4 7.8 1.6 8.4
1951-10-07T15:00:00+00:00 8.9 1.5 1.5 13.2  7.8 4.4 11.7  9.2 2.6 4.8 12.3  11.9  13.7  10.3  7.2 -0.3  8.6 14.2  5.1 8.9 8.1 7.4 1.4 7.2
1951-10-07T18:00:00+00:00 7.6 0.3 0.3 11.7  6.8 3.3 10.7  8.3 1.7 3.8 11.3  10.4  12.4  9.1 6.0 -1.3  6.9 13.1  3.5 8.1 7.3 6.3 0.5 6.0
1951-10-07T21:00:00+00:00 5.8 -1.8  -1.8  9.6 5.1 2.3 9.0 7.0 0.4 2.1 9.6 8.9 10.7  7.7 4.9 -3.0  5.3 11.4  2.1 6.6 5.8 4.6 -1.0  4.9
1951-10-08T00:00:00+00:00 4.6 -3.1  -3.1  8.0 4.2 1.8 8.1 6.5 -0.2  1.2 8.6 8.3 9.9 6.8 4.4 -3.9  4.5 10.4  1.4 5.2 4.4 3.6 -2.2  4.7
1951-10-08T03:00:00+00:00 3.5 -3.8  -3.8  7.3 3.0 1.7 6.8 5.2 -1.3  0.1 7.9 7.9 9.3 6.3 4.4 -5.4  3.5 9.7 1.2 4.4 3.5 3.0 -3.5  3.5
1951-10-08T06:00:00+00:00 3.1 -4.2  -4.2  7.2 2.4 1.4 6.2 4.6 -2.0  -0.5  7.0 7.4 8.8 5.4 4.2 -6.0  3.3 8.7 0.7 3.4 2.6 2.1 -4.2  3.0
1951-10-08T09:00:00+00:00 6.9 0.2 0.2 11.1  6.7 3.7 10.5  9.0 2.4 3.8 12.3  10.8  13.2  9.7 6.2 -1.7  5.9 14.0  4.1 8.3 7.5 7.4 1.0 6.1
1951-10-08T12:00:00+00:00 11.3  5.3 5.3 16.4  10.9  7.9 14.7  12.7  6.1 8.0 16.1  15.8  17.5  14.2  10.5  2.5 10.6  17.9  9.1 12.7  11.9  11.2  5.2 10.9
1951-10-08T15:00:00+00:00 10.4  3.9 3.9 15.1  10.0  6.8 13.7  12.0  5.4 7.0 14.8  14.4  16.2  12.9  10.1  1.6 10.1  16.6  7.7 12.1  11.2  9.9 4.1 10.4
1951-10-08T18:00:00+00:00 7.8 0.8 0.8 11.8  7.5 5.1 11.3  9.5 2.9 4.5 11.7  11.9  13.3  10.1  7.9 -0.9  7.6 13.5  5.1 8.4 7.6 6.8 0.7 7.8
1951-10-08T21:00:00+00:00 6.6 -0.5  -0.5  10.1  6.7 4.7 10.5  8.7 2.1 3.8 10.6  11.3  12.5  9.2 7.4 -1.7  6.4 12.4  4.6 6.3 5.5 5.7 -0.9  7.1
1951-10-09T00:00:00+00:00 5.9 -1.4  -1.4  9.1 6.0 4.3 9.8 8.2 1.7 3.1 10.2  11.1  12.2  9.0 7.2 -2.4  5.7 12.0  4.4 5.6 4.7 5.3 -1.7  6.6
1951-10-09T03:00:00+00:00 5.9 -0.6  -0.6  9.1 5.8 4.0 9.5 8.1 1.5 3.0 9.7 10.7  11.8  8.7 7.0 -2.7  6.2 11.5  4.0 4.8 3.8 4.8 -1.0  6.4
1951-10-09T06:00:00+00:00 5.8 -0.8  -0.8  9.1 5.6 3.6 9.3 7.8 1.2 2.8 9.5 10.3  11.5  8.3 6.5 -2.8  6.0 11.3  3.6 4.8 3.8 4.6 -1.0  6.0
1951-10-09T09:00:00+00:00 5.7 -0.8  -0.8  9.0 5.5 3.5 9.2 7.9 1.3 2.7 9.7 10.0  11.4  8.3 6.0 -3.0  5.7 11.4  3.3 5.0 4.0 4.7 -0.8  6.0
1951-10-09T12:00:00+00:00 6.4 0.2 0.2 10.0  6.3 3.8 10.0  8.4 1.8 3.5 10.3  10.4  11.9  8.7 6.4 -2.2  6.3 12.0  3.7 5.9 4.9 5.3 0.1 6.6
1951-10-09T15:00:00+00:00 6.1 0.1 0.1 9.8 6.1 3.7 9.8 8.3 1.7 3.3 10.4  10.3  11.8  8.8 6.2 -2.4  5.9 12.2  3.5 6.2 5.2 5.5 0.4 6.4
1951-10-09T18:00:00+00:00 6.1 0.1 0.1 9.8 6.1 3.8 9.8 8.4 1.8 3.3 10.7  10.3  12.0  9.1 6.2 -2.3  5.9 12.5  3.6 6.4 5.4 5.8 0.6 6.4
1951-10-09T21:00:00+00:00 6.9 1.0 1.0 10.5  7.1 5.1 10.7  9.3 2.7 4.3 11.3  11.8  13.1  10.0  7.8 -1.4  7.1 13.1  5.1 6.5 5.5 6.4 0.9 7.5
1951-10-10T00:00:00+00:00 7.4 1.5 1.5 11.1  7.5 6.1 11.2  9.8 3.2 4.7 12.4  12.9  14.0  11.3  9.2 -0.9  7.6 14.2  6.2 7.5 6.5 7.5 1.7 8.0
1951-10-10T03:00:00+00:00 7.8 -0.3  -0.3  11.7  8.1 6.5 11.9  10.3  4.5 5.6 13.6  13.6  14.7  12.0  9.5 0.5 7.3 14.9  7.4 9.6 8.9 9.2 -0.2  8.3
1951-10-10T06:00:00+00:00 8.1 -0.2  -0.2  12.2  8.1 6.2 11.8  10.1  4.3 5.6 13.4  13.1  14.3  11.5  9.0 0.4 7.6 14.6  6.8 9.7 9.1 9.0 -0.1  8.3
1951-10-10T09:00:00+00:00 8.3 0.2 0.2 12.6  8.3 6.5 12.1  10.4  4.6 5.8 13.7  13.2  14.6  11.6  8.9 0.7 7.7 14.9  6.9 10.1  9.5 9.3 0.3 8.4
1951-10-10T12:00:00+00:00 9.2 1.3 1.3 13.9  8.9 6.7 12.7  10.9  5.1 6.4 14.2  13.5  15.1  11.9  9.1 1.3 8.4 15.4  7.2 11.0  10.4  9.8 1.2 9.1
1951-10-10T15:00:00+00:00 8.8 0.7 0.7 13.3  8.6 6.1 12.3  10.5  4.7 6.1 13.9  13.4  14.8  11.9  9.1 0.9 8.2 15.1  7.1 10.4  9.7 9.5 0.6 8.5
1951-10-10T18:00:00+00:00 8.4 0.1 0.1 12.6  8.2 5.4 11.9  10.1  4.3 5.7 13.3  13.0  14.3  11.4  8.5 0.5 7.7 14.5  6.7 9.6 9.0 8.9 0.0 7.8
1951-10-10T21:00:00+00:00 8.0 -0.5  -0.5  12.1  7.7 4.7 11.5  9.5 3.6 5.2 12.9  12.3  13.6  11.0  7.2 0.1 7.3 14.1  6.0 9.2 8.5 8.5 -0.6  7.0
1951-10-11T00:00:00+00:00 7.4 -1.5  -1.5  11.2  7.0 3.3 10.7  8.5 2.7 4.5 12.3  11.2  12.6  10.2  6.4 -0.7  6.5 13.5  4.9 8.6 7.9 7.9 -1.4  5.8
1951-10-11T03:00:00+00:00 6.1 -2.5  -2.5  9.9 6.1 2.2 9.8 8.2 2.3 3.7 11.5  10.2  12.1  9.3 5.7 -1.5  5.3 12.7  3.9 8.3 7.5 7.2 -2.1  5.3
1951-10-11T06:00:00+00:00 5.1 -3.9  -3.9  8.6 4.9 -1.7  8.6 7.1 1.2 2.5 9.7 8.4 10.5  7.3 2.7 -2.7  4.7 10.9  2.1 7.2 6.3 5.4 -3.6  4.7
1951-10-11T09:00:00+00:00 7.8 -0.3  -0.3  12.2  7.7 3.4 11.4  9.2 3.3 5.3 12.9  10.9  13.1  10.3  6.0 0.1 6.7 14.2  4.5 10.4  9.5 8.6 -0.1  6.1
1951-10-11T12:00:00+00:00 11.7  4.5 4.5 16.9  11.6  8.8 15.3  13.4  7.5 9.2 17.2  16.5  18.3  15.1  10.8  4.0 11.3  18.5  10.2  14.3  13.5  13.0  4.2 11.4
1951-10-11T15:00:00+00:00 11.2  4.0 4.0 16.5  11.1  8.6 14.8  13.1  7.2 8.7 16.8  16.1  17.9  14.7  10.4  3.5 10.9  18.1  9.8 14.2  13.3  12.5  3.8 11.3
1951-10-11T18:00:00+00:00 8.3 0.2 0.2 12.6  8.2 5.7 11.9  10.1  4.2 5.8 12.8  12.4  14.1  10.8  8.0 0.6 7.9 14.1  6.1 10.3  9.4 8.6 -0.2  8.0
1951-10-11T21:00:00+00:00 8.1 -0.8  -0.8  12.2  7.4 5.7 11.1  9.6 3.7 5.0 12.6  12.3  13.8  10.8  8.9 -0.2  7.3 13.9  6.0 10.1  9.3 8.4 -0.9  6.8
1951-10-12T00:00:00+00:00 7.9 -0.9  -0.9  12.2  7.2 5.5 10.9  9.2 3.3 4.8 12.9  12.2  13.5  11.2  9.0 -0.4  6.7 14.1  5.9 10.3  9.4 8.6 -0.7  5.9
1951-10-12T03:00:00+00:00 7.1 -1.2  -1.2  11.4  6.8 4.7 10.3  9.2 3.4 4.3 12.9  12.4  13.5  11.5  8.8 -0.9  6.0 14.3  6.0 10.1  9.5 8.7 -0.5  5.9
1951-10-12T06:00:00+00:00 7.7 -1.2  -1.2  11.8  7.0 4.7 10.5  9.2 3.4 4.5 12.6  12.3  13.4  11.2  9.0 -0.7  6.6 14.0  6.0 9.9 9.2 8.4 -0.9  5.9
1951-10-12T09:00:00+00:00 9.0 0.7 0.7 12.9  9.0 6.8 12.6  11.3  5.5 6.6 13.6  13.5  14.9  12.0  9.5 1.4 8.2 15.0  7.2 10.4  9.7 9.4 0.6 9.2
1951-10-12T12:00:00+00:00 9.6 1.5 1.5 13.6  9.7 7.1 13.2  11.7  5.9 7.2 13.9  13.6  15.1  12.2  9.4 2.0 9.5 15.3  7.3 11.5  10.8  9.7 1.4 11.2
1951-10-12T15:00:00+00:00 9.7 1.9 1.9 14.1  9.6 6.8 13.2  11.6  5.8 7.2 14.4  13.3  15.2  12.3  9.0 2.0 9.2 15.8  7.0 12.1  11.4  10.2  1.9 10.4
1951-10-12T18:00:00+00:00 8.0 -0.3  -0.3  12.1  7.8 5.3 11.4  9.8 4.0 5.4 12.2  11.8  13.3  10.5  7.8 0.2 7.8 13.6  5.5 9.9 9.3 8.0 -0.5  8.2
1951-10-12T21:00:00+00:00 7.7 -0.8  -0.8  11.5  7.5 4.9 11.1  9.5 3.7 5.1 11.7  11.6  13.0  10.1  7.8 -0.1  7.6 13.1  5.3 9.2 8.5 7.6 -1.2  7.8
1951-10-13T00:00:00+00:00 7.7 -0.7  -0.7  11.6  7.7 4.9 11.2  9.6 3.8 5.3 11.6  11.5  13.0  10.0  7.5 0.1 7.7 13.1  5.2 8.8 8.2 7.5 -1.2  7.9
1951-10-13T03:00:00+00:00 7.3 -0.5  -0.5  11.1  6.9 4.6 10.6  8.8 2.8 4.4 11.0  11.0  12.3  9.3 7.2 -0.6  7.4 12.5  4.6 8.1 7.4 6.6 -0.7  7.2
1951-10-13T06:00:00+00:00 6.8 -1.0  -1.0  10.6  6.4 4.0 10.1  8.2 2.3 3.9 10.5  10.4  11.6  8.7 6.5 -1.1  7.0 11.9  4.0 7.7 7.0 6.1 -1.2  6.7
1951-10-13T09:00:00+00:00 7.5 -0.8  -0.8  11.4  6.5 4.5 10.2  8.5 2.5 4.1 11.1  11.3  12.4  9.6 7.6 -1.0  7.6 12.5  4.9 8.4 7.7 6.7 -1.0  6.7
1951-10-13T12:00:00+00:00 10.5  2.7 2.7 15.2  9.1 5.7 12.8  10.5  4.6 6.7 14.0  13.0  14.8  11.7  8.9 1.6 10.5  15.4  6.6 11.9  11.2  9.6 2.4 8.1
1951-10-13T15:00:00+00:00 11.2  4.6 4.6 15.9  11.1  7.9 14.8  12.9  6.9 8.6 16.1  15.2  17.0  13.9  10.2  3.6 10.8  17.6  8.8 13.1  12.4  11.8  4.7 10.8
1951-10-13T18:00:00+00:00 7.4 0.0 0.0 11.5  7.0 4.3 10.7  8.9 2.9 4.6 11.9  10.9  12.6  9.7 6.5 -0.5  6.8 13.4  4.5 9.2 8.5 7.5 0.3 6.7
1951-10-13T21:00:00+00:00 5.7 -2.6  -2.6  9.2 5.2 2.6 8.9 7.3 1.3 2.7 9.3 8.5 10.3  7.1 4.9 -2.3  5.5 10.8  2.1 6.7 6.0 4.9 -2.2  5.1
1951-10-14T00:00:00+00:00 5.2 -3.5  -3.5  8.4 4.5 2.4 8.2 6.8 0.8 2.1 8.3 8.0 9.6 6.3 4.8 -3.0  5.3 9.7 1.6 5.7 5.0 3.9 -3.3  4.9
1951-10-14T03:00:00+00:00 4.8 -4.7  -4.7  8.0 4.5 2.0 8.0 6.8 1.0 2.6 8.3 7.8 9.4 6.3 4.3 -2.6  4.8 9.7 1.7 5.6 4.9 4.1 -4.3  5.0
1951-10-14T06:00:00+00:00 5.0 -4.4  -4.4  8.2 4.9 2.1 8.4 7.0 1.2 3.0 8.5 8.0 9.6 6.5 4.3 -2.2  5.0 9.9 1.9 5.3 4.6 4.3 -4.2  5.4
1951-10-14T09:00:00+00:00 8.4 0.0 0.0 12.5  8.2 4.5 11.7  9.4 3.5 6.4 12.7  11.4  13.1  10.7  6.7 1.1 7.3 14.2  5.3 9.6 8.8 8.5 -0.1  7.5
1951-10-14T12:00:00+00:00 13.1  6.2 6.2 18.4  13.3  11.9  16.8  15.5  9.7 11.5  18.4  18.7  20.2  16.5  14.3  6.2 13.2  19.9  12.6  14.8  14.0  14.2  5.8 14.2
1951-10-14T15:00:00+00:00 14.3  5.9 5.9 18.0  14.6  12.1  18.1  16.8  11.0  12.7  18.1  18.3  19.8  16.2  13.9  7.5 14.5  19.5  12.2  14.6  13.9  13.9  5.6 15.5
1951-10-14T18:00:00+00:00 9.6 1.0 1.0 13.4  9.6 6.8 13.1  11.7  5.9 7.8 13.6  13.1  14.8  11.5  8.9 2.6 9.4 15.1  6.9 10.6  9.8 9.5 1.1 10.1
1951-10-14T21:00:00+00:00 8.0 -1.3  -1.3  11.2  7.9 5.4 11.4  10.0  4.2 6.1 11.6  11.5  12.9  9.8 7.6 0.8 8.3 13.1  5.3 8.1 7.3 7.4 -1.3  9.0
1951-10-15T00:00:00+00:00 7.7 -1.9  -1.9  10.6  7.6 5.6 11.1  9.8 4.0 5.7 11.0  11.5  12.6  9.5 7.7 0.5 8.1 12.5  5.3 7.2 6.4 6.9 -2.0  9.0
1951-10-15T03:00:00+00:00 8.2 -3.1  -3.2  10.8  8.0 6.3 11.9  10.2  4.8 6.4 11.1  11.9  12.8  9.7 8.4 1.7 8.5 12.3  5.6 7.6 6.8 6.7 -3.2  8.9
1951-10-15T06:00:00+00:00 8.6 -2.5  -2.5  11.4  8.4 6.3 12.3  10.6  5.1 6.8 11.8  12.3  13.3  10.2  8.6 2.1 8.6 12.9  6.0 8.1 7.4 7.4 -2.5  9.0
1951-10-15T09:00:00+00:00 11.5  0.7 0.7 14.3  11.6  9.5 15.5  13.7  8.3 10.0  15.0  15.6  16.7  13.5  11.7  5.3 11.5  16.2  9.3 11.0  10.2  10.6  0.5 12.0
1951-10-15T12:00:00+00:00 17.2  6.9 6.8 20.5  17.4  14.6  21.2  19.1  13.7  15.7  20.8  21.2  22.4  19.2  16.6  11.0  17.3  22.0  14.9  16.9  16.1  16.5  6.5 17.3
1951-10-15T15:00:00+00:00 16.1  5.8 5.7 19.5  16.2  13.8  20.1  18.2  12.8  14.5  19.6  20.1  21.3  17.9  15.8  9.9 16.3  20.8  13.8  16.3  15.6  15.2  5.6 16.8
1951-10-15T18:00:00+00:00 10.9  0.4 0.4 14.2  10.8  8.6 14.7  12.9  7.5 9.1 14.7  14.6  16.0  12.9  10.7  4.5 10.8  15.9  8.3 11.8  11.0  10.3  0.7 11.2
1951-10-15T21:00:00+00:00 8.5 -2.5  -2.6  11.5  8.2 5.8 12.1  10.1  4.7 6.5 11.9  11.4  12.8  10.0  7.9 1.9 8.2 13.1  5.1 9.1 8.3 7.5 -2.2  8.6
1951-10-16T00:00:00+00:00 7.4 -3.8  -3.9  10.2  7.1 4.6 11.0  8.8 3.4 5.5 10.6  10.0  11.4  8.7 6.7 0.8 7.1 11.8  3.7 7.9 7.1 6.2 -3.5  7.6
1951-10-16T03:00:00+00:00 6.5 -2.3  -2.3  9.6 6.5 3.4 10.0  8.2 2.5 4.7 10.1  9.0 10.6  7.9 5.4 -0.4  6.2 11.6  2.9 7.1 6.4 5.9 -2.0  7.2
1951-10-16T06:00:00+00:00 5.9 -3.0  -3.0  8.9 5.9 2.8 9.3 7.7 1.9 4.1 9.5 8.5 10.1  7.3 4.9 -1.1  5.8 11.0  2.3 6.6 5.9 5.3 -2.7  6.8
1951-10-16T09:00:00+00:00 10.4  1.7 1.7 13.6  10.5  7.1 14.0  12.1  6.3 8.7 14.0  13.3  14.8  12.0  9.4 3.5 9.9 15.5  7.2 10.6  9.9 9.8 1.7 10.9
1951-10-16T12:00:00+00:00 12.5  4.1 4.1 15.6  12.8  10.5  16.3  15.1  9.3 11.0  16.1  16.4  17.6  14.4  12.4  5.9 12.2  17.6  10.3  12.6  11.9  11.9  3.9 13.8
1951-10-16T15:00:00+00:00 11.2  2.2 2.2 14.2  11.1  8.6 14.6  13.1  7.3 9.3 13.8  14.4  15.6  12.2  10.6  4.1 11.5  15.3  8.3 10.3  9.6 9.7 1.6 12.1
1951-10-16T18:00:00+00:00 8.4 -0.2  -0.2  11.7  8.4 6.2 11.8  10.4  4.7 6.6 11.9  12.2  13.2  10.3  8.2 1.4 8.5 13.3  6.1 8.5 7.8 7.7 -0.3  9.3
1951-10-16T21:00:00+00:00 7.6 -0.9  -0.9  11.0  7.7 5.5 11.2  9.8 4.1 5.9 11.3  11.6  12.7  9.7 7.8 0.8 7.9 12.8  5.5 8.1 7.4 7.2 -0.9  8.5
1951-10-17T00:00:00+00:00 6.5 -1.7  -1.7  10.0  6.7 4.9 10.2  9.2 3.5 4.9 11.1  11.4  12.4  9.6 7.6 -0.3  6.7 12.6  5.3 7.8 7.0 6.9 -1.3  7.8
1951-10-17T03:00:00+00:00 7.0 2.0 2.0 10.2  6.6 4.6 10.6  8.5 2.2 3.7 10.9  11.5  12.4  9.8 7.3 -1.5  7.3 12.6  4.7 6.9 6.2 6.3 1.7 6.7
1951-10-17T06:00:00+00:00 6.7 1.3 1.3 10.2  5.6 2.8 9.7 7.5 1.2 2.7 9.2 8.9 10.5  7.3 5.1 -2.5  6.3 10.9  2.0 7.1 6.3 4.6 1.1 5.4
1951-10-17T09:00:00+00:00 5.5 0.8 0.8 9.4 4.7 1.8 8.7 6.7 0.4 1.7 9.0 8.8 10.3  7.2 4.9 -3.4  5.2 10.7  2.0 6.7 6.0 4.3 0.8 4.8
1951-10-17T12:00:00+00:00 6.1 1.7 1.7 10.7  4.9 1.6 8.9 6.9 0.6 2.0 9.9 9.1 11.0  7.7 4.2 -3.2  5.5 11.6  2.3 8.1 7.4 5.3 2.0 4.6
1951-10-17T15:00:00+00:00 4.6 0.4 0.4 9.3 3.4 0.5 7.5 5.1 -1.2  0.5 8.5 7.7 9.2 6.6 3.1 -4.7  4.2 10.2  0.8 7.0 6.3 3.9 0.7 3.2
1951-10-17T18:00:00+00:00 2.6 -1.9  -1.9  6.7 1.7 -0.5  5.7 3.1 -3.1  -1.2  6.3 6.2 7.2 5.0 2.0 -6.4  2.0 7.9 -0.6  4.1 3.4 1.6 -2.1  1.9
1951-10-17T21:00:00+00:00 2.5 -2.3  -2.3  6.2 1.8 -1.0  5.8 3.2 -3.0  -1.1  6.3 5.8 7.2 4.5 1.6 -6.3  2.1 7.9 -1.0  3.3 2.6 1.6 -2.5  2.0
1951-10-18T00:00:00+00:00 1.7 -3.4  -3.4  5.1 0.9 -1.5  5.0 2.9 -3.4  -2.0  5.8 5.2 6.7 3.9 1.0 -7.2  1.2 7.5 -1.6  2.7 2.0 1.1 -3.1  1.8
1951-10-18T03:00:00+00:00 1.1 -3.7  -3.7  3.9 0.8 -1.1  4.8 3.0 -3.3  -1.8  5.2 5.6 6.3 3.8 1.4 -7.1  1.2 6.7 -1.3  1.6 0.6 0.5 -3.6  1.8
1951-10-18T06:00:00+00:00 1.0 -4.1  -4.1  3.4 0.8 0.0 4.8 3.4 -3.0  -1.8  4.2 6.2 6.1 3.5 2.5 -7.0  1.9 5.6 -0.7  0.5 -0.5  -0.6  -4.6  2.6
1951-10-18T09:00:00+00:00 4.2 0.0 0.0 7.4 4.2 2.2 8.1 6.5 0.2 1.5 8.1 9.0 9.6 6.7 4.2 -3.7  4.5 9.5 2.0 4.3 3.3 3.3 -0.3  4.9
1951-10-18T12:00:00+00:00 8.1 4.1 4.1 12.0  7.5 3.7 11.5  9.9 3.6 4.9 13.6  11.8  13.9  10.7  6.3 -0.3  6.9 15.1  4.8 9.9 8.9 8.9 5.1 6.8
1951-10-18T15:00:00+00:00 9.0 5.1 5.1 13.2  8.3 4.0 12.2  9.6 3.3 5.7 13.6  11.9  13.6  11.2  6.6 0.4 8.2 15.1  5.0 10.7  9.7 8.9 5.4 6.3
1951-10-18T18:00:00+00:00 5.4 1.1 1.1 8.9 4.9 2.6 8.9 7.0 0.6 2.3 9.6 9.4 10.5  7.8 5.0 -2.9  5.2 11.0  2.5 6.4 5.4 4.9 1.2 4.8
1951-10-18T21:00:00+00:00 4.2 -0.4  -0.4  6.8 4.3 2.6 8.2 6.3 0.0 1.6 8.1 9.4 9.6 7.1 5.0 -3.6  4.7 9.5 2.5 3.5 2.5 3.3 -1.0  4.9
1951-10-19T00:00:00+00:00 3.8 -1.2  -1.2  6.1 3.9 2.4 7.8 6.1 -0.2  1.3 7.4 9.3 9.3 6.7 4.8 -4.0  4.6 8.9 2.4 2.3 1.4 2.7 -1.8  5.0
1951-10-19T03:00:00+00:00 3.3 -3.4  -3.4  6.3 3.8 1.9 7.2 6.1 0.3 1.6 7.7 8.6 9.1 6.3 4.3 -3.7  4.0 8.8 2.4 2.7 1.8 3.3 -3.8  4.6
1951-10-19T06:00:00+00:00 3.3 -3.5  -3.5  6.2 3.8 2.1 7.2 6.1 0.4 1.6 7.5 8.6 9.1 6.2 4.4 -3.7  4.0 8.6 2.4 2.3 1.5 3.2 -3.9  4.7
1951-10-19T09:00:00+00:00 6.0 -0.6  -0.6  9.7 6.0 2.9 9.4 7.7 1.9 3.8 10.1  9.6 10.8  8.0 5.3 -1.5  5.8 11.2  3.3 6.2 5.3 5.7 -0.8  5.3
1951-10-19T12:00:00+00:00 10.6  4.6 4.6 15.6  9.8 5.0 13.2  10.6  4.8 7.6 15.0  12.0  14.3  11.9  7.4 2.3 9.9 16.0  5.8 12.7  11.9  10.6  4.8 6.8
1951-10-19T15:00:00+00:00 10.6  5.2 5.2 15.6  10.4  6.4 13.8  11.9  6.1 8.2 16.1  13.8  15.9  13.2  8.6 2.9 10.1  17.2  7.6 13.2  12.4  11.7  5.7 9.2
1951-10-19T18:00:00+00:00 7.0 0.6 0.6 10.8  7.1 4.1 10.5  8.9 3.1 4.9 11.6  10.4  11.8  9.3 6.1 -0.4  6.8 12.6  4.1 8.4 7.6 7.2 1.0 6.8
1951-10-19T21:00:00+00:00 5.7 -1.0  -1.0  8.8 6.0 4.0 9.5 8.1 2.4 3.8 10.3  10.3  11.1  8.6 6.1 -1.5  5.9 11.3  4.0 5.9 5.0 5.9 -1.0  6.5
1951-10-20T00:00:00+00:00 5.2 -1.3  -1.3  8.4 5.7 3.5 9.1 7.9 2.1 3.4 10.1  10.3  11.1  8.5 6.1 -1.8  5.3 11.2  4.0 5.3 4.4 5.8 -1.2  6.2
1951-10-20T03:00:00+00:00 4.8 -3.5  -3.5  7.9 5.3 3.1 8.6 7.6 2.0 3.2 9.6 9.7 10.9  7.9 5.6 -1.8  4.4 10.9  3.8 4.9 4.2 5.6 -3.4  5.8
1951-10-20T06:00:00+00:00 4.4 -3.7  -3.7  7.7 4.9 2.8 8.2 7.2 1.6 2.7 9.4 9.5 10.7  7.7 5.2 -2.2  4.0 10.7  3.5 4.8 4.0 5.4 -3.6  5.4
1951-10-20T09:00:00+00:00 7.4 -0.8  -0.8  10.6  7.8 5.1 11.2  9.9 4.3 5.7 12.1  11.8  13.3  10.1  7.2 0.8 6.9 13.4  5.9 7.4 6.7 8.1 -0.9  8.0
1951-10-20T12:00:00+00:00 13.2  6.5 6.5 18.2  13.5  9.2 16.8  14.8  9.1 11.4  18.6  17.1  19.4  15.9  10.8  6.4 12.7  19.9  11.1  14.5  13.8  14.6  6.1 12.5
1951-10-20T15:00:00+00:00 13.2  6.2 6.2 17.6  13.7  9.1 17.0  15.3  9.7 11.6  18.6  17.0  19.2  15.9  10.6  6.6 12.7  19.8  11.1  14.8  14.0  14.6  6.2 13.1
1951-10-20T18:00:00+00:00 8.2 0.4 0.4 12.0  8.5 4.8 11.8  10.1  4.5 6.4 13.1  11.4  13.5  10.5  6.5 1.4 7.5 14.4  5.4 9.6 8.9 9.1 0.6 7.7
1951-10-20T21:00:00+00:00 6.7 -2.1  -2.1  9.8 6.7 3.2 10.0  8.4 2.8 4.6 10.6  9.1 11.2  8.0 5.0 -0.4  5.9 11.8  3.2 6.8 6.1 6.6 -2.0  5.7
1951-10-21T00:00:00+00:00 6.0 -2.8  -2.8  9.0 6.1 2.8 9.4 8.0 2.3 4.0 9.8 8.6 10.6  7.4 4.7 -1.0  5.4 11.1  2.7 6.0 5.3 5.8 -2.7  5.5
1951-10-21T03:00:00+00:00 5.7 -3.6  -3.6  8.8 5.7 2.5 9.1 7.7 2.3 4.2 9.4 8.3 10.4  7.1 4.5 -0.8  5.5 10.6  2.3 5.5 4.8 5.5 -3.5  5.5
1951-10-21T06:00:00+00:00 5.9 -3.4  -3.4  9.1 6.0 2.6 9.4 7.9 2.5 4.5 9.5 8.5 10.5  7.3 4.7 -0.5  5.7 10.7  2.6 5.4 4.6 5.6 -3.4  5.6
1951-10-21T09:00:00+00:00 7.9 -0.9  -0.9  11.6  7.9 4.5 11.2  9.8 4.4 6.3 11.9  11.1  13.1  9.6 6.7 1.3 7.6 13.1  5.1 8.0 7.3 8.0 -1.1  7.0
1951-10-21T12:00:00+00:00 13.0  6.0 6.0 18.3  13.3  9.5 16.7  15.0  9.6 11.7  18.8  17.8  20.0  16.4  11.6  6.8 12.7  20.1  11.8  14.5  13.7  14.9  5.7 12.8
1951-10-21T15:00:00+00:00 13.5  5.5 5.5 17.7  13.8  9.0 17.2  15.5  10.1  12.2  18.5  17.2  19.4  16.1  10.9  7.3 13.0  19.8  11.2  14.3  13.6  14.6  5.5 13.0
1951-10-21T18:00:00+00:00 8.8 0.6 0.6 12.9  9.0 5.4 12.4  10.8  5.4 7.5 13.8  12.4  14.5  11.5  7.5 2.5 8.4 15.0  6.4 10.0  9.3 9.9 0.9 8.6
1951-10-21T21:00:00+00:00 7.1 -1.5  -1.5  10.7  7.4 4.7 10.8  9.6 4.2 5.9 11.6  11.3  12.9  9.8 6.8 0.9 7.0 12.8  5.3 7.5 6.8 7.7 -1.4  7.9
1951-10-22T00:00:00+00:00 7.6 -1.2  -1.2  11.0  7.9 5.0 11.3  10.0  4.6 6.3 11.9  11.7  13.2  10.1  7.0 1.4 7.6 13.1  5.7 7.4 6.7 8.0 -1.3  7.9
1951-10-22T03:00:00+00:00 6.8 -2.2  -2.0  10.1  7.3 4.7 10.9  9.7 4.6 6.1 11.5  11.4  12.2  9.8 6.4 1.0 6.6 12.3  5.6 7.1 6.6 8.1 -2.2  7.1
1951-10-22T06:00:00+00:00 6.5 -2.8  -2.5  9.5 7.0 4.6 10.6  9.5 4.4 5.8 11.3  11.4  12.0  9.7 6.4 0.6 6.1 12.1  5.6 6.5 5.9 7.9 -2.7  6.8
1951-10-22T09:00:00+00:00 9.0 0.6 0.9 12.8  9.6 7.0 13.2  12.1  7.1 8.3 14.5  14.5  15.2  12.7  8.8 3.2 8.5 15.2  8.6 10.1  9.5 11.0  0.7 9.5
1951-10-22T12:00:00+00:00 15.5  6.8 7.1 19.2  15.9  10.7  19.5  17.8  12.8  14.7  20.0  19.4  20.5  17.8  13.9  9.6 15.1  20.7  13.5  16.0  15.4  16.5  6.5 15.4
1951-10-22T15:00:00+00:00 14.6  6.3 6.6 18.6  15.1  11.0  18.7  17.0  12.0  13.9  19.6  18.5  19.9  17.3  12.9  8.8 14.2  20.4  12.7  15.9  15.3  16.2  6.2 14.4
1951-10-22T18:00:00+00:00 9.3 0.8 1.1 13.3  9.6 6.3 13.2  11.8  6.8 8.4 14.5  13.6  14.7  12.3  8.4 3.3 8.9 15.3  7.7 11.1  10.5  11.1  1.1 9.2
1951-10-22T21:00:00+00:00 7.5 -1.3  -1.1  11.0  7.9 5.5 11.5  10.4  5.3 6.7 12.5  12.4  13.1  10.8  7.3 1.6 7.2 13.2  6.6 8.5 7.9 9.0 -1.2  7.9
1951-10-23T00:00:00+00:00 7.1 -1.8  -1.5  10.5  7.6 5.7 11.2  10.4  5.3 6.4 12.1  12.6  13.0  10.6  7.8 1.3 7.0 12.8  6.7 7.8 7.2 8.6 -1.7  8.2
1951-10-23T03:00:00+00:00 8.3 -1.0  -0.3  11.1  10.2  7.2 12.6  12.4  7.3 8.9 13.1  13.4  14.0  11.2  8.9 3.4 9.0 13.3  8.6 8.5 7.9 10.4  -0.2  10.9
1951-10-23T06:00:00+00:00 8.3 -1.0  -0.3  11.0  10.2  7.1 12.6  12.3  7.2 8.9 13.0  13.3  13.9  11.1  8.6 3.3 8.9 13.3  8.5 8.3 7.6 10.4  -0.2  10.8
1951-10-23T09:00:00+00:00 10.8  1.3 2.0 13.4  12.6  8.3 15.0  14.5  9.4 11.3  15.2  15.0  16.0  12.9  10.4  5.7 11.4  15.4  10.2  10.8  10.1  12.5  1.9 12.9
1951-10-23T12:00:00+00:00 16.6  7.4 8.1 19.8  18.2  13.3  20.6  19.7  14.6  16.9  20.8  19.6  21.1  18.0  14.6  11.4  17.0  21.0  14.8  17.2  16.5  18.1  8.1 18.0
1951-10-23T15:00:00+00:00 15.9  7.1 7.8 19.1  17.8  13.2  20.2  19.4  14.3  16.5  20.6  19.5  20.9  18.0  14.4  11.0  16.5  20.9  14.8  16.8  16.2  18.0  7.8 17.9
1951-10-23T18:00:00+00:00 10.3  1.6 2.3 13.9  12.0  8.2 14.4  13.9  8.8 10.7  15.5  14.7  15.8  13.1  9.9 5.2 10.7  15.7  9.9 12.0  11.4  12.8  2.7 12.3
1951-10-23T21:00:00+00:00 8.2 -0.9  -0.2  11.4  9.8 6.6 12.2  11.8  6.7 8.5 13.1  12.8  13.5  11.1  8.1 3.0 8.6 13.3  8.0 9.5 8.8 10.4  0.2 10.1
1951-10-24T00:00:00+00:00 7.1 -2.2  -1.5  10.0  8.8 5.8 11.2  10.9  5.8 7.5 12.1  11.9  12.6  10.2  7.2 2.0 7.5 12.3  7.1 8.2 7.5 9.4 -1.1  9.3
1951-10-24T03:00:00+00:00 6.3 -3.1  -2.9  9.2 6.7 3.9 9.8 9.0 3.9 5.5 10.7  10.3  11.0  8.8 5.9 0.6 6.2 11.5  4.6 7.2 6.6 7.5 -2.7  7.3
1951-10-24T06:00:00+00:00 6.1 -3.7  -3.5  8.9 6.3 3.0 9.4 8.2 3.1 5.1 10.0  9.1 10.0  7.9 5.1 0.2 6.2 10.7  3.4 6.6 6.0 6.7 -3.4  6.6
1951-10-24T09:00:00+00:00 9.2 0.1 0.3 12.8  9.2 5.6 12.3  10.9  5.9 8.0 13.1  12.5  13.4  11.0  7.7 3.1 9.0 13.8  6.8 9.9 9.3 9.9 -0.1  9.3
1951-10-24T12:00:00+00:00 16.5  7.3 7.6 19.5  17.0  13.5  20.1  19.3  14.2  15.8  19.8  20.3  21.1  17.9  15.8  10.9  17.0  20.6  14.6  16.1  15.5  16.6  6.8 18.4
1951-10-24T15:00:00+00:00 15.9  6.9 7.2 18.9  16.7  13.3  19.8  18.8  13.7  15.4  19.5  19.8  20.6  17.5  15.1  10.5  16.4  20.3  14.1  15.7  15.1  16.3  6.5 17.7
1951-10-24T18:00:00+00:00 10.6  1.4 1.7 13.7  11.0  7.5 14.1  13.2  8.2 9.8 14.4  14.1  15.0  12.2  9.7 4.9 10.9  15.1  8.4 11.1  10.6  11.2  1.5 11.9
1951-10-24T21:00:00+00:00 8.6 -0.9  -0.6  11.4  9.0 6.0 12.1  11.2  6.1 7.8 12.2  12.3  12.9  10.4  8.2 2.9 9.2 12.9  6.6 8.6 8.1 8.9 -0.9  10.1
1951-10-25T00:00:00+00:00 8.9 -0.8  -0.5  11.3  9.6 6.6 12.7  11.8  6.7 8.3 12.3  12.9  13.3  10.7  8.5 3.4 9.8 13.0  7.2 7.8 7.3 9.0 -1.2  10.8
1951-10-25T03:00:00+00:00 9.1 -0.6  -0.6  11.1  10.0  7.0 12.9  11.9  7.0 8.6 12.5  13.7  13.6  11.1  9.1 3.9 9.9 12.9  7.7 7.5 6.9 9.2 -1.3  10.3
1951-10-25T06:00:00+00:00 9.2 -0.5  -0.5  11.0  10.2  7.2 13.2  11.8  6.9 8.9 12.8  14.2  13.9  11.5  9.4 4.1 10.0  13.2  8.2 6.8 6.2 9.5 -1.5  10.2
1951-10-25T09:00:00+00:00 11.8  2.3 2.3 14.3  12.4  8.8 15.4  14.0  9.1 11.1  15.8  16.0  16.4  13.8  11.2  6.4 12.0  16.2  10.0  10.5  9.9 12.5  1.7 11.8
1951-10-25T12:00:00+00:00 13.9  5.5 5.6 18.4  13.6  9.5 16.6  15.5  10.6  12.3  18.5  16.3  17.8  15.5  11.7  7.6 13.1  18.9  10.3  17.5  16.9  15.2  6.7 12.6
1951-10-25T15:00:00+00:00 12.1  4.4 4.5 17.0  12.2  7.8 15.2  13.9  9.0 10.9  16.9  14.9  16.2  14.0  10.0  6.1 11.6  17.3  8.9 16.7  16.1  13.6  5.3 11.1
1951-10-25T18:00:00+00:00 9.3 1.1 1.1 13.3  9.8 5.0 12.8  11.1  6.2 8.5 14.0  12.2  13.4  11.2  7.0 3.7 9.3 14.4  6.2 11.9  11.3  10.7  1.5 8.2
1951-10-25T21:00:00+00:00 7.8 -0.6  -0.6  11.2  8.6 4.1 11.6  9.9 5.0 7.3 12.5  11.0  12.1  9.8 5.7 2.6 7.9 12.9  4.9 9.7 9.1 9.2 -0.5  7.0
1951-10-26T00:00:00+00:00 7.4 -1.3  -1.3  10.5  8.2 4.2 11.2  9.6 4.7 6.9 11.9  11.1  11.9  9.5 5.9 2.1 7.5 12.3  5.0 8.4 7.8 8.6 -1.4  7.0
1951-10-26T03:00:00+00:00 7.4 -1.5  -1.1  10.1  8.4 4.1 11.2  9.1 4.4 7.1 12.0  11.0  12.0  9.7 5.6 2.1 7.3 12.4  4.8 8.1 7.5 9.1 -1.4  7.1
1951-10-26T06:00:00+00:00 7.7 -1.3  -0.8  10.4  8.7 3.8 11.5  9.3 4.5 7.4 12.5  10.7  12.1  9.8 5.4 2.5 7.4 12.9  4.5 8.8 8.1 9.6 -1.0  6.8
1951-10-26T09:00:00+00:00 9.4 0.9 1.3 12.6  10.2  4.9 13.0  10.7  5.9 8.9 14.2  12.1  13.7  11.2  6.5 4.0 8.9 14.6  5.9 11.1  10.5  11.3  1.1 8.0
1951-10-26T12:00:00+00:00 14.2  5.7 6.2 18.5  14.0  7.1 16.7  14.4  9.6 12.6  17.9  14.9  17.2  14.2  8.8 7.7 13.2  18.3  8.8 16.8  16.2  15.0  6.1 11.2
1951-10-26T15:00:00+00:00 14.3  5.7 6.2 18.4  14.2  7.2 17.0  14.6  9.9 12.9  17.8  15.0  17.3  14.1  9.3 7.9 13.4  18.1  8.9 16.5  15.9  14.8  6.0 11.6
1951-10-26T18:00:00+00:00 10.5  2.1 2.6 13.7  11.5  6.8 14.2  12.4  7.7 10.1  15.3  14.4  15.4  12.9  8.6 5.2 10.2  15.7  8.2 12.0  11.3  12.4  2.3 10.4
1951-10-26T21:00:00+00:00 9.0 0.7 1.1 11.5  10.8  6.8 13.5  11.8  7.0 9.4 14.0  14.4  14.7  12.4  8.9 4.5 9.6 14.4  8.2 9.4 8.8 11.1  0.4 10.4
1951-10-27T00:00:00+00:00 8.8 -0.1  0.3 11.0  10.2  6.6 13.0  11.2  6.5 8.9 12.9  13.7  13.8  11.4  8.5 4.0 9.6 13.2  7.5 8.2 7.6 9.9 -0.7  10.0
1951-10-27T03:00:00+00:00 10.9  4.5 4.6 10.5  12.1  9.1 13.8  14.6  8.2 11.0  15.7  15.2  15.5  14.2  10.2  5.7 12.1  13.2  10.4  9.4 9.8 12.4  2.7 13.0
1951-10-27T06:00:00+00:00 10.8  4.4 4.5 10.2  12.2  9.4 13.9  14.7  8.3 11.0  15.8  15.7  15.8  14.5  10.4  5.8 12.1  13.3  10.8  9.0 9.4 12.5  2.5 13.2
1951-10-27T09:00:00+00:00 14.2  7.9 8.0 14.1  15.2  11.2  16.9  17.7  11.3  14.0  19.1  18.0  18.8  17.2  12.7  8.8 14.8  16.6  13.2  13.2  13.6  15.8  6.3 15.7
1951-10-27T12:00:00+00:00 19.0  13.3  13.4  20.5  19.0  14.6  20.7  21.5  15.1  17.8  23.6  20.5  22.4  20.6  15.3  12.6  18.7  21.1  15.7  21.1  21.5  20.3  12.7  18.8
1951-10-27T15:00:00+00:00 18.2  13.1  13.2  20.5  18.0  13.8  19.7  20.5  14.1  16.8  22.8  19.7  21.6  19.8  14.5  11.6  17.9  20.3  14.8  21.6  22.0  19.5  12.5  17.9
1951-10-27T18:00:00+00:00 13.9  8.7 8.8 15.1  14.6  11.2  16.4  17.3  10.9  13.5  19.6  17.3  18.5  17.2  12.1  8.2 14.0  17.1  12.5  16.1  16.5  16.3  8.0 14.9
1951-10-27T21:00:00+00:00 13.2  7.6 7.7 13.9  14.1  10.5  15.8  16.8  10.4  12.9  19.2  16.9  18.1  16.8  11.6  7.7 13.3  16.7  12.1  14.6  14.9  15.9  6.9 14.2
1951-10-28T00:00:00+00:00 13.4  7.4 7.5 13.8  14.2  10.4  15.9  16.8  10.4  13.0  19.2  16.8  18.1  16.7  11.5  7.8 13.4  16.7  11.9  14.0  14.4  15.9  6.7 14.1
1951-10-28T03:00:00+00:00 12.8  6.5 6.6 12.7  13.8  9.1 15.5  16.6  10.1  12.5  18.5  15.6  17.6  16.1  10.1  6.6 13.3  16.0  11.6  13.4  13.5  15.2  6.9 13.4
1951-10-28T06:00:00+00:00 12.7  6.2 6.3 12.5  13.5  8.9 15.3  16.3  9.8 12.3  18.2  15.2  17.3  15.7  9.7 6.4 13.1  15.7  11.2  12.9  13.0  14.9  6.6 13.1
1951-10-28T09:00:00+00:00 13.8  7.4 7.5 13.9  14.5  10.0  16.2  17.2  10.7  13.2  18.8  16.0  18.0  16.4  10.6  7.3 14.4  16.3  12.0  14.5  14.6  15.5  7.7 14.4
1951-10-28T12:00:00+00:00 18.1  12.5  12.6  19.9  17.8  11.9  19.6  20.3  13.8  16.6  22.5  18.0  21.2  18.9  12.5  10.7  17.8  20.0  14.0  21.2  21.3  19.2  13.1  16.6
1951-10-28T15:00:00+00:00 17.6  12.0  12.1  19.3  17.4  11.6  19.2  20.1  13.6  16.2  23.0  17.8  21.1  19.2  12.3  10.3  17.0  20.5  13.8  21.5  21.6  19.7  13.2  16.0
1951-10-28T18:00:00+00:00 12.8  7.3 7.4 13.8  13.4  9.0 15.2  16.4  9.9 12.2  18.5  15.0  17.3  15.9  9.7 6.3 12.9  16.0  11.0  15.8  15.9  15.2  8.2 13.1
1951-10-28T21:00:00+00:00 11.3  5.5 5.6 11.6  12.3  8.5 14.0  15.3  8.8 11.0  16.7  14.4  16.0  14.7  9.1 5.1 12.0  14.2  10.4  12.9  13.0  13.4  5.8 12.5
1951-10-29T00:00:00+00:00 11.2  4.9 5.0 11.0  12.2  8.6 14.0  15.3  8.8 11.0  16.2  14.5  15.9  14.4  9.2 5.1 12.1  13.7  10.5  11.5  11.6  12.9  5.0 12.8
1951-10-29T03:00:00+00:00 9.4 0.4 1.2 11.6  9.9 6.8 13.2  11.6  7.2 9.1 14.2  14.1  14.4  12.0  8.7 3.9 9.3 14.3  7.7 8.2 8.1 12.0  1.1 9.8
1951-10-29T06:00:00+00:00 8.3 -0.6  0.2 10.6  8.9 6.0 12.1  10.6  6.2 8.1 13.1  13.1  13.2  11.0  7.7 2.8 8.3 13.2  6.7 7.4 7.3 10.9  0.2 8.9
1951-10-29T09:00:00+00:00 10.3  1.5 2.3 12.9  10.7  7.2 13.9  12.3  7.9 9.9 15.1  14.6  15.0  12.7  9.0 4.6 10.1  15.2  8.2 9.8 9.8 12.9  2.4 10.5
1951-10-29T12:00:00+00:00 14.9  7.0 7.7 19.0  14.5  8.5 17.8  15.8  11.4  13.8  20.0  16.6  18.7  15.9  10.3  8.5 13.4  20.1  10.2  17.3  17.3  17.8  8.7 12.6
1951-10-29T15:00:00+00:00 13.7  5.9 6.6 18.2  13.1  7.0 16.3  14.1  9.7 12.3  18.6  14.7  17.0  14.2  8.7 7.0 12.0  18.7  8.2 16.9  16.9  16.4  7.6 10.6
1951-10-29T18:00:00+00:00 8.8 0.8 1.6 12.5  8.9 5.4 12.1  10.6  6.3 8.1 14.1  12.5  13.5  11.2  7.1 2.8 7.9 14.3  6.1 11.1  11.0  12.0  2.5 8.2
1951-10-29T21:00:00+00:00 7.0 -1.4  -0.7  9.9 7.4 4.9 10.7  9.4 5.1 6.6 12.4  11.8  12.1  10.1  6.6 1.4 6.5 12.5  5.3 8.2 8.1 10.2  0.1 7.5
1951-10-30T00:00:00+00:00 6.2 -2.7  -2.0  8.7 6.5 4.2 9.7 8.6 4.3 5.7 11.1  10.8  11.1  8.9 5.8 0.4 5.7 11.3  4.4 6.7 6.7 8.9 -1.3  6.7
1951-10-30T03:00:00+00:00 4.6 -2.8  -2.8  7.7 5.7 3.8 8.5 7.8 2.5 3.8 9.3 9.4 10.1  7.9 5.3 -0.3  4.9 10.3  3.9 5.5 5.0 6.1 -2.8  6.5
1951-10-30T06:00:00+00:00 4.0 -3.6  -3.6  6.8 5.1 3.4 7.9 7.3 2.0 3.2 8.5 8.8 9.4 7.2 4.8 -0.8  4.5 9.5 3.3 4.5 4.0 5.2 -3.7  5.9
1951-10-30T09:00:00+00:00 5.9 -1.0  -1.1  9.4 7.0 5.0 9.9 9.1 3.8 5.2 10.8  10.8  11.6  9.2 6.4 1.1 6.1 11.7  5.4 7.0 6.5 7.5 -1.3  7.7
1951-10-30T12:00:00+00:00 11.1  5.6 5.5 16.2  11.9  8.1 14.7  13.4  8.1 10.0  17.1  15.2  17.2  14.3  9.9 5.9 10.7  18.1  9.7 13.9  13.4  13.9  5.6 11.1
1951-10-30T15:00:00+00:00 11.2  5.2 5.1 16.2  11.7  6.9 14.5  13.1  7.8 9.8 16.9  13.9  16.3  13.7  8.9 5.7 10.5  17.9  8.4 14.7  14.2  13.7  5.7 10.3
1951-10-30T18:00:00+00:00 7.0 0.8 0.7 11.2  8.1 4.6 10.9  9.6 4.3 6.2 12.7  10.8  12.5  10.2  6.0 2.1 6.9 13.7  5.3 9.7 9.2 9.4 1.1 7.4
1951-10-30T21:00:00+00:00 6.5 0.0 -0.1  10.2  7.7 4.3 10.6  9.2 3.9 5.9 12.2  10.5  12.0  9.9 5.7 1.8 6.6 13.1  5.0 8.5 8.0 8.9 0.1 7.0
1951-10-31T00:00:00+00:00 5.4 -1.5  -1.5  8.6 6.7 3.5 9.6 8.3 3.0 4.9 11.0  9.4 10.9  8.8 5.0 0.8 5.5 12.0  4.0 7.3 6.8 7.8 -1.2  6.2
1951-10-31T03:00:00+00:00 4.9 -2.1  -2.1  7.4 5.9 2.3 9.0 7.8 2.4 4.1 10.2  9.5 10.2  8.2 4.8 -0.8  4.8 10.9  3.6 5.2 4.8 6.5 -1.9  5.8
1951-10-31T06:00:00+00:00 3.7 -3.1  -3.2  6.5 4.6 1.9 7.6 6.5 1.1 2.8 8.9 8.9 9.2 7.2 4.4 -2.1  4.0 9.5 3.0 3.7 3.3 5.1 -3.2  4.8
1951-10-31T09:00:00+00:00 6.0 -0.5  -0.5  9.2 6.8 3.9 9.9 8.7 3.2 5.0 11.2  10.8  11.4  9.2 5.7 0.1 6.2 11.8  4.9 6.6 6.1 7.4 -0.6  7.0
1951-10-31T12:00:00+00:00 11.2  5.9 5.9 16.3  11.4  7.2 14.5  12.9  7.5 9.6 16.5  14.4  16.3  13.2  8.5 4.7 10.6  17.2  8.5 13.9  13.4  12.7  5.9 10.3
1951-10-31T15:00:00+00:00 10.6  5.2 5.2 15.6  10.8  6.5 13.9  12.3  6.9 9.0 16.0  13.6  15.6  12.6  7.9 4.1 9.9 16.6  7.8 13.5  13.0  12.2  5.3 9.6
1951-10-31T18:00:00+00:00 6.4 -0.1  -0.1  10.0  6.9 3.8 10.0  8.8 3.3 5.1 11.1  9.9 11.0  8.5 5.3 0.2 6.2 11.7  4.0 7.9 7.4 7.3 0.0 6.6
1951-10-31T21:00:00+00:00 5.0 -2.0  -2.1  7.8 5.7 2.4 8.8 7.7 2.2 3.9 9.3 9.1 9.7 7.3 4.7 -1.0  5.3 9.9 3.3 5.0 4.6 5.5 -2.2  5.9
1951-11-01T00:00:00+00:00 4.1 -3.2  -3.2  6.8 4.8 1.9 7.8 6.8 1.4 3.0 8.0 8.4 8.7 6.2 3.6 -1.9  4.7 8.6 2.5 3.4 3.0 4.2 -3.6  5.4
1951-11-01T03:00:00+00:00 4.0 -2.5  -2.6  6.8 4.8 2.1 7.8 6.7 1.5 2.9 8.3 8.7 9.3 6.6 3.9 -1.9  4.6 9.1 2.8 2.9 2.2 4.7 -2.8  5.3
1951-11-01T06:00:00+00:00 4.0 -2.4  -2.5  6.8 5.0 2.0 7.9 6.7 1.4 3.0 8.4 8.7 9.4 6.6 3.7 -1.8  4.7 9.3 2.8 2.4 1.8 4.8 -2.9  5.2
1951-11-01T09:00:00+00:00 5.3 -1.0  -1.1  8.4 6.1 3.3 9.1 7.7 2.4 4.2 9.6 9.7 10.4  7.8 5.1 -0.6  5.9 10.4  3.8 4.2 3.6 5.9 -1.5  6.5
1951-11-01T12:00:00+00:00 9.2 4.0 4.0 14.0  9.4 5.8 12.4  11.0  5.8 7.4 14.8  12.7  14.5  11.9  7.5 2.6 8.5 15.7  6.8 11.9  11.2  11.2  4.9 8.9
1951-11-01T15:00:00+00:00 7.9 3.1 3.1 12.8  8.4 5.3 11.4  10.2  5.0 6.5 13.6  11.8  13.3  11.0  6.9 1.6 7.5 14.5  5.9 11.4  10.7  10.0  4.1 8.4
1951-11-01T18:00:00+00:00 6.2 0.4 0.3 9.8 7.0 4.3 10.0  8.6 3.3 5.1 11.2  11.1  11.7  9.5 6.3 0.2 6.6 12.0  5.2 6.4 5.7 7.5 0.3 7.0
1951-11-01T21:00:00+00:00 6.6 0.2 0.1 9.3 7.7 4.4 10.7  9.2 3.9 5.8 11.7  11.6  12.3  9.9 6.6 0.9 6.9 12.5  5.7 5.2 4.5 8.0 -0.2  7.2
1951-11-02T00:00:00+00:00 5.9 -0.8  -0.8  8.2 7.1 4.4 10.1  8.8 3.5 5.2 10.6  11.4  11.7  9.2 6.5 0.4 6.6 11.4  5.5 3.8 3.1 7.0 -1.4  7.3
1951-11-02T03:00:00+00:00 4.4 -2.5  -2.6  7.1 5.4 3.4 8.3 7.7 2.4 3.8 9.2 10.0  10.0  7.6 5.6 -0.6  4.9 9.9 4.3 3.6 2.9 5.6 -2.8  6.2
1951-11-02T06:00:00+00:00 3.9 -2.8  -2.9  6.9 4.9 2.8 7.8 7.2 1.9 3.3 8.9 9.3 9.5 7.0 4.8 -1.1  4.1 9.6 3.6 3.6 2.9 5.3 -2.9  5.4
1951-11-02T09:00:00+00:00 6.3 -0.2  -0.3  9.4 7.3 4.9 10.2  9.5 4.2 5.7 11.3  11.4  11.9  9.3 6.7 1.4 6.6 12.0  5.7 6.2 5.5 7.7 -0.3  7.7
1951-11-02T12:00:00+00:00 11.9  6.9 6.8 16.9  12.5  9.1 15.4  14.3  9.0 10.9  18.2  16.9  18.2  15.4  10.9  6.5 11.4  18.9  11.2  14.2  13.4  14.6  7.0 12.0
1951-11-02T15:00:00+00:00 11.6  6.2 6.1 16.2  12.1  8.5 15.0  14.1  8.8 10.6  17.2  16.2  17.3  14.5  10.2  6.2 11.3  17.9  10.5  13.4  12.7  13.6  6.2 11.8
1951-11-02T18:00:00+00:00 6.6 0.0 0.0 10.1  7.1 4.5 10.0  9.2 3.9 5.6 11.1  10.6  11.4  8.8 6.2 1.2 6.8 11.8  4.9 7.5 6.8 7.5 0.1 7.5
1951-11-02T21:00:00+00:00 5.1 -1.9  -2.0  7.8 5.9 3.9 8.8 7.9 2.7 4.4 8.8 9.4 9.5 7.2 5.2 0.0 5.9 9.5 3.7 4.8 4.0 5.2 -2.3  6.9
1951-11-03T00:00:00+00:00 4.4 -2.7  -2.8  6.8 5.5 3.8 8.4 7.5 2.2 3.9 7.9 9.0 8.7 6.6 4.7 -0.5  5.4 8.6 3.3 3.3 2.6 4.3 -3.3  6.6
1951-11-03T03:00:00+00:00 5.0 0.5 0.5 6.9 6.3 4.5 9.8 7.9 2.0 4.2 8.8 10.5  9.6 8.1 5.2 -1.2  5.7 9.2 4.2 3.3 2.5 4.5 -0.5  6.8
1951-11-03T06:00:00+00:00 4.8 0.4 0.4 7.0 5.9 3.0 9.3 7.4 1.5 3.7 9.2 10.1  9.7 8.1 4.8 -1.6  5.1 9.6 3.8 3.7 3.0 4.9 -0.2  5.6
1951-11-03T09:00:00+00:00 4.2 1.0 1.0 8.2 4.6 1.2 8.1 6.5 0.6 2.5 10.4  9.4 10.0  8.2 4.3 -2.9  3.8 10.8  3.1 6.9 6.2 6.1 1.5 3.9
1951-11-03T12:00:00+00:00 5.0 2.3 2.3 9.8 5.0 1.2 8.5 6.8 1.0 2.9 10.6  9.1 10.2  8.0 3.3 -2.4  4.2 11.0  2.8 9.0 8.3 6.3 2.8 4.0
1951-11-03T15:00:00+00:00 3.5 1.0 1.0 8.2 3.8 0.2 7.3 5.3 -0.5  1.7 9.6 8.0 8.8 7.2 2.2 -3.6  2.8 10.0  1.7 7.5 6.8 5.2 1.4 2.8
1951-11-03T18:00:00+00:00 1.8 -1.2  -1.2  5.9 2.3 -0.9  5.7 3.4 -2.5  0.2 7.7 6.6 6.9 5.9 1.0 -5.2  0.9 8.1 0.3 4.8 4.0 3.4 -1.0  1.3
1951-11-03T21:00:00+00:00 1.5 -1.9  -1.9  5.3 2.0 -1.2  5.4 3.0 -2.9  -0.2  7.3 6.2 6.5 5.6 0.6 -5.5  0.7 7.7 -0.1  3.8 3.1 3.0 -1.8  0.3
1951-11-04T00:00:00+00:00 0.3 -3.4  -3.4  3.7 0.9 -2.2  4.3 2.5 -3.3  -1.3  6.7 5.3 6.0 4.4 -0.2  -6.6  -0.5  7.1 -1.0  2.4 1.7 2.3 -2.8  -0.1
1951-11-04T03:00:00+00:00 -0.4  -1.8  -1.8  2.7 0.0 -2.0  3.7 2.0 -3.7  -1.7  5.6 4.6 5.3 3.4 -0.6  -7.7  -1.0  6.7 -1.6  0.2 -0.5  1.4 -1.2  -0.1
1951-11-04T06:00:00+00:00 -0.6  -2.4  -2.4  1.9 -0.1  -1.1  3.6 2.4 -3.3  -1.8  4.2 4.9 4.9 2.6 0.3 -7.8  -0.5  5.3 -1.3  -1.3  -2.0  0.0 -2.4  1.0
1951-11-04T09:00:00+00:00 1.1 -0.4  -0.4  3.8 1.8 0.4 5.4 4.0 -1.7  0.0 5.4 6.3 6.2 4.0 1.6 -5.9  1.2 6.5 0.1 0.6 0.0 1.1 -0.6  2.5
1951-11-04T12:00:00+00:00 4.5 3.2 3.2 8.0 4.6 1.5 8.2 6.6 0.9 2.8 9.4 8.6 9.5 7.0 3.5 -3.2  4.1 10.5  2.4 5.7 5.0 5.2 3.5 3.9
1951-11-04T15:00:00+00:00 3.5 1.9 1.9 6.8 3.5 1.1 7.1 5.4 -0.2  1.7 7.9 7.7 8.3 5.9 2.9 -4.2  3.2 9.0 1.5 3.9 3.2 3.7 1.8 3.1
1951-11-04T18:00:00+00:00 2.6 0.6 0.6 5.5 2.5 0.6 6.1 4.5 -1.2  0.7 6.1 6.7 6.8 4.4 2.4 -5.2  2.4 7.2 0.4 1.9 1.2 1.8 0.1 2.4
1951-11-04T21:00:00+00:00 1.8 -0.5  -0.5  4.5 1.7 0.4 5.3 4.1 -1.6  -0.1  5.3 6.1 6.2 3.7 2.2 -6.0  1.8 6.4 -0.1  1.3 0.6 1.0 -0.7  2.3
1951-11-05T00:00:00+00:00 1.7 -0.7  -0.7  4.3 1.7 0.3 5.3 4.2 -1.5  -0.1  5.1 6.0 6.2 3.4 2.0 -6.0  1.9 6.2 -0.2  1.0 0.3 0.9 -0.9  2.6
1951-11-05T03:00:00+00:00 1.9 -0.1  -0.1  4.1 2.0 0.1 5.6 4.4 -1.7  0.0 4.7 5.7 6.1 3.2 2.1 -6.0  1.7 6.2 -0.3  0.6 -0.3  0.1 0.0 2.4
1951-11-05T06:00:00+00:00 1.9 -0.2  -0.2  4.1 2.0 0.1 5.6 4.4 -1.8  0.1 4.7 5.6 6.1 3.2 2.0 -6.0  1.9 6.2 -0.4  0.5 -0.4  0.1 -0.1  2.4
1951-11-05T09:00:00+00:00 2.2 0.0 0.0 4.2 2.3 0.4 5.9 4.7 -1.5  0.3 4.7 5.7 6.2 3.2 2.2 -5.7  2.2 6.2 -0.3  0.6 -0.3  0.1 0.1 2.7
1951-11-05T12:00:00+00:00 2.8 0.6 0.6 4.8 3.0 1.0 6.5 5.4 -0.8  1.0 5.2 6.3 6.8 3.7 2.8 -5.0  3.0 6.7 0.3 1.5 0.6 0.7 0.6 3.5
1951-11-05T15:00:00+00:00 3.2 0.9 0.9 5.1 3.4 1.5 6.9 5.9 -0.3  1.4 5.5 6.8 7.1 4.1 3.4 -4.6  3.4 7.0 0.8 1.6 0.7 0.9 0.9 3.9
1951-11-05T18:00:00+00:00 2.2 -0.3  -0.3  3.8 2.5 1.1 6.0 5.1 -1.1  0.5 4.4 6.2 6.2 3.3 3.1 -5.6  2.9 5.9 0.2 0.3 -0.6  -0.2  -0.4  3.5
1951-11-05T21:00:00+00:00 1.8 -0.5  -0.5  3.6 2.1 0.9 5.6 4.6 -1.6  0.1 4.2 6.3 6.0 3.5 2.9 -5.9  2.4 5.7 0.4 -0.3  -1.2  -0.4  -0.6  3.0
1951-11-06T00:00:00+00:00 0.4 -0.8  -0.8  2.9 1.1 -1.2  4.6 3.1 -3.1  -0.9  4.4 5.2 5.3 3.2 0.6 -6.9  0.5 5.9 -0.8  -0.6  -1.5  -0.2  -0.6  0.9
1951-11-06T03:00:00+00:00 -1.1  -1.2  -1.2  2.1 -0.7  -3.0  2.7 0.8 -5.2  -3.5  4.9 3.4 4.1 2.3 -0.9  -9.5  -0.8  6.0 -2.9  0.8 0.4 0.9 -1.3  -0.7
1951-11-06T06:00:00+00:00 -2.3  -2.3  -2.3  1.2 -2.2  -4.1  1.3 -0.3  -6.4  -5.0  4.3 2.5 3.4 1.6 -1.7  -10.9 -2.6  5.4 -3.8  0.5 0.1 0.3 -2.0  -2.1
1951-11-06T09:00:00+00:00 -0.9  -0.6  -0.6  3.0 -0.7  -3.4  2.8 1.0 -5.1  -3.5  5.5 3.3 4.4 2.5 -0.8  -9.4  -1.4  6.6 -3.1  2.6 2.2 1.5 -0.3  -1.3
1951-11-06T12:00:00+00:00 2.0 2.8 2.8 6.7 1.8 -1.7  5.3 3.2 -2.9  -1.0  8.3 5.6 7.0 5.1 0.9 -7.0  1.4 9.4 -0.7  6.0 5.6 4.3 3.1 0.4
1951-11-06T15:00:00+00:00 1.7 2.2 2.2 6.2 1.4 -2.0  4.9 2.9 -3.2  -1.4  7.5 4.9 6.4 4.2 0.5 -7.3  1.0 8.6 -1.4  5.3 4.9 3.5 2.4 0.3
1951-11-06T18:00:00+00:00 0.1 0.2 0.2 3.6 0.4 -3.0  3.8 1.7 -4.4  -2.4  6.1 3.6 4.9 3.0 -0.6  -8.4  -0.3  7.2 -2.7  2.7 2.3 2.1 0.2 -0.6
1951-11-06T21:00:00+00:00 -0.1  -0.4  -0.4  2.8 0.4 -3.1  3.9 1.5 -4.5  -2.4  5.8 3.5 4.8 2.7 -0.8  -8.4  -0.4  6.9 -2.9  1.6 1.2 1.8 -0.6  -0.7
1951-11-07T00:00:00+00:00 -0.2  -0.8  -0.8  2.3 0.5 -2.4  4.0 1.7 -4.4  -2.3  5.4 4.0 4.8 2.9 -0.4  -8.2  0.2 6.5 -2.3  0.2 -0.2  1.4 -1.4  -0.1
1951-11-07T03:00:00+00:00 -0.6  -2.2  -2.2  1.9 0.5 -2.7  3.9 2.2 -3.8  -1.4  4.7 4.6 4.6 3.1 -1.0  -7.1  -0.3  5.6 -1.4  -1.6  -2.3  0.6 -1.8  -0.6
1951-11-07T06:00:00+00:00 -0.1  -2.2  -2.2  2.0 0.8 -2.3  4.2 2.7 -3.3  -1.1  4.1 4.7 4.6 2.6 -0.7  -6.8  0.3 5.0 -1.4  -1.7  -2.5  0.0 -2.2  0.2
1951-11-07T09:00:00+00:00 1.3 -1.1  -1.1  2.8 2.5 0.0 5.9 4.4 -1.6  0.6 5.2 6.4 5.8 4.2 1.3 -5.1  2.4 6.1 0.4 -0.8  -1.5  1.1 -1.3  2.7
1951-11-07T12:00:00+00:00 2.8 1.6 1.6 4.0 5.5 3.3 8.9 7.8 1.8 3.7 8.9 10.8  9.7 8.3 5.0 -2.1  4.2 9.8 4.7 0.8 0.1 4.8 1.5 6.6
1951-11-07T15:00:00+00:00 5.2 3.3 3.3 7.4 6.2 3.4 9.6 8.5 2.5 4.4 10.1  10.6  10.6  8.5 5.3 -1.4  5.5 11.0  4.6 3.7 2.9 6.0 3.6 6.4
1951-11-07T18:00:00+00:00 3.1 1.0 1.0 4.9 4.4 2.4 7.8 6.6 0.6 2.5 6.9 8.5 7.9 6.0 3.8 -3.2  4.1 7.8 2.5 1.0 0.2 2.8 0.8 5.2
1951-11-07T21:00:00+00:00 2.7 0.4 0.4 4.4 3.8 2.3 7.2 6.1 0.1 2.0 6.4 8.4 7.5 5.7 3.8 -3.8  3.9 7.3 2.4 -0.2  -1.0  2.3 0.0 4.8
1951-11-08T00:00:00+00:00 2.5 0.2 0.2 4.1 3.7 1.6 7.1 5.9 0.0 1.8 6.4 8.6 7.7 5.6 3.7 -3.9  3.6 7.3 2.5 -0.9  -1.6  2.3 -0.3  3.9
1951-11-08T03:00:00+00:00 1.7 -1.3  -1.3  3.4 2.5 -0.1  5.9 4.8 -1.0  0.7 4.6 7.2 6.1 3.7 2.5 -5.0  2.7 5.7 1.2 -1.5  -2.5  0.7 -1.8  1.4
1951-11-08T06:00:00+00:00 1.2 -2.0  -2.0  2.8 1.9 0.2 5.3 4.2 -1.6  0.0 3.9 6.7 5.6 3.1 2.4 -5.7  2.2 5.0 0.7 -2.1  -3.0  0.0 -2.7  0.7
1951-11-08T09:00:00+00:00 1.9 -1.5  -1.5  3.4 2.5 1.3 5.9 4.7 -1.0  0.6 4.4 6.9 5.8 3.5 2.8 -5.1  2.9 5.4 0.9 -1.1  -2.0  0.4 -2.0  2.8
1951-11-08T12:00:00+00:00 5.6 2.3 2.3 7.9 5.5 3.0 8.8 7.7 1.9 3.6 9.2 9.4 9.5 7.2 5.0 -2.1  5.5 10.2  3.5 4.1 3.2 5.2 2.9 5.7
1951-11-08T15:00:00+00:00 5.4 2.5 2.5 7.9 5.4 2.4 8.8 7.7 1.9 3.6 9.0 9.0 9.2 6.9 4.5 -2.1  5.0 10.1  3.0 4.5 3.6 5.1 3.2 5.0
1951-11-08T18:00:00+00:00 3.5 0.6 0.6 5.9 3.6 1.3 7.0 5.9 0.1 1.8 6.5 7.4 7.3 4.7 3.2 -3.9  3.6 7.6 1.5 2.1 1.2 2.5 0.8 3.6
1951-11-08T21:00:00+00:00 2.4 -0.1  -0.1  5.0 2.8 0.5 6.2 5.0 -0.7  1.0 5.8 7.1 6.7 4.3 2.7 -4.7  2.8 6.9 1.1 1.3 0.4 1.9 0.0 2.9
1951-11-09T00:00:00+00:00 1.3 -0.5  -0.5  4.6 1.6 -1.1  5.0 3.2 -2.6  -0.2  5.6 6.2 5.7 4.1 1.3 -5.9  1.6 6.7 0.2 1.0 0.1 1.6 -0.4  0.5
1951-11-09T03:00:00+00:00 -0.8  -1.4  -1.4  2.9 -0.1  -1.6  3.3 0.8 -4.6  -1.8  5.2 4.9 4.8 4.2 0.4 -8.2  -1.0  6.1 -0.7  1.2 0.7 1.1 -1.7  -1.3
1951-11-09T06:00:00+00:00 -1.7  -2.7  -2.7  1.8 -1.3  -3.8  2.1 -0.1  -5.5  -3.0  4.9 2.7 3.8 2.6 -2.0  -9.5  -2.3  5.8 -3.0  1.1 0.6 0.8 -2.0  -2.9
1951-11-09T09:00:00+00:00 -0.3  -1.0  -1.0  3.3 0.3 -3.1  3.7 1.4 -4.1  -1.4  6.0 3.6 5.0 3.4 -1.3  -7.8  -0.9  7.0 -2.0  2.6 2.1 1.9 -0.6  -1.8
1951-11-09T12:00:00+00:00 5.2 4.7 4.7 9.4 5.4 1.9 8.9 6.6 1.1 3.7 10.6  8.5 10.1  7.9 3.3 -2.7  4.5 11.6  2.9 7.8 7.3 6.6 4.7 4.0
1951-11-09T15:00:00+00:00 3.9 3.5 3.5 8.0 4.4 1.4 7.8 5.7 0.2 2.7 9.5 8.1 9.2 7.2 3.2 -3.8  3.4 10.5  2.4 6.6 6.1 5.5 3.4 3.3
1951-11-09T18:00:00+00:00 0.2 -0.5  -0.5  3.9 0.8 -0.8  4.2 2.5 -2.9  -0.9  6.1 5.2 6.0 4.2 0.8 -7.3  -0.3  7.1 -0.4  2.8 2.3 2.1 -0.3  0.5
1951-11-09T21:00:00+00:00 0.1 -1.2  -1.2  3.4 0.4 -1.2  3.9 2.1 -3.4  -1.3  4.6 4.2 5.0 2.7 0.4 -7.7  -0.2  5.6 -1.5  1.7 1.2 0.6 -1.6  0.3
1951-11-10T00:00:00+00:00 -0.4  -1.7  -1.7  2.9 0.0 -1.3  3.4 1.6 -3.9  -1.7  4.1 4.1 4.4 2.6 0.3 -8.1  -0.2  5.1 -1.5  1.2 0.7 0.0 -2.0  0.4
1951-11-10T03:00:00+00:00 -0.1  -0.5  -0.5  3.1 0.2 -1.1  3.9 1.8 -3.5  -1.7  3.9 4.6 4.4 2.3 0.3 -8.0  0.0 5.2 -1.2  1.2 0.8 -0.6  -0.5  0.8
1951-11-10T06:00:00+00:00 0.0 -0.5  -0.5  3.2 0.3 -0.8  4.0 2.0 -3.4  -1.6  3.9 4.8 4.5 2.4 0.5 -7.9  0.2 5.2 -1.1  1.2 0.9 -0.7  -0.4  1.0
1951-11-10T09:00:00+00:00 0.1 -0.4  -0.4  3.3 0.3 -0.7  4.0 1.9 -3.5  -1.6  3.8 4.8 4.4 2.4 0.7 -7.9  0.3 5.1 -1.1  1.3 1.0 -0.8  -0.4  1.1
1951-11-10T12:00:00+00:00 0.8 0.0 0.0 3.8 0.9 -0.1  4.6 2.6 -2.8  -1.0  4.2 5.0 4.9 2.4 1.5 -7.3  0.8 5.4 -0.8  1.7 1.4 -0.4  -0.1  1.5
1951-11-10T15:00:00+00:00 1.0 -0.3  -0.3  4.1 0.6 -0.4  4.3 2.4 -3.0  -1.3  3.9 4.7 4.7 2.1 1.7 -7.6  0.9 5.2 -1.1  2.1 1.8 -0.7  -0.3  0.8
1951-11-10T18:00:00+00:00 1.2 0.1 0.1 4.3 0.9 -0.7  4.6 2.6 -2.7  -1.0  4.3 4.9 5.0 2.4 1.3 -7.3  1.0 5.6 -1.0  2.2 1.9 -0.3  0.0 0.3
1951-11-10T21:00:00+00:00 1.8 0.9 0.9 4.9 1.7 -0.3  5.4 3.3 -2.0  -0.2  5.1 5.6 5.7 3.1 1.4 -6.5  1.5 6.4 -0.2  2.5 2.2 0.5 0.8 1.4
1951-11-11T00:00:00+00:00 2.5 1.4 1.4 5.8 2.1 -0.1  5.7 3.6 -1.8  0.1 5.9 5.5 6.0 3.5 1.4 -6.1  1.8 7.1 -0.4  3.6 3.3 1.3 1.7 1.5
1951-11-11T03:00:00+00:00 2.6 -1.4  -1.4  6.3 2.6 -0.2  5.7 4.3 -1.3  0.8 7.0 5.8 6.7 4.8 1.6 -4.8  2.1 7.4 -0.1  4.9 4.4 3.2 -1.6  1.4
1951-11-11T06:00:00+00:00 2.7 -1.4  -1.4  6.2 2.8 0.1 5.9 4.7 -0.9  1.1 7.4 6.3 7.2 5.2 2.3 -4.6  2.2 7.8 0.4 4.9 4.3 3.5 -1.5  1.8
1951-11-11T09:00:00+00:00 1.5 -1.1  -1.1  6.5 1.7 0.7 4.8 3.5 -2.1  -0.1  7.7 7.1 7.8 5.8 3.2 -5.8  1.3 8.2 1.3 4.9 4.4 3.9 -1.5  0.7
1951-11-11T12:00:00+00:00 7.5 2.8 2.8 11.5  6.6 2.7 9.7 8.5 2.9 4.8 12.4  9.4 11.4  9.1 5.8 -0.8  6.3 12.8  3.5 11.0  10.5  8.5 3.6 5.0
1951-11-11T15:00:00+00:00 6.9 4.1 4.1 11.2  7.6 3.6 10.7  9.5 3.8 5.8 13.6  10.6  12.6  10.4  5.1 0.1 5.7 14.1  4.8 10.9  10.4  9.8 4.9 6.0
1951-11-11T18:00:00+00:00 2.7 0.1 0.1 7.1 3.4 -1.1  6.5 5.1 -0.5  1.6 8.8 7.9 8.6 6.8 2.0 -4.0  2.7 9.2 2.0 5.9 5.3 4.9 -0.2  0.9
1951-11-11T21:00:00+00:00 1.8 -1.5  -1.5  5.5 2.5 -1.3  5.7 4.3 -1.3  0.8 7.3 6.7 7.2 5.4 1.3 -4.9  2.2 7.7 0.8 3.8 3.2 3.4 -1.8  -0.1
1951-11-12T00:00:00+00:00 2.4 -1.4  -1.4  5.7 3.1 0.5 6.2 4.9 -0.8  1.3 7.1 6.5 7.3 5.0 1.8 -4.4  2.7 7.5 0.6 3.5 3.0 3.2 -1.9  1.7
1951-11-12T03:00:00+00:00 3.0 -0.6  -0.6  5.8 3.1 0.5 6.5 5.4 -0.3  1.4 7.2 6.9 7.3 5.2 2.3 -4.3  2.4 7.9 1.0 3.3 2.7 3.4 -0.8  2.8
1951-11-12T06:00:00+00:00 2.7 -0.8  -0.8  5.4 3.1 1.0 6.4 5.4 -0.3  1.4 7.1 7.3 7.4 5.4 2.5 -4.3  2.2 7.8 1.4 2.5 1.9 3.4 -1.2  3.2
1951-11-12T09:00:00+00:00 3.3 -0.1  -0.1  6.0 3.7 1.5 7.0 5.9 0.2 2.0 7.7 7.8 7.9 6.0 3.0 -3.7  2.9 8.4 1.9 3.3 2.7 4.0 -0.5  4.1
1951-11-12T12:00:00+00:00 4.4 2.2 2.2 8.8 4.4 2.0 7.8 6.6 0.9 2.7 10.3  8.8 9.2 8.2 4.0 -3.0  3.8 11.0  2.9 8.6 7.9 6.5 3.0 4.5
1951-11-12T15:00:00+00:00 3.5 1.2 1.2 7.7 3.6 0.9 7.0 5.7 0.0 1.9 9.4 7.9 8.4 7.3 2.9 -3.7  2.8 10.1  2.0 7.6 6.9 5.6 1.9 3.3
1951-11-12T18:00:00+00:00 2.4 -0.1  -0.1  6.0 2.8 -0.1  6.2 4.8 -0.9  1.1 8.0 6.9 7.3 6.0 1.8 -4.5  1.8 8.8 1.0 4.8 4.2 4.3 0.2 2.3
1951-11-12T21:00:00+00:00 1.6 -0.9  -0.9  4.6 2.7 0.2 6.1 4.6 -1.1  1.0 7.1 7.0 6.8 5.6 1.6 -4.7  1.7 7.9 1.1 2.8 2.2 3.4 -1.1  2.8
1951-11-13T00:00:00+00:00 1.1 -1.3  -1.3  3.7 2.7 0.6 6.0 4.6 -1.1  1.0 6.7 7.3 6.8 5.5 1.9 -4.7  1.4 7.4 1.4 1.4 0.8 2.9 -2.0  3.2
1951-11-13T03:00:00+00:00 0.9 -1.9  -1.9  3.3 2.5 0.3 5.7 4.3 -1.4  1.0 5.9 6.7 6.4 4.7 1.4 -4.8  1.2 6.7 0.8 0.6 0.1 2.2 -2.3  2.7
1951-11-13T06:00:00+00:00 0.8 -2.3  -2.3  3.0 2.3 0.1 5.6 4.1 -1.6  0.8 5.8 6.7 6.4 4.5 1.4 -5.0  1.1 6.5 0.8 0.1 -0.4  2.1 -2.7  2.5
1951-11-13T09:00:00+00:00 1.3 -1.3  -1.3  3.8 3.0 0.8 6.2 4.7 -1.0  1.5 6.8 7.7 7.3 5.7 2.3 -4.3  1.7 7.6 1.8 1.3 0.8 3.1 -1.7  3.2
1951-11-13T12:00:00+00:00 6.1 4.0 4.0 10.1  6.7 3.2 9.9 8.7 3.0 5.2 12.7  10.8  11.9  10.1  5.0 -0.6  5.0 13.4  4.9 9.2 8.7 8.9 5.1 5.8
1951-11-13T15:00:00+00:00 6.5 4.2 4.2 10.5  7.0 2.9 10.2  9.0 3.3 5.5 12.7  10.5  12.0  9.7 4.7 -0.3  5.1 13.4  4.6 9.4 8.8 9.0 5.2 5.6
1951-11-13T18:00:00+00:00 3.4 0.1 0.1 6.5 3.9 0.7 7.1 5.5 -0.2  2.3 7.8 7.5 7.7 6.1 2.7 -3.4  3.2 8.5 1.7 4.4 3.8 4.0 0.2 2.9
1951-11-13T21:00:00+00:00 2.5 -1.2  -1.2  4.9 3.2 0.4 6.4 4.8 -0.9  1.6 6.1 7.1 6.6 5.0 2.5 -4.1  3.0 6.8 1.2 2.0 1.5 2.4 -1.7  2.2
1951-11-14T00:00:00+00:00 2.6 -1.2  -1.2  4.7 3.5 -0.3  6.7 5.2 -0.5  1.9 6.3 7.5 7.1 5.1 2.8 -3.8  3.0 7.0 1.6 1.4 0.8 2.5 -1.9  2.3
1951-11-14T03:00:00+00:00 1.6 -2.7  -2.7  4.2 2.6 -1.3  5.8 5.0 -0.1  1.5 5.7 6.8 6.6 4.5 2.3 -4.4  2.7 6.0 1.0 0.8 0.2 2.1 -3.5  2.2
1951-11-14T06:00:00+00:00 1.6 -2.9  -2.9  4.1 2.5 -1.6  5.7 5.1 -0.1  1.4 5.6 6.8 6.6 4.5 2.2 -4.5  2.6 5.9 1.0 0.5 -0.1  2.1 -3.6  2.0
1951-11-14T09:00:00+00:00 3.5 -1.0  -1.0  6.1 4.3 0.6 7.5 7.0 1.8 3.2 7.7 8.3 8.6 6.0 3.3 -2.7  3.9 8.1 2.5 2.5 1.9 4.2 -1.5  4.3
1951-11-14T12:00:00+00:00 7.8 4.7 4.7 12.0  8.4 4.9 11.7  11.1  6.0 7.4 14.4  11.5  13.6  10.9  6.0 1.5 6.4 14.8  5.7 10.3  9.7 10.9  5.9 7.4
1951-11-14T15:00:00+00:00 7.5 4.5 4.5 11.7  8.3 4.6 11.5  11.0  5.8 7.2 14.5  11.3  13.5  10.9  5.7 1.3 6.1 14.8  5.5 10.4  9.8 10.9  5.9 7.2
1951-11-14T18:00:00+00:00 4.9 0.6 0.6 7.6 5.7 0.3 8.9 8.4 3.2 4.6 9.5 8.8 9.6 7.3 4.3 -1.3  4.8 9.9 3.0 5.3 4.7 6.0 0.8 4.6
1951-11-14T21:00:00+00:00 3.8 -0.8  -0.8  6.3 4.6 -0.3  7.9 7.3 2.2 3.6 8.0 8.2 8.6 6.2 4.0 -2.3  4.2 8.4 2.4 3.2 2.6 4.5 -1.0  2.7
1951-11-15T00:00:00+00:00 3.1 -1.3  -1.3  5.7 3.9 -0.2  7.2 6.6 1.5 2.9 7.5 8.2 8.4 6.0 4.0 -3.1  3.6 7.9 2.4 2.2 1.6 4.0 -1.8  2.1
1951-11-15T03:00:00+00:00 2.3 -2.0  -2.0  5.0 4.1 -0.5  6.5 6.2 1.3 2.8 7.0 7.6 8.2 5.5 3.2 -3.1  3.4 7.6 2.0 1.9 1.5 4.1 -2.6  1.3
1951-11-15T06:00:00+00:00 2.5 -2.0  -2.0  5.1 4.3 0.5 6.6 6.3 1.4 3.0 6.8 7.3 8.1 5.2 3.2 -3.0  3.4 7.4 1.7 1.6 1.3 3.9 -2.7  3.0
1951-11-15T09:00:00+00:00 3.9 -0.6  -0.6  6.6 5.5 2.4 7.9 7.6 2.7 4.2 8.3 8.0 9.4 6.2 3.9 -1.7  4.3 8.9 2.5 3.4 3.1 5.4 -1.0  5.0
1951-11-15T12:00:00+00:00 7.2 3.6 3.5 10.9  8.8 4.3 11.1  10.8  5.9 7.5 14.0  11.1  13.7  10.6  6.0 1.5 6.3 14.6  5.5 9.6 9.2 11.1  4.6 7.1
1951-11-15T15:00:00+00:00 6.7 2.9 2.9 10.2  8.2 3.8 10.5  10.2  5.3 6.9 13.2  10.4  12.9  9.9 5.5 0.9 6.6 13.8  4.8 9.1 8.8 10.3  3.9 6.6
1951-11-15T18:00:00+00:00 5.1 0.9 0.8 7.8 6.9 3.2 9.3 9.0 4.1 5.6 10.3  9.3 10.8  7.9 4.8 -0.3  5.2 10.8  3.7 5.6 5.2 7.4 1.0 6.1
1951-11-15T21:00:00+00:00 4.4 0.6 0.6 7.5 6.3 3.3 8.7 8.4 3.4 5.0 9.8 9.8 10.5  8.3 5.4 -0.9  4.6 10.4  4.2 4.8 4.5 6.9 0.5 5.6
1951-11-16T00:00:00+00:00 4.5 1.0 0.9 7.6 6.7 4.0 9.1 8.5 3.6 5.4 10.3  10.6  10.9  9.2 6.0 -0.5  4.9 10.9  5.0 4.6 4.3 7.4 0.7 5.8
1951-11-16T03:00:00+00:00 4.9 1.4 1.7 8.0 6.3 3.9 8.6 8.5 4.8 6.7 9.9 10.1  10.6  8.7 6.2 1.2 5.1 10.7  4.8 4.6 4.4 7.7 1.8 6.1
1951-11-16T06:00:00+00:00 5.4 2.0 2.3 8.6 6.8 3.9 9.1 8.8 5.0 7.1 10.6  10.4  11.1  9.1 6.4 1.7 5.6 11.4  5.1 5.1 4.8 8.3 2.4 6.2
1951-11-16T09:00:00+00:00 6.5 3.1 3.4 10.0  7.6 4.4 9.9 9.3 5.5 7.9 11.4  10.8  11.7  9.8 6.7 2.5 6.7 12.2  5.5 6.4 6.1 9.1 3.4 6.4
1951-11-16T12:00:00+00:00 10.8  8.0 8.2 15.8  11.0  8.3 13.3  12.9  9.1 11.3  14.6  14.6  15.6  12.8  10.1  5.8 10.9  15.4  9.3 12.3  12.0  12.4  7.7 9.0
1951-11-16T15:00:00+00:00 10.8  8.7 9.0 16.1  11.4  8.1 13.7  13.6  9.8 11.7  16.2  14.6  16.6  13.6  9.7 6.3 10.4  17.1  9.3 13.9  13.6  14.0  9.4 9.1
1951-11-16T18:00:00+00:00 6.4 2.9 3.2 10.1  7.2 5.0 9.6 9.9 6.2 7.6 11.2  10.4  11.8  9.1 6.5 2.1 6.2 12.0  5.1 7.9 7.6 8.9 3.9 7.0
1951-11-16T21:00:00+00:00 5.5 1.7 1.9 8.8 6.4 4.5 8.7 9.3 5.6 6.7 10.1  9.9 11.1  8.3 6.2 1.3 5.1 11.0  4.6 6.2 5.9 7.9 2.5 6.6
1951-11-17T00:00:00+00:00 5.3 1.6 1.9 8.6 6.3 3.6 8.6 9.2 5.5 6.6 10.2  10.0  11.1  8.4 6.2 1.2 4.9 11.0  4.7 6.1 5.8 8.0 2.6 6.6
1951-11-17T03:00:00+00:00 4.4 1.6 1.8 8.2 6.0 3.2 8.0 8.8 4.9 6.3 9.8 9.9 10.6  7.9 5.9 0.9 4.3 10.7  4.8 6.6 6.0 8.0 2.7 6.3
1951-11-17T06:00:00+00:00 4.2 1.4 1.7 8.1 5.7 2.8 7.7 8.4 4.5 5.9 9.6 9.7 10.4  7.8 5.8 0.5 4.1 10.6  4.6 6.5 5.9 7.8 2.6 6.0
1951-11-17T09:00:00+00:00 5.7 2.9 3.2 9.7 7.1 4.1 9.1 9.8 5.8 7.4 11.0  11.2  11.8  9.3 7.0 2.0 5.4 12.0  6.1 8.1 7.4 9.2 4.0 7.1
1951-11-17T12:00:00+00:00 10.9  9.4 9.6 16.1  12.3  9.5 14.3  14.6  10.6  12.6  16.8  16.3  17.4  14.6  10.7  7.2 11.1  17.8  11.2  14.8  14.2  15.0  10.3  10.3
1951-11-17T15:00:00+00:00 10.6  9.0 9.3 15.9  11.8  8.4 13.8  14.0  10.0  12.1  16.5  15.1  16.6  13.8  9.7 6.7 10.5  17.4  10.0  14.9  14.2  14.7  10.2  9.6
1951-11-17T18:00:00+00:00 6.1 3.0 3.3 10.0  7.4 4.8 9.4 9.8 5.9 7.7 11.0  10.1  11.1  8.8 5.9 2.3 5.9 12.0  5.0 9.1 8.5 9.2 4.5 6.9
1951-11-17T21:00:00+00:00 5.2 1.4 1.7 8.5 6.2 2.5 8.3 8.6 4.7 6.5 9.3 8.5 9.6 7.1 4.8 1.1 5.0 10.2  3.4 7.1 6.5 7.4 2.7 6.1
1951-11-18T00:00:00+00:00 4.2 0.1 0.3 7.3 5.2 1.2 7.2 7.7 3.7 5.4 7.9 7.5 8.4 5.8 4.1 0.0 4.5 8.9 2.4 5.8 5.1 6.1 1.2 5.6
1951-11-18T03:00:00+00:00 3.3 -0.9  -1.0  6.4 3.6 0.6 6.6 6.1 0.7 2.9 7.6 7.5 7.9 5.7 3.7 -3.2  3.9 8.1 1.7 4.2 3.6 4.3 -0.9  4.1
1951-11-18T06:00:00+00:00 2.2 -1.9  -1.9  5.4 2.6 0.2 5.7 5.1 -0.2  1.9 6.1 6.7 6.8 4.6 3.2 -4.1  3.2 6.6 0.9 2.9 2.3 2.8 -2.2  3.3
1951-11-18T09:00:00+00:00 3.1 -1.0  -1.1  6.2 3.5 1.1 6.5 6.0 0.6 2.8 7.0 7.2 7.5 5.2 3.3 -3.3  3.8 7.5 1.5 3.9 3.3 3.7 -1.3  3.8
1951-11-18T12:00:00+00:00 7.3 4.6 4.5 11.1  8.3 5.6 11.4  10.8  5.5 7.6 14.0  12.4  13.1  11.7  6.7 1.6 6.3 14.5  6.6 10.4  9.8 10.7  5.7 7.1
1951-11-18T15:00:00+00:00 7.9 5.2 5.1 11.7  9.0 6.1 12.0  11.0  5.6 8.3 13.3  12.6  13.1  11.4  7.1 2.3 7.1 13.8  6.9 10.1  9.4 10.0  5.2 7.3
1951-11-18T18:00:00+00:00 4.3 0.2 0.1 7.0 5.1 1.8 8.2 7.6 2.3 4.4 8.4 7.8 8.5 6.2 3.7 -1.6  4.5 8.9 2.1 5.5 4.9 5.1 0.3 5.2
1951-11-18T21:00:00+00:00 2.5 -1.6  -1.7  5.3 3.3 0.5 6.3 5.8 0.4 2.5 6.4 6.7 6.9 4.7 3.3 -3.5  3.4 6.8 1.0 3.4 2.7 3.1 -1.9  4.0
1951-11-19T00:00:00+00:00 1.8 -2.3  -2.4  4.7 2.5 0.0 5.5 5.0 -0.3  1.8 5.4 6.3 6.2 4.0 3.0 -4.3  2.9 5.9 0.6 2.2 1.6 2.1 -2.9  3.5
1951-11-19T03:00:00+00:00 1.4 -2.5  -2.6  4.6 1.9 -0.2  4.9 4.5 -0.8  1.2 4.9 6.1 5.9 3.9 2.5 -4.8  2.8 5.7 0.5 1.2 0.7 1.4 -2.9  2.9
1951-11-19T06:00:00+00:00 1.0 -2.9  -2.9  4.2 1.6 -0.5  4.6 4.1 -1.1  0.8 4.6 6.1 5.7 3.7 2.1 -5.2  2.6 5.3 0.4 0.7 0.1 1.1 -3.4  2.0
1951-11-19T09:00:00+00:00 2.2 -1.3  -1.4  5.4 3.1 0.5 6.2 5.7 0.5 2.4 6.5 7.4 7.4 5.2 2.9 -3.6  3.4 7.2 1.7 1.9 1.4 3.0 -1.6  3.5
1951-11-19T12:00:00+00:00 9.0 6.2 6.2 12.8  10.1  6.2 13.1  11.1  5.8 9.3 13.9  12.9  13.3  12.3  7.7 3.3 8.2 14.6  7.3 9.0 8.4 10.4  5.9 7.5
1951-11-19T15:00:00+00:00 8.8 6.3 6.2 12.6  10.1  7.5 13.1  12.1  6.9 9.3 14.0  14.1  14.4  12.4  8.7 3.3 8.4 14.7  8.4 9.1 8.5 10.5  6.0 8.6
1951-11-19T18:00:00+00:00 4.8 0.7 0.6 7.3 5.7 2.4 8.8 7.9 2.7 5.0 8.4 8.5 8.7 6.9 4.7 -1.0  5.2 9.1 2.8 4.4 3.8 4.9 0.6 5.7
1951-11-19T21:00:00+00:00 2.8 -1.0  -1.0  5.6 3.8 1.0 6.9 6.1 0.9 3.1 6.8 7.6 7.5 5.6 4.0 -2.9  3.9 7.5 1.9 2.2 1.6 3.3 -1.4  4.6
1951-11-20T00:00:00+00:00 2.1 -1.5  -1.5  5.1 3.1 0.5 6.1 5.4 0.2 2.3 6.3 7.5 7.3 5.2 3.2 -3.7  3.3 7.1 1.8 1.2 0.7 2.8 -2.1  4.0
1951-11-20T03:00:00+00:00 1.5 -2.2  -2.2  4.6 2.8 0.1 5.4 5.0 -0.2  1.7 5.7 7.0 6.9 4.6 2.6 -4.2  2.7 6.3 1.2 0.5 0.1 2.6 -2.7  2.9
1951-11-20T06:00:00+00:00 1.0 -2.8  -2.8  4.0 2.3 -0.2  4.9 4.7 -0.6  1.2 5.1 6.7 6.5 4.2 2.3 -4.6  2.4 5.8 0.9 -0.2  -0.6  2.1 -3.3  2.4
1951-11-20T09:00:00+00:00 2.8 -1.3  -1.3  5.6 4.0 0.7 6.7 6.0 0.8 3.0 6.5 7.8 7.7 5.5 3.4 -2.9  3.8 7.2 2.1 1.1 0.7 3.5 -2.0  3.7
1951-11-20T12:00:00+00:00 9.1 6.1 6.1 12.9  10.4  7.2 13.1  12.3  7.1 9.4 13.7  13.9  14.4  12.1  9.0 3.5 8.4 14.4  8.2 8.9 8.5 10.7  5.8 8.8
1951-11-20T15:00:00+00:00 8.8 5.8 5.9 12.6  10.1  7.2 12.8  12.1  6.9 9.1 13.8  13.7  14.4  12.1  8.8 3.2 9.0 14.4  8.0 9.0 8.6 10.7  5.8 8.5
1951-11-20T18:00:00+00:00 4.8 0.3 0.3 7.2 5.9 2.2 8.6 8.0 2.8 4.9 8.2 8.4 8.8 6.8 4.9 -1.0  5.1 8.9 2.7 3.8 3.4 5.2 0.3 5.8
1951-11-20T21:00:00+00:00 3.5 -0.6  -0.6  6.3 4.8 1.6 7.5 7.0 1.7 3.7 7.4 8.0 8.3 6.0 4.4 -2.1  4.0 8.1 2.3 2.2 1.9 4.4 -0.8  4.9
1951-11-21T00:00:00+00:00 3.5 -0.6  -0.6  6.2 4.8 2.3 7.5 7.2 2.0 3.8 7.6 8.6 8.7 6.5 4.8 -2.1  3.8 8.3 2.9 2.0 1.6 4.6 -0.8  5.1
1951-11-21T03:00:00+00:00 3.1 -0.8  -0.5  5.7 4.9 3.3 7.1 7.8 2.4 4.5 8.0 9.5 9.3 6.5 5.7 -0.9  3.7 8.3 3.7 2.1 1.6 5.1 -1.3  5.3
1951-11-21T06:00:00+00:00 3.0 -0.9  -0.6  5.7 4.8 3.2 7.0 7.8 2.4 4.4 7.9 9.5 9.3 6.5 5.6 -1.0  3.6 8.3 3.7 2.2 1.6 5.1 -1.2  4.9
1951-11-21T09:00:00+00:00 4.0 0.1 0.4 6.8 5.7 3.7 8.0 8.5 3.1 5.3 8.7 9.9 10.0  7.0 6.0 -0.1  4.5 9.0 4.1 3.1 2.6 5.8 -0.4  5.5
1951-11-21T12:00:00+00:00 8.2 4.7 5.0 11.9  9.4 6.2 11.6  11.4  6.0 9.0 12.8  12.6  13.3  10.5  8.2 3.6 8.5 13.2  6.8 8.8 8.3 10.0  4.2 7.6
1951-11-21T15:00:00+00:00 8.1 4.6 4.8 11.8  9.2 5.6 11.5  11.0  5.6 8.8 12.5  12.1  12.7  10.2  7.7 3.4 8.7 12.8  6.2 8.8 8.3 9.6 4.1 7.3
1951-11-21T18:00:00+00:00 5.4 1.5 1.8 8.0 7.2 4.8 9.5 9.6 4.2 6.8 10.2  11.0  10.9  8.7 6.7 1.4 6.3 10.6  5.2 4.9 4.4 7.3 1.1 6.8
1951-11-21T21:00:00+00:00 5.0 0.9 1.1 7.3 6.8 4.5 9.1 9.3 3.9 6.4 9.6 10.8  10.6  8.2 6.5 1.0 5.9 10.0  4.9 3.7 3.2 6.8 0.3 6.6
1951-11-22T00:00:00+00:00 4.3 0.3 0.6 7.0 5.9 3.0 8.2 8.2 2.8 5.5 9.1 9.8 9.8 7.5 5.3 0.1 5.2 9.5 3.9 3.6 3.1 6.3 -0.1  5.2
1951-11-22T03:00:00+00:00 3.6 0.0 0.0 6.7 4.7 1.7 7.4 7.2 1.8 3.9 8.5 8.8 9.2 7.1 4.1 -2.0  4.2 9.0 2.8 3.6 3.2 5.6 -0.2  3.9
1951-11-22T06:00:00+00:00 2.4 -1.4  -1.4  5.5 3.3 0.7 6.0 5.9 0.5 2.6 7.0 7.4 7.9 5.5 2.8 -3.4  3.5 7.5 1.5 2.5 2.1 4.1 -1.6  3.1
1951-11-22T09:00:00+00:00 2.8 -1.3  -1.2  6.0 3.5 1.3 6.2 6.1 0.7 2.7 7.1 7.4 7.8 5.6 3.1 -3.3  4.0 7.6 1.4 3.3 2.9 4.1 -1.3  3.8
1951-11-22T12:00:00+00:00 9.0 6.3 6.3 12.9  10.2  6.8 12.9  11.6  6.2 9.4 14.3  13.2  13.8  12.7  8.2 3.4 8.3 14.8  7.3 10.5  10.1  11.3  6.2 7.9
1951-11-22T15:00:00+00:00 8.3 5.6 5.7 12.2  9.6 7.0 12.3  11.9  6.5 8.8 13.4  13.1  13.8  11.6  8.3 2.9 8.7 13.9  7.2 10.1  9.7 10.5  5.5 8.3
1951-11-22T18:00:00+00:00 4.2 0.0 0.0 6.8 5.4 2.2 8.1 7.9 2.5 4.6 8.2 7.8 8.6 6.3 4.3 -1.4  4.8 8.7 1.8 4.8 4.4 5.2 0.2 5.5
1951-11-22T21:00:00+00:00 2.3 -2.0  -2.0  4.9 3.3 1.0 6.0 5.9 0.5 2.5 5.9 6.4 6.8 4.5 3.3 -3.5  3.5 6.4 0.5 2.6 2.2 3.0 -2.2  4.1
1951-11-23T00:00:00+00:00 1.2 -3.0  -2.9  3.9 2.2 0.5 4.9 4.8 -0.6  1.4 4.7 5.8 5.8 3.7 2.3 -4.6  2.8 5.2 -0.1  1.4 1.0 1.8 -3.4  3.4
1951-11-23T03:00:00+00:00 1.6 -1.8  -1.8  4.0 2.2 0.6 5.1 4.5 -0.8  1.3 4.6 6.6 5.9 3.6 2.2 -4.8  2.5 5.6 0.8 0.2 0.0 1.1 -2.4  2.9
1951-11-23T06:00:00+00:00 1.3 -1.9  -2.0  3.7 2.0 0.5 4.9 4.3 -1.0  1.1 4.5 6.6 5.9 3.5 1.9 -5.0  2.2 5.5 0.8 -0.2  -0.4  1.1 -2.6  2.3
1951-11-23T09:00:00+00:00 2.0 -1.5  -1.6  4.3 2.4 0.9 5.3 4.7 -0.6  1.5 4.7 6.7 6.0 3.8 2.3 -4.6  2.8 5.7 0.9 0.6 0.3 1.3 -2.1  3.0
1951-11-23T12:00:00+00:00 7.2 4.8 4.7 10.5  7.8 4.3 10.6  10.0  4.7 6.8 12.2  10.6  11.9  9.3 5.5 0.8 6.0 13.2  4.8 8.4 8.1 8.8 5.8 6.9
1951-11-23T15:00:00+00:00 7.0 4.9 4.9 10.3  7.9 4.0 10.7  9.8 4.6 7.0 12.0  10.5  11.6  9.3 5.4 0.9 5.8 13.0  4.8 8.3 8.0 8.6 5.7 6.6
1951-11-23T18:00:00+00:00 3.0 0.4 0.3 6.0 3.7 1.4 6.6 6.0 0.7 2.8 6.9 7.4 7.6 5.1 3.4 -3.3  3.1 7.9 1.7 3.2 2.9 3.5 0.4 4.0
1951-11-23T21:00:00+00:00 1.3 -1.5  -1.6  4.1 2.0 0.6 4.8 4.2 -1.0  1.1 4.7 6.3 5.8 3.5 2.2 -5.0  2.0 5.7 0.5 0.9 0.7 1.3 -2.0  2.9
1951-11-24T00:00:00+00:00 0.9 -2.0  -2.1  3.5 1.7 0.4 4.5 3.9 -1.3  0.8 4.2 6.2 5.5 3.3 2.0 -5.3  1.8 5.2 0.4 0.1 -0.2  0.8 -2.7  2.7
1951-11-24T03:00:00+00:00 1.2 -0.5  -0.5  3.3 1.9 0.4 5.0 3.3 -1.8  0.9 4.3 6.0 5.3 3.5 1.9 -4.6  1.6 5.1 0.5 -1.0  -1.8  0.3 -0.6  2.2
1951-11-24T06:00:00+00:00 1.3 -0.4  -0.4  3.4 2.0 0.2 5.1 3.3 -1.9  1.0 4.2 5.7 5.1 3.4 1.6 -4.5  1.6 5.0 0.3 -0.9  -1.7  0.2 -0.6  2.1
1951-11-24T09:00:00+00:00 1.7 -0.3  -0.3  3.5 2.4 0.7 5.5 3.9 -1.2  1.4 4.3 6.1 5.4 3.4 2.3 -4.1  2.3 5.1 0.6 -0.6  -1.4  0.2 -0.5  2.8
1951-11-24T12:00:00+00:00 2.6 0.2 0.2 4.5 2.8 1.4 5.9 4.6 -0.6  1.8 4.6 6.3 5.8 3.6 2.8 -3.7  3.1 5.4 0.8 0.4 -0.4  0.5 0.2 3.5
1951-11-24T15:00:00+00:00 3.1 0.6 0.6 5.1 3.1 1.3 6.2 4.8 -0.3  2.1 4.8 6.3 6.0 3.6 2.8 -3.5  3.4 5.6 0.8 0.9 0.1 0.8 0.6 3.5
1951-11-24T18:00:00+00:00 2.6 0.2 0.2 4.6 2.6 0.7 5.7 4.3 -0.8  1.6 4.7 6.1 5.8 3.5 2.5 -3.9  2.5 5.5 0.6 0.6 -0.2  0.6 0.2 2.8
1951-11-24T21:00:00+00:00 2.4 0.1 0.1 4.6 2.4 0.7 5.5 4.3 -0.9  1.4 4.9 6.1 5.9 3.6 2.6 -4.2  2.0 5.7 0.7 0.8 0.0 0.9 0.4 2.6
1951-11-25T00:00:00+00:00 2.4 0.2 0.2 4.7 2.4 0.8 5.5 4.2 -0.9  1.4 5.4 6.4 6.3 4.1 2.9 -4.2  2.0 6.2 0.9 1.1 0.3 1.4 0.6 2.7
1951-11-25T03:00:00+00:00 2.2 -0.6  -0.7  4.4 2.6 0.5 5.5 4.7 -0.4  1.5 6.1 6.8 6.6 4.6 2.8 -4.3  2.0 6.9 1.2 2.3 2.0 2.7 -0.6  2.9
1951-11-25T06:00:00+00:00 2.5 -0.4  -0.5  4.6 2.9 0.9 5.9 5.1 0.0 1.9 6.4 7.2 7.0 4.9 3.3 -3.9  2.5 7.2 1.6 2.7 2.3 3.0 -0.4  3.4
1951-11-25T09:00:00+00:00 2.5 -0.4  -0.4  4.6 3.1 1.5 6.0 5.5 0.3 2.0 6.7 7.4 7.3 5.1 3.6 -3.8  2.7 7.5 1.9 2.9 2.5 3.3 -0.2  3.8
1951-11-25T12:00:00+00:00 5.0 1.0 1.0 6.6 4.9 2.1 7.8 7.0 1.9 3.8 7.5 8.0 8.1 5.7 4.0 -2.0  5.0 8.3 2.4 3.9 3.6 4.1 0.9 5.0
1951-11-25T15:00:00+00:00 4.4 1.0 1.0 6.4 4.4 2.0 7.4 6.6 1.5 3.4 7.6 8.0 8.1 5.7 4.2 -2.4  4.3 8.4 2.4 4.0 3.6 4.2 1.0 4.6
1951-11-25T18:00:00+00:00 3.0 0.1 0.0 5.3 3.3 1.5 6.3 5.5 0.4 2.3 6.8 7.6 7.5 5.2 4.0 -3.5  3.3 7.6 2.1 3.1 2.7 3.4 0.0 3.8
1951-11-25T21:00:00+00:00 2.8 -0.1  -0.1  5.1 3.1 1.3 6.1 5.2 0.0 2.1 6.3 7.2 6.9 4.8 3.3 -3.7  3.2 7.1 1.6 2.7 2.3 2.9 -0.3  3.6
1951-11-26T00:00:00+00:00 3.0 -0.1  -0.1  5.1 3.3 1.6 6.3 5.4 0.3 2.3 6.3 7.2 6.9 4.8 3.5 -3.5  3.4 7.1 1.6 2.6 2.2 2.9 -0.3  3.8
1951-11-26T03:00:00+00:00 2.1 -0.7  -0.8  4.3 2.9 1.7 5.6 5.4 0.2 2.2 6.0 7.0 6.8 4.6 3.5 -4.1  2.5 6.9 1.4 2.3 2.1 3.0 -0.6  3.8
1951-11-26T06:00:00+00:00 2.0 -1.1  -1.2  3.7 2.9 1.7 5.7 5.4 0.2 2.2 5.3 6.7 6.3 4.2 3.2 -4.1  2.7 6.2 1.2 1.6 1.4 2.3 -1.2  4.1
1951-11-26T09:00:00+00:00 2.4 -0.7  -0.8  4.2 3.3 1.7 6.1 5.4 0.3 2.6 5.6 6.9 6.4 4.4 3.3 -3.7  3.2 6.5 1.3 1.7 1.5 2.6 -1.0  4.1
1951-11-26T12:00:00+00:00 5.8 1.2 1.2 7.6 5.2 1.9 8.0 7.2 2.1 4.5 8.4 8.3 8.9 6.2 4.7 -1.8  5.5 9.3 2.7 4.6 4.3 5.4 1.2 4.8
1951-11-26T15:00:00+00:00 5.0 1.2 1.2 7.1 4.9 2.0 7.7 6.9 1.8 4.2 8.0 8.0 8.5 5.9 4.1 -2.1  4.8 8.9 2.5 4.2 4.0 5.0 1.2 4.7
1951-11-26T18:00:00+00:00 3.6 0.4 0.3 5.8 4.0 1.8 6.8 6.1 0.9 3.3 6.9 7.7 7.6 5.4 3.5 -3.0  3.9 7.8 2.1 2.8 2.5 3.9 0.2 4.3
1951-11-26T21:00:00+00:00 3.0 0.5 0.5 5.6 3.7 1.2 6.5 5.3 0.2 3.0 6.8 7.4 7.2 5.5 2.5 -3.3  3.4 7.7 1.9 2.3 2.1 3.8 0.2 3.4
1951-11-27T00:00:00+00:00 2.3 0.1 0.0 5.0 3.3 0.4 6.0 4.7 -0.5  2.6 6.3 6.7 6.7 4.8 1.6 -3.7  2.9 7.2 1.2 1.3 1.0 3.3 -0.4  2.7
1951-11-27T03:00:00+00:00 2.1 0.3 0.3 4.4 3.0 0.5 6.0 4.4 -0.5  1.9 6.2 6.4 6.5 4.6 1.9 -3.9  2.7 7.0 1.1 1.1 0.7 2.6 -0.4  2.9
1951-11-27T06:00:00+00:00 1.2 -0.2  -0.2  3.8 2.2 -1.0  5.1 3.3 -1.6  1.1 6.2 5.3 5.8 4.2 0.5 -4.7  1.5 7.0 -0.1  1.3 0.9 2.6 -0.5  1.4
1951-11-27T09:00:00+00:00 0.6 -0.4  -0.4  3.7 1.5 -1.9  4.4 3.0 -1.9  0.4 6.7 4.6 5.7 4.0 -0.4  -5.4  0.2 7.5 -0.7  2.4 2.0 3.1 0.2 0.3
1951-11-27T12:00:00+00:00 2.6 2.7 2.7 7.6 2.8 -1.3  5.7 4.1 -0.8  1.7 8.4 5.6 7.2 5.2 0.4 -4.1  1.6 9.2 0.2 6.8 6.4 4.7 3.4 0.7
1951-11-27T15:00:00+00:00 1.2 1.5 1.5 6.3 1.5 -2.0  4.5 3.0 -1.9  0.5 7.0 4.4 5.9 4.0 -0.5  -5.3  0.4 7.9 -0.9  5.7 5.3 3.4 2.3 -0.1
1951-11-27T18:00:00+00:00 -0.5  -1.1  -1.1  2.9 0.5 -1.9  3.5 2.4 -2.6  -0.5  5.3 4.1 4.9 2.9 -0.5  -6.3  -0.8  6.1 -1.2  1.5 1.1 1.6 -0.8  0.0
1951-11-27T21:00:00+00:00 -0.6  -1.9  -1.9  2.0 0.5 -1.6  3.5 2.4 -2.5  -0.6  4.4 4.2 4.8 2.3 -0.4  -6.4  -0.6  5.2 -1.1  -0.5  -0.9  0.8 -2.3  0.4
1951-11-28T00:00:00+00:00 0.0 -1.5  -1.5  2.3 1.3 -0.6  4.3 3.2 -1.7  0.3 4.5 5.1 5.3 2.7 0.7 -5.6  0.4 5.3 -0.3  -1.0  -1.4  0.9 -2.2  1.6
1951-11-28T03:00:00+00:00 0.3 -2.1  -2.2  2.6 1.6 -0.7  4.4 3.7 -1.3  1.2 4.6 5.2 5.5 3.0 0.5 -5.3  0.2 5.3 0.0 -1.2  -1.9  1.2 -2.4  1.6
1951-11-28T06:00:00+00:00 0.6 -1.9  -2.0  2.8 1.8 -0.4  4.6 3.9 -1.1  1.5 4.5 5.4 5.6 3.1 0.9 -5.0  0.6 5.3 0.2 -1.2  -1.9  1.2 -2.4  1.9
1951-11-28T09:00:00+00:00 1.4 -1.8  -1.9  3.3 2.4 0.4 5.2 4.4 -0.6  2.0 4.2 5.7 5.7 2.9 1.8 -4.4  1.9 5.0 0.5 -1.2  -1.8  0.9 -2.7  2.8
1951-11-28T12:00:00+00:00 3.9 0.5 0.4 6.5 3.8 2.1 6.6 5.8 0.8 3.5 5.6 7.0 6.7 4.7 3.2 -3.0  4.8 6.3 1.9 2.4 1.7 2.2 -0.1  4.5
1951-11-28T15:00:00+00:00 4.8 3.1 3.0 8.4 5.6 3.2 8.3 7.5 2.4 5.2 7.9 8.4 8.5 6.5 3.1 -1.3  5.0 8.6 3.3 4.4 3.7 4.5 3.0 5.6
1951-11-28T18:00:00+00:00 4.0 1.5 1.4 6.7 4.8 2.0 7.6 6.5 1.4 4.4 7.2 7.6 7.9 5.6 2.3 -2.0  3.8 7.9 2.4 1.8 1.1 3.9 1.0 4.3
1951-11-28T21:00:00+00:00 4.5 2.2 2.1 7.7 5.1 0.7 7.9 6.5 1.5 4.7 9.7 7.2 8.9 6.7 1.8 -1.8  3.0 10.4  2.0 4.2 3.5 6.3 3.0 3.1
1951-11-29T00:00:00+00:00 4.0 1.6 1.5 7.0 4.7 0.1 7.5 5.9 0.9 4.3 9.5 6.8 8.6 6.5 1.5 -2.2  2.5 10.3  1.6 3.7 3.0 6.2 2.4 2.7
1951-11-29T03:00:00+00:00 3.2 0.0 0.1 6.3 3.9 -0.5  6.3 5.3 0.5 4.0 8.7 5.8 7.6 5.5 1.0 -2.1  2.1 9.6 0.8 3.0 2.8 6.5 0.5 2.4
1951-11-29T06:00:00+00:00 2.9 -0.3  -0.2  5.9 3.8 -0.7  6.1 5.1 0.3 3.8 8.4 5.6 7.3 5.2 0.7 -2.3  2.0 9.3 0.6 2.4 2.1 6.2 0.2 2.2
1951-11-29T09:00:00+00:00 2.2 -0.6  -0.5  5.0 3.7 0.4 6.0 5.4 0.6 3.7 7.3 6.4 7.3 5.0 1.7 -2.4  2.3 8.2 1.4 1.2 1.0 5.1 -0.8  3.3
1951-11-29T12:00:00+00:00 4.5 2.0 2.1 7.9 5.7 2.3 8.1 7.7 2.9 5.8 9.7 8.7 9.8 7.2 3.8 -0.3  4.4 10.6  3.7 4.5 4.2 7.5 2.0 5.0
1951-11-29T15:00:00+00:00 4.9 2.2 2.3 8.3 5.9 2.9 8.2 8.2 3.3 5.9 9.2 8.6 9.5 6.9 4.2 -0.2  5.0 10.1  3.6 5.3 5.0 7.0 2.3 5.9
1951-11-29T18:00:00+00:00 3.6 0.8 0.8 5.8 5.5 3.8 7.9 8.1 3.3 5.6 7.5 8.3 8.5 5.9 4.1 -0.5  4.4 8.4 3.3 2.4 2.1 5.3 0.4 6.6
1951-11-29T21:00:00+00:00 3.4 0.3 0.4 4.9 5.8 4.3 8.2 8.2 3.4 5.9 6.8 8.2 8.0 5.6 4.1 -0.2  4.6 7.6 3.2 1.0 0.7 4.6 -0.5  7.1
1951-11-30T00:00:00+00:00 3.8 0.6 0.7 5.1 6.3 4.4 8.7 8.1 3.3 6.4 6.5 8.3 7.8 5.5 4.1 0.3 5.1 7.4 3.3 0.3 0.0 4.3 -0.9  7.2
1951-11-30T03:00:00+00:00 2.2 1.0 1.4 5.6 5.2 3.9 7.8 7.0 2.6 6.5 5.9 7.8 7.1 5.1 3.9 0.9 4.4 7.1 2.2 1.7 1.3 4.5 0.8 6.7
1951-11-30T06:00:00+00:00 2.8 1.0 1.4 6.2 5.1 4.3 7.7 7.0 2.6 6.4 7.4 9.6 8.7 6.9 5.7 0.8 4.9 8.6 4.0 1.6 1.2 6.1 0.8 6.6
1951-11-30T09:00:00+00:00 4.5 2.3 2.6 8.0 6.3 4.8 8.9 8.1 3.8 7.6 9.0 10.3  10.0  7.9 6.3 2.0 5.8 10.2  4.7 3.1 2.7 7.6 2.3 6.8
1951-11-30T12:00:00+00:00 8.9 7.2 7.6 13.8  9.9 6.0 12.5  11.0  6.7 11.2  13.9  12.2  13.3  11.4  7.7 5.6 8.8 15.1  6.6 10.3  10.0  12.6  8.2 7.8
1951-11-30T15:00:00+00:00 8.3 7.2 7.6 13.8  9.2 5.4 11.8  10.7  6.3 10.5  13.7  11.3  12.8  10.8  7.1 4.9 7.7 14.9  5.7 11.6  11.2  12.4  8.9 7.4
1951-11-30T18:00:00+00:00 6.0 4.4 4.8 10.9  7.2 4.2 9.8 9.1 4.8 8.5 11.5  9.9 11.3  8.8 5.9 2.9 5.6 12.7  4.4 7.9 7.6 10.2  5.9 6.4
1951-11-30T21:00:00+00:00 5.5 3.4 3.8 10.0  6.5 3.6 9.1 8.7 4.4 7.8 10.9  9.3 10.8  8.0 5.4 2.2 5.0 12.0  3.7 6.6 6.3 9.5 4.9 6.1
1951-12-01T00:00:00+00:00 4.6 2.8 3.2 9.4 5.5 2.4 8.1 7.7 3.3 6.9 10.4  8.3 9.7 7.6 4.2 1.2 4.2 11.6  2.8 6.9 6.5 9.1 4.8 5.1
1951-12-01T03:00:00+00:00 5.6 2.7 2.9 8.8 6.4 2.6 8.9 7.7 2.5 6.4 11.1  9.1 10.4  8.5 4.0 -0.4  4.9 11.8  4.2 7.1 6.7 9.0 3.2 4.3
1951-12-01T06:00:00+00:00 3.7 1.3 1.4 7.6 4.1 0.0 6.6 4.8 -0.4  4.1 8.5 6.6 7.5 6.2 1.4 -2.7  3.2 9.3 1.6 6.6 6.2 6.4 1.5 1.2
1951-12-01T09:00:00+00:00 2.9 0.5 0.7 6.8 3.4 -0.5  5.9 4.0 -1.1  3.4 7.7 6.1 6.8 5.6 0.9 -3.4  1.6 8.5 1.1 5.9 5.4 5.6 0.6 0.5
1951-12-01T12:00:00+00:00 3.7 2.5 2.6 8.8 4.2 -0.5  6.7 5.1 -0.1  4.2 9.1 6.3 7.9 6.2 0.9 -2.6  2.3 9.9 1.3 9.2 8.8 7.1 3.1 1.1
1951-12-01T15:00:00+00:00 2.7 1.3 1.4 7.7 3.2 -1.4  5.6 4.1 -1.1  3.2 7.9 5.1 6.8 4.9 0.0 -3.6  1.4 8.7 0.1 8.1 7.6 5.9 1.9 0.4
1951-12-01T18:00:00+00:00 1.2 -1.2  -1.0  5.0 1.8 -2.2  4.3 2.9 -2.2  1.8 6.5 4.0 5.6 3.7 -0.9  -4.9  0.0 7.3 -0.9  4.8 4.4 4.4 -0.6  -0.5
1951-12-01T21:00:00+00:00 0.9 -1.9  -1.8  3.9 1.8 -2.4  4.3 2.8 -2.3  1.8 6.3 3.9 5.4 3.5 -1.0  -5.0  -0.3  7.1 -1.1  3.3 2.8 4.2 -1.4  -0.6
1951-12-02T00:00:00+00:00 0.6 -2.0  -1.9  3.3 2.1 -2.2  4.5 2.8 -2.3  2.1 5.7 4.0 5.1 3.2 -1.0  -4.7  0.3 6.5 -1.0  2.0 1.5 3.7 -2.1  -0.3
1951-12-02T03:00:00+00:00 0.2 -1.2  -1.3  2.6 1.7 -2.1  4.3 2.6 -2.4  1.9 5.2 4.5 5.1 3.1 -1.1  -5.0  -0.1  5.9 -0.6  -0.6  -1.4  2.1 -1.4  -0.5
1951-12-02T06:00:00+00:00 0.4 -1.2  -1.3  2.6 1.9 -2.2  4.5 2.8 -2.2  2.1 4.9 4.5 5.2 2.8 -1.2  -4.8  0.2 5.6 -0.5  -1.0  -1.7  1.8 -1.6  -0.2
1951-12-02T09:00:00+00:00 1.0 -0.8  -0.9  2.9 2.6 -1.4  5.2 3.6 -1.4  2.8 5.1 5.2 5.7 3.2 -0.5  -4.1  1.1 5.8 0.1 -0.9  -1.6  2.0 -1.4  0.8
1951-12-02T12:00:00+00:00 4.0 2.9 2.8 6.2 6.0 2.0 8.6 7.3 2.3 6.2 9.8 9.1 9.5 7.9 2.9 -0.7  4.0 10.4  4.1 4.5 3.8 6.7 3.3 4.4
1951-12-02T15:00:00+00:00 5.2 3.9 3.8 7.9 6.5 2.2 9.1 8.0 3.0 6.7 10.3  9.1 10.1  7.8 3.2 -0.2  4.5 11.0  4.0 5.9 5.2 7.2 4.4 4.7
1951-12-02T18:00:00+00:00 2.4 0.3 0.2 4.3 3.7 0.3 6.3 4.9 0.0 3.8 6.0 6.4 6.5 4.4 1.6 -3.0  2.8 6.7 1.3 1.4 0.7 2.9 0.0 2.2
1951-12-02T21:00:00+00:00 1.8 -0.9  -1.0  3.2 2.9 -0.4  5.6 4.3 -0.7  3.1 4.8 5.9 5.8 3.4 1.7 -3.7  2.6 5.5 0.8 -0.4  -1.1  1.7 -1.7  1.8
1951-12-03T00:00:00+00:00 2.0 -0.8  -0.9  3.2 3.2 -0.3  5.8 4.6 -0.4  3.3 4.7 6.1 6.0 3.4 2.0 -3.5  2.7 5.4 1.1 -0.8  -1.5  1.7 -1.7  1.7
1951-12-03T03:00:00+00:00 1.5 -1.0  -1.1  3.6 3.1 -0.6  5.3 4.9 0.0 3.6 5.1 5.6 5.8 3.7 1.6 -3.1  2.5 6.1 0.7 -0.9  -1.6  2.7 -1.9  1.7
1951-12-03T06:00:00+00:00 1.4 -1.1  -1.1  3.4 3.2 0.3 5.4 5.3 0.4 3.6 5.2 5.8 6.0 3.8 2.0 -3.0  2.4 6.2 1.0 -1.0  -1.6  2.8 -1.7  2.6
1951-12-03T09:00:00+00:00 2.4 -0.6  -0.6  4.0 4.0 1.8 6.2 6.1 1.2 4.4 5.5 6.7 6.6 4.4 3.0 -2.2  3.6 6.5 1.8 -0.9  -1.5  3.1 -1.5  4.6
1951-12-03T12:00:00+00:00 5.8 2.0 2.0 7.6 6.5 3.8 8.7 8.8 3.9 6.9 9.3 8.9 9.6 7.4 5.2 0.3 6.3 10.3  4.0 3.7 3.0 7.0 2.1 7.2
1951-12-03T15:00:00+00:00 6.2 3.0 3.0 8.7 6.7 3.2 8.9 9.0 4.1 7.1 10.3  8.9 10.1  7.9 5.2 0.5 6.1 11.3  4.1 5.6 5.0 7.9 3.6 6.9
[truncated: 42,786,127 more chars]
