# Supplementary material for: Investigation of Climate Change Impact on Water Resources for an Alpine Basin in Northern Italy: Implications for Evapotranspiration Modeling Complexity
Source: PLoS One. 2014 Oct 6;9(10):e109053. doi: 10.1371/journal.pone.0109053 (PMC4186761; doi:10.1371/journal.pone.0109053)
Supplement: Dataset S1 — At-site bias-corrected climate data used in the hydrological models for the period 1951–2050, which include 3-hourly data for rainfall in mm (PRE_3hc.txt), air temperature in °C (TAS_3hi.txt), wind speed in m/s (WSS_3hi.txt), solar radiation in W/m2 (RSDS_3hi.txt), and percentage relative humidity (HURS_3hi.txt). (ZIP) [file pone.0109053.s001.zip › Dataset_S1/REMO/WSS_3hi.txt]

WSS3_hi                                               
metadata
1 # stations                                              
10800 time step [s]                                              
-999.9  missing data                                              
name  id  X Y Z
DOMODOSSOLA 3061900 446156  5105927 252                                       
                                                
                                                
data    
# 3061900
1951-01-01T03:00:00+00:00  1.2   
1951-01-01T06:00:00+00:00  1.2   
1951-01-01T09:00:00+00:00  1.1   
1951-01-01T12:00:00+00:00  1.2   
1951-01-01T15:00:00+00:00  1.4   
1951-01-01T18:00:00+00:00  1.2   
1951-01-01T21:00:00+00:00  1.4   
1951-01-02T00:00:00+00:00  1.6   
1951-01-02T03:00:00+00:00  1.8   
1951-01-02T06:00:00+00:00  1.9   
1951-01-02T09:00:00+00:00  2.0   
1951-01-02T12:00:00+00:00  1.9   
1951-01-02T15:00:00+00:00  1.3   
1951-01-02T18:00:00+00:00  1.2   
1951-01-02T21:00:00+00:00  1.6   
1951-01-03T00:00:00+00:00  1.9   
1951-01-03T03:00:00+00:00  3.6   
1951-01-03T06:00:00+00:00  3.3   
1951-01-03T09:00:00+00:00  3.0   
1951-01-03T12:00:00+00:00  3.3   
1951-01-03T15:00:00+00:00  3.5   
1951-01-03T18:00:00+00:00  4.0   
1951-01-03T21:00:00+00:00  3.8   
1951-01-04T00:00:00+00:00  3.3   
1951-01-04T03:00:00+00:00  1.6   
1951-01-04T06:00:00+00:00  1.2   
1951-01-04T09:00:00+00:00  1.3   
1951-01-04T12:00:00+00:00  0.9   
1951-01-04T15:00:00+00:00  0.7   
1951-01-04T18:00:00+00:00  1.1   
1951-01-04T21:00:00+00:00  1.3   
1951-01-05T00:00:00+00:00  1.5   
1951-01-05T03:00:00+00:00  1.6   
1951-01-05T06:00:00+00:00  1.5   
1951-01-05T09:00:00+00:00  1.4   
1951-01-05T12:00:00+00:00  1.3   
1951-01-05T15:00:00+00:00  1.1   
1951-01-05T18:00:00+00:00  1.1   
1951-01-05T21:00:00+00:00  0.9   
1951-01-06T00:00:00+00:00  0.9   
1951-01-06T03:00:00+00:00  1.0   
1951-01-06T06:00:00+00:00  1.1   
1951-01-06T09:00:00+00:00  1.1   
1951-01-06T12:00:00+00:00  1.1   
1951-01-06T15:00:00+00:00  1.3   
1951-01-06T18:00:00+00:00  1.6   
1951-01-06T21:00:00+00:00  1.8   
1951-01-07T00:00:00+00:00  1.7   
1951-01-07T03:00:00+00:00  2.7   
1951-01-07T06:00:00+00:00  2.7   
1951-01-07T09:00:00+00:00  3.2   
1951-01-07T12:00:00+00:00  3.5   
1951-01-07T15:00:00+00:00  3.4   
1951-01-07T18:00:00+00:00  3.6   
1951-01-07T21:00:00+00:00  3.6   
1951-01-08T00:00:00+00:00  3.1   
1951-01-08T03:00:00+00:00  1.6   
1951-01-08T06:00:00+00:00  1.5   
1951-01-08T09:00:00+00:00  1.1   
1951-01-08T12:00:00+00:00  1.2   
1951-01-08T15:00:00+00:00  1.0   
1951-01-08T18:00:00+00:00  0.8   
1951-01-08T21:00:00+00:00  1.0   
1951-01-09T00:00:00+00:00  1.2   
1951-01-09T03:00:00+00:00  2.9   
1951-01-09T06:00:00+00:00  3.5   
1951-01-09T09:00:00+00:00  3.7   
1951-01-09T12:00:00+00:00  3.4   
1951-01-09T15:00:00+00:00  3.4   
1951-01-09T18:00:00+00:00  3.2   
1951-01-09T21:00:00+00:00  3.1   
1951-01-10T00:00:00+00:00  4.2   
1951-01-10T03:00:00+00:00  4.9   
1951-01-10T06:00:00+00:00  5.0   
1951-01-10T09:00:00+00:00  3.1   
1951-01-10T12:00:00+00:00  2.5   
1951-01-10T15:00:00+00:00  1.8   
1951-01-10T18:00:00+00:00  2.1   
1951-01-10T21:00:00+00:00  1.9   
1951-01-11T00:00:00+00:00  1.4   
1951-01-11T03:00:00+00:00  0.7   
1951-01-11T06:00:00+00:00  0.8   
1951-01-11T09:00:00+00:00  0.9   
1951-01-11T12:00:00+00:00  0.8   
1951-01-11T15:00:00+00:00  1.2   
1951-01-11T18:00:00+00:00  1.2   
1951-01-11T21:00:00+00:00  1.1   
1951-01-12T00:00:00+00:00  1.1   
1951-01-12T03:00:00+00:00  1.3   
1951-01-12T06:00:00+00:00  1.3   
1951-01-12T09:00:00+00:00  0.8   
1951-01-12T12:00:00+00:00  0.8   
1951-01-12T15:00:00+00:00  0.9   
1951-01-12T18:00:00+00:00  1.0   
1951-01-12T21:00:00+00:00  0.9   
1951-01-13T00:00:00+00:00  0.8   
1951-01-13T03:00:00+00:00  0.8   
1951-01-13T06:00:00+00:00  0.9   
1951-01-13T09:00:00+00:00  1.1   
1951-01-13T12:00:00+00:00  1.0   
1951-01-13T15:00:00+00:00  1.1   
1951-01-13T18:00:00+00:00  1.1   
1951-01-13T21:00:00+00:00  1.1   
1951-01-14T00:00:00+00:00  1.3   
1951-01-14T03:00:00+00:00  1.3   
1951-01-14T06:00:00+00:00  1.4   
1951-01-14T09:00:00+00:00  1.6   
1951-01-14T12:00:00+00:00  1.4   
1951-01-14T15:00:00+00:00  1.0   
1951-01-14T18:00:00+00:00  1.5   
1951-01-14T21:00:00+00:00  1.8   
1951-01-15T00:00:00+00:00  1.8   
1951-01-15T03:00:00+00:00  2.8   
1951-01-15T06:00:00+00:00  2.8   
1951-01-15T09:00:00+00:00  3.0   
1951-01-15T12:00:00+00:00  2.9   
1951-01-15T15:00:00+00:00  2.9   
1951-01-15T18:00:00+00:00  3.0   
1951-01-15T21:00:00+00:00  2.9   
1951-01-16T00:00:00+00:00  2.8   
1951-01-16T03:00:00+00:00  2.3   
1951-01-16T06:00:00+00:00  2.4   
1951-01-16T09:00:00+00:00  2.4   
1951-01-16T12:00:00+00:00  2.2   
1951-01-16T15:00:00+00:00  2.1   
1951-01-16T18:00:00+00:00  2.2   
1951-01-16T21:00:00+00:00  2.1   
1951-01-17T00:00:00+00:00  2.1   
1951-01-17T03:00:00+00:00  1.6   
1951-01-17T06:00:00+00:00  1.3   
1951-01-17T09:00:00+00:00  0.7   
1951-01-17T12:00:00+00:00  0.4   
1951-01-17T15:00:00+00:00  0.4   
1951-01-17T18:00:00+00:00  0.4   
1951-01-17T21:00:00+00:00  0.6   
1951-01-18T00:00:00+00:00  0.6   
1951-01-18T03:00:00+00:00  0.8   
1951-01-18T06:00:00+00:00  1.3   
1951-01-18T09:00:00+00:00  1.3   
1951-01-18T12:00:00+00:00  1.2   
1951-01-18T15:00:00+00:00  1.0   
1951-01-18T18:00:00+00:00  1.3   
1951-01-18T21:00:00+00:00  1.2   
1951-01-19T00:00:00+00:00  1.0   
1951-01-19T03:00:00+00:00  1.1   
1951-01-19T06:00:00+00:00  1.0   
1951-01-19T09:00:00+00:00  0.8   
1951-01-19T12:00:00+00:00  0.5   
1951-01-19T15:00:00+00:00  0.6   
1951-01-19T18:00:00+00:00  0.8   
1951-01-19T21:00:00+00:00  1.1   
1951-01-20T00:00:00+00:00  1.1   
1951-01-20T03:00:00+00:00  1.1   
1951-01-20T06:00:00+00:00  1.4   
1951-01-20T09:00:00+00:00  1.4   
1951-01-20T12:00:00+00:00  1.1   
1951-01-20T15:00:00+00:00  0.9   
1951-01-20T18:00:00+00:00  1.2   
1951-01-20T21:00:00+00:00  1.4   
1951-01-21T00:00:00+00:00  1.4   
1951-01-21T03:00:00+00:00  1.4   
1951-01-21T06:00:00+00:00  1.4   
1951-01-21T09:00:00+00:00  1.4   
1951-01-21T12:00:00+00:00  1.1   
1951-01-21T15:00:00+00:00  1.0   
1951-01-21T18:00:00+00:00  1.2   
1951-01-21T21:00:00+00:00  1.3   
1951-01-22T00:00:00+00:00  1.2   
1951-01-22T03:00:00+00:00  1.3   
1951-01-22T06:00:00+00:00  1.4   
1951-01-22T09:00:00+00:00  1.4   
1951-01-22T12:00:00+00:00  0.8   
1951-01-22T15:00:00+00:00  0.3   
1951-01-22T18:00:00+00:00  0.7   
1951-01-22T21:00:00+00:00  1.0   
1951-01-23T00:00:00+00:00  1.2   
1951-01-23T03:00:00+00:00  1.3   
1951-01-23T06:00:00+00:00  1.4   
1951-01-23T09:00:00+00:00  1.4   
1951-01-23T12:00:00+00:00  0.8   
1951-01-23T15:00:00+00:00  0.5   
1951-01-23T18:00:00+00:00  0.8   
1951-01-23T21:00:00+00:00  0.9   
1951-01-24T00:00:00+00:00  0.8   
1951-01-24T03:00:00+00:00  0.5   
1951-01-24T06:00:00+00:00  0.3   
1951-01-24T09:00:00+00:00  0.2   
1951-01-24T12:00:00+00:00  0.2   
1951-01-24T15:00:00+00:00  0.2   
1951-01-24T18:00:00+00:00  0.2   
1951-01-24T21:00:00+00:00  0.2   
1951-01-25T00:00:00+00:00  0.2   
1951-01-25T03:00:00+00:00  0.5   
1951-01-25T06:00:00+00:00  0.9   
1951-01-25T09:00:00+00:00  1.1   
1951-01-25T12:00:00+00:00  1.0   
1951-01-25T15:00:00+00:00  0.8   
1951-01-25T18:00:00+00:00  1.3   
1951-01-25T21:00:00+00:00  1.5   
1951-01-26T00:00:00+00:00  1.6   
1951-01-26T03:00:00+00:00  2.2   
1951-01-26T06:00:00+00:00  2.5   
1951-01-26T09:00:00+00:00  2.6   
1951-01-26T12:00:00+00:00  2.5   
1951-01-26T15:00:00+00:00  2.3   
1951-01-26T18:00:00+00:00  2.4   
1951-01-26T21:00:00+00:00  2.5   
1951-01-27T00:00:00+00:00  2.3   
1951-01-27T03:00:00+00:00  1.9   
1951-01-27T06:00:00+00:00  1.9   
1951-01-27T09:00:00+00:00  1.8   
1951-01-27T12:00:00+00:00  1.5   
1951-01-27T15:00:00+00:00  1.3   
1951-01-27T18:00:00+00:00  1.4   
1951-01-27T21:00:00+00:00  1.2   
1951-01-28T00:00:00+00:00  1.3   
1951-01-28T03:00:00+00:00  1.3   
1951-01-28T06:00:00+00:00  1.3   
1951-01-28T09:00:00+00:00  1.5   
1951-01-28T12:00:00+00:00  1.5   
1951-01-28T15:00:00+00:00  1.4   
1951-01-28T18:00:00+00:00  1.7   
1951-01-28T21:00:00+00:00  1.7   
1951-01-29T00:00:00+00:00  1.5   
1951-01-29T03:00:00+00:00  1.6   
1951-01-29T06:00:00+00:00  1.2   
1951-01-29T09:00:00+00:00  0.7   
1951-01-29T12:00:00+00:00  0.7   
1951-01-29T15:00:00+00:00  0.7   
1951-01-29T18:00:00+00:00  0.7   
1951-01-29T21:00:00+00:00  0.7   
1951-01-30T00:00:00+00:00  0.7   
1951-01-30T03:00:00+00:00  0.6   
1951-01-30T06:00:00+00:00  0.9   
1951-01-30T09:00:00+00:00  1.0   
1951-01-30T12:00:00+00:00  0.7   
1951-01-30T15:00:00+00:00  0.7   
1951-01-30T18:00:00+00:00  1.0   
1951-01-30T21:00:00+00:00  1.3   
1951-01-31T00:00:00+00:00  1.5   
1951-01-31T03:00:00+00:00  1.3   
1951-01-31T06:00:00+00:00  1.4   
1951-01-31T09:00:00+00:00  1.4   
1951-01-31T12:00:00+00:00  1.4   
1951-01-31T15:00:00+00:00  1.4   
1951-01-31T18:00:00+00:00  1.5   
1951-01-31T21:00:00+00:00  1.6   
1951-02-01T00:00:00+00:00  1.5   
1951-02-01T03:00:00+00:00  1.5   
1951-02-01T06:00:00+00:00  1.5   
1951-02-01T09:00:00+00:00  1.5   
1951-02-01T12:00:00+00:00  1.4   
1951-02-01T15:00:00+00:00  1.2   
1951-02-01T18:00:00+00:00  1.3   
1951-02-01T21:00:00+00:00  1.4   
1951-02-02T00:00:00+00:00  1.3   
1951-02-02T03:00:00+00:00  1.6   
1951-02-02T06:00:00+00:00  1.6   
1951-02-02T09:00:00+00:00  1.5   
1951-02-02T12:00:00+00:00  0.5   
1951-02-02T15:00:00+00:00  0.3   
1951-02-02T18:00:00+00:00  0.4   
1951-02-02T21:00:00+00:00  0.5   
1951-02-03T00:00:00+00:00  0.4   
1951-02-03T03:00:00+00:00  0.3   
1951-02-03T06:00:00+00:00  0.3   
1951-02-03T09:00:00+00:00  0.4   
1951-02-03T12:00:00+00:00  0.2   
1951-02-03T15:00:00+00:00  0.3   
1951-02-03T18:00:00+00:00  0.4   
1951-02-03T21:00:00+00:00  0.5   
1951-02-04T00:00:00+00:00  0.7   
1951-02-04T03:00:00+00:00  1.0   
1951-02-04T06:00:00+00:00  1.2   
1951-02-04T09:00:00+00:00  1.2   
1951-02-04T12:00:00+00:00  0.9   
1951-02-04T15:00:00+00:00  0.7   
1951-02-04T18:00:00+00:00  1.4   
1951-02-04T21:00:00+00:00  1.7   
1951-02-05T00:00:00+00:00  1.8   
1951-02-05T03:00:00+00:00  1.6   
1951-02-05T06:00:00+00:00  1.6   
1951-02-05T09:00:00+00:00  1.8   
1951-02-05T12:00:00+00:00  1.2   
1951-02-05T15:00:00+00:00  1.1   
1951-02-05T18:00:00+00:00  1.5   
1951-02-05T21:00:00+00:00  1.5   
1951-02-06T00:00:00+00:00  1.5   
1951-02-06T03:00:00+00:00  1.9   
1951-02-06T06:00:00+00:00  1.9   
1951-02-06T09:00:00+00:00  2.1   
1951-02-06T12:00:00+00:00  2.0   
1951-02-06T15:00:00+00:00  2.0   
1951-02-06T18:00:00+00:00  2.2   
1951-02-06T21:00:00+00:00  2.2   
1951-02-07T00:00:00+00:00  1.8   
1951-02-07T03:00:00+00:00  1.4   
1951-02-07T06:00:00+00:00  0.9   
1951-02-07T09:00:00+00:00  0.8   
1951-02-07T12:00:00+00:00  0.5   
1951-02-07T15:00:00+00:00  0.6   
1951-02-07T18:00:00+00:00  1.2   
1951-02-07T21:00:00+00:00  1.4   
1951-02-08T00:00:00+00:00  1.2   
1951-02-08T03:00:00+00:00  1.1   
1951-02-08T06:00:00+00:00  1.2   
1951-02-08T09:00:00+00:00  1.1   
1951-02-08T12:00:00+00:00  0.8   
1951-02-08T15:00:00+00:00  1.1   
1951-02-08T18:00:00+00:00  1.6   
1951-02-08T21:00:00+00:00  1.8   
1951-02-09T00:00:00+00:00  1.8   
1951-02-09T03:00:00+00:00  1.9   
1951-02-09T06:00:00+00:00  1.6   
1951-02-09T09:00:00+00:00  1.2   
1951-02-09T12:00:00+00:00  0.6   
1951-02-09T15:00:00+00:00  0.7   
1951-02-09T18:00:00+00:00  0.6   
1951-02-09T21:00:00+00:00  0.5   
1951-02-10T00:00:00+00:00  0.4   
1951-02-10T03:00:00+00:00  0.6   
1951-02-10T06:00:00+00:00  0.6   
1951-02-10T09:00:00+00:00  1.0   
1951-02-10T12:00:00+00:00  1.2   
1951-02-10T15:00:00+00:00  1.2   
1951-02-10T18:00:00+00:00  1.1   
1951-02-10T21:00:00+00:00  1.1   
1951-02-11T00:00:00+00:00  0.9   
1951-02-11T03:00:00+00:00  0.7   
1951-02-11T06:00:00+00:00  0.5   
1951-02-11T09:00:00+00:00  0.3   
1951-02-11T12:00:00+00:00  0.5   
1951-02-11T15:00:00+00:00  0.6   
1951-02-11T18:00:00+00:00  0.3   
1951-02-11T21:00:00+00:00  0.2   
1951-02-12T00:00:00+00:00  0.3   
1951-02-12T03:00:00+00:00  0.6   
1951-02-12T06:00:00+00:00  0.4   
1951-02-12T09:00:00+00:00  0.5   
1951-02-12T12:00:00+00:00  0.8   
1951-02-12T15:00:00+00:00  0.9   
1951-02-12T18:00:00+00:00  0.6   
1951-02-12T21:00:00+00:00  0.6   
1951-02-13T00:00:00+00:00  0.6   
1951-02-13T03:00:00+00:00  0.8   
1951-02-13T06:00:00+00:00  0.9   
1951-02-13T09:00:00+00:00  0.8   
1951-02-13T12:00:00+00:00  0.7   
1951-02-13T15:00:00+00:00  0.6   
1951-02-13T18:00:00+00:00  0.5   
1951-02-13T21:00:00+00:00  0.4   
1951-02-14T00:00:00+00:00  0.5   
1951-02-14T03:00:00+00:00  0.4   
1951-02-14T06:00:00+00:00  0.6   
1951-02-14T09:00:00+00:00  1.0   
1951-02-14T12:00:00+00:00  0.7   
1951-02-14T15:00:00+00:00  0.7   
1951-02-14T18:00:00+00:00  0.9   
1951-02-14T21:00:00+00:00  0.7   
1951-02-15T00:00:00+00:00  0.6   
1951-02-15T03:00:00+00:00  1.0   
1951-02-15T06:00:00+00:00  1.6   
1951-02-15T09:00:00+00:00  2.0   
1951-02-15T12:00:00+00:00  2.6   
1951-02-15T15:00:00+00:00  3.0   
1951-02-15T18:00:00+00:00  3.3   
1951-02-15T21:00:00+00:00  3.3   
1951-02-16T00:00:00+00:00  3.1   
1951-02-16T03:00:00+00:00  2.2   
1951-02-16T06:00:00+00:00  2.1   
1951-02-16T09:00:00+00:00  1.8   
1951-02-16T12:00:00+00:00  1.1   
1951-02-16T15:00:00+00:00  0.5   
1951-02-16T18:00:00+00:00  0.4   
1951-02-16T21:00:00+00:00  0.4   
1951-02-17T00:00:00+00:00  0.5   
1951-02-17T03:00:00+00:00  0.7   
1951-02-17T06:00:00+00:00  0.7   
1951-02-17T09:00:00+00:00  0.8   
1951-02-17T12:00:00+00:00  1.6   
1951-02-17T15:00:00+00:00  1.5   
1951-02-17T18:00:00+00:00  0.9   
1951-02-17T21:00:00+00:00  0.8   
1951-02-18T00:00:00+00:00  1.0   
1951-02-18T03:00:00+00:00  1.1   
1951-02-18T06:00:00+00:00  1.5   
1951-02-18T09:00:00+00:00  1.7   
1951-02-18T12:00:00+00:00  1.9   
1951-02-18T15:00:00+00:00  1.6   
1951-02-18T18:00:00+00:00  1.0   
1951-02-18T21:00:00+00:00  0.6   
1951-02-19T00:00:00+00:00  0.6   
1951-02-19T03:00:00+00:00  1.1   
1951-02-19T06:00:00+00:00  2.1   
1951-02-19T09:00:00+00:00  1.1   
1951-02-19T12:00:00+00:00  1.8   
1951-02-19T15:00:00+00:00  2.2   
1951-02-19T18:00:00+00:00  1.6   
1951-02-19T21:00:00+00:00  1.2   
1951-02-20T00:00:00+00:00  0.8   
1951-02-20T03:00:00+00:00  2.2   
1951-02-20T06:00:00+00:00  4.0   
1951-02-20T09:00:00+00:00  4.6   
1951-02-20T12:00:00+00:00  4.4   
1951-02-20T15:00:00+00:00  4.6   
1951-02-20T18:00:00+00:00  5.0   
1951-02-20T21:00:00+00:00  4.8   
1951-02-21T00:00:00+00:00  4.5   
1951-02-21T03:00:00+00:00  2.8   
1951-02-21T06:00:00+00:00  2.5   
1951-02-21T09:00:00+00:00  2.1   
1951-02-21T12:00:00+00:00  1.5   
1951-02-21T15:00:00+00:00  0.8   
1951-02-21T18:00:00+00:00  0.5   
1951-02-21T21:00:00+00:00  0.9   
1951-02-22T00:00:00+00:00  0.8   
1951-02-22T03:00:00+00:00  0.6   
1951-02-22T06:00:00+00:00  0.5   
1951-02-22T09:00:00+00:00  0.4   
1951-02-22T12:00:00+00:00  0.4   
1951-02-22T15:00:00+00:00  0.4   
1951-02-22T18:00:00+00:00  0.7   
1951-02-22T21:00:00+00:00  1.8   
1951-02-23T00:00:00+00:00  2.3   
1951-02-23T03:00:00+00:00  3.9   
1951-02-23T06:00:00+00:00  4.3   
1951-02-23T09:00:00+00:00  4.5   
1951-02-23T12:00:00+00:00  4.5   
1951-02-23T15:00:00+00:00  4.7   
1951-02-23T18:00:00+00:00  4.8   
1951-02-23T21:00:00+00:00  4.7   
1951-02-24T00:00:00+00:00  4.3   
1951-02-24T03:00:00+00:00  4.4   
1951-02-24T06:00:00+00:00  4.3   
1951-02-24T09:00:00+00:00  4.1   
1951-02-24T12:00:00+00:00  3.9   
1951-02-24T15:00:00+00:00  4.0   
1951-02-24T18:00:00+00:00  4.2   
1951-02-24T21:00:00+00:00  4.1   
1951-02-25T00:00:00+00:00  4.0   
1951-02-25T03:00:00+00:00  3.5   
1951-02-25T06:00:00+00:00  3.4   
1951-02-25T09:00:00+00:00  3.0   
1951-02-25T12:00:00+00:00  2.3   
1951-02-25T15:00:00+00:00  1.7   
1951-02-25T18:00:00+00:00  1.8   
1951-02-25T21:00:00+00:00  1.6   
1951-02-26T00:00:00+00:00  1.0   
1951-02-26T03:00:00+00:00  0.6   
1951-02-26T06:00:00+00:00  0.6   
1951-02-26T09:00:00+00:00  0.6   
1951-02-26T12:00:00+00:00  0.7   
1951-02-26T15:00:00+00:00  0.6   
1951-02-26T18:00:00+00:00  0.5   
1951-02-26T21:00:00+00:00  0.8   
1951-02-27T00:00:00+00:00  1.4   
1951-02-27T03:00:00+00:00  1.5   
1951-02-27T06:00:00+00:00  1.0   
1951-02-27T09:00:00+00:00  0.6   
1951-02-27T12:00:00+00:00  0.9   
1951-02-27T15:00:00+00:00  0.9   
1951-02-27T18:00:00+00:00  0.7   
1951-02-27T21:00:00+00:00  0.8   
1951-02-28T00:00:00+00:00  0.8   
1951-02-28T03:00:00+00:00  0.8   
1951-02-28T06:00:00+00:00  0.7   
1951-02-28T09:00:00+00:00  0.7   
1951-02-28T12:00:00+00:00  1.0   
1951-02-28T15:00:00+00:00  0.8   
1951-02-28T18:00:00+00:00  0.7   
1951-02-28T21:00:00+00:00  0.7   
1951-03-01T00:00:00+00:00  0.7   
1951-03-01T03:00:00+00:00  0.8   
1951-03-01T06:00:00+00:00  0.9   
1951-03-01T09:00:00+00:00  1.0   
1951-03-01T12:00:00+00:00  0.9   
1951-03-01T15:00:00+00:00  0.9   
1951-03-01T18:00:00+00:00  0.9   
1951-03-01T21:00:00+00:00  0.9   
1951-03-02T00:00:00+00:00  0.7   
1951-03-02T03:00:00+00:00  0.8   
1951-03-02T06:00:00+00:00  0.8   
1951-03-02T09:00:00+00:00  0.9   
1951-03-02T12:00:00+00:00  0.7   
1951-03-02T15:00:00+00:00  0.6   
1951-03-02T18:00:00+00:00  0.6   
1951-03-02T21:00:00+00:00  0.5   
1951-03-03T00:00:00+00:00  0.3   
1951-03-03T03:00:00+00:00  0.0   
1951-03-03T06:00:00+00:00  0.0   
1951-03-03T09:00:00+00:00  0.0   
1951-03-03T12:00:00+00:00  0.0   
1951-03-03T15:00:00+00:00  0.0   
1951-03-03T18:00:00+00:00  0.0   
1951-03-03T21:00:00+00:00  0.0   
1951-03-04T00:00:00+00:00  0.0   
1951-03-04T03:00:00+00:00  0.5   
1951-03-04T06:00:00+00:00  0.7   
1951-03-04T09:00:00+00:00  0.7   
1951-03-04T12:00:00+00:00  0.7   
1951-03-04T15:00:00+00:00  0.8   
1951-03-04T18:00:00+00:00  0.9   
1951-03-04T21:00:00+00:00  0.9   
1951-03-05T00:00:00+00:00  1.1   
1951-03-05T03:00:00+00:00  1.2   
1951-03-05T06:00:00+00:00  1.1   
1951-03-05T09:00:00+00:00  1.2   
1951-03-05T12:00:00+00:00  0.9   
1951-03-05T15:00:00+00:00  0.9   
1951-03-05T18:00:00+00:00  0.9   
1951-03-05T21:00:00+00:00  0.8   
1951-03-06T00:00:00+00:00  0.8   
1951-03-06T03:00:00+00:00  0.9   
1951-03-06T06:00:00+00:00  0.9   
1951-03-06T09:00:00+00:00  0.9   
1951-03-06T12:00:00+00:00  0.8   
1951-03-06T15:00:00+00:00  0.8   
1951-03-06T18:00:00+00:00  0.9   
1951-03-06T21:00:00+00:00  0.9   
1951-03-07T00:00:00+00:00  1.3   
1951-03-07T03:00:00+00:00  1.8   
1951-03-07T06:00:00+00:00  2.1   
1951-03-07T09:00:00+00:00  1.8   
1951-03-07T12:00:00+00:00  1.0   
1951-03-07T15:00:00+00:00  0.7   
1951-03-07T18:00:00+00:00  0.9   
1951-03-07T21:00:00+00:00  1.7   
1951-03-08T00:00:00+00:00  1.9   
1951-03-08T03:00:00+00:00  2.6   
1951-03-08T06:00:00+00:00  2.9   
1951-03-08T09:00:00+00:00  2.7   
1951-03-08T12:00:00+00:00  2.0   
1951-03-08T15:00:00+00:00  1.7   
1951-03-08T18:00:00+00:00  1.7   
1951-03-08T21:00:00+00:00  1.8   
1951-03-09T00:00:00+00:00  2.0   
1951-03-09T03:00:00+00:00  2.0   
1951-03-09T06:00:00+00:00  2.0   
1951-03-09T09:00:00+00:00  1.5   
1951-03-09T12:00:00+00:00  1.1   
1951-03-09T15:00:00+00:00  0.9   
1951-03-09T18:00:00+00:00  1.6   
1951-03-09T21:00:00+00:00  1.9   
1951-03-10T00:00:00+00:00  1.7   
1951-03-10T03:00:00+00:00  1.8   
1951-03-10T06:00:00+00:00  1.8   
1951-03-10T09:00:00+00:00  1.3   
1951-03-10T12:00:00+00:00  0.9   
1951-03-10T15:00:00+00:00  0.9   
1951-03-10T18:00:00+00:00  0.6   
1951-03-10T21:00:00+00:00  1.0   
1951-03-11T00:00:00+00:00  0.8   
1951-03-11T03:00:00+00:00  0.8   
1951-03-11T06:00:00+00:00  0.7   
1951-03-11T09:00:00+00:00  0.5   
1951-03-11T12:00:00+00:00  0.8   
1951-03-11T15:00:00+00:00  1.0   
1951-03-11T18:00:00+00:00  0.8   
1951-03-11T21:00:00+00:00  2.1   
1951-03-12T00:00:00+00:00  2.3   
1951-03-12T03:00:00+00:00  3.4   
1951-03-12T06:00:00+00:00  4.1   
1951-03-12T09:00:00+00:00  4.2   
1951-03-12T12:00:00+00:00  3.2   
1951-03-12T15:00:00+00:00  3.1   
1951-03-12T18:00:00+00:00  4.1   
1951-03-12T21:00:00+00:00  4.0   
1951-03-13T00:00:00+00:00  3.9   
1951-03-13T03:00:00+00:00  2.4   
1951-03-13T06:00:00+00:00  2.3   
1951-03-13T09:00:00+00:00  1.9   
1951-03-13T12:00:00+00:00  1.1   
1951-03-13T15:00:00+00:00  1.1   
1951-03-13T18:00:00+00:00  0.9   
1951-03-13T21:00:00+00:00  0.9   
1951-03-14T00:00:00+00:00  0.8   
1951-03-14T03:00:00+00:00  0.7   
1951-03-14T06:00:00+00:00  0.5   
1951-03-14T09:00:00+00:00  0.6   
1951-03-14T12:00:00+00:00  0.7   
1951-03-14T15:00:00+00:00  0.6   
1951-03-14T18:00:00+00:00  0.8   
1951-03-14T21:00:00+00:00  2.3   
1951-03-15T00:00:00+00:00  2.7   
1951-03-15T03:00:00+00:00  2.4   
1951-03-15T06:00:00+00:00  2.4   
1951-03-15T09:00:00+00:00  2.0   
1951-03-15T12:00:00+00:00  0.9   
1951-03-15T15:00:00+00:00  0.7   
1951-03-15T18:00:00+00:00  0.7   
1951-03-15T21:00:00+00:00  1.7   
1951-03-16T00:00:00+00:00  1.5   
1951-03-16T03:00:00+00:00  1.8   
1951-03-16T06:00:00+00:00  2.0   
1951-03-16T09:00:00+00:00  1.4   
1951-03-16T12:00:00+00:00  0.9   
1951-03-16T15:00:00+00:00  1.2   
1951-03-16T18:00:00+00:00  0.8   
1951-03-16T21:00:00+00:00  0.6   
1951-03-17T00:00:00+00:00  0.5   
1951-03-17T03:00:00+00:00  0.5   
1951-03-17T06:00:00+00:00  0.5   
1951-03-17T09:00:00+00:00  0.6   
1951-03-17T12:00:00+00:00  1.5   
1951-03-17T15:00:00+00:00  2.6   
1951-03-17T18:00:00+00:00  3.0   
1951-03-17T21:00:00+00:00  3.0   
1951-03-18T00:00:00+00:00  2.4   
1951-03-18T03:00:00+00:00  2.1   
1951-03-18T06:00:00+00:00  1.7   
1951-03-18T09:00:00+00:00  0.7   
1951-03-18T12:00:00+00:00  1.2   
1951-03-18T15:00:00+00:00  1.4   
1951-03-18T18:00:00+00:00  1.2   
1951-03-18T21:00:00+00:00  1.1   
1951-03-19T00:00:00+00:00  1.2   
1951-03-19T03:00:00+00:00  1.3   
1951-03-19T06:00:00+00:00  1.4   
1951-03-19T09:00:00+00:00  1.5   
1951-03-19T12:00:00+00:00  1.4   
1951-03-19T15:00:00+00:00  0.9   
1951-03-19T18:00:00+00:00  0.7   
1951-03-19T21:00:00+00:00  1.1   
1951-03-20T00:00:00+00:00  1.2   
1951-03-20T03:00:00+00:00  0.8   
1951-03-20T06:00:00+00:00  1.5   
1951-03-20T09:00:00+00:00  1.8   
1951-03-20T12:00:00+00:00  0.7   
1951-03-20T15:00:00+00:00  1.2   
1951-03-20T18:00:00+00:00  0.5   
1951-03-20T21:00:00+00:00  1.6   
1951-03-21T00:00:00+00:00  1.9   
1951-03-21T03:00:00+00:00  1.5   
1951-03-21T06:00:00+00:00  1.0   
1951-03-21T09:00:00+00:00  0.9   
1951-03-21T12:00:00+00:00  1.2   
1951-03-21T15:00:00+00:00  1.4   
1951-03-21T18:00:00+00:00  1.1   
1951-03-21T21:00:00+00:00  1.1   
1951-03-22T00:00:00+00:00  1.1   
1951-03-22T03:00:00+00:00  1.4   
1951-03-22T06:00:00+00:00  1.3   
1951-03-22T09:00:00+00:00  0.7   
1951-03-22T12:00:00+00:00  0.6   
1951-03-22T15:00:00+00:00  0.9   
1951-03-22T18:00:00+00:00  1.1   
1951-03-22T21:00:00+00:00  1.1   
1951-03-23T00:00:00+00:00  1.4   
1951-03-23T03:00:00+00:00  1.2   
1951-03-23T06:00:00+00:00  1.3   
1951-03-23T09:00:00+00:00  1.2   
1951-03-23T12:00:00+00:00  1.2   
1951-03-23T15:00:00+00:00  1.3   
1951-03-23T18:00:00+00:00  1.1   
1951-03-23T21:00:00+00:00  1.4   
1951-03-24T00:00:00+00:00  1.2   
1951-03-24T03:00:00+00:00  1.3   
1951-03-24T06:00:00+00:00  1.8   
1951-03-24T09:00:00+00:00  1.5   
1951-03-24T12:00:00+00:00  1.1   
1951-03-24T15:00:00+00:00  1.0   
1951-03-24T18:00:00+00:00  1.1   
1951-03-24T21:00:00+00:00  1.2   
1951-03-25T00:00:00+00:00  1.3   
1951-03-25T03:00:00+00:00  1.5   
1951-03-25T06:00:00+00:00  1.8   
1951-03-25T09:00:00+00:00  1.3   
1951-03-25T12:00:00+00:00  0.6   
1951-03-25T15:00:00+00:00  0.5   
1951-03-25T18:00:00+00:00  0.7   
1951-03-25T21:00:00+00:00  1.1   
1951-03-26T00:00:00+00:00  0.9   
1951-03-26T03:00:00+00:00  0.4   
1951-03-26T06:00:00+00:00  0.4   
1951-03-26T09:00:00+00:00  0.7   
1951-03-26T12:00:00+00:00  1.2   
1951-03-26T15:00:00+00:00  1.0   
1951-03-26T18:00:00+00:00  0.5   
1951-03-26T21:00:00+00:00  0.5   
1951-03-27T00:00:00+00:00  0.3   
1951-03-27T03:00:00+00:00  0.4   
1951-03-27T06:00:00+00:00  0.7   
1951-03-27T09:00:00+00:00  1.1   
1951-03-27T12:00:00+00:00  0.7   
1951-03-27T15:00:00+00:00  0.6   
1951-03-27T18:00:00+00:00  0.9   
1951-03-27T21:00:00+00:00  1.9   
1951-03-28T00:00:00+00:00  2.8   
1951-03-28T03:00:00+00:00  4.2   
1951-03-28T06:00:00+00:00  4.7   
1951-03-28T09:00:00+00:00  4.7   
1951-03-28T12:00:00+00:00  4.4   
1951-03-28T15:00:00+00:00  4.1   
1951-03-28T18:00:00+00:00  4.0   
1951-03-28T21:00:00+00:00  4.0   
1951-03-29T00:00:00+00:00  3.4   
1951-03-29T03:00:00+00:00  2.0   
1951-03-29T06:00:00+00:00  2.0   
1951-03-29T09:00:00+00:00  1.7   
1951-03-29T12:00:00+00:00  0.9   
1951-03-29T15:00:00+00:00  0.9   
1951-03-29T18:00:00+00:00  0.7   
1951-03-29T21:00:00+00:00  0.7   
1951-03-30T00:00:00+00:00  0.5   
1951-03-30T03:00:00+00:00  0.7   
1951-03-30T06:00:00+00:00  0.9   
1951-03-30T09:00:00+00:00  1.2   
1951-03-30T12:00:00+00:00  1.2   
1951-03-30T15:00:00+00:00  1.0   
1951-03-30T18:00:00+00:00  0.9   
1951-03-30T21:00:00+00:00  0.9   
1951-03-31T00:00:00+00:00  1.2   
1951-03-31T03:00:00+00:00  0.9   
1951-03-31T06:00:00+00:00  0.8   
1951-03-31T09:00:00+00:00  0.8   
1951-03-31T12:00:00+00:00  0.7   
1951-03-31T15:00:00+00:00  0.7   
1951-03-31T18:00:00+00:00  0.9   
1951-03-31T21:00:00+00:00  1.0   
1951-04-01T00:00:00+00:00  0.9   
1951-04-01T03:00:00+00:00  0.8   
1951-04-01T06:00:00+00:00  0.8   
1951-04-01T09:00:00+00:00  0.8   
1951-04-01T12:00:00+00:00  0.8   
1951-04-01T15:00:00+00:00  0.7   
1951-04-01T18:00:00+00:00  0.4   
1951-04-01T21:00:00+00:00  0.5   
1951-04-02T00:00:00+00:00  0.4   
1951-04-02T03:00:00+00:00  0.6   
1951-04-02T06:00:00+00:00  0.7   
1951-04-02T09:00:00+00:00  0.6   
1951-04-02T12:00:00+00:00  1.0   
1951-04-02T15:00:00+00:00  1.0   
1951-04-02T18:00:00+00:00  0.7   
1951-04-02T21:00:00+00:00  0.5   
1951-04-03T00:00:00+00:00  0.4   
1951-04-03T03:00:00+00:00  0.9   
1951-04-03T06:00:00+00:00  0.9   
1951-04-03T09:00:00+00:00  0.4   
1951-04-03T12:00:00+00:00  0.8   
1951-04-03T15:00:00+00:00  1.4   
1951-04-03T18:00:00+00:00  1.2   
1951-04-03T21:00:00+00:00  1.1   
1951-04-04T00:00:00+00:00  1.4   
1951-04-04T03:00:00+00:00  1.8   
1951-04-04T06:00:00+00:00  1.8   
1951-04-04T09:00:00+00:00  2.4   
1951-04-04T12:00:00+00:00  1.9   
1951-04-04T15:00:00+00:00  1.2   
1951-04-04T18:00:00+00:00  1.3   
1951-04-04T21:00:00+00:00  1.2   
1951-04-05T00:00:00+00:00  0.8   
1951-04-05T03:00:00+00:00  0.4   
1951-04-05T06:00:00+00:00  1.3   
1951-04-05T09:00:00+00:00  0.8   
1951-04-05T12:00:00+00:00  1.2   
1951-04-05T15:00:00+00:00  1.2   
1951-04-05T18:00:00+00:00  0.8   
1951-04-05T21:00:00+00:00  1.3   
1951-04-06T00:00:00+00:00  1.6   
1951-04-06T03:00:00+00:00  1.5   
1951-04-06T06:00:00+00:00  1.9   
1951-04-06T09:00:00+00:00  0.9   
1951-04-06T12:00:00+00:00  1.1   
1951-04-06T15:00:00+00:00  1.5   
1951-04-06T18:00:00+00:00  1.1   
1951-04-06T21:00:00+00:00  1.1   
1951-04-07T00:00:00+00:00  1.0   
1951-04-07T03:00:00+00:00  0.8   
1951-04-07T06:00:00+00:00  0.5   
1951-04-07T09:00:00+00:00  0.6   
1951-04-07T12:00:00+00:00  0.8   
1951-04-07T15:00:00+00:00  0.8   
1951-04-07T18:00:00+00:00  0.9   
1951-04-07T21:00:00+00:00  1.1   
1951-04-08T00:00:00+00:00  0.9   
1951-04-08T03:00:00+00:00  1.0   
1951-04-08T06:00:00+00:00  1.4   
1951-04-08T09:00:00+00:00  1.3   
1951-04-08T12:00:00+00:00  1.2   
1951-04-08T15:00:00+00:00  0.7   
1951-04-08T18:00:00+00:00  0.8   
1951-04-08T21:00:00+00:00  1.5   
1951-04-09T00:00:00+00:00  1.3   
1951-04-09T03:00:00+00:00  0.4   
1951-04-09T06:00:00+00:00  0.6   
1951-04-09T09:00:00+00:00  0.6   
1951-04-09T12:00:00+00:00  0.4   
1951-04-09T15:00:00+00:00  0.5   
1951-04-09T18:00:00+00:00  0.4   
1951-04-09T21:00:00+00:00  0.5   
1951-04-10T00:00:00+00:00  0.6   
1951-04-10T03:00:00+00:00  1.2   
1951-04-10T06:00:00+00:00  1.4   
1951-04-10T09:00:00+00:00  0.6   
1951-04-10T12:00:00+00:00  1.0   
1951-04-10T15:00:00+00:00  0.7   
1951-04-10T18:00:00+00:00  0.7   
1951-04-10T21:00:00+00:00  0.6   
1951-04-11T00:00:00+00:00  0.6   
1951-04-11T03:00:00+00:00  1.4   
1951-04-11T06:00:00+00:00  1.7   
1951-04-11T09:00:00+00:00  1.1   
1951-04-11T12:00:00+00:00  0.3   
1951-04-11T15:00:00+00:00  0.9   
1951-04-11T18:00:00+00:00  1.3   
1951-04-11T21:00:00+00:00  2.1   
1951-04-12T00:00:00+00:00  2.5   
1951-04-12T03:00:00+00:00  2.3   
1951-04-12T06:00:00+00:00  2.1   
1951-04-12T09:00:00+00:00  1.6   
1951-04-12T12:00:00+00:00  0.9   
1951-04-12T15:00:00+00:00  1.2   
1951-04-12T18:00:00+00:00  0.8   
1951-04-12T21:00:00+00:00  1.5   
1951-04-13T00:00:00+00:00  1.5   
1951-04-13T03:00:00+00:00  1.7   
1951-04-13T06:00:00+00:00  1.8   
1951-04-13T09:00:00+00:00  1.5   
1951-04-13T12:00:00+00:00  0.8   
1951-04-13T15:00:00+00:00  0.7   
1951-04-13T18:00:00+00:00  1.0   
1951-04-13T21:00:00+00:00  1.6   
1951-04-14T00:00:00+00:00  1.7   
1951-04-14T03:00:00+00:00  2.3   
1951-04-14T06:00:00+00:00  2.6   
1951-04-14T09:00:00+00:00  2.9   
1951-04-14T12:00:00+00:00  3.4   
1951-04-14T15:00:00+00:00  4.1   
1951-04-14T18:00:00+00:00  4.4   
1951-04-14T21:00:00+00:00  4.8   
1951-04-15T00:00:00+00:00  5.2   
1951-04-15T03:00:00+00:00  5.7   
1951-04-15T06:00:00+00:00  5.8   
1951-04-15T09:00:00+00:00  5.5   
1951-04-15T12:00:00+00:00  5.0   
1951-04-15T15:00:00+00:00  5.0   
1951-04-15T18:00:00+00:00  4.7   
1951-04-15T21:00:00+00:00  4.1   
1951-04-16T00:00:00+00:00  3.2   
1951-04-16T03:00:00+00:00  1.8   
1951-04-16T06:00:00+00:00  1.5   
1951-04-16T09:00:00+00:00  0.8   
1951-04-16T12:00:00+00:00  0.9   
1951-04-16T15:00:00+00:00  0.9   
1951-04-16T18:00:00+00:00  0.8   
1951-04-16T21:00:00+00:00  0.8   
1951-04-17T00:00:00+00:00  0.9   
1951-04-17T03:00:00+00:00  0.9   
1951-04-17T06:00:00+00:00  0.9   
1951-04-17T09:00:00+00:00  1.0   
1951-04-17T12:00:00+00:00  0.9   
1951-04-17T15:00:00+00:00  1.0   
1951-04-17T18:00:00+00:00  0.9   
1951-04-17T21:00:00+00:00  1.1   
1951-04-18T00:00:00+00:00  1.5   
1951-04-18T03:00:00+00:00  2.0   
1951-04-18T06:00:00+00:00  1.5   
1951-04-18T09:00:00+00:00  1.4   
1951-04-18T12:00:00+00:00  0.7   
1951-04-18T15:00:00+00:00  1.0   
1951-04-18T18:00:00+00:00  0.8   
1951-04-18T21:00:00+00:00  0.4   
1951-04-19T00:00:00+00:00  0.5   
1951-04-19T03:00:00+00:00  0.5   
1951-04-19T06:00:00+00:00  0.7   
1951-04-19T09:00:00+00:00  1.0   
1951-04-19T12:00:00+00:00  1.8   
1951-04-19T15:00:00+00:00  2.0   
1951-04-19T18:00:00+00:00  1.8   
1951-04-19T21:00:00+00:00  1.7   
1951-04-20T00:00:00+00:00  1.6   
1951-04-20T03:00:00+00:00  1.9   
1951-04-20T06:00:00+00:00  2.1   
1951-04-20T09:00:00+00:00  2.2   
1951-04-20T12:00:00+00:00  2.3   
1951-04-20T15:00:00+00:00  2.9   
1951-04-20T18:00:00+00:00  3.0   
1951-04-20T21:00:00+00:00  2.7   
1951-04-21T00:00:00+00:00  1.9   
1951-04-21T03:00:00+00:00  1.3   
1951-04-21T06:00:00+00:00  1.1   
1951-04-21T09:00:00+00:00  1.2   
1951-04-21T12:00:00+00:00  0.9   
1951-04-21T15:00:00+00:00  0.4   
1951-04-21T18:00:00+00:00  0.7   
1951-04-21T21:00:00+00:00  1.1   
1951-04-22T00:00:00+00:00  1.5   
1951-04-22T03:00:00+00:00  1.7   
1951-04-22T06:00:00+00:00  1.7   
1951-04-22T09:00:00+00:00  2.1   
1951-04-22T12:00:00+00:00  1.8   
1951-04-22T15:00:00+00:00  1.7   
1951-04-22T18:00:00+00:00  1.4   
1951-04-22T21:00:00+00:00  1.7   
1951-04-23T00:00:00+00:00  1.7   
1951-04-23T03:00:00+00:00  1.9   
1951-04-23T06:00:00+00:00  1.9   
1951-04-23T09:00:00+00:00  1.5   
1951-04-23T12:00:00+00:00  1.2   
1951-04-23T15:00:00+00:00  0.9   
1951-04-23T18:00:00+00:00  1.0   
1951-04-23T21:00:00+00:00  1.6   
1951-04-24T00:00:00+00:00  1.6   
1951-04-24T03:00:00+00:00  1.7   
1951-04-24T06:00:00+00:00  1.4   
1951-04-24T09:00:00+00:00  0.9   
1951-04-24T12:00:00+00:00  0.7   
1951-04-24T15:00:00+00:00  0.6   
1951-04-24T18:00:00+00:00  0.5   
1951-04-24T21:00:00+00:00  0.5   
1951-04-25T00:00:00+00:00  1.1   
1951-04-25T03:00:00+00:00  0.6   
1951-04-25T06:00:00+00:00  0.4   
1951-04-25T09:00:00+00:00  0.2   
1951-04-25T12:00:00+00:00  0.4   
1951-04-25T15:00:00+00:00  0.5   
1951-04-25T18:00:00+00:00  0.5   
1951-04-25T21:00:00+00:00  0.5   
1951-04-26T00:00:00+00:00  0.3   
1951-04-26T03:00:00+00:00  1.1   
1951-04-26T06:00:00+00:00  1.1   
1951-04-26T09:00:00+00:00  0.6   
1951-04-26T12:00:00+00:00  0.8   
1951-04-26T15:00:00+00:00  0.9   
1951-04-26T18:00:00+00:00  0.6   
1951-04-26T21:00:00+00:00  1.2   
1951-04-27T00:00:00+00:00  1.6   
1951-04-27T03:00:00+00:00  1.8   
1951-04-27T06:00:00+00:00  1.6   
1951-04-27T09:00:00+00:00  0.5   
1951-04-27T12:00:00+00:00  1.0   
1951-04-27T15:00:00+00:00  1.2   
1951-04-27T18:00:00+00:00  0.9   
1951-04-27T21:00:00+00:00  0.6   
1951-04-28T00:00:00+00:00  0.7   
1951-04-28T03:00:00+00:00  0.6   
1951-04-28T06:00:00+00:00  0.8   
1951-04-28T09:00:00+00:00  1.1   
1951-04-28T12:00:00+00:00  0.9   
1951-04-28T15:00:00+00:00  1.2   
1951-04-28T18:00:00+00:00  2.0   
1951-04-28T21:00:00+00:00  2.5   
1951-04-29T00:00:00+00:00  1.7   
1951-04-29T03:00:00+00:00  1.1   
1951-04-29T06:00:00+00:00  1.6   
1951-04-29T09:00:00+00:00  2.0   
1951-04-29T12:00:00+00:00  2.2   
1951-04-29T15:00:00+00:00  1.9   
1951-04-29T18:00:00+00:00  1.7   
1951-04-29T21:00:00+00:00  1.6   
1951-04-30T00:00:00+00:00  2.1   
1951-04-30T03:00:00+00:00  2.9   
1951-04-30T06:00:00+00:00  2.8   
1951-04-30T09:00:00+00:00  2.7   
1951-04-30T12:00:00+00:00  2.7   
1951-04-30T15:00:00+00:00  2.7   
1951-04-30T18:00:00+00:00  2.3   
1951-04-30T21:00:00+00:00  2.2   
1951-05-01T00:00:00+00:00  1.5   
1951-05-01T03:00:00+00:00  1.1   
1951-05-01T06:00:00+00:00  0.7   
1951-05-01T09:00:00+00:00  0.7   
1951-05-01T12:00:00+00:00  0.9   
1951-05-01T15:00:00+00:00  1.0   
1951-05-01T18:00:00+00:00  0.9   
1951-05-01T21:00:00+00:00  0.8   
1951-05-02T00:00:00+00:00  0.8   
1951-05-02T03:00:00+00:00  0.8   
1951-05-02T06:00:00+00:00  1.2   
1951-05-02T09:00:00+00:00  1.1   
1951-05-02T12:00:00+00:00  1.5   
1951-05-02T15:00:00+00:00  1.4   
1951-05-02T18:00:00+00:00  1.1   
1951-05-02T21:00:00+00:00  0.8   
1951-05-03T00:00:00+00:00  0.8   
1951-05-03T03:00:00+00:00  0.8   
1951-05-03T06:00:00+00:00  0.7   
1951-05-03T09:00:00+00:00  1.0   
1951-05-03T12:00:00+00:00  1.6   
1951-05-03T15:00:00+00:00  1.7   
1951-05-03T18:00:00+00:00  1.2   
1951-05-03T21:00:00+00:00  0.6   
1951-05-04T00:00:00+00:00  0.5   
1951-05-04T03:00:00+00:00  0.4   
1951-05-04T06:00:00+00:00  0.7   
1951-05-04T09:00:00+00:00  0.7   
1951-05-04T12:00:00+00:00  1.7   
1951-05-04T15:00:00+00:00  1.9   
1951-05-04T18:00:00+00:00  1.5   
1951-05-04T21:00:00+00:00  1.7   
1951-05-05T00:00:00+00:00  1.4   
1951-05-05T03:00:00+00:00  1.5   
1951-05-05T06:00:00+00:00  1.4   
1951-05-05T09:00:00+00:00  1.5   
1951-05-05T12:00:00+00:00  1.3   
1951-05-05T15:00:00+00:00  1.3   
1951-05-05T18:00:00+00:00  1.3   
1951-05-05T21:00:00+00:00  1.1   
1951-05-06T00:00:00+00:00  1.4   
1951-05-06T03:00:00+00:00  1.2   
1951-05-06T06:00:00+00:00  1.2   
1951-05-06T09:00:00+00:00  1.4   
1951-05-06T12:00:00+00:00  1.5   
1951-05-06T15:00:00+00:00  1.5   
1951-05-06T18:00:00+00:00  1.5   
1951-05-06T21:00:00+00:00  1.2   
1951-05-07T00:00:00+00:00  1.0   
1951-05-07T03:00:00+00:00  0.9   
1951-05-07T06:00:00+00:00  0.8   
1951-05-07T09:00:00+00:00  0.8   
1951-05-07T12:00:00+00:00  0.8   
1951-05-07T15:00:00+00:00  1.2   
1951-05-07T18:00:00+00:00  1.2   
1951-05-07T21:00:00+00:00  1.1   
1951-05-08T00:00:00+00:00  1.1   
1951-05-08T03:00:00+00:00  0.9   
1951-05-08T06:00:00+00:00  0.9   
1951-05-08T09:00:00+00:00  1.1   
1951-05-08T12:00:00+00:00  1.9   
1951-05-08T15:00:00+00:00  1.7   
1951-05-08T18:00:00+00:00  1.5   
1951-05-08T21:00:00+00:00  1.7   
1951-05-09T00:00:00+00:00  1.3   
1951-05-09T03:00:00+00:00  1.2   
1951-05-09T06:00:00+00:00  1.2   
1951-05-09T09:00:00+00:00  1.9   
1951-05-09T12:00:00+00:00  2.0   
1951-05-09T15:00:00+00:00  1.7   
1951-05-09T18:00:00+00:00  1.7   
1951-05-09T21:00:00+00:00  1.4   
1951-05-10T00:00:00+00:00  0.9   
1951-05-10T03:00:00+00:00  1.0   
1951-05-10T06:00:00+00:00  1.2   
1951-05-10T09:00:00+00:00  1.5   
1951-05-10T12:00:00+00:00  1.6   
1951-05-10T15:00:00+00:00  1.6   
1951-05-10T18:00:00+00:00  1.0   
1951-05-10T21:00:00+00:00  0.7   
1951-05-11T00:00:00+00:00  0.3   
1951-05-11T03:00:00+00:00  0.3   
1951-05-11T06:00:00+00:00  0.4   
1951-05-11T09:00:00+00:00  0.4   
1951-05-11T12:00:00+00:00  0.6   
1951-05-11T15:00:00+00:00  0.7   
1951-05-11T18:00:00+00:00  0.4   
1951-05-11T21:00:00+00:00  0.4   
1951-05-12T00:00:00+00:00  0.3   
1951-05-12T03:00:00+00:00  0.5   
1951-05-12T06:00:00+00:00  0.6   
1951-05-12T09:00:00+00:00  0.5   
1951-05-12T12:00:00+00:00  0.6   
1951-05-12T15:00:00+00:00  0.7   
1951-05-12T18:00:00+00:00  1.0   
1951-05-12T21:00:00+00:00  1.4   
1951-05-13T00:00:00+00:00  1.5   
1951-05-13T03:00:00+00:00  1.7   
1951-05-13T06:00:00+00:00  1.5   
1951-05-13T09:00:00+00:00  1.3   
1951-05-13T12:00:00+00:00  1.0   
1951-05-13T15:00:00+00:00  0.9   
1951-05-13T18:00:00+00:00  0.8   
1951-05-13T21:00:00+00:00  1.3   
1951-05-14T00:00:00+00:00  1.6   
1951-05-14T03:00:00+00:00  1.6   
1951-05-14T06:00:00+00:00  1.6   
1951-05-14T09:00:00+00:00  0.8   
1951-05-14T12:00:00+00:00  0.4   
1951-05-14T15:00:00+00:00  0.7   
1951-05-14T18:00:00+00:00  1.0   
1951-05-14T21:00:00+00:00  1.4   
1951-05-15T00:00:00+00:00  1.6   
1951-05-15T03:00:00+00:00  1.4   
1951-05-15T06:00:00+00:00  1.4   
1951-05-15T09:00:00+00:00  1.3   
1951-05-15T12:00:00+00:00  1.1   
1951-05-15T15:00:00+00:00  1.3   
1951-05-15T18:00:00+00:00  1.8   
1951-05-15T21:00:00+00:00  1.9   
1951-05-16T00:00:00+00:00  1.9   
1951-05-16T03:00:00+00:00  1.9   
1951-05-16T06:00:00+00:00  1.9   
1951-05-16T09:00:00+00:00  1.5   
1951-05-16T12:00:00+00:00  0.9   
1951-05-16T15:00:00+00:00  0.6   
1951-05-16T18:00:00+00:00  0.8   
1951-05-16T21:00:00+00:00  0.6   
1951-05-17T00:00:00+00:00  0.4   
1951-05-17T03:00:00+00:00  0.1   
1951-05-17T06:00:00+00:00  0.1   
1951-05-17T09:00:00+00:00  0.2   
1951-05-17T12:00:00+00:00  0.2   
1951-05-17T15:00:00+00:00  0.2   
1951-05-17T18:00:00+00:00  0.2   
1951-05-17T21:00:00+00:00  0.1   
1951-05-18T00:00:00+00:00  0.2   
1951-05-18T03:00:00+00:00  1.0   
1951-05-18T06:00:00+00:00  1.2   
1951-05-18T09:00:00+00:00  1.1   
1951-05-18T12:00:00+00:00  1.0   
1951-05-18T15:00:00+00:00  0.7   
1951-05-18T18:00:00+00:00  0.9   
1951-05-18T21:00:00+00:00  1.4   
1951-05-19T00:00:00+00:00  1.4   
1951-05-19T03:00:00+00:00  1.2   
1951-05-19T06:00:00+00:00  0.9   
1951-05-19T09:00:00+00:00  0.6   
1951-05-19T12:00:00+00:00  0.9   
1951-05-19T15:00:00+00:00  1.1   
1951-05-19T18:00:00+00:00  1.4   
1951-05-19T21:00:00+00:00  1.8   
1951-05-20T00:00:00+00:00  1.7   
1951-05-20T03:00:00+00:00  1.8   
1951-05-20T06:00:00+00:00  1.7   
1951-05-20T09:00:00+00:00  0.8   
1951-05-20T12:00:00+00:00  0.5   
1951-05-20T15:00:00+00:00  0.9   
1951-05-20T18:00:00+00:00  0.6   
1951-05-20T21:00:00+00:00  1.2   
1951-05-21T00:00:00+00:00  1.7   
1951-05-21T03:00:00+00:00  1.5   
1951-05-21T06:00:00+00:00  1.3   
1951-05-21T09:00:00+00:00  0.8   
1951-05-21T12:00:00+00:00  1.7   
1951-05-21T15:00:00+00:00  1.7   
1951-05-21T18:00:00+00:00  1.4   
1951-05-21T21:00:00+00:00  1.0   
1951-05-22T00:00:00+00:00  0.9   
1951-05-22T03:00:00+00:00  1.0   
1951-05-22T06:00:00+00:00  1.4   
1951-05-22T09:00:00+00:00  1.6   
1951-05-22T12:00:00+00:00  1.5   
1951-05-22T15:00:00+00:00  0.7   
1951-05-22T18:00:00+00:00  1.9   
1951-05-22T21:00:00+00:00  2.6   
1951-05-23T00:00:00+00:00  2.3   
1951-05-23T03:00:00+00:00  2.3   
1951-05-23T06:00:00+00:00  2.3   
1951-05-23T09:00:00+00:00  2.1   
1951-05-23T12:00:00+00:00  1.8   
1951-05-23T15:00:00+00:00  1.5   
1951-05-23T18:00:00+00:00  1.3   
1951-05-23T21:00:00+00:00  1.5   
1951-05-24T00:00:00+00:00  1.4   
1951-05-24T03:00:00+00:00  1.5   
1951-05-24T06:00:00+00:00  1.2   
1951-05-24T09:00:00+00:00  0.7   
1951-05-24T12:00:00+00:00  1.0   
1951-05-24T15:00:00+00:00  0.8   
1951-05-24T18:00:00+00:00  0.5   
1951-05-24T21:00:00+00:00  0.7   
1951-05-25T00:00:00+00:00  0.7   
1951-05-25T03:00:00+00:00  0.4   
1951-05-25T06:00:00+00:00  0.4   
1951-05-25T09:00:00+00:00  0.3   
1951-05-25T12:00:00+00:00  0.6   
1951-05-25T15:00:00+00:00  0.6   
1951-05-25T18:00:00+00:00  0.6   
1951-05-25T21:00:00+00:00  0.4   
1951-05-26T00:00:00+00:00  0.4   
1951-05-26T03:00:00+00:00  0.5   
1951-05-26T06:00:00+00:00  0.9   
1951-05-26T09:00:00+00:00  1.1   
1951-05-26T12:00:00+00:00  1.4   
1951-05-26T15:00:00+00:00  1.0   
1951-05-26T18:00:00+00:00  0.6   
1951-05-26T21:00:00+00:00  0.7   
1951-05-27T00:00:00+00:00  0.6   
1951-05-27T03:00:00+00:00  1.4   
1951-05-27T06:00:00+00:00  1.8   
1951-05-27T09:00:00+00:00  1.0   
1951-05-27T12:00:00+00:00  0.8   
1951-05-27T15:00:00+00:00  1.3   
1951-05-27T18:00:00+00:00  1.3   
1951-05-27T21:00:00+00:00  2.0   
1951-05-28T00:00:00+00:00  2.4   
1951-05-28T03:00:00+00:00  2.0   
1951-05-28T06:00:00+00:00  2.0   
1951-05-28T09:00:00+00:00  1.9   
1951-05-28T12:00:00+00:00  1.6   
1951-05-28T15:00:00+00:00  1.4   
1951-05-28T18:00:00+00:00  1.2   
1951-05-28T21:00:00+00:00  1.3   
1951-05-29T00:00:00+00:00  1.3   
1951-05-29T03:00:00+00:00  1.2   
1951-05-29T06:00:00+00:00  0.8   
1951-05-29T09:00:00+00:00  0.7   
1951-05-29T12:00:00+00:00  1.4   
1951-05-29T15:00:00+00:00  1.1   
1951-05-29T18:00:00+00:00  0.6   
1951-05-29T21:00:00+00:00  0.3   
1951-05-30T00:00:00+00:00  0.5   
1951-05-30T03:00:00+00:00  0.6   
1951-05-30T06:00:00+00:00  0.9   
1951-05-30T09:00:00+00:00  0.9   
1951-05-30T12:00:00+00:00  1.4   
1951-05-30T15:00:00+00:00  1.3   
1951-05-30T18:00:00+00:00  0.7   
1951-05-30T21:00:00+00:00  0.5   
1951-05-31T00:00:00+00:00  0.7   
1951-05-31T03:00:00+00:00  0.6   
1951-05-31T06:00:00+00:00  0.3   
1951-05-31T09:00:00+00:00  0.6   
1951-05-31T12:00:00+00:00  0.5   
1951-05-31T15:00:00+00:00  0.5   
1951-05-31T18:00:00+00:00  0.5   
1951-05-31T21:00:00+00:00  0.4   
1951-06-01T00:00:00+00:00  0.4   
1951-06-01T03:00:00+00:00  0.5   
1951-06-01T06:00:00+00:00  0.8   
1951-06-01T09:00:00+00:00  1.1   
1951-06-01T12:00:00+00:00  1.6   
1951-06-01T15:00:00+00:00  2.1   
1951-06-01T18:00:00+00:00  2.2   
1951-06-01T21:00:00+00:00  2.4   
1951-06-02T00:00:00+00:00  2.3   
1951-06-02T03:00:00+00:00  1.7   
1951-06-02T06:00:00+00:00  1.5   
1951-06-02T09:00:00+00:00  1.8   
1951-06-02T12:00:00+00:00  1.8   
1951-06-02T15:00:00+00:00  1.7   
1951-06-02T18:00:00+00:00  1.6   
1951-06-02T21:00:00+00:00  1.7   
1951-06-03T00:00:00+00:00  1.7   
1951-06-03T03:00:00+00:00  2.1   
1951-06-03T06:00:00+00:00  1.8   
1951-06-03T09:00:00+00:00  1.3   
1951-06-03T12:00:00+00:00  1.1   
1951-06-03T15:00:00+00:00  1.0   
1951-06-03T18:00:00+00:00  1.1   
1951-06-03T21:00:00+00:00  1.4   
1951-06-04T00:00:00+00:00  1.4   
1951-06-04T03:00:00+00:00  1.2   
1951-06-04T06:00:00+00:00  0.6   
1951-06-04T09:00:00+00:00  1.0   
1951-06-04T12:00:00+00:00  1.6   
1951-06-04T15:00:00+00:00  1.0   
1951-06-04T18:00:00+00:00  0.7   
1951-06-04T21:00:00+00:00  0.6   
1951-06-05T00:00:00+00:00  0.6   
1951-06-05T03:00:00+00:00  0.6   
1951-06-05T06:00:00+00:00  0.6   
1951-06-05T09:00:00+00:00  1.2   
1951-06-05T12:00:00+00:00  1.9   
1951-06-05T15:00:00+00:00  2.0   
1951-06-05T18:00:00+00:00  2.0   
1951-06-05T21:00:00+00:00  1.5   
1951-06-06T00:00:00+00:00  1.4   
1951-06-06T03:00:00+00:00  1.2   
1951-06-06T06:00:00+00:00  1.4   
1951-06-06T09:00:00+00:00  1.6   
1951-06-06T12:00:00+00:00  1.8   
1951-06-06T15:00:00+00:00  2.4   
1951-06-06T18:00:00+00:00  1.3   
1951-06-06T21:00:00+00:00  1.2   
1951-06-07T00:00:00+00:00  1.3   
1951-06-07T03:00:00+00:00  1.7   
1951-06-07T06:00:00+00:00  1.6   
1951-06-07T09:00:00+00:00  1.2   
1951-06-07T12:00:00+00:00  1.2   
1951-06-07T15:00:00+00:00  1.2   
1951-06-07T18:00:00+00:00  0.7   
1951-06-07T21:00:00+00:00  0.6   
1951-06-08T00:00:00+00:00  1.2   
1951-06-08T03:00:00+00:00  0.8   
1951-06-08T06:00:00+00:00  0.4   
1951-06-08T09:00:00+00:00  0.7   
1951-06-08T12:00:00+00:00  0.9   
1951-06-08T15:00:00+00:00  1.2   
1951-06-08T18:00:00+00:00  0.9   
1951-06-08T21:00:00+00:00  0.7   
1951-06-09T00:00:00+00:00  0.8   
1951-06-09T03:00:00+00:00  0.7   
1951-06-09T06:00:00+00:00  0.4   
1951-06-09T09:00:00+00:00  0.5   
1951-06-09T12:00:00+00:00  0.6   
1951-06-09T15:00:00+00:00  1.0   
1951-06-09T18:00:00+00:00  1.6   
1951-06-09T21:00:00+00:00  2.4   
1951-06-10T00:00:00+00:00  2.9   
1951-06-10T03:00:00+00:00  2.1   
1951-06-10T06:00:00+00:00  2.1   
1951-06-10T09:00:00+00:00  2.0   
1951-06-10T12:00:00+00:00  1.9   
1951-06-10T15:00:00+00:00  1.6   
1951-06-10T18:00:00+00:00  1.3   
1951-06-10T21:00:00+00:00  1.9   
1951-06-11T00:00:00+00:00  2.2   
1951-06-11T03:00:00+00:00  2.8   
1951-06-11T06:00:00+00:00  3.0   
1951-06-11T09:00:00+00:00  3.7   
1951-06-11T12:00:00+00:00  3.7   
1951-06-11T15:00:00+00:00  4.0   
1951-06-11T18:00:00+00:00  4.6   
1951-06-11T21:00:00+00:00  4.2   
1951-06-12T00:00:00+00:00  3.6   
1951-06-12T03:00:00+00:00  2.9   
1951-06-12T06:00:00+00:00  3.0   
1951-06-12T09:00:00+00:00  2.8   
1951-06-12T12:00:00+00:00  2.2   
1951-06-12T15:00:00+00:00  1.9   
1951-06-12T18:00:00+00:00  1.6   
1951-06-12T21:00:00+00:00  1.7   
1951-06-13T00:00:00+00:00  0.8   
1951-06-13T03:00:00+00:00  0.5   
1951-06-13T06:00:00+00:00  0.6   
1951-06-13T09:00:00+00:00  0.9   
1951-06-13T12:00:00+00:00  1.1   
1951-06-13T15:00:00+00:00  1.4   
1951-06-13T18:00:00+00:00  1.2   
1951-06-13T21:00:00+00:00  1.4   
1951-06-14T00:00:00+00:00  1.8   
1951-06-14T03:00:00+00:00  1.7   
1951-06-14T06:00:00+00:00  1.8   
1951-06-14T09:00:00+00:00  1.5   
1951-06-14T12:00:00+00:00  1.3   
1951-06-14T15:00:00+00:00  1.1   
1951-06-14T18:00:00+00:00  0.9   
1951-06-14T21:00:00+00:00  1.1   
1951-06-15T00:00:00+00:00  1.3   
1951-06-15T03:00:00+00:00  1.2   
1951-06-15T06:00:00+00:00  0.6   
1951-06-15T09:00:00+00:00  1.0   
1951-06-15T12:00:00+00:00  1.6   
1951-06-15T15:00:00+00:00  1.8   
1951-06-15T18:00:00+00:00  1.5   
1951-06-15T21:00:00+00:00  0.7   
1951-06-16T00:00:00+00:00  0.4   
1951-06-16T03:00:00+00:00  0.4   
1951-06-16T06:00:00+00:00  0.4   
1951-06-16T09:00:00+00:00  1.1   
1951-06-16T12:00:00+00:00  1.0   
1951-06-16T15:00:00+00:00  0.3   
1951-06-16T18:00:00+00:00  0.6   
1951-06-16T21:00:00+00:00  0.9   
1951-06-17T00:00:00+00:00  2.1   
1951-06-17T03:00:00+00:00  2.5   
1951-06-17T06:00:00+00:00  2.7   
1951-06-17T09:00:00+00:00  3.0   
1951-06-17T12:00:00+00:00  3.1   
1951-06-17T15:00:00+00:00  3.0   
1951-06-17T18:00:00+00:00  2.7   
1951-06-17T21:00:00+00:00  2.4   
1951-06-18T00:00:00+00:00  2.2   
1951-06-18T03:00:00+00:00  2.0   
1951-06-18T06:00:00+00:00  1.9   
1951-06-18T09:00:00+00:00  1.6   
1951-06-18T12:00:00+00:00  1.2   
1951-06-18T15:00:00+00:00  1.2   
1951-06-18T18:00:00+00:00  1.1   
1951-06-18T21:00:00+00:00  1.2   
1951-06-19T00:00:00+00:00  1.3   
1951-06-19T03:00:00+00:00  1.4   
1951-06-19T06:00:00+00:00  0.8   
1951-06-19T09:00:00+00:00  0.8   
1951-06-19T12:00:00+00:00  1.2   
1951-06-19T15:00:00+00:00  1.1   
1951-06-19T18:00:00+00:00  0.9   
1951-06-19T21:00:00+00:00  0.6   
1951-06-20T00:00:00+00:00  0.9   
1951-06-20T03:00:00+00:00  0.7   
1951-06-20T06:00:00+00:00  0.4   
1951-06-20T09:00:00+00:00  0.7   
1951-06-20T12:00:00+00:00  0.9   
1951-06-20T15:00:00+00:00  0.9   
1951-06-20T18:00:00+00:00  0.9   
1951-06-20T21:00:00+00:00  0.4   
1951-06-21T00:00:00+00:00  0.7   
1951-06-21T03:00:00+00:00  1.3   
1951-06-21T06:00:00+00:00  1.7   
1951-06-21T09:00:00+00:00  1.0   
1951-06-21T12:00:00+00:00  1.0   
1951-06-21T15:00:00+00:00  1.2   
1951-06-21T18:00:00+00:00  1.5   
1951-06-21T21:00:00+00:00  1.8   
1951-06-22T00:00:00+00:00  1.8   
1951-06-22T03:00:00+00:00  1.5   
1951-06-22T06:00:00+00:00  0.8   
1951-06-22T09:00:00+00:00  0.9   
1951-06-22T12:00:00+00:00  1.1   
1951-06-22T15:00:00+00:00  1.1   
1951-06-22T18:00:00+00:00  0.8   
1951-06-22T21:00:00+00:00  0.6   
1951-06-23T00:00:00+00:00  0.9   
1951-06-23T03:00:00+00:00  1.3   
1951-06-23T06:00:00+00:00  1.2   
1951-06-23T09:00:00+00:00  0.7   
1951-06-23T12:00:00+00:00  1.0   
1951-06-23T15:00:00+00:00  1.1   
1951-06-23T18:00:00+00:00  0.7   
1951-06-23T21:00:00+00:00  0.7   
1951-06-24T00:00:00+00:00  1.5   
1951-06-24T03:00:00+00:00  1.9   
1951-06-24T06:00:00+00:00  1.9   
1951-06-24T09:00:00+00:00  0.8   
1951-06-24T12:00:00+00:00  0.7   
1951-06-24T15:00:00+00:00  0.9   
1951-06-24T18:00:00+00:00  0.8   
1951-06-24T21:00:00+00:00  1.2   
1951-06-25T00:00:00+00:00  1.4   
1951-06-25T03:00:00+00:00  1.3   
1951-06-25T06:00:00+00:00  1.1   
1951-06-25T09:00:00+00:00  0.6   
1951-06-25T12:00:00+00:00  0.5   
1951-06-25T15:00:00+00:00  0.6   
1951-06-25T18:00:00+00:00  0.6   
1951-06-25T21:00:00+00:00  0.6   
1951-06-26T00:00:00+00:00  0.8   
1951-06-26T03:00:00+00:00  0.4   
1951-06-26T06:00:00+00:00  0.3   
1951-06-26T09:00:00+00:00  0.5   
1951-06-26T12:00:00+00:00  1.0   
1951-06-26T15:00:00+00:00  1.1   
1951-06-26T18:00:00+00:00  0.8   
1951-06-26T21:00:00+00:00  0.4   
1951-06-27T00:00:00+00:00  0.6   
1951-06-27T03:00:00+00:00  0.5   
1951-06-27T06:00:00+00:00  0.4   
1951-06-27T09:00:00+00:00  0.6   
1951-06-27T12:00:00+00:00  1.2   
1951-06-27T15:00:00+00:00  0.8   
1951-06-27T18:00:00+00:00  0.7   
1951-06-27T21:00:00+00:00  0.5   
1951-06-28T00:00:00+00:00  0.4   
1951-06-28T03:00:00+00:00  0.4   
1951-06-28T06:00:00+00:00  0.5   
1951-06-28T09:00:00+00:00  1.2   
1951-06-28T12:00:00+00:00  1.7   
1951-06-28T15:00:00+00:00  1.6   
1951-06-28T18:00:00+00:00  1.8   
1951-06-28T21:00:00+00:00  0.7   
1951-06-29T00:00:00+00:00  0.5   
1951-06-29T03:00:00+00:00  0.6   
1951-06-29T06:00:00+00:00  0.6   
1951-06-29T09:00:00+00:00  1.2   
1951-06-29T12:00:00+00:00  2.0   
1951-06-29T15:00:00+00:00  1.8   
1951-06-29T18:00:00+00:00  1.2   
1951-06-29T21:00:00+00:00  0.6   
1951-06-30T00:00:00+00:00  0.5   
1951-06-30T03:00:00+00:00  0.6   
1951-06-30T06:00:00+00:00  0.7   
1951-06-30T09:00:00+00:00  1.3   
1951-06-30T12:00:00+00:00  1.7   
1951-06-30T15:00:00+00:00  1.6   
1951-06-30T18:00:00+00:00  0.6   
1951-06-30T21:00:00+00:00  0.4   
1951-07-01T00:00:00+00:00  1.0   
1951-07-01T03:00:00+00:00  0.7   
1951-07-01T06:00:00+00:00  0.5   
1951-07-01T09:00:00+00:00  0.8   
1951-07-01T12:00:00+00:00  0.8   
1951-07-01T15:00:00+00:00  1.1   
1951-07-01T18:00:00+00:00  0.5   
1951-07-01T21:00:00+00:00  0.5   
1951-07-02T00:00:00+00:00  0.5   
1951-07-02T03:00:00+00:00  0.6   
1951-07-02T06:00:00+00:00  0.6   
1951-07-02T09:00:00+00:00  1.1   
1951-07-02T12:00:00+00:00  1.9   
1951-07-02T15:00:00+00:00  2.0   
1951-07-02T18:00:00+00:00  1.4   
1951-07-02T21:00:00+00:00  0.9   
1951-07-03T00:00:00+00:00  0.8   
1951-07-03T03:00:00+00:00  0.7   
1951-07-03T06:00:00+00:00  0.5   
1951-07-03T09:00:00+00:00  1.1   
1951-07-03T12:00:00+00:00  1.4   
1951-07-03T15:00:00+00:00  1.3   
1951-07-03T18:00:00+00:00  0.7   
1951-07-03T21:00:00+00:00  1.2   
1951-07-04T00:00:00+00:00  1.6   
1951-07-04T03:00:00+00:00  1.5   
1951-07-04T06:00:00+00:00  1.3   
1951-07-04T09:00:00+00:00  0.9   
1951-07-04T12:00:00+00:00  1.1   
1951-07-04T15:00:00+00:00  1.4   
1951-07-04T18:00:00+00:00  1.1   
1951-07-04T21:00:00+00:00  1.5   
1951-07-05T00:00:00+00:00  2.0   
1951-07-05T03:00:00+00:00  1.8   
1951-07-05T06:00:00+00:00  1.6   
1951-07-05T09:00:00+00:00  0.9   
1951-07-05T12:00:00+00:00  1.1   
1951-07-05T15:00:00+00:00  1.0   
1951-07-05T18:00:00+00:00  0.6   
1951-07-05T21:00:00+00:00  0.4   
1951-07-06T00:00:00+00:00  0.5   
1951-07-06T03:00:00+00:00  0.5   
1951-07-06T06:00:00+00:00  0.4   
1951-07-06T09:00:00+00:00  1.2   
1951-07-06T12:00:00+00:00  1.3   
1951-07-06T15:00:00+00:00  1.3   
1951-07-06T18:00:00+00:00  1.0   
1951-07-06T21:00:00+00:00  0.4   
1951-07-07T00:00:00+00:00  0.5   
1951-07-07T03:00:00+00:00  0.6   
1951-07-07T06:00:00+00:00  0.6   
1951-07-07T09:00:00+00:00  1.2   
1951-07-07T12:00:00+00:00  1.8   
1951-07-07T15:00:00+00:00  1.4   
1951-07-07T18:00:00+00:00  0.6   
1951-07-07T21:00:00+00:00  1.1   
1951-07-08T00:00:00+00:00  1.5   
1951-07-08T03:00:00+00:00  1.6   
1951-07-08T06:00:00+00:00  1.5   
1951-07-08T09:00:00+00:00  1.0   
1951-07-08T12:00:00+00:00  1.0   
1951-07-08T15:00:00+00:00  1.6   
1951-07-08T18:00:00+00:00  1.7   
1951-07-08T21:00:00+00:00  2.1   
1951-07-09T00:00:00+00:00  2.4   
1951-07-09T03:00:00+00:00  2.7   
1951-07-09T06:00:00+00:00  2.4   
1951-07-09T09:00:00+00:00  2.5   
1951-07-09T12:00:00+00:00  2.7   
1951-07-09T15:00:00+00:00  2.7   
1951-07-09T18:00:00+00:00  2.8   
1951-07-09T21:00:00+00:00  2.7   
1951-07-10T00:00:00+00:00  2.3   
1951-07-10T03:00:00+00:00  1.9   
1951-07-10T06:00:00+00:00  1.5   
1951-07-10T09:00:00+00:00  1.7   
1951-07-10T12:00:00+00:00  1.6   
1951-07-10T15:00:00+00:00  2.0   
1951-07-10T18:00:00+00:00  2.1   
1951-07-10T21:00:00+00:00  1.6   
1951-07-11T00:00:00+00:00  1.5   
1951-07-11T03:00:00+00:00  1.2   
1951-07-11T06:00:00+00:00  1.5   
1951-07-11T09:00:00+00:00  1.7   
1951-07-11T12:00:00+00:00  1.7   
1951-07-11T15:00:00+00:00  2.0   
1951-07-11T18:00:00+00:00  2.3   
1951-07-11T21:00:00+00:00  2.3   
1951-07-12T00:00:00+00:00  2.1   
1951-07-12T03:00:00+00:00  2.0   
1951-07-12T06:00:00+00:00  1.5   
1951-07-12T09:00:00+00:00  1.6   
1951-07-12T12:00:00+00:00  2.3   
1951-07-12T15:00:00+00:00  2.1   
1951-07-12T18:00:00+00:00  2.0   
1951-07-12T21:00:00+00:00  1.9   
1951-07-13T00:00:00+00:00  1.9   
1951-07-13T03:00:00+00:00  1.9   
1951-07-13T06:00:00+00:00  2.0   
1951-07-13T09:00:00+00:00  1.7   
1951-07-13T12:00:00+00:00  1.3   
1951-07-13T15:00:00+00:00  1.5   
1951-07-13T18:00:00+00:00  1.3   
1951-07-13T21:00:00+00:00  1.8   
1951-07-14T00:00:00+00:00  1.8   
1951-07-14T03:00:00+00:00  1.8   
1951-07-14T06:00:00+00:00  1.7   
1951-07-14T09:00:00+00:00  1.1   
1951-07-14T12:00:00+00:00  0.9   
1951-07-14T15:00:00+00:00  1.0   
1951-07-14T18:00:00+00:00  0.9   
1951-07-14T21:00:00+00:00  1.3   
1951-07-15T00:00:00+00:00  1.8   
1951-07-15T03:00:00+00:00  1.7   
1951-07-15T06:00:00+00:00  1.5   
1951-07-15T09:00:00+00:00  0.8   
1951-07-15T12:00:00+00:00  0.7   
1951-07-15T15:00:00+00:00  1.0   
1951-07-15T18:00:00+00:00  1.2   
1951-07-15T21:00:00+00:00  1.6   
1951-07-16T00:00:00+00:00  2.0   
1951-07-16T03:00:00+00:00  1.8   
1951-07-16T06:00:00+00:00  1.6   
1951-07-16T09:00:00+00:00  1.3   
1951-07-16T12:00:00+00:00  0.9   
1951-07-16T15:00:00+00:00  1.0   
1951-07-16T18:00:00+00:00  1.4   
1951-07-16T21:00:00+00:00  1.8   
1951-07-17T00:00:00+00:00  2.1   
1951-07-17T03:00:00+00:00  2.1   
1951-07-17T06:00:00+00:00  1.7   
1951-07-17T09:00:00+00:00  0.8   
1951-07-17T12:00:00+00:00  1.0   
1951-07-17T15:00:00+00:00  1.0   
1951-07-17T18:00:00+00:00  0.9   
1951-07-17T21:00:00+00:00  0.5   
1951-07-18T00:00:00+00:00  0.4   
1951-07-18T03:00:00+00:00  0.4   
1951-07-18T06:00:00+00:00  0.5   
1951-07-18T09:00:00+00:00  0.9   
1951-07-18T12:00:00+00:00  1.3   
1951-07-18T15:00:00+00:00  1.2   
1951-07-18T18:00:00+00:00  0.7   
1951-07-18T21:00:00+00:00  0.3   
1951-07-19T00:00:00+00:00  0.4   
1951-07-19T03:00:00+00:00  0.4   
1951-07-19T06:00:00+00:00  0.4   
1951-07-19T09:00:00+00:00  0.6   
1951-07-19T12:00:00+00:00  1.1   
1951-07-19T15:00:00+00:00  0.9   
1951-07-19T18:00:00+00:00  0.5   
1951-07-19T21:00:00+00:00  0.3   
1951-07-20T00:00:00+00:00  0.4   
1951-07-20T03:00:00+00:00  0.3   
1951-07-20T06:00:00+00:00  0.3   
1951-07-20T09:00:00+00:00  0.8   
1951-07-20T12:00:00+00:00  1.4   
1951-07-20T15:00:00+00:00  1.1   
1951-07-20T18:00:00+00:00  0.8   
1951-07-20T21:00:00+00:00  0.5   
1951-07-21T00:00:00+00:00  0.3   
1951-07-21T03:00:00+00:00  0.3   
1951-07-21T06:00:00+00:00  0.4   
1951-07-21T09:00:00+00:00  0.7   
1951-07-21T12:00:00+00:00  1.3   
1951-07-21T15:00:00+00:00  1.1   
1951-07-21T18:00:00+00:00  0.6   
1951-07-21T21:00:00+00:00  0.5   
1951-07-22T00:00:00+00:00  1.2   
1951-07-22T03:00:00+00:00  1.7   
1951-07-22T06:00:00+00:00  1.7   
1951-07-22T09:00:00+00:00  0.7   
1951-07-22T12:00:00+00:00  1.0   
1951-07-22T15:00:00+00:00  0.8   
1951-07-22T18:00:00+00:00  0.7   
1951-07-22T21:00:00+00:00  0.8   
1951-07-23T00:00:00+00:00  1.6   
1951-07-23T03:00:00+00:00  1.9   
1951-07-23T06:00:00+00:00  2.0   
1951-07-23T09:00:00+00:00  1.6   
1951-07-23T12:00:00+00:00  0.9   
1951-07-23T15:00:00+00:00  0.8   
1951-07-23T18:00:00+00:00  0.6   
1951-07-23T21:00:00+00:00  0.7   
1951-07-24T00:00:00+00:00  1.4   
1951-07-24T03:00:00+00:00  1.7   
1951-07-24T06:00:00+00:00  1.4   
1951-07-24T09:00:00+00:00  0.9   
1951-07-24T12:00:00+00:00  1.4   
1951-07-24T15:00:00+00:00  1.5   
1951-07-24T18:00:00+00:00  1.0   
1951-07-24T21:00:00+00:00  0.6   
1951-07-25T00:00:00+00:00  0.3   
1951-07-25T03:00:00+00:00  0.5   
1951-07-25T06:00:00+00:00  0.4   
1951-07-25T09:00:00+00:00  1.1   
1951-07-25T12:00:00+00:00  1.7   
1951-07-25T15:00:00+00:00  1.6   
1951-07-25T18:00:00+00:00  0.7   
1951-07-25T21:00:00+00:00  0.6   
1951-07-26T00:00:00+00:00  1.0   
1951-07-26T03:00:00+00:00  1.5   
1951-07-26T06:00:00+00:00  1.5   
1951-07-26T09:00:00+00:00  0.8   
1951-07-26T12:00:00+00:00  1.2   
1951-07-26T15:00:00+00:00  1.3   
1951-07-26T18:00:00+00:00  0.8   
1951-07-26T21:00:00+00:00  0.6   
1951-07-27T00:00:00+00:00  1.1   
1951-07-27T03:00:00+00:00  1.5   
1951-07-27T06:00:00+00:00  1.7   
1951-07-27T09:00:00+00:00  0.8   
1951-07-27T12:00:00+00:00  1.3   
1951-07-27T15:00:00+00:00  1.3   
1951-07-27T18:00:00+00:00  0.8   
1951-07-27T21:00:00+00:00  0.9   
1951-07-28T00:00:00+00:00  1.7   
1951-07-28T03:00:00+00:00  1.6   
1951-07-28T06:00:00+00:00  1.4   
1951-07-28T09:00:00+00:00  0.6   
1951-07-28T12:00:00+00:00  1.4   
1951-07-28T15:00:00+00:00  1.5   
1951-07-28T18:00:00+00:00  1.0   
1951-07-28T21:00:00+00:00  0.6   
1951-07-29T00:00:00+00:00  1.2   
1951-07-29T03:00:00+00:00  1.4   
1951-07-29T06:00:00+00:00  1.2   
1951-07-29T09:00:00+00:00  1.3   
1951-07-29T12:00:00+00:00  1.6   
1951-07-29T15:00:00+00:00  2.1   
1951-07-29T18:00:00+00:00  2.2   
1951-07-29T21:00:00+00:00  2.0   
1951-07-30T00:00:00+00:00  1.5   
1951-07-30T03:00:00+00:00  0.9   
1951-07-30T06:00:00+00:00  0.4   
1951-07-30T09:00:00+00:00  0.5   
1951-07-30T12:00:00+00:00  0.4   
1951-07-30T15:00:00+00:00  0.8   
1951-07-30T18:00:00+00:00  0.6   
1951-07-30T21:00:00+00:00  0.4   
1951-07-31T00:00:00+00:00  0.6   
1951-07-31T03:00:00+00:00  1.0   
1951-07-31T06:00:00+00:00  1.4   
1951-07-31T09:00:00+00:00  1.2   
1951-07-31T12:00:00+00:00  1.4   
1951-07-31T15:00:00+00:00  1.6   
1951-07-31T18:00:00+00:00  1.4   
1951-07-31T21:00:00+00:00  1.9   
1951-08-01T00:00:00+00:00  1.8   
1951-08-01T03:00:00+00:00  1.7   
1951-08-01T06:00:00+00:00  0.7   
1951-08-01T09:00:00+00:00  1.3   
1951-08-01T12:00:00+00:00  1.9   
1951-08-01T15:00:00+00:00  1.7   
1951-08-01T18:00:00+00:00  1.2   
1951-08-01T21:00:00+00:00  0.5   
1951-08-02T00:00:00+00:00  0.6   
1951-08-02T03:00:00+00:00  0.9   
1951-08-02T06:00:00+00:00  1.2   
1951-08-02T09:00:00+00:00  0.8   
1951-08-02T12:00:00+00:00  0.8   
1951-08-02T15:00:00+00:00  1.1   
1951-08-02T18:00:00+00:00  0.8   
1951-08-02T21:00:00+00:00  1.0   
1951-08-03T00:00:00+00:00  1.4   
1951-08-03T03:00:00+00:00  1.2   
1951-08-03T06:00:00+00:00  1.1   
1951-08-03T09:00:00+00:00  1.0   
1951-08-03T12:00:00+00:00  1.5   
1951-08-03T15:00:00+00:00  1.5   
1951-08-03T18:00:00+00:00  0.9   
1951-08-03T21:00:00+00:00  0.6   
1951-08-04T00:00:00+00:00  0.6   
1951-08-04T03:00:00+00:00  0.4   
1951-08-04T06:00:00+00:00  0.6   
1951-08-04T09:00:00+00:00  1.3   
1951-08-04T12:00:00+00:00  1.8   
1951-08-04T15:00:00+00:00  1.6   
1951-08-04T18:00:00+00:00  1.2   
1951-08-04T21:00:00+00:00  1.1   
1951-08-05T00:00:00+00:00  0.7   
1951-08-05T03:00:00+00:00  0.8   
1951-08-05T06:00:00+00:00  1.4   
1951-08-05T09:00:00+00:00  2.0   
1951-08-05T12:00:00+00:00  1.8   
1951-08-05T15:00:00+00:00  2.1   
1951-08-05T18:00:00+00:00  2.5   
1951-08-05T21:00:00+00:00  2.8   
1951-08-06T00:00:00+00:00  2.8   
1951-08-06T03:00:00+00:00  2.6   
1951-08-06T06:00:00+00:00  2.4   
1951-08-06T09:00:00+00:00  1.8   
1951-08-06T12:00:00+00:00  0.9   
1951-08-06T15:00:00+00:00  0.9   
1951-08-06T18:00:00+00:00  0.9   
1951-08-06T21:00:00+00:00  0.5   
1951-08-07T00:00:00+00:00  0.8   
1951-08-07T03:00:00+00:00  1.5   
1951-08-07T06:00:00+00:00  1.4   
1951-08-07T09:00:00+00:00  0.6   
1951-08-07T12:00:00+00:00  1.1   
1951-08-07T15:00:00+00:00  1.3   
1951-08-07T18:00:00+00:00  0.9   
1951-08-07T21:00:00+00:00  0.5   
1951-08-08T00:00:00+00:00  1.1   
1951-08-08T03:00:00+00:00  1.0   
1951-08-08T06:00:00+00:00  1.1   
1951-08-08T09:00:00+00:00  1.2   
1951-08-08T12:00:00+00:00  1.6   
1951-08-08T15:00:00+00:00  2.0   
1951-08-08T18:00:00+00:00  2.3   
1951-08-08T21:00:00+00:00  2.5   
1951-08-09T00:00:00+00:00  2.6   
1951-08-09T03:00:00+00:00  2.4   
1951-08-09T06:00:00+00:00  1.9   
1951-08-09T09:00:00+00:00  1.6   
1951-08-09T12:00:00+00:00  1.0   
1951-08-09T15:00:00+00:00  0.8   
1951-08-09T18:00:00+00:00  0.8   
1951-08-09T21:00:00+00:00  0.7   
1951-08-10T00:00:00+00:00  0.6   
1951-08-10T03:00:00+00:00  0.7   
1951-08-10T06:00:00+00:00  0.7   
1951-08-10T09:00:00+00:00  0.9   
1951-08-10T12:00:00+00:00  1.0   
1951-08-10T15:00:00+00:00  1.0   
1951-08-10T18:00:00+00:00  0.9   
1951-08-10T21:00:00+00:00  0.6   
1951-08-11T00:00:00+00:00  0.6   
1951-08-11T03:00:00+00:00  0.4   
1951-08-11T06:00:00+00:00  0.4   
1951-08-11T09:00:00+00:00  0.8   
1951-08-11T12:00:00+00:00  0.9   
1951-08-11T15:00:00+00:00  0.7   
1951-08-11T18:00:00+00:00  0.5   
1951-08-11T21:00:00+00:00  0.8   
1951-08-12T00:00:00+00:00  1.2   
1951-08-12T03:00:00+00:00  1.3   
1951-08-12T06:00:00+00:00  1.2   
1951-08-12T09:00:00+00:00  0.4   
1951-08-12T12:00:00+00:00  0.9   
1951-08-12T15:00:00+00:00  0.8   
1951-08-12T18:00:00+00:00  0.7   
1951-08-12T21:00:00+00:00  0.7   
1951-08-13T00:00:00+00:00  1.2   
1951-08-13T03:00:00+00:00  1.2   
1951-08-13T06:00:00+00:00  1.0   
1951-08-13T09:00:00+00:00  0.7   
1951-08-13T12:00:00+00:00  1.1   
1951-08-13T15:00:00+00:00  1.2   
1951-08-13T18:00:00+00:00  0.8   
1951-08-13T21:00:00+00:00  0.4   
1951-08-14T00:00:00+00:00  1.0   
1951-08-14T03:00:00+00:00  1.4   
1951-08-14T06:00:00+00:00  1.6   
1951-08-14T09:00:00+00:00  0.7   
1951-08-14T12:00:00+00:00  0.7   
1951-08-14T15:00:00+00:00  0.7   
1951-08-14T18:00:00+00:00  1.1   
1951-08-14T21:00:00+00:00  1.8   
1951-08-15T00:00:00+00:00  2.1   
1951-08-15T03:00:00+00:00  2.0   
1951-08-15T06:00:00+00:00  1.8   
1951-08-15T09:00:00+00:00  1.5   
1951-08-15T12:00:00+00:00  1.6   
1951-08-15T15:00:00+00:00  1.9   
1951-08-15T18:00:00+00:00  1.8   
1951-08-15T21:00:00+00:00  1.8   
1951-08-16T00:00:00+00:00  1.4   
1951-08-16T03:00:00+00:00  1.1   
1951-08-16T06:00:00+00:00  0.8   
1951-08-16T09:00:00+00:00  1.0   
1951-08-16T12:00:00+00:00  1.1   
1951-08-16T15:00:00+00:00  1.2   
1951-08-16T18:00:00+00:00  1.1   
1951-08-16T21:00:00+00:00  0.6   
1951-08-17T00:00:00+00:00  0.3   
1951-08-17T03:00:00+00:00  0.5   
1951-08-17T06:00:00+00:00  0.4   
1951-08-17T09:00:00+00:00  0.5   
1951-08-17T12:00:00+00:00  0.7   
1951-08-17T15:00:00+00:00  0.9   
1951-08-17T18:00:00+00:00  0.7   
1951-08-17T21:00:00+00:00  0.3   
1951-08-18T00:00:00+00:00  0.3   
1951-08-18T03:00:00+00:00  0.7   
1951-08-18T06:00:00+00:00  0.9   
1951-08-18T09:00:00+00:00  0.5   
1951-08-18T12:00:00+00:00  0.9   
1951-08-18T15:00:00+00:00  1.2   
1951-08-18T18:00:00+00:00  0.7   
1951-08-18T21:00:00+00:00  0.4   
1951-08-19T00:00:00+00:00  0.4   
1951-08-19T03:00:00+00:00  0.3   
1951-08-19T06:00:00+00:00  0.4   
1951-08-19T09:00:00+00:00  0.8   
1951-08-19T12:00:00+00:00  1.4   
1951-08-19T15:00:00+00:00  1.6   
1951-08-19T18:00:00+00:00  1.2   
1951-08-19T21:00:00+00:00  0.5   
1951-08-20T00:00:00+00:00  0.5   
1951-08-20T03:00:00+00:00  0.5   
1951-08-20T06:00:00+00:00  0.5   
1951-08-20T09:00:00+00:00  0.9   
1951-08-20T12:00:00+00:00  1.4   
1951-08-20T15:00:00+00:00  1.1   
1951-08-20T18:00:00+00:00  0.9   
1951-08-20T21:00:00+00:00  0.8   
1951-08-21T00:00:00+00:00  0.7   
1951-08-21T03:00:00+00:00  0.8   
1951-08-21T06:00:00+00:00  0.8   
1951-08-21T09:00:00+00:00  1.0   
1951-08-21T12:00:00+00:00  1.3   
1951-08-21T15:00:00+00:00  1.2   
1951-08-21T18:00:00+00:00  1.1   
1951-08-21T21:00:00+00:00  1.3   
1951-08-22T00:00:00+00:00  1.7   
1951-08-22T03:00:00+00:00  1.4   
1951-08-22T06:00:00+00:00  1.0   
1951-08-22T09:00:00+00:00  0.6   
1951-08-22T12:00:00+00:00  0.8   
1951-08-22T15:00:00+00:00  1.2   
1951-08-22T18:00:00+00:00  1.4   
1951-08-22T21:00:00+00:00  1.4   
1951-08-23T00:00:00+00:00  1.7   
1951-08-23T03:00:00+00:00  1.6   
1951-08-23T06:00:00+00:00  1.3   
1951-08-23T09:00:00+00:00  0.6   
1951-08-23T12:00:00+00:00  1.5   
1951-08-23T15:00:00+00:00  1.3   
1951-08-23T18:00:00+00:00  0.9   
1951-08-23T21:00:00+00:00  0.4   
1951-08-24T00:00:00+00:00  0.3   
1951-08-24T03:00:00+00:00  0.3   
1951-08-24T06:00:00+00:00  0.3   
1951-08-24T09:00:00+00:00  0.6   
1951-08-24T12:00:00+00:00  1.5   
1951-08-24T15:00:00+00:00  1.6   
1951-08-24T18:00:00+00:00  1.0   
1951-08-24T21:00:00+00:00  0.6   
1951-08-25T00:00:00+00:00  0.7   
1951-08-25T03:00:00+00:00  0.6   
1951-08-25T06:00:00+00:00  0.8   
1951-08-25T09:00:00+00:00  0.9   
1951-08-25T12:00:00+00:00  1.4   
1951-08-25T15:00:00+00:00  2.0   
1951-08-25T18:00:00+00:00  1.6   
1951-08-25T21:00:00+00:00  1.6   
1951-08-26T00:00:00+00:00  1.5   
1951-08-26T03:00:00+00:00  1.5   
1951-08-26T06:00:00+00:00  0.9   
1951-08-26T09:00:00+00:00  0.6   
1951-08-26T12:00:00+00:00  1.2   
1951-08-26T15:00:00+00:00  1.7   
1951-08-26T18:00:00+00:00  0.9   
1951-08-26T21:00:00+00:00  0.9   
1951-08-27T00:00:00+00:00  0.4   
1951-08-27T03:00:00+00:00  0.2   
1951-08-27T06:00:00+00:00  0.4   
1951-08-27T09:00:00+00:00  0.4   
1951-08-27T12:00:00+00:00  0.7   
1951-08-27T15:00:00+00:00  1.0   
1951-08-27T18:00:00+00:00  1.5   
1951-08-27T21:00:00+00:00  2.2   
1951-08-28T00:00:00+00:00  2.0   
1951-08-28T03:00:00+00:00  1.7   
1951-08-28T06:00:00+00:00  1.4   
1951-08-28T09:00:00+00:00  1.0   
1951-08-28T12:00:00+00:00  0.7   
1951-08-28T15:00:00+00:00  0.7   
1951-08-28T18:00:00+00:00  0.9   
1951-08-28T21:00:00+00:00  0.9   
1951-08-29T00:00:00+00:00  1.2   
1951-08-29T03:00:00+00:00  1.1   
1951-08-29T06:00:00+00:00  1.0   
1951-08-29T09:00:00+00:00  0.7   
1951-08-29T12:00:00+00:00  0.8   
1951-08-29T15:00:00+00:00  0.8   
1951-08-29T18:00:00+00:00  0.6   
1951-08-29T21:00:00+00:00  0.9   
1951-08-30T00:00:00+00:00  1.0   
1951-08-30T03:00:00+00:00  0.9   
1951-08-30T06:00:00+00:00  1.2   
1951-08-30T09:00:00+00:00  0.9   
1951-08-30T12:00:00+00:00  0.9   
1951-08-30T15:00:00+00:00  0.9   
1951-08-30T18:00:00+00:00  0.6   
1951-08-30T21:00:00+00:00  0.5   
1951-08-31T00:00:00+00:00  0.4   
1951-08-31T03:00:00+00:00  0.4   
1951-08-31T06:00:00+00:00  0.3   
1951-08-31T09:00:00+00:00  0.7   
1951-08-31T12:00:00+00:00  1.2   
1951-08-31T15:00:00+00:00  1.0   
1951-08-31T18:00:00+00:00  0.8   
1951-08-31T21:00:00+00:00  0.2   
1951-09-01T00:00:00+00:00  0.3   
1951-09-01T03:00:00+00:00  0.4   
1951-09-01T06:00:00+00:00  0.3   
1951-09-01T09:00:00+00:00  0.6   
1951-09-01T12:00:00+00:00  1.6   
1951-09-01T15:00:00+00:00  1.5   
1951-09-01T18:00:00+00:00  0.8   
1951-09-01T21:00:00+00:00  0.4   
1951-09-02T00:00:00+00:00  0.6   
1951-09-02T03:00:00+00:00  0.5   
1951-09-02T06:00:00+00:00  0.5   
1951-09-02T09:00:00+00:00  0.8   
1951-09-02T12:00:00+00:00  1.3   
1951-09-02T15:00:00+00:00  1.6   
1951-09-02T18:00:00+00:00  1.0   
1951-09-02T21:00:00+00:00  0.7   
1951-09-03T00:00:00+00:00  0.9   
1951-09-03T03:00:00+00:00  0.9   
1951-09-03T06:00:00+00:00  1.1   
1951-09-03T09:00:00+00:00  1.4   
1951-09-03T12:00:00+00:00  1.5   
1951-09-03T15:00:00+00:00  2.6   
1951-09-03T18:00:00+00:00  2.7   
1951-09-03T21:00:00+00:00  2.5   
1951-09-04T00:00:00+00:00  2.3   
1951-09-04T03:00:00+00:00  1.6   
1951-09-04T06:00:00+00:00  1.2   
1951-09-04T09:00:00+00:00  1.0   
1951-09-04T12:00:00+00:00  1.5   
1951-09-04T15:00:00+00:00  1.2   
1951-09-04T18:00:00+00:00  1.1   
1951-09-04T21:00:00+00:00  1.0   
1951-09-05T00:00:00+00:00  1.0   
1951-09-05T03:00:00+00:00  0.9   
1951-09-05T06:00:00+00:00  0.8   
1951-09-05T09:00:00+00:00  0.7   
1951-09-05T12:00:00+00:00  0.7   
1951-09-05T15:00:00+00:00  0.8   
1951-09-05T18:00:00+00:00  0.6   
1951-09-05T21:00:00+00:00  0.6   
1951-09-06T00:00:00+00:00  0.4   
1951-09-06T03:00:00+00:00  0.3   
1951-09-06T06:00:00+00:00  0.3   
1951-09-06T09:00:00+00:00  0.5   
1951-09-06T12:00:00+00:00  0.8   
1951-09-06T15:00:00+00:00  0.6   
1951-09-06T18:00:00+00:00  0.9   
1951-09-06T21:00:00+00:00  0.8   
1951-09-07T00:00:00+00:00  1.2   
1951-09-07T03:00:00+00:00  1.0   
1951-09-07T06:00:00+00:00  0.6   
1951-09-07T09:00:00+00:00  0.7   
1951-09-07T12:00:00+00:00  1.1   
1951-09-07T15:00:00+00:00  0.8   
1951-09-07T18:00:00+00:00  0.6   
1951-09-07T21:00:00+00:00  0.7   
1951-09-08T00:00:00+00:00  0.9   
1951-09-08T03:00:00+00:00  0.9   
1951-09-08T06:00:00+00:00  0.8   
1951-09-08T09:00:00+00:00  0.9   
1951-09-08T12:00:00+00:00  0.8   
1951-09-08T15:00:00+00:00  0.8   
1951-09-08T18:00:00+00:00  0.5   
1951-09-08T21:00:00+00:00  0.6   
1951-09-09T00:00:00+00:00  0.6   
1951-09-09T03:00:00+00:00  0.7   
1951-09-09T06:00:00+00:00  0.8   
1951-09-09T09:00:00+00:00  1.1   
1951-09-09T12:00:00+00:00  1.2   
1951-09-09T15:00:00+00:00  1.2   
1951-09-09T18:00:00+00:00  0.9   
1951-09-09T21:00:00+00:00  0.9   
1951-09-10T00:00:00+00:00  0.8   
1951-09-10T03:00:00+00:00  0.8   
1951-09-10T06:00:00+00:00  0.6   
1951-09-10T09:00:00+00:00  0.6   
1951-09-10T12:00:00+00:00  1.0   
1951-09-10T15:00:00+00:00  0.9   
1951-09-10T18:00:00+00:00  1.0   
1951-09-10T21:00:00+00:00  0.7   
1951-09-11T00:00:00+00:00  0.6   
1951-09-11T03:00:00+00:00  0.7   
1951-09-11T06:00:00+00:00  0.6   
1951-09-11T09:00:00+00:00  0.7   
1951-09-11T12:00:00+00:00  0.7   
1951-09-11T15:00:00+00:00  0.7   
1951-09-11T18:00:00+00:00  0.5   
1951-09-11T21:00:00+00:00  0.7   
1951-09-12T00:00:00+00:00  0.5   
1951-09-12T03:00:00+00:00  0.4   
1951-09-12T06:00:00+00:00  0.5   
1951-09-12T09:00:00+00:00  0.6   
1951-09-12T12:00:00+00:00  1.1   
1951-09-12T15:00:00+00:00  1.0   
1951-09-12T18:00:00+00:00  0.7   
1951-09-12T21:00:00+00:00  0.6   
1951-09-13T00:00:00+00:00  0.7   
1951-09-13T03:00:00+00:00  0.6   
1951-09-13T06:00:00+00:00  0.7   
1951-09-13T09:00:00+00:00  0.7   
1951-09-13T12:00:00+00:00  0.8   
1951-09-13T15:00:00+00:00  1.3   
1951-09-13T18:00:00+00:00  1.1   
1951-09-13T21:00:00+00:00  1.4   
1951-09-14T00:00:00+00:00  1.3   
1951-09-14T03:00:00+00:00  1.7   
1951-09-14T06:00:00+00:00  2.1   
1951-09-14T09:00:00+00:00  2.2   
1951-09-14T12:00:00+00:00  2.2   
1951-09-14T15:00:00+00:00  2.4   
1951-09-14T18:00:00+00:00  2.3   
1951-09-14T21:00:00+00:00  2.3   
1951-09-15T00:00:00+00:00  2.4   
1951-09-15T03:00:00+00:00  2.7   
1951-09-15T06:00:00+00:00  2.6   
1951-09-15T09:00:00+00:00  2.4   
1951-09-15T12:00:00+00:00  2.7   
1951-09-15T15:00:00+00:00  2.8   
1951-09-15T18:00:00+00:00  2.6   
1951-09-15T21:00:00+00:00  3.4   
1951-09-16T00:00:00+00:00  3.2   
1951-09-16T03:00:00+00:00  2.4   
1951-09-16T06:00:00+00:00  2.2   
1951-09-16T09:00:00+00:00  1.8   
1951-09-16T12:00:00+00:00  1.9   
1951-09-16T15:00:00+00:00  2.0   
1951-09-16T18:00:00+00:00  2.5   
1951-09-16T21:00:00+00:00  2.6   
1951-09-17T00:00:00+00:00  2.7   
1951-09-17T03:00:00+00:00  2.2   
1951-09-17T06:00:00+00:00  1.2   
1951-09-17T09:00:00+00:00  0.8   
1951-09-17T12:00:00+00:00  0.5   
1951-09-17T15:00:00+00:00  1.0   
1951-09-17T18:00:00+00:00  0.7   
1951-09-17T21:00:00+00:00  0.6   
1951-09-18T00:00:00+00:00  0.7   
1951-09-18T03:00:00+00:00  0.6   
1951-09-18T06:00:00+00:00  0.6   
1951-09-18T09:00:00+00:00  0.8   
1951-09-18T12:00:00+00:00  1.2   
1951-09-18T15:00:00+00:00  1.2   
1951-09-18T18:00:00+00:00  1.2   
1951-09-18T21:00:00+00:00  1.3   
1951-09-19T00:00:00+00:00  1.3   
1951-09-19T03:00:00+00:00  1.5   
1951-09-19T06:00:00+00:00  1.4   
1951-09-19T09:00:00+00:00  1.5   
1951-09-19T12:00:00+00:00  0.9   
1951-09-19T15:00:00+00:00  1.5   
1951-09-19T18:00:00+00:00  1.8   
1951-09-19T21:00:00+00:00  1.9   
1951-09-20T00:00:00+00:00  1.9   
1951-09-20T03:00:00+00:00  1.7   
1951-09-20T06:00:00+00:00  1.4   
1951-09-20T09:00:00+00:00  0.8   
1951-09-20T12:00:00+00:00  0.6   
1951-09-20T15:00:00+00:00  0.7   
1951-09-20T18:00:00+00:00  0.3   
1951-09-20T21:00:00+00:00  0.4   
1951-09-21T00:00:00+00:00  0.3   
1951-09-21T03:00:00+00:00  0.2   
1951-09-21T06:00:00+00:00  0.2   
1951-09-21T09:00:00+00:00  0.2   
1951-09-21T12:00:00+00:00  0.4   
1951-09-21T15:00:00+00:00  0.4   
1951-09-21T18:00:00+00:00  0.2   
1951-09-21T21:00:00+00:00  0.3   
1951-09-22T00:00:00+00:00  0.2   
1951-09-22T03:00:00+00:00  0.2   
1951-09-22T06:00:00+00:00  0.3   
1951-09-22T09:00:00+00:00  0.3   
1951-09-22T12:00:00+00:00  0.5   
1951-09-22T15:00:00+00:00  0.5   
1951-09-22T18:00:00+00:00  0.3   
1951-09-22T21:00:00+00:00  0.3   
1951-09-23T00:00:00+00:00  0.3   
1951-09-23T03:00:00+00:00  0.4   
1951-09-23T06:00:00+00:00  0.4   
1951-09-23T09:00:00+00:00  0.5   
1951-09-23T12:00:00+00:00  0.9   
1951-09-23T15:00:00+00:00  1.0   
1951-09-23T18:00:00+00:00  0.7   
1951-09-23T21:00:00+00:00  0.7   
1951-09-24T00:00:00+00:00  0.6   
1951-09-24T03:00:00+00:00  0.7   
1951-09-24T06:00:00+00:00  0.6   
1951-09-24T09:00:00+00:00  0.5   
1951-09-24T12:00:00+00:00  0.9   
1951-09-24T15:00:00+00:00  0.9   
1951-09-24T18:00:00+00:00  0.5   
1951-09-24T21:00:00+00:00  0.3   
1951-09-25T00:00:00+00:00  0.4   
1951-09-25T03:00:00+00:00  0.3   
1951-09-25T06:00:00+00:00  0.3   
1951-09-25T09:00:00+00:00  0.3   
1951-09-25T12:00:00+00:00  0.5   
1951-09-25T15:00:00+00:00  0.5   
1951-09-25T18:00:00+00:00  0.3   
1951-09-25T21:00:00+00:00  0.4   
1951-09-26T00:00:00+00:00  0.3   
1951-09-26T03:00:00+00:00  0.3   
1951-09-26T06:00:00+00:00  0.2   
1951-09-26T09:00:00+00:00  0.2   
1951-09-26T12:00:00+00:00  0.6   
1951-09-26T15:00:00+00:00  0.4   
1951-09-26T18:00:00+00:00  0.3   
1951-09-26T21:00:00+00:00  0.2   
1951-09-27T00:00:00+00:00  0.3   
1951-09-27T03:00:00+00:00  0.3   
1951-09-27T06:00:00+00:00  0.4   
1951-09-27T09:00:00+00:00  0.5   
1951-09-27T12:00:00+00:00  0.7   
1951-09-27T15:00:00+00:00  0.7   
1951-09-27T18:00:00+00:00  0.5   
1951-09-27T21:00:00+00:00  0.6   
1951-09-28T00:00:00+00:00  0.6   
1951-09-28T03:00:00+00:00  0.8   
1951-09-28T06:00:00+00:00  0.8   
1951-09-28T09:00:00+00:00  0.7   
1951-09-28T12:00:00+00:00  0.8   
1951-09-28T15:00:00+00:00  1.0   
1951-09-28T18:00:00+00:00  0.8   
1951-09-28T21:00:00+00:00  1.0   
1951-09-29T00:00:00+00:00  1.9   
1951-09-29T03:00:00+00:00  1.9   
1951-09-29T06:00:00+00:00  1.1   
1951-09-29T09:00:00+00:00  0.7   
1951-09-29T12:00:00+00:00  0.3   
1951-09-29T15:00:00+00:00  0.4   
1951-09-29T18:00:00+00:00  0.5   
1951-09-29T21:00:00+00:00  0.7   
1951-09-30T00:00:00+00:00  0.9   
1951-09-30T03:00:00+00:00  0.8   
1951-09-30T06:00:00+00:00  0.7   
1951-09-30T09:00:00+00:00  0.9   
1951-09-30T12:00:00+00:00  1.1   
1951-09-30T15:00:00+00:00  1.1   
1951-09-30T18:00:00+00:00  0.7   
1951-09-30T21:00:00+00:00  0.6   
1951-10-01T00:00:00+00:00  0.6   
1951-10-01T03:00:00+00:00  0.5   
1951-10-01T06:00:00+00:00  0.5   
1951-10-01T09:00:00+00:00  0.6   
1951-10-01T12:00:00+00:00  0.8   
1951-10-01T15:00:00+00:00  0.7   
1951-10-01T18:00:00+00:00  0.6   
1951-10-01T21:00:00+00:00  0.6   
1951-10-02T00:00:00+00:00  0.5   
1951-10-02T03:00:00+00:00  0.2   
1951-10-02T06:00:00+00:00  0.2   
1951-10-02T09:00:00+00:00  0.2   
1951-10-02T12:00:00+00:00  0.2   
1951-10-02T15:00:00+00:00  0.3   
1951-10-02T18:00:00+00:00  0.2   
1951-10-02T21:00:00+00:00  0.2   
1951-10-03T00:00:00+00:00  0.3   
1951-10-03T03:00:00+00:00  0.4   
1951-10-03T06:00:00+00:00  0.3   
1951-10-03T09:00:00+00:00  0.3   
1951-10-03T12:00:00+00:00  0.6   
1951-10-03T15:00:00+00:00  0.5   
1951-10-03T18:00:00+00:00  0.3   
1951-10-03T21:00:00+00:00  0.2   
1951-10-04T00:00:00+00:00  0.2   
1951-10-04T03:00:00+00:00  0.2   
1951-10-04T06:00:00+00:00  0.2   
1951-10-04T09:00:00+00:00  0.2   
1951-10-04T12:00:00+00:00  0.3   
1951-10-04T15:00:00+00:00  0.3   
1951-10-04T18:00:00+00:00  0.2   
1951-10-04T21:00:00+00:00  0.2   
1951-10-05T00:00:00+00:00  0.2   
1951-10-05T03:00:00+00:00  0.4   
1951-10-05T06:00:00+00:00  0.5   
1951-10-05T09:00:00+00:00  0.5   
1951-10-05T12:00:00+00:00  0.4   
1951-10-05T15:00:00+00:00  0.3   
1951-10-05T18:00:00+00:00  0.4   
1951-10-05T21:00:00+00:00  0.7   
1951-10-06T00:00:00+00:00  0.9   
1951-10-06T03:00:00+00:00  0.9   
1951-10-06T06:00:00+00:00  0.6   
1951-10-06T09:00:00+00:00  0.4   
1951-10-06T12:00:00+00:00  0.8   
1951-10-06T15:00:00+00:00  0.8   
1951-10-06T18:00:00+00:00  0.6   
1951-10-06T21:00:00+00:00  0.5   
1951-10-07T00:00:00+00:00  0.4   
1951-10-07T03:00:00+00:00  0.3   
1951-10-07T06:00:00+00:00  0.2   
1951-10-07T09:00:00+00:00  0.3   
1951-10-07T12:00:00+00:00  0.5   
1951-10-07T15:00:00+00:00  0.5   
1951-10-07T18:00:00+00:00  0.9   
1951-10-07T21:00:00+00:00  1.1   
1951-10-08T00:00:00+00:00  1.3   
1951-10-08T03:00:00+00:00  1.0   
1951-10-08T06:00:00+00:00  0.8   
1951-10-08T09:00:00+00:00  0.3   
1951-10-08T12:00:00+00:00  0.8   
1951-10-08T15:00:00+00:00  1.0   
1951-10-08T18:00:00+00:00  0.7   
1951-10-08T21:00:00+00:00  0.8   
1951-10-09T00:00:00+00:00  0.6   
1951-10-09T03:00:00+00:00  0.5   
1951-10-09T06:00:00+00:00  0.6   
1951-10-09T09:00:00+00:00  0.7   
1951-10-09T12:00:00+00:00  0.9   
1951-10-09T15:00:00+00:00  1.1   
1951-10-09T18:00:00+00:00  1.2   
1951-10-09T21:00:00+00:00  1.1   
1951-10-10T00:00:00+00:00  1.1   
1951-10-10T03:00:00+00:00  1.6   
1951-10-10T06:00:00+00:00  1.4   
1951-10-10T09:00:00+00:00  1.6   
1951-10-10T12:00:00+00:00  1.7   
1951-10-10T15:00:00+00:00  1.6   
1951-10-10T18:00:00+00:00  1.3   
1951-10-10T21:00:00+00:00  1.0   
1951-10-11T00:00:00+00:00  0.5   
1951-10-11T03:00:00+00:00  0.6   
1951-10-11T06:00:00+00:00  0.8   
1951-10-11T09:00:00+00:00  0.6   
1951-10-11T12:00:00+00:00  0.5   
1951-10-11T15:00:00+00:00  0.7   
1951-10-11T18:00:00+00:00  0.7   
1951-10-11T21:00:00+00:00  0.5   
1951-10-12T00:00:00+00:00  0.6   
1951-10-12T03:00:00+00:00  0.4   
1951-10-12T06:00:00+00:00  0.6   
1951-10-12T09:00:00+00:00  1.0   
1951-10-12T12:00:00+00:00  1.0   
1951-10-12T15:00:00+00:00  0.6   
1951-10-12T18:00:00+00:00  0.5   
1951-10-12T21:00:00+00:00  0.6   
1951-10-13T00:00:00+00:00  0.6   
1951-10-13T03:00:00+00:00  0.4   
1951-10-13T06:00:00+00:00  0.3   
1951-10-13T09:00:00+00:00  0.3   
1951-10-13T12:00:00+00:00  0.3   
1951-10-13T15:00:00+00:00  0.3   
1951-10-13T18:00:00+00:00  0.2   
1951-10-13T21:00:00+00:00  0.2   
1951-10-14T00:00:00+00:00  0.2   
1951-10-14T03:00:00+00:00  0.7   
1951-10-14T06:00:00+00:00  0.9   
1951-10-14T09:00:00+00:00  0.5   
1951-10-14T12:00:00+00:00  0.5   
1951-10-14T15:00:00+00:00  0.5   
1951-10-14T18:00:00+00:00  0.4   
1951-10-14T21:00:00+00:00  0.8   
1951-10-15T00:00:00+00:00  0.9   
1951-10-15T03:00:00+00:00  1.1   
1951-10-15T06:00:00+00:00  1.1   
1951-10-15T09:00:00+00:00  0.8   
1951-10-15T12:00:00+00:00  0.4   
1951-10-15T15:00:00+00:00  0.5   
1951-10-15T18:00:00+00:00  0.3   
1951-10-15T21:00:00+00:00  0.3   
1951-10-16T00:00:00+00:00  0.3   
1951-10-16T03:00:00+00:00  0.3   
1951-10-16T06:00:00+00:00  0.3   
1951-10-16T09:00:00+00:00  0.4   
1951-10-16T12:00:00+00:00  0.7   
1951-10-16T15:00:00+00:00  0.5   
1951-10-16T18:00:00+00:00  0.4   
1951-10-16T21:00:00+00:00  0.3   
1951-10-17T00:00:00+00:00  0.3   
1951-10-17T03:00:00+00:00  1.2   
1951-10-17T06:00:00+00:00  2.0   
1951-10-17T09:00:00+00:00  2.6   
1951-10-17T12:00:00+00:00  2.9   
1951-10-17T15:00:00+00:00  2.7   
1951-10-17T18:00:00+00:00  2.4   
1951-10-17T21:00:00+00:00  2.1   
1951-10-18T00:00:00+00:00  2.0   
1951-10-18T03:00:00+00:00  1.0   
1951-10-18T06:00:00+00:00  0.8   
1951-10-18T09:00:00+00:00  0.8   
1951-10-18T12:00:00+00:00  0.9   
1951-10-18T15:00:00+00:00  0.8   
1951-10-18T18:00:00+00:00  1.0   
1951-10-18T21:00:00+00:00  1.0   
1951-10-19T00:00:00+00:00  1.1   
1951-10-19T03:00:00+00:00  1.2   
1951-10-19T06:00:00+00:00  1.1   
1951-10-19T09:00:00+00:00  0.9   
1951-10-19T12:00:00+00:00  0.8   
1951-10-19T15:00:00+00:00  0.6   
1951-10-19T18:00:00+00:00  0.8   
1951-10-19T21:00:00+00:00  1.1   
1951-10-20T00:00:00+00:00  1.2   
1951-10-20T03:00:00+00:00  1.2   
1951-10-20T06:00:00+00:00  1.3   
1951-10-20T09:00:00+00:00  1.2   
1951-10-20T12:00:00+00:00  0.6   
1951-10-20T15:00:00+00:00  0.4   
1951-10-20T18:00:00+00:00  0.8   
1951-10-20T21:00:00+00:00  1.1   
1951-10-21T00:00:00+00:00  1.2   
1951-10-21T03:00:00+00:00  1.2   
1951-10-21T06:00:00+00:00  1.1   
1951-10-21T09:00:00+00:00  1.0   
1951-10-21T12:00:00+00:00  0.5   
1951-10-21T15:00:00+00:00  0.5   
1951-10-21T18:00:00+00:00  0.7   
1951-10-21T21:00:00+00:00  1.1   
1951-10-22T00:00:00+00:00  1.1   
1951-10-22T03:00:00+00:00  1.2   
1951-10-22T06:00:00+00:00  1.1   
1951-10-22T09:00:00+00:00  0.9   
1951-10-22T12:00:00+00:00  0.5   
1951-10-22T15:00:00+00:00  0.5   
1951-10-22T18:00:00+00:00  0.7   
1951-10-22T21:00:00+00:00  1.0   
1951-10-23T00:00:00+00:00  1.2   
1951-10-23T03:00:00+00:00  1.3   
1951-10-23T06:00:00+00:00  1.1   
1951-10-23T09:00:00+00:00  1.1   
1951-10-23T12:00:00+00:00  0.7   
1951-10-23T15:00:00+00:00  0.5   
1951-10-23T18:00:00+00:00  0.5   
1951-10-23T21:00:00+00:00  0.7   
1951-10-24T00:00:00+00:00  0.5   
1951-10-24T03:00:00+00:00  0.5   
1951-10-24T06:00:00+00:00  0.4   
1951-10-24T09:00:00+00:00  0.3   
1951-10-24T12:00:00+00:00  0.5   
1951-10-24T15:00:00+00:00  0.5   
1951-10-24T18:00:00+00:00  0.5   
1951-10-24T21:00:00+00:00  1.1   
1951-10-25T00:00:00+00:00  1.4   
1951-10-25T03:00:00+00:00  1.6   
1951-10-25T06:00:00+00:00  1.6   
1951-10-25T09:00:00+00:00  2.1   
1951-10-25T12:00:00+00:00  2.1   
1951-10-25T15:00:00+00:00  2.1   
1951-10-25T18:00:00+00:00  2.3   
1951-10-25T21:00:00+00:00  2.2   
1951-10-26T00:00:00+00:00  2.1   
1951-10-26T03:00:00+00:00  1.9   
1951-10-26T06:00:00+00:00  2.0   
1951-10-26T09:00:00+00:00  2.0   
1951-10-26T12:00:00+00:00  1.7   
1951-10-26T15:00:00+00:00  1.5   
1951-10-26T18:00:00+00:00  1.5   
1951-10-26T21:00:00+00:00  1.2   
1951-10-27T00:00:00+00:00  1.2   
1951-10-27T03:00:00+00:00  1.8   
1951-10-27T06:00:00+00:00  1.7   
1951-10-27T09:00:00+00:00  2.2   
1951-10-27T12:00:00+00:00  2.1   
1951-10-27T15:00:00+00:00  1.9   
1951-10-27T18:00:00+00:00  2.0   
1951-10-27T21:00:00+00:00  2.2   
1951-10-28T00:00:00+00:00  2.1   
1951-10-28T03:00:00+00:00  1.5   
1951-10-28T06:00:00+00:00  1.5   
1951-10-28T09:00:00+00:00  1.3   
1951-10-28T12:00:00+00:00  1.2   
1951-10-28T15:00:00+00:00  0.9   
1951-10-28T18:00:00+00:00  1.0   
1951-10-28T21:00:00+00:00  1.1   
1951-10-29T00:00:00+00:00  1.1   
1951-10-29T03:00:00+00:00  1.2   
1951-10-29T06:00:00+00:00  1.1   
1951-10-29T09:00:00+00:00  1.1   
1951-10-29T12:00:00+00:00  1.1   
1951-10-29T15:00:00+00:00  0.9   
1951-10-29T18:00:00+00:00  1.1   
1951-10-29T21:00:00+00:00  1.1   
1951-10-30T00:00:00+00:00  0.9   
1951-10-30T03:00:00+00:00  0.9   
1951-10-30T06:00:00+00:00  0.9   
1951-10-30T09:00:00+00:00  0.9   
1951-10-30T12:00:00+00:00  0.9   
1951-10-30T15:00:00+00:00  0.9   
1951-10-30T18:00:00+00:00  1.2   
1951-10-30T21:00:00+00:00  1.4   
1951-10-31T00:00:00+00:00  1.6   
1951-10-31T03:00:00+00:00  1.4   
1951-10-31T06:00:00+00:00  1.1   
1951-10-31T09:00:00+00:00  1.1   
1951-10-31T12:00:00+00:00  0.9   
1951-10-31T15:00:00+00:00  0.7   
1951-10-31T18:00:00+00:00  0.9   
1951-10-31T21:00:00+00:00  1.0   
1951-11-01T00:00:00+00:00  1.1   
1951-11-01T03:00:00+00:00  1.2   
1951-11-01T06:00:00+00:00  1.2   
1951-11-01T09:00:00+00:00  1.1   
1951-11-01T12:00:00+00:00  0.9   
1951-11-01T15:00:00+00:00  0.9   
1951-11-01T18:00:00+00:00  1.3   
1951-11-01T21:00:00+00:00  1.3   
1951-11-02T00:00:00+00:00  1.1   
1951-11-02T03:00:00+00:00  1.3   
1951-11-02T06:00:00+00:00  1.4   
1951-11-02T09:00:00+00:00  1.3   
1951-11-02T12:00:00+00:00  0.7   
1951-11-02T15:00:00+00:00  0.6   
1951-11-02T18:00:00+00:00  0.6   
1951-11-02T21:00:00+00:00  0.9   
1951-11-03T00:00:00+00:00  0.9   
1951-11-03T03:00:00+00:00  1.2   
1951-11-03T06:00:00+00:00  1.7   
1951-11-03T09:00:00+00:00  2.7   
1951-11-03T12:00:00+00:00  3.0   
1951-11-03T15:00:00+00:00  2.7   
1951-11-03T18:00:00+00:00  2.5   
1951-11-03T21:00:00+00:00  2.4   
1951-11-04T00:00:00+00:00  2.3   
1951-11-04T03:00:00+00:00  1.5   
1951-11-04T06:00:00+00:00  0.9   
1951-11-04T09:00:00+00:00  0.7   
1951-11-04T12:00:00+00:00  0.9   
1951-11-04T15:00:00+00:00  0.8   
1951-11-04T18:00:00+00:00  0.6   
1951-11-04T21:00:00+00:00  0.6   
1951-11-05T00:00:00+00:00  0.6   
1951-11-05T03:00:00+00:00  0.6   
1951-11-05T06:00:00+00:00  0.6   
1951-11-05T09:00:00+00:00  0.6   
1951-11-05T12:00:00+00:00  0.7   
1951-11-05T15:00:00+00:00  0.7   
1951-11-05T18:00:00+00:00  0.8   
1951-11-05T21:00:00+00:00  1.0   
1951-11-06T00:00:00+00:00  1.9   
1951-11-06T03:00:00+00:00  3.7   
1951-11-06T06:00:00+00:00  4.0   
1951-11-06T09:00:00+00:00  4.3   
1951-11-06T12:00:00+00:00  4.8   
1951-11-06T15:00:00+00:00  4.6   
1951-11-06T18:00:00+00:00  4.2   
1951-11-06T21:00:00+00:00  4.0   
1951-11-07T00:00:00+00:00  3.4   
1951-11-07T03:00:00+00:00  1.5   
1951-11-07T06:00:00+00:00  1.1   
1951-11-07T09:00:00+00:00  0.9   
1951-11-07T12:00:00+00:00  0.8   
1951-11-07T15:00:00+00:00  0.9   
1951-11-07T18:00:00+00:00  0.8   
1951-11-07T21:00:00+00:00  1.2   
1951-11-08T00:00:00+00:00  0.9   
1951-11-08T03:00:00+00:00  0.4   
1951-11-08T06:00:00+00:00  0.3   
1951-11-08T09:00:00+00:00  0.3   
1951-11-08T12:00:00+00:00  0.7   
1951-11-08T15:00:00+00:00  0.8   
1951-11-08T18:00:00+00:00  0.5   
1951-11-08T21:00:00+00:00  0.7   
1951-11-09T00:00:00+00:00  1.3   
1951-11-09T03:00:00+00:00  1.5   
1951-11-09T06:00:00+00:00  1.6   
1951-11-09T09:00:00+00:00  1.3   
1951-11-09T12:00:00+00:00  0.5   
1951-11-09T15:00:00+00:00  1.0   
1951-11-09T18:00:00+00:00  1.1   
1951-11-09T21:00:00+00:00  1.2   
1951-11-10T00:00:00+00:00  1.3   
1951-11-10T03:00:00+00:00  1.3   
1951-11-10T06:00:00+00:00  1.1   
1951-11-10T09:00:00+00:00  0.8   
1951-11-10T12:00:00+00:00  0.6   
1951-11-10T15:00:00+00:00  0.6   
1951-11-10T18:00:00+00:00  0.7   
1951-11-10T21:00:00+00:00  1.4   
1951-11-11T00:00:00+00:00  1.7   
1951-11-11T03:00:00+00:00  1.6   
1951-11-11T06:00:00+00:00  1.2   
1951-11-11T09:00:00+00:00  1.0   
1951-11-11T12:00:00+00:00  0.6   
1951-11-11T15:00:00+00:00  0.6   
1951-11-11T18:00:00+00:00  1.0   
1951-11-11T21:00:00+00:00  1.1   
1951-11-12T00:00:00+00:00  1.1   
1951-11-12T03:00:00+00:00  1.1   
1951-11-12T06:00:00+00:00  1.2   
1951-11-12T09:00:00+00:00  1.0   
1951-11-12T12:00:00+00:00  0.8   
1951-11-12T15:00:00+00:00  0.9   
1951-11-12T18:00:00+00:00  1.1   
1951-11-12T21:00:00+00:00  1.4   
1951-11-13T00:00:00+00:00  1.4   
1951-11-13T03:00:00+00:00  1.3   
1951-11-13T06:00:00+00:00  1.4   
1951-11-13T09:00:00+00:00  1.3   
1951-11-13T12:00:00+00:00  0.9   
1951-11-13T15:00:00+00:00  0.7   
1951-11-13T18:00:00+00:00  0.6   
1951-11-13T21:00:00+00:00  1.0   
1951-11-14T00:00:00+00:00  1.1   
1951-11-14T03:00:00+00:00  1.1   
1951-11-14T06:00:00+00:00  1.2   
1951-11-14T09:00:00+00:00  1.1   
1951-11-14T12:00:00+00:00  0.7   
1951-11-14T15:00:00+00:00  0.6   
1951-11-14T18:00:00+00:00  1.0   
1951-11-14T21:00:00+00:00  1.1   
1951-11-15T00:00:00+00:00  1.0   
1951-11-15T03:00:00+00:00  1.0   
1951-11-15T06:00:00+00:00  1.1   
1951-11-15T09:00:00+00:00  1.2   
1951-11-15T12:00:00+00:00  1.1   
1951-11-15T15:00:00+00:00  1.1   
1951-11-15T18:00:00+00:00  1.2   
1951-11-15T21:00:00+00:00  1.3   
1951-11-16T00:00:00+00:00  1.3   
1951-11-16T03:00:00+00:00  1.3   
1951-11-16T06:00:00+00:00  1.3   
1951-11-16T09:00:00+00:00  1.3   
1951-11-16T12:00:00+00:00  1.0   
1951-11-16T15:00:00+00:00  0.7   
1951-11-16T18:00:00+00:00  1.0   
1951-11-16T21:00:00+00:00  1.2   
1951-11-17T00:00:00+00:00  1.3   
1951-11-17T03:00:00+00:00  1.4   
1951-11-17T06:00:00+00:00  1.4   
1951-11-17T09:00:00+00:00  1.3   
1951-11-17T12:00:00+00:00  0.8   
1951-11-17T15:00:00+00:00  0.5   
1951-11-17T18:00:00+00:00  1.0   
1951-11-17T21:00:00+00:00  1.1   
1951-11-18T00:00:00+00:00  0.5   
1951-11-18T03:00:00+00:00  0.3   
1951-11-18T06:00:00+00:00  0.3   
1951-11-18T09:00:00+00:00  0.3   
1951-11-18T12:00:00+00:00  0.6   
1951-11-18T15:00:00+00:00  0.6   
1951-11-18T18:00:00+00:00  0.3   
1951-11-18T21:00:00+00:00  0.5   
1951-11-19T00:00:00+00:00  0.7   
1951-11-19T03:00:00+00:00  0.7   
1951-11-19T06:00:00+00:00  0.9   
1951-11-19T09:00:00+00:00  1.2   
1951-11-19T12:00:00+00:00  0.5   
1951-11-19T15:00:00+00:00  0.4   
1951-11-19T18:00:00+00:00  0.9   
1951-11-19T21:00:00+00:00  1.1   
1951-11-20T00:00:00+00:00  1.2   
1951-11-20T03:00:00+00:00  1.0   
1951-11-20T06:00:00+00:00  1.0   
1951-11-20T09:00:00+00:00  1.1   
1951-11-20T12:00:00+00:00  0.5   
1951-11-20T15:00:00+00:00  0.5   
1951-11-20T18:00:00+00:00  1.0   
1951-11-20T21:00:00+00:00  1.4   
1951-11-21T00:00:00+00:00  1.4   
1951-11-21T03:00:00+00:00  1.1   
1951-11-21T06:00:00+00:00  1.1   
1951-11-21T09:00:00+00:00  1.2   
1951-11-21T12:00:00+00:00  1.0   
1951-11-21T15:00:00+00:00  0.9   
1951-11-21T18:00:00+00:00  1.0   
1951-11-21T21:00:00+00:00  1.0   
1951-11-22T00:00:00+00:00  0.9   
1951-11-22T03:00:00+00:00  1.1   
1951-11-22T06:00:00+00:00  0.4   
1951-11-22T09:00:00+00:00  0.3   
1951-11-22T12:00:00+00:00  0.5   
1951-11-22T15:00:00+00:00  0.5   
1951-11-22T18:00:00+00:00  0.3   
1951-11-22T21:00:00+00:00  0.3   
1951-11-23T00:00:00+00:00  0.3   
1951-11-23T03:00:00+00:00  0.3   
1951-11-23T06:00:00+00:00  0.3   
1951-11-23T09:00:00+00:00  0.3   
1951-11-23T12:00:00+00:00  0.5   
1951-11-23T15:00:00+00:00  0.7   
1951-11-23T18:00:00+00:00  0.5   
1951-11-23T21:00:00+00:00  0.5   
1951-11-24T00:00:00+00:00  0.5   
1951-11-24T03:00:00+00:00  0.5   
1951-11-24T06:00:00+00:00  0.6   
1951-11-24T09:00:00+00:00  0.7   
1951-11-24T12:00:00+00:00  0.7   
1951-11-24T15:00:00+00:00  0.7   
1951-11-24T18:00:00+00:00  0.9   
1951-11-24T21:00:00+00:00  1.0   
1951-11-25T00:00:00+00:00  1.0   
1951-11-25T03:00:00+00:00  0.9   
1951-11-25T06:00:00+00:00  0.9   
1951-11-25T09:00:00+00:00  0.9   
1951-11-25T12:00:00+00:00  0.9   
1951-11-25T15:00:00+00:00  0.9   
1951-11-25T18:00:00+00:00  0.7   
1951-11-25T21:00:00+00:00  0.6   
1951-11-26T00:00:00+00:00  0.7   
1951-11-26T03:00:00+00:00  0.7   
1951-11-26T06:00:00+00:00  0.7   
1951-11-26T09:00:00+00:00  0.7   
1951-11-26T12:00:00+00:00  0.7   
1951-11-26T15:00:00+00:00  0.7   
1951-11-26T18:00:00+00:00  1.1   
1951-11-26T21:00:00+00:00  1.5   
1951-11-27T00:00:00+00:00  1.5   
1951-11-27T03:00:00+00:00  1.3   
1951-11-27T06:00:00+00:00  1.4   
1951-11-27T09:00:00+00:00  1.7   
1951-11-27T12:00:00+00:00  2.0   
1951-11-27T15:00:00+00:00  1.8   
1951-11-27T18:00:00+00:00  1.4   
1951-11-27T21:00:00+00:00  0.9   
1951-11-28T00:00:00+00:00  0.9   
1951-11-28T03:00:00+00:00  0.8   
1951-11-28T06:00:00+00:00  0.6   
1951-11-28T09:00:00+00:00  0.7   
1951-11-28T12:00:00+00:00  0.8   
1951-11-28T15:00:00+00:00  1.3   
1951-11-28T18:00:00+00:00  1.8   
1951-11-28T21:00:00+00:00  2.4   
1951-11-29T00:00:00+00:00  2.2   
1951-11-29T03:00:00+00:00  2.0   
1951-11-29T06:00:00+00:00  1.8   
1951-11-29T09:00:00+00:00  1.0   
1951-11-29T12:00:00+00:00  0.8   
1951-11-29T15:00:00+00:00  1.0   
1951-11-29T18:00:00+00:00  1.0   
1951-11-29T21:00:00+00:00  1.1   
1951-11-30T00:00:00+00:00  0.9   
1951-11-30T03:00:00+00:00  2.4   
1951-11-30T06:00:00+00:00  2.8   
1951-11-30T09:00:00+00:00  2.7   
1951-11-30T12:00:00+00:00  2.8   
1951-11-30T15:00:00+00:00  3.1   
1951-11-30T18:00:00+00:00  3.3   
1951-11-30T21:00:00+00:00  2.8   
1951-12-01T00:00:00+00:00  3.0   
1951-12-01T03:00:00+00:00  4.0   
1951-12-01T06:00:00+00:00  4.1   
1951-12-01T09:00:00+00:00  4.1   
1951-12-01T12:00:00+00:00  4.5   
1951-12-01T15:00:00+00:00  4.9   
1951-12-01T18:00:00+00:00  4.6   
1951-12-01T21:00:00+00:00  4.5   
1951-12-02T00:00:00+00:00  3.8   
1951-12-02T03:00:00+00:00  1.6   
1951-12-02T06:00:00+00:00  1.4   
1951-12-02T09:00:00+00:00  1.0   
1951-12-02T12:00:00+00:00  0.8   
1951-12-02T15:00:00+00:00  0.6   
1951-12-02T18:00:00+00:00  0.6   
1951-12-02T21:00:00+00:00  0.6   
1951-12-03T00:00:00+00:00  0.8   
1951-12-03T03:00:00+00:00  1.0   
1951-12-03T06:00:00+00:00  1.1   
1951-12-03T09:00:00+00:00  1.0   
1951-12-03T12:00:00+00:00  0.7   
1951-12-03T15:00:00+00:00  0.7   
1951-12-03T18:00:00+00:00  0.8   
1951-12-03T21:00:00+00:00  0.9   
1951-12-04T00:00:00+00:00  1.0   
1951-12-04T03:00:00+00:00  1.0   
1951-12-04T06:00:00+00:00  1.0   
1951-12-04T09:00:00+00:00  1.0   
1951-12-04T12:00:00+00:00  0.7   
1951-12-04T15:00:00+00:00  0.7   
1951-12-04T18:00:00+00:00  0.9   
1951-12-04T21:00:00+00:00  1.0   
1951-12-05T00:00:00+00:00  1.0   
1951-12-05T03:00:00+00:00  1.0   
1951-12-05T06:00:00+00:00  1.2   
1951-12-05T09:00:00+00:00  1.1   
1951-12-05T12:00:00+00:00  0.9   
1951-12-05T15:00:00+00:00  0.7   
1951-12-05T18:00:00+00:00  0.8   
1951-12-05T21:00:00+00:00  1.0   
1951-12-06T00:00:00+00:00  0.9   
1951-12-06T03:00:00+00:00  1.0   
1951-12-06T06:00:00+00:00  0.8   
1951-12-06T09:00:00+00:00  0.6   
1951-12-06T12:00:00+00:00  0.3   
1951-12-06T15:00:00+00:00  0.5   
1951-12-06T18:00:00+00:00  0.3   
1951-12-06T21:00:00+00:00  0.3   
1951-12-07T00:00:00+00:00  0.3   
1951-12-07T03:00:00+00:00  0.3   
1951-12-07T06:00:00+00:00  0.5   
1951-12-07T09:00:00+00:00  0.5   
1951-12-07T12:00:00+00:00  0.5   
1951-12-07T15:00:00+00:00  0.6   
1951-12-07T18:00:00+00:00  0.6   
1951-12-07T21:00:00+00:00  0.6   
1951-12-08T00:00:00+00:00  0.6   
1951-12-08T03:00:00+00:00  0.2   
1951-12-08T06:00:00+00:00  0.2   
1951-12-08T09:00:00+00:00  0.2   
1951-12-08T12:00:00+00:00  0.2   
1951-12-08T15:00:00+00:00  0.2   
1951-12-08T18:00:00+00:00  0.2   
1951-12-08T21:00:00+00:00  0.2   
1951-12-09T00:00:00+00:00  0.2   
1951-12-09T03:00:00+00:00  0.4   
1951-12-09T06:00:00+00:00  0.5   
1951-12-09T09:00:00+00:00  0.4   
1951-12-09T12:00:00+00:00  0.6   
1951-12-09T15:00:00+00:00  0.7   
1951-12-09T18:00:00+00:00  0.5   
1951-12-09T21:00:00+00:00  0.5   
1951-12-10T00:00:00+00:00  0.5   
1951-12-10T03:00:00+00:00  0.5   
1951-12-10T06:00:00+00:00  0.5   
1951-12-10T09:00:00+00:00  0.4   
1951-12-10T12:00:00+00:00  0.7   
1951-12-10T15:00:00+00:00  1.0   
1951-12-10T18:00:00+00:00  1.4   
1951-12-10T21:00:00+00:00  1.7   
1951-12-11T00:00:00+00:00  1.6   
1951-12-11T03:00:00+00:00  1.3   
1951-12-11T06:00:00+00:00  1.0   
1951-12-11T09:00:00+00:00  0.9   
1951-12-11T12:00:00+00:00  0.6   
1951-12-11T15:00:00+00:00  0.6   
1951-12-11T18:00:00+00:00  0.7   
1951-12-11T21:00:00+00:00  1.1   
1951-12-12T00:00:00+00:00  0.9   
1951-12-12T03:00:00+00:00  1.0   
1951-12-12T06:00:00+00:00  1.0   
1951-12-12T09:00:00+00:00  0.8   
1951-12-12T12:00:00+00:00  0.7   
1951-12-12T15:00:00+00:00  0.7   
1951-12-12T18:00:00+00:00  0.9   
1951-12-12T21:00:00+00:00  0.9   
1951-12-13T00:00:00+00:00  1.0   
1951-12-13T03:00:00+00:00  1.0   
1951-12-13T06:00:00+00:00  1.0   
1951-12-13T09:00:00+00:00  0.9   
1951-12-13T12:00:00+00:00  0.8   
1951-12-13T15:00:00+00:00  0.9   
1951-12-13T18:00:00+00:00  0.8   
1951-12-13T21:00:00+00:00  0.9   
1951-12-14T00:00:00+00:00  0.9   
1951-12-14T03:00:00+00:00  0.9   
1951-12-14T06:00:00+00:00  0.7   
1951-12-14T09:00:00+00:00  1.0   
1951-12-14T12:00:00+00:00  1.2   
1951-12-14T15:00:00+00:00  0.8   
1951-12-14T18:00:00+00:00  0.7   
1951-12-14T21:00:00+00:00  0.7   
1951-12-15T00:00:00+00:00  0.8   
1951-12-15T03:00:00+00:00  0.9   
1951-12-15T06:00:00+00:00  0.7   
1951-12-15T09:00:00+00:00  0.6   
1951-12-15T12:00:00+00:00  0.6   
1951-12-15T15:00:00+00:00  0.7   
1951-12-15T18:00:00+00:00  0.6   
1951-12-15T21:00:00+00:00  0.6   
1951-12-16T00:00:00+00:00  0.6   
1951-12-16T03:00:00+00:00  0.6   
1951-12-16T06:00:00+00:00  0.7   
1951-12-16T09:00:00+00:00  0.7   
1951-12-16T12:00:00+00:00  0.7   
1951-12-16T15:00:00+00:00  0.7   
1951-12-16T18:00:00+00:00  0.9   
1951-12-16T21:00:00+00:00  1.0   
1951-12-17T00:00:00+00:00  1.1   
1951-12-17T03:00:00+00:00  0.9   
1951-12-17T06:00:00+00:00  0.4   
1951-12-17T09:00:00+00:00  0.5   
1951-12-17T12:00:00+00:00  0.5   
1951-12-17T15:00:00+00:00  0.6   
1951-12-17T18:00:00+00:00  0.6   
1951-12-17T21:00:00+00:00  0.5   
1951-12-18T00:00:00+00:00  0.5   
1951-12-18T03:00:00+00:00  0.4   
1951-12-18T06:00:00+00:00  0.5   
1951-12-18T09:00:00+00:00  0.6   
1951-12-18T12:00:00+00:00  0.7   
1951-12-18T15:00:00+00:00  2.0   
1951-12-18T18:00:00+00:00  2.0   
1951-12-18T21:00:00+00:00  2.3   
1951-12-19T00:00:00+00:00  2.4   
1951-12-19T03:00:00+00:00  3.9   
1951-12-19T06:00:00+00:00  3.8   
1951-12-19T09:00:00+00:00  3.3   
1951-12-19T12:00:00+00:00  2.9   
1951-12-19T15:00:00+00:00  2.5   
1951-12-19T18:00:00+00:00  2.3   
1951-12-19T21:00:00+00:00  2.1   
1951-12-20T00:00:00+00:00  1.7   
1951-12-20T03:00:00+00:00  0.8   
1951-12-20T06:00:00+00:00  0.8   
1951-12-20T09:00:00+00:00  0.9   
1951-12-20T12:00:00+00:00  1.2   
1951-12-20T15:00:00+00:00  1.7   
1951-12-20T18:00:00+00:00  1.9   
1951-12-20T21:00:00+00:00  1.2   
1951-12-21T00:00:00+00:00  0.8   
1951-12-21T03:00:00+00:00  1.0   
1951-12-21T06:00:00+00:00  1.2   
1951-12-21T09:00:00+00:00  1.7   
1951-12-21T12:00:00+00:00  2.0   
1951-12-21T15:00:00+00:00  2.0   
1951-12-21T18:00:00+00:00  2.0   
1951-12-21T21:00:00+00:00  1.6   
1951-12-22T00:00:00+00:00  1.5   
1951-12-22T03:00:00+00:00  1.5   
1951-12-22T06:00:00+00:00  1.5   
1951-12-22T09:00:00+00:00  1.5   
1951-12-22T12:00:00+00:00  0.9   
1951-12-22T15:00:00+00:00  0.7   
1951-12-22T18:00:00+00:00  1.0   
1951-12-22T21:00:00+00:00  0.8   
1951-12-23T00:00:00+00:00  0.2   
1951-12-23T03:00:00+00:00  0.5   
1951-12-23T06:00:00+00:00  0.6   
1951-12-23T09:00:00+00:00  0.6   
1951-12-23T12:00:00+00:00  0.5   
1951-12-23T15:00:00+00:00  0.7   
1951-12-23T18:00:00+00:00  0.6   
1951-12-23T21:00:00+00:00  0.7   
1951-12-24T00:00:00+00:00  0.7   
1951-12-24T03:00:00+00:00  0.6   
1951-12-24T06:00:00+00:00  0.6   
1951-12-24T09:00:00+00:00  0.6   
1951-12-24T12:00:00+00:00  0.6   
1951-12-24T15:00:00+00:00  1.0   
1951-12-24T18:00:00+00:00  1.8   
1951-12-24T21:00:00+00:00  1.6   
1951-12-25T00:00:00+00:00  1.3   
1951-12-25T03:00:00+00:00  0.8   
1951-12-25T06:00:00+00:00  0.8   
1951-12-25T09:00:00+00:00  0.8   
1951-12-25T12:00:00+00:00  1.0   
1951-12-25T15:00:00+00:00  0.9   
1951-12-25T18:00:00+00:00  1.1   
1951-12-25T21:00:00+00:00  1.6   
1951-12-26T00:00:00+00:00  1.6   
1951-12-26T03:00:00+00:00  1.8   
1951-12-26T06:00:00+00:00  1.5   
1951-12-26T09:00:00+00:00  1.4   
1951-12-26T12:00:00+00:00  1.5   
1951-12-26T15:00:00+00:00  1.3   
1951-12-26T18:00:00+00:00  1.3   
1951-12-26T21:00:00+00:00  0.9   
1951-12-27T00:00:00+00:00  0.9   
1951-12-27T03:00:00+00:00  1.3   
1951-12-27T06:00:00+00:00  0.9   
1951-12-27T09:00:00+00:00  1.0   
1951-12-27T12:00:00+00:00  1.1   
1951-12-27T15:00:00+00:00  0.7   
1951-12-27T18:00:00+00:00  0.6   
1951-12-27T21:00:00+00:00  0.5   
1951-12-28T00:00:00+00:00  1.4   
1951-12-28T03:00:00+00:00  1.6   
1951-12-28T06:00:00+00:00  1.1   
1951-12-28T09:00:00+00:00  1.1   
1951-12-28T12:00:00+00:00  1.1   
1951-12-28T15:00:00+00:00  0.7   
1951-12-28T18:00:00+00:00  0.9   
1951-12-28T21:00:00+00:00  1.5   
1951-12-29T00:00:00+00:00  1.3   
1951-12-29T03:00:00+00:00  1.1   
1951-12-29T06:00:00+00:00  1.1   
1951-12-29T09:00:00+00:00  1.1   
1951-12-29T12:00:00+00:00  1.3   
1951-12-29T15:00:00+00:00  1.3   
1951-12-29T18:00:00+00:00  1.0   
1951-12-29T21:00:00+00:00  0.9   
1951-12-30T00:00:00+00:00  0.6   
1951-12-30T03:00:00+00:00  0.7   
1951-12-30T06:00:00+00:00  0.7   
1951-12-30T09:00:00+00:00  0.6   
1951-12-30T12:00:00+00:00  1.1   
1951-12-30T15:00:00+00:00  1.2   
1951-12-30T18:00:00+00:00  0.9   
1951-12-30T21:00:00+00:00  1.0   
1951-12-31T00:00:00+00:00  1.1   
1951-12-31T03:00:00+00:00  1.2   
1951-12-31T06:00:00+00:00  1.0   
1951-12-31T09:00:00+00:00  0.7   
1951-12-31T12:00:00+00:00  0.6   
1951-12-31T15:00:00+00:00  0.7   
1951-12-31T18:00:00+00:00  0.7   
1951-12-31T21:00:00+00:00  0.6   
1952-01-01T00:00:00+00:00  0.6   
1952-01-01T03:00:00+00:00  0.5   
1952-01-01T06:00:00+00:00  0.3   
1952-01-01T09:00:00+00:00  0.7   
1952-01-01T12:00:00+00:00  1.0   
1952-01-01T15:00:00+00:00  0.9   
1952-01-01T18:00:00+00:00  1.3   
1952-01-01T21:00:00+00:00  1.5   
1952-01-02T00:00:00+00:00  1.6   
1952-01-02T03:00:00+00:00  1.4   
1952-01-02T06:00:00+00:00  1.5   
1952-01-02T09:00:00+00:00  1.5   
1952-01-02T12:00:00+00:00  0.9   
1952-01-02T15:00:00+00:00  0.5   
1952-01-02T18:00:00+00:00  0.5   
1952-01-02T21:00:00+00:00  0.6   
1952-01-03T00:00:00+00:00  0.6   
1952-01-03T03:00:00+00:00  0.8   
1952-01-03T06:00:00+00:00  1.0   
1952-01-03T09:00:00+00:00  1.3   
1952-01-03T12:00:00+00:00  1.2   
1952-01-03T15:00:00+00:00  1.0   
1952-01-03T18:00:00+00:00  0.5   
1952-01-03T21:00:00+00:00  0.6   
1952-01-04T00:00:00+00:00  1.0   
1952-01-04T03:00:00+00:00  1.2   
1952-01-04T06:00:00+00:00  0.9   
1952-01-04T09:00:00+00:00  0.7   
1952-01-04T12:00:00+00:00  0.8   
1952-01-04T15:00:00+00:00  0.8   
1952-01-04T18:00:00+00:00  0.9   
1952-01-04T21:00:00+00:00  0.8   
1952-01-05T00:00:00+00:00  0.7   
1952-01-05T03:00:00+00:00  0.6   
1952-01-05T06:00:00+00:00  0.7   
1952-01-05T09:00:00+00:00  1.0   
1952-01-05T12:00:00+00:00  1.5   
1952-01-05T15:00:00+00:00  1.6   
1952-01-05T18:00:00+00:00  1.8   
1952-01-05T21:00:00+00:00  1.7   
1952-01-06T00:00:00+00:00  1.3   
1952-01-06T03:00:00+00:00  1.2   
1952-01-06T06:00:00+00:00  0.7   
1952-01-06T09:00:00+00:00  0.7   
1952-01-06T12:00:00+00:00  0.6   
1952-01-06T15:00:00+00:00  0.8   
1952-01-06T18:00:00+00:00  1.0   
1952-01-06T21:00:00+00:00  0.9   
1952-01-07T00:00:00+00:00  0.8   
1952-01-07T03:00:00+00:00  0.8   
1952-01-07T06:00:00+00:00  0.7   
1952-01-07T09:00:00+00:00  0.7   
1952-01-07T12:00:00+00:00  0.6   
1952-01-07T15:00:00+00:00  0.5   
1952-01-07T18:00:00+00:00  0.4   
1952-01-07T21:00:00+00:00  0.5   
1952-01-08T00:00:00+00:00  1.0   
1952-01-08T03:00:00+00:00  0.8   
1952-01-08T06:00:00+00:00  1.0   
1952-01-08T09:00:00+00:00  1.2   
1952-01-08T12:00:00+00:00  1.3   
1952-01-08T15:00:00+00:00  1.3   
1952-01-08T18:00:00+00:00  1.2   
1952-01-08T21:00:00+00:00  1.1   
1952-01-09T00:00:00+00:00  1.2   
1952-01-09T03:00:00+00:00  1.3   
1952-01-09T06:00:00+00:00  1.2   
1952-01-09T09:00:00+00:00  0.6   
1952-01-09T12:00:00+00:00  0.5   
1952-01-09T15:00:00+00:00  1.0   
1952-01-09T18:00:00+00:00  1.0   
1952-01-09T21:00:00+00:00  1.2   
1952-01-10T00:00:00+00:00  1.4   
1952-01-10T03:00:00+00:00  1.6   
1952-01-10T06:00:00+00:00  1.0   
1952-01-10T09:00:00+00:00  0.5   
1952-01-10T12:00:00+00:00  0.6   
1952-01-10T15:00:00+00:00  0.5   
1952-01-10T18:00:00+00:00  0.3   
1952-01-10T21:00:00+00:00  0.4   
1952-01-11T00:00:00+00:00  0.5   
1952-01-11T03:00:00+00:00  0.4   
1952-01-11T06:00:00+00:00  0.4   
1952-01-11T09:00:00+00:00  0.4   
1952-01-11T12:00:00+00:00  0.4   
1952-01-11T15:00:00+00:00  0.3   
1952-01-11T18:00:00+00:00  0.6   
1952-01-11T21:00:00+00:00  1.9   
1952-01-12T00:00:00+00:00  2.1   
1952-01-12T03:00:00+00:00  1.5   
1952-01-12T06:00:00+00:00  1.6   
1952-01-12T09:00:00+00:00  1.7   
1952-01-12T12:00:00+00:00  1.4   
1952-01-12T15:00:00+00:00  1.1   
1952-01-12T18:00:00+00:00  1.2   
1952-01-12T21:00:00+00:00  0.9   
1952-01-13T00:00:00+00:00  0.6   
1952-01-13T03:00:00+00:00  0.3   
1952-01-13T06:00:00+00:00  0.6   
1952-01-13T09:00:00+00:00  0.8   
1952-01-13T12:00:00+00:00  1.0   
1952-01-13T15:00:00+00:00  0.8   
1952-01-13T18:00:00+00:00  1.4   
1952-01-13T21:00:00+00:00  1.6   
1952-01-14T00:00:00+00:00  1.0   
1952-01-14T03:00:00+00:00  0.2   
1952-01-14T06:00:00+00:00  0.2   
1952-01-14T09:00:00+00:00  0.3   
1952-01-14T12:00:00+00:00  0.3   
1952-01-14T15:00:00+00:00  0.3   
1952-01-14T18:00:00+00:00  0.3   
1952-01-14T21:00:00+00:00  0.3   
1952-01-15T00:00:00+00:00  0.3   
1952-01-15T03:00:00+00:00  0.4   
1952-01-15T06:00:00+00:00  0.7   
1952-01-15T09:00:00+00:00  1.6   
1952-01-15T12:00:00+00:00  1.0   
1952-01-15T15:00:00+00:00  0.5   
1952-01-15T18:00:00+00:00  1.2   
1952-01-15T21:00:00+00:00  1.3   
1952-01-16T00:00:00+00:00  1.2   
1952-01-16T03:00:00+00:00  1.4   
1952-01-16T06:00:00+00:00  1.5   
1952-01-16T09:00:00+00:00  1.4   
1952-01-16T12:00:00+00:00  1.1   
1952-01-16T15:00:00+00:00  0.8   
1952-01-16T18:00:00+00:00  1.2   
1952-01-16T21:00:00+00:00  1.5   
1952-01-17T00:00:00+00:00  1.6   
1952-01-17T03:00:00+00:00  2.7   
1952-01-17T06:00:00+00:00  2.4   
1952-01-17T09:00:00+00:00  2.4   
1952-01-17T12:00:00+00:00  3.0   
1952-01-17T15:00:00+00:00  3.3   
1952-01-17T18:00:00+00:00  3.4   
1952-01-17T21:00:00+00:00  3.3   
1952-01-18T00:00:00+00:00  3.2   
1952-01-18T03:00:00+00:00  3.0   
1952-01-18T06:00:00+00:00  2.9   
1952-01-18T09:00:00+00:00  3.0   
1952-01-18T12:00:00+00:00  3.0   
1952-01-18T15:00:00+00:00  2.9   
1952-01-18T18:00:00+00:00  2.9   
1952-01-18T21:00:00+00:00  2.8   
1952-01-19T00:00:00+00:00  2.7   
1952-01-19T03:00:00+00:00  1.9   
1952-01-19T06:00:00+00:00  1.8   
1952-01-19T09:00:00+00:00  2.0   
1952-01-19T12:00:00+00:00  2.2   
1952-01-19T15:00:00+00:00  2.0   
1952-01-19T18:00:00+00:00  1.8   
1952-01-19T21:00:00+00:00  1.4   
1952-01-20T00:00:00+00:00  1.4   
1952-01-20T03:00:00+00:00  2.0   
1952-01-20T06:00:00+00:00  2.3   
1952-01-20T09:00:00+00:00  2.9   
1952-01-20T12:00:00+00:00  2.9   
1952-01-20T15:00:00+00:00  2.9   
1952-01-20T18:00:00+00:00  3.1   
1952-01-20T21:00:00+00:00  2.8   
1952-01-21T00:00:00+00:00  3.0   
1952-01-21T03:00:00+00:00  3.7   
1952-01-21T06:00:00+00:00  3.6   
1952-01-21T09:00:00+00:00  3.5   
1952-01-21T12:00:00+00:00  3.6   
1952-01-21T15:00:00+00:00  3.1   
1952-01-21T18:00:00+00:00  2.8   
1952-01-21T21:00:00+00:00  2.5   
1952-01-22T00:00:00+00:00  2.5   
1952-01-22T03:00:00+00:00  1.7   
1952-01-22T06:00:00+00:00  1.5   
1952-01-22T09:00:00+00:00  1.4   
1952-01-22T12:00:00+00:00  1.1   
1952-01-22T15:00:00+00:00  0.9   
1952-01-22T18:00:00+00:00  0.9   
1952-01-22T21:00:00+00:00  1.1   
1952-01-23T00:00:00+00:00  0.9   
1952-01-23T03:00:00+00:00  0.9   
1952-01-23T06:00:00+00:00  0.9   
1952-01-23T09:00:00+00:00  0.6   
1952-01-23T12:00:00+00:00  0.6   
1952-01-23T15:00:00+00:00  0.5   
1952-01-23T18:00:00+00:00  1.0   
1952-01-23T21:00:00+00:00  1.7   
1952-01-24T00:00:00+00:00  1.7   
1952-01-24T03:00:00+00:00  1.4   
1952-01-24T06:00:00+00:00  1.0   
1952-01-24T09:00:00+00:00  0.7   
1952-01-24T12:00:00+00:00  2.0   
1952-01-24T15:00:00+00:00  3.2   
1952-01-24T18:00:00+00:00  3.2   
1952-01-24T21:00:00+00:00  3.0   
1952-01-25T00:00:00+00:00  2.9   
1952-01-25T03:00:00+00:00  3.6   
1952-01-25T06:00:00+00:00  3.5   
1952-01-25T09:00:00+00:00  3.4   
1952-01-25T12:00:00+00:00  3.3   
1952-01-25T15:00:00+00:00  3.4   
1952-01-25T18:00:00+00:00  3.5   
1952-01-25T21:00:00+00:00  3.5   
1952-01-26T00:00:00+00:00  3.7   
1952-01-26T03:00:00+00:00  4.1   
1952-01-26T06:00:00+00:00  4.1   
1952-01-26T09:00:00+00:00  3.9   
1952-01-26T12:00:00+00:00  3.6   
1952-01-26T15:00:00+00:00  3.4   
1952-01-26T18:00:00+00:00  3.3   
1952-01-26T21:00:00+00:00  2.5   
1952-01-27T00:00:00+00:00  2.2   
1952-01-27T03:00:00+00:00  1.5   
1952-01-27T06:00:00+00:00  1.0   
1952-01-27T09:00:00+00:00  1.0   
1952-01-27T12:00:00+00:00  0.9   
1952-01-27T15:00:00+00:00  0.8   
1952-01-27T18:00:00+00:00  0.7   
1952-01-27T21:00:00+00:00  0.6   
1952-01-28T00:00:00+00:00  0.6   
1952-01-28T03:00:00+00:00  0.6   
1952-01-28T06:00:00+00:00  1.3   
1952-01-28T09:00:00+00:00  1.8   
1952-01-28T12:00:00+00:00  1.5   
1952-01-28T15:00:00+00:00  0.9   
1952-01-28T18:00:00+00:00  0.9   
1952-01-28T21:00:00+00:00  1.2   
1952-01-29T00:00:00+00:00  1.1   
1952-01-29T03:00:00+00:00  0.7   
1952-01-29T06:00:00+00:00  0.7   
1952-01-29T09:00:00+00:00  1.6   
1952-01-29T12:00:00+00:00  1.9   
1952-01-29T15:00:00+00:00  1.7   
1952-01-29T18:00:00+00:00  2.2   
1952-01-29T21:00:00+00:00  0.9   
1952-01-30T00:00:00+00:00  0.8   
1952-01-30T03:00:00+00:00  1.3   
1952-01-30T06:00:00+00:00  1.6   
1952-01-30T09:00:00+00:00  1.5   
1952-01-30T12:00:00+00:00  1.3   
1952-01-30T15:00:00+00:00  0.9   
1952-01-30T18:00:00+00:00  1.3   
1952-01-30T21:00:00+00:00  1.6   
1952-01-31T00:00:00+00:00  1.5   
1952-01-31T03:00:00+00:00  1.2   
1952-01-31T06:00:00+00:00  0.8   
1952-01-31T09:00:00+00:00  1.4   
1952-01-31T12:00:00+00:00  1.8   
1952-01-31T15:00:00+00:00  1.7   
1952-01-31T18:00:00+00:00  1.8   
1952-01-31T21:00:00+00:00  2.1   
1952-02-01T00:00:00+00:00  2.3   
1952-02-01T03:00:00+00:00  2.2   
1952-02-01T06:00:00+00:00  1.8   
1952-02-01T09:00:00+00:00  1.4   
1952-02-01T12:00:00+00:00  0.7   
1952-02-01T15:00:00+00:00  0.9   
1952-02-01T18:00:00+00:00  0.6   
1952-02-01T21:00:00+00:00  0.5   
1952-02-02T00:00:00+00:00  0.6   
1952-02-02T03:00:00+00:00  0.6   
1952-02-02T06:00:00+00:00  0.7   
1952-02-02T09:00:00+00:00  0.9   
1952-02-02T12:00:00+00:00  1.1   
1952-02-02T15:00:00+00:00  1.3   
1952-02-02T18:00:00+00:00  1.2   
1952-02-02T21:00:00+00:00  1.2   
1952-02-03T00:00:00+00:00  0.8   
1952-02-03T03:00:00+00:00  0.5   
1952-02-03T06:00:00+00:00  0.6   
1952-02-03T09:00:00+00:00  0.7   
1952-02-03T12:00:00+00:00  0.8   
1952-02-03T15:00:00+00:00  1.0   
1952-02-03T18:00:00+00:00  1.9   
1952-02-03T21:00:00+00:00  2.3   
1952-02-04T00:00:00+00:00  2.4   
1952-02-04T03:00:00+00:00  3.3   
1952-02-04T06:00:00+00:00  3.3   
1952-02-04T09:00:00+00:00  3.4   
1952-02-04T12:00:00+00:00  3.3   
1952-02-04T15:00:00+00:00  3.1   
1952-02-04T18:00:00+00:00  3.0   
1952-02-04T21:00:00+00:00  2.5   
1952-02-05T00:00:00+00:00  2.2   
1952-02-05T03:00:00+00:00  1.5   
1952-02-05T06:00:00+00:00  0.8   
1952-02-05T09:00:00+00:00  0.4   
1952-02-05T12:00:00+00:00  0.9   
1952-02-05T15:00:00+00:00  1.1   
1952-02-05T18:00:00+00:00  1.1   
1952-02-05T21:00:00+00:00  0.9   
1952-02-06T00:00:00+00:00  0.8   
1952-02-06T03:00:00+00:00  0.6   
1952-02-06T06:00:00+00:00  0.4   
1952-02-06T09:00:00+00:00  0.4   
1952-02-06T12:00:00+00:00  0.6   
1952-02-06T15:00:00+00:00  0.6   
1952-02-06T18:00:00+00:00  0.6   
1952-02-06T21:00:00+00:00  0.5   
1952-02-07T00:00:00+00:00  0.4   
1952-02-07T03:00:00+00:00  0.3   
1952-02-07T06:00:00+00:00  0.3   
1952-02-07T09:00:00+00:00  0.2   
1952-02-07T12:00:00+00:00  0.4   
1952-02-07T15:00:00+00:00  0.5   
1952-02-07T18:00:00+00:00  0.3   
1952-02-07T21:00:00+00:00  0.2   
1952-02-08T00:00:00+00:00  0.2   
1952-02-08T03:00:00+00:00  0.3   
1952-02-08T06:00:00+00:00  0.4   
1952-02-08T09:00:00+00:00  0.7   
1952-02-08T12:00:00+00:00  1.2   
1952-02-08T15:00:00+00:00  1.4   
1952-02-08T18:00:00+00:00  1.7   
1952-02-08T21:00:00+00:00  2.1   
1952-02-09T00:00:00+00:00  1.9   
1952-02-09T03:00:00+00:00  1.8   
1952-02-09T06:00:00+00:00  1.4   
1952-02-09T09:00:00+00:00  1.0   
1952-02-09T12:00:00+00:00  0.7   
1952-02-09T15:00:00+00:00  0.5   
1952-02-09T18:00:00+00:00  0.5   
1952-02-09T21:00:00+00:00  1.0   
1952-02-10T00:00:00+00:00  1.5   
1952-02-10T03:00:00+00:00  1.4   
1952-02-10T06:00:00+00:00  1.6   
1952-02-10T09:00:00+00:00  1.7   
1952-02-10T12:00:00+00:00  1.5   
1952-02-10T15:00:00+00:00  1.5   
1952-02-10T18:00:00+00:00  1.8   
1952-02-10T21:00:00+00:00  1.8   
1952-02-11T00:00:00+00:00  1.7   
1952-02-11T03:00:00+00:00  1.6   
1952-02-11T06:00:00+00:00  1.4   
1952-02-11T09:00:00+00:00  1.2   
1952-02-11T12:00:00+00:00  0.4   
1952-02-11T15:00:00+00:00  0.4   
1952-02-11T18:00:00+00:00  0.8   
1952-02-11T21:00:00+00:00  1.7   
1952-02-12T00:00:00+00:00  2.0   
1952-02-12T03:00:00+00:00  3.3   
1952-02-12T06:00:00+00:00  3.7   
1952-02-12T09:00:00+00:00  3.8   
1952-02-12T12:00:00+00:00  3.9   
1952-02-12T15:00:00+00:00  3.9   
1952-02-12T18:00:00+00:00  4.0   
1952-02-12T21:00:00+00:00  4.0   
1952-02-13T00:00:00+00:00  4.1   
1952-02-13T03:00:00+00:00  3.4   
1952-02-13T06:00:00+00:00  3.3   
1952-02-13T09:00:00+00:00  3.1   
1952-02-13T12:00:00+00:00  2.5   
1952-02-13T15:00:00+00:00  1.9   
1952-02-13T18:00:00+00:00  2.0   
1952-02-13T21:00:00+00:00  2.0   
1952-02-14T00:00:00+00:00  1.7   
1952-02-14T03:00:00+00:00  0.7   
1952-02-14T06:00:00+00:00  0.5   
1952-02-14T09:00:00+00:00  0.7   
1952-02-14T12:00:00+00:00  0.9   
1952-02-14T15:00:00+00:00  1.1   
1952-02-14T18:00:00+00:00  1.3   
1952-02-14T21:00:00+00:00  1.3   
1952-02-15T00:00:00+00:00  1.2   
1952-02-15T03:00:00+00:00  1.0   
1952-02-15T06:00:00+00:00  1.1   
1952-02-15T09:00:00+00:00  1.1   
1952-02-15T12:00:00+00:00  1.3   
1952-02-15T15:00:00+00:00  1.2   
1952-02-15T18:00:00+00:00  1.3   
1952-02-15T21:00:00+00:00  1.5   
1952-02-16T00:00:00+00:00  1.5   
1952-02-16T03:00:00+00:00  1.5   
1952-02-16T06:00:00+00:00  1.8   
1952-02-16T09:00:00+00:00  1.6   
1952-02-16T12:00:00+00:00  1.8   
1952-02-16T15:00:00+00:00  2.4   
1952-02-16T18:00:00+00:00  2.7   
1952-02-16T21:00:00+00:00  3.5   
1952-02-17T00:00:00+00:00  3.8   
1952-02-17T03:00:00+00:00  3.2   
1952-02-17T06:00:00+00:00  2.6   
1952-02-17T09:00:00+00:00  2.0   
1952-02-17T12:00:00+00:00  1.8   
1952-02-17T15:00:00+00:00  1.5   
1952-02-17T18:00:00+00:00  1.6   
1952-02-17T21:00:00+00:00  1.7   
1952-02-18T00:00:00+00:00  1.2   
1952-02-18T03:00:00+00:00  0.6   
1952-02-18T06:00:00+00:00  0.5   
1952-02-18T09:00:00+00:00  0.6   
1952-02-18T12:00:00+00:00  0.7   
1952-02-18T15:00:00+00:00  0.9   
1952-02-18T18:00:00+00:00  0.8   
1952-02-18T21:00:00+00:00  0.8   
1952-02-19T00:00:00+00:00  0.9   
1952-02-19T03:00:00+00:00  0.8   
1952-02-19T06:00:00+00:00  0.6   
1952-02-19T09:00:00+00:00  0.5   
1952-02-19T12:00:00+00:00  0.8   
1952-02-19T15:00:00+00:00  1.5   
1952-02-19T18:00:00+00:00  2.1   
1952-02-19T21:00:00+00:00  2.1   
1952-02-20T00:00:00+00:00  1.9   
1952-02-20T03:00:00+00:00  3.2   
1952-02-20T06:00:00+00:00  3.5   
1952-02-20T09:00:00+00:00  3.7   
1952-02-20T12:00:00+00:00  3.7   
1952-02-20T15:00:00+00:00  3.6   
1952-02-20T18:00:00+00:00  3.7   
1952-02-20T21:00:00+00:00  3.5   
1952-02-21T00:00:00+00:00  3.5   
1952-02-21T03:00:00+00:00  2.1   
1952-02-21T06:00:00+00:00  1.9   
1952-02-21T09:00:00+00:00  1.6   
1952-02-21T12:00:00+00:00  0.6   
1952-02-21T15:00:00+00:00  0.4   
1952-02-21T18:00:00+00:00  0.5   
1952-02-21T21:00:00+00:00  1.4   
1952-02-22T00:00:00+00:00  1.5   
1952-02-22T03:00:00+00:00  2.6   
1952-02-22T06:00:00+00:00  3.1   
1952-02-22T09:00:00+00:00  3.5   
1952-02-22T12:00:00+00:00  2.9   
1952-02-22T15:00:00+00:00  3.2   
1952-02-22T18:00:00+00:00  3.3   
1952-02-22T21:00:00+00:00  3.0   
1952-02-23T00:00:00+00:00  2.5   
1952-02-23T03:00:00+00:00  1.5   
1952-02-23T06:00:00+00:00  1.2   
1952-02-23T09:00:00+00:00  0.6   
1952-02-23T12:00:00+00:00  0.8   
1952-02-23T15:00:00+00:00  0.8   
1952-02-23T18:00:00+00:00  0.6   
1952-02-23T21:00:00+00:00  0.5   
1952-02-24T00:00:00+00:00  0.8   
1952-02-24T03:00:00+00:00  1.4   
1952-02-24T06:00:00+00:00  2.2   
1952-02-24T09:00:00+00:00  2.6   
1952-02-24T12:00:00+00:00  2.7   
1952-02-24T15:00:00+00:00  3.5   
1952-02-24T18:00:00+00:00  4.5   
1952-02-24T21:00:00+00:00  4.8   
1952-02-25T00:00:00+00:00  3.5   
1952-02-25T03:00:00+00:00  2.2   
1952-02-25T06:00:00+00:00  1.2   
1952-02-25T09:00:00+00:00  2.0   
1952-02-25T12:00:00+00:00  2.5   
1952-02-25T15:00:00+00:00  2.4   
1952-02-25T18:00:00+00:00  2.5   
1952-02-25T21:00:00+00:00  2.8   
1952-02-26T00:00:00+00:00  1.9   
1952-02-26T03:00:00+00:00  1.3   
1952-02-26T06:00:00+00:00  1.1   
1952-02-26T09:00:00+00:00  1.0   
1952-02-26T12:00:00+00:00  1.7   
1952-02-26T15:00:00+00:00  1.5   
1952-02-26T18:00:00+00:00  1.2   
1952-02-26T21:00:00+00:00  0.8   
1952-02-27T00:00:00+00:00  0.5   
1952-02-27T03:00:00+00:00  0.6   
1952-02-27T06:00:00+00:00  0.8   
1952-02-27T09:00:00+00:00  0.9   
1952-02-27T12:00:00+00:00  0.4   
1952-02-27T15:00:00+00:00  0.4   
1952-02-27T18:00:00+00:00  0.9   
1952-02-27T21:00:00+00:00  1.1   
1952-02-28T00:00:00+00:00  1.4   
1952-02-28T03:00:00+00:00  1.6   
1952-02-28T06:00:00+00:00  1.7   
1952-02-28T09:00:00+00:00  1.3   
1952-02-28T12:00:00+00:00  0.8   
1952-02-28T15:00:00+00:00  0.4   
1952-02-28T18:00:00+00:00  0.5   
1952-02-28T21:00:00+00:00  0.5   
1952-02-29T00:00:00+00:00  0.5   
1952-02-29T03:00:00+00:00  0.9   
1952-02-29T06:00:00+00:00  1.2   
1952-02-29T09:00:00+00:00  1.5   
1952-02-29T12:00:00+00:00  1.5   
1952-02-29T15:00:00+00:00  1.2   
1952-02-29T18:00:00+00:00  0.9   
1952-02-29T21:00:00+00:00  0.8   
1952-03-01T00:00:00+00:00  0.6   
1952-03-01T03:00:00+00:00  0.4   
1952-03-01T06:00:00+00:00  0.3   
1952-03-01T09:00:00+00:00  0.6   
1952-03-01T12:00:00+00:00  0.5   
1952-03-01T15:00:00+00:00  0.5   
1952-03-01T18:00:00+00:00  0.4   
1952-03-01T21:00:00+00:00  0.7   
1952-03-02T00:00:00+00:00  1.0   
1952-03-02T03:00:00+00:00  1.2   
1952-03-02T06:00:00+00:00  1.3   
1952-03-02T09:00:00+00:00  0.8   
1952-03-02T12:00:00+00:00  0.6   
1952-03-02T15:00:00+00:00  0.7   
1952-03-02T18:00:00+00:00  0.4   
1952-03-02T21:00:00+00:00  0.5   
1952-03-03T00:00:00+00:00  0.6   
1952-03-03T03:00:00+00:00  1.1   
1952-03-03T06:00:00+00:00  0.9   
1952-03-03T09:00:00+00:00  0.6   
1952-03-03T12:00:00+00:00  1.0   
1952-03-03T15:00:00+00:00  1.2   
1952-03-03T18:00:00+00:00  1.2   
1952-03-03T21:00:00+00:00  1.3   
1952-03-04T00:00:00+00:00  1.3   
1952-03-04T03:00:00+00:00  1.1   
1952-03-04T06:00:00+00:00  0.9   
1952-03-04T09:00:00+00:00  0.6   
1952-03-04T12:00:00+00:00  0.8   
1952-03-04T15:00:00+00:00  1.1   
1952-03-04T18:00:00+00:00  1.1   
1952-03-04T21:00:00+00:00  1.1   
1952-03-05T00:00:00+00:00  2.1   
1952-03-05T03:00:00+00:00  2.7   
1952-03-05T06:00:00+00:00  2.8   
1952-03-05T09:00:00+00:00  2.4   
1952-03-05T12:00:00+00:00  2.0   
1952-03-05T15:00:00+00:00  2.0   
1952-03-05T18:00:00+00:00  1.9   
1952-03-05T21:00:00+00:00  1.8   
1952-03-06T00:00:00+00:00  2.2   
1952-03-06T03:00:00+00:00  2.3   
1952-03-06T06:00:00+00:00  2.2   
1952-03-06T09:00:00+00:00  1.7   
1952-03-06T12:00:00+00:00  1.1   
1952-03-06T15:00:00+00:00  2.4   
1952-03-06T18:00:00+00:00  3.4   
1952-03-06T21:00:00+00:00  3.8   
1952-03-07T00:00:00+00:00  4.1   
1952-03-07T03:00:00+00:00  5.3   
1952-03-07T06:00:00+00:00  5.1   
1952-03-07T09:00:00+00:00  4.9   
1952-03-07T12:00:00+00:00  4.8   
1952-03-07T15:00:00+00:00  5.1   
1952-03-07T18:00:00+00:00  5.2   
1952-03-07T21:00:00+00:00  5.4   
1952-03-08T00:00:00+00:00  5.4   
1952-03-08T03:00:00+00:00  4.9   
1952-03-08T06:00:00+00:00  4.9   
1952-03-08T09:00:00+00:00  4.7   
1952-03-08T12:00:00+00:00  4.3   
1952-03-08T15:00:00+00:00  4.1   
1952-03-08T18:00:00+00:00  4.2   
1952-03-08T21:00:00+00:00  3.8   
1952-03-09T00:00:00+00:00  3.6   
1952-03-09T03:00:00+00:00  2.2   
1952-03-09T06:00:00+00:00  1.9   
1952-03-09T09:00:00+00:00  1.4   
1952-03-09T12:00:00+00:00  0.5   
1952-03-09T15:00:00+00:00  0.7   
1952-03-09T18:00:00+00:00  0.6   
1952-03-09T21:00:00+00:00  1.6   
1952-03-10T00:00:00+00:00  1.8   
1952-03-10T03:00:00+00:00  1.8   
1952-03-10T06:00:00+00:00  1.9   
1952-03-10T09:00:00+00:00  1.7   
1952-03-10T12:00:00+00:00  0.8   
1952-03-10T15:00:00+00:00  0.6   
1952-03-10T18:00:00+00:00  0.5   
1952-03-10T21:00:00+00:00  0.6   
1952-03-11T00:00:00+00:00  0.7   
1952-03-11T03:00:00+00:00  0.6   
1952-03-11T06:00:00+00:00  0.9   
1952-03-11T09:00:00+00:00  0.6   
1952-03-11T12:00:00+00:00  0.7   
1952-03-11T15:00:00+00:00  1.1   
1952-03-11T18:00:00+00:00  0.9   
1952-03-11T21:00:00+00:00  1.1   
1952-03-12T00:00:00+00:00  1.1   
1952-03-12T03:00:00+00:00  0.8   
1952-03-12T06:00:00+00:00  0.6   
1952-03-12T09:00:00+00:00  0.7   
1952-03-12T12:00:00+00:00  0.7   
1952-03-12T15:00:00+00:00  0.6   
1952-03-12T18:00:00+00:00  0.4   
1952-03-12T21:00:00+00:00  0.4   
1952-03-13T00:00:00+00:00  0.4   
1952-03-13T03:00:00+00:00  0.4   
1952-03-13T06:00:00+00:00  0.8   
1952-03-13T09:00:00+00:00  0.7   
1952-03-13T12:00:00+00:00  0.7   
1952-03-13T15:00:00+00:00  0.9   
1952-03-13T18:00:00+00:00  0.6   
1952-03-13T21:00:00+00:00  0.7   
1952-03-14T00:00:00+00:00  0.8   
1952-03-14T03:00:00+00:00  0.4   
1952-03-14T06:00:00+00:00  0.4   
1952-03-14T09:00:00+00:00  0.4   
1952-03-14T12:00:00+00:00  0.5   
1952-03-14T15:00:00+00:00  0.4   
1952-03-14T18:00:00+00:00  0.4   
1952-03-14T21:00:00+00:00  0.4   
1952-03-15T00:00:00+00:00  0.6   
1952-03-15T03:00:00+00:00  0.6   
1952-03-15T06:00:00+00:00  0.5   
1952-03-15T09:00:00+00:00  0.6   
1952-03-15T12:00:00+00:00  0.6   
1952-03-15T15:00:00+00:00  0.8   
1952-03-15T18:00:00+00:00  1.6   
1952-03-15T21:00:00+00:00  1.9   
1952-03-16T00:00:00+00:00  1.5   
1952-03-16T03:00:00+00:00  1.9   
1952-03-16T06:00:00+00:00  2.6   
1952-03-16T09:00:00+00:00  3.0   
1952-03-16T12:00:00+00:00  2.5   
1952-03-16T15:00:00+00:00  2.8   
1952-03-16T18:00:00+00:00  3.5   
1952-03-16T21:00:00+00:00  3.6   
1952-03-17T00:00:00+00:00  3.4   
1952-03-17T03:00:00+00:00  3.4   
1952-03-17T06:00:00+00:00  3.5   
1952-03-17T09:00:00+00:00  3.4   
1952-03-17T12:00:00+00:00  2.3   
1952-03-17T15:00:00+00:00  1.6   
1952-03-17T18:00:00+00:00  1.8   
1952-03-17T21:00:00+00:00  2.8   
1952-03-18T00:00:00+00:00  2.5   
1952-03-18T03:00:00+00:00  2.0   
1952-03-18T06:00:00+00:00  2.1   
1952-03-18T09:00:00+00:00  1.8   
1952-03-18T12:00:00+00:00  1.5   
1952-03-18T15:00:00+00:00  1.8   
1952-03-18T18:00:00+00:00  2.2   
1952-03-18T21:00:00+00:00  2.8   
1952-03-19T00:00:00+00:00  3.3   
1952-03-19T03:00:00+00:00  4.4   
1952-03-19T06:00:00+00:00  4.7   
1952-03-19T09:00:00+00:00  4.6   
1952-03-19T12:00:00+00:00  3.5   
1952-03-19T15:00:00+00:00  2.7   
1952-03-19T18:00:00+00:00  3.3   
1952-03-19T21:00:00+00:00  3.7   
1952-03-20T00:00:00+00:00  3.4   
1952-03-20T03:00:00+00:00  2.0   
1952-03-20T06:00:00+00:00  0.8   
1952-03-20T09:00:00+00:00  0.7   
1952-03-20T12:00:00+00:00  0.8   
1952-03-20T15:00:00+00:00  0.7   
1952-03-20T18:00:00+00:00  0.5   
1952-03-20T21:00:00+00:00  1.0   
1952-03-21T00:00:00+00:00  0.7   
1952-03-21T03:00:00+00:00  0.6   
1952-03-21T06:00:00+00:00  0.6   
1952-03-21T09:00:00+00:00  0.6   
1952-03-21T12:00:00+00:00  0.5   
1952-03-21T15:00:00+00:00  0.6   
1952-03-21T18:00:00+00:00  1.5   
1952-03-21T21:00:00+00:00  2.5   
1952-03-22T00:00:00+00:00  2.5   
1952-03-22T03:00:00+00:00  2.2   
1952-03-22T06:00:00+00:00  2.2   
1952-03-22T09:00:00+00:00  1.8   
1952-03-22T12:00:00+00:00  0.9   
1952-03-22T15:00:00+00:00  0.5   
1952-03-22T18:00:00+00:00  0.9   
1952-03-22T21:00:00+00:00  2.0   
1952-03-23T00:00:00+00:00  2.3   
1952-03-23T03:00:00+00:00  2.9   
1952-03-23T06:00:00+00:00  3.0   
1952-03-23T09:00:00+00:00  2.6   
1952-03-23T12:00:00+00:00  2.1   
1952-03-23T15:00:00+00:00  1.7   
1952-03-23T18:00:00+00:00  2.6   
1952-03-23T21:00:00+00:00  3.2   
1952-03-24T00:00:00+00:00  3.4   
1952-03-24T03:00:00+00:00  3.3   
1952-03-24T06:00:00+00:00  3.2   
1952-03-24T09:00:00+00:00  2.7   
1952-03-24T12:00:00+00:00  1.7   
1952-03-24T15:00:00+00:00  1.2   
1952-03-24T18:00:00+00:00  2.0   
1952-03-24T21:00:00+00:00  2.5   
1952-03-25T00:00:00+00:00  2.5   
1952-03-25T03:00:00+00:00  2.1   
1952-03-25T06:00:00+00:00  1.7   
1952-03-25T09:00:00+00:00  0.9   
1952-03-25T12:00:00+00:00  0.6   
1952-03-25T15:00:00+00:00  0.9   
1952-03-25T18:00:00+00:00  0.7   
1952-03-25T21:00:00+00:00  0.8   
1952-03-26T00:00:00+00:00  1.0   
1952-03-26T03:00:00+00:00  0.6   
1952-03-26T06:00:00+00:00  0.6   
1952-03-26T09:00:00+00:00  0.7   
1952-03-26T12:00:00+00:00  2.1   
1952-03-26T15:00:00+00:00  3.0   
1952-03-26T18:00:00+00:00  2.6   
1952-03-26T21:00:00+00:00  1.7   
1952-03-27T00:00:00+00:00  1.3   
1952-03-27T03:00:00+00:00  0.9   
1952-03-27T06:00:00+00:00  1.7   
1952-03-27T09:00:00+00:00  2.8   
1952-03-27T12:00:00+00:00  3.1   
1952-03-27T15:00:00+00:00  2.9   
1952-03-27T18:00:00+00:00  3.0   
1952-03-27T21:00:00+00:00  3.1   
1952-03-28T00:00:00+00:00  2.7   
1952-03-28T03:00:00+00:00  2.0   
1952-03-28T06:00:00+00:00  1.4   
1952-03-28T09:00:00+00:00  0.6   
1952-03-28T12:00:00+00:00  0.8   
1952-03-28T15:00:00+00:00  1.2   
1952-03-28T18:00:00+00:00  1.0   
1952-03-28T21:00:00+00:00  0.8   
1952-03-29T00:00:00+00:00  0.7   
1952-03-29T03:00:00+00:00  0.5   
1952-03-29T06:00:00+00:00  0.6   
1952-03-29T09:00:00+00:00  0.9   
1952-03-29T12:00:00+00:00  1.2   
1952-03-29T15:00:00+00:00  1.7   
1952-03-29T18:00:00+00:00  1.2   
1952-03-29T21:00:00+00:00  1.1   
1952-03-30T00:00:00+00:00  1.0   
1952-03-30T03:00:00+00:00  1.0   
1952-03-30T06:00:00+00:00  0.9   
1952-03-30T09:00:00+00:00  1.0   
1952-03-30T12:00:00+00:00  2.0   
1952-03-30T15:00:00+00:00  1.8   
1952-03-30T18:00:00+00:00  1.1   
1952-03-30T21:00:00+00:00  0.6   
1952-03-31T00:00:00+00:00  0.8   
1952-03-31T03:00:00+00:00  1.9   
1952-03-31T06:00:00+00:00  2.3   
1952-03-31T09:00:00+00:00  1.7   
1952-03-31T12:00:00+00:00  0.9   
1952-03-31T15:00:00+00:00  0.8   
1952-03-31T18:00:00+00:00  0.7   
1952-03-31T21:00:00+00:00  0.8   
1952-04-01T00:00:00+00:00  1.3   
1952-04-01T03:00:00+00:00  1.7   
1952-04-01T06:00:00+00:00  1.7   
1952-04-01T09:00:00+00:00  1.3   
1952-04-01T12:00:00+00:00  0.7   
1952-04-01T15:00:00+00:00  0.7   
1952-04-01T18:00:00+00:00  0.7   
1952-04-01T21:00:00+00:00  1.5   
1952-04-02T00:00:00+00:00  1.8   
1952-04-02T03:00:00+00:00  1.9   
1952-04-02T06:00:00+00:00  1.9   
1952-04-02T09:00:00+00:00  1.4   
1952-04-02T12:00:00+00:00  1.5   
1952-04-02T15:00:00+00:00  1.7   
1952-04-02T18:00:00+00:00  1.9   
1952-04-02T21:00:00+00:00  2.4   
1952-04-03T00:00:00+00:00  2.4   
1952-04-03T03:00:00+00:00  2.5   
1952-04-03T06:00:00+00:00  2.5   
1952-04-03T09:00:00+00:00  2.5   
1952-04-03T12:00:00+00:00  2.7   
1952-04-03T15:00:00+00:00  2.5   
1952-04-03T18:00:00+00:00  2.7   
1952-04-03T21:00:00+00:00  3.4   
1952-04-04T00:00:00+00:00  3.3   
1952-04-04T03:00:00+00:00  2.3   
1952-04-04T06:00:00+00:00  2.0   
1952-04-04T09:00:00+00:00  1.6   
1952-04-04T12:00:00+00:00  1.5   
1952-04-04T15:00:00+00:00  1.5   
1952-04-04T18:00:00+00:00  1.5   
1952-04-04T21:00:00+00:00  2.1   
1952-04-05T00:00:00+00:00  2.2   
1952-04-05T03:00:00+00:00  2.2   
1952-04-05T06:00:00+00:00  2.0   
1952-04-05T09:00:00+00:00  1.7   
1952-04-05T12:00:00+00:00  1.4   
1952-04-05T15:00:00+00:00  1.3   
1952-04-05T18:00:00+00:00  0.9   
1952-04-05T21:00:00+00:00  1.5   
1952-04-06T00:00:00+00:00  1.8   
1952-04-06T03:00:00+00:00  1.4   
1952-04-06T06:00:00+00:00  1.3   
1952-04-06T09:00:00+00:00  1.1   
1952-04-06T12:00:00+00:00  1.4   
1952-04-06T15:00:00+00:00  1.3   
1952-04-06T18:00:00+00:00  1.3   
1952-04-06T21:00:00+00:00  1.6   
1952-04-07T00:00:00+00:00  1.5   
1952-04-07T03:00:00+00:00  3.4   
1952-04-07T06:00:00+00:00  3.7   
1952-04-07T09:00:00+00:00  4.9   
1952-04-07T12:00:00+00:00  5.0   
1952-04-07T15:00:00+00:00  5.1   
1952-04-07T18:00:00+00:00  4.9   
1952-04-07T21:00:00+00:00  4.5   
1952-04-08T00:00:00+00:00  3.5   
1952-04-08T03:00:00+00:00  1.8   
1952-04-08T06:00:00+00:00  1.5   
1952-04-08T09:00:00+00:00  1.0   
1952-04-08T12:00:00+00:00  0.8   
1952-04-08T15:00:00+00:00  1.0   
1952-04-08T18:00:00+00:00  1.0   
1952-04-08T21:00:00+00:00  0.8   
1952-04-09T00:00:00+00:00  0.8   
1952-04-09T03:00:00+00:00  1.1   
1952-04-09T06:00:00+00:00  1.6   
1952-04-09T09:00:00+00:00  1.5   
1952-04-09T12:00:00+00:00  1.8   
1952-04-09T15:00:00+00:00  1.8   
1952-04-09T18:00:00+00:00  1.9   
1952-04-09T21:00:00+00:00  1.8   
1952-04-10T00:00:00+00:00  1.5   
1952-04-10T03:00:00+00:00  1.4   
1952-04-10T06:00:00+00:00  1.4   
1952-04-10T09:00:00+00:00  1.2   
1952-04-10T12:00:00+00:00  1.0   
1952-04-10T15:00:00+00:00  0.8   
1952-04-10T18:00:00+00:00  0.7   
1952-04-10T21:00:00+00:00  0.9   
1952-04-11T00:00:00+00:00  1.3   
1952-04-11T03:00:00+00:00  1.5   
1952-04-11T06:00:00+00:00  1.3   
1952-04-11T09:00:00+00:00  0.7   
1952-04-11T12:00:00+00:00  0.7   
1952-04-11T15:00:00+00:00  0.8   
1952-04-11T18:00:00+00:00  0.9   
1952-04-11T21:00:00+00:00  1.6   
1952-04-12T00:00:00+00:00  2.1   
1952-04-12T03:00:00+00:00  1.9   
1952-04-12T06:00:00+00:00  1.7   
1952-04-12T09:00:00+00:00  1.0   
1952-04-12T12:00:00+00:00  1.2   
1952-04-12T15:00:00+00:00  1.2   
1952-04-12T18:00:00+00:00  1.1   
1952-04-12T21:00:00+00:00  2.1   
1952-04-13T00:00:00+00:00  2.0   
1952-04-13T03:00:00+00:00  1.5   
1952-04-13T06:00:00+00:00  1.6   
1952-04-13T09:00:00+00:00  1.1   
1952-04-13T12:00:00+00:00  1.1   
1952-04-13T15:00:00+00:00  1.4   
1952-04-13T18:00:00+00:00  1.3   
1952-04-13T21:00:00+00:00  2.0   
1952-04-14T00:00:00+00:00  1.5   
1952-04-14T03:00:00+00:00  0.8   
1952-04-14T06:00:00+00:00  0.4   
1952-04-14T09:00:00+00:00  0.3   
1952-04-14T12:00:00+00:00  0.8   
1952-04-14T15:00:00+00:00  1.0   
1952-04-14T18:00:00+00:00  0.8   
1952-04-14T21:00:00+00:00  0.6   
1952-04-15T00:00:00+00:00  0.6   
1952-04-15T03:00:00+00:00  0.4   
1952-04-15T06:00:00+00:00  0.4   
1952-04-15T09:00:00+00:00  0.6   
1952-04-15T12:00:00+00:00  1.0   
1952-04-15T15:00:00+00:00  1.2   
1952-04-15T18:00:00+00:00  0.7   
1952-04-15T21:00:00+00:00  0.3   
1952-04-16T00:00:00+00:00  0.3   
1952-04-16T03:00:00+00:00  0.5   
1952-04-16T06:00:00+00:00  0.6   
1952-04-16T09:00:00+00:00  0.7   
1952-04-16T12:00:00+00:00  1.0   
1952-04-16T15:00:00+00:00  1.2   
1952-04-16T18:00:00+00:00  0.9   
1952-04-16T21:00:00+00:00  0.7   
1952-04-17T00:00:00+00:00  0.8   
1952-04-17T03:00:00+00:00  0.6   
1952-04-17T06:00:00+00:00  0.7   
1952-04-17T09:00:00+00:00  1.1   
1952-04-17T12:00:00+00:00  1.3   
1952-04-17T15:00:00+00:00  1.5   
1952-04-17T18:00:00+00:00  1.3   
1952-04-17T21:00:00+00:00  0.9   
1952-04-18T00:00:00+00:00  0.7   
1952-04-18T03:00:00+00:00  0.8   
1952-04-18T06:00:00+00:00  0.8   
1952-04-18T09:00:00+00:00  1.2   
1952-04-18T12:00:00+00:00  1.3   
1952-04-18T15:00:00+00:00  1.0   
1952-04-18T18:00:00+00:00  0.8   
1952-04-18T21:00:00+00:00  0.8   
1952-04-19T00:00:00+00:00  1.0   
1952-04-19T03:00:00+00:00  1.1   
1952-04-19T06:00:00+00:00  0.8   
1952-04-19T09:00:00+00:00  1.2   
1952-04-19T12:00:00+00:00  1.7   
1952-04-19T15:00:00+00:00  1.8   
1952-04-19T18:00:00+00:00  1.5   
1952-04-19T21:00:00+00:00  1.1   
1952-04-20T00:00:00+00:00  0.8   
1952-04-20T03:00:00+00:00  0.6   
1952-04-20T06:00:00+00:00  0.6   
1952-04-20T09:00:00+00:00  0.9   
1952-04-20T12:00:00+00:00  1.5   
1952-04-20T15:00:00+00:00  1.5   
1952-04-20T18:00:00+00:00  1.0   
1952-04-20T21:00:00+00:00  0.4   
1952-04-21T00:00:00+00:00  0.4   
1952-04-21T03:00:00+00:00  0.4   
1952-04-21T06:00:00+00:00  0.5   
1952-04-21T09:00:00+00:00  0.9   
1952-04-21T12:00:00+00:00  1.8   
1952-04-21T15:00:00+00:00  1.6   
1952-04-21T18:00:00+00:00  0.7   
1952-04-21T21:00:00+00:00  0.4   
1952-04-22T00:00:00+00:00  0.5   
1952-04-22T03:00:00+00:00  0.3   
1952-04-22T06:00:00+00:00  0.2   
1952-04-22T09:00:00+00:00  0.3   
1952-04-22T12:00:00+00:00  0.8   
1952-04-22T15:00:00+00:00  1.0   
1952-04-22T18:00:00+00:00  0.7   
1952-04-22T21:00:00+00:00  0.4   
1952-04-23T00:00:00+00:00  0.7   
1952-04-23T03:00:00+00:00  1.3   
1952-04-23T06:00:00+00:00  1.2   
1952-04-23T09:00:00+00:00  0.7   
1952-04-23T12:00:00+00:00  1.8   
1952-04-23T15:00:00+00:00  2.0   
1952-04-23T18:00:00+00:00  1.6   
1952-04-23T21:00:00+00:00  0.9   
1952-04-24T00:00:00+00:00  1.0   
1952-04-24T03:00:00+00:00  1.1   
1952-04-24T06:00:00+00:00  1.1   
1952-04-24T09:00:00+00:00  1.5   
1952-04-24T12:00:00+00:00  1.6   
1952-04-24T15:00:00+00:00  1.6   
1952-04-24T18:00:00+00:00  1.3   
1952-04-24T21:00:00+00:00  1.2   
1952-04-25T00:00:00+00:00  1.2   
1952-04-25T03:00:00+00:00  1.3   
1952-04-25T06:00:00+00:00  1.4   
1952-04-25T09:00:00+00:00  0.7   
1952-04-25T12:00:00+00:00  0.5   
1952-04-25T15:00:00+00:00  0.6   
1952-04-25T18:00:00+00:00  0.7   
1952-04-25T21:00:00+00:00  0.3   
1952-04-26T00:00:00+00:00  0.4   
1952-04-26T03:00:00+00:00  0.2   
1952-04-26T06:00:00+00:00  0.1   
1952-04-26T09:00:00+00:00  0.2   
1952-04-26T12:00:00+00:00  0.2   
1952-04-26T15:00:00+00:00  0.2   
1952-04-26T18:00:00+00:00  0.3   
1952-04-26T21:00:00+00:00  0.2   
1952-04-27T00:00:00+00:00  0.4   
1952-04-27T03:00:00+00:00  1.2   
1952-04-27T06:00:00+00:00  1.4   
1952-04-27T09:00:00+00:00  0.5   
1952-04-27T12:00:00+00:00  0.8   
1952-04-27T15:00:00+00:00  0.9   
1952-04-27T18:00:00+00:00  0.7   
1952-04-27T21:00:00+00:00  1.3   
1952-04-28T00:00:00+00:00  2.2   
1952-04-28T03:00:00+00:00  2.0   
1952-04-28T06:00:00+00:00  1.9   
1952-04-28T09:00:00+00:00  1.6   
1952-04-28T12:00:00+00:00  1.3   
1952-04-28T15:00:00+00:00  1.1   
1952-04-28T18:00:00+00:00  0.9   
1952-04-28T21:00:00+00:00  0.7   
1952-04-29T00:00:00+00:00  0.5   
1952-04-29T03:00:00+00:00  0.4   
1952-04-29T06:00:00+00:00  0.3   
1952-04-29T09:00:00+00:00  0.8   
1952-04-29T12:00:00+00:00  1.5   
1952-04-29T15:00:00+00:00  1.2   
1952-04-29T18:00:00+00:00  0.9   
1952-04-29T21:00:00+00:00  0.7   
1952-04-30T00:00:00+00:00  0.8   
1952-04-30T03:00:00+00:00  0.8   
1952-04-30T06:00:00+00:00  0.7   
1952-04-30T09:00:00+00:00  0.7   
1952-04-30T12:00:00+00:00  1.0   
1952-04-30T15:00:00+00:00  1.7   
1952-04-30T18:00:00+00:00  1.8   
1952-04-30T21:00:00+00:00  1.3   
1952-05-01T00:00:00+00:00  1.2   
1952-05-01T03:00:00+00:00  1.7   
1952-05-01T06:00:00+00:00  1.5   
1952-05-01T09:00:00+00:00  0.6   
1952-05-01T12:00:00+00:00  0.6   
1952-05-01T15:00:00+00:00  0.6   
1952-05-01T18:00:00+00:00  1.3   
1952-05-01T21:00:00+00:00  1.5   
1952-05-02T00:00:00+00:00  1.6   
1952-05-02T03:00:00+00:00  1.3   
1952-05-02T06:00:00+00:00  1.1   
1952-05-02T09:00:00+00:00  0.9   
1952-05-02T12:00:00+00:00  1.9   
1952-05-02T15:00:00+00:00  1.9   
1952-05-02T18:00:00+00:00  1.2   
1952-05-02T21:00:00+00:00  1.2   
1952-05-03T00:00:00+00:00  0.8   
1952-05-03T03:00:00+00:00  0.8   
1952-05-03T06:00:00+00:00  0.9   
1952-05-03T09:00:00+00:00  1.4   
1952-05-03T12:00:00+00:00  1.9   
1952-05-03T15:00:00+00:00  2.0   
1952-05-03T18:00:00+00:00  2.3   
1952-05-03T21:00:00+00:00  0.5   
1952-05-04T00:00:00+00:00  0.9   
1952-05-04T03:00:00+00:00  1.3   
1952-05-04T06:00:00+00:00  1.7   
1952-05-04T09:00:00+00:00  1.4   
1952-05-04T12:00:00+00:00  1.3   
1952-05-04T15:00:00+00:00  1.3   
1952-05-04T18:00:00+00:00  1.4   
1952-05-04T21:00:00+00:00  1.6   
1952-05-05T00:00:00+00:00  1.5   
1952-05-05T03:00:00+00:00  1.1   
1952-05-05T06:00:00+00:00  1.1   
1952-05-05T09:00:00+00:00  0.8   
1952-05-05T12:00:00+00:00  1.5   
1952-05-05T15:00:00+00:00  1.4   
1952-05-05T18:00:00+00:00  0.7   
1952-05-05T21:00:00+00:00  0.9   
1952-05-06T00:00:00+00:00  0.9   
1952-05-06T03:00:00+00:00  0.8   
1952-05-06T06:00:00+00:00  1.1   
1952-05-06T09:00:00+00:00  1.3   
1952-05-06T12:00:00+00:00  1.3   
1952-05-06T15:00:00+00:00  1.3   
1952-05-06T18:00:00+00:00  0.9   
1952-05-06T21:00:00+00:00  1.1   
1952-05-07T00:00:00+00:00  1.4   
1952-05-07T03:00:00+00:00  1.3   
1952-05-07T06:00:00+00:00  1.0   
1952-05-07T09:00:00+00:00  0.6   
1952-05-07T12:00:00+00:00  1.4   
1952-05-07T15:00:00+00:00  1.4   
1952-05-07T18:00:00+00:00  0.8   
1952-05-07T21:00:00+00:00  0.4   
1952-05-08T00:00:00+00:00  0.9   
1952-05-08T03:00:00+00:00  1.0   
1952-05-08T06:00:00+00:00  1.0   
1952-05-08T09:00:00+00:00  0.7   
1952-05-08T12:00:00+00:00  1.6   
1952-05-08T15:00:00+00:00  1.6   
1952-05-08T18:00:00+00:00  0.9   
1952-05-08T21:00:00+00:00  0.6   
1952-05-09T00:00:00+00:00  0.5   
1952-05-09T03:00:00+00:00  0.5   
1952-05-09T06:00:00+00:00  1.0   
1952-05-09T09:00:00+00:00  1.4   
1952-05-09T12:00:00+00:00  1.9   
1952-05-09T15:00:00+00:00  2.3   
1952-05-09T18:00:00+00:00  2.3   
1952-05-09T21:00:00+00:00  2.5   
1952-05-10T00:00:00+00:00  2.8   
1952-05-10T03:00:00+00:00  4.1   
1952-05-10T06:00:00+00:00  4.4   
1952-05-10T09:00:00+00:00  4.5   
1952-05-10T12:00:00+00:00  4.7   
1952-05-10T15:00:00+00:00  4.6   
1952-05-10T18:00:00+00:00  4.3   
1952-05-10T21:00:00+00:00  4.3   
1952-05-11T00:00:00+00:00  3.9   
1952-05-11T03:00:00+00:00  2.5   
1952-05-11T06:00:00+00:00  2.2   
1952-05-11T09:00:00+00:00  1.8   
1952-05-11T12:00:00+00:00  1.7   
1952-05-11T15:00:00+00:00  1.8   
1952-05-11T18:00:00+00:00  1.9   
1952-05-11T21:00:00+00:00  1.7   
1952-05-12T00:00:00+00:00  2.2   
1952-05-12T03:00:00+00:00  2.5   
1952-05-12T06:00:00+00:00  2.3   
1952-05-12T09:00:00+00:00  2.3   
1952-05-12T12:00:00+00:00  2.5   
1952-05-12T15:00:00+00:00  2.6   
1952-05-12T18:00:00+00:00  2.5   
1952-05-12T21:00:00+00:00  2.6   
1952-05-13T00:00:00+00:00  1.9   
1952-05-13T03:00:00+00:00  1.6   
1952-05-13T06:00:00+00:00  1.3   
1952-05-13T09:00:00+00:00  1.3   
1952-05-13T12:00:00+00:00  1.1   
1952-05-13T15:00:00+00:00  0.9   
1952-05-13T18:00:00+00:00  0.7   
1952-05-13T21:00:00+00:00  1.3   
1952-05-14T00:00:00+00:00  1.6   
1952-05-14T03:00:00+00:00  1.4   
1952-05-14T06:00:00+00:00  1.1   
1952-05-14T09:00:00+00:00  0.7   
1952-05-14T12:00:00+00:00  0.9   
1952-05-14T15:00:00+00:00  0.7   
1952-05-14T18:00:00+00:00  0.5   
1952-05-14T21:00:00+00:00  0.3   
1952-05-15T00:00:00+00:00  0.4   
1952-05-15T03:00:00+00:00  0.5   
1952-05-15T06:00:00+00:00  0.6   
1952-05-15T09:00:00+00:00  1.2   
1952-05-15T12:00:00+00:00  1.4   
1952-05-15T15:00:00+00:00  1.1   
1952-05-15T18:00:00+00:00  1.1   
1952-05-15T21:00:00+00:00  1.4   
1952-05-16T00:00:00+00:00  1.8   
1952-05-16T03:00:00+00:00  1.7   
1952-05-16T06:00:00+00:00  1.8   
1952-05-16T09:00:00+00:00  1.6   
1952-05-16T12:00:00+00:00  1.6   
1952-05-16T15:00:00+00:00  1.4   
1952-05-16T18:00:00+00:00  1.1   
1952-05-16T21:00:00+00:00  1.0   
1952-05-17T00:00:00+00:00  2.8   
1952-05-17T03:00:00+00:00  3.1   
1952-05-17T06:00:00+00:00  3.0   
1952-05-17T09:00:00+00:00  3.0   
1952-05-17T12:00:00+00:00  3.2   
1952-05-17T15:00:00+00:00  3.1   
1952-05-17T18:00:00+00:00  2.8   
1952-05-17T21:00:00+00:00  2.5   
1952-05-18T00:00:00+00:00  2.5   
1952-05-18T03:00:00+00:00  2.8   
1952-05-18T06:00:00+00:00  2.9   
1952-05-18T09:00:00+00:00  2.8   
1952-05-18T12:00:00+00:00  3.0   
1952-05-18T15:00:00+00:00  2.8   
1952-05-18T18:00:00+00:00  2.6   
1952-05-18T21:00:00+00:00  2.7   
1952-05-19T00:00:00+00:00  2.4   
1952-05-19T03:00:00+00:00  2.0   
1952-05-19T06:00:00+00:00  1.7   
1952-05-19T09:00:00+00:00  1.3   
1952-05-19T12:00:00+00:00  1.4   
1952-05-19T15:00:00+00:00  1.7   
1952-05-19T18:00:00+00:00  1.8   
1952-05-19T21:00:00+00:00  1.3   
1952-05-20T00:00:00+00:00  0.6   
1952-05-20T03:00:00+00:00  0.5   
1952-05-20T06:00:00+00:00  0.5   
1952-05-20T09:00:00+00:00  1.0   
1952-05-20T12:00:00+00:00  1.1   
1952-05-20T15:00:00+00:00  1.2   
1952-05-20T18:00:00+00:00  1.2   
1952-05-20T21:00:00+00:00  0.8   
1952-05-21T00:00:00+00:00  0.5   
1952-05-21T03:00:00+00:00  0.3   
1952-05-21T06:00:00+00:00  0.3   
1952-05-21T09:00:00+00:00  0.5   
1952-05-21T12:00:00+00:00  0.6   
1952-05-21T15:00:00+00:00  0.5   
1952-05-21T18:00:00+00:00  0.4   
1952-05-21T21:00:00+00:00  0.3   
1952-05-22T00:00:00+00:00  0.3   
1952-05-22T03:00:00+00:00  0.4   
1952-05-22T06:00:00+00:00  0.3   
1952-05-22T09:00:00+00:00  0.4   
1952-05-22T12:00:00+00:00  0.9   
1952-05-22T15:00:00+00:00  1.0   
1952-05-22T18:00:00+00:00  0.6   
1952-05-22T21:00:00+00:00  0.4   
1952-05-23T00:00:00+00:00  0.3   
1952-05-23T03:00:00+00:00  0.7   
1952-05-23T06:00:00+00:00  0.6   
1952-05-23T09:00:00+00:00  1.3   
1952-05-23T12:00:00+00:00  1.9   
1952-05-23T15:00:00+00:00  2.2   
1952-05-23T18:00:00+00:00  1.4   
1952-05-23T21:00:00+00:00  1.0   
1952-05-24T00:00:00+00:00  1.3   
1952-05-24T03:00:00+00:00  1.0   
1952-05-24T06:00:00+00:00  1.2   
1952-05-24T09:00:00+00:00  1.4   
1952-05-24T12:00:00+00:00  1.6   
1952-05-24T15:00:00+00:00  1.9   
1952-05-24T18:00:00+00:00  1.8   
1952-05-24T21:00:00+00:00  1.6   
1952-05-25T00:00:00+00:00  1.2   
1952-05-25T03:00:00+00:00  1.4   
1952-05-25T06:00:00+00:00  1.7   
1952-05-25T09:00:00+00:00  1.5   
1952-05-25T12:00:00+00:00  1.0   
1952-05-25T15:00:00+00:00  1.5   
1952-05-25T18:00:00+00:00  0.9   
1952-05-25T21:00:00+00:00  0.5   
1952-05-26T00:00:00+00:00  0.6   
1952-05-26T03:00:00+00:00  0.8   
1952-05-26T06:00:00+00:00  1.2   
1952-05-26T09:00:00+00:00  0.5   
1952-05-26T12:00:00+00:00  0.7   
1952-05-26T15:00:00+00:00  0.7   
1952-05-26T18:00:00+00:00  1.0   
1952-05-26T21:00:00+00:00  1.8   
1952-05-27T00:00:00+00:00  2.1   
1952-05-27T03:00:00+00:00  2.1   
1952-05-27T06:00:00+00:00  2.1   
1952-05-27T09:00:00+00:00  2.0   
1952-05-27T12:00:00+00:00  1.3   
1952-05-27T15:00:00+00:00  0.9   
1952-05-27T18:00:00+00:00  0.9   
1952-05-27T21:00:00+00:00  0.8   
1952-05-28T00:00:00+00:00  0.8   
1952-05-28T03:00:00+00:00  1.1   
1952-05-28T06:00:00+00:00  1.3   
1952-05-28T09:00:00+00:00  1.4   
1952-05-28T12:00:00+00:00  1.5   
1952-05-28T15:00:00+00:00  1.4   
1952-05-28T18:00:00+00:00  1.3   
1952-05-28T21:00:00+00:00  1.3   
1952-05-29T00:00:00+00:00  1.0   
1952-05-29T03:00:00+00:00  0.6   
1952-05-29T06:00:00+00:00  0.6   
1952-05-29T09:00:00+00:00  0.7   
1952-05-29T12:00:00+00:00  1.0   
1952-05-29T15:00:00+00:00  0.9   
1952-05-29T18:00:00+00:00  0.8   
1952-05-29T21:00:00+00:00  0.8   
1952-05-30T00:00:00+00:00  0.4   
1952-05-30T03:00:00+00:00  0.2   
1952-05-30T06:00:00+00:00  0.2   
1952-05-30T09:00:00+00:00  0.3   
1952-05-30T12:00:00+00:00  0.8   
1952-05-30T15:00:00+00:00  0.8   
1952-05-30T18:00:00+00:00  0.5   
1952-05-30T21:00:00+00:00  0.4   
1952-05-31T00:00:00+00:00  0.2   
1952-05-31T03:00:00+00:00  0.6   
1952-05-31T06:00:00+00:00  0.6   
1952-05-31T09:00:00+00:00  1.0   
1952-05-31T12:00:00+00:00  1.5   
1952-05-31T15:00:00+00:00  1.5   
1952-05-31T18:00:00+00:00  1.1   
1952-05-31T21:00:00+00:00  0.5   
1952-06-01T00:00:00+00:00  0.9   
1952-06-01T03:00:00+00:00  1.2   
1952-06-01T06:00:00+00:00  1.2   
1952-06-01T09:00:00+00:00  1.0   
1952-06-01T12:00:00+00:00  0.9   
1952-06-01T15:00:00+00:00  1.1   
1952-06-01T18:00:00+00:00  0.8   
1952-06-01T21:00:00+00:00  0.7   
1952-06-02T00:00:00+00:00  0.9   
1952-06-02T03:00:00+00:00  0.7   
1952-06-02T06:00:00+00:00  0.7   
1952-06-02T09:00:00+00:00  0.5   
1952-06-02T12:00:00+00:00  1.0   
1952-06-02T15:00:00+00:00  0.7   
1952-06-02T18:00:00+00:00  0.4   
1952-06-02T21:00:00+00:00  0.4   
1952-06-03T00:00:00+00:00  0.3   
1952-06-03T03:00:00+00:00  0.2   
1952-06-03T06:00:00+00:00  0.5   
1952-06-03T09:00:00+00:00  0.5   
1952-06-03T12:00:00+00:00  0.7   
1952-06-03T15:00:00+00:00  0.8   
1952-06-03T18:00:00+00:00  1.3   
1952-06-03T21:00:00+00:00  2.0   
1952-06-04T00:00:00+00:00  2.5   
1952-06-04T03:00:00+00:00  2.2   
1952-06-04T06:00:00+00:00  2.2   
1952-06-04T09:00:00+00:00  1.9   
1952-06-04T12:00:00+00:00  1.5   
1952-06-04T15:00:00+00:00  1.5   
1952-06-04T18:00:00+00:00  2.1   
1952-06-04T21:00:00+00:00  2.4   
1952-06-05T00:00:00+00:00  2.5   
1952-06-05T03:00:00+00:00  2.3   
1952-06-05T06:00:00+00:00  2.0   
1952-06-05T09:00:00+00:00  2.0   
1952-06-05T12:00:00+00:00  1.8   
1952-06-05T15:00:00+00:00  1.5   
1952-06-05T18:00:00+00:00  1.1   
1952-06-05T21:00:00+00:00  0.9   
1952-06-06T00:00:00+00:00  1.1   
1952-06-06T03:00:00+00:00  0.8   
1952-06-06T06:00:00+00:00  0.3   
1952-06-06T09:00:00+00:00  0.9   
1952-06-06T12:00:00+00:00  1.2   
1952-06-06T15:00:00+00:00  1.4   
1952-06-06T18:00:00+00:00  1.1   
1952-06-06T21:00:00+00:00  0.4   
1952-06-07T00:00:00+00:00  0.4   
1952-06-07T03:00:00+00:00  0.6   
1952-06-07T06:00:00+00:00  0.6   
1952-06-07T09:00:00+00:00  1.2   
1952-06-07T12:00:00+00:00  1.4   
1952-06-07T15:00:00+00:00  1.2   
1952-06-07T18:00:00+00:00  1.3   
1952-06-07T21:00:00+00:00  0.9   
1952-06-08T00:00:00+00:00  0.8   
1952-06-08T03:00:00+00:00  0.7   
1952-06-08T06:00:00+00:00  0.6   
1952-06-08T09:00:00+00:00  1.5   
1952-06-08T12:00:00+00:00  1.9   
1952-06-08T15:00:00+00:00  2.1   
1952-06-08T18:00:00+00:00  1.9   
1952-06-08T21:00:00+00:00  1.7   
1952-06-09T00:00:00+00:00  1.5   
1952-06-09T03:00:00+00:00  1.4   
1952-06-09T06:00:00+00:00  1.2   
1952-06-09T09:00:00+00:00  1.6   
1952-06-09T12:00:00+00:00  2.0   
1952-06-09T15:00:00+00:00  1.6   
1952-06-09T18:00:00+00:00  0.8   
1952-06-09T21:00:00+00:00  0.5   
1952-06-10T00:00:00+00:00  1.0   
1952-06-10T03:00:00+00:00  1.6   
1952-06-10T06:00:00+00:00  1.5   
1952-06-10T09:00:00+00:00  0.7   
1952-06-10T12:00:00+00:00  0.7   
1952-06-10T15:00:00+00:00  1.2   
1952-06-10T18:00:00+00:00  1.2   
1952-06-10T21:00:00+00:00  1.4   
1952-06-11T00:00:00+00:00  1.5   
1952-06-11T03:00:00+00:00  1.3   
1952-06-11T06:00:00+00:00  1.4   
1952-06-11T09:00:00+00:00  1.4   
1952-06-11T12:00:00+00:00  1.7   
1952-06-11T15:00:00+00:00  1.9   
1952-06-11T18:00:00+00:00  1.8   
1952-06-11T21:00:00+00:00  1.8   
1952-06-12T00:00:00+00:00  1.9   
1952-06-12T03:00:00+00:00  2.2   
1952-06-12T06:00:00+00:00  2.1   
1952-06-12T09:00:00+00:00  1.1   
1952-06-12T12:00:00+00:00  1.1   
1952-06-12T15:00:00+00:00  1.2   
1952-06-12T18:00:00+00:00  1.0   
1952-06-12T21:00:00+00:00  0.6   
1952-06-13T00:00:00+00:00  0.5   
1952-06-13T03:00:00+00:00  0.5   
1952-06-13T06:00:00+00:00  0.8   
1952-06-13T09:00:00+00:00  1.6   
1952-06-13T12:00:00+00:00  2.2   
1952-06-13T15:00:00+00:00  1.5   
1952-06-13T18:00:00+00:00  1.4   
1952-06-13T21:00:00+00:00  0.9   
1952-06-14T00:00:00+00:00  0.9   
1952-06-14T03:00:00+00:00  1.0   
1952-06-14T06:00:00+00:00  0.9   
1952-06-14T09:00:00+00:00  1.6   
1952-06-14T12:00:00+00:00  2.3   
1952-06-14T15:00:00+00:00  2.0   
1952-06-14T18:00:00+00:00  0.5   
1952-06-14T21:00:00+00:00  0.5   
1952-06-15T00:00:00+00:00  0.5   
1952-06-15T03:00:00+00:00  0.9   
1952-06-15T06:00:00+00:00  0.8   
1952-06-15T09:00:00+00:00  1.6   
1952-06-15T12:00:00+00:00  2.1   
1952-06-15T15:00:00+00:00  1.4   
1952-06-15T18:00:00+00:00  0.7   
1952-06-15T21:00:00+00:00  1.2   
1952-06-16T00:00:00+00:00  1.3   
1952-06-16T03:00:00+00:00  0.5   
1952-06-16T06:00:00+00:00  0.6   
1952-06-16T09:00:00+00:00  1.2   
1952-06-16T12:00:00+00:00  1.9   
1952-06-16T15:00:00+00:00  2.1   
1952-06-16T18:00:00+00:00  2.0   
1952-06-16T21:00:00+00:00  1.7   
1952-06-17T00:00:00+00:00  1.1   
1952-06-17T03:00:00+00:00  0.8   
1952-06-17T06:00:00+00:00  1.5   
1952-06-17T09:00:00+00:00  2.8   
1952-06-17T12:00:00+00:00  3.4   
1952-06-17T15:00:00+00:00  3.8   
1952-06-17T18:00:00+00:00  4.5   
1952-06-17T21:00:00+00:00  4.6   
1952-06-18T00:00:00+00:00  4.1   
1952-06-18T03:00:00+00:00  3.8   
1952-06-18T06:00:00+00:00  3.5   
1952-06-18T09:00:00+00:00  3.3   
1952-06-18T12:00:00+00:00  3.2   
1952-06-18T15:00:00+00:00  2.7   
1952-06-18T18:00:00+00:00  2.3   
1952-06-18T21:00:00+00:00  2.2   
1952-06-19T00:00:00+00:00  1.9   
1952-06-19T03:00:00+00:00  1.3   
1952-06-19T06:00:00+00:00  1.2   
1952-06-19T09:00:00+00:00  1.4   
1952-06-19T12:00:00+00:00  1.7   
1952-06-19T15:00:00+00:00  1.9   
1952-06-19T18:00:00+00:00  1.9   
1952-06-19T21:00:00+00:00  1.9   
1952-06-20T00:00:00+00:00  2.0   
1952-06-20T03:00:00+00:00  2.7   
1952-06-20T06:00:00+00:00  2.6   
1952-06-20T09:00:00+00:00  2.5   
1952-06-20T12:00:00+00:00  2.6   
1952-06-20T15:00:00+00:00  2.8   
1952-06-20T18:00:00+00:00  2.8   
1952-06-20T21:00:00+00:00  2.6   
1952-06-21T00:00:00+00:00  2.6   
1952-06-21T03:00:00+00:00  2.5   
1952-06-21T06:00:00+00:00  2.3   
1952-06-21T09:00:00+00:00  2.3   
1952-06-21T12:00:00+00:00  2.1   
1952-06-21T15:00:00+00:00  2.0   
1952-06-21T18:00:00+00:00  2.1   
1952-06-21T21:00:00+00:00  1.8   
1952-06-22T00:00:00+00:00  1.4   
1952-06-22T03:00:00+00:00  1.6   
1952-06-22T06:00:00+00:00  1.7   
1952-06-22T09:00:00+00:00  1.3   
1952-06-22T12:00:00+00:00  1.3   
1952-06-22T15:00:00+00:00  1.2   
1952-06-22T18:00:00+00:00  0.8   
1952-06-22T21:00:00+00:00  1.3   
1952-06-23T00:00:00+00:00  1.3   
1952-06-23T03:00:00+00:00  0.5   
1952-06-23T06:00:00+00:00  0.4   
1952-06-23T09:00:00+00:00  0.7   
1952-06-23T12:00:00+00:00  0.5   
1952-06-23T15:00:00+00:00  0.2   
1952-06-23T18:00:00+00:00  0.5   
1952-06-23T21:00:00+00:00  0.3   
1952-06-24T00:00:00+00:00  0.3   
1952-06-24T03:00:00+00:00  0.4   
1952-06-24T06:00:00+00:00  0.5   
1952-06-24T09:00:00+00:00  0.6   
1952-06-24T12:00:00+00:00  0.7   
1952-06-24T15:00:00+00:00  1.0   
1952-06-24T18:00:00+00:00  0.7   
1952-06-24T21:00:00+00:00  0.5   
1952-06-25T00:00:00+00:00  0.5   
1952-06-25T03:00:00+00:00  0.4   
1952-06-25T06:00:00+00:00  0.3   
1952-06-25T09:00:00+00:00  0.8   
1952-06-25T12:00:00+00:00  0.8   
1952-06-25T15:00:00+00:00  1.0   
1952-06-25T18:00:00+00:00  0.9   
1952-06-25T21:00:00+00:00  0.3   
1952-06-26T00:00:00+00:00  0.5   
1952-06-26T03:00:00+00:00  0.2   
1952-06-26T06:00:00+00:00  0.3   
1952-06-26T09:00:00+00:00  0.3   
1952-06-26T12:00:00+00:00  0.6   
1952-06-26T15:00:00+00:00  0.7   
1952-06-26T18:00:00+00:00  0.5   
1952-06-26T21:00:00+00:00  0.3   
1952-06-27T00:00:00+00:00  0.3   
1952-06-27T03:00:00+00:00  0.3   
1952-06-27T06:00:00+00:00  0.3   
1952-06-27T09:00:00+00:00  0.4   
1952-06-27T12:00:00+00:00  0.5   
1952-06-27T15:00:00+00:00  0.4   
1952-06-27T18:00:00+00:00  0.4   
1952-06-27T21:00:00+00:00  0.4   
1952-06-28T00:00:00+00:00  0.4   
1952-06-28T03:00:00+00:00  0.9   
1952-06-28T06:00:00+00:00  0.9   
1952-06-28T09:00:00+00:00  1.0   
1952-06-28T12:00:00+00:00  1.1   
1952-06-28T15:00:00+00:00  1.2   
1952-06-28T18:00:00+00:00  1.1   
1952-06-28T21:00:00+00:00  1.4   
1952-06-29T00:00:00+00:00  1.7   
1952-06-29T03:00:00+00:00  1.5   
1952-06-29T06:00:00+00:00  1.5   
1952-06-29T09:00:00+00:00  1.2   
1952-06-29T12:00:00+00:00  1.1   
1952-06-29T15:00:00+00:00  1.0   
1952-06-29T18:00:00+00:00  0.7   
1952-06-29T21:00:00+00:00  1.0   
1952-06-30T00:00:00+00:00  1.4   
1952-06-30T03:00:00+00:00  1.3   
1952-06-30T06:00:00+00:00  1.4   
1952-06-30T09:00:00+00:00  1.2   
1952-06-30T12:00:00+00:00  1.3   
1952-06-30T15:00:00+00:00  1.2   
1952-06-30T18:00:00+00:00  1.5   
1952-06-30T21:00:00+00:00  2.2   
1952-07-01T00:00:00+00:00  2.5   
1952-07-01T03:00:00+00:00  2.2   
1952-07-01T06:00:00+00:00  2.2   
1952-07-01T09:00:00+00:00  2.2   
1952-07-01T12:00:00+00:00  2.0   
1952-07-01T15:00:00+00:00  1.7   
1952-07-01T18:00:00+00:00  1.7   
1952-07-01T21:00:00+00:00  1.8   
1952-07-02T00:00:00+00:00  1.7   
1952-07-02T03:00:00+00:00  2.1   
1952-07-02T06:00:00+00:00  2.1   
1952-07-02T09:00:00+00:00  1.3   
1952-07-02T12:00:00+00:00  0.9   
1952-07-02T15:00:00+00:00  1.0   
1952-07-02T18:00:00+00:00  0.8   
1952-07-02T21:00:00+00:00  1.1   
1952-07-03T00:00:00+00:00  1.8   
1952-07-03T03:00:00+00:00  1.9   
1952-07-03T06:00:00+00:00  1.5   
1952-07-03T09:00:00+00:00  0.6   
1952-07-03T12:00:00+00:00  0.9   
1952-07-03T15:00:00+00:00  0.8   
1952-07-03T18:00:00+00:00  0.7   
1952-07-03T21:00:00+00:00  0.7   
1952-07-04T00:00:00+00:00  1.4   
1952-07-04T03:00:00+00:00  1.5   
1952-07-04T06:00:00+00:00  1.3   
1952-07-04T09:00:00+00:00  0.9   
1952-07-04T12:00:00+00:00  1.4   
1952-07-04T15:00:00+00:00  1.4   
1952-07-04T18:00:00+00:00  0.9   
1952-07-04T21:00:00+00:00  0.6   
1952-07-05T00:00:00+00:00  0.8   
1952-07-05T03:00:00+00:00  0.6   
1952-07-05T06:00:00+00:00  0.4   
1952-07-05T09:00:00+00:00  0.6   
1952-07-05T12:00:00+00:00  1.5   
1952-07-05T15:00:00+00:00  2.0   
1952-07-05T18:00:00+00:00  1.6   
1952-07-05T21:00:00+00:00  1.5   
1952-07-06T00:00:00+00:00  1.2   
1952-07-06T03:00:00+00:00  0.8   
1952-07-06T06:00:00+00:00  0.7   
1952-07-06T09:00:00+00:00  0.6   
1952-07-06T12:00:00+00:00  0.9   
1952-07-06T15:00:00+00:00  1.5   
1952-07-06T18:00:00+00:00  1.0   
1952-07-06T21:00:00+00:00  0.7   
1952-07-07T00:00:00+00:00  0.7   
1952-07-07T03:00:00+00:00  0.4   
1952-07-07T06:00:00+00:00  0.4   
1952-07-07T09:00:00+00:00  0.7   
1952-07-07T12:00:00+00:00  0.8   
1952-07-07T15:00:00+00:00  0.7   
1952-07-07T18:00:00+00:00  0.5   
1952-07-07T21:00:00+00:00  0.4   
1952-07-08T00:00:00+00:00  0.6   
1952-07-08T03:00:00+00:00  0.6   
1952-07-08T06:00:00+00:00  0.6   
1952-07-08T09:00:00+00:00  0.7   
1952-07-08T12:00:00+00:00  1.2   
1952-07-08T15:00:00+00:00  1.1   
1952-07-08T18:00:00+00:00  0.8   
1952-07-08T21:00:00+00:00  0.4   
1952-07-09T00:00:00+00:00  0.5   
1952-07-09T03:00:00+00:00  0.4   
1952-07-09T06:00:00+00:00  0.4   
1952-07-09T09:00:00+00:00  0.8   
1952-07-09T12:00:00+00:00  1.4   
1952-07-09T15:00:00+00:00  1.2   
1952-07-09T18:00:00+00:00  0.8   
1952-07-09T21:00:00+00:00  0.4   
1952-07-10T00:00:00+00:00  0.5   
1952-07-10T03:00:00+00:00  0.4   
1952-07-10T06:00:00+00:00  0.5   
1952-07-10T09:00:00+00:00  0.8   
1952-07-10T12:00:00+00:00  1.2   
1952-07-10T15:00:00+00:00  0.9   
1952-07-10T18:00:00+00:00  0.6   
1952-07-10T21:00:00+00:00  0.3   
1952-07-11T00:00:00+00:00  0.4   
1952-07-11T03:00:00+00:00  0.5   
1952-07-11T06:00:00+00:00  0.5   
1952-07-11T09:00:00+00:00  0.5   
1952-07-11T12:00:00+00:00  1.2   
1952-07-11T15:00:00+00:00  1.2   
1952-07-11T18:00:00+00:00  0.4   
1952-07-11T21:00:00+00:00  0.4   
1952-07-12T00:00:00+00:00  1.0   
1952-07-12T03:00:00+00:00  1.6   
1952-07-12T06:00:00+00:00  1.4   
1952-07-12T09:00:00+00:00  0.5   
1952-07-12T12:00:00+00:00  1.0   
1952-07-12T15:00:00+00:00  0.7   
1952-07-12T18:00:00+00:00  0.4   
1952-07-12T21:00:00+00:00  0.6   
1952-07-13T00:00:00+00:00  1.4   
1952-07-13T03:00:00+00:00  1.7   
1952-07-13T06:00:00+00:00  1.0   
1952-07-13T09:00:00+00:00  1.0   
1952-07-13T12:00:00+00:00  1.2   
1952-07-13T15:00:00+00:00  0.7   
1952-07-13T18:00:00+00:00  0.9   
1952-07-13T21:00:00+00:00  0.5   
1952-07-14T00:00:00+00:00  0.4   
1952-07-14T03:00:00+00:00  0.4   
1952-07-14T06:00:00+00:00  0.5   
1952-07-14T09:00:00+00:00  0.9   
1952-07-14T12:00:00+00:00  1.2   
1952-07-14T15:00:00+00:00  1.2   
1952-07-14T18:00:00+00:00  0.7   
1952-07-14T21:00:00+00:00  0.8   
1952-07-15T00:00:00+00:00  1.5   
1952-07-15T03:00:00+00:00  1.6   
1952-07-15T06:00:00+00:00  1.7   
1952-07-15T09:00:00+00:00  0.7   
1952-07-15T12:00:00+00:00  0.9   
1952-07-15T15:00:00+00:00  0.9   
1952-07-15T18:00:00+00:00  0.7   
1952-07-15T21:00:00+00:00  0.7   
1952-07-16T00:00:00+00:00  0.7   
1952-07-16T03:00:00+00:00  0.6   
1952-07-16T06:00:00+00:00  0.7   
1952-07-16T09:00:00+00:00  0.8   
1952-07-16T12:00:00+00:00  2.1   
1952-07-16T15:00:00+00:00  1.5   
1952-07-16T18:00:00+00:00  0.8   
1952-07-16T21:00:00+00:00  0.7   
1952-07-17T00:00:00+00:00  0.9   
1952-07-17T03:00:00+00:00  0.7   
1952-07-17T06:00:00+00:00  1.3   
1952-07-17T09:00:00+00:00  1.6   
1952-07-17T12:00:00+00:00  2.3   
1952-07-17T15:00:00+00:00  2.1   
1952-07-17T18:00:00+00:00  1.9   
1952-07-17T21:00:00+00:00  1.8   
1952-07-18T00:00:00+00:00  1.7   
1952-07-18T03:00:00+00:00  1.5   
1952-07-18T06:00:00+00:00  0.9   
1952-07-18T09:00:00+00:00  0.9   
1952-07-18T12:00:00+00:00  1.2   
1952-07-18T15:00:00+00:00  1.5   
1952-07-18T18:00:00+00:00  1.0   
1952-07-18T21:00:00+00:00  0.5   
1952-07-19T00:00:00+00:00  0.6   
1952-07-19T03:00:00+00:00  0.8   
1952-07-19T06:00:00+00:00  1.0   
1952-07-19T09:00:00+00:00  0.5   
1952-07-19T12:00:00+00:00  0.7   
1952-07-19T15:00:00+00:00  0.9   
1952-07-19T18:00:00+00:00  1.8   
1952-07-19T21:00:00+00:00  2.4   
1952-07-20T00:00:00+00:00  2.6   
1952-07-20T03:00:00+00:00  2.3   
1952-07-20T06:00:00+00:00  2.5   
1952-07-20T09:00:00+00:00  2.4   
1952-07-20T12:00:00+00:00  2.3   
1952-07-20T15:00:00+00:00  2.7   
1952-07-20T18:00:00+00:00  2.6   
1952-07-20T21:00:00+00:00  2.4   
1952-07-21T00:00:00+00:00  2.4   
1952-07-21T03:00:00+00:00  2.2   
1952-07-21T06:00:00+00:00  1.9   
1952-07-21T09:00:00+00:00  1.8   
1952-07-21T12:00:00+00:00  1.7   
1952-07-21T15:00:00+00:00  1.5   
1952-07-21T18:00:00+00:00  1.6   
1952-07-21T21:00:00+00:00  1.7   
1952-07-22T00:00:00+00:00  1.8   
1952-07-22T03:00:00+00:00  2.0   
1952-07-22T06:00:00+00:00  1.6   
1952-07-22T09:00:00+00:00  0.6   
1952-07-22T12:00:00+00:00  1.1   
1952-07-22T15:00:00+00:00  0.9   
1952-07-22T18:00:00+00:00  0.8   
1952-07-22T21:00:00+00:00  0.4   
1952-07-23T00:00:00+00:00  0.4   
1952-07-23T03:00:00+00:00  0.4   
1952-07-23T06:00:00+00:00  0.4   
1952-07-23T09:00:00+00:00  0.9   
1952-07-23T12:00:00+00:00  1.2   
1952-07-23T15:00:00+00:00  1.3   
1952-07-23T18:00:00+00:00  0.9   
1952-07-23T21:00:00+00:00  1.7   
1952-07-24T00:00:00+00:00  2.5   
1952-07-24T03:00:00+00:00  2.2   
1952-07-24T06:00:00+00:00  2.4   
1952-07-24T09:00:00+00:00  2.0   
1952-07-24T12:00:00+00:00  1.7   
1952-07-24T15:00:00+00:00  1.4   
1952-07-24T18:00:00+00:00  1.4   
1952-07-24T21:00:00+00:00  1.3   
1952-07-25T00:00:00+00:00  1.4   
1952-07-25T03:00:00+00:00  1.2   
1952-07-25T06:00:00+00:00  0.9   
1952-07-25T09:00:00+00:00  1.0   
1952-07-25T12:00:00+00:00  1.5   
1952-07-25T15:00:00+00:00  1.9   
1952-07-25T18:00:00+00:00  2.0   
1952-07-25T21:00:00+00:00  2.2   
1952-07-26T00:00:00+00:00  2.2   
1952-07-26T03:00:00+00:00  2.1   
1952-07-26T06:00:00+00:00  1.9   
1952-07-26T09:00:00+00:00  1.3   
1952-07-26T12:00:00+00:00  0.9   
1952-07-26T15:00:00+00:00  1.0   
1952-07-26T18:00:00+00:00  0.6   
1952-07-26T21:00:00+00:00  0.6   
1952-07-27T00:00:00+00:00  0.5   
1952-07-27T03:00:00+00:00  0.4   
1952-07-27T06:00:00+00:00  0.5   
1952-07-27T09:00:00+00:00  0.9   
1952-07-27T12:00:00+00:00  1.2   
1952-07-27T15:00:00+00:00  1.1   
1952-07-27T18:00:00+00:00  1.0   
1952-07-27T21:00:00+00:00  0.4   
1952-07-28T00:00:00+00:00  0.5   
1952-07-28T03:00:00+00:00  0.4   
1952-07-28T06:00:00+00:00  0.4   
1952-07-28T09:00:00+00:00  0.7   
1952-07-28T12:00:00+00:00  1.4   
1952-07-28T15:00:00+00:00  1.2   
1952-07-28T18:00:00+00:00  0.9   
1952-07-28T21:00:00+00:00  0.4   
1952-07-29T00:00:00+00:00  0.8   
1952-07-29T03:00:00+00:00  1.5   
1952-07-29T06:00:00+00:00  1.9   
1952-07-29T09:00:00+00:00  1.5   
1952-07-29T12:00:00+00:00  1.0   
1952-07-29T15:00:00+00:00  0.8   
1952-07-29T18:00:00+00:00  1.0   
1952-07-29T21:00:00+00:00  1.6   
1952-07-30T00:00:00+00:00  2.0   
1952-07-30T03:00:00+00:00  1.9   
1952-07-30T06:00:00+00:00  1.6   
1952-07-30T09:00:00+00:00  0.9   
1952-07-30T12:00:00+00:00  1.4   
1952-07-30T15:00:00+00:00  1.5   
1952-07-30T18:00:00+00:00  1.0   
1952-07-30T21:00:00+00:00  0.6   
1952-07-31T00:00:00+00:00  0.2   
1952-07-31T03:00:00+00:00  0.3   
1952-07-31T06:00:00+00:00  0.3   
1952-07-31T09:00:00+00:00  0.7   
1952-07-31T12:00:00+00:00  1.2   
1952-07-31T15:00:00+00:00  1.1   
1952-07-31T18:00:00+00:00  0.6   
1952-07-31T21:00:00+00:00  0.6   
1952-08-01T00:00:00+00:00  1.0   
1952-08-01T03:00:00+00:00  1.0   
1952-08-01T06:00:00+00:00  0.8   
1952-08-01T09:00:00+00:00  0.9   
1952-08-01T12:00:00+00:00  1.3   
1952-08-01T15:00:00+00:00  0.8   
1952-08-01T18:00:00+00:00  0.6   
1952-08-01T21:00:00+00:00  0.4   
1952-08-02T00:00:00+00:00  0.4   
1952-08-02T03:00:00+00:00  0.3   
1952-08-02T06:00:00+00:00  0.5   
1952-08-02T09:00:00+00:00  0.5   
1952-08-02T12:00:00+00:00  0.7   
1952-08-02T15:00:00+00:00  0.4   
1952-08-02T18:00:00+00:00  0.4   
1952-08-02T21:00:00+00:00  0.3   
1952-08-03T00:00:00+00:00  0.3   
1952-08-03T03:00:00+00:00  0.3   
1952-08-03T06:00:00+00:00  0.4   
1952-08-03T09:00:00+00:00  0.8   
1952-08-03T12:00:00+00:00  1.2   
1952-08-03T15:00:00+00:00  0.9   
1952-08-03T18:00:00+00:00  0.7   
1952-08-03T21:00:00+00:00  0.4   
1952-08-04T00:00:00+00:00  0.6   
1952-08-04T03:00:00+00:00  0.5   
1952-08-04T06:00:00+00:00  0.5   
1952-08-04T09:00:00+00:00  0.9   
1952-08-04T12:00:00+00:00  1.6   
1952-08-04T15:00:00+00:00  1.0   
1952-08-04T18:00:00+00:00  0.6   
1952-08-04T21:00:00+00:00  0.5   
1952-08-05T00:00:00+00:00  0.4   
1952-08-05T03:00:00+00:00  0.4   
1952-08-05T06:00:00+00:00  0.5   
1952-08-05T09:00:00+00:00  0.6   
1952-08-05T12:00:00+00:00  0.8   
1952-08-05T15:00:00+00:00  1.0   
1952-08-05T18:00:00+00:00  0.6   
1952-08-05T21:00:00+00:00  0.6   
1952-08-06T00:00:00+00:00  0.7   
1952-08-06T03:00:00+00:00  0.9   
1952-08-06T06:00:00+00:00  0.9   
1952-08-06T09:00:00+00:00  1.1   
1952-08-06T12:00:00+00:00  1.7   
1952-08-06T15:00:00+00:00  1.1   
1952-08-06T18:00:00+00:00  0.7   
1952-08-06T21:00:00+00:00  0.7   
1952-08-07T00:00:00+00:00  0.8   
1952-08-07T03:00:00+00:00  0.9   
1952-08-07T06:00:00+00:00  0.7   
1952-08-07T09:00:00+00:00  0.7   
1952-08-07T12:00:00+00:00  0.9   
1952-08-07T15:00:00+00:00  0.8   
1952-08-07T18:00:00+00:00  1.1   
1952-08-07T21:00:00+00:00  1.6   
1952-08-08T00:00:00+00:00  1.8   
1952-08-08T03:00:00+00:00  1.8   
1952-08-08T06:00:00+00:00  1.9   
1952-08-08T09:00:00+00:00  1.0   
1952-08-08T12:00:00+00:00  1.0   
1952-08-08T15:00:00+00:00  1.0   
1952-08-08T18:00:00+00:00  0.6   
1952-08-08T21:00:00+00:00  0.8   
1952-08-09T00:00:00+00:00  1.6   
1952-08-09T03:00:00+00:00  1.6   
1952-08-09T06:00:00+00:00  1.5   
1952-08-09T09:00:00+00:00  0.8   
1952-08-09T12:00:00+00:00  1.5   
1952-08-09T15:00:00+00:00  1.5   
1952-08-09T18:00:00+00:00  1.0   
1952-08-09T21:00:00+00:00  0.9   
1952-08-10T00:00:00+00:00  0.6   
1952-08-10T03:00:00+00:00  0.6   
1952-08-10T06:00:00+00:00  0.7   
1952-08-10T09:00:00+00:00  1.3   
1952-08-10T12:00:00+00:00  1.8   
1952-08-10T15:00:00+00:00  1.4   
1952-08-10T18:00:00+00:00  1.0   
1952-08-10T21:00:00+00:00  0.7   
1952-08-11T00:00:00+00:00  0.9   
1952-08-11T03:00:00+00:00  0.9   
1952-08-11T06:00:00+00:00  1.1   
1952-08-11T09:00:00+00:00  2.0   
1952-08-11T12:00:00+00:00  1.6   
1952-08-11T15:00:00+00:00  0.6   
1952-08-11T18:00:00+00:00  0.5   
1952-08-11T21:00:00+00:00  0.5   
1952-08-12T00:00:00+00:00  1.0   
1952-08-12T03:00:00+00:00  1.5   
1952-08-12T06:00:00+00:00  1.9   
1952-08-12T09:00:00+00:00  1.9   
1952-08-12T12:00:00+00:00  1.7   
1952-08-12T15:00:00+00:00  1.6   
1952-08-12T18:00:00+00:00  1.6   
1952-08-12T21:00:00+00:00  2.1   
1952-08-13T00:00:00+00:00  2.2   
1952-08-13T03:00:00+00:00  1.8   
1952-08-13T06:00:00+00:00  1.7   
1952-08-13T09:00:00+00:00  1.8   
1952-08-13T12:00:00+00:00  1.4   
1952-08-13T15:00:00+00:00  1.2   
1952-08-13T18:00:00+00:00  0.8   
1952-08-13T21:00:00+00:00  0.9   
1952-08-14T00:00:00+00:00  1.4   
1952-08-14T03:00:00+00:00  1.4   
1952-08-14T06:00:00+00:00  0.4   
1952-08-14T09:00:00+00:00  0.9   
1952-08-14T12:00:00+00:00  1.5   
1952-08-14T15:00:00+00:00  1.2   
1952-08-14T18:00:00+00:00  0.8   
1952-08-14T21:00:00+00:00  0.6   
1952-08-15T00:00:00+00:00  0.6   
1952-08-15T03:00:00+00:00  0.8   
1952-08-15T06:00:00+00:00  1.4   
1952-08-15T09:00:00+00:00  1.7   
1952-08-15T12:00:00+00:00  1.6   
1952-08-15T15:00:00+00:00  1.5   
1952-08-15T18:00:00+00:00  1.6   
1952-08-15T21:00:00+00:00  1.3   
1952-08-16T00:00:00+00:00  1.2   
1952-08-16T03:00:00+00:00  1.0   
1952-08-16T06:00:00+00:00  1.5   
1952-08-16T09:00:00+00:00  2.0   
1952-08-16T12:00:00+00:00  1.8   
1952-08-16T15:00:00+00:00  1.7   
1952-08-16T18:00:00+00:00  1.5   
1952-08-16T21:00:00+00:00  1.7   
1952-08-17T00:00:00+00:00  1.4   
1952-08-17T03:00:00+00:00  1.2   
1952-08-17T06:00:00+00:00  1.4   
1952-08-17T09:00:00+00:00  1.2   
1952-08-17T12:00:00+00:00  1.8   
1952-08-17T15:00:00+00:00  2.1   
1952-08-17T18:00:00+00:00  2.0   
1952-08-17T21:00:00+00:00  1.7   
1952-08-18T00:00:00+00:00  1.7   
1952-08-18T03:00:00+00:00  1.6   
1952-08-18T06:00:00+00:00  1.5   
1952-08-18T09:00:00+00:00  1.9   
1952-08-18T12:00:00+00:00  1.8   
1952-08-18T15:00:00+00:00  1.7   
1952-08-18T18:00:00+00:00  1.8   
1952-08-18T21:00:00+00:00  1.9   
1952-08-19T00:00:00+00:00  1.6   
1952-08-19T03:00:00+00:00  1.9   
1952-08-19T06:00:00+00:00  1.7   
1952-08-19T09:00:00+00:00  1.1   
1952-08-19T12:00:00+00:00  1.0   
1952-08-19T15:00:00+00:00  1.1   
1952-08-19T18:00:00+00:00  0.7   
1952-08-19T21:00:00+00:00  0.5   
1952-08-20T00:00:00+00:00  0.3   
1952-08-20T03:00:00+00:00  0.3   
1952-08-20T06:00:00+00:00  0.3   
1952-08-20T09:00:00+00:00  0.6   
1952-08-20T12:00:00+00:00  0.9   
1952-08-20T15:00:00+00:00  0.9   
1952-08-20T18:00:00+00:00  0.5   
1952-08-20T21:00:00+00:00  0.4   
1952-08-21T00:00:00+00:00  1.0   
1952-08-21T03:00:00+00:00  1.5   
1952-08-21T06:00:00+00:00  1.3   
1952-08-21T09:00:00+00:00  0.5   
1952-08-21T12:00:00+00:00  1.2   
1952-08-21T15:00:00+00:00  0.7   
1952-08-21T18:00:00+00:00  0.6   
1952-08-21T21:00:00+00:00  0.7   
1952-08-22T00:00:00+00:00  1.4   
1952-08-22T03:00:00+00:00  1.5   
1952-08-22T06:00:00+00:00  1.2   
1952-08-22T09:00:00+00:00  0.5   
1952-08-22T12:00:00+00:00  1.2   
1952-08-22T15:00:00+00:00  1.1   
1952-08-22T18:00:00+00:00  0.6   
1952-08-22T21:00:00+00:00  0.6   
1952-08-23T00:00:00+00:00  1.1   
1952-08-23T03:00:00+00:00  1.1   
1952-08-23T06:00:00+00:00  0.6   
1952-08-23T09:00:00+00:00  0.4   
1952-08-23T12:00:00+00:00  0.6   
1952-08-23T15:00:00+00:00  0.6   
1952-08-23T18:00:00+00:00  0.4   
1952-08-23T21:00:00+00:00  0.4   
1952-08-24T00:00:00+00:00  0.4   
1952-08-24T03:00:00+00:00  0.4   
1952-08-24T06:00:00+00:00  1.1   
1952-08-24T09:00:00+00:00  0.7   
1952-08-24T12:00:00+00:00  0.9   
1952-08-24T15:00:00+00:00  0.6   
1952-08-24T18:00:00+00:00  0.4   
1952-08-24T21:00:00+00:00  0.9   
1952-08-25T00:00:00+00:00  1.4   
1952-08-25T03:00:00+00:00  1.6   
1952-08-25T06:00:00+00:00  1.6   
1952-08-25T09:00:00+00:00  1.0   
1952-08-25T12:00:00+00:00  0.9   
1952-08-25T15:00:00+00:00  0.9   
1952-08-25T18:00:00+00:00  0.6   
1952-08-25T21:00:00+00:00  0.6   
1952-08-26T00:00:00+00:00  1.2   
1952-08-26T03:00:00+00:00  1.6   
1952-08-26T06:00:00+00:00  1.5   
1952-08-26T09:00:00+00:00  0.6   
1952-08-26T12:00:00+00:00  0.9   
1952-08-26T15:00:00+00:00  0.9   
1952-08-26T18:00:00+00:00  0.6   
1952-08-26T21:00:00+00:00  0.8   
1952-08-27T00:00:00+00:00  1.3   
1952-08-27T03:00:00+00:00  1.3   
1952-08-27T06:00:00+00:00  1.1   
1952-08-27T09:00:00+00:00  0.5   
1952-08-27T12:00:00+00:00  0.9   
1952-08-27T15:00:00+00:00  1.0   
1952-08-27T18:00:00+00:00  0.8   
1952-08-27T21:00:00+00:00  1.7   
1952-08-28T00:00:00+00:00  1.9   
1952-08-28T03:00:00+00:00  2.7   
1952-08-28T06:00:00+00:00  3.1   
1952-08-28T09:00:00+00:00  3.0   
1952-08-28T12:00:00+00:00  2.8   
1952-08-28T15:00:00+00:00  3.1   
1952-08-28T18:00:00+00:00  3.4   
1952-08-28T21:00:00+00:00  3.2   
1952-08-29T00:00:00+00:00  3.3   
1952-08-29T03:00:00+00:00  2.3   
1952-08-29T06:00:00+00:00  1.4   
1952-08-29T09:00:00+00:00  1.9   
1952-08-29T12:00:00+00:00  2.1   
1952-08-29T15:00:00+00:00  2.2   
1952-08-29T18:00:00+00:00  2.1   
1952-08-29T21:00:00+00:00  1.8   
1952-08-30T00:00:00+00:00  1.6   
1952-08-30T03:00:00+00:00  1.3   
1952-08-30T06:00:00+00:00  0.9   
1952-08-30T09:00:00+00:00  0.6   
1952-08-30T12:00:00+00:00  0.9   
1952-08-30T15:00:00+00:00  0.8   
1952-08-30T18:00:00+00:00  0.7   
1952-08-30T21:00:00+00:00  0.6   
1952-08-31T00:00:00+00:00  0.7   
1952-08-31T03:00:00+00:00  0.5   
1952-08-31T06:00:00+00:00  0.5   
1952-08-31T09:00:00+00:00  0.7   
1952-08-31T12:00:00+00:00  0.8   
1952-08-31T15:00:00+00:00  0.9   
1952-08-31T18:00:00+00:00  0.8   
1952-08-31T21:00:00+00:00  0.6   
1952-09-01T00:00:00+00:00  0.6   
1952-09-01T03:00:00+00:00  0.5   
1952-09-01T06:00:00+00:00  0.7   
1952-09-01T09:00:00+00:00  0.9   
1952-09-01T12:00:00+00:00  0.8   
1952-09-01T15:00:00+00:00  1.0   
1952-09-01T18:00:00+00:00  1.4   
1952-09-01T21:00:00+00:00  1.6   
1952-09-02T00:00:00+00:00  1.8   
1952-09-02T03:00:00+00:00  1.5   
1952-09-02T06:00:00+00:00  1.3   
1952-09-02T09:00:00+00:00  1.3   
1952-09-02T12:00:00+00:00  1.4   
1952-09-02T15:00:00+00:00  1.0   
1952-09-02T18:00:00+00:00  0.9   
1952-09-02T21:00:00+00:00  1.2   
1952-09-03T00:00:00+00:00  1.3   
1952-09-03T03:00:00+00:00  1.1   
1952-09-03T06:00:00+00:00  0.9   
1952-09-03T09:00:00+00:00  0.7   
1952-09-03T12:00:00+00:00  0.7   
1952-09-03T15:00:00+00:00  0.8   
1952-09-03T18:00:00+00:00  0.5   
1952-09-03T21:00:00+00:00  0.8   
1952-09-04T00:00:00+00:00  1.0   
1952-09-04T03:00:00+00:00  0.9   
1952-09-04T06:00:00+00:00  0.8   
1952-09-04T09:00:00+00:00  0.4   
1952-09-04T12:00:00+00:00  1.0   
1952-09-04T15:00:00+00:00  1.0   
1952-09-04T18:00:00+00:00  0.7   
1952-09-04T21:00:00+00:00  0.3   
1952-09-05T00:00:00+00:00  0.3   
1952-09-05T03:00:00+00:00  0.2   
1952-09-05T06:00:00+00:00  0.3   
1952-09-05T09:00:00+00:00  0.4   
1952-09-05T12:00:00+00:00  0.5   
1952-09-05T15:00:00+00:00  0.4   
1952-09-05T18:00:00+00:00  0.3   
1952-09-05T21:00:00+00:00  0.3   
1952-09-06T00:00:00+00:00  0.3   
1952-09-06T03:00:00+00:00  0.2   
1952-09-06T06:00:00+00:00  0.2   
1952-09-06T09:00:00+00:00  0.3   
1952-09-06T12:00:00+00:00  0.8   
1952-09-06T15:00:00+00:00  0.6   
1952-09-06T18:00:00+00:00  0.5   
1952-09-06T21:00:00+00:00  0.2   
1952-09-07T00:00:00+00:00  0.3   
1952-09-07T03:00:00+00:00  0.7   
1952-09-07T06:00:00+00:00  0.9   
1952-09-07T09:00:00+00:00  0.5   
1952-09-07T12:00:00+00:00  0.8   
1952-09-07T15:00:00+00:00  1.1   
1952-09-07T18:00:00+00:00  0.7   
1952-09-07T21:00:00+00:00  0.3   
1952-09-08T00:00:00+00:00  0.3   
1952-09-08T03:00:00+00:00  0.2   
1952-09-08T06:00:00+00:00  0.2   
1952-09-08T09:00:00+00:00  0.3   
1952-09-08T12:00:00+00:00  0.5   
1952-09-08T15:00:00+00:00  0.6   
1952-09-08T18:00:00+00:00  0.6   
1952-09-08T21:00:00+00:00  0.4   
1952-09-09T00:00:00+00:00  0.4   
1952-09-09T03:00:00+00:00  0.5   
1952-09-09T06:00:00+00:00  0.5   
1952-09-09T09:00:00+00:00  0.5   
1952-09-09T12:00:00+00:00  1.1   
1952-09-09T15:00:00+00:00  1.2   
1952-09-09T18:00:00+00:00  0.9   
1952-09-09T21:00:00+00:00  0.8   
1952-09-10T00:00:00+00:00  1.1   
1952-09-10T03:00:00+00:00  1.0   
1952-09-10T06:00:00+00:00  1.0   
1952-09-10T09:00:00+00:00  1.2   
1952-09-10T12:00:00+00:00  1.3   
1952-09-10T15:00:00+00:00  1.1   
1952-09-10T18:00:00+00:00  0.7   
1952-09-10T21:00:00+00:00  0.5   
1952-09-11T00:00:00+00:00  0.6   
1952-09-11T03:00:00+00:00  0.8   
1952-09-11T06:00:00+00:00  0.6   
1952-09-11T09:00:00+00:00  0.8   
1952-09-11T12:00:00+00:00  0.9   
1952-09-11T15:00:00+00:00  0.5   
1952-09-11T18:00:00+00:00  0.6   
1952-09-11T21:00:00+00:00  0.7   
1952-09-12T00:00:00+00:00  0.7   
1952-09-12T03:00:00+00:00  0.7   
1952-09-12T06:00:00+00:00  0.7   
1952-09-12T09:00:00+00:00  0.7   
1952-09-12T12:00:00+00:00  0.8   
1952-09-12T15:00:00+00:00  0.8   
1952-09-12T18:00:00+00:00  0.6   
1952-09-12T21:00:00+00:00  0.9   
1952-09-13T00:00:00+00:00  1.3   
1952-09-13T03:00:00+00:00  1.3   
1952-09-13T06:00:00+00:00  1.3   
1952-09-13T09:00:00+00:00  0.7   
1952-09-13T12:00:00+00:00  0.7   
1952-09-13T15:00:00+00:00  0.9   
1952-09-13T18:00:00+00:00  0.5   
1952-09-13T21:00:00+00:00  0.5   
1952-09-14T00:00:00+00:00  0.4   
1952-09-14T03:00:00+00:00  0.4   
1952-09-14T06:00:00+00:00  0.3   
1952-09-14T09:00:00+00:00  0.6   
1952-09-14T12:00:00+00:00  1.3   
1952-09-14T15:00:00+00:00  0.8   
1952-09-14T18:00:00+00:00  0.6   
1952-09-14T21:00:00+00:00  0.4   
1952-09-15T00:00:00+00:00  0.8   
1952-09-15T03:00:00+00:00  0.6   
1952-09-15T06:00:00+00:00  0.6   
1952-09-15T09:00:00+00:00  0.7   
1952-09-15T12:00:00+00:00  0.9   
1952-09-15T15:00:00+00:00  1.1   
1952-09-15T18:00:00+00:00  0.9   
1952-09-15T21:00:00+00:00  0.8   
1952-09-16T00:00:00+00:00  0.6   
1952-09-16T03:00:00+00:00  0.5   
1952-09-16T06:00:00+00:00  0.7   
1952-09-16T09:00:00+00:00  0.7   
1952-09-16T12:00:00+00:00  0.8   
1952-09-16T15:00:00+00:00  0.5   
1952-09-16T18:00:00+00:00  0.5   
1952-09-16T21:00:00+00:00  0.6   
1952-09-17T00:00:00+00:00  0.6   
1952-09-17T03:00:00+00:00  0.6   
1952-09-17T06:00:00+00:00  0.7   
1952-09-17T09:00:00+00:00  0.8   
1952-09-17T12:00:00+00:00  0.8   
1952-09-17T15:00:00+00:00  0.8   
1952-09-17T18:00:00+00:00  1.1   
1952-09-17T21:00:00+00:00  1.3   
1952-09-18T00:00:00+00:00  1.5   
1952-09-18T03:00:00+00:00  1.1   
1952-09-18T06:00:00+00:00  1.1   
1952-09-18T09:00:00+00:00  1.2   
1952-09-18T12:00:00+00:00  1.0   
1952-09-18T15:00:00+00:00  1.2   
1952-09-18T18:00:00+00:00  0.9   
1952-09-18T21:00:00+00:00  1.0   
1952-09-19T00:00:00+00:00  0.9   
1952-09-19T03:00:00+00:00  1.1   
1952-09-19T06:00:00+00:00  1.2   
1952-09-19T09:00:00+00:00  2.1   
1952-09-19T12:00:00+00:00  2.5   
1952-09-19T15:00:00+00:00  3.0   
1952-09-19T18:00:00+00:00  3.6   
1952-09-19T21:00:00+00:00  3.3   
1952-09-20T00:00:00+00:00  3.4   
1952-09-20T03:00:00+00:00  3.0   
1952-09-20T06:00:00+00:00  2.6   
1952-09-20T09:00:00+00:00  2.5   
1952-09-20T12:00:00+00:00  2.2   
1952-09-20T15:00:00+00:00  1.8   
1952-09-20T18:00:00+00:00  1.1   
1952-09-20T21:00:00+00:00  0.6   
1952-09-21T00:00:00+00:00  0.6   
1952-09-21T03:00:00+00:00  0.6   
1952-09-21T06:00:00+00:00  0.5   
1952-09-21T09:00:00+00:00  0.7   
1952-09-21T12:00:00+00:00  1.1   
1952-09-21T15:00:00+00:00  0.9   
1952-09-21T18:00:00+00:00  0.5   
1952-09-21T21:00:00+00:00  0.5   
1952-09-22T00:00:00+00:00  1.1   
1952-09-22T03:00:00+00:00  1.1   
1952-09-22T06:00:00+00:00  1.2   
1952-09-22T09:00:00+00:00  1.0   
1952-09-22T12:00:00+00:00  0.8   
1952-09-22T15:00:00+00:00  0.5   
1952-09-22T18:00:00+00:00  0.9   
1952-09-22T21:00:00+00:00  1.3   
1952-09-23T00:00:00+00:00  1.3   
1952-09-23T03:00:00+00:00  1.3   
1952-09-23T06:00:00+00:00  1.2   
1952-09-23T09:00:00+00:00  1.0   
1952-09-23T12:00:00+00:00  0.7   
1952-09-23T15:00:00+00:00  0.6   
1952-09-23T18:00:00+00:00  0.9   
1952-09-23T21:00:00+00:00  1.2   
1952-09-24T00:00:00+00:00  1.3   
1952-09-24T03:00:00+00:00  2.8   
1952-09-24T06:00:00+00:00  3.2   
1952-09-24T09:00:00+00:00  3.3   
1952-09-24T12:00:00+00:00  3.0   
1952-09-24T15:00:00+00:00  3.7   
1952-09-24T18:00:00+00:00  3.9   
1952-09-24T21:00:00+00:00  4.5   
1952-09-25T00:00:00+00:00  4.9   
1952-09-25T03:00:00+00:00  3.9   
1952-09-25T06:00:00+00:00  4.0   
1952-09-25T09:00:00+00:00  3.3   
1952-09-25T12:00:00+00:00  3.3   
1952-09-25T15:00:00+00:00  3.1   
1952-09-25T18:00:00+00:00  3.0   
1952-09-25T21:00:00+00:00  2.8   
1952-09-26T00:00:00+00:00  3.3   
1952-09-26T03:00:00+00:00  2.4   
1952-09-26T06:00:00+00:00  1.9   
1952-09-26T09:00:00+00:00  1.9   
1952-09-26T12:00:00+00:00  2.3   
1952-09-26T15:00:00+00:00  2.5   
1952-09-26T18:00:00+00:00  2.9   
1952-09-26T21:00:00+00:00  3.4   
1952-09-27T00:00:00+00:00  2.7   
1952-09-27T03:00:00+00:00  3.0   
1952-09-27T06:00:00+00:00  3.0   
1952-09-27T09:00:00+00:00  2.9   
1952-09-27T12:00:00+00:00  2.8   
1952-09-27T15:00:00+00:00  2.8   
1952-09-27T18:00:00+00:00  3.0   
1952-09-27T21:00:00+00:00  2.6   
1952-09-28T00:00:00+00:00  2.6   
1952-09-28T03:00:00+00:00  1.7   
1952-09-28T06:00:00+00:00  1.4   
1952-09-28T09:00:00+00:00  1.2   
1952-09-28T12:00:00+00:00  1.1   
1952-09-28T15:00:00+00:00  1.2   
1952-09-28T18:00:00+00:00  1.0   
1952-09-28T21:00:00+00:00  0.7   
1952-09-29T00:00:00+00:00  0.4   
1952-09-29T03:00:00+00:00  0.4   
1952-09-29T06:00:00+00:00  0.4   
1952-09-29T09:00:00+00:00  0.6   
1952-09-29T12:00:00+00:00  0.8   
1952-09-29T15:00:00+00:00  0.7   
1952-09-29T18:00:00+00:00  0.7   
1952-09-29T21:00:00+00:00  0.7   
1952-09-30T00:00:00+00:00  0.8   
1952-09-30T03:00:00+00:00  0.8   
1952-09-30T06:00:00+00:00  0.9   
1952-09-30T09:00:00+00:00  1.1   
1952-09-30T12:00:00+00:00  1.1   
1952-09-30T15:00:00+00:00  1.0   
1952-09-30T18:00:00+00:00  1.2   
1952-09-30T21:00:00+00:00  1.2   
1952-10-01T00:00:00+00:00  0.6   
1952-10-01T03:00:00+00:00  0.3   
1952-10-01T06:00:00+00:00  0.4   
1952-10-01T09:00:00+00:00  0.4   
1952-10-01T12:00:00+00:00  0.7   
1952-10-01T15:00:00+00:00  0.5   
1952-10-01T18:00:00+00:00  0.4   
1952-10-01T21:00:00+00:00  0.6   
1952-10-02T00:00:00+00:00  0.5   
1952-10-02T03:00:00+00:00  0.5   
1952-10-02T06:00:00+00:00  0.2   
1952-10-02T09:00:00+00:00  0.3   
1952-10-02T12:00:00+00:00  0.5   
1952-10-02T15:00:00+00:00  0.5   
1952-10-02T18:00:00+00:00  0.7   
1952-10-02T21:00:00+00:00  1.3   
1952-10-03T00:00:00+00:00  1.4   
1952-10-03T03:00:00+00:00  1.4   
1952-10-03T06:00:00+00:00  1.4   
1952-10-03T09:00:00+00:00  1.3   
1952-10-03T12:00:00+00:00  1.3   
1952-10-03T15:00:00+00:00  1.5   
1952-10-03T18:00:00+00:00  1.6   
1952-10-03T21:00:00+00:00  1.5   
1952-10-04T00:00:00+00:00  1.4   
1952-10-04T03:00:00+00:00  2.0   
1952-10-04T06:00:00+00:00  2.1   
1952-10-04T09:00:00+00:00  2.1   
1952-10-04T12:00:00+00:00  2.2   
1952-10-04T15:00:00+00:00  2.3   
1952-10-04T18:00:00+00:00  2.7   
1952-10-04T21:00:00+00:00  3.4   
1952-10-05T00:00:00+00:00  3.1   
1952-10-05T03:00:00+00:00  3.9   
1952-10-05T06:00:00+00:00  4.1   
1952-10-05T09:00:00+00:00  4.6   
1952-10-05T12:00:00+00:00  3.5   
1952-10-05T15:00:00+00:00  3.5   
1952-10-05T18:00:00+00:00  3.8   
1952-10-05T21:00:00+00:00  3.2   
1952-10-06T00:00:00+00:00  1.7   
1952-10-06T03:00:00+00:00  0.6   
1952-10-06T06:00:00+00:00  0.5   
1952-10-06T09:00:00+00:00  0.5   
1952-10-06T12:00:00+00:00  0.6   
1952-10-06T15:00:00+00:00  0.6   
1952-10-06T18:00:00+00:00  0.6   
1952-10-06T21:00:00+00:00  0.6   
1952-10-07T00:00:00+00:00  0.5   
1952-10-07T03:00:00+00:00  0.6   
1952-10-07T06:00:00+00:00  0.5   
1952-10-07T09:00:00+00:00  0.5   
1952-10-07T12:00:00+00:00  0.6   
1952-10-07T15:00:00+00:00  0.6   
1952-10-07T18:00:00+00:00  0.6   
1952-10-07T21:00:00+00:00  1.0   
1952-10-08T00:00:00+00:00  1.1   
1952-10-08T03:00:00+00:00  0.9   
1952-10-08T06:00:00+00:00  0.8   
1952-10-08T09:00:00+00:00  0.7   
1952-10-08T12:00:00+00:00  0.7   
1952-10-08T15:00:00+00:00  0.6   
1952-10-08T18:00:00+00:00  0.8   
1952-10-08T21:00:00+00:00  0.9   
1952-10-09T00:00:00+00:00  0.8   
1952-10-09T03:00:00+00:00  0.8   
1952-10-09T06:00:00+00:00  0.8   
1952-10-09T09:00:00+00:00  0.7   
1952-10-09T12:00:00+00:00  0.5   
1952-10-09T15:00:00+00:00  0.5   
1952-10-09T18:00:00+00:00  0.4   
1952-10-09T21:00:00+00:00  0.3   
1952-10-10T00:00:00+00:00  0.3   
1952-10-10T03:00:00+00:00  0.3   
1952-10-10T06:00:00+00:00  0.3   
1952-10-10T09:00:00+00:00  0.4   
1952-10-10T12:00:00+00:00  0.9   
1952-10-10T15:00:00+00:00  1.2   
1952-10-10T18:00:00+00:00  1.0   
1952-10-10T21:00:00+00:00  0.8   
1952-10-11T00:00:00+00:00  0.7   
1952-10-11T03:00:00+00:00  0.7   
1952-10-11T06:00:00+00:00  0.8   
1952-10-11T09:00:00+00:00  0.8   
1952-10-11T12:00:00+00:00  0.9   
1952-10-11T15:00:00+00:00  1.0   
1952-10-11T18:00:00+00:00  1.0   
1952-10-11T21:00:00+00:00  1.2   
1952-10-12T00:00:00+00:00  1.3   
1952-10-12T03:00:00+00:00  1.7   
1952-10-12T06:00:00+00:00  2.1   
1952-10-12T09:00:00+00:00  2.1   
1952-10-12T12:00:00+00:00  2.3   
1952-10-12T15:00:00+00:00  2.3   
1952-10-12T18:00:00+00:00  2.4   
1952-10-12T21:00:00+00:00  2.3   
1952-10-13T00:00:00+00:00  2.3   
1952-10-13T03:00:00+00:00  1.4   
1952-10-13T06:00:00+00:00  1.1   
1952-10-13T09:00:00+00:00  1.0   
1952-10-13T12:00:00+00:00  1.1   
1952-10-13T15:00:00+00:00  1.2   
1952-10-13T18:00:00+00:00  0.9   
1952-10-13T21:00:00+00:00  0.5   
1952-10-14T00:00:00+00:00  0.4   
1952-10-14T03:00:00+00:00  0.8   
1952-10-14T06:00:00+00:00  1.1   
1952-10-14T09:00:00+00:00  1.1   
1952-10-14T12:00:00+00:00  1.1   
1952-10-14T15:00:00+00:00  1.1   
1952-10-14T18:00:00+00:00  1.1   
1952-10-14T21:00:00+00:00  1.0   
1952-10-15T00:00:00+00:00  0.7   
1952-10-15T03:00:00+00:00  1.2   
1952-10-15T06:00:00+00:00  1.8   
1952-10-15T09:00:00+00:00  2.3   
1952-10-15T12:00:00+00:00  2.2   
1952-10-15T15:00:00+00:00  2.1   
1952-10-15T18:00:00+00:00  2.2   
1952-10-15T21:00:00+00:00  1.9   
1952-10-16T00:00:00+00:00  1.2   
1952-10-16T03:00:00+00:00  0.8   
1952-10-16T06:00:00+00:00  0.7   
1952-10-16T09:00:00+00:00  0.5   
1952-10-16T12:00:00+00:00  0.5   
1952-10-16T15:00:00+00:00  0.6   
1952-10-16T18:00:00+00:00  0.6   
1952-10-16T21:00:00+00:00  0.6   
1952-10-17T00:00:00+00:00  0.6   
1952-10-17T03:00:00+00:00  0.7   
1952-10-17T06:00:00+00:00  0.9   
1952-10-17T09:00:00+00:00  0.9   
1952-10-17T12:00:00+00:00  0.5   
1952-10-17T15:00:00+00:00  0.3   
1952-10-17T18:00:00+00:00  0.6   
1952-10-17T21:00:00+00:00  0.7   
1952-10-18T00:00:00+00:00  0.8   
1952-10-18T03:00:00+00:00  0.9   
1952-10-18T06:00:00+00:00  0.6   
1952-10-18T09:00:00+00:00  0.4   
1952-10-18T12:00:00+00:00  0.5   
1952-10-18T15:00:00+00:00  0.3   
1952-10-18T18:00:00+00:00  0.4   
1952-10-18T21:00:00+00:00  0.4   
1952-10-19T00:00:00+00:00  0.4   
1952-10-19T03:00:00+00:00  0.3   
1952-10-19T06:00:00+00:00  0.2   
1952-10-19T09:00:00+00:00  0.3   
1952-10-19T12:00:00+00:00  0.6   
1952-10-19T15:00:00+00:00  0.5   
1952-10-19T18:00:00+00:00  0.3   
1952-10-19T21:00:00+00:00  0.4   
1952-10-20T00:00:00+00:00  0.4   
1952-10-20T03:00:00+00:00  0.3   
1952-10-20T06:00:00+00:00  0.3   
1952-10-20T09:00:00+00:00  0.3   
1952-10-20T12:00:00+00:00  0.6   
1952-10-20T15:00:00+00:00  0.6   
1952-10-20T18:00:00+00:00  0.5   
1952-10-20T21:00:00+00:00  0.5   
1952-10-21T00:00:00+00:00  0.5   
1952-10-21T03:00:00+00:00  0.5   
1952-10-21T06:00:00+00:00  0.5   
1952-10-21T09:00:00+00:00  0.6   
1952-10-21T12:00:00+00:00  0.7   
1952-10-21T15:00:00+00:00  0.7   
1952-10-21T18:00:00+00:00  0.8   
1952-10-21T21:00:00+00:00  1.0   
1952-10-22T00:00:00+00:00  1.2   
1952-10-22T03:00:00+00:00  1.1   
1952-10-22T06:00:00+00:00  1.0   
1952-10-22T09:00:00+00:00  0.7   
1952-10-22T12:00:00+00:00  0.5   
1952-10-22T15:00:00+00:00  0.6   
1952-10-22T18:00:00+00:00  0.6   
1952-10-22T21:00:00+00:00  0.5   
1952-10-23T00:00:00+00:00  0.5   
1952-10-23T03:00:00+00:00  0.5   
1952-10-23T06:00:00+00:00  0.4   
1952-10-23T09:00:00+00:00  0.4   
1952-10-23T12:00:00+00:00  0.5   
1952-10-23T15:00:00+00:00  0.4   
1952-10-23T18:00:00+00:00  0.5   
1952-10-23T21:00:00+00:00  0.5   
1952-10-24T00:00:00+00:00  0.5   
1952-10-24T03:00:00+00:00  0.4   
1952-10-24T06:00:00+00:00  0.4   
1952-10-24T09:00:00+00:00  0.4   
1952-10-24T12:00:00+00:00  0.5   
1952-10-24T15:00:00+00:00  0.4   
1952-10-24T18:00:00+00:00  0.4   
1952-10-24T21:00:00+00:00  0.5   
1952-10-25T00:00:00+00:00  0.6   
1952-10-25T03:00:00+00:00  0.5   
1952-10-25T06:00:00+00:00  0.5   
1952-10-25T09:00:00+00:00  0.5   
1952-10-25T12:00:00+00:00  0.5   
1952-10-25T15:00:00+00:00  0.5   
1952-10-25T18:00:00+00:00  0.4   
1952-10-25T21:00:00+00:00  0.4   
1952-10-26T00:00:00+00:00  0.5   
1952-10-26T03:00:00+00:00  0.4   
1952-10-26T06:00:00+00:00  0.5   
1952-10-26T09:00:00+00:00  0.5   
1952-10-26T12:00:00+00:00  0.5   
1952-10-26T15:00:00+00:00  0.4   
1952-10-26T18:00:00+00:00  0.4   
1952-10-26T21:00:00+00:00  0.3   
1952-10-27T00:00:00+00:00  0.3   
1952-10-27T03:00:00+00:00  0.3   
1952-10-27T06:00:00+00:00  0.4   
1952-10-27T09:00:00+00:00  0.4   
1952-10-27T12:00:00+00:00  0.8   
1952-10-27T15:00:00+00:00  0.9   
1952-10-27T18:00:00+00:00  0.9   
1952-10-27T21:00:00+00:00  0.8   
1952-10-28T00:00:00+00:00  1.3   
1952-10-28T03:00:00+00:00  0.9   
1952-10-28T06:00:00+00:00  1.0   
1952-10-28T09:00:00+00:00  1.1   
1952-10-28T12:00:00+00:00  1.2   
1952-10-28T15:00:00+00:00  1.3   
1952-10-28T18:00:00+00:00  1.1   
1952-10-28T21:00:00+00:00  1.0   
1952-10-29T00:00:00+00:00  0.9   
1952-10-29T03:00:00+00:00  0.6   
1952-10-29T06:00:00+00:00  0.5   
1952-10-29T09:00:00+00:00  1.0   
1952-10-29T12:00:00+00:00  1.1   
1952-10-29T15:00:00+00:00  1.2   
1952-10-29T18:00:00+00:00  1.2   
1952-10-29T21:00:00+00:00  1.4   
1952-10-30T00:00:00+00:00  1.4   
1952-10-30T03:00:00+00:00  1.9   
1952-10-30T06:00:00+00:00  1.8   
1952-10-30T09:00:00+00:00  1.1   
1952-10-30T12:00:00+00:00  0.8   
1952-10-30T15:00:00+00:00  0.6   
1952-10-30T18:00:00+00:00  0.3   
1952-10-30T21:00:00+00:00  0.3   
1952-10-31T00:00:00+00:00  0.3   
1952-10-31T03:00:00+00:00  0.3   
1952-10-31T06:00:00+00:00  0.4   
1952-10-31T09:00:00+00:00  0.5   
1952-10-31T12:00:00+00:00  0.4   
1952-10-31T15:00:00+00:00  0.2   
1952-10-31T18:00:00+00:00  0.7   
1952-10-31T21:00:00+00:00  1.5   
1952-11-01T00:00:00+00:00  1.8   
1952-11-01T03:00:00+00:00  1.3   
1952-11-01T06:00:00+00:00  1.2   
1952-11-01T09:00:00+00:00  1.3   
1952-11-01T12:00:00+00:00  1.1   
1952-11-01T15:00:00+00:00  1.0   
1952-11-01T18:00:00+00:00  1.1   
1952-11-01T21:00:00+00:00  1.0   
1952-11-02T00:00:00+00:00  0.8   
1952-11-02T03:00:00+00:00  0.4   
1952-11-02T06:00:00+00:00  0.6   
1952-11-02T09:00:00+00:00  0.6   
1952-11-02T12:00:00+00:00  0.8   
1952-11-02T15:00:00+00:00  0.6   
1952-11-02T18:00:00+00:00  0.5   
1952-11-02T21:00:00+00:00  0.4   
1952-11-03T00:00:00+00:00  0.7   
1952-11-03T03:00:00+00:00  1.0   
1952-11-03T06:00:00+00:00  1.1   
1952-11-03T09:00:00+00:00  1.2   
1952-11-03T12:00:00+00:00  0.8   
1952-11-03T15:00:00+00:00  0.7   
1952-11-03T18:00:00+00:00  1.2   
1952-11-03T21:00:00+00:00  1.4   
1952-11-04T00:00:00+00:00  1.3   
1952-11-04T03:00:00+00:00  1.1   
1952-11-04T06:00:00+00:00  0.8   
1952-11-04T09:00:00+00:00  0.5   
1952-11-04T12:00:00+00:00  0.8   
1952-11-04T15:00:00+00:00  0.7   
1952-11-04T18:00:00+00:00  0.6   
1952-11-04T21:00:00+00:00  0.5   
1952-11-05T00:00:00+00:00  0.5   
1952-11-05T03:00:00+00:00  0.5   
1952-11-05T06:00:00+00:00  0.5   
1952-11-05T09:00:00+00:00  0.6   
1952-11-05T12:00:00+00:00  0.7   
1952-11-05T15:00:00+00:00  0.4   
1952-11-05T18:00:00+00:00  0.3   
1952-11-05T21:00:00+00:00  0.6   
1952-11-06T00:00:00+00:00  1.2   
1952-11-06T03:00:00+00:00  1.2   
1952-11-06T06:00:00+00:00  1.2   
1952-11-06T09:00:00+00:00  1.2   
1952-11-06T12:00:00+00:00  1.1   
1952-11-06T15:00:00+00:00  0.9   
1952-11-06T18:00:00+00:00  1.1   
1952-11-06T21:00:00+00:00  1.2   
1952-11-07T00:00:00+00:00  1.1   
1952-11-07T03:00:00+00:00  1.4   
1952-11-07T06:00:00+00:00  1.3   
1952-11-07T09:00:00+00:00  0.9   
1952-11-07T12:00:00+00:00  0.4   
1952-11-07T15:00:00+00:00  0.5   
1952-11-07T18:00:00+00:00  0.4   
1952-11-07T21:00:00+00:00  0.5   
1952-11-08T00:00:00+00:00  0.5   
1952-11-08T03:00:00+00:00  0.7   
1952-11-08T06:00:00+00:00  0.6   
1952-11-08T09:00:00+00:00  0.6   
1952-11-08T12:00:00+00:00  0.7   
1952-11-08T15:00:00+00:00  0.8   
1952-11-08T18:00:00+00:00  0.7   
1952-11-08T21:00:00+00:00  0.5   
1952-11-09T00:00:00+00:00  0.5   
1952-11-09T03:00:00+00:00  0.3   
1952-11-09T06:00:00+00:00  0.5   
1952-11-09T09:00:00+00:00  0.4   
1952-11-09T12:00:00+00:00  0.8   
1952-11-09T15:00:00+00:00  1.4   
1952-11-09T18:00:00+00:00  2.0   
1952-11-09T21:00:00+00:00  2.3   
1952-11-10T00:00:00+00:00  2.2   
1952-11-10T03:00:00+00:00  2.0   
1952-11-10T06:00:00+00:00  1.6   
1952-11-10T09:00:00+00:00  1.0   
1952-11-10T12:00:00+00:00  0.8   
1952-11-10T15:00:00+00:00  0.6   
1952-11-10T18:00:00+00:00  0.8   
1952-11-10T21:00:00+00:00  0.9   
1952-11-11T00:00:00+00:00  1.1   
1952-11-11T03:00:00+00:00  2.0   
1952-11-11T06:00:00+00:00  2.1   
1952-11-11T09:00:00+00:00  2.5   
1952-11-11T12:00:00+00:00  2.5   
1952-11-11T15:00:00+00:00  2.8   
1952-11-11T18:00:00+00:00  2.4   
1952-11-11T21:00:00+00:00  1.7   
1952-11-12T00:00:00+00:00  1.9   
1952-11-12T03:00:00+00:00  1.2   
1952-11-12T06:00:00+00:00  1.1   
1952-11-12T09:00:00+00:00  1.2   
1952-11-12T12:00:00+00:00  1.3   
1952-11-12T15:00:00+00:00  1.3   
1952-11-12T18:00:00+00:00  1.4   
1952-11-12T21:00:00+00:00  1.1   
1952-11-13T00:00:00+00:00  1.2   
1952-11-13T03:00:00+00:00  1.7   
1952-11-13T06:00:00+00:00  1.8   
1952-11-13T09:00:00+00:00  1.5   
1952-11-13T12:00:00+00:00  1.0   
1952-11-13T15:00:00+00:00  0.6   
1952-11-13T18:00:00+00:00  0.6   
1952-11-13T21:00:00+00:00  0.3   
1952-11-14T00:00:00+00:00  0.3   
1952-11-14T03:00:00+00:00  0.3   
1952-11-14T06:00:00+00:00  0.3   
1952-11-14T09:00:00+00:00  0.3   
1952-11-14T12:00:00+00:00  0.5   
1952-11-14T15:00:00+00:00  0.6   
1952-11-14T18:00:00+00:00  0.9   
1952-11-14T21:00:00+00:00  1.3   
1952-11-15T00:00:00+00:00  1.4   
1952-11-15T03:00:00+00:00  1.1   
1952-11-15T06:00:00+00:00  1.0   
1952-11-15T09:00:00+00:00  1.1   
1952-11-15T12:00:00+00:00  0.9   
1952-11-15T15:00:00+00:00  0.8   
1952-11-15T18:00:00+00:00  1.2   
1952-11-15T21:00:00+00:00  1.2   
1952-11-16T00:00:00+00:00  1.3   
1952-11-16T03:00:00+00:00  1.5   
1952-11-16T06:00:00+00:00  1.5   
1952-11-16T09:00:00+00:00  1.5   
1952-11-16T12:00:00+00:00  0.9   
1952-11-16T15:00:00+00:00  0.6   
1952-11-16T18:00:00+00:00  0.6   
1952-11-16T21:00:00+00:00  0.4   
1952-11-17T00:00:00+00:00  0.5   
1952-11-17T03:00:00+00:00  0.7   
1952-11-17T06:00:00+00:00  0.8   
1952-11-17T09:00:00+00:00  0.6   
1952-11-17T12:00:00+00:00  0.4   
1952-11-17T15:00:00+00:00  0.5   
1952-11-17T18:00:00+00:00  0.5   
1952-11-17T21:00:00+00:00  0.5   
1952-11-18T00:00:00+00:00  0.3   
1952-11-18T03:00:00+00:00  0.4   
1952-11-18T06:00:00+00:00  0.4   
1952-11-18T09:00:00+00:00  0.5   
1952-11-18T12:00:00+00:00  0.9   
1952-11-18T15:00:00+00:00  1.3   
1952-11-18T18:00:00+00:00  1.2   
1952-11-18T21:00:00+00:00  1.5   
1952-11-19T00:00:00+00:00  1.7   
1952-11-19T03:00:00+00:00  1.2   
1952-11-19T06:00:00+00:00  1.2   
1952-11-19T09:00:00+00:00  1.3   
1952-11-19T12:00:00+00:00  1.4   
1952-11-19T15:00:00+00:00  1.4   
1952-11-19T18:00:00+00:00  1.4   
1952-11-19T21:00:00+00:00  1.1   
1952-11-20T00:00:00+00:00  0.9   
1952-11-20T03:00:00+00:00  0.9   
1952-11-20T06:00:00+00:00  0.6   
1952-11-20T09:00:00+00:00  0.5   
1952-11-20T12:00:00+00:00  0.7   
1952-11-20T15:00:00+00:00  0.7   
1952-11-20T18:00:00+00:00  0.5   
1952-11-20T21:00:00+00:00  0.3   
1952-11-21T00:00:00+00:00  0.2   
1952-11-21T03:00:00+00:00  0.7   
1952-11-21T06:00:00+00:00  1.2   
1952-11-21T09:00:00+00:00  1.3   
1952-11-21T12:00:00+00:00  0.7   
1952-11-21T15:00:00+00:00  0.7   
1952-11-21T18:00:00+00:00  1.0   
1952-11-21T21:00:00+00:00  1.0   
1952-11-22T00:00:00+00:00  0.7   
1952-11-22T03:00:00+00:00  0.4   
1952-11-22T06:00:00+00:00  0.5   
1952-11-22T09:00:00+00:00  0.7   
1952-11-22T12:00:00+00:00  0.8   
1952-11-22T15:00:00+00:00  0.7   
1952-11-22T18:00:00+00:00  0.7   
1952-11-22T21:00:00+00:00  0.8   
1952-11-23T00:00:00+00:00  1.4   
1952-11-23T03:00:00+00:00  1.9   
1952-11-23T06:00:00+00:00  1.4   
1952-11-23T09:00:00+00:00  1.0   
1952-11-23T12:00:00+00:00  0.6   
1952-11-23T15:00:00+00:00  0.4   
1952-11-23T18:00:00+00:00  0.7   
1952-11-23T21:00:00+00:00  0.5   
1952-11-24T00:00:00+00:00  0.6   
1952-11-24T03:00:00+00:00  0.6   
1952-11-24T06:00:00+00:00  0.7   
1952-11-24T09:00:00+00:00  1.0   
1952-11-24T12:00:00+00:00  1.0   
1952-11-24T15:00:00+00:00  0.8   
1952-11-24T18:00:00+00:00  0.8   
1952-11-24T21:00:00+00:00  0.7   
1952-11-25T00:00:00+00:00  0.6   
1952-11-25T03:00:00+00:00  1.1   
1952-11-25T06:00:00+00:00  0.9   
1952-11-25T09:00:00+00:00  0.8   
1952-11-25T12:00:00+00:00  0.7   
1952-11-25T15:00:00+00:00  0.6   
1952-11-25T18:00:00+00:00  0.8   
1952-11-25T21:00:00+00:00  0.8   
1952-11-26T00:00:00+00:00  0.9   
1952-11-26T03:00:00+00:00  0.9   
1952-11-26T06:00:00+00:00  0.8   
1952-11-26T09:00:00+00:00  1.0   
1952-11-26T12:00:00+00:00  0.9   
1952-11-26T15:00:00+00:00  0.9   
1952-11-26T18:00:00+00:00  1.1   
1952-11-26T21:00:00+00:00  1.2   
1952-11-27T00:00:00+00:00  1.0   
1952-11-27T03:00:00+00:00  0.9   
1952-11-27T06:00:00+00:00  0.7   
1952-11-27T09:00:00+00:00  0.7   
1952-11-27T12:00:00+00:00  0.7   
1952-11-27T15:00:00+00:00  0.6   
1952-11-27T18:00:00+00:00  0.9   
1952-11-27T21:00:00+00:00  1.0   
1952-11-28T00:00:00+00:00  1.1   
1952-11-28T03:00:00+00:00  0.8   
1952-11-28T06:00:00+00:00  0.6   
1952-11-28T09:00:00+00:00  0.8   
1952-11-28T12:00:00+00:00  0.8   
1952-11-28T15:00:00+00:00  0.9   
1952-11-28T18:00:00+00:00  1.0   
1952-11-28T21:00:00+00:00  1.3   
1952-11-29T00:00:00+00:00  1.4   
1952-11-29T03:00:00+00:00  1.4   
1952-11-29T06:00:00+00:00  1.5   
1952-11-29T09:00:00+00:00  1.3   
1952-11-29T12:00:00+00:00  1.0   
1952-11-29T15:00:00+00:00  0.6   
1952-11-29T18:00:00+00:00  0.5   
1952-11-29T21:00:00+00:00  0.5   
1952-11-30T00:00:00+00:00  0.5   
1952-11-30T03:00:00+00:00  0.6   
1952-11-30T06:00:00+00:00  0.7   
1952-11-30T09:00:00+00:00  0.9   
1952-11-30T12:00:00+00:00  0.9   
1952-11-30T15:00:00+00:00  0.8   
1952-11-30T18:00:00+00:00  0.7   
1952-11-30T21:00:00+00:00  1.0   
1952-12-01T00:00:00+00:00  1.4   
1952-12-01T03:00:00+00:00  2.9   
1952-12-01T06:00:00+00:00  4.0   
1952-12-01T09:00:00+00:00  3.9   
1952-12-01T12:00:00+00:00  4.6   
1952-12-01T15:00:00+00:00  3.8   
1952-12-01T18:00:00+00:00  3.7   
1952-12-01T21:00:00+00:00  3.7   
1952-12-02T00:00:00+00:00  3.6   
1952-12-02T03:00:00+00:00  1.4   
1952-12-02T06:00:00+00:00  1.0   
1952-12-02T09:00:00+00:00  0.6   
1952-12-02T12:00:00+00:00  0.7   
1952-12-02T15:00:00+00:00  0.8   
1952-12-02T18:00:00+00:00  0.7   
1952-12-02T21:00:00+00:00  0.8   
1952-12-03T00:00:00+00:00  0.8   
1952-12-03T03:00:00+00:00  0.7   
1952-12-03T06:00:00+00:00  0.8   
1952-12-03T09:00:00+00:00  0.9   
1952-12-03T12:00:00+00:00  1.0   
1952-12-03T15:00:00+00:00  1.2   
1952-12-03T18:00:00+00:00  1.4   
1952-12-03T21:00:00+00:00  1.7   
1952-12-04T00:00:00+00:00  1.8   
1952-12-04T03:00:00+00:00  2.5   
1952-12-04T06:00:00+00:00  2.3   
1952-12-04T09:00:00+00:00  2.0   
1952-12-04T12:00:00+00:00  1.8   
1952-12-04T15:00:00+00:00  1.8   
1952-12-04T18:00:00+00:00  1.7   
1952-12-04T21:00:00+00:00  2.7   
1952-12-05T00:00:00+00:00  2.8   
1952-12-05T03:00:00+00:00  2.5   
1952-12-05T06:00:00+00:00  2.2   
1952-12-05T09:00:00+00:00  2.1   
1952-12-05T12:00:00+00:00  2.4   
1952-12-05T15:00:00+00:00  2.4   
1952-12-05T18:00:00+00:00  2.2   
1952-12-05T21:00:00+00:00  1.6   
1952-12-06T00:00:00+00:00  1.4   
1952-12-06T03:00:00+00:00  1.1   
1952-12-06T06:00:00+00:00  0.8   
1952-12-06T09:00:00+00:00  0.9   
1952-12-06T12:00:00+00:00  0.8   
1952-12-06T15:00:00+00:00  0.9   
1952-12-06T18:00:00+00:00  1.2   
1952-12-06T21:00:00+00:00  1.3   
1952-12-07T00:00:00+00:00  1.3   
1952-12-07T03:00:00+00:00  1.3   
1952-12-07T06:00:00+00:00  1.3   
1952-12-07T09:00:00+00:00  1.2   
1952-12-07T12:00:00+00:00  1.0   
1952-12-07T15:00:00+00:00  1.0   
1952-12-07T18:00:00+00:00  1.0   
1952-12-07T21:00:00+00:00  1.2   
1952-12-08T00:00:00+00:00  1.2   
1952-12-08T03:00:00+00:00  1.2   
1952-12-08T06:00:00+00:00  1.3   
1952-12-08T09:00:00+00:00  1.3   
1952-12-08T12:00:00+00:00  1.1   
1952-12-08T15:00:00+00:00  1.1   
1952-12-08T18:00:00+00:00  1.2   
1952-12-08T21:00:00+00:00  1.1   
1952-12-09T00:00:00+00:00  0.9   
1952-12-09T03:00:00+00:00  0.9   
1952-12-09T06:00:00+00:00  1.0   
1952-12-09T09:00:00+00:00  1.0   
1952-12-09T12:00:00+00:00  0.8   
1952-12-09T15:00:00+00:00  0.9   
1952-12-09T18:00:00+00:00  1.2   
1952-12-09T21:00:00+00:00  1.3   
1952-12-10T00:00:00+00:00  1.2   
1952-12-10T03:00:00+00:00  1.4   
1952-12-10T06:00:00+00:00  1.5   
1952-12-10T09:00:00+00:00  1.6   
1952-12-10T12:00:00+00:00  1.7   
1952-12-10T15:00:00+00:00  1.8   
1952-12-10T18:00:00+00:00  1.8   
1952-12-10T21:00:00+00:00  1.8   
1952-12-11T00:00:00+00:00  1.6   
1952-12-11T03:00:00+00:00  1.8   
1952-12-11T06:00:00+00:00  1.8   
1952-12-11T09:00:00+00:00  2.0   
1952-12-11T12:00:00+00:00  2.0   
1952-12-11T15:00:00+00:00  2.2   
1952-12-11T18:00:00+00:00  2.3   
1952-12-11T21:00:00+00:00  2.2   
1952-12-12T00:00:00+00:00  2.6   
1952-12-12T03:00:00+00:00  2.6   
1952-12-12T06:00:00+00:00  2.2   
1952-12-12T09:00:00+00:00  2.1   
1952-12-12T12:00:00+00:00  1.8   
1952-12-12T15:00:00+00:00  1.4   
1952-12-12T18:00:00+00:00  1.9   
1952-12-12T21:00:00+00:00  1.9   
1952-12-13T00:00:00+00:00  1.8   
1952-12-13T03:00:00+00:00  1.2   
1952-12-13T06:00:00+00:00  1.1   
1952-12-13T09:00:00+00:00  1.1   
1952-12-13T12:00:00+00:00  0.8   
1952-12-13T15:00:00+00:00  0.9   
1952-12-13T18:00:00+00:00  1.3   
1952-12-13T21:00:00+00:00  1.5   
1952-12-14T00:00:00+00:00  1.6   
1952-12-14T03:00:00+00:00  1.7   
1952-12-14T06:00:00+00:00  1.5   
1952-12-14T09:00:00+00:00  1.4   
1952-12-14T12:00:00+00:00  1.0   
1952-12-14T15:00:00+00:00  1.0   
1952-12-14T18:00:00+00:00  0.8   
1952-12-14T21:00:00+00:00  0.9   
1952-12-15T00:00:00+00:00  0.8   
1952-12-15T03:00:00+00:00  1.1   
1952-12-15T06:00:00+00:00  1.1   
1952-12-15T09:00:00+00:00  1.0   
1952-12-15T12:00:00+00:00  0.8   
1952-12-15T15:00:00+00:00  0.8   
1952-12-15T18:00:00+00:00  0.9   
1952-12-15T21:00:00+00:00  1.0   
1952-12-16T00:00:00+00:00  0.8   
1952-12-16T03:00:00+00:00  0.7   
1952-12-16T06:00:00+00:00  0.8   
1952-12-16T09:00:00+00:00  0.8   
1952-12-16T12:00:00+00:00  0.6   
1952-12-16T15:00:00+00:00  0.6   
1952-12-16T18:00:00+00:00  0.7   
1952-12-16T21:00:00+00:00  1.3   
1952-12-17T00:00:00+00:00  2.4   
1952-12-17T03:00:00+00:00  4.3   
1952-12-17T06:00:00+00:00  4.1   
1952-12-17T09:00:00+00:00  4.0   
1952-12-17T12:00:00+00:00  4.6   
1952-12-17T15:00:00+00:00  5.2   
1952-12-17T18:00:00+00:00  4.8   
1952-12-17T21:00:00+00:00  3.9   
1952-12-18T00:00:00+00:00  3.3   
1952-12-18T03:00:00+00:00  2.9   
1952-12-18T06:00:00+00:00  3.5   
1952-12-18T09:00:00+00:00  3.5   
1952-12-18T12:00:00+00:00  3.7   
1952-12-18T15:00:00+00:00  3.1   
1952-12-18T18:00:00+00:00  2.8   
1952-12-18T21:00:00+00:00  3.0   
1952-12-19T00:00:00+00:00  2.5   
1952-12-19T03:00:00+00:00  1.4   
1952-12-19T06:00:00+00:00  1.6   
1952-12-19T09:00:00+00:00  1.8   
1952-12-19T12:00:00+00:00  1.9   
1952-12-19T15:00:00+00:00  1.8   
1952-12-19T18:00:00+00:00  1.8   
1952-12-19T21:00:00+00:00  1.4   
1952-12-20T00:00:00+00:00  1.1   
1952-12-20T03:00:00+00:00  1.3   
1952-12-20T06:00:00+00:00  1.2   
1952-12-20T09:00:00+00:00  0.9   
1952-12-20T12:00:00+00:00  0.9   
1952-12-20T15:00:00+00:00  0.8   
1952-12-20T18:00:00+00:00  0.7   
1952-12-20T21:00:00+00:00  0.7   
1952-12-21T00:00:00+00:00  0.7   
1952-12-21T03:00:00+00:00  0.6   
1952-12-21T06:00:00+00:00  0.6   
1952-12-21T09:00:00+00:00  0.7   
1952-12-21T12:00:00+00:00  0.8   
1952-12-21T15:00:00+00:00  0.9   
1952-12-21T18:00:00+00:00  0.9   
1952-12-21T21:00:00+00:00  1.0   
1952-12-22T00:00:00+00:00  1.0   
1952-12-22T03:00:00+00:00  1.1   
1952-12-22T06:00:00+00:00  1.3   
1952-12-22T09:00:00+00:00  1.4   
1952-12-22T12:00:00+00:00  0.9   
1952-12-22T15:00:00+00:00  0.6   
1952-12-22T18:00:00+00:00  0.5   
1952-12-22T21:00:00+00:00  0.6   
1952-12-23T00:00:00+00:00  0.5   
1952-12-23T03:00:00+00:00  0.6   
1952-12-23T06:00:00+00:00  0.5   
1952-12-23T09:00:00+00:00  0.5   
1952-12-23T12:00:00+00:00  0.6   
1952-12-23T15:00:00+00:00  0.7   
1952-12-23T18:00:00+00:00  0.8   
1952-12-23T21:00:00+00:00  0.9   
1952-12-24T00:00:00+00:00  1.0   
1952-12-24T03:00:00+00:00  0.7   
1952-12-24T06:00:00+00:00  0.8   
1952-12-24T09:00:00+00:00  0.9   
1952-12-24T12:00:00+00:00  1.1   
1952-12-24T15:00:00+00:00  1.2   
1952-12-24T18:00:00+00:00  1.2   
1952-12-24T21:00:00+00:00  0.7   
1952-12-25T00:00:00+00:00  1.9   
1952-12-25T03:00:00+00:00  2.4   
1952-12-25T06:00:00+00:00  1.7   
1952-12-25T09:00:00+00:00  1.1   
1952-12-25T12:00:00+00:00  0.4   
1952-12-25T15:00:00+00:00  0.5   
1952-12-25T18:00:00+00:00  0.4   
1952-12-25T21:00:00+00:00  0.3   
1952-12-26T00:00:00+00:00  0.4   
1952-12-26T03:00:00+00:00  0.7   
1952-12-26T06:00:00+00:00  0.8   
1952-12-26T09:00:00+00:00  0.8   
1952-12-26T12:00:00+00:00  0.7   
1952-12-26T15:00:00+00:00  0.8   
1952-12-26T18:00:00+00:00  0.8   
1952-12-26T21:00:00+00:00  0.7   
1952-12-27T00:00:00+00:00  0.8   
1952-12-27T03:00:00+00:00  0.7   
1952-12-27T06:00:00+00:00  0.7   
1952-12-27T09:00:00+00:00  0.7   
1952-12-27T12:00:00+00:00  0.9   
1952-12-27T15:00:00+00:00  0.8   
1952-12-27T18:00:00+00:00  0.7   
1952-12-27T21:00:00+00:00  0.6   
1952-12-28T00:00:00+00:00  0.7   
1952-12-28T03:00:00+00:00  0.6   
1952-12-28T06:00:00+00:00  0.8   
1952-12-28T09:00:00+00:00  1.2   
1952-12-28T12:00:00+00:00  1.2   
1952-12-28T15:00:00+00:00  1.3   
1952-12-28T18:00:00+00:00  1.3   
1952-12-28T21:00:00+00:00  1.5   
1952-12-29T00:00:00+00:00  1.5   
1952-12-29T03:00:00+00:00  1.2   
1952-12-29T06:00:00+00:00  1.0   
1952-12-29T09:00:00+00:00  1.0   
1952-12-29T12:00:00+00:00  0.8   
1952-12-29T15:00:00+00:00  0.9   
1952-12-29T18:00:00+00:00  1.1   
1952-12-29T21:00:00+00:00  1.1   
1952-12-30T00:00:00+00:00  1.2   
1952-12-30T03:00:00+00:00  1.6   
1952-12-30T06:00:00+00:00  1.3   
1952-12-30T09:00:00+00:00  1.4   
1952-12-30T12:00:00+00:00  1.4   
1952-12-30T15:00:00+00:00  1.5   
1952-12-30T18:00:00+00:00  1.8   
1952-12-30T21:00:00+00:00  1.8   
1952-12-31T00:00:00+00:00  1.9   
1952-12-31T03:00:00+00:00  1.5   
1952-12-31T06:00:00+00:00  1.4   
1952-12-31T09:00:00+00:00  1.3   
1952-12-31T12:00:00+00:00  1.0   
1952-12-31T15:00:00+00:00  1.1   
1952-12-31T18:00:00+00:00  1.3   
1952-12-31T21:00:00+00:00  1.0   
1953-01-01T00:00:00+00:00  0.3   
1953-01-01T03:00:00+00:00  0.3   
1953-01-01T06:00:00+00:00  0.6   
1953-01-01T09:00:00+00:00  1.4   
1953-01-01T12:00:00+00:00  1.5   
1953-01-01T15:00:00+00:00  1.3   
1953-01-01T18:00:00+00:00  1.1   
1953-01-01T21:00:00+00:00  0.4   
1953-01-02T00:00:00+00:00  0.4   
1953-01-02T03:00:00+00:00  0.3   
1953-01-02T06:00:00+00:00  0.3   
1953-01-02T09:00:00+00:00  0.3   
1953-01-02T12:00:00+00:00  0.4   
1953-01-02T15:00:00+00:00  0.3   
1953-01-02T18:00:00+00:00  0.3   
1953-01-02T21:00:00+00:00  0.3   
1953-01-03T00:00:00+00:00  0.3   
1953-01-03T03:00:00+00:00  0.4   
1953-01-03T06:00:00+00:00  0.4   
1953-01-03T09:00:00+00:00  0.3   
1953-01-03T12:00:00+00:00  0.4   
1953-01-03T15:00:00+00:00  0.4   
1953-01-03T18:00:00+00:00  0.3   
1953-01-03T21:00:00+00:00  0.4   
1953-01-04T00:00:00+00:00  0.4   
1953-01-04T03:00:00+00:00  0.5   
1953-01-04T06:00:00+00:00  0.6   
1953-01-04T09:00:00+00:00  0.5   
1953-01-04T12:00:00+00:00  0.7   
1953-01-04T15:00:00+00:00  0.7   
1953-01-04T18:00:00+00:00  0.7   
1953-01-04T21:00:00+00:00  0.7   
1953-01-05T00:00:00+00:00  0.6   
1953-01-05T03:00:00+00:00  0.8   
1953-01-05T06:00:00+00:00  0.7   
1953-01-05T09:00:00+00:00  0.6   
1953-01-05T12:00:00+00:00  0.7   
1953-01-05T15:00:00+00:00  0.7   
1953-01-05T18:00:00+00:00  0.5   
1953-01-05T21:00:00+00:00  0.5   
1953-01-06T00:00:00+00:00  0.5   
1953-01-06T03:00:00+00:00  0.6   
1953-01-06T06:00:00+00:00  0.5   
1953-01-06T09:00:00+00:00  0.5   
1953-01-06T12:00:00+00:00  0.7   
1953-01-06T15:00:00+00:00  0.8   
1953-01-06T18:00:00+00:00  0.8   
1953-01-06T21:00:00+00:00  1.0   
1953-01-07T00:00:00+00:00  1.3   
1953-01-07T03:00:00+00:00  1.2   
1953-01-07T06:00:00+00:00  1.2   
1953-01-07T09:00:00+00:00  1.2   
1953-01-07T12:00:00+00:00  1.0   
1953-01-07T15:00:00+00:00  0.8   
1953-01-07T18:00:00+00:00  0.5   
1953-01-07T21:00:00+00:00  0.5   
1953-01-08T00:00:00+00:00  0.5   
1953-01-08T03:00:00+00:00  0.4   
1953-01-08T06:00:00+00:00  0.8   
1953-01-08T09:00:00+00:00  1.2   
1953-01-08T12:00:00+00:00  1.1   
1953-01-08T15:00:00+00:00  1.0   
1953-01-08T18:00:00+00:00  1.7   
1953-01-08T21:00:00+00:00  1.9   
1953-01-09T00:00:00+00:00  1.9   
1953-01-09T03:00:00+00:00  2.0   
1953-01-09T06:00:00+00:00  1.4   
1953-01-09T09:00:00+00:00  0.7   
1953-01-09T12:00:00+00:00  0.7   
1953-01-09T15:00:00+00:00  0.5   
1953-01-09T18:00:00+00:00  0.4   
1953-01-09T21:00:00+00:00  0.4   
1953-01-10T00:00:00+00:00  0.5   
1953-01-10T03:00:00+00:00  0.6   
1953-01-10T06:00:00+00:00  0.5   
1953-01-10T09:00:00+00:00  0.5   
1953-01-10T12:00:00+00:00  0.7   
1953-01-10T15:00:00+00:00  0.9   
1953-01-10T18:00:00+00:00  1.0   
1953-01-10T21:00:00+00:00  1.1   
1953-01-11T00:00:00+00:00  1.1   
1953-01-11T03:00:00+00:00  1.2   
1953-01-11T06:00:00+00:00  1.2   
1953-01-11T09:00:00+00:00  1.0   
1953-01-11T12:00:00+00:00  1.0   
1953-01-11T15:00:00+00:00  0.7   
1953-01-11T18:00:00+00:00  0.7   
1953-01-11T21:00:00+00:00  0.7   
1953-01-12T00:00:00+00:00  0.7   
1953-01-12T03:00:00+00:00  0.6   
1953-01-12T06:00:00+00:00  0.3   
1953-01-12T09:00:00+00:00  0.7   
1953-01-12T12:00:00+00:00  0.9   
1953-01-12T15:00:00+00:00  0.7   
1953-01-12T18:00:00+00:00  1.4   
1953-01-12T21:00:00+00:00  1.6   
1953-01-13T00:00:00+00:00  0.9   
1953-01-13T03:00:00+00:00  0.4   
1953-01-13T06:00:00+00:00  0.5   
1953-01-13T09:00:00+00:00  1.1   
1953-01-13T12:00:00+00:00  1.4   
1953-01-13T15:00:00+00:00  1.7   
1953-01-13T18:00:00+00:00  0.9   
1953-01-13T21:00:00+00:00  0.8   
1953-01-14T00:00:00+00:00  1.2   
1953-01-14T03:00:00+00:00  2.5   
1953-01-14T06:00:00+00:00  3.4   
1953-01-14T09:00:00+00:00  3.6   
1953-01-14T12:00:00+00:00  3.5   
1953-01-14T15:00:00+00:00  3.5   
1953-01-14T18:00:00+00:00  3.8   
1953-01-14T21:00:00+00:00  4.0   
1953-01-15T00:00:00+00:00  3.9   
1953-01-15T03:00:00+00:00  2.3   
1953-01-15T06:00:00+00:00  1.5   
1953-01-15T09:00:00+00:00  0.7   
1953-01-15T12:00:00+00:00  0.6   
1953-01-15T15:00:00+00:00  0.5   
1953-01-15T18:00:00+00:00  0.4   
1953-01-15T21:00:00+00:00  0.4   
1953-01-16T00:00:00+00:00  1.6   
1953-01-16T03:00:00+00:00  1.7   
1953-01-16T06:00:00+00:00  1.7   
1953-01-16T09:00:00+00:00  1.6   
1953-01-16T12:00:00+00:00  1.0   
1953-01-16T15:00:00+00:00  0.6   
1953-01-16T18:00:00+00:00  0.7   
1953-01-16T21:00:00+00:00  0.9   
1953-01-17T00:00:00+00:00  1.3   
1953-01-17T03:00:00+00:00  2.0   
1953-01-17T06:00:00+00:00  2.1   
1953-01-17T09:00:00+00:00  3.1   
1953-01-17T12:00:00+00:00  3.9   
1953-01-17T15:00:00+00:00  5.0   
1953-01-17T18:00:00+00:00  5.3   
1953-01-17T21:00:00+00:00  4.7   
1953-01-18T00:00:00+00:00  3.1   
1953-01-18T03:00:00+00:00  1.5   
1953-01-18T06:00:00+00:00  1.1   
1953-01-18T09:00:00+00:00  1.0   
1953-01-18T12:00:00+00:00  1.0   
1953-01-18T15:00:00+00:00  0.9   
1953-01-18T18:00:00+00:00  0.9   
1953-01-18T21:00:00+00:00  0.8   
1953-01-19T00:00:00+00:00  0.9   
1953-01-19T03:00:00+00:00  1.0   
1953-01-19T06:00:00+00:00  0.9   
1953-01-19T09:00:00+00:00  0.8   
1953-01-19T12:00:00+00:00  0.7   
1953-01-19T15:00:00+00:00  1.2   
1953-01-19T18:00:00+00:00  1.5   
1953-01-19T21:00:00+00:00  1.8   
1953-01-20T00:00:00+00:00  1.8   
1953-01-20T03:00:00+00:00  1.9   
1953-01-20T06:00:00+00:00  1.5   
1953-01-20T09:00:00+00:00  1.1   
1953-01-20T12:00:00+00:00  0.9   
1953-01-20T15:00:00+00:00  0.8   
1953-01-20T18:00:00+00:00  0.6   
1953-01-20T21:00:00+00:00  0.7   
1953-01-21T00:00:00+00:00  0.6   
1953-01-21T03:00:00+00:00  0.7   
1953-01-21T06:00:00+00:00  0.5   
1953-01-21T09:00:00+00:00  0.6   
1953-01-21T12:00:00+00:00  0.8   
1953-01-21T15:00:00+00:00  1.1   
1953-01-21T18:00:00+00:00  1.0   
1953-01-21T21:00:00+00:00  1.3   
1953-01-22T00:00:00+00:00  1.5   
1953-01-22T03:00:00+00:00  1.3   
1953-01-22T06:00:00+00:00  0.9   
1953-01-22T09:00:00+00:00  0.7   
1953-01-22T12:00:00+00:00  1.0   
1953-01-22T15:00:00+00:00  0.9   
1953-01-22T18:00:00+00:00  1.2   
1953-01-22T21:00:00+00:00  1.4   
1953-01-23T00:00:00+00:00  1.4   
1953-01-23T03:00:00+00:00  1.3   
1953-01-23T06:00:00+00:00  1.1   
1953-01-23T09:00:00+00:00  1.1   
1953-01-23T12:00:00+00:00  0.8   
1953-01-23T15:00:00+00:00  0.6   
1953-01-23T18:00:00+00:00  1.0   
1953-01-23T21:00:00+00:00  1.6   
1953-01-24T00:00:00+00:00  1.4   
1953-01-24T03:00:00+00:00  1.5   
1953-01-24T06:00:00+00:00  1.2   
1953-01-24T09:00:00+00:00  0.5   
1953-01-24T12:00:00+00:00  0.6   
1953-01-24T15:00:00+00:00  0.7   
1953-01-24T18:00:00+00:00  0.8   
1953-01-24T21:00:00+00:00  1.0   
1953-01-25T00:00:00+00:00  1.2   
1953-01-25T03:00:00+00:00  1.4   
1953-01-25T06:00:00+00:00  1.6   
1953-01-25T09:00:00+00:00  1.7   
1953-01-25T12:00:00+00:00  0.9   
1953-01-25T15:00:00+00:00  0.5   
1953-01-25T18:00:00+00:00  0.4   
1953-01-25T21:00:00+00:00  0.4   
1953-01-26T00:00:00+00:00  0.5   
1953-01-26T03:00:00+00:00  0.5   
1953-01-26T06:00:00+00:00  0.4   
1953-01-26T09:00:00+00:00  0.4   
1953-01-26T12:00:00+00:00  0.8   
1953-01-26T15:00:00+00:00  1.0   
1953-01-26T18:00:00+00:00  1.1   
1953-01-26T21:00:00+00:00  1.1   
1953-01-27T00:00:00+00:00  1.2   
1953-01-27T03:00:00+00:00  1.0   
1953-01-27T06:00:00+00:00  1.1   
1953-01-27T09:00:00+00:00  0.9   
1953-01-27T12:00:00+00:00  0.7   
1953-01-27T15:00:00+00:00  0.7   
1953-01-27T18:00:00+00:00  1.6   
1953-01-27T21:00:00+00:00  2.0   
1953-01-28T00:00:00+00:00  1.8   
1953-01-28T03:00:00+00:00  2.1   
1953-01-28T06:00:00+00:00  1.7   
1953-01-28T09:00:00+00:00  1.5   
1953-01-28T12:00:00+00:00  1.3   
1953-01-28T15:00:00+00:00  1.3   
1953-01-28T18:00:00+00:00  1.0   
1953-01-28T21:00:00+00:00  1.0   
1953-01-29T00:00:00+00:00  1.0   
1953-01-29T03:00:00+00:00  0.5   
1953-01-29T06:00:00+00:00  0.6   
1953-01-29T09:00:00+00:00  0.6   
1953-01-29T12:00:00+00:00  0.9   
1953-01-29T15:00:00+00:00  1.2   
1953-01-29T18:00:00+00:00  1.5   
1953-01-29T21:00:00+00:00  1.7   
1953-01-30T00:00:00+00:00  1.7   
1953-01-30T03:00:00+00:00  1.4   
1953-01-30T06:00:00+00:00  1.4   
1953-01-30T09:00:00+00:00  1.1   
1953-01-30T12:00:00+00:00  0.8   
1953-01-30T15:00:00+00:00  0.4   
1953-01-30T18:00:00+00:00  1.0   
1953-01-30T21:00:00+00:00  1.3   
1953-01-31T00:00:00+00:00  1.2   
1953-01-31T03:00:00+00:00  1.0   
1953-01-31T06:00:00+00:00  0.5   
1953-01-31T09:00:00+00:00  0.7   
1953-01-31T12:00:00+00:00  0.8   
1953-01-31T15:00:00+00:00  0.4   
1953-01-31T18:00:00+00:00  0.6   
1953-01-31T21:00:00+00:00  1.8   
1953-02-01T00:00:00+00:00  2.2   
1953-02-01T03:00:00+00:00  2.0   
1953-02-01T06:00:00+00:00  2.1   
1953-02-01T09:00:00+00:00  1.8   
1953-02-01T12:00:00+00:00  0.8   
1953-02-01T15:00:00+00:00  0.6   
1953-02-01T18:00:00+00:00  0.5   
1953-02-01T21:00:00+00:00  0.5   
1953-02-02T00:00:00+00:00  0.5   
1953-02-02T03:00:00+00:00  1.8   
1953-02-02T06:00:00+00:00  2.8   
1953-02-02T09:00:00+00:00  2.7   
1953-02-02T12:00:00+00:00  2.4   
1953-02-02T15:00:00+00:00  2.0   
1953-02-02T18:00:00+00:00  2.1   
1953-02-02T21:00:00+00:00  2.8   
1953-02-03T00:00:00+00:00  2.7   
1953-02-03T03:00:00+00:00  3.3   
1953-02-03T06:00:00+00:00  4.1   
1953-02-03T09:00:00+00:00  4.3   
1953-02-03T12:00:00+00:00  3.9   
1953-02-03T15:00:00+00:00  3.8   
1953-02-03T18:00:00+00:00  4.0   
1953-02-03T21:00:00+00:00  4.2   
1953-02-04T00:00:00+00:00  4.1   
1953-02-04T03:00:00+00:00  3.8   
1953-02-04T06:00:00+00:00  3.5   
1953-02-04T09:00:00+00:00  3.3   
1953-02-04T12:00:00+00:00  3.1   
1953-02-04T15:00:00+00:00  2.7   
1953-02-04T18:00:00+00:00  2.7   
1953-02-04T21:00:00+00:00  2.7   
1953-02-05T00:00:00+00:00  2.4   
1953-02-05T03:00:00+00:00  1.6   
1953-02-05T06:00:00+00:00  1.5   
1953-02-05T09:00:00+00:00  1.3   
1953-02-05T12:00:00+00:00  0.6   
1953-02-05T15:00:00+00:00  0.5   
1953-02-05T18:00:00+00:00  0.5   
1953-02-05T21:00:00+00:00  0.5   
1953-02-06T00:00:00+00:00  1.2   
1953-02-06T03:00:00+00:00  1.3   
1953-02-06T06:00:00+00:00  1.3   
1953-02-06T09:00:00+00:00  0.9   
1953-02-06T12:00:00+00:00  0.9   
1953-02-06T15:00:00+00:00  0.9   
1953-02-06T18:00:00+00:00  1.1   
1953-02-06T21:00:00+00:00  1.3   
1953-02-07T00:00:00+00:00  1.4   
1953-02-07T03:00:00+00:00  1.4   
1953-02-07T06:00:00+00:00  1.4   
1953-02-07T09:00:00+00:00  1.4   
1953-02-07T12:00:00+00:00  1.6   
1953-02-07T15:00:00+00:00  1.5   
1953-02-07T18:00:00+00:00  1.7   
1953-02-07T21:00:00+00:00  2.0   
1953-02-08T00:00:00+00:00  2.3   
1953-02-08T03:00:00+00:00  3.2   
1953-02-08T06:00:00+00:00  3.2   
1953-02-08T09:00:00+00:00  3.3   
1953-02-08T12:00:00+00:00  3.2   
1953-02-08T15:00:00+00:00  2.9   
1953-02-08T18:00:00+00:00  2.8   
1953-02-08T21:00:00+00:00  2.8   
1953-02-09T00:00:00+00:00  3.0   
1953-02-09T03:00:00+00:00  3.4   
1953-02-09T06:00:00+00:00  3.7   
1953-02-09T09:00:00+00:00  2.6   
1953-02-09T12:00:00+00:00  1.7   
1953-02-09T15:00:00+00:00  1.5   
1953-02-09T18:00:00+00:00  1.9   
1953-02-09T21:00:00+00:00  2.6   
1953-02-10T00:00:00+00:00  2.6   
1953-02-10T03:00:00+00:00  1.6   
1953-02-10T06:00:00+00:00  1.4   
1953-02-10T09:00:00+00:00  0.9   
1953-02-10T12:00:00+00:00  1.2   
1953-02-10T15:00:00+00:00  1.0   
1953-02-10T18:00:00+00:00  0.8   
1953-02-10T21:00:00+00:00  0.4   
1953-02-11T00:00:00+00:00  0.5   
1953-02-11T03:00:00+00:00  0.6   
1953-02-11T06:00:00+00:00  0.6   
1953-02-11T09:00:00+00:00  1.0   
1953-02-11T12:00:00+00:00  1.3   
1953-02-11T15:00:00+00:00  1.3   
1953-02-11T18:00:00+00:00  1.5   
1953-02-11T21:00:00+00:00  1.7   
1953-02-12T00:00:00+00:00  1.6   
1953-02-12T03:00:00+00:00  1.8   
1953-02-12T06:00:00+00:00  1.6   
1953-02-12T09:00:00+00:00  1.7   
1953-02-12T12:00:00+00:00  2.2   
1953-02-12T15:00:00+00:00  2.5   
1953-02-12T18:00:00+00:00  2.6   
1953-02-12T21:00:00+00:00  2.2   
1953-02-13T00:00:00+00:00  1.7   
1953-02-13T03:00:00+00:00  1.6   
1953-02-13T06:00:00+00:00  1.2   
1953-02-13T09:00:00+00:00  1.8   
1953-02-13T12:00:00+00:00  2.6   
1953-02-13T15:00:00+00:00  3.0   
1953-02-13T18:00:00+00:00  3.6   
1953-02-13T21:00:00+00:00  3.7   
1953-02-14T00:00:00+00:00  3.6   
1953-02-14T03:00:00+00:00  3.9   
1953-02-14T06:00:00+00:00  3.9   
1953-02-14T09:00:00+00:00  3.7   
1953-02-14T12:00:00+00:00  3.2   
1953-02-14T15:00:00+00:00  2.8   
1953-02-14T18:00:00+00:00  2.9   
1953-02-14T21:00:00+00:00  2.7   
1953-02-15T00:00:00+00:00  2.5   
1953-02-15T03:00:00+00:00  1.8   
1953-02-15T06:00:00+00:00  1.7   
1953-02-15T09:00:00+00:00  1.4   
1953-02-15T12:00:00+00:00  0.6   
1953-02-15T15:00:00+00:00  0.7   
1953-02-15T18:00:00+00:00  0.5   
1953-02-15T21:00:00+00:00  0.6   
1953-02-16T00:00:00+00:00  1.0   
1953-02-16T03:00:00+00:00  1.1   
1953-02-16T06:00:00+00:00  1.3   
1953-02-16T09:00:00+00:00  1.1   
1953-02-16T12:00:00+00:00  1.0   
1953-02-16T15:00:00+00:00  1.0   
1953-02-16T18:00:00+00:00  1.2   
1953-02-16T21:00:00+00:00  1.5   
1953-02-17T00:00:00+00:00  1.3   
1953-02-17T03:00:00+00:00  1.3   
1953-02-17T06:00:00+00:00  1.0   
1953-02-17T09:00:00+00:00  0.6   
1953-02-17T12:00:00+00:00  1.0   
1953-02-17T15:00:00+00:00  1.3   
1953-02-17T18:00:00+00:00  1.0   
1953-02-17T21:00:00+00:00  0.8   
1953-02-18T00:00:00+00:00  0.3   
1953-02-18T03:00:00+00:00  0.9   
1953-02-18T06:00:00+00:00  1.6   
1953-02-18T09:00:00+00:00  1.9   
1953-02-18T12:00:00+00:00  1.9   
1953-02-18T15:00:00+00:00  1.1   
1953-02-18T18:00:00+00:00  0.8   
1953-02-18T21:00:00+00:00  1.2   
1953-02-19T00:00:00+00:00  1.2   
1953-02-19T03:00:00+00:00  1.3   
1953-02-19T06:00:00+00:00  1.3   
1953-02-19T09:00:00+00:00  1.4   
1953-02-19T12:00:00+00:00  1.3   
1953-02-19T15:00:00+00:00  1.3   
1953-02-19T18:00:00+00:00  1.6   
1953-02-19T21:00:00+00:00  1.9   
1953-02-20T00:00:00+00:00  2.1   
1953-02-20T03:00:00+00:00  2.6   
1953-02-20T06:00:00+00:00  2.3   
1953-02-20T09:00:00+00:00  2.2   
1953-02-20T12:00:00+00:00  1.5   
1953-02-20T15:00:00+00:00  1.1   
1953-02-20T18:00:00+00:00  1.6   
1953-02-20T21:00:00+00:00  1.8   
1953-02-21T00:00:00+00:00  1.9   
1953-02-21T03:00:00+00:00  1.5   
1953-02-21T06:00:00+00:00  1.4   
1953-02-21T09:00:00+00:00  1.3   
1953-02-21T12:00:00+00:00  1.1   
1953-02-21T15:00:00+00:00  0.9   
1953-02-21T18:00:00+00:00  1.4   
1953-02-21T21:00:00+00:00  1.8   
1953-02-22T00:00:00+00:00  1.7   
1953-02-22T03:00:00+00:00  3.1   
1953-02-22T06:00:00+00:00  3.6   
1953-02-22T09:00:00+00:00  3.9   
1953-02-22T12:00:00+00:00  3.9   
1953-02-22T15:00:00+00:00  3.7   
1953-02-22T18:00:00+00:00  4.0   
1953-02-22T21:00:00+00:00  4.1   
1953-02-23T00:00:00+00:00  4.0   
1953-02-23T03:00:00+00:00  3.8   
1953-02-23T06:00:00+00:00  3.6   
1953-02-23T09:00:00+00:00  3.5   
1953-02-23T12:00:00+00:00  3.1   
1953-02-23T15:00:00+00:00  3.1   
1953-02-23T18:00:00+00:00  3.4   
1953-02-23T21:00:00+00:00  3.7   
1953-02-24T00:00:00+00:00  3.3   
1953-02-24T03:00:00+00:00  3.3   
1953-02-24T06:00:00+00:00  3.1   
1953-02-24T09:00:00+00:00  2.9   
1953-02-24T12:00:00+00:00  2.5   
1953-02-24T15:00:00+00:00  2.8   
1953-02-24T18:00:00+00:00  3.4   
1953-02-24T21:00:00+00:00  3.3   
1953-02-25T00:00:00+00:00  3.0   
1953-02-25T03:00:00+00:00  1.7   
1953-02-25T06:00:00+00:00  1.8   
1953-02-25T09:00:00+00:00  1.8   
1953-02-25T12:00:00+00:00  1.3   
1953-02-25T15:00:00+00:00  1.2   
1953-02-25T18:00:00+00:00  1.0   
1953-02-25T21:00:00+00:00  1.0   
1953-02-26T00:00:00+00:00  1.2   
1953-02-26T03:00:00+00:00  1.3   
1953-02-26T06:00:00+00:00  1.5   
1953-02-26T09:00:00+00:00  1.6   
1953-02-26T12:00:00+00:00  0.8   
1953-02-26T15:00:00+00:00  0.3   
1953-02-26T18:00:00+00:00  0.9   
1953-02-26T21:00:00+00:00  1.7   
1953-02-27T00:00:00+00:00  1.7   
1953-02-27T03:00:00+00:00  2.5   
1953-02-27T06:00:00+00:00  2.7   
1953-02-27T09:00:00+00:00  3.1   
1953-02-27T12:00:00+00:00  3.2   
1953-02-27T15:00:00+00:00  3.3   
1953-02-27T18:00:00+00:00  3.8   
1953-02-27T21:00:00+00:00  4.1   
1953-02-28T00:00:00+00:00  3.8   
1953-02-28T03:00:00+00:00  3.1   
1953-02-28T06:00:00+00:00  2.9   
1953-02-28T09:00:00+00:00  2.4   
1953-02-28T12:00:00+00:00  1.9   
1953-02-28T15:00:00+00:00  1.7   
1953-02-28T18:00:00+00:00  2.2   
1953-02-28T21:00:00+00:00  2.8   
1953-03-01T00:00:00+00:00  2.8   
1953-03-01T03:00:00+00:00  2.6   
1953-03-01T06:00:00+00:00  2.4   
1953-03-01T09:00:00+00:00  2.3   
1953-03-01T12:00:00+00:00  2.0   
1953-03-01T15:00:00+00:00  1.9   
1953-03-01T18:00:00+00:00  2.2   
1953-03-01T21:00:00+00:00  2.2   
1953-03-02T00:00:00+00:00  2.3   
1953-03-02T03:00:00+00:00  2.3   
1953-03-02T06:00:00+00:00  2.1   
1953-03-02T09:00:00+00:00  2.4   
1953-03-02T12:00:00+00:00  3.2   
1953-03-02T15:00:00+00:00  3.2   
1953-03-02T18:00:00+00:00  2.9   
1953-03-02T21:00:00+00:00  3.0   
1953-03-03T00:00:00+00:00  2.7   
1953-03-03T03:00:00+00:00  1.8   
1953-03-03T06:00:00+00:00  1.8   
1953-03-03T09:00:00+00:00  1.6   
1953-03-03T12:00:00+00:00  1.0   
1953-03-03T15:00:00+00:00  1.2   
1953-03-03T18:00:00+00:00  0.9   
1953-03-03T21:00:00+00:00  0.7   
1953-03-04T00:00:00+00:00  0.8   
1953-03-04T03:00:00+00:00  1.3   
1953-03-04T06:00:00+00:00  1.1   
1953-03-04T09:00:00+00:00  1.1   
1953-03-04T12:00:00+00:00  1.0   
1953-03-04T15:00:00+00:00  0.9   
1953-03-04T18:00:00+00:00  0.7   
1953-03-04T21:00:00+00:00  0.9   
1953-03-05T00:00:00+00:00  0.8   
1953-03-05T03:00:00+00:00  0.7   
1953-03-05T06:00:00+00:00  0.7   
1953-03-05T09:00:00+00:00  1.1   
1953-03-05T12:00:00+00:00  0.9   
1953-03-05T15:00:00+00:00  0.9   
1953-03-05T18:00:00+00:00  0.6   
1953-03-05T21:00:00+00:00  0.5   
1953-03-06T00:00:00+00:00  1.3   
1953-03-06T03:00:00+00:00  4.8   
1953-03-06T06:00:00+00:00  6.0   
1953-03-06T09:00:00+00:00  6.3   
1953-03-06T12:00:00+00:00  4.9   
1953-03-06T15:00:00+00:00  3.0   
1953-03-06T18:00:00+00:00  2.9   
1953-03-06T21:00:00+00:00  2.5   
1953-03-07T00:00:00+00:00  1.9   
1953-03-07T03:00:00+00:00  1.2   
1953-03-07T06:00:00+00:00  0.6   
1953-03-07T09:00:00+00:00  0.8   
1953-03-07T12:00:00+00:00  1.3   
1953-03-07T15:00:00+00:00  1.3   
1953-03-07T18:00:00+00:00  1.3   
1953-03-07T21:00:00+00:00  1.3   
1953-03-08T00:00:00+00:00  1.2   
1953-03-08T03:00:00+00:00  1.2   
1953-03-08T06:00:00+00:00  1.0   
1953-03-08T09:00:00+00:00  1.2   
1953-03-08T12:00:00+00:00  1.3   
1953-03-08T15:00:00+00:00  1.2   
1953-03-08T18:00:00+00:00  1.2   
1953-03-08T21:00:00+00:00  1.0   
1953-03-09T00:00:00+00:00  0.9   
1953-03-09T03:00:00+00:00  1.2   
1953-03-09T06:00:00+00:00  1.5   
1953-03-09T09:00:00+00:00  0.3   
1953-03-09T12:00:00+00:00  0.6   
1953-03-09T15:00:00+00:00  1.1   
1953-03-09T18:00:00+00:00  1.7   
1953-03-09T21:00:00+00:00  2.1   
1953-03-10T00:00:00+00:00  2.1   
1953-03-10T03:00:00+00:00  2.4   
1953-03-10T06:00:00+00:00  2.8   
1953-03-10T09:00:00+00:00  2.9   
1953-03-10T12:00:00+00:00  2.1   
1953-03-10T15:00:00+00:00  1.9   
1953-03-10T18:00:00+00:00  3.0   
1953-03-10T21:00:00+00:00  5.0   
1953-03-11T00:00:00+00:00  5.1   
1953-03-11T03:00:00+00:00  3.8   
1953-03-11T06:00:00+00:00  3.4   
1953-03-11T09:00:00+00:00  2.8   
1953-03-11T12:00:00+00:00  1.9   
1953-03-11T15:00:00+00:00  0.8   
1953-03-11T18:00:00+00:00  0.9   
1953-03-11T21:00:00+00:00  0.6   
1953-03-12T00:00:00+00:00  0.8   
1953-03-12T03:00:00+00:00  1.0   
1953-03-12T06:00:00+00:00  0.9   
1953-03-12T09:00:00+00:00  0.9   
1953-03-12T12:00:00+00:00  0.7   
1953-03-12T15:00:00+00:00  0.7   
1953-03-12T18:00:00+00:00  0.5   
1953-03-12T21:00:00+00:00  0.5   
1953-03-13T00:00:00+00:00  0.7   
1953-03-13T03:00:00+00:00  2.1   
1953-03-13T06:00:00+00:00  2.4   
1953-03-13T09:00:00+00:00  2.5   
1953-03-13T12:00:00+00:00  2.6   
1953-03-13T15:00:00+00:00  3.1   
1953-03-13T18:00:00+00:00  4.0   
1953-03-13T21:00:00+00:00  4.5   
1953-03-14T00:00:00+00:00  4.5   
1953-03-14T03:00:00+00:00  4.8   
1953-03-14T06:00:00+00:00  4.8   
1953-03-14T09:00:00+00:00  4.6   
1953-03-14T12:00:00+00:00  4.2   
1953-03-14T15:00:00+00:00  3.7   
1953-03-14T18:00:00+00:00  3.6   
1953-03-14T21:00:00+00:00  3.9   
1953-03-15T00:00:00+00:00  3.6   
1953-03-15T03:00:00+00:00  2.5   
1953-03-15T06:00:00+00:00  2.5   
1953-03-15T09:00:00+00:00  1.9   
1953-03-15T12:00:00+00:00  1.2   
1953-03-15T15:00:00+00:00  1.0   
1953-03-15T18:00:00+00:00  1.2   
1953-03-15T21:00:00+00:00  2.2   
1953-03-16T00:00:00+00:00  2.3   
1953-03-16T03:00:00+00:00  2.3   
1953-03-16T06:00:00+00:00  2.2   
1953-03-16T09:00:00+00:00  1.8   
1953-03-16T12:00:00+00:00  0.9   
1953-03-16T15:00:00+00:00  0.7   
1953-03-16T18:00:00+00:00  0.6   
1953-03-16T21:00:00+00:00  1.2   
1953-03-17T00:00:00+00:00  1.5   
1953-03-17T03:00:00+00:00  1.8   
1953-03-17T06:00:00+00:00  1.9   
1953-03-17T09:00:00+00:00  2.1   
1953-03-17T12:00:00+00:00  2.0   
1953-03-17T15:00:00+00:00  2.0   
1953-03-17T18:00:00+00:00  2.6   
1953-03-17T21:00:00+00:00  2.8   
1953-03-18T00:00:00+00:00  3.1   
1953-03-18T03:00:00+00:00  3.9   
1953-03-18T06:00:00+00:00  4.1   
1953-03-18T09:00:00+00:00  4.1   
1953-03-18T12:00:00+00:00  4.1   
1953-03-18T15:00:00+00:00  3.8   
1953-03-18T18:00:00+00:00  3.8   
1953-03-18T21:00:00+00:00  3.9   
1953-03-19T00:00:00+00:00  3.8   
1953-03-19T03:00:00+00:00  2.8   
1953-03-19T06:00:00+00:00  2.7   
1953-03-19T09:00:00+00:00  2.0   
1953-03-19T12:00:00+00:00  0.7   
1953-03-19T15:00:00+00:00  0.9   
1953-03-19T18:00:00+00:00  0.8   
1953-03-19T21:00:00+00:00  0.6   
1953-03-20T00:00:00+00:00  0.7   
1953-03-20T03:00:00+00:00  1.0   
1953-03-20T06:00:00+00:00  0.6   
1953-03-20T09:00:00+00:00  0.6   
1953-03-20T12:00:00+00:00  1.0   
1953-03-20T15:00:00+00:00  0.8   
1953-03-20T18:00:00+00:00  0.7   
1953-03-20T21:00:00+00:00  0.9   
1953-03-21T00:00:00+00:00  0.9   
1953-03-21T03:00:00+00:00  0.9   
1953-03-21T06:00:00+00:00  0.8   
1953-03-21T09:00:00+00:00  0.8   
1953-03-21T12:00:00+00:00  1.3   
1953-03-21T15:00:00+00:00  1.0   
1953-03-21T18:00:00+00:00  0.7   
1953-03-21T21:00:00+00:00  0.8   
1953-03-22T00:00:00+00:00  1.1   
1953-03-22T03:00:00+00:00  1.9   
1953-03-22T06:00:00+00:00  1.9   
1953-03-22T09:00:00+00:00  1.0   
1953-03-22T12:00:00+00:00  0.4   
1953-03-22T15:00:00+00:00  0.8   
1953-03-22T18:00:00+00:00  0.7   
1953-03-22T21:00:00+00:00  1.3   
1953-03-23T00:00:00+00:00  1.6   
1953-03-23T03:00:00+00:00  1.7   
1953-03-23T06:00:00+00:00  1.4   
1953-03-23T09:00:00+00:00  1.5   
1953-03-23T12:00:00+00:00  1.5   
1953-03-23T15:00:00+00:00  1.4   
1953-03-23T18:00:00+00:00  1.4   
1953-03-23T21:00:00+00:00  1.3   
1953-03-24T00:00:00+00:00  1.3   
1953-03-24T03:00:00+00:00  1.3   
1953-03-24T06:00:00+00:00  1.2   
1953-03-24T09:00:00+00:00  1.1   
1953-03-24T12:00:00+00:00  1.0   
1953-03-24T15:00:00+00:00  1.0   
1953-03-24T18:00:00+00:00  1.1   
1953-03-24T21:00:00+00:00  1.3   
1953-03-25T00:00:00+00:00  1.2   
1953-03-25T03:00:00+00:00  1.2   
1953-03-25T06:00:00+00:00  1.2   
1953-03-25T09:00:00+00:00  1.2   
1953-03-25T12:00:00+00:00  1.5   
1953-03-25T15:00:00+00:00  1.6   
1953-03-25T18:00:00+00:00  1.6   
1953-03-25T21:00:00+00:00  1.7   
1953-03-26T00:00:00+00:00  1.8   
1953-03-26T03:00:00+00:00  1.7   
1953-03-26T06:00:00+00:00  1.4   
1953-03-26T09:00:00+00:00  1.4   
1953-03-26T12:00:00+00:00  1.5   
1953-03-26T15:00:00+00:00  1.4   
1953-03-26T18:00:00+00:00  1.4   
1953-03-26T21:00:00+00:00  1.3   
1953-03-27T00:00:00+00:00  1.4   
1953-03-27T03:00:00+00:00  1.4   
1953-03-27T06:00:00+00:00  1.2   
1953-03-27T09:00:00+00:00  1.4   
1953-03-27T12:00:00+00:00  1.2   
1953-03-27T15:00:00+00:00  1.1   
1953-03-27T18:00:00+00:00  1.1   
1953-03-27T21:00:00+00:00  1.2   
1953-03-28T00:00:00+00:00  1.2   
1953-03-28T03:00:00+00:00  1.3   
1953-03-28T06:00:00+00:00  1.5   
1953-03-28T09:00:00+00:00  1.4   
1953-03-28T12:00:00+00:00  1.2   
1953-03-28T15:00:00+00:00  1.0   
1953-03-28T18:00:00+00:00  0.9   
1953-03-28T21:00:00+00:00  1.1   
1953-03-29T00:00:00+00:00  1.1   
1953-03-29T03:00:00+00:00  1.0   
1953-03-29T06:00:00+00:00  1.0   
1953-03-29T09:00:00+00:00  0.9   
1953-03-29T12:00:00+00:00  0.6   
1953-03-29T15:00:00+00:00  0.5   
1953-03-29T18:00:00+00:00  0.8   
1953-03-29T21:00:00+00:00  1.8   
1953-03-30T00:00:00+00:00  2.1   
1953-03-30T03:00:00+00:00  2.0   
1953-03-30T06:00:00+00:00  2.1   
1953-03-30T09:00:00+00:00  1.6   
1953-03-30T12:00:00+00:00  0.7   
1953-03-30T15:00:00+00:00  0.6   
1953-03-30T18:00:00+00:00  1.3   
1953-03-30T21:00:00+00:00  2.4   
1953-03-31T00:00:00+00:00  2.6   
1953-03-31T03:00:00+00:00  3.8   
1953-03-31T06:00:00+00:00  4.0   
1953-03-31T09:00:00+00:00  4.0   
1953-03-31T12:00:00+00:00  3.7   
1953-03-31T15:00:00+00:00  3.5   
1953-03-31T18:00:00+00:00  3.3   
1953-03-31T21:00:00+00:00  3.4   
1953-04-01T00:00:00+00:00  2.8   
1953-04-01T03:00:00+00:00  1.9   
1953-04-01T06:00:00+00:00  1.7   
1953-04-01T09:00:00+00:00  1.5   
1953-04-01T12:00:00+00:00  0.8   
1953-04-01T15:00:00+00:00  0.9   
1953-04-01T18:00:00+00:00  1.0   
1953-04-01T21:00:00+00:00  1.7   
1953-04-02T00:00:00+00:00  2.3   
1953-04-02T03:00:00+00:00  2.5   
1953-04-02T06:00:00+00:00  2.5   
1953-04-02T09:00:00+00:00  2.1   
1953-04-02T12:00:00+00:00  1.2   
1953-04-02T15:00:00+00:00  1.3   
1953-04-02T18:00:00+00:00  1.4   
1953-04-02T21:00:00+00:00  2.1   
1953-04-03T00:00:00+00:00  2.0   
1953-04-03T03:00:00+00:00  1.8   
1953-04-03T06:00:00+00:00  1.8   
1953-04-03T09:00:00+00:00  1.2   
1953-04-03T12:00:00+00:00  0.7   
1953-04-03T15:00:00+00:00  0.7   
1953-04-03T18:00:00+00:00  0.8   
1953-04-03T21:00:00+00:00  2.1   
1953-04-04T00:00:00+00:00  2.0   
1953-04-04T03:00:00+00:00  1.6   
1953-04-04T06:00:00+00:00  1.5   
1953-04-04T09:00:00+00:00  0.8   
1953-04-04T12:00:00+00:00  1.0   
1953-04-04T15:00:00+00:00  1.2   
1953-04-04T18:00:00+00:00  0.8   
1953-04-04T21:00:00+00:00  0.5   
1953-04-05T00:00:00+00:00  0.5   
1953-04-05T03:00:00+00:00  0.6   
1953-04-05T06:00:00+00:00  0.7   
1953-04-05T09:00:00+00:00  1.0   
1953-04-05T12:00:00+00:00  1.9   
1953-04-05T15:00:00+00:00  2.2   
1953-04-05T18:00:00+00:00  1.6   
1953-04-05T21:00:00+00:00  1.4   
1953-04-06T00:00:00+00:00  1.8   
1953-04-06T03:00:00+00:00  1.6   
1953-04-06T06:00:00+00:00  1.8   
1953-04-06T09:00:00+00:00  1.9   
1953-04-06T12:00:00+00:00  2.0   
1953-04-06T15:00:00+00:00  2.0   
1953-04-06T18:00:00+00:00  1.8   
1953-04-06T21:00:00+00:00  1.5   
1953-04-07T00:00:00+00:00  1.0   
1953-04-07T03:00:00+00:00  0.7   
1953-04-07T06:00:00+00:00  0.6   
1953-04-07T09:00:00+00:00  0.6   
1953-04-07T12:00:00+00:00  0.5   
1953-04-07T15:00:00+00:00  0.4   
1953-04-07T18:00:00+00:00  0.5   
1953-04-07T21:00:00+00:00  0.6   
1953-04-08T00:00:00+00:00  0.4   
1953-04-08T03:00:00+00:00  0.6   
1953-04-08T06:00:00+00:00  0.6   
1953-04-08T09:00:00+00:00  0.6   
1953-04-08T12:00:00+00:00  1.5   
1953-04-08T15:00:00+00:00  1.5   
1953-04-08T18:00:00+00:00  1.5   
1953-04-08T21:00:00+00:00  1.8   
1953-04-09T00:00:00+00:00  1.5   
1953-04-09T03:00:00+00:00  1.3   
1953-04-09T06:00:00+00:00  1.4   
1953-04-09T09:00:00+00:00  1.5   
1953-04-09T12:00:00+00:00  2.2   
1953-04-09T15:00:00+00:00  2.5   
1953-04-09T18:00:00+00:00  2.4   
1953-04-09T21:00:00+00:00  2.3   
1953-04-10T00:00:00+00:00  2.6   
1953-04-10T03:00:00+00:00  2.3   
1953-04-10T06:00:00+00:00  2.3   
1953-04-10T09:00:00+00:00  2.7   
1953-04-10T12:00:00+00:00  2.3   
1953-04-10T15:00:00+00:00  2.0   
1953-04-10T18:00:00+00:00  1.4   
1953-04-10T21:00:00+00:00  1.4   
1953-04-11T00:00:00+00:00  1.3   
1953-04-11T03:00:00+00:00  1.2   
1953-04-11T06:00:00+00:00  1.2   
1953-04-11T09:00:00+00:00  1.1   
1953-04-11T12:00:00+00:00  1.0   
1953-04-11T15:00:00+00:00  0.9   
1953-04-11T18:00:00+00:00  0.9   
1953-04-11T21:00:00+00:00  0.8   
1953-04-12T00:00:00+00:00  0.9   
1953-04-12T03:00:00+00:00  0.9   
1953-04-12T06:00:00+00:00  0.8   
1953-04-12T09:00:00+00:00  0.8   
1953-04-12T12:00:00+00:00  0.9   
1953-04-12T15:00:00+00:00  1.2   
1953-04-12T18:00:00+00:00  0.8   
1953-04-12T21:00:00+00:00  0.7   
1953-04-13T00:00:00+00:00  0.9   
1953-04-13T03:00:00+00:00  0.7   
1953-04-13T06:00:00+00:00  0.6   
1953-04-13T09:00:00+00:00  0.9   
1953-04-13T12:00:00+00:00  1.4   
1953-04-13T15:00:00+00:00  1.3   
1953-04-13T18:00:00+00:00  1.0   
1953-04-13T21:00:00+00:00  0.9   
1953-04-14T00:00:00+00:00  1.0   
1953-04-14T03:00:00+00:00  0.9   
1953-04-14T06:00:00+00:00  1.0   
1953-04-14T09:00:00+00:00  0.7   
1953-04-14T12:00:00+00:00  0.6   
1953-04-14T15:00:00+00:00  0.8   
1953-04-14T18:00:00+00:00  0.5   
1953-04-14T21:00:00+00:00  0.3   
1953-04-15T00:00:00+00:00  0.3   
1953-04-15T03:00:00+00:00  0.2   
1953-04-15T06:00:00+00:00  0.4   
1953-04-15T09:00:00+00:00  0.5   
1953-04-15T12:00:00+00:00  0.3   
1953-04-15T15:00:00+00:00  0.2   
1953-04-15T18:00:00+00:00  0.3   
1953-04-15T21:00:00+00:00  0.3   
1953-04-16T00:00:00+00:00  0.3   
1953-04-16T03:00:00+00:00  0.2   
1953-04-16T06:00:00+00:00  0.2   
1953-04-16T09:00:00+00:00  0.2   
1953-04-16T12:00:00+00:00  0.2   
1953-04-16T15:00:00+00:00  0.2   
1953-04-16T18:00:00+00:00  0.3   
1953-04-16T21:00:00+00:00  0.4   
1953-04-17T00:00:00+00:00  0.3   
1953-04-17T03:00:00+00:00  0.9   
1953-04-17T06:00:00+00:00  1.4   
1953-04-17T09:00:00+00:00  1.0   
1953-04-17T12:00:00+00:00  0.7   
1953-04-17T15:00:00+00:00  0.7   
1953-04-17T18:00:00+00:00  0.8   
1953-04-17T21:00:00+00:00  1.1   
1953-04-18T00:00:00+00:00  0.8   
1953-04-18T03:00:00+00:00  0.5   
1953-04-18T06:00:00+00:00  0.5   
1953-04-18T09:00:00+00:00  0.3   
1953-04-18T12:00:00+00:00  0.4   
1953-04-18T15:00:00+00:00  0.5   
1953-04-18T18:00:00+00:00  0.4   
1953-04-18T21:00:00+00:00  0.4   
1953-04-19T00:00:00+00:00  0.3   
1953-04-19T03:00:00+00:00  0.2   
1953-04-19T06:00:00+00:00  0.6   
1953-04-19T09:00:00+00:00  0.5   
1953-04-19T12:00:00+00:00  0.5   
1953-04-19T15:00:00+00:00  0.5   
1953-04-19T18:00:00+00:00  0.3   
1953-04-19T21:00:00+00:00  0.2   
1953-04-20T00:00:00+00:00  0.3   
1953-04-20T03:00:00+00:00  0.2   
1953-04-20T06:00:00+00:00  0.3   
1953-04-20T09:00:00+00:00  0.3   
1953-04-20T12:00:00+00:00  0.5   
1953-04-20T15:00:00+00:00  0.5   
1953-04-20T18:00:00+00:00  0.2   
1953-04-20T21:00:00+00:00  0.5   
1953-04-21T00:00:00+00:00  0.4   
1953-04-21T03:00:00+00:00  0.6   
1953-04-21T06:00:00+00:00  1.3   
1953-04-21T09:00:00+00:00  0.5   
1953-04-21T12:00:00+00:00  0.5   
1953-04-21T15:00:00+00:00  0.6   
1953-04-21T18:00:00+00:00  0.5   
1953-04-21T21:00:00+00:00  0.4   
1953-04-22T00:00:00+00:00  0.6   
1953-04-22T03:00:00+00:00  0.9   
1953-04-22T06:00:00+00:00  1.2   
1953-04-22T09:00:00+00:00  0.6   
1953-04-22T12:00:00+00:00  1.1   
1953-04-22T15:00:00+00:00  1.3   
1953-04-22T18:00:00+00:00  1.0   
1953-04-22T21:00:00+00:00  0.6   
1953-04-23T00:00:00+00:00  0.3   
1953-04-23T03:00:00+00:00  0.1   
1953-04-23T06:00:00+00:00  0.1   
1953-04-23T09:00:00+00:00  0.1   
1953-04-23T12:00:00+00:00  0.1   
1953-04-23T15:00:00+00:00  0.1   
1953-04-23T18:00:00+00:00  0.1   
1953-04-23T21:00:00+00:00  0.1   
1953-04-24T00:00:00+00:00  0.1   
1953-04-24T03:00:00+00:00  0.2   
1953-04-24T06:00:00+00:00  0.1   
1953-04-24T09:00:00+00:00  0.2   
1953-04-24T12:00:00+00:00  0.2   
1953-04-24T15:00:00+00:00  0.3   
1953-04-24T18:00:00+00:00  0.2   
1953-04-24T21:00:00+00:00  0.1   
1953-04-25T00:00:00+00:00  0.2   
1953-04-25T03:00:00+00:00  0.5   
1953-04-25T06:00:00+00:00  0.3   
1953-04-25T09:00:00+00:00  0.3   
1953-04-25T12:00:00+00:00  0.7   
1953-04-25T15:00:00+00:00  0.5   
1953-04-25T18:00:00+00:00  0.4   
1953-04-25T21:00:00+00:00  0.3   
1953-04-26T00:00:00+00:00  0.2   
1953-04-26T03:00:00+00:00  0.3   
1953-04-26T06:00:00+00:00  0.3   
1953-04-26T09:00:00+00:00  0.5   
1953-04-26T12:00:00+00:00  0.7   
1953-04-26T15:00:00+00:00  1.2   
1953-04-26T18:00:00+00:00  1.5   
1953-04-26T21:00:00+00:00  1.0   
1953-04-27T00:00:00+00:00  1.0   
1953-04-27T03:00:00+00:00  0.8   
1953-04-27T06:00:00+00:00  0.9   
1953-04-27T09:00:00+00:00  1.2   
1953-04-27T12:00:00+00:00  1.1   
1953-04-27T15:00:00+00:00  1.5   
1953-04-27T18:00:00+00:00  1.8   
1953-04-27T21:00:00+00:00  1.9   
1953-04-28T00:00:00+00:00  2.0   
1953-04-28T03:00:00+00:00  3.1   
1953-04-28T06:00:00+00:00  3.5   
1953-04-28T09:00:00+00:00  3.9   
1953-04-28T12:00:00+00:00  4.2   
1953-04-28T15:00:00+00:00  4.6   
1953-04-28T18:00:00+00:00  4.9   
1953-04-28T21:00:00+00:00  4.5   
1953-04-29T00:00:00+00:00  3.6   
1953-04-29T03:00:00+00:00  3.6   
1953-04-29T06:00:00+00:00  3.7   
1953-04-29T09:00:00+00:00  3.6   
1953-04-29T12:00:00+00:00  3.6   
1953-04-29T15:00:00+00:00  3.7   
1953-04-29T18:00:00+00:00  4.3   
1953-04-29T21:00:00+00:00  5.3   
1953-04-30T00:00:00+00:00  5.2   
1953-04-30T03:00:00+00:00  3.7   
1953-04-30T06:00:00+00:00  2.9   
1953-04-30T09:00:00+00:00  2.7   
1953-04-30T12:00:00+00:00  2.7   
1953-04-30T15:00:00+00:00  2.7   
1953-04-30T18:00:00+00:00  2.6   
1953-04-30T21:00:00+00:00  2.7   
1953-05-01T00:00:00+00:00  2.1   
1953-05-01T03:00:00+00:00  1.8   
1953-05-01T06:00:00+00:00  1.6   
1953-05-01T09:00:00+00:00  0.5   
1953-05-01T12:00:00+00:00  0.9   
1953-05-01T15:00:00+00:00  0.8   
1953-05-01T18:00:00+00:00  0.7   
1953-05-01T21:00:00+00:00  0.5   
1953-05-02T00:00:00+00:00  0.7   
1953-05-02T03:00:00+00:00  0.7   
1953-05-02T06:00:00+00:00  0.9   
1953-05-02T09:00:00+00:00  1.0   
1953-05-02T12:00:00+00:00  1.1   
1953-05-02T15:00:00+00:00  1.4   
1953-05-02T18:00:00+00:00  1.7   
1953-05-02T21:00:00+00:00  1.9   
1953-05-03T00:00:00+00:00  1.9   
1953-05-03T03:00:00+00:00  1.9   
1953-05-03T06:00:00+00:00  1.7   
1953-05-03T09:00:00+00:00  0.7   
1953-05-03T12:00:00+00:00  1.1   
1953-05-03T15:00:00+00:00  1.2   
1953-05-03T18:00:00+00:00  0.8   
1953-05-03T21:00:00+00:00  0.5   
1953-05-04T00:00:00+00:00  0.5   
1953-05-04T03:00:00+00:00  0.2   
1953-05-04T06:00:00+00:00  0.2   
1953-05-04T09:00:00+00:00  0.3   
1953-05-04T12:00:00+00:00  0.6   
1953-05-04T15:00:00+00:00  0.5   
1953-05-04T18:00:00+00:00  0.4   
1953-05-04T21:00:00+00:00  0.2   
1953-05-05T00:00:00+00:00  0.2   
1953-05-05T03:00:00+00:00  0.3   
1953-05-05T06:00:00+00:00  0.3   
1953-05-05T09:00:00+00:00  0.3   
1953-05-05T12:00:00+00:00  0.7   
1953-05-05T15:00:00+00:00  0.8   
1953-05-05T18:00:00+00:00  0.4   
1953-05-05T21:00:00+00:00  0.3   
1953-05-06T00:00:00+00:00  0.4   
1953-05-06T03:00:00+00:00  0.8   
1953-05-06T06:00:00+00:00  1.2   
1953-05-06T09:00:00+00:00  2.3   
1953-05-06T12:00:00+00:00  1.5   
1953-05-06T15:00:00+00:00  0.9   
1953-05-06T18:00:00+00:00  1.3   
1953-05-06T21:00:00+00:00  0.9   
1953-05-07T00:00:00+00:00  0.6   
1953-05-07T03:00:00+00:00  0.6   
1953-05-07T06:00:00+00:00  0.6   
1953-05-07T09:00:00+00:00  0.6   
1953-05-07T12:00:00+00:00  0.7   
1953-05-07T15:00:00+00:00  0.8   
1953-05-07T18:00:00+00:00  1.2   
1953-05-07T21:00:00+00:00  1.6   
1953-05-08T00:00:00+00:00  1.4   
1953-05-08T03:00:00+00:00  1.3   
1953-05-08T06:00:00+00:00  1.3   
1953-05-08T09:00:00+00:00  1.1   
1953-05-08T12:00:00+00:00  0.8   
1953-05-08T15:00:00+00:00  0.5   
1953-05-08T18:00:00+00:00  0.3   
1953-05-08T21:00:00+00:00  0.6   
1953-05-09T00:00:00+00:00  0.5   
1953-05-09T03:00:00+00:00  0.3   
1953-05-09T06:00:00+00:00  0.3   
1953-05-09T09:00:00+00:00  0.3   
1953-05-09T12:00:00+00:00  0.4   
1953-05-09T15:00:00+00:00  0.3   
1953-05-09T18:00:00+00:00  0.2   
1953-05-09T21:00:00+00:00  0.3   
1953-05-10T00:00:00+00:00  0.2   
1953-05-10T03:00:00+00:00  0.2   
1953-05-10T06:00:00+00:00  0.3   
1953-05-10T09:00:00+00:00  0.2   
1953-05-10T12:00:00+00:00  0.3   
1953-05-10T15:00:00+00:00  0.4   
1953-05-10T18:00:00+00:00  0.4   
1953-05-10T21:00:00+00:00  0.4   
1953-05-11T00:00:00+00:00  0.5   
1953-05-11T03:00:00+00:00  0.4   
1953-05-11T06:00:00+00:00  0.5   
1953-05-11T09:00:00+00:00  0.5   
1953-05-11T12:00:00+00:00  0.8   
1953-05-11T15:00:00+00:00  0.7   
1953-05-11T18:00:00+00:00  0.4   
1953-05-11T21:00:00+00:00  0.6   
1953-05-12T00:00:00+00:00  0.5   
1953-05-12T03:00:00+00:00  0.1   
1953-05-12T06:00:00+00:00  0.1   
1953-05-12T09:00:00+00:00  0.2   
1953-05-12T12:00:00+00:00  0.2   
1953-05-12T15:00:00+00:00  0.1   
1953-05-12T18:00:00+00:00  0.1   
1953-05-12T21:00:00+00:00  0.1   
1953-05-13T00:00:00+00:00  0.1   
1953-05-13T03:00:00+00:00  0.4   
1953-05-13T06:00:00+00:00  0.4   
1953-05-13T09:00:00+00:00  0.5   
1953-05-13T12:00:00+00:00  0.9   
1953-05-13T15:00:00+00:00  1.0   
1953-05-13T18:00:00+00:00  0.7   
1953-05-13T21:00:00+00:00  0.5   
1953-05-14T00:00:00+00:00  0.5   
1953-05-14T03:00:00+00:00  0.3   
1953-05-14T06:00:00+00:00  0.9   
1953-05-14T09:00:00+00:00  1.4   
1953-05-14T12:00:00+00:00  1.7   
1953-05-14T15:00:00+00:00  2.0   
1953-05-14T18:00:00+00:00  2.2   
1953-05-14T21:00:00+00:00  2.0   
1953-05-15T00:00:00+00:00  1.5   
1953-05-15T03:00:00+00:00  1.8   
1953-05-15T06:00:00+00:00  1.8   
1953-05-15T09:00:00+00:00  1.0   
1953-05-15T12:00:00+00:00  0.8   
1953-05-15T15:00:00+00:00  0.9   
1953-05-15T18:00:00+00:00  1.1   
1953-05-15T21:00:00+00:00  1.4   
1953-05-16T00:00:00+00:00  1.7   
1953-05-16T03:00:00+00:00  1.7   
1953-05-16T06:00:00+00:00  1.4   
1953-05-16T09:00:00+00:00  0.8   
1953-05-16T12:00:00+00:00  0.8   
1953-05-16T15:00:00+00:00  1.1   
1953-05-16T18:00:00+00:00  1.0   
1953-05-16T21:00:00+00:00  1.0   
1953-05-17T00:00:00+00:00  1.2   
1953-05-17T03:00:00+00:00  1.5   
1953-05-17T06:00:00+00:00  1.7   
1953-05-17T09:00:00+00:00  1.1   
1953-05-17T12:00:00+00:00  1.2   
1953-05-17T15:00:00+00:00  1.3   
1953-05-17T18:00:00+00:00  0.8   
1953-05-17T21:00:00+00:00  1.0   
1953-05-18T00:00:00+00:00  1.2   
1953-05-18T03:00:00+00:00  1.3   
1953-05-18T06:00:00+00:00  1.1   
1953-05-18T09:00:00+00:00  0.6   
1953-05-18T12:00:00+00:00  1.3   
1953-05-18T15:00:00+00:00  1.5   
1953-05-18T18:00:00+00:00  1.4   
1953-05-18T21:00:00+00:00  0.9   
1953-05-19T00:00:00+00:00  0.8   
1953-05-19T03:00:00+00:00  0.8   
1953-05-19T06:00:00+00:00  0.8   
1953-05-19T09:00:00+00:00  1.4   
1953-05-19T12:00:00+00:00  1.6   
1953-05-19T15:00:00+00:00  1.3   
1953-05-19T18:00:00+00:00  0.8   
1953-05-19T21:00:00+00:00  0.7   
1953-05-20T00:00:00+00:00  0.8   
1953-05-20T03:00:00+00:00  0.9   
1953-05-20T06:00:00+00:00  1.2   
1953-05-20T09:00:00+00:00  1.5   
1953-05-20T12:00:00+00:00  1.7   
1953-05-20T15:00:00+00:00  1.7   
1953-05-20T18:00:00+00:00  1.6   
1953-05-20T21:00:00+00:00  1.4   
1953-05-21T00:00:00+00:00  1.1   
1953-05-21T03:00:00+00:00  0.9   
1953-05-21T06:00:00+00:00  0.7   
1953-05-21T09:00:00+00:00  1.0   
1953-05-21T12:00:00+00:00  1.6   
1953-05-21T15:00:00+00:00  1.7   
1953-05-21T18:00:00+00:00  1.4   
1953-05-21T21:00:00+00:00  1.4   
1953-05-22T00:00:00+00:00  1.4   
1953-05-22T03:00:00+00:00  1.2   
1953-05-22T06:00:00+00:00  0.8   
1953-05-22T09:00:00+00:00  1.2   
1953-05-22T12:00:00+00:00  1.7   
1953-05-22T15:00:00+00:00  1.8   
1953-05-22T18:00:00+00:00  1.4   
1953-05-22T21:00:00+00:00  1.2   
1953-05-23T00:00:00+00:00  1.3   
1953-05-23T03:00:00+00:00  1.1   
1953-05-23T06:00:00+00:00  1.3   
1953-05-23T09:00:00+00:00  2.0   
1953-05-23T12:00:00+00:00  1.9   
1953-05-23T15:00:00+00:00  1.3   
1953-05-23T18:00:00+00:00  1.4   
1953-05-23T21:00:00+00:00  1.4   
1953-05-24T00:00:00+00:00  0.6   
1953-05-24T03:00:00+00:00  1.3   
1953-05-24T06:00:00+00:00  1.8   
1953-05-24T09:00:00+00:00  1.7   
1953-05-24T12:00:00+00:00  1.1   
1953-05-24T15:00:00+00:00  0.8   
1953-05-24T18:00:00+00:00  0.5   
1953-05-24T21:00:00+00:00  1.1   
1953-05-25T00:00:00+00:00  1.2   
1953-05-25T03:00:00+00:00  0.7   
1953-05-25T06:00:00+00:00  0.9   
1953-05-25T09:00:00+00:00  1.4   
1953-05-25T12:00:00+00:00  1.8   
1953-05-25T15:00:00+00:00  1.7   
1953-05-25T18:00:00+00:00  1.2   
1953-05-25T21:00:00+00:00  0.6   
1953-05-26T00:00:00+00:00  0.7   
1953-05-26T03:00:00+00:00  1.0   
1953-05-26T06:00:00+00:00  1.1   
1953-05-26T09:00:00+00:00  1.3   
1953-05-26T12:00:00+00:00  1.6   
1953-05-26T15:00:00+00:00  1.3   
1953-05-26T18:00:00+00:00  1.2   
1953-05-26T21:00:00+00:00  1.0   
1953-05-27T00:00:00+00:00  1.3   
1953-05-27T03:00:00+00:00  1.7   
1953-05-27T06:00:00+00:00  2.2   
1953-05-27T09:00:00+00:00  1.5   
1953-05-27T12:00:00+00:00  1.3   
1953-05-27T15:00:00+00:00  1.6   
1953-05-27T18:00:00+00:00  1.6   
1953-05-27T21:00:00+00:00  1.1   
1953-05-28T00:00:00+00:00  0.3   
1953-05-28T03:00:00+00:00  0.5   
1953-05-28T06:00:00+00:00  0.7   
1953-05-28T09:00:00+00:00  0.6   
1953-05-28T12:00:00+00:00  0.8   
1953-05-28T15:00:00+00:00  0.9   
1953-05-28T18:00:00+00:00  1.0   
1953-05-28T21:00:00+00:00  1.1   
1953-05-29T00:00:00+00:00  1.2   
1953-05-29T03:00:00+00:00  1.5   
1953-05-29T06:00:00+00:00  1.3   
1953-05-29T09:00:00+00:00  0.9   
1953-05-29T12:00:00+00:00  0.3   
1953-05-29T15:00:00+00:00  1.1   
1953-05-29T18:00:00+00:00  1.9   
1953-05-29T21:00:00+00:00  2.4   
1953-05-30T00:00:00+00:00  2.4   
1953-05-30T03:00:00+00:00  2.2   
1953-05-30T06:00:00+00:00  2.2   
1953-05-30T09:00:00+00:00  1.8   
1953-05-30T12:00:00+00:00  1.2   
1953-05-30T15:00:00+00:00  0.9   
1953-05-30T18:00:00+00:00  0.7   
1953-05-30T21:00:00+00:00  1.0   
1953-05-31T00:00:00+00:00  1.4   
1953-05-31T03:00:00+00:00  1.4   
1953-05-31T06:00:00+00:00  1.2   
1953-05-31T09:00:00+00:00  0.5   
1953-05-31T12:00:00+00:00  0.5   
1953-05-31T15:00:00+00:00  0.7   
1953-05-31T18:00:00+00:00  2.1   
1953-05-31T21:00:00+00:00  2.7   
1953-06-01T00:00:00+00:00  3.0   
1953-06-01T03:00:00+00:00  3.0   
1953-06-01T06:00:00+00:00  3.1   
1953-06-01T09:00:00+00:00  2.7   
1953-06-01T12:00:00+00:00  2.2   
1953-06-01T15:00:00+00:00  1.8   
1953-06-01T18:00:00+00:00  1.8   
1953-06-01T21:00:00+00:00  1.9   
1953-06-02T00:00:00+00:00  1.6   
1953-06-02T03:00:00+00:00  1.6   
1953-06-02T06:00:00+00:00  1.2   
1953-06-02T09:00:00+00:00  0.5   
1953-06-02T12:00:00+00:00  0.7   
1953-06-02T15:00:00+00:00  0.8   
1953-06-02T18:00:00+00:00  0.6   
1953-06-02T21:00:00+00:00  1.8   
1953-06-03T00:00:00+00:00  2.4   
1953-06-03T03:00:00+00:00  1.8   
1953-06-03T06:00:00+00:00  1.6   
1953-06-03T09:00:00+00:00  1.9   
1953-06-03T12:00:00+00:00  1.9   
1953-06-03T15:00:00+00:00  2.0   
1953-06-03T18:00:00+00:00  2.2   
1953-06-03T21:00:00+00:00  2.5   
1953-06-04T00:00:00+00:00  2.5   
1953-06-04T03:00:00+00:00  2.5   
1953-06-04T06:00:00+00:00  2.3   
1953-06-04T09:00:00+00:00  1.9   
1953-06-04T12:00:00+00:00  1.7   
1953-06-04T15:00:00+00:00  1.6   
1953-06-04T18:00:00+00:00  1.6   
1953-06-04T21:00:00+00:00  1.4   
1953-06-05T00:00:00+00:00  1.1   
1953-06-05T03:00:00+00:00  0.5   
1953-06-05T06:00:00+00:00  0.2   
1953-06-05T09:00:00+00:00  0.5   
1953-06-05T12:00:00+00:00  0.8   
1953-06-05T15:00:00+00:00  0.8   
1953-06-05T18:00:00+00:00  0.6   
1953-06-05T21:00:00+00:00  0.5   
1953-06-06T00:00:00+00:00  1.2   
1953-06-06T03:00:00+00:00  1.9   
1953-06-06T06:00:00+00:00  2.0   
1953-06-06T09:00:00+00:00  1.0   
1953-06-06T12:00:00+00:00  0.9   
1953-06-06T15:00:00+00:00  0.9   
1953-06-06T18:00:00+00:00  0.9   
1953-06-06T21:00:00+00:00  1.6   
1953-06-07T00:00:00+00:00  2.0   
1953-06-07T03:00:00+00:00  1.8   
1953-06-07T06:00:00+00:00  1.2   
1953-06-07T09:00:00+00:00  0.9   
1953-06-07T12:00:00+00:00  1.1   
1953-06-07T15:00:00+00:00  0.8   
1953-06-07T18:00:00+00:00  0.5   
1953-06-07T21:00:00+00:00  0.9   
1953-06-08T00:00:00+00:00  1.9   
1953-06-08T03:00:00+00:00  1.8   
1953-06-08T06:00:00+00:00  1.7   
1953-06-08T09:00:00+00:00  0.8   
1953-06-08T12:00:00+00:00  0.8   
1953-06-08T15:00:00+00:00  0.6   
1953-06-08T18:00:00+00:00  1.2   
1953-06-08T21:00:00+00:00  1.6   
1953-06-09T00:00:00+00:00  2.2   
1953-06-09T03:00:00+00:00  2.0   
1953-06-09T06:00:00+00:00  1.9   
1953-06-09T09:00:00+00:00  1.0   
1953-06-09T12:00:00+00:00  0.9   
1953-06-09T15:00:00+00:00  1.1   
1953-06-09T18:00:00+00:00  1.1   
1953-06-09T21:00:00+00:00  1.5   
1953-06-10T00:00:00+00:00  2.0   
1953-06-10T03:00:00+00:00  1.8   
1953-06-10T06:00:00+00:00  1.2   
1953-06-10T09:00:00+00:00  0.8   
1953-06-10T12:00:00+00:00  1.0   
1953-06-10T15:00:00+00:00  1.1   
1953-06-10T18:00:00+00:00  0.8   
1953-06-10T21:00:00+00:00  0.8   
1953-06-11T00:00:00+00:00  0.9   
1953-06-11T03:00:00+00:00  0.2   
1953-06-11T06:00:00+00:00  0.2   
1953-06-11T09:00:00+00:00  0.3   
1953-06-11T12:00:00+00:00  0.5   
1953-06-11T15:00:00+00:00  0.4   
1953-06-11T18:00:00+00:00  0.4   
1953-06-11T21:00:00+00:00  0.2   
1953-06-12T00:00:00+00:00  0.3   
1953-06-12T03:00:00+00:00  1.2   
1953-06-12T06:00:00+00:00  1.6   
1953-06-12T09:00:00+00:00  0.8   
1953-06-12T12:00:00+00:00  1.2   
1953-06-12T15:00:00+00:00  1.2   
1953-06-12T18:00:00+00:00  0.9   
1953-06-12T21:00:00+00:00  1.6   
1953-06-13T00:00:00+00:00  2.3   
1953-06-13T03:00:00+00:00  2.2   
1953-06-13T06:00:00+00:00  2.2   
1953-06-13T09:00:00+00:00  2.4   
1953-06-13T12:00:00+00:00  1.9   
1953-06-13T15:00:00+00:00  2.2   
1953-06-13T18:00:00+00:00  2.4   
1953-06-13T21:00:00+00:00  2.1   
1953-06-14T00:00:00+00:00  2.2   
1953-06-14T03:00:00+00:00  2.1   
1953-06-14T06:00:00+00:00  2.0   
1953-06-14T09:00:00+00:00  2.2   
1953-06-14T12:00:00+00:00  2.2   
1953-06-14T15:00:00+00:00  2.1   
1953-06-14T18:00:00+00:00  2.1   
1953-06-14T21:00:00+00:00  2.1   
1953-06-15T00:00:00+00:00  1.8   
1953-06-15T03:00:00+00:00  1.9   
1953-06-15T06:00:00+00:00  1.6   
1953-06-15T09:00:00+00:00  1.2   
1953-06-15T12:00:00+00:00  1.2   
1953-06-15T15:00:00+00:00  1.3   
1953-06-15T18:00:00+00:00  1.2   
1953-06-15T21:00:00+00:00  1.4   
1953-06-16T00:00:00+00:00  1.4   
1953-06-16T03:00:00+00:00  1.7   
1953-06-16T06:00:00+00:00  1.6   
1953-06-16T09:00:00+00:00  1.1   
1953-06-16T12:00:00+00:00  0.9   
1953-06-16T15:00:00+00:00  1.3   
1953-06-16T18:00:00+00:00  0.7   
1953-06-16T21:00:00+00:00  0.9   
1953-06-17T00:00:00+00:00  0.6   
1953-06-17T03:00:00+00:00  0.2   
1953-06-17T06:00:00+00:00  0.3   
1953-06-17T09:00:00+00:00  0.9   
1953-06-17T12:00:00+00:00  1.1   
1953-06-17T15:00:00+00:00  0.7   
1953-06-17T18:00:00+00:00  0.7   
1953-06-17T21:00:00+00:00  0.3   
1953-06-18T00:00:00+00:00  0.6   
1953-06-18T03:00:00+00:00  0.4   
1953-06-18T06:00:00+00:00  0.4   
1953-06-18T09:00:00+00:00  0.7   
1953-06-18T12:00:00+00:00  1.5   
1953-06-18T15:00:00+00:00  1.6   
1953-06-18T18:00:00+00:00  1.1   
1953-06-18T21:00:00+00:00  0.6   
1953-06-19T00:00:00+00:00  0.7   
1953-06-19T03:00:00+00:00  1.0   
1953-06-19T06:00:00+00:00  1.0   
1953-06-19T09:00:00+00:00  1.0   
1953-06-19T12:00:00+00:00  1.1   
1953-06-19T15:00:00+00:00  1.4   
1953-06-19T18:00:00+00:00  1.1   
1953-06-19T21:00:00+00:00  0.9   
1953-06-20T00:00:00+00:00  0.9   
1953-06-20T03:00:00+00:00  1.0   
1953-06-20T06:00:00+00:00  0.9   
1953-06-20T09:00:00+00:00  1.0   
1953-06-20T12:00:00+00:00  1.2   
1953-06-20T15:00:00+00:00  1.4   
1953-06-20T18:00:00+00:00  1.1   
1953-06-20T21:00:00+00:00  0.5   
1953-06-21T00:00:00+00:00  0.5   
1953-06-21T03:00:00+00:00  0.5   
1953-06-21T06:00:00+00:00  0.8   
1953-06-21T09:00:00+00:00  0.8   
1953-06-21T12:00:00+00:00  1.6   
1953-06-21T15:00:00+00:00  1.6   
1953-06-21T18:00:00+00:00  0.7   
1953-06-21T21:00:00+00:00  0.5   
1953-06-22T00:00:00+00:00  1.0   
1953-06-22T03:00:00+00:00  1.5   
1953-06-22T06:00:00+00:00  1.4   
1953-06-22T09:00:00+00:00  1.0   
1953-06-22T12:00:00+00:00  1.4   
1953-06-22T15:00:00+00:00  1.5   
1953-06-22T18:00:00+00:00  1.0   
1953-06-22T21:00:00+00:00  0.5   
1953-06-23T00:00:00+00:00  0.6   
1953-06-23T03:00:00+00:00  0.4   
1953-06-23T06:00:00+00:00  0.6   
1953-06-23T09:00:00+00:00  1.1   
1953-06-23T12:00:00+00:00  1.5   
1953-06-23T15:00:00+00:00  1.6   
1953-06-23T18:00:00+00:00  1.2   
1953-06-23T21:00:00+00:00  0.8   
1953-06-24T00:00:00+00:00  1.0   
1953-06-24T03:00:00+00:00  1.6   
1953-06-24T06:00:00+00:00  2.0   
1953-06-24T09:00:00+00:00  1.4   
1953-06-24T12:00:00+00:00  1.4   
1953-06-24T15:00:00+00:00  1.7   
1953-06-24T18:00:00+00:00  1.2   
1953-06-24T21:00:00+00:00  0.7   
1953-06-25T00:00:00+00:00  0.7   
1953-06-25T03:00:00+00:00  0.9   
1953-06-25T06:00:00+00:00  0.8   
1953-06-25T09:00:00+00:00  0.9   
1953-06-25T12:00:00+00:00  0.8   
1953-06-25T15:00:00+00:00  1.1   
1953-06-25T18:00:00+00:00  0.7   
1953-06-25T21:00:00+00:00  0.7   
1953-06-26T00:00:00+00:00  1.4   
1953-06-26T03:00:00+00:00  1.9   
1953-06-26T06:00:00+00:00  2.0   
1953-06-26T09:00:00+00:00  1.3   
1953-06-26T12:00:00+00:00  1.0   
1953-06-26T15:00:00+00:00  0.9   
1953-06-26T18:00:00+00:00  0.8   
1953-06-26T21:00:00+00:00  0.6   
1953-06-27T00:00:00+00:00  0.5   
1953-06-27T03:00:00+00:00  0.6   
1953-06-27T06:00:00+00:00  0.8   
1953-06-27T09:00:00+00:00  1.1   
1953-06-27T12:00:00+00:00  1.3   
1953-06-27T15:00:00+00:00  1.0   
1953-06-27T18:00:00+00:00  0.9   
1953-06-27T21:00:00+00:00  0.5   
1953-06-28T00:00:00+00:00  0.4   
1953-06-28T03:00:00+00:00  0.3   
1953-06-28T06:00:00+00:00  0.3   
1953-06-28T09:00:00+00:00  0.6   
1953-06-28T12:00:00+00:00  0.8   
1953-06-28T15:00:00+00:00  0.7   
1953-06-28T18:00:00+00:00  0.5   
1953-06-28T21:00:00+00:00  0.3   
1953-06-29T00:00:00+00:00  0.3   
1953-06-29T03:00:00+00:00  0.5   
1953-06-29T06:00:00+00:00  0.4   
1953-06-29T09:00:00+00:00  0.8   
1953-06-29T12:00:00+00:00  0.7   
1953-06-29T15:00:00+00:00  0.4   
1953-06-29T18:00:00+00:00  0.7   
1953-06-29T21:00:00+00:00  1.0   
1953-06-30T00:00:00+00:00  1.6   
1953-06-30T03:00:00+00:00  1.7   
1953-06-30T06:00:00+00:00  1.7   
1953-06-30T09:00:00+00:00  1.1   
1953-06-30T12:00:00+00:00  1.1   
1953-06-30T15:00:00+00:00  1.1   
1953-06-30T18:00:00+00:00  1.0   
1953-06-30T21:00:00+00:00  1.2   
1953-07-01T00:00:00+00:00  1.0   
1953-07-01T03:00:00+00:00  0.7   
1953-07-01T06:00:00+00:00  0.9   
1953-07-01T09:00:00+00:00  0.8   
1953-07-01T12:00:00+00:00  0.6   
1953-07-01T15:00:00+00:00  0.4   
1953-07-01T18:00:00+00:00  0.5   
1953-07-01T21:00:00+00:00  0.4   
1953-07-02T00:00:00+00:00  0.3   
1953-07-02T03:00:00+00:00  0.4   
1953-07-02T06:00:00+00:00  0.6   
1953-07-02T09:00:00+00:00  0.6   
1953-07-02T12:00:00+00:00  0.9   
1953-07-02T15:00:00+00:00  1.0   
1953-07-02T18:00:00+00:00  0.7   
1953-07-02T21:00:00+00:00  0.6   
1953-07-03T00:00:00+00:00  0.6   
1953-07-03T03:00:00+00:00  0.6   
1953-07-03T06:00:00+00:00  0.6   
1953-07-03T09:00:00+00:00  0.7   
1953-07-03T12:00:00+00:00  1.0   
1953-07-03T15:00:00+00:00  1.2   
1953-07-03T18:00:00+00:00  0.8   
1953-07-03T21:00:00+00:00  0.5   
1953-07-04T00:00:00+00:00  0.4   
1953-07-04T03:00:00+00:00  0.7   
1953-07-04T06:00:00+00:00  1.2   
1953-07-04T09:00:00+00:00  0.7   
1953-07-04T12:00:00+00:00  1.0   
1953-07-04T15:00:00+00:00  1.1   
1953-07-04T18:00:00+00:00  0.6   
1953-07-04T21:00:00+00:00  0.6   
1953-07-05T00:00:00+00:00  1.0   
1953-07-05T03:00:00+00:00  0.6   
1953-07-05T06:00:00+00:00  0.5   
1953-07-05T09:00:00+00:00  0.6   
1953-07-05T12:00:00+00:00  1.0   
1953-07-05T15:00:00+00:00  0.9   
1953-07-05T18:00:00+00:00  0.7   
1953-07-05T21:00:00+00:00  0.4   
1953-07-06T00:00:00+00:00  0.4   
1953-07-06T03:00:00+00:00  0.4   
1953-07-06T06:00:00+00:00  0.3   
1953-07-06T09:00:00+00:00  0.7   
1953-07-06T12:00:00+00:00  1.1   
1953-07-06T15:00:00+00:00  0.9   
1953-07-06T18:00:00+00:00  0.6   
1953-07-06T21:00:00+00:00  0.4   
1953-07-07T00:00:00+00:00  0.6   
1953-07-07T03:00:00+00:00  0.9   
1953-07-07T06:00:00+00:00  1.0   
1953-07-07T09:00:00+00:00  0.7   
1953-07-07T12:00:00+00:00  0.4   
1953-07-07T15:00:00+00:00  0.4   
1953-07-07T18:00:00+00:00  0.5   
1953-07-07T21:00:00+00:00  0.8   
1953-07-08T00:00:00+00:00  1.5   
1953-07-08T03:00:00+00:00  1.5   
1953-07-08T06:00:00+00:00  1.5   
1953-07-08T09:00:00+00:00  0.7   
1953-07-08T12:00:00+00:00  1.2   
1953-07-08T15:00:00+00:00  1.3   
1953-07-08T18:00:00+00:00  0.7   
1953-07-08T21:00:00+00:00  0.4   
1953-07-09T00:00:00+00:00  1.1   
1953-07-09T03:00:00+00:00  1.3   
1953-07-09T06:00:00+00:00  0.8   
1953-07-09T09:00:00+00:00  0.7   
1953-07-09T12:00:00+00:00  1.4   
1953-07-09T15:00:00+00:00  1.2   
1953-07-09T18:00:00+00:00  0.8   
1953-07-09T21:00:00+00:00  0.7   
1953-07-10T00:00:00+00:00  0.5   
1953-07-10T03:00:00+00:00  0.4   
1953-07-10T06:00:00+00:00  0.3   
1953-07-10T09:00:00+00:00  0.8   
1953-07-10T12:00:00+00:00  1.8   
1953-07-10T15:00:00+00:00  1.3   
1953-07-10T18:00:00+00:00  0.9   
1953-07-10T21:00:00+00:00  0.4   
1953-07-11T00:00:00+00:00  0.4   
1953-07-11T03:00:00+00:00  0.4   
1953-07-11T06:00:00+00:00  0.8   
1953-07-11T09:00:00+00:00  1.2   
1953-07-11T12:00:00+00:00  1.7   
1953-07-11T15:00:00+00:00  1.9   
1953-07-11T18:00:00+00:00  1.0   
1953-07-11T21:00:00+00:00  0.5   
1953-07-12T00:00:00+00:00  0.9   
1953-07-12T03:00:00+00:00  1.3   
1953-07-12T06:00:00+00:00  1.0   
1953-07-12T09:00:00+00:00  0.6   
1953-07-12T12:00:00+00:00  1.3   
1953-07-12T15:00:00+00:00  1.2   
1953-07-12T18:00:00+00:00  0.8   
1953-07-12T21:00:00+00:00  0.6   
1953-07-13T00:00:00+00:00  1.4   
1953-07-13T03:00:00+00:00  1.8   
1953-07-13T06:00:00+00:00  1.9   
1953-07-13T09:00:00+00:00  0.9   
1953-07-13T12:00:00+00:00  0.8   
1953-07-13T15:00:00+00:00  0.8   
1953-07-13T18:00:00+00:00  0.6   
1953-07-13T21:00:00+00:00  0.5   
1953-07-14T00:00:00+00:00  1.1   
1953-07-14T03:00:00+00:00  1.3   
1953-07-14T06:00:00+00:00  1.3   
1953-07-14T09:00:00+00:00  0.6   
1953-07-14T12:00:00+00:00  0.6   
1953-07-14T15:00:00+00:00  0.8   
1953-07-14T18:00:00+00:00  0.9   
1953-07-14T21:00:00+00:00  1.0   
1953-07-15T00:00:00+00:00  1.5   
1953-07-15T03:00:00+00:00  1.6   
1953-07-15T06:00:00+00:00  1.5   
1953-07-15T09:00:00+00:00  0.9   
1953-07-15T12:00:00+00:00  0.7   
1953-07-15T15:00:00+00:00  0.7   
1953-07-15T18:00:00+00:00  0.8   
1953-07-15T21:00:00+00:00  0.9   
1953-07-16T00:00:00+00:00  1.1   
1953-07-16T03:00:00+00:00  1.0   
1953-07-16T06:00:00+00:00  1.1   
1953-07-16T09:00:00+00:00  1.1   
1953-07-16T12:00:00+00:00  1.4   
1953-07-16T15:00:00+00:00  1.4   
1953-07-16T18:00:00+00:00  1.5   
1953-07-16T21:00:00+00:00  1.5   
1953-07-17T00:00:00+00:00  1.8   
1953-07-17T03:00:00+00:00  1.9   
1953-07-17T06:00:00+00:00  1.8   
1953-07-17T09:00:00+00:00  1.7   
1953-07-17T12:00:00+00:00  1.8   
1953-07-17T15:00:00+00:00  1.3   
1953-07-17T18:00:00+00:00  1.4   
1953-07-17T21:00:00+00:00  2.0   
1953-07-18T00:00:00+00:00  1.9   
1953-07-18T03:00:00+00:00  1.7   
1953-07-18T06:00:00+00:00  1.1   
1953-07-18T09:00:00+00:00  0.8   
1953-07-18T12:00:00+00:00  0.8   
1953-07-18T15:00:00+00:00  1.5   
1953-07-18T18:00:00+00:00  1.6   
1953-07-18T21:00:00+00:00  2.2   
1953-07-19T00:00:00+00:00  2.4   
1953-07-19T03:00:00+00:00  2.4   
1953-07-19T06:00:00+00:00  2.3   
1953-07-19T09:00:00+00:00  1.7   
1953-07-19T12:00:00+00:00  1.1   
1953-07-19T15:00:00+00:00  0.8   
1953-07-19T18:00:00+00:00  0.9   
1953-07-19T21:00:00+00:00  1.0   
1953-07-20T00:00:00+00:00  1.3   
1953-07-20T03:00:00+00:00  1.1   
1953-07-20T06:00:00+00:00  0.4   
1953-07-20T09:00:00+00:00  0.9   
1953-07-20T12:00:00+00:00  1.3   
1953-07-20T15:00:00+00:00  1.6   
1953-07-20T18:00:00+00:00  1.0   
1953-07-20T21:00:00+00:00  0.7   
1953-07-21T00:00:00+00:00  0.8   
1953-07-21T03:00:00+00:00  0.8   
1953-07-21T06:00:00+00:00  0.8   
1953-07-21T09:00:00+00:00  1.2   
1953-07-21T12:00:00+00:00  1.8   
1953-07-21T15:00:00+00:00  1.8   
1953-07-21T18:00:00+00:00  1.2   
1953-07-21T21:00:00+00:00  0.9   
1953-07-22T00:00:00+00:00  0.7   
1953-07-22T03:00:00+00:00  0.7   
1953-07-22T06:00:00+00:00  0.9   
1953-07-22T09:00:00+00:00  0.9   
1953-07-22T12:00:00+00:00  0.9   
1953-07-22T15:00:00+00:00  1.0   
1953-07-22T18:00:00+00:00  0.8   
1953-07-22T21:00:00+00:00  0.5   
1953-07-23T00:00:00+00:00  0.9   
1953-07-23T03:00:00+00:00  1.4   
1953-07-23T06:00:00+00:00  1.5   
1953-07-23T09:00:00+00:00  0.7   
1953-07-23T12:00:00+00:00  1.0   
1953-07-23T15:00:00+00:00  0.9   
1953-07-23T18:00:00+00:00  1.0   
1953-07-23T21:00:00+00:00  0.9   
1953-07-24T00:00:00+00:00  1.4   
1953-07-24T03:00:00+00:00  1.5   
1953-07-24T06:00:00+00:00  1.5   
1953-07-24T09:00:00+00:00  0.8   
1953-07-24T12:00:00+00:00  1.3   
1953-07-24T15:00:00+00:00  1.4   
1953-07-24T18:00:00+00:00  0.9   
1953-07-24T21:00:00+00:00  0.6   
1953-07-25T00:00:00+00:00  0.5   
1953-07-25T03:00:00+00:00  0.5   
1953-07-25T06:00:00+00:00  0.7   
1953-07-25T09:00:00+00:00  1.3   
1953-07-25T12:00:00+00:00  1.9   
1953-07-25T15:00:00+00:00  1.9   
1953-07-25T18:00:00+00:00  1.5   
1953-07-25T21:00:00+00:00  1.0   
1953-07-26T00:00:00+00:00  0.9   
1953-07-26T03:00:00+00:00  1.0   
1953-07-26T06:00:00+00:00  0.9   
1953-07-26T09:00:00+00:00  0.9   
1953-07-26T12:00:00+00:00  1.9   
1953-07-26T15:00:00+00:00  1.9   
1953-07-26T18:00:00+00:00  1.3   
1953-07-26T21:00:00+00:00  0.7   
1953-07-27T00:00:00+00:00  0.7   
1953-07-27T03:00:00+00:00  0.6   
1953-07-27T06:00:00+00:00  0.7   
1953-07-27T09:00:00+00:00  1.0   
1953-07-27T12:00:00+00:00  0.9   
1953-07-27T15:00:00+00:00  0.6   
1953-07-27T18:00:00+00:00  0.6   
1953-07-27T21:00:00+00:00  1.2   
1953-07-28T00:00:00+00:00  2.5   
1953-07-28T03:00:00+00:00  3.2   
1953-07-28T06:00:00+00:00  3.6   
1953-07-28T09:00:00+00:00  3.5   
1953-07-28T12:00:00+00:00  3.4   
1953-07-28T15:00:00+00:00  3.2   
1953-07-28T18:00:00+00:00  3.0   
1953-07-28T21:00:00+00:00  3.3   
1953-07-29T00:00:00+00:00  3.1   
1953-07-29T03:00:00+00:00  3.4   
1953-07-29T06:00:00+00:00  3.4   
1953-07-29T09:00:00+00:00  3.2   
1953-07-29T12:00:00+00:00  2.7   
1953-07-29T15:00:00+00:00  2.7   
1953-07-29T18:00:00+00:00  2.5   
1953-07-29T21:00:00+00:00  2.5   
1953-07-30T00:00:00+00:00  2.3   
1953-07-30T03:00:00+00:00  1.7   
1953-07-30T06:00:00+00:00  1.5   
1953-07-30T09:00:00+00:00  1.4   
1953-07-30T12:00:00+00:00  1.3   
1953-07-30T15:00:00+00:00  1.3   
1953-07-30T18:00:00+00:00  1.1   
1953-07-30T21:00:00+00:00  1.3   
1953-07-31T00:00:00+00:00  1.5   
1953-07-31T03:00:00+00:00  1.7   
1953-07-31T06:00:00+00:00  1.7   
1953-07-31T09:00:00+00:00  0.8   
1953-07-31T12:00:00+00:00  1.2   
1953-07-31T15:00:00+00:00  1.4   
1953-07-31T18:00:00+00:00  0.9   
1953-07-31T21:00:00+00:00  0.5   
1953-08-01T00:00:00+00:00  0.5   
1953-08-01T03:00:00+00:00  0.4   
1953-08-01T06:00:00+00:00  0.6   
1953-08-01T09:00:00+00:00  1.0   
1953-08-01T12:00:00+00:00  1.7   
1953-08-01T15:00:00+00:00  1.3   
1953-08-01T18:00:00+00:00  0.8   
1953-08-01T21:00:00+00:00  0.8   
1953-08-02T00:00:00+00:00  0.7   
1953-08-02T03:00:00+00:00  0.7   
1953-08-02T06:00:00+00:00  0.7   
1953-08-02T09:00:00+00:00  1.2   
1953-08-02T12:00:00+00:00  2.1   
1953-08-02T15:00:00+00:00  1.8   
1953-08-02T18:00:00+00:00  0.9   
1953-08-02T21:00:00+00:00  0.4   
1953-08-03T00:00:00+00:00  0.4   
1953-08-03T03:00:00+00:00  0.8   
1953-08-03T06:00:00+00:00  1.4   
1953-08-03T09:00:00+00:00  0.8   
1953-08-03T12:00:00+00:00  1.2   
1953-08-03T15:00:00+00:00  1.2   
1953-08-03T18:00:00+00:00  1.1   
1953-08-03T21:00:00+00:00  1.5   
1953-08-04T00:00:00+00:00  2.1   
1953-08-04T03:00:00+00:00  2.1   
1953-08-04T06:00:00+00:00  1.9   
1953-08-04T09:00:00+00:00  1.0   
1953-08-04T12:00:00+00:00  0.9   
1953-08-04T15:00:00+00:00  1.0   
1953-08-04T18:00:00+00:00  0.8   
1953-08-04T21:00:00+00:00  0.5   
1953-08-05T00:00:00+00:00  0.4   
1953-08-05T03:00:00+00:00  0.4   
1953-08-05T06:00:00+00:00  0.3   
1953-08-05T09:00:00+00:00  0.9   
1953-08-05T12:00:00+00:00  1.1   
1953-08-05T15:00:00+00:00  0.8   
1953-08-05T18:00:00+00:00  0.6   
1953-08-05T21:00:00+00:00  0.5   
1953-08-06T00:00:00+00:00  0.3   
1953-08-06T03:00:00+00:00  0.8   
1953-08-06T06:00:00+00:00  0.4   
1953-08-06T09:00:00+00:00  0.4   
1953-08-06T12:00:00+00:00  0.9   
1953-08-06T15:00:00+00:00  1.0   
1953-08-06T18:00:00+00:00  1.1   
1953-08-06T21:00:00+00:00  2.1   
1953-08-07T00:00:00+00:00  2.7   
1953-08-07T03:00:00+00:00  2.8   
1953-08-07T06:00:00+00:00  2.9   
1953-08-07T09:00:00+00:00  2.6   
1953-08-07T12:00:00+00:00  2.1   
1953-08-07T15:00:00+00:00  2.0   
1953-08-07T18:00:00+00:00  2.1   
1953-08-07T21:00:00+00:00  2.3   
1953-08-08T00:00:00+00:00  2.3   
1953-08-08T03:00:00+00:00  1.7   
1953-08-08T06:00:00+00:00  1.5   
1953-08-08T09:00:00+00:00  1.2   
1953-08-08T12:00:00+00:00  1.0   
1953-08-08T15:00:00+00:00  0.9   
1953-08-08T18:00:00+00:00  0.9   
1953-08-08T21:00:00+00:00  1.1   
1953-08-09T00:00:00+00:00  1.2   
1953-08-09T03:00:00+00:00  1.1   
1953-08-09T06:00:00+00:00  0.6   
1953-08-09T09:00:00+00:00  0.7   
1953-08-09T12:00:00+00:00  0.8   
1953-08-09T15:00:00+00:00  1.3   
1953-08-09T18:00:00+00:00  0.9   
1953-08-09T21:00:00+00:00  0.5   
1953-08-10T00:00:00+00:00  0.4   
1953-08-10T03:00:00+00:00  0.3   
1953-08-10T06:00:00+00:00  0.3   
1953-08-10T09:00:00+00:00  0.3   
1953-08-10T12:00:00+00:00  0.3   
1953-08-10T15:00:00+00:00  0.6   
1953-08-10T18:00:00+00:00  0.5   
1953-08-10T21:00:00+00:00  0.2   
1953-08-11T00:00:00+00:00  0.2   
1953-08-11T03:00:00+00:00  0.4   
1953-08-11T06:00:00+00:00  0.5   
1953-08-11T09:00:00+00:00  0.9   
1953-08-11T12:00:00+00:00  1.9   
1953-08-11T15:00:00+00:00  1.6   
1953-08-11T18:00:00+00:00  0.6   
1953-08-11T21:00:00+00:00  0.3   
1953-08-12T00:00:00+00:00  0.4   
1953-08-12T03:00:00+00:00  1.0   
1953-08-12T06:00:00+00:00  1.3   
1953-08-12T09:00:00+00:00  0.9   
1953-08-12T12:00:00+00:00  1.1   
1953-08-12T15:00:00+00:00  0.5   
1953-08-12T18:00:00+00:00  0.6   
1953-08-12T21:00:00+00:00  1.5   
1953-08-13T00:00:00+00:00  1.9   
1953-08-13T03:00:00+00:00  1.9   
1953-08-13T06:00:00+00:00  2.2   
1953-08-13T09:00:00+00:00  2.2   
1953-08-13T12:00:00+00:00  1.9   
1953-08-13T15:00:00+00:00  1.3   
1953-08-13T18:00:00+00:00  1.1   
1953-08-13T21:00:00+00:00  1.4   
1953-08-14T00:00:00+00:00  1.6   
1953-08-14T03:00:00+00:00  1.7   
1953-08-14T06:00:00+00:00  1.4   
1953-08-14T09:00:00+00:00  0.7   
1953-08-14T12:00:00+00:00  0.4   
1953-08-14T15:00:00+00:00  1.0   
1953-08-14T18:00:00+00:00  0.5   
1953-08-14T21:00:00+00:00  0.4   
1953-08-15T00:00:00+00:00  0.9   
1953-08-15T03:00:00+00:00  1.2   
1953-08-15T06:00:00+00:00  1.4   
1953-08-15T09:00:00+00:00  1.1   
1953-08-15T12:00:00+00:00  0.9   
1953-08-15T15:00:00+00:00  0.8   
1953-08-15T18:00:00+00:00  1.1   
1953-08-15T21:00:00+00:00  1.4   
1953-08-16T00:00:00+00:00  1.9   
1953-08-16T03:00:00+00:00  1.9   
1953-08-16T06:00:00+00:00  1.6   
1953-08-16T09:00:00+00:00  0.7   
1953-08-16T12:00:00+00:00  1.6   
1953-08-16T15:00:00+00:00  1.4   
1953-08-16T18:00:00+00:00  0.8   
1953-08-16T21:00:00+00:00  0.4   
1953-08-17T00:00:00+00:00  0.5   
1953-08-17T03:00:00+00:00  0.3   
1953-08-17T06:00:00+00:00  0.6   
1953-08-17T09:00:00+00:00  0.7   
1953-08-17T12:00:00+00:00  1.0   
1953-08-17T15:00:00+00:00  1.8   
1953-08-17T18:00:00+00:00  2.3   
1953-08-17T21:00:00+00:00  2.2   
1953-08-18T00:00:00+00:00  2.1   
1953-08-18T03:00:00+00:00  2.2   
1953-08-18T06:00:00+00:00  2.2   
1953-08-18T09:00:00+00:00  2.1   
1953-08-18T12:00:00+00:00  2.1   
1953-08-18T15:00:00+00:00  2.0   
1953-08-18T18:00:00+00:00  2.3   
1953-08-18T21:00:00+00:00  2.6   
1953-08-19T00:00:00+00:00  2.8   
1953-08-19T03:00:00+00:00  2.2   
1953-08-19T06:00:00+00:00  1.9   
1953-08-19T09:00:00+00:00  1.7   
1953-08-19T12:00:00+00:00  1.3   
1953-08-19T15:00:00+00:00  1.3   
1953-08-19T18:00:00+00:00  1.0   
1953-08-19T21:00:00+00:00  1.2   
1953-08-20T00:00:00+00:00  1.4   
1953-08-20T03:00:00+00:00  1.6   
1953-08-20T06:00:00+00:00  1.2   
1953-08-20T09:00:00+00:00  0.5   
1953-08-20T12:00:00+00:00  1.1   
1953-08-20T15:00:00+00:00  0.9   
1953-08-20T18:00:00+00:00  0.5   
1953-08-20T21:00:00+00:00  0.3   
1953-08-21T00:00:00+00:00  0.5   
1953-08-21T03:00:00+00:00  0.7   
1953-08-21T06:00:00+00:00  1.1   
1953-08-21T09:00:00+00:00  1.1   
1953-08-21T12:00:00+00:00  1.0   
1953-08-21T15:00:00+00:00  1.1   
1953-08-21T18:00:00+00:00  1.4   
1953-08-21T21:00:00+00:00  1.7   
1953-08-22T00:00:00+00:00  1.5   
1953-08-22T03:00:00+00:00  1.1   
1953-08-22T06:00:00+00:00  0.5   
1953-08-22T09:00:00+00:00  0.6   
1953-08-22T12:00:00+00:00  1.2   
1953-08-22T15:00:00+00:00  1.3   
1953-08-22T18:00:00+00:00  0.7   
1953-08-22T21:00:00+00:00  0.7   
1953-08-23T00:00:00+00:00  0.7   
1953-08-23T03:00:00+00:00  0.6   
1953-08-23T06:00:00+00:00  0.5   
1953-08-23T09:00:00+00:00  1.0   
1953-08-23T12:00:00+00:00  1.4   
1953-08-23T15:00:00+00:00  1.3   
1953-08-23T18:00:00+00:00  0.9   
1953-08-23T21:00:00+00:00  0.7   
1953-08-24T00:00:00+00:00  0.8   
1953-08-24T03:00:00+00:00  0.7   
1953-08-24T06:00:00+00:00  0.8   
1953-08-24T09:00:00+00:00  0.8   
1953-08-24T12:00:00+00:00  0.8   
1953-08-24T15:00:00+00:00  0.9   
1953-08-24T18:00:00+00:00  0.7   
1953-08-24T21:00:00+00:00  0.7   
1953-08-25T00:00:00+00:00  1.4   
1953-08-25T03:00:00+00:00  1.3   
1953-08-25T06:00:00+00:00  1.2   
1953-08-25T09:00:00+00:00  0.6   
1953-08-25T12:00:00+00:00  0.9   
1953-08-25T15:00:00+00:00  0.9   
1953-08-25T18:00:00+00:00  0.6   
1953-08-25T21:00:00+00:00  0.5   
1953-08-26T00:00:00+00:00  1.3   
1953-08-26T03:00:00+00:00  1.8   
1953-08-26T06:00:00+00:00  1.8   
1953-08-26T09:00:00+00:00  1.0   
1953-08-26T12:00:00+00:00  0.7   
1953-08-26T15:00:00+00:00  0.7   
1953-08-26T18:00:00+00:00  0.4   
1953-08-26T21:00:00+00:00  0.7   
1953-08-27T00:00:00+00:00  1.3   
1953-08-27T03:00:00+00:00  1.4   
1953-08-27T06:00:00+00:00  0.9   
1953-08-27T09:00:00+00:00  0.4   
1953-08-27T12:00:00+00:00  0.9   
1953-08-27T15:00:00+00:00  0.9   
1953-08-27T18:00:00+00:00  0.6   
1953-08-27T21:00:00+00:00  1.4   
1953-08-28T00:00:00+00:00  1.8   
1953-08-28T03:00:00+00:00  1.6   
1953-08-28T06:00:00+00:00  1.6   
1953-08-28T09:00:00+00:00  1.3   
1953-08-28T12:00:00+00:00  1.1   
1953-08-28T15:00:00+00:00  1.1   
1953-08-28T18:00:00+00:00  1.1   
1953-08-28T21:00:00+00:00  1.1   
1953-08-29T00:00:00+00:00  1.2   
1953-08-29T03:00:00+00:00  1.2   
1953-08-29T06:00:00+00:00  0.6   
1953-08-29T09:00:00+00:00  0.8   
1953-08-29T12:00:00+00:00  0.8   
1953-08-29T15:00:00+00:00  0.9   
1953-08-29T18:00:00+00:00  0.7   
1953-08-29T21:00:00+00:00  0.5   
1953-08-30T00:00:00+00:00  0.5   
1953-08-30T03:00:00+00:00  0.5   
1953-08-30T06:00:00+00:00  0.5   
1953-08-30T09:00:00+00:00  0.8   
1953-08-30T12:00:00+00:00  1.2   
1953-08-30T15:00:00+00:00  1.2   
1953-08-30T18:00:00+00:00  0.9   
1953-08-30T21:00:00+00:00  0.5   
1953-08-31T00:00:00+00:00  0.5   
1953-08-31T03:00:00+00:00  0.3   
1953-08-31T06:00:00+00:00  0.6   
1953-08-31T09:00:00+00:00  0.7   
1953-08-31T12:00:00+00:00  1.0   
1953-08-31T15:00:00+00:00  1.1   
1953-08-31T18:00:00+00:00  0.8   
1953-08-31T21:00:00+00:00  0.7   
1953-09-01T00:00:00+00:00  0.7   
1953-09-01T03:00:00+00:00  0.5   
1953-09-01T06:00:00+00:00  0.4   
1953-09-01T09:00:00+00:00  0.5   
1953-09-01T12:00:00+00:00  0.7   
1953-09-01T15:00:00+00:00  0.6   
1953-09-01T18:00:00+00:00  0.2   
1953-09-01T21:00:00+00:00  0.4   
1953-09-02T00:00:00+00:00  0.4   
1953-09-02T03:00:00+00:00  0.3   
1953-09-02T06:00:00+00:00  0.3   
1953-09-02T09:00:00+00:00  0.6   
1953-09-02T12:00:00+00:00  0.9   
1953-09-02T15:00:00+00:00  1.4   
1953-09-02T18:00:00+00:00  1.7   
1953-09-02T21:00:00+00:00  1.7   
1953-09-03T00:00:00+00:00  1.7   
1953-09-03T03:00:00+00:00  1.5   
1953-09-03T06:00:00+00:00  1.3   
1953-09-03T09:00:00+00:00  1.1   
1953-09-03T12:00:00+00:00  1.0   
1953-09-03T15:00:00+00:00  1.1   
1953-09-03T18:00:00+00:00  1.0   
1953-09-03T21:00:00+00:00  0.9   
1953-09-04T00:00:00+00:00  0.8   
1953-09-04T03:00:00+00:00  0.5   
1953-09-04T06:00:00+00:00  0.7   
1953-09-04T09:00:00+00:00  0.7   
1953-09-04T12:00:00+00:00  0.8   
1953-09-04T15:00:00+00:00  0.9   
1953-09-04T18:00:00+00:00  0.8   
1953-09-04T21:00:00+00:00  1.6   
1953-09-05T00:00:00+00:00  1.6   
1953-09-05T03:00:00+00:00  1.3   
1953-09-05T06:00:00+00:00  1.1   
1953-09-05T09:00:00+00:00  0.7   
1953-09-05T12:00:00+00:00  0.8   
1953-09-05T15:00:00+00:00  0.9   
1953-09-05T18:00:00+00:00  0.5   
1953-09-05T21:00:00+00:00  0.3   
1953-09-06T00:00:00+00:00  0.3   
1953-09-06T03:00:00+00:00  0.3   
1953-09-06T06:00:00+00:00  0.3   
1953-09-06T09:00:00+00:00  0.5   
1953-09-06T12:00:00+00:00  1.0   
1953-09-06T15:00:00+00:00  1.2   
1953-09-06T18:00:00+00:00  0.8   
1953-09-06T21:00:00+00:00  0.4   
1953-09-07T00:00:00+00:00  0.5   
1953-09-07T03:00:00+00:00  0.5   
1953-09-07T06:00:00+00:00  0.7   
1953-09-07T09:00:00+00:00  0.8   
1953-09-07T12:00:00+00:00  1.0   
1953-09-07T15:00:00+00:00  0.9   
1953-09-07T18:00:00+00:00  0.8   
1953-09-07T21:00:00+00:00  0.8   
1953-09-08T00:00:00+00:00  0.7   
1953-09-08T03:00:00+00:00  0.5   
1953-09-08T06:00:00+00:00  0.5   
1953-09-08T09:00:00+00:00  0.4   
1953-09-08T12:00:00+00:00  0.4   
1953-09-08T15:00:00+00:00  0.3   
1953-09-08T18:00:00+00:00  0.4   
1953-09-08T21:00:00+00:00  0.3   
1953-09-09T00:00:00+00:00  0.2   
1953-09-09T03:00:00+00:00  0.5   
1953-09-09T06:00:00+00:00  0.6   
1953-09-09T09:00:00+00:00  0.4   
1953-09-09T12:00:00+00:00  0.5   
1953-09-09T15:00:00+00:00  0.8   
1953-09-09T18:00:00+00:00  1.0   
1953-09-09T21:00:00+00:00  1.7   
1953-09-10T00:00:00+00:00  1.6   
1953-09-10T03:00:00+00:00  1.6   
1953-09-10T06:00:00+00:00  1.5   
1953-09-10T09:00:00+00:00  0.9   
1953-09-10T12:00:00+00:00  0.6   
1953-09-10T15:00:00+00:00  0.8   
1953-09-10T18:00:00+00:00  0.6   
1953-09-10T21:00:00+00:00  0.5   
1953-09-11T00:00:00+00:00  0.5   
1953-09-11T03:00:00+00:00  0.3   
1953-09-11T06:00:00+00:00  0.5   
1953-09-11T09:00:00+00:00  0.4   
1953-09-11T12:00:00+00:00  1.1   
1953-09-11T15:00:00+00:00  1.5   
1953-09-11T18:00:00+00:00  0.6   
1953-09-11T21:00:00+00:00  0.8   
1953-09-12T00:00:00+00:00  1.0   
1953-09-12T03:00:00+00:00  1.1   
1953-09-12T06:00:00+00:00  0.8   
1953-09-12T09:00:00+00:00  0.6   
1953-09-12T12:00:00+00:00  0.9   
1953-09-12T15:00:00+00:00  0.8   
1953-09-12T18:00:00+00:00  0.7   
1953-09-12T21:00:00+00:00  0.5   
1953-09-13T00:00:00+00:00  0.6   
1953-09-13T03:00:00+00:00  0.6   
1953-09-13T06:00:00+00:00  0.5   
1953-09-13T09:00:00+00:00  0.6   
1953-09-13T12:00:00+00:00  1.0   
1953-09-13T15:00:00+00:00  0.9   
1953-09-13T18:00:00+00:00  0.3   
1953-09-13T21:00:00+00:00  0.5   
1953-09-14T00:00:00+00:00  0.6   
1953-09-14T03:00:00+00:00  0.8   
1953-09-14T06:00:00+00:00  1.2   
1953-09-14T09:00:00+00:00  0.6   
1953-09-14T12:00:00+00:00  0.7   
1953-09-14T15:00:00+00:00  0.7   
1953-09-14T18:00:00+00:00  0.4   
1953-09-14T21:00:00+00:00  0.7   
1953-09-15T00:00:00+00:00  1.1   
1953-09-15T03:00:00+00:00  1.3   
1953-09-15T06:00:00+00:00  1.2   
1953-09-15T09:00:00+00:00  0.4   
1953-09-15T12:00:00+00:00  1.0   
1953-09-15T15:00:00+00:00  1.1   
1953-09-15T18:00:00+00:00  0.7   
1953-09-15T21:00:00+00:00  0.5   
1953-09-16T00:00:00+00:00  0.5   
1953-09-16T03:00:00+00:00  0.5   
1953-09-16T06:00:00+00:00  0.5   
1953-09-16T09:00:00+00:00  0.4   
1953-09-16T12:00:00+00:00  0.6   
1953-09-16T15:00:00+00:00  0.6   
1953-09-16T18:00:00+00:00  0.8   
1953-09-16T21:00:00+00:00  1.5   
1953-09-17T00:00:00+00:00  1.8   
1953-09-17T03:00:00+00:00  1.7   
1953-09-17T06:00:00+00:00  1.7   
1953-09-17T09:00:00+00:00  1.5   
1953-09-17T12:00:00+00:00  1.1   
1953-09-17T15:00:00+00:00  1.1   
1953-09-17T18:00:00+00:00  1.1   
1953-09-17T21:00:00+00:00  1.2   
1953-09-18T00:00:00+00:00  1.0   
1953-09-18T03:00:00+00:00  0.6   
1953-09-18T06:00:00+00:00  0.3   
1953-09-18T09:00:00+00:00  0.5   
1953-09-18T12:00:00+00:00  0.7   
1953-09-18T15:00:00+00:00  0.6   
1953-09-18T18:00:00+00:00  0.6   
1953-09-18T21:00:00+00:00  0.7   
1953-09-19T00:00:00+00:00  0.5   
1953-09-19T03:00:00+00:00  0.5   
1953-09-19T06:00:00+00:00  0.6   
1953-09-19T09:00:00+00:00  0.5   
1953-09-19T12:00:00+00:00  0.8   
1953-09-19T15:00:00+00:00  1.1   
1953-09-19T18:00:00+00:00  0.6   
1953-09-19T21:00:00+00:00  0.3   
1953-09-20T00:00:00+00:00  0.3   
1953-09-20T03:00:00+00:00  0.4   
1953-09-20T06:00:00+00:00  0.3   
1953-09-20T09:00:00+00:00  0.3   
1953-09-20T12:00:00+00:00  0.6   
1953-09-20T15:00:00+00:00  0.5   
1953-09-20T18:00:00+00:00  0.3   
1953-09-20T21:00:00+00:00  0.5   
1953-09-21T00:00:00+00:00  0.8   
1953-09-21T03:00:00+00:00  1.2   
1953-09-21T06:00:00+00:00  1.2   
1953-09-21T09:00:00+00:00  0.6   
1953-09-21T12:00:00+00:00  0.7   
1953-09-21T15:00:00+00:00  0.8   
1953-09-21T18:00:00+00:00  0.5   
1953-09-21T21:00:00+00:00  0.4   
1953-09-22T00:00:00+00:00  0.3   
1953-09-22T03:00:00+00:00  0.3   
1953-09-22T06:00:00+00:00  0.3   
1953-09-22T09:00:00+00:00  0.3   
1953-09-22T12:00:00+00:00  0.8   
1953-09-22T15:00:00+00:00  0.8   
1953-09-22T18:00:00+00:00  0.4   
1953-09-22T21:00:00+00:00  0.3   
1953-09-23T00:00:00+00:00  0.3   
1953-09-23T03:00:00+00:00  0.3   
1953-09-23T06:00:00+00:00  0.3   
1953-09-23T09:00:00+00:00  0.5   
1953-09-23T12:00:00+00:00  1.1   
1953-09-23T15:00:00+00:00  1.2   
1953-09-23T18:00:00+00:00  0.7   
1953-09-23T21:00:00+00:00  0.4   
1953-09-24T00:00:00+00:00  0.4   
1953-09-24T03:00:00+00:00  0.4   
1953-09-24T06:00:00+00:00  0.4   
1953-09-24T09:00:00+00:00  0.4   
1953-09-24T12:00:00+00:00  0.9   
1953-09-24T15:00:00+00:00  0.9   
1953-09-24T18:00:00+00:00  0.5   
1953-09-24T21:00:00+00:00  0.4   
1953-09-25T00:00:00+00:00  0.4   
1953-09-25T03:00:00+00:00  0.3   
1953-09-25T06:00:00+00:00  0.3   
1953-09-25T09:00:00+00:00  0.4   
1953-09-25T12:00:00+00:00  1.0   
1953-09-25T15:00:00+00:00  1.2   
1953-09-25T18:00:00+00:00  0.7   
1953-09-25T21:00:00+00:00  0.4   
1953-09-26T00:00:00+00:00  0.3   
1953-09-26T03:00:00+00:00  0.2   
1953-09-26T06:00:00+00:00  0.2   
1953-09-26T09:00:00+00:00  0.3   
1953-09-26T12:00:00+00:00  0.6   
1953-09-26T15:00:00+00:00  0.5   
1953-09-26T18:00:00+00:00  0.3   
1953-09-26T21:00:00+00:00  0.5   
1953-09-27T00:00:00+00:00  0.8   
1953-09-27T03:00:00+00:00  1.2   
1953-09-27T06:00:00+00:00  1.2   
1953-09-27T09:00:00+00:00  0.5   
1953-09-27T12:00:00+00:00  0.8   
1953-09-27T15:00:00+00:00  0.8   
1953-09-27T18:00:00+00:00  0.5   
1953-09-27T21:00:00+00:00  0.4   
1953-09-28T00:00:00+00:00  0.4   
1953-09-28T03:00:00+00:00  0.3   
1953-09-28T06:00:00+00:00  0.2   
1953-09-28T09:00:00+00:00  0.3   
1953-09-28T12:00:00+00:00  0.6   
1953-09-28T15:00:00+00:00  0.6   
1953-09-28T18:00:00+00:00  0.4   
1953-09-28T21:00:00+00:00  0.2   
1953-09-29T00:00:00+00:00  0.2   
1953-09-29T03:00:00+00:00  0.3   
1953-09-29T06:00:00+00:00  0.4   
1953-09-29T09:00:00+00:00  0.5   
1953-09-29T12:00:00+00:00  0.8   
1953-09-29T15:00:00+00:00  0.6   
1953-09-29T18:00:00+00:00  0.4   
1953-09-29T21:00:00+00:00  1.0   
1953-09-30T00:00:00+00:00  1.3   
1953-09-30T03:00:00+00:00  1.3   
1953-09-30T06:00:00+00:00  1.3   
1953-09-30T09:00:00+00:00  1.0   
1953-09-30T12:00:00+00:00  0.5   
1953-09-30T15:00:00+00:00  0.5   
1953-09-30T18:00:00+00:00  0.4   
1953-09-30T21:00:00+00:00  0.9   
1953-10-01T00:00:00+00:00  0.9   
1953-10-01T03:00:00+00:00  0.8   
1953-10-01T06:00:00+00:00  1.0   
1953-10-01T09:00:00+00:00  0.7   
1953-10-01T12:00:00+00:00  0.5   
1953-10-01T15:00:00+00:00  0.6   
1953-10-01T18:00:00+00:00  0.3   
1953-10-01T21:00:00+00:00  0.9   
1953-10-02T00:00:00+00:00  0.9   
1953-10-02T03:00:00+00:00  0.4   
1953-10-02T06:00:00+00:00  0.2   
1953-10-02T09:00:00+00:00  0.2   
1953-10-02T12:00:00+00:00  0.4   
1953-10-02T15:00:00+00:00  0.5   
1953-10-02T18:00:00+00:00  0.3   
1953-10-02T21:00:00+00:00  0.3   
1953-10-03T00:00:00+00:00  0.2   
1953-10-03T03:00:00+00:00  0.3   
1953-10-03T06:00:00+00:00  0.2   
1953-10-03T09:00:00+00:00  0.2   
1953-10-03T12:00:00+00:00  0.7   
1953-10-03T15:00:00+00:00  0.7   
1953-10-03T18:00:00+00:00  0.3   
1953-10-03T21:00:00+00:00  0.3   
1953-10-04T00:00:00+00:00  0.3   
1953-10-04T03:00:00+00:00  0.3   
1953-10-04T06:00:00+00:00  0.3   
1953-10-04T09:00:00+00:00  0.4   
1953-10-04T12:00:00+00:00  1.0   
1953-10-04T15:00:00+00:00  1.0   
1953-10-04T18:00:00+00:00  0.5   
1953-10-04T21:00:00+00:00  0.3   
1953-10-05T00:00:00+00:00  0.3   
1953-10-05T03:00:00+00:00  0.3   
1953-10-05T06:00:00+00:00  0.3   
1953-10-05T09:00:00+00:00  0.4   
1953-10-05T12:00:00+00:00  1.1   
1953-10-05T15:00:00+00:00  1.2   
1953-10-05T18:00:00+00:00  0.9   
1953-10-05T21:00:00+00:00  0.7   
1953-10-06T00:00:00+00:00  0.7   
1953-10-06T03:00:00+00:00  0.9   
1953-10-06T06:00:00+00:00  1.3   
1953-10-06T09:00:00+00:00  1.7   
1953-10-06T12:00:00+00:00  2.0   
1953-10-06T15:00:00+00:00  2.3   
1953-10-06T18:00:00+00:00  2.4   
1953-10-06T21:00:00+00:00  2.3   
1953-10-07T00:00:00+00:00  2.0   
1953-10-07T03:00:00+00:00  1.2   
1953-10-07T06:00:00+00:00  1.1   
1953-10-07T09:00:00+00:00  1.0   
1953-10-07T12:00:00+00:00  1.0   
1953-10-07T15:00:00+00:00  0.8   
1953-10-07T18:00:00+00:00  0.3   
1953-10-07T21:00:00+00:00  0.3   
1953-10-08T00:00:00+00:00  0.4   
1953-10-08T03:00:00+00:00  0.4   
1953-10-08T06:00:00+00:00  0.6   
1953-10-08T09:00:00+00:00  0.9   
1953-10-08T12:00:00+00:00  0.8   
1953-10-08T15:00:00+00:00  0.6   
1953-10-08T18:00:00+00:00  0.4   
1953-10-08T21:00:00+00:00  0.4   
1953-10-09T00:00:00+00:00  0.5   
1953-10-09T03:00:00+00:00  0.4   
1953-10-09T06:00:00+00:00  0.3   
1953-10-09T09:00:00+00:00  0.6   
1953-10-09T12:00:00+00:00  1.0   
1953-10-09T15:00:00+00:00  1.1   
1953-10-09T18:00:00+00:00  0.8   
1953-10-09T21:00:00+00:00  0.8   
1953-10-10T00:00:00+00:00  0.6   
1953-10-10T03:00:00+00:00  0.5   
1953-10-10T06:00:00+00:00  0.5   
1953-10-10T09:00:00+00:00  0.5   
1953-10-10T12:00:00+00:00  0.7   
1953-10-10T15:00:00+00:00  0.8   
1953-10-10T18:00:00+00:00  0.6   
1953-10-10T21:00:00+00:00  0.5   
1953-10-11T00:00:00+00:00  0.4   
1953-10-11T03:00:00+00:00  0.3   
1953-10-11T06:00:00+00:00  0.3   
1953-10-11T09:00:00+00:00  0.5   
1953-10-11T12:00:00+00:00  0.8   
1953-10-11T15:00:00+00:00  0.9   
1953-10-11T18:00:00+00:00  0.7   
1953-10-11T21:00:00+00:00  0.8   
1953-10-12T00:00:00+00:00  0.8   
1953-10-12T03:00:00+00:00  0.7   
1953-10-12T06:00:00+00:00  0.8   
1953-10-12T09:00:00+00:00  0.9   
1953-10-12T12:00:00+00:00  1.1   
1953-10-12T15:00:00+00:00  1.1   
1953-10-12T18:00:00+00:00  1.0   
1953-10-12T21:00:00+00:00  0.9   
1953-10-13T00:00:00+00:00  1.0   
1953-10-13T03:00:00+00:00  1.1   
1953-10-13T06:00:00+00:00  0.7   
1953-10-13T09:00:00+00:00  0.7   
1953-10-13T12:00:00+00:00  0.3   
1953-10-13T15:00:00+00:00  0.4   
1953-10-13T18:00:00+00:00  0.3   
1953-10-13T21:00:00+00:00  0.6   
1953-10-14T00:00:00+00:00  0.7   
1953-10-14T03:00:00+00:00  0.8   
1953-10-14T06:00:00+00:00  0.9   
1953-10-14T09:00:00+00:00  0.7   
1953-10-14T12:00:00+00:00  0.6   
1953-10-14T15:00:00+00:00  0.7   
1953-10-14T18:00:00+00:00  0.5   
1953-10-14T21:00:00+00:00  0.3   
1953-10-15T00:00:00+00:00  0.3   
1953-10-15T03:00:00+00:00  0.3   
1953-10-15T06:00:00+00:00  0.3   
1953-10-15T09:00:00+00:00  0.3   
1953-10-15T12:00:00+00:00  0.6   
1953-10-15T15:00:00+00:00  1.3   
1953-10-15T18:00:00+00:00  1.4   
1953-10-15T21:00:00+00:00  1.6   
1953-10-16T00:00:00+00:00  1.7   
1953-10-16T03:00:00+00:00  1.2   
1953-10-16T06:00:00+00:00  1.0   
1953-10-16T09:00:00+00:00  1.1   
1953-10-16T12:00:00+00:00  0.9   
1953-10-16T15:00:00+00:00  0.5   
1953-10-16T18:00:00+00:00  0.4   
1953-10-16T21:00:00+00:00  0.5   
1953-10-17T00:00:00+00:00  0.3   
1953-10-17T03:00:00+00:00  0.4   
1953-10-17T06:00:00+00:00  0.4   
1953-10-17T09:00:00+00:00  0.5   
1953-10-17T12:00:00+00:00  0.7   
1953-10-17T15:00:00+00:00  0.8   
1953-10-17T18:00:00+00:00  0.7   
1953-10-17T21:00:00+00:00  0.9   
1953-10-18T00:00:00+00:00  1.4   
1953-10-18T03:00:00+00:00  2.0   
1953-10-18T06:00:00+00:00  2.4   
1953-10-18T09:00:00+00:00  2.4   
1953-10-18T12:00:00+00:00  2.3   
1953-10-18T15:00:00+00:00  2.3   
1953-10-18T18:00:00+00:00  2.6   
1953-10-18T21:00:00+00:00  2.4   
1953-10-19T00:00:00+00:00  2.1   
1953-10-19T03:00:00+00:00  1.3   
1953-10-19T06:00:00+00:00  0.9   
1953-10-19T09:00:00+00:00  0.6   
1953-10-19T12:00:00+00:00  0.8   
1953-10-19T15:00:00+00:00  0.8   
1953-10-19T18:00:00+00:00  0.8   
1953-10-19T21:00:00+00:00  1.0   
1953-10-20T00:00:00+00:00  1.2   
1953-10-20T03:00:00+00:00  1.3   
1953-10-20T06:00:00+00:00  1.3   
1953-10-20T09:00:00+00:00  0.8   
1953-10-20T12:00:00+00:00  0.9   
1953-10-20T15:00:00+00:00  0.7   
1953-10-20T18:00:00+00:00  0.5   
1953-10-20T21:00:00+00:00  0.4   
1953-10-21T00:00:00+00:00  0.3   
1953-10-21T03:00:00+00:00  0.5   
1953-10-21T06:00:00+00:00  0.4   
1953-10-21T09:00:00+00:00  0.4   
1953-10-21T12:00:00+00:00  0.6   
1953-10-21T15:00:00+00:00  0.4   
1953-10-21T18:00:00+00:00  0.8   
1953-10-21T21:00:00+00:00  0.9   
1953-10-22T00:00:00+00:00  1.1   
1953-10-22T03:00:00+00:00  0.9   
1953-10-22T06:00:00+00:00  0.9   
1953-10-22T09:00:00+00:00  0.8   
1953-10-22T12:00:00+00:00  0.4   
1953-10-22T15:00:00+00:00  0.6   
1953-10-22T18:00:00+00:00  1.1   
1953-10-22T21:00:00+00:00  1.8   
1953-10-23T00:00:00+00:00  1.3   
1953-10-23T03:00:00+00:00  0.7   
1953-10-23T06:00:00+00:00  0.6   
1953-10-23T09:00:00+00:00  0.6   
1953-10-23T12:00:00+00:00  0.7   
1953-10-23T15:00:00+00:00  0.9   
1953-10-23T18:00:00+00:00  1.1   
1953-10-23T21:00:00+00:00  1.2   
1953-10-24T00:00:00+00:00  1.3   
1953-10-24T03:00:00+00:00  0.9   
1953-10-24T06:00:00+00:00  0.8   
1953-10-24T09:00:00+00:00  0.8   
1953-10-24T12:00:00+00:00  0.2   
1953-10-24T15:00:00+00:00  0.6   
1953-10-24T18:00:00+00:00  0.5   
1953-10-24T21:00:00+00:00  0.6   
1953-10-25T00:00:00+00:00  0.4   
1953-10-25T03:00:00+00:00  0.5   
1953-10-25T06:00:00+00:00  0.6   
1953-10-25T09:00:00+00:00  0.8   
1953-10-25T12:00:00+00:00  0.8   
1953-10-25T15:00:00+00:00  0.9   
1953-10-25T18:00:00+00:00  1.2   
1953-10-25T21:00:00+00:00  1.3   
1953-10-26T00:00:00+00:00  1.3   
1953-10-26T03:00:00+00:00  1.3   
1953-10-26T06:00:00+00:00  1.3   
1953-10-26T09:00:00+00:00  1.2   
1953-10-26T12:00:00+00:00  1.1   
1953-10-26T15:00:00+00:00  0.8   
1953-10-26T18:00:00+00:00  0.9   
1953-10-26T21:00:00+00:00  0.7   
1953-10-27T00:00:00+00:00  0.3   
1953-10-27T03:00:00+00:00  0.9   
1953-10-27T06:00:00+00:00  1.1   
1953-10-27T09:00:00+00:00  1.1   
1953-10-27T12:00:00+00:00  0.9   
1953-10-27T15:00:00+00:00  0.7   
1953-10-27T18:00:00+00:00  0.6   
1953-10-27T21:00:00+00:00  0.5   
1953-10-28T00:00:00+00:00  0.4   
1953-10-28T03:00:00+00:00  0.5   
1953-10-28T06:00:00+00:00  0.4   
1953-10-28T09:00:00+00:00  0.4   
1953-10-28T12:00:00+00:00  0.6   
1953-10-28T15:00:00+00:00  0.6   
1953-10-28T18:00:00+00:00  0.5   
1953-10-28T21:00:00+00:00  0.5   
1953-10-29T00:00:00+00:00  0.6   
1953-10-29T03:00:00+00:00  0.6   
1953-10-29T06:00:00+00:00  0.6   
1953-10-29T09:00:00+00:00  0.6   
1953-10-29T12:00:00+00:00  0.7   
1953-10-29T15:00:00+00:00  0.9   
1953-10-29T18:00:00+00:00  1.0   
1953-10-29T21:00:00+00:00  0.8   
1953-10-30T00:00:00+00:00  0.7   
1953-10-30T03:00:00+00:00  0.7   
1953-10-30T06:00:00+00:00  0.4   
1953-10-30T09:00:00+00:00  0.4   
1953-10-30T12:00:00+00:00  1.0   
1953-10-30T15:00:00+00:00  1.1   
1953-10-30T18:00:00+00:00  0.5   
1953-10-30T21:00:00+00:00  0.5   
1953-10-31T00:00:00+00:00  0.9   
1953-10-31T03:00:00+00:00  0.8   
1953-10-31T06:00:00+00:00  0.9   
1953-10-31T09:00:00+00:00  1.3   
1953-10-31T12:00:00+00:00  1.7   
1953-10-31T15:00:00+00:00  1.7   
1953-10-31T18:00:00+00:00  1.4   
1953-10-31T21:00:00+00:00  1.3   
1953-11-01T00:00:00+00:00  1.2   
1953-11-01T03:00:00+00:00  1.3   
1953-11-01T06:00:00+00:00  1.4   
1953-11-01T09:00:00+00:00  1.7   
1953-11-01T12:00:00+00:00  0.9   
1953-11-01T15:00:00+00:00  0.5   
1953-11-01T18:00:00+00:00  0.7   
1953-11-01T21:00:00+00:00  0.7   
1953-11-02T00:00:00+00:00  1.0   
1953-11-02T03:00:00+00:00  1.4   
1953-11-02T06:00:00+00:00  1.6   
1953-11-02T09:00:00+00:00  1.3   
1953-11-02T12:00:00+00:00  0.9   
1953-11-02T15:00:00+00:00  0.6   
1953-11-02T18:00:00+00:00  0.4   
1953-11-02T21:00:00+00:00  0.3   
1953-11-03T00:00:00+00:00  0.4   
1953-11-03T03:00:00+00:00  0.5   
1953-11-03T06:00:00+00:00  0.6   
1953-11-03T09:00:00+00:00  0.5   
1953-11-03T12:00:00+00:00  0.5   
1953-11-03T15:00:00+00:00  0.6   
1953-11-03T18:00:00+00:00  1.1   
1953-11-03T21:00:00+00:00  1.6   
1953-11-04T00:00:00+00:00  1.8   
1953-11-04T03:00:00+00:00  1.1   
1953-11-04T06:00:00+00:00  1.4   
1953-11-04T09:00:00+00:00  1.9   
1953-11-04T12:00:00+00:00  1.2   
1953-11-04T15:00:00+00:00  0.8   
1953-11-04T18:00:00+00:00  0.7   
1953-11-04T21:00:00+00:00  0.8   
1953-11-05T00:00:00+00:00  0.5   
1953-11-05T03:00:00+00:00  0.7   
1953-11-05T06:00:00+00:00  0.5   
1953-11-05T09:00:00+00:00  0.5   
1953-11-05T12:00:00+00:00  0.5   
1953-11-05T15:00:00+00:00  0.7   
1953-11-05T18:00:00+00:00  0.5   
1953-11-05T21:00:00+00:00  0.4   
1953-11-06T00:00:00+00:00  0.4   
1953-11-06T03:00:00+00:00  0.4   
1953-11-06T06:00:00+00:00  0.5   
1953-11-06T09:00:00+00:00  0.6   
1953-11-06T12:00:00+00:00  0.8   
1953-11-06T15:00:00+00:00  1.0   
1953-11-06T18:00:00+00:00  1.0   
1953-11-06T21:00:00+00:00  1.5   
1953-11-07T00:00:00+00:00  1.9   
1953-11-07T03:00:00+00:00  1.6   
1953-11-07T06:00:00+00:00  1.5   
1953-11-07T09:00:00+00:00  1.5   
1953-11-07T12:00:00+00:00  1.4   
1953-11-07T15:00:00+00:00  1.3   
1953-11-07T18:00:00+00:00  0.9   
1953-11-07T21:00:00+00:00  0.5   
1953-11-08T00:00:00+00:00  0.4   
1953-11-08T03:00:00+00:00  0.5   
1953-11-08T06:00:00+00:00  0.8   
1953-11-08T09:00:00+00:00  0.9   
1953-11-08T12:00:00+00:00  1.1   
1953-11-08T15:00:00+00:00  1.1   
1953-11-08T18:00:00+00:00  1.1   
1953-11-08T21:00:00+00:00  1.4   
1953-11-09T00:00:00+00:00  1.2   
1953-11-09T03:00:00+00:00  0.8   
1953-11-09T06:00:00+00:00  0.3   
1953-11-09T09:00:00+00:00  0.7   
1953-11-09T12:00:00+00:00  0.6   
1953-11-09T15:00:00+00:00  0.7   
1953-11-09T18:00:00+00:00  1.6   
1953-11-09T21:00:00+00:00  1.9   
1953-11-10T00:00:00+00:00  1.7   
1953-11-10T03:00:00+00:00  1.5   
1953-11-10T06:00:00+00:00  1.3   
1953-11-10T09:00:00+00:00  0.9   
1953-11-10T12:00:00+00:00  0.3   
1953-11-10T15:00:00+00:00  0.5   
1953-11-10T18:00:00+00:00  0.3   
1953-11-10T21:00:00+00:00  0.6   
1953-11-11T00:00:00+00:00  0.6   
1953-11-11T03:00:00+00:00  0.3   
1953-11-11T06:00:00+00:00  0.4   
1953-11-11T09:00:00+00:00  0.5   
1953-11-11T12:00:00+00:00  0.3   
1953-11-11T15:00:00+00:00  0.3   
1953-11-11T18:00:00+00:00  0.3   
1953-11-11T21:00:00+00:00  0.3   
1953-11-12T00:00:00+00:00  0.3   
1953-11-12T03:00:00+00:00  0.5   
1953-11-12T06:00:00+00:00  0.6   
1953-11-12T09:00:00+00:00  0.6   
1953-11-12T12:00:00+00:00  0.5   
1953-11-12T15:00:00+00:00  0.5   
1953-11-12T18:00:00+00:00  0.5   
1953-11-12T21:00:00+00:00  0.5   
1953-11-13T00:00:00+00:00  0.5   
1953-11-13T03:00:00+00:00  0.5   
1953-11-13T06:00:00+00:00  0.5   
1953-11-13T09:00:00+00:00  0.6   
1953-11-13T12:00:00+00:00  0.8   
1953-11-13T15:00:00+00:00  0.7   
1953-11-13T18:00:00+00:00  0.6   
1953-11-13T21:00:00+00:00  0.6   
1953-11-14T00:00:00+00:00  0.6   
1953-11-14T03:00:00+00:00  0.6   
1953-11-14T06:00:00+00:00  0.7   
1953-11-14T09:00:00+00:00  0.7   
1953-11-14T12:00:00+00:00  0.7   
1953-11-14T15:00:00+00:00  0.7   
1953-11-14T18:00:00+00:00  0.6   
1953-11-14T21:00:00+00:00  0.4   
1953-11-15T00:00:00+00:00  0.6   
1953-11-15T03:00:00+00:00  0.6   
1953-11-15T06:00:00+00:00  0.7   
1953-11-15T09:00:00+00:00  0.8   
1953-11-15T12:00:00+00:00  0.6   
1953-11-15T15:00:00+00:00  0.7   
1953-11-15T18:00:00+00:00  0.8   
1953-11-15T21:00:00+00:00  1.3   
1953-11-16T00:00:00+00:00  1.7   
1953-11-16T03:00:00+00:00  1.7   
1953-11-16T06:00:00+00:00  1.9   
1953-11-16T09:00:00+00:00  1.6   
1953-11-16T12:00:00+00:00  1.1   
1953-11-16T15:00:00+00:00  0.6   
1953-11-16T18:00:00+00:00  0.5   
1953-11-16T21:00:00+00:00  0.4   
1953-11-17T00:00:00+00:00  0.5   
1953-11-17T03:00:00+00:00  0.4   
1953-11-17T06:00:00+00:00  0.9   
1953-11-17T09:00:00+00:00  1.9   
1953-11-17T12:00:00+00:00  3.0   
1953-11-17T15:00:00+00:00  3.1   
1953-11-17T18:00:00+00:00  3.6   
1953-11-17T21:00:00+00:00  3.3   
1953-11-18T00:00:00+00:00  2.4   
1953-11-18T03:00:00+00:00  1.1   
1953-11-18T06:00:00+00:00  1.2   
1953-11-18T09:00:00+00:00  1.2   
1953-11-18T12:00:00+00:00  1.0   
1953-11-18T15:00:00+00:00  0.9   
1953-11-18T18:00:00+00:00  1.0   
1953-11-18T21:00:00+00:00  1.2   
1953-11-19T00:00:00+00:00  1.4   
1953-11-19T03:00:00+00:00  1.5   
1953-11-19T06:00:00+00:00  1.4   
1953-11-19T09:00:00+00:00  1.0   
1953-11-19T12:00:00+00:00  0.8   
1953-11-19T15:00:00+00:00  0.7   
1953-11-19T18:00:00+00:00  0.6   
1953-11-19T21:00:00+00:00  0.7   
1953-11-20T00:00:00+00:00  0.8   
1953-11-20T03:00:00+00:00  0.9   
1953-11-20T06:00:00+00:00  1.0   
1953-11-20T09:00:00+00:00  0.9   
1953-11-20T12:00:00+00:00  0.7   
1953-11-20T15:00:00+00:00  0.9   
1953-11-20T18:00:00+00:00  1.2   
1953-11-20T21:00:00+00:00  1.4   
1953-11-21T00:00:00+00:00  1.4   
1953-11-21T03:00:00+00:00  1.2   
1953-11-21T06:00:00+00:00  1.3   
1953-11-21T09:00:00+00:00  1.2   
1953-11-21T12:00:00+00:00  1.1   
1953-11-21T15:00:00+00:00  1.1   
1953-11-21T18:00:00+00:00  1.1   
1953-11-21T21:00:00+00:00  1.0   
1953-11-22T00:00:00+00:00  1.0   
1953-11-22T03:00:00+00:00  1.0   
1953-11-22T06:00:00+00:00  1.2   
1953-11-22T09:00:00+00:00  1.3   
1953-11-22T12:00:00+00:00  1.4   
1953-11-22T15:00:00+00:00  1.4   
1953-11-22T18:00:00+00:00  1.7   
1953-11-22T21:00:00+00:00  1.9   
1953-11-23T00:00:00+00:00  1.8   
1953-11-23T03:00:00+00:00  1.7   
1953-11-23T06:00:00+00:00  1.9   
1953-11-23T09:00:00+00:00  1.9   
1953-11-23T12:00:00+00:00  1.6   
1953-11-23T15:00:00+00:00  1.3   
1953-11-23T18:00:00+00:00  1.4   
1953-11-23T21:00:00+00:00  1.4   
1953-11-24T00:00:00+00:00  1.2   
1953-11-24T03:00:00+00:00  0.9   
1953-11-24T06:00:00+00:00  0.5   
1953-11-24T09:00:00+00:00  0.3   
1953-11-24T12:00:00+00:00  0.5   
1953-11-24T15:00:00+00:00  0.4   
1953-11-24T18:00:00+00:00  0.5   
1953-11-24T21:00:00+00:00  0.5   
1953-11-25T00:00:00+00:00  0.4   
1953-11-25T03:00:00+00:00  0.3   
1953-11-25T06:00:00+00:00  0.3   
1953-11-25T09:00:00+00:00  0.4   
1953-11-25T12:00:00+00:00  0.6   
1953-11-25T15:00:00+00:00  0.7   
1953-11-25T18:00:00+00:00  0.6   
1953-11-25T21:00:00+00:00  0.6   
1953-11-26T00:00:00+00:00  0.7   
1953-11-26T03:00:00+00:00  0.6   
1953-11-26T06:00:00+00:00  0.5   
1953-11-26T09:00:00+00:00  0.6   
1953-11-26T12:00:00+00:00  0.6   
1953-11-26T15:00:00+00:00  0.8   
1953-11-26T18:00:00+00:00  1.0   
1953-11-26T21:00:00+00:00  0.9   
1953-11-27T00:00:00+00:00  0.5   
1953-11-27T03:00:00+00:00  0.3   
1953-11-27T06:00:00+00:00  0.7   
1953-11-27T09:00:00+00:00  0.7   
1953-11-27T12:00:00+00:00  1.4   
1953-11-27T15:00:00+00:00  1.4   
1953-11-27T18:00:00+00:00  1.2   
1953-11-27T21:00:00+00:00  1.4   
1953-11-28T00:00:00+00:00  1.6   
1953-11-28T03:00:00+00:00  1.4   
1953-11-28T06:00:00+00:00  1.5   
1953-11-28T09:00:00+00:00  1.4   
1953-11-28T12:00:00+00:00  1.2   
1953-11-28T15:00:00+00:00  1.2   
1953-11-28T18:00:00+00:00  0.9   
1953-11-28T21:00:00+00:00  0.5   
1953-11-29T00:00:00+00:00  0.3   
1953-11-29T03:00:00+00:00  0.7   
1953-11-29T06:00:00+00:00  1.0   
1953-11-29T09:00:00+00:00  1.5   
1953-11-29T12:00:00+00:00  1.4   
1953-11-29T15:00:00+00:00  1.2   
1953-11-29T18:00:00+00:00  0.9   
1953-11-29T21:00:00+00:00  0.8   
1953-11-30T00:00:00+00:00  0.6   
1953-11-30T03:00:00+00:00  0.3   
1953-11-30T06:00:00+00:00  0.3   
1953-11-30T09:00:00+00:00  0.4   
1953-11-30T12:00:00+00:00  0.9   
1953-11-30T15:00:00+00:00  1.5   
1953-11-30T18:00:00+00:00  1.9   
1953-11-30T21:00:00+00:00  2.1   
1953-12-01T00:00:00+00:00  2.2   
1953-12-01T03:00:00+00:00  2.7   
1953-12-01T06:00:00+00:00  2.6   
1953-12-01T09:00:00+00:00  2.4   
1953-12-01T12:00:00+00:00  2.5   
1953-12-01T15:00:00+00:00  2.2   
1953-12-01T18:00:00+00:00  1.9   
1953-12-01T21:00:00+00:00  1.5   
1953-12-02T00:00:00+00:00  1.3   
1953-12-02T03:00:00+00:00  1.3   
1953-12-02T06:00:00+00:00  1.1   
1953-12-02T09:00:00+00:00  1.0   
1953-12-02T12:00:00+00:00  0.6   
1953-12-02T15:00:00+00:00  0.6   
1953-12-02T18:00:00+00:00  0.9   
1953-12-02T21:00:00+00:00  0.9   
1953-12-03T00:00:00+00:00  1.0   
1953-12-03T03:00:00+00:00  1.0   
1953-12-03T06:00:00+00:00  1.2   
1953-12-03T09:00:00+00:00  1.3   
1953-12-03T12:00:00+00:00  1.5   
1953-12-03T15:00:00+00:00  1.4   
1953-12-03T18:00:00+00:00  1.3   
1953-12-03T21:00:00+00:00  1.1   
1953-12-04T00:00:00+00:00  0.8   
1953-12-04T03:00:00+00:00  0.9   
1953-12-04T06:00:00+00:00  0.9   
1953-12-04T09:00:00+00:00  1.1   
1953-12-04T12:00:00+00:00  1.2   
1953-12-04T15:00:00+00:00  1.0   
1953-12-04T18:00:00+00:00  0.8   
1953-12-04T21:00:00+00:00  0.6   
1953-12-05T00:00:00+00:00  0.8   
1953-12-05T03:00:00+00:00  0.8   
1953-12-05T06:00:00+00:00  0.8   
1953-12-05T09:00:00+00:00  0.9   
1953-12-05T12:00:00+00:00  1.4   
1953-12-05T15:00:00+00:00  1.4   
1953-12-05T18:00:00+00:00  1.4   
1953-12-05T21:00:00+00:00  1.0   
1953-12-06T00:00:00+00:00  0.5   
1953-12-06T03:00:00+00:00  0.4   
1953-12-06T06:00:00+00:00  0.7   
1953-12-06T09:00:00+00:00  0.9   
1953-12-06T12:00:00+00:00  1.0   
1953-12-06T15:00:00+00:00  0.8   
1953-12-06T18:00:00+00:00  0.8   
1953-12-06T21:00:00+00:00  0.8   
1953-12-07T00:00:00+00:00  0.8   
1953-12-07T03:00:00+00:00  1.1   
1953-12-07T06:00:00+00:00  1.3   
1953-12-07T09:00:00+00:00  1.5   
1953-12-07T12:00:00+00:00  1.7   
1953-12-07T15:00:00+00:00  1.9   
1953-12-07T18:00:00+00:00  1.8   
1953-12-07T21:00:00+00:00  1.4   
1953-12-08T00:00:00+00:00  1.7   
1953-12-08T03:00:00+00:00  2.8   
1953-12-08T06:00:00+00:00  3.1   
1953-12-08T09:00:00+00:00  4.0   
1953-12-08T12:00:00+00:00  4.4   
1953-12-08T15:00:00+00:00  4.3   
1953-12-08T18:00:00+00:00  3.7   
1953-12-08T21:00:00+00:00  3.6   
1953-12-09T00:00:00+00:00  3.6   
1953-12-09T03:00:00+00:00  1.7   
1953-12-09T06:00:00+00:00  1.3   
1953-12-09T09:00:00+00:00  1.0   
1953-12-09T12:00:00+00:00  0.8   
1953-12-09T15:00:00+00:00  0.8   
1953-12-09T18:00:00+00:00  0.8   
1953-12-09T21:00:00+00:00  0.6   
1953-12-10T00:00:00+00:00  0.6   
1953-12-10T03:00:00+00:00  1.0   
1953-12-10T06:00:00+00:00  1.1   
1953-12-10T09:00:00+00:00  1.3   
1953-12-10T12:00:00+00:00  0.8   
1953-12-10T15:00:00+00:00  0.6   
1953-12-10T18:00:00+00:00  0.6   
1953-12-10T21:00:00+00:00  0.7   
1953-12-11T00:00:00+00:00  0.6   
1953-12-11T03:00:00+00:00  0.6   
1953-12-11T06:00:00+00:00  0.6   
1953-12-11T09:00:00+00:00  0.6   
1953-12-11T12:00:00+00:00  0.7   
1953-12-11T15:00:00+00:00  0.8   
1953-12-11T18:00:00+00:00  1.0   
1953-12-11T21:00:00+00:00  1.6   
1953-12-12T00:00:00+00:00  1.6   
1953-12-12T03:00:00+00:00  2.5   
1953-12-12T06:00:00+00:00  3.4   
1953-12-12T09:00:00+00:00  4.1   
1953-12-12T12:00:00+00:00  3.6   
1953-12-12T15:00:00+00:00  3.0   
1953-12-12T18:00:00+00:00  2.9   
1953-12-12T21:00:00+00:00  3.6   
1953-12-13T00:00:00+00:00  2.7   
1953-12-13T03:00:00+00:00  1.0   
1953-12-13T06:00:00+00:00  0.8   
1953-12-13T09:00:00+00:00  1.0   
1953-12-13T12:00:00+00:00  0.9   
1953-12-13T15:00:00+00:00  1.0   
1953-12-13T18:00:00+00:00  1.3   
1953-12-13T21:00:00+00:00  1.6   
1953-12-14T00:00:00+00:00  0.9   
1953-12-14T03:00:00+00:00  1.3   
1953-12-14T06:00:00+00:00  1.6   
1953-12-14T09:00:00+00:00  1.4   
1953-12-14T12:00:00+00:00  1.1   
1953-12-14T15:00:00+00:00  0.7   
1953-12-14T18:00:00+00:00  0.3   
1953-12-14T21:00:00+00:00  0.3   
1953-12-15T00:00:00+00:00  0.3   
1953-12-15T03:00:00+00:00  0.3   
1953-12-15T06:00:00+00:00  0.4   
1953-12-15T09:00:00+00:00  0.3   
1953-12-15T12:00:00+00:00  0.4   
1953-12-15T15:00:00+00:00  0.5   
1953-12-15T18:00:00+00:00  0.5   
1953-12-15T21:00:00+00:00  0.6   
1953-12-16T00:00:00+00:00  0.8   
1953-12-16T03:00:00+00:00  0.9   
1953-12-16T06:00:00+00:00  1.0   
1953-12-16T09:00:00+00:00  1.0   
1953-12-16T12:00:00+00:00  0.8   
1953-12-16T15:00:00+00:00  0.4   
1953-12-16T18:00:00+00:00  0.6   
1953-12-16T21:00:00+00:00  0.6   
1953-12-17T00:00:00+00:00  0.7   
1953-12-17T03:00:00+00:00  0.8   
1953-12-17T06:00:00+00:00  0.6   
1953-12-17T09:00:00+00:00  0.5   
1953-12-17T12:00:00+00:00  0.7   
1953-12-17T15:00:00+00:00  0.6   
1953-12-17T18:00:00+00:00  0.5   
1953-12-17T21:00:00+00:00  0.7   
1953-12-18T00:00:00+00:00  0.8   
1953-12-18T03:00:00+00:00  0.8   
1953-12-18T06:00:00+00:00  0.9   
1953-12-18T09:00:00+00:00  0.9   
1953-12-18T12:00:00+00:00  0.9   
1953-12-18T15:00:00+00:00  0.9   
1953-12-18T18:00:00+00:00  0.8   
1953-12-18T21:00:00+00:00  0.7   
1953-12-19T00:00:00+00:00  0.7   
1953-12-19T03:00:00+00:00  0.6   
1953-12-19T06:00:00+00:00  0.7   
1953-12-19T09:00:00+00:00  0.7   
1953-12-19T12:00:00+00:00  0.8   
1953-12-19T15:00:00+00:00  0.9   
1953-12-19T18:00:00+00:00  1.0   
1953-12-19T21:00:00+00:00  1.2   
1953-12-20T00:00:00+00:00  1.5   
1953-12-20T03:00:00+00:00  1.5   
1953-12-20T06:00:00+00:00  0.7   
1953-12-20T09:00:00+00:00  1.8   
1953-12-20T12:00:00+00:00  2.9   
1953-12-20T15:00:00+00:00  3.1   
1953-12-20T18:00:00+00:00  3.2   
1953-12-20T21:00:00+00:00  3.2   
1953-12-21T00:00:00+00:00  3.2   
1953-12-21T03:00:00+00:00  2.3   
1953-12-21T06:00:00+00:00  2.2   
1953-12-21T09:00:00+00:00  2.0   
1953-12-21T12:00:00+00:00  1.5   
1953-12-21T15:00:00+00:00  1.2   
1953-12-21T18:00:00+00:00  0.8   
1953-12-21T21:00:00+00:00  0.5   
1953-12-22T00:00:00+00:00  0.6   
1953-12-22T03:00:00+00:00  1.1   
1953-12-22T06:00:00+00:00  1.5   
1953-12-22T09:00:00+00:00  1.5   
1953-12-22T12:00:00+00:00  1.2   
1953-12-22T15:00:00+00:00  0.9   
1953-12-22T18:00:00+00:00  0.9   
1953-12-22T21:00:00+00:00  1.0   
1953-12-23T00:00:00+00:00  0.8   
1953-12-23T03:00:00+00:00  1.4   
1953-12-23T06:00:00+00:00  1.4   
1953-12-23T09:00:00+00:00  0.9   
1953-12-23T12:00:00+00:00  0.5   
1953-12-23T15:00:00+00:00  0.6   
1953-12-23T18:00:00+00:00  0.7   
1953-12-23T21:00:00+00:00  0.7   
1953-12-24T00:00:00+00:00  0.6   
1953-12-24T03:00:00+00:00  0.4   
1953-12-24T06:00:00+00:00  0.4   
1953-12-24T09:00:00+00:00  0.4   
1953-12-24T12:00:00+00:00  0.7   
1953-12-24T15:00:00+00:00  1.4   
1953-12-24T18:00:00+00:00  2.0   
1953-12-24T21:00:00+00:00  1.9   
1953-12-25T00:00:00+00:00  1.6   
1953-12-25T03:00:00+00:00  1.6   
1953-12-25T06:00:00+00:00  1.1   
1953-12-25T09:00:00+00:00  0.5   
1953-12-25T12:00:00+00:00  0.8   
1953-12-25T15:00:00+00:00  0.7   
1953-12-25T18:00:00+00:00  0.8   
1953-12-25T21:00:00+00:00  0.7   
1953-12-26T00:00:00+00:00  0.9   
1953-12-26T03:00:00+00:00  1.2   
1953-12-26T06:00:00+00:00  1.4   
1953-12-26T09:00:00+00:00  1.4   
1953-12-26T12:00:00+00:00  0.8   
1953-12-26T15:00:00+00:00  0.5   
1953-12-26T18:00:00+00:00  0.9   
1953-12-26T21:00:00+00:00  1.1   
1953-12-27T00:00:00+00:00  0.9   
1953-12-27T03:00:00+00:00  0.7   
1953-12-27T06:00:00+00:00  0.4   
1953-12-27T09:00:00+00:00  0.6   
1953-12-27T12:00:00+00:00  0.3   
1953-12-27T15:00:00+00:00  0.6   
1953-12-27T18:00:00+00:00  0.5   
1953-12-27T21:00:00+00:00  0.7   
1953-12-28T00:00:00+00:00  0.8   
1953-12-28T03:00:00+00:00  0.9   
1953-12-28T06:00:00+00:00  1.0   
1953-12-28T09:00:00+00:00  1.2   
1953-12-28T12:00:00+00:00  0.8   
1953-12-28T15:00:00+00:00  0.6   
1953-12-28T18:00:00+00:00  0.6   
1953-12-28T21:00:00+00:00  0.9   
1953-12-29T00:00:00+00:00  0.9   
1953-12-29T03:00:00+00:00  0.9   
1953-12-29T06:00:00+00:00  0.7   
1953-12-29T09:00:00+00:00  0.9   
1953-12-29T12:00:00+00:00  0.6   
1953-12-29T15:00:00+00:00  0.8   
1953-12-29T18:00:00+00:00  0.6   
1953-12-29T21:00:00+00:00  0.6   
1953-12-30T00:00:00+00:00  1.0   
1953-12-30T03:00:00+00:00  1.0   
1953-12-30T06:00:00+00:00  0.4   
1953-12-30T09:00:00+00:00  0.6   
1953-12-30T12:00:00+00:00  0.6   
1953-12-30T15:00:00+00:00  0.5   
1953-12-30T18:00:00+00:00  0.8   
1953-12-30T21:00:00+00:00  1.0   
1953-12-31T00:00:00+00:00  1.2   
1953-12-31T03:00:00+00:00  1.0   
1953-12-31T06:00:00+00:00  1.1   
1953-12-31T09:00:00+00:00  1.3   
1953-12-31T12:00:00+00:00  0.9   
1953-12-31T15:00:00+00:00  1.0   
1953-12-31T18:00:00+00:00  0.7   
1953-12-31T21:00:00+00:00  0.3   
1954-01-01T00:00:00+00:00  0.5   
1954-01-01T03:00:00+00:00  1.5   
1954-01-01T06:00:00+00:00  1.4   
1954-01-01T09:00:00+00:00  0.9   
1954-01-01T12:00:00+00:00  0.6   
1954-01-01T15:00:00+00:00  0.5   
1954-01-01T18:00:00+00:00  0.6   
1954-01-01T21:00:00+00:00  1.1   
1954-01-02T00:00:00+00:00  1.3   
1954-01-02T03:00:00+00:00  1.1   
1954-01-02T06:00:00+00:00  1.3   
1954-01-02T09:00:00+00:00  1.4   
1954-01-02T12:00:00+00:00  1.4   
1954-01-02T15:00:00+00:00  1.5   
1954-01-02T18:00:00+00:00  1.9   
1954-01-02T21:00:00+00:00  2.1   
1954-01-03T00:00:00+00:00  2.2   
1954-01-03T03:00:00+00:00  2.4   
1954-01-03T06:00:00+00:00  2.3   
1954-01-03T09:00:00+00:00  2.2   
1954-01-03T12:00:00+00:00  1.9   
1954-01-03T15:00:00+00:00  1.6   
1954-01-03T18:00:00+00:00  1.6   
1954-01-03T21:00:00+00:00  1.4   
1954-01-04T00:00:00+00:00  1.0   
1954-01-04T03:00:00+00:00  0.8   
1954-01-04T06:00:00+00:00  0.5   
1954-01-04T09:00:00+00:00  0.7   
1954-01-04T12:00:00+00:00  0.4   
1954-01-04T15:00:00+00:00  0.4   
1954-01-04T18:00:00+00:00  0.5   
1954-01-04T21:00:00+00:00  1.0   
1954-01-05T00:00:00+00:00  1.8   
1954-01-05T03:00:00+00:00  1.5   
1954-01-05T06:00:00+00:00  1.5   
1954-01-05T09:00:00+00:00  1.5   
1954-01-05T12:00:00+00:00  0.9   
1954-01-05T15:00:00+00:00  0.5   
1954-01-05T18:00:00+00:00  0.4   
1954-01-05T21:00:00+00:00  0.5   
1954-01-06T00:00:00+00:00  0.5   
1954-01-06T03:00:00+00:00  0.6   
1954-01-06T06:00:00+00:00  0.6   
1954-01-06T09:00:00+00:00  0.6   
1954-01-06T12:00:00+00:00  0.8   
1954-01-06T15:00:00+00:00  1.0   
1954-01-06T18:00:00+00:00  1.0   
1954-01-06T21:00:00+00:00  1.0   
1954-01-07T00:00:00+00:00  1.0   
1954-01-07T03:00:00+00:00  0.7   
1954-01-07T06:00:00+00:00  2.1   
1954-01-07T09:00:00+00:00  3.1   
1954-01-07T12:00:00+00:00  4.0   
1954-01-07T15:00:00+00:00  4.4   
1954-01-07T18:00:00+00:00  4.4   
1954-01-07T21:00:00+00:00  3.1   
1954-01-08T00:00:00+00:00  2.6   
1954-01-08T03:00:00+00:00  1.5   
1954-01-08T06:00:00+00:00  1.3   
1954-01-08T09:00:00+00:00  1.3   
1954-01-08T12:00:00+00:00  1.1   
1954-01-08T15:00:00+00:00  0.6   
1954-01-08T18:00:00+00:00  0.5   
1954-01-08T21:00:00+00:00  0.6   
1954-01-09T00:00:00+00:00  0.9   
1954-01-09T03:00:00+00:00  0.6   
1954-01-09T06:00:00+00:00  0.5   
1954-01-09T09:00:00+00:00  0.6   
1954-01-09T12:00:00+00:00  1.0   
1954-01-09T15:00:00+00:00  1.6   
1954-01-09T18:00:00+00:00  2.4   
1954-01-09T21:00:00+00:00  2.4   
1954-01-10T00:00:00+00:00  1.9   
1954-01-10T03:00:00+00:00  1.3   
1954-01-10T06:00:00+00:00  1.2   
1954-01-10T09:00:00+00:00  0.9   
1954-01-10T12:00:00+00:00  0.9   
1954-01-10T15:00:00+00:00  0.7   
1954-01-10T18:00:00+00:00  0.6   
1954-01-10T21:00:00+00:00  0.7   
1954-01-11T00:00:00+00:00  0.8   
1954-01-11T03:00:00+00:00  1.4   
1954-01-11T06:00:00+00:00  2.6   
1954-01-11T09:00:00+00:00  2.7   
1954-01-11T12:00:00+00:00  2.9   
1954-01-11T15:00:00+00:00  2.6   
1954-01-11T18:00:00+00:00  1.8   
1954-01-11T21:00:00+00:00  1.3   
1954-01-12T00:00:00+00:00  1.1   
1954-01-12T03:00:00+00:00  0.8   
1954-01-12T06:00:00+00:00  0.7   
1954-01-12T09:00:00+00:00  0.8   
1954-01-12T12:00:00+00:00  1.0   
1954-01-12T15:00:00+00:00  1.1   
1954-01-12T18:00:00+00:00  1.2   
1954-01-12T21:00:00+00:00  1.0   
1954-01-13T00:00:00+00:00  1.0   
1954-01-13T03:00:00+00:00  0.9   
1954-01-13T06:00:00+00:00  1.0   
1954-01-13T09:00:00+00:00  1.2   
1954-01-13T12:00:00+00:00  1.3   
1954-01-13T15:00:00+00:00  1.0   
1954-01-13T18:00:00+00:00  1.3   
1954-01-13T21:00:00+00:00  0.9   
1954-01-14T00:00:00+00:00  1.1   
1954-01-14T03:00:00+00:00  1.0   
1954-01-14T06:00:00+00:00  1.0   
1954-01-14T09:00:00+00:00  0.5   
1954-01-14T12:00:00+00:00  0.6   
1954-01-14T15:00:00+00:00  0.6   
1954-01-14T18:00:00+00:00  0.6   
1954-01-14T21:00:00+00:00  0.7   
1954-01-15T00:00:00+00:00  0.8   
1954-01-15T03:00:00+00:00  0.8   
1954-01-15T06:00:00+00:00  0.9   
1954-01-15T09:00:00+00:00  0.8   
1954-01-15T12:00:00+00:00  0.8   
1954-01-15T15:00:00+00:00  0.8   
1954-01-15T18:00:00+00:00  0.8   
1954-01-15T21:00:00+00:00  0.7   
1954-01-16T00:00:00+00:00  0.6   
1954-01-16T03:00:00+00:00  0.6   
1954-01-16T06:00:00+00:00  0.5   
1954-01-16T09:00:00+00:00  0.5   
1954-01-16T12:00:00+00:00  0.3   
1954-01-16T15:00:00+00:00  0.4   
1954-01-16T18:00:00+00:00  0.8   
1954-01-16T21:00:00+00:00  1.0   
1954-01-17T00:00:00+00:00  1.6   
1954-01-17T03:00:00+00:00  1.5   
1954-01-17T06:00:00+00:00  1.8   
1954-01-17T09:00:00+00:00  1.9   
1954-01-17T12:00:00+00:00  1.6   
1954-01-17T15:00:00+00:00  0.9   
1954-01-17T18:00:00+00:00  0.8   
1954-01-17T21:00:00+00:00  0.9   
1954-01-18T00:00:00+00:00  0.7   
1954-01-18T03:00:00+00:00  0.3   
1954-01-18T06:00:00+00:00  0.2   
1954-01-18T09:00:00+00:00  0.4   
1954-01-18T12:00:00+00:00  0.2   
1954-01-18T15:00:00+00:00  0.4   
1954-01-18T18:00:00+00:00  0.3   
1954-01-18T21:00:00+00:00  0.3   
1954-01-19T00:00:00+00:00  0.3   
1954-01-19T03:00:00+00:00  0.4   
1954-01-19T06:00:00+00:00  0.4   
1954-01-19T09:00:00+00:00  0.6   
1954-01-19T12:00:00+00:00  1.3   
1954-01-19T15:00:00+00:00  1.5   
1954-01-19T18:00:00+00:00  1.6   
1954-01-19T21:00:00+00:00  1.5   
1954-01-20T00:00:00+00:00  1.0   
1954-01-20T03:00:00+00:00  0.4   
1954-01-20T06:00:00+00:00  0.3   
1954-01-20T09:00:00+00:00  0.3   
1954-01-20T12:00:00+00:00  0.3   
1954-01-20T15:00:00+00:00  0.4   
1954-01-20T18:00:00+00:00  0.6   
1954-01-20T21:00:00+00:00  1.1   
1954-01-21T00:00:00+00:00  1.8   
1954-01-21T03:00:00+00:00  1.9   
1954-01-21T06:00:00+00:00  2.0   
1954-01-21T09:00:00+00:00  2.1   
1954-01-21T12:00:00+00:00  2.0   
1954-01-21T15:00:00+00:00  2.1   
1954-01-21T18:00:00+00:00  2.5   
1954-01-21T21:00:00+00:00  2.4   
1954-01-22T00:00:00+00:00  2.2   
1954-01-22T03:00:00+00:00  2.8   
1954-01-22T06:00:00+00:00  3.3   
1954-01-22T09:00:00+00:00  3.5   
1954-01-22T12:00:00+00:00  3.5   
1954-01-22T15:00:00+00:00  3.6   
1954-01-22T18:00:00+00:00  3.7   
1954-01-22T21:00:00+00:00  3.5   
1954-01-23T00:00:00+00:00  3.2   
1954-01-23T03:00:00+00:00  3.4   
1954-01-23T06:00:00+00:00  4.0   
1954-01-23T09:00:00+00:00  3.8   
1954-01-23T12:00:00+00:00  3.4   
1954-01-23T15:00:00+00:00  3.5   
1954-01-23T18:00:00+00:00  3.2   
1954-01-23T21:00:00+00:00  2.9   
1954-01-24T00:00:00+00:00  2.6   
1954-01-24T03:00:00+00:00  1.7   
1954-01-24T06:00:00+00:00  1.7   
1954-01-24T09:00:00+00:00  1.6   
1954-01-24T12:00:00+00:00  1.3   
1954-01-24T15:00:00+00:00  1.2   
1954-01-24T18:00:00+00:00  1.2   
1954-01-24T21:00:00+00:00  1.3   
1954-01-25T00:00:00+00:00  1.2   
1954-01-25T03:00:00+00:00  1.4   
1954-01-25T06:00:00+00:00  1.5   
1954-01-25T09:00:00+00:00  1.5   
1954-01-25T12:00:00+00:00  1.3   
1954-01-25T15:00:00+00:00  1.3   
1954-01-25T18:00:00+00:00  1.5   
1954-01-25T21:00:00+00:00  1.5   
1954-01-26T00:00:00+00:00  1.4   
1954-01-26T03:00:00+00:00  1.3   
1954-01-26T06:00:00+00:00  1.4   
1954-01-26T09:00:00+00:00  1.4   
1954-01-26T12:00:00+00:00  1.1   
1954-01-26T15:00:00+00:00  0.9   
1954-01-26T18:00:00+00:00  1.0   
1954-01-26T21:00:00+00:00  1.1   
1954-01-27T00:00:00+00:00  1.1   
1954-01-27T03:00:00+00:00  1.3   
1954-01-27T06:00:00+00:00  1.2   
1954-01-27T09:00:00+00:00  1.0   
1954-01-27T12:00:00+00:00  0.4   
1954-01-27T15:00:00+00:00  0.5   
1954-01-27T18:00:00+00:00  0.4   
1954-01-27T21:00:00+00:00  0.6   
1954-01-28T00:00:00+00:00  0.5   
1954-01-28T03:00:00+00:00  0.5   
1954-01-28T06:00:00+00:00  0.4   
1954-01-28T09:00:00+00:00  0.4   
1954-01-28T12:00:00+00:00  0.4   
1954-01-28T15:00:00+00:00  0.5   
1954-01-28T18:00:00+00:00  0.4   
1954-01-28T21:00:00+00:00  0.4   
1954-01-29T00:00:00+00:00  0.4   
1954-01-29T03:00:00+00:00  0.3   
1954-01-29T06:00:00+00:00  0.3   
1954-01-29T09:00:00+00:00  0.4   
1954-01-29T12:00:00+00:00  0.3   
1954-01-29T15:00:00+00:00  0.3   
1954-01-29T18:00:00+00:00  0.3   
1954-01-29T21:00:00+00:00  0.3   
1954-01-30T00:00:00+00:00  0.3   
1954-01-30T03:00:00+00:00  0.5   
1954-01-30T06:00:00+00:00  0.7   
1954-01-30T09:00:00+00:00  0.9   
1954-01-30T12:00:00+00:00  0.8   
1954-01-30T15:00:00+00:00  0.4   
1954-01-30T18:00:00+00:00  0.9   
1954-01-30T21:00:00+00:00  1.4   
1954-01-31T00:00:00+00:00  1.6   
1954-01-31T03:00:00+00:00  1.6   
1954-01-31T06:00:00+00:00  1.6   
1954-01-31T09:00:00+00:00  1.5   
1954-01-31T12:00:00+00:00  1.0   
1954-01-31T15:00:00+00:00  0.4   
1954-01-31T18:00:00+00:00  0.4   
1954-01-31T21:00:00+00:00  0.5   
1954-02-01T00:00:00+00:00  0.2   
1954-02-01T03:00:00+00:00  0.3   
1954-02-01T06:00:00+00:00  0.3   
1954-02-01T09:00:00+00:00  0.7   
1954-02-01T12:00:00+00:00  0.4   
1954-02-01T15:00:00+00:00  0.7   
1954-02-01T18:00:00+00:00  0.4   
1954-02-01T21:00:00+00:00  0.7   
1954-02-02T00:00:00+00:00  0.5   
1954-02-02T03:00:00+00:00  0.8   
1954-02-02T06:00:00+00:00  0.8   
1954-02-02T09:00:00+00:00  0.9   
1954-02-02T12:00:00+00:00  1.1   
1954-02-02T15:00:00+00:00  1.2   
1954-02-02T18:00:00+00:00  1.0   
1954-02-02T21:00:00+00:00  0.9   
1954-02-03T00:00:00+00:00  0.7   
1954-02-03T03:00:00+00:00  0.6   
1954-02-03T06:00:00+00:00  0.6   
1954-02-03T09:00:00+00:00  0.5   
1954-02-03T12:00:00+00:00  0.5   
1954-02-03T15:00:00+00:00  0.6   
1954-02-03T18:00:00+00:00  1.2   
1954-02-03T21:00:00+00:00  1.6   
1954-02-04T00:00:00+00:00  1.9   
1954-02-04T03:00:00+00:00  1.5   
1954-02-04T06:00:00+00:00  1.4   
1954-02-04T09:00:00+00:00  1.3   
1954-02-04T12:00:00+00:00  0.5   
1954-02-04T15:00:00+00:00  0.4   
1954-02-04T18:00:00+00:00  0.7   
1954-02-04T21:00:00+00:00  1.1   
1954-02-05T00:00:00+00:00  1.7   
1954-02-05T03:00:00+00:00  2.8   
1954-02-05T06:00:00+00:00  2.9   
1954-02-05T09:00:00+00:00  2.9   
1954-02-05T12:00:00+00:00  2.7   
1954-02-05T15:00:00+00:00  2.3   
1954-02-05T18:00:00+00:00  2.3   
1954-02-05T21:00:00+00:00  2.0   
1954-02-06T00:00:00+00:00  1.8   
1954-02-06T03:00:00+00:00  1.2   
1954-02-06T06:00:00+00:00  0.8   
1954-02-06T09:00:00+00:00  0.9   
1954-02-06T12:00:00+00:00  0.8   
1954-02-06T15:00:00+00:00  0.5   
1954-02-06T18:00:00+00:00  1.0   
1954-02-06T21:00:00+00:00  1.0   
1954-02-07T00:00:00+00:00  1.0   
1954-02-07T03:00:00+00:00  0.7   
1954-02-07T06:00:00+00:00  0.4   
1954-02-07T09:00:00+00:00  0.5   
1954-02-07T12:00:00+00:00  0.3   
1954-02-07T15:00:00+00:00  0.5   
1954-02-07T18:00:00+00:00  0.4   
1954-02-07T21:00:00+00:00  0.4   
1954-02-08T00:00:00+00:00  0.2   
1954-02-08T03:00:00+00:00  0.4   
1954-02-08T06:00:00+00:00  0.3   
1954-02-08T09:00:00+00:00  0.5   
1954-02-08T12:00:00+00:00  1.1   
1954-02-08T15:00:00+00:00  1.4   
1954-02-08T18:00:00+00:00  1.4   
1954-02-08T21:00:00+00:00  1.2   
1954-02-09T00:00:00+00:00  0.8   
1954-02-09T03:00:00+00:00  0.4   
1954-02-09T06:00:00+00:00  0.5   
1954-02-09T09:00:00+00:00  0.4   
1954-02-09T12:00:00+00:00  0.5   
1954-02-09T15:00:00+00:00  0.5   
1954-02-09T18:00:00+00:00  0.3   
1954-02-09T21:00:00+00:00  0.2   
1954-02-10T00:00:00+00:00  0.3   
1954-02-10T03:00:00+00:00  0.5   
1954-02-10T06:00:00+00:00  0.6   
1954-02-10T09:00:00+00:00  0.3   
1954-02-10T12:00:00+00:00  0.7   
1954-02-10T15:00:00+00:00  0.9   
1954-02-10T18:00:00+00:00  0.7   
1954-02-10T21:00:00+00:00  0.8   
1954-02-11T00:00:00+00:00  0.8   
1954-02-11T03:00:00+00:00  0.9   
1954-02-11T06:00:00+00:00  1.0   
1954-02-11T09:00:00+00:00  0.9   
1954-02-11T12:00:00+00:00  0.9   
1954-02-11T15:00:00+00:00  0.9   
1954-02-11T18:00:00+00:00  0.7   
1954-02-11T21:00:00+00:00  0.5   
1954-02-12T00:00:00+00:00  0.5   
1954-02-12T03:00:00+00:00  0.3   
1954-02-12T06:00:00+00:00  0.3   
1954-02-12T09:00:00+00:00  0.3   
1954-02-12T12:00:00+00:00  0.3   
1954-02-12T15:00:00+00:00  0.3   
1954-02-12T18:00:00+00:00  0.3   
1954-02-12T21:00:00+00:00  0.3   
1954-02-13T00:00:00+00:00  0.4   
1954-02-13T03:00:00+00:00  1.1   
1954-02-13T06:00:00+00:00  1.4   
1954-02-13T09:00:00+00:00  1.3   
1954-02-13T12:00:00+00:00  0.6   
1954-02-13T15:00:00+00:00  0.4   
1954-02-13T18:00:00+00:00  0.4   
1954-02-13T21:00:00+00:00  0.4   
1954-02-14T00:00:00+00:00  0.4   
1954-02-14T03:00:00+00:00  0.2   
1954-02-14T06:00:00+00:00  0.2   
1954-02-14T09:00:00+00:00  0.4   
1954-02-14T12:00:00+00:00  0.3   
1954-02-14T15:00:00+00:00  0.4   
1954-02-14T18:00:00+00:00  0.4   
1954-02-14T21:00:00+00:00  0.8   
1954-02-15T00:00:00+00:00  0.8   
1954-02-15T03:00:00+00:00  1.2   
1954-02-15T06:00:00+00:00  1.2   
1954-02-15T09:00:00+00:00  1.4   
1954-02-15T12:00:00+00:00  0.8   
1954-02-15T15:00:00+00:00  0.4   
1954-02-15T18:00:00+00:00  0.7   
1954-02-15T21:00:00+00:00  1.1   
1954-02-16T00:00:00+00:00  0.9   
1954-02-16T03:00:00+00:00  0.9   
1954-02-16T06:00:00+00:00  0.6   
1954-02-16T09:00:00+00:00  0.4   
1954-02-16T12:00:00+00:00  0.5   
1954-02-16T15:00:00+00:00  0.7   
1954-02-16T18:00:00+00:00  0.5   
1954-02-16T21:00:00+00:00  0.5   
1954-02-17T00:00:00+00:00  0.4   
1954-02-17T03:00:00+00:00  0.4   
1954-02-17T06:00:00+00:00  0.4   
1954-02-17T09:00:00+00:00  0.4   
1954-02-17T12:00:00+00:00  0.7   
1954-02-17T15:00:00+00:00  0.6   
1954-02-17T18:00:00+00:00  0.6   
1954-02-17T21:00:00+00:00  1.1   
1954-02-18T00:00:00+00:00  0.7   
1954-02-18T03:00:00+00:00  0.6   
1954-02-18T06:00:00+00:00  0.7   
1954-02-18T09:00:00+00:00  1.0   
1954-02-18T12:00:00+00:00  0.9   
1954-02-18T15:00:00+00:00  0.8   
1954-02-18T18:00:00+00:00  0.9   
1954-02-18T21:00:00+00:00  0.9   
1954-02-19T00:00:00+00:00  1.1   
1954-02-19T03:00:00+00:00  1.0   
1954-02-19T06:00:00+00:00  1.0   
1954-02-19T09:00:00+00:00  0.8   
1954-02-19T12:00:00+00:00  0.4   
1954-02-19T15:00:00+00:00  0.5   
1954-02-19T18:00:00+00:00  0.8   
1954-02-19T21:00:00+00:00  1.2   
1954-02-20T00:00:00+00:00  1.1   
1954-02-20T03:00:00+00:00  0.6   
1954-02-20T06:00:00+00:00  0.4   
1954-02-20T09:00:00+00:00  0.4   
1954-02-20T12:00:00+00:00  0.6   
1954-02-20T15:00:00+00:00  0.6   
1954-02-20T18:00:00+00:00  0.4   
1954-02-20T21:00:00+00:00  0.4   
1954-02-21T00:00:00+00:00  0.6   
1954-02-21T03:00:00+00:00  0.7   
1954-02-21T06:00:00+00:00  1.7   
1954-02-21T09:00:00+00:00  1.7   
1954-02-21T12:00:00+00:00  1.0   
1954-02-21T15:00:00+00:00  0.5   
1954-02-21T18:00:00+00:00  0.9   
1954-02-21T21:00:00+00:00  1.3   
1954-02-22T00:00:00+00:00  1.5   
1954-02-22T03:00:00+00:00  1.5   
1954-02-22T06:00:00+00:00  1.5   
1954-02-22T09:00:00+00:00  1.4   
1954-02-22T12:00:00+00:00  0.8   
1954-02-22T15:00:00+00:00  0.6   
1954-02-22T18:00:00+00:00  1.2   
1954-02-22T21:00:00+00:00  1.6   
1954-02-23T00:00:00+00:00  1.7   
1954-02-23T03:00:00+00:00  1.7   
1954-02-23T06:00:00+00:00  1.7   
1954-02-23T09:00:00+00:00  1.4   
1954-02-23T12:00:00+00:00  0.7   
1954-02-23T15:00:00+00:00  0.7   
1954-02-23T18:00:00+00:00  1.3   
1954-02-23T21:00:00+00:00  1.8   
1954-02-24T00:00:00+00:00  1.6   
1954-02-24T03:00:00+00:00  1.7   
1954-02-24T06:00:00+00:00  1.7   
1954-02-24T09:00:00+00:00  1.5   
1954-02-24T12:00:00+00:00  0.9   
1954-02-24T15:00:00+00:00  0.8   
1954-02-24T18:00:00+00:00  1.7   
1954-02-24T21:00:00+00:00  2.3   
1954-02-25T00:00:00+00:00  2.2   
1954-02-25T03:00:00+00:00  2.7   
1954-02-25T06:00:00+00:00  2.6   
1954-02-25T09:00:00+00:00  2.4   
1954-02-25T12:00:00+00:00  1.7   
1954-02-25T15:00:00+00:00  1.7   
1954-02-25T18:00:00+00:00  2.5   
1954-02-25T21:00:00+00:00  2.9   
1954-02-26T00:00:00+00:00  2.8   
1954-02-26T03:00:00+00:00  2.0   
1954-02-26T06:00:00+00:00  1.5   
1954-02-26T09:00:00+00:00  1.0   
1954-02-26T12:00:00+00:00  0.5   
1954-02-26T15:00:00+00:00  0.5   
1954-02-26T18:00:00+00:00  0.8   
1954-02-26T21:00:00+00:00  1.6   
1954-02-27T00:00:00+00:00  1.9   
1954-02-27T03:00:00+00:00  1.9   
1954-02-27T06:00:00+00:00  1.8   
1954-02-27T09:00:00+00:00  1.6   
1954-02-27T12:00:00+00:00  0.7   
1954-02-27T15:00:00+00:00  0.4   
1954-02-27T18:00:00+00:00  1.1   
1954-02-27T21:00:00+00:00  1.8   
1954-02-28T00:00:00+00:00  1.8   
1954-02-28T03:00:00+00:00  1.9   
1954-02-28T06:00:00+00:00  1.9   
1954-02-28T09:00:00+00:00  1.8   
1954-02-28T12:00:00+00:00  1.0   
1954-02-28T15:00:00+00:00  0.7   
1954-02-28T18:00:00+00:00  1.0   
1954-02-28T21:00:00+00:00  1.8   
1954-03-01T00:00:00+00:00  2.0   
1954-03-01T03:00:00+00:00  2.6   
1954-03-01T06:00:00+00:00  2.4   
1954-03-01T09:00:00+00:00  2.3   
1954-03-01T12:00:00+00:00  1.9   
1954-03-01T15:00:00+00:00  1.6   
1954-03-01T18:00:00+00:00  1.7   
1954-03-01T21:00:00+00:00  2.5   
1954-03-02T00:00:00+00:00  2.8   
1954-03-02T03:00:00+00:00  4.4   
1954-03-02T06:00:00+00:00  4.7   
1954-03-02T09:00:00+00:00  4.9   
1954-03-02T12:00:00+00:00  5.0   
1954-03-02T15:00:00+00:00  5.5   
1954-03-02T18:00:00+00:00  5.6   
1954-03-02T21:00:00+00:00  5.4   
1954-03-03T00:00:00+00:00  4.1   
1954-03-03T03:00:00+00:00  3.6   
1954-03-03T06:00:00+00:00  4.3   
1954-03-03T09:00:00+00:00  4.3   
1954-03-03T12:00:00+00:00  5.0   
1954-03-03T15:00:00+00:00  5.4   
1954-03-03T18:00:00+00:00  4.9   
1954-03-03T21:00:00+00:00  4.0   
1954-03-04T00:00:00+00:00  3.6   
1954-03-04T03:00:00+00:00  3.2   
1954-03-04T06:00:00+00:00  3.2   
1954-03-04T09:00:00+00:00  3.8   
1954-03-04T12:00:00+00:00  3.5   
1954-03-04T15:00:00+00:00  2.9   
1954-03-04T18:00:00+00:00  2.4   
1954-03-04T21:00:00+00:00  2.7   
1954-03-05T00:00:00+00:00  2.6   
1954-03-05T03:00:00+00:00  2.6   
1954-03-05T06:00:00+00:00  2.7   
1954-03-05T09:00:00+00:00  2.8   
1954-03-05T12:00:00+00:00  2.8   
1954-03-05T15:00:00+00:00  2.7   
1954-03-05T18:00:00+00:00  2.8   
1954-03-05T21:00:00+00:00  2.7   
1954-03-06T00:00:00+00:00  2.8   
1954-03-06T03:00:00+00:00  2.0   
1954-03-06T06:00:00+00:00  1.7   
1954-03-06T09:00:00+00:00  1.3   
1954-03-06T12:00:00+00:00  1.4   
1954-03-06T15:00:00+00:00  1.3   
1954-03-06T18:00:00+00:00  0.6   
1954-03-06T21:00:00+00:00  0.5   
1954-03-07T00:00:00+00:00  0.4   
1954-03-07T03:00:00+00:00  0.4   
1954-03-07T06:00:00+00:00  0.3   
1954-03-07T09:00:00+00:00  0.6   
1954-03-07T12:00:00+00:00  0.9   
1954-03-07T15:00:00+00:00  0.7   
1954-03-07T18:00:00+00:00  0.9   
1954-03-07T21:00:00+00:00  1.2   
1954-03-08T00:00:00+00:00  1.4   
1954-03-08T03:00:00+00:00  1.6   
1954-03-08T06:00:00+00:00  2.0   
1954-03-08T09:00:00+00:00  1.7   
1954-03-08T12:00:00+00:00  1.0   
1954-03-08T15:00:00+00:00  0.9   
1954-03-08T18:00:00+00:00  1.6   
1954-03-08T21:00:00+00:00  1.4   
1954-03-09T00:00:00+00:00  1.1   
1954-03-09T03:00:00+00:00  0.8   
1954-03-09T06:00:00+00:00  0.9   
1954-03-09T09:00:00+00:00  0.8   
1954-03-09T12:00:00+00:00  1.3   
1954-03-09T15:00:00+00:00  1.3   
1954-03-09T18:00:00+00:00  1.0   
1954-03-09T21:00:00+00:00  0.9   
1954-03-10T00:00:00+00:00  0.9   
1954-03-10T03:00:00+00:00  0.7   
1954-03-10T06:00:00+00:00  0.5   
1954-03-10T09:00:00+00:00  0.6   
1954-03-10T12:00:00+00:00  0.9   
1954-03-10T15:00:00+00:00  1.0   
1954-03-10T18:00:00+00:00  0.9   
1954-03-10T21:00:00+00:00  0.5   
1954-03-11T00:00:00+00:00  0.4   
1954-03-11T03:00:00+00:00  0.4   
1954-03-11T06:00:00+00:00  0.4   
1954-03-11T09:00:00+00:00  0.5   
1954-03-11T12:00:00+00:00  0.8   
1954-03-11T15:00:00+00:00  1.3   
1954-03-11T18:00:00+00:00  1.0   
1954-03-11T21:00:00+00:00  0.7   
1954-03-12T00:00:00+00:00  0.6   
1954-03-12T03:00:00+00:00  0.7   
1954-03-12T06:00:00+00:00  0.6   
1954-03-12T09:00:00+00:00  0.6   
1954-03-12T12:00:00+00:00  1.2   
1954-03-12T15:00:00+00:00  1.6   
1954-03-12T18:00:00+00:00  0.9   
1954-03-12T21:00:00+00:00  0.8   
1954-03-13T00:00:00+00:00  0.8   
1954-03-13T03:00:00+00:00  0.8   
1954-03-13T06:00:00+00:00  0.9   
1954-03-13T09:00:00+00:00  0.7   
1954-03-13T12:00:00+00:00  0.6   
1954-03-13T15:00:00+00:00  0.9   
1954-03-13T18:00:00+00:00  0.5   
1954-03-13T21:00:00+00:00  0.9   
1954-03-14T00:00:00+00:00  1.1   
1954-03-14T03:00:00+00:00  0.6   
1954-03-14T06:00:00+00:00  0.3   
1954-03-14T09:00:00+00:00  0.2   
1954-03-14T12:00:00+00:00  0.4   
1954-03-14T15:00:00+00:00  0.9   
1954-03-14T18:00:00+00:00  0.7   
1954-03-14T21:00:00+00:00  0.9   
1954-03-15T00:00:00+00:00  1.2   
1954-03-15T03:00:00+00:00  1.8   
1954-03-15T06:00:00+00:00  1.8   
1954-03-15T09:00:00+00:00  1.6   
1954-03-15T12:00:00+00:00  0.7   
1954-03-15T15:00:00+00:00  1.1   
1954-03-15T18:00:00+00:00  0.8   
1954-03-15T21:00:00+00:00  0.6   
1954-03-16T00:00:00+00:00  0.4   
1954-03-16T03:00:00+00:00  0.4   
1954-03-16T06:00:00+00:00  0.6   
1954-03-16T09:00:00+00:00  0.4   
1954-03-16T12:00:00+00:00  1.1   
1954-03-16T15:00:00+00:00  1.8   
1954-03-16T18:00:00+00:00  1.3   
1954-03-16T21:00:00+00:00  1.0   
1954-03-17T00:00:00+00:00  1.0   
1954-03-17T03:00:00+00:00  1.0   
1954-03-17T06:00:00+00:00  1.1   
1954-03-17T09:00:00+00:00  1.0   
1954-03-17T12:00:00+00:00  1.1   
1954-03-17T15:00:00+00:00  1.2   
1954-03-17T18:00:00+00:00  1.2   
1954-03-17T21:00:00+00:00  1.0   
1954-03-18T00:00:00+00:00  1.0   
1954-03-18T03:00:00+00:00  1.1   
1954-03-18T06:00:00+00:00  1.5   
1954-03-18T09:00:00+00:00  2.3   
1954-03-18T12:00:00+00:00  2.6   
1954-03-18T15:00:00+00:00  2.1   
1954-03-18T18:00:00+00:00  1.4   
1954-03-18T21:00:00+00:00  0.8   
1954-03-19T00:00:00+00:00  0.6   
1954-03-19T03:00:00+00:00  0.6   
1954-03-19T06:00:00+00:00  0.5   
1954-03-19T09:00:00+00:00  0.6   
1954-03-19T12:00:00+00:00  0.6   
1954-03-19T15:00:00+00:00  0.7   
1954-03-19T18:00:00+00:00  0.9   
1954-03-19T21:00:00+00:00  0.7   
1954-03-20T00:00:00+00:00  0.8   
1954-03-20T03:00:00+00:00  1.4   
1954-03-20T06:00:00+00:00  1.5   
1954-03-20T09:00:00+00:00  1.8   
1954-03-20T12:00:00+00:00  1.8   
1954-03-20T15:00:00+00:00  1.8   
1954-03-20T18:00:00+00:00  1.8   
1954-03-20T21:00:00+00:00  1.7   
1954-03-21T00:00:00+00:00  2.7   
1954-03-21T03:00:00+00:00  2.6   
1954-03-21T06:00:00+00:00  2.4   
1954-03-21T09:00:00+00:00  1.8   
1954-03-21T12:00:00+00:00  1.6   
1954-03-21T15:00:00+00:00  1.4   
1954-03-21T18:00:00+00:00  1.4   
1954-03-21T21:00:00+00:00  1.3   
1954-03-22T00:00:00+00:00  1.4   
1954-03-22T03:00:00+00:00  1.6   
1954-03-22T06:00:00+00:00  1.5   
1954-03-22T09:00:00+00:00  1.2   
1954-03-22T12:00:00+00:00  1.5   
1954-03-22T15:00:00+00:00  1.6   
1954-03-22T18:00:00+00:00  1.3   
1954-03-22T21:00:00+00:00  1.1   
1954-03-23T00:00:00+00:00  1.2   
1954-03-23T03:00:00+00:00  1.2   
1954-03-23T06:00:00+00:00  1.3   
1954-03-23T09:00:00+00:00  1.0   
1954-03-23T12:00:00+00:00  1.5   
1954-03-23T15:00:00+00:00  1.1   
1954-03-23T18:00:00+00:00  0.7   
1954-03-23T21:00:00+00:00  0.7   
1954-03-24T00:00:00+00:00  1.6   
1954-03-24T03:00:00+00:00  2.0   
1954-03-24T06:00:00+00:00  2.1   
1954-03-24T09:00:00+00:00  1.7   
1954-03-24T12:00:00+00:00  1.0   
1954-03-24T15:00:00+00:00  1.0   
1954-03-24T18:00:00+00:00  1.1   
1954-03-24T21:00:00+00:00  1.8   
1954-03-25T00:00:00+00:00  1.8   
1954-03-25T03:00:00+00:00  1.8   
1954-03-25T06:00:00+00:00  1.6   
1954-03-25T09:00:00+00:00  1.3   
1954-03-25T12:00:00+00:00  0.8   
1954-03-25T15:00:00+00:00  0.7   
1954-03-25T18:00:00+00:00  0.7   
1954-03-25T21:00:00+00:00  0.7   
1954-03-26T00:00:00+00:00  0.4   
1954-03-26T03:00:00+00:00  1.2   
1954-03-26T06:00:00+00:00  2.0   
1954-03-26T09:00:00+00:00  1.6   
1954-03-26T12:00:00+00:00  1.1   
1954-03-26T15:00:00+00:00  0.9   
1954-03-26T18:00:00+00:00  1.1   
1954-03-26T21:00:00+00:00  1.1   
1954-03-27T00:00:00+00:00  0.8   
1954-03-27T03:00:00+00:00  1.4   
1954-03-27T06:00:00+00:00  1.5   
1954-03-27T09:00:00+00:00  1.5   
1954-03-27T12:00:00+00:00  1.6   
1954-03-27T15:00:00+00:00  1.4   
1954-03-27T18:00:00+00:00  0.9   
1954-03-27T21:00:00+00:00  1.1   
1954-03-28T00:00:00+00:00  1.0   
1954-03-28T03:00:00+00:00  0.6   
1954-03-28T06:00:00+00:00  0.7   
1954-03-28T09:00:00+00:00  0.7   
1954-03-28T12:00:00+00:00  0.8   
1954-03-28T15:00:00+00:00  0.7   
1954-03-28T18:00:00+00:00  0.7   
1954-03-28T21:00:00+00:00  1.5   
1954-03-29T00:00:00+00:00  1.7   
1954-03-29T03:00:00+00:00  1.5   
1954-03-29T06:00:00+00:00  0.9   
1954-03-29T09:00:00+00:00  0.5   
1954-03-29T12:00:00+00:00  1.2   
1954-03-29T15:00:00+00:00  1.3   
1954-03-29T18:00:00+00:00  0.6   
1954-03-29T21:00:00+00:00  0.5   
1954-03-30T00:00:00+00:00  0.5   
1954-03-30T03:00:00+00:00  0.4   
1954-03-30T06:00:00+00:00  0.3   
1954-03-30T09:00:00+00:00  0.4   
1954-03-30T12:00:00+00:00  0.7   
1954-03-30T15:00:00+00:00  0.7   
1954-03-30T18:00:00+00:00  0.5   
1954-03-30T21:00:00+00:00  0.4   
1954-03-31T00:00:00+00:00  0.3   
1954-03-31T03:00:00+00:00  0.5   
1954-03-31T06:00:00+00:00  0.4   
1954-03-31T09:00:00+00:00  0.5   
1954-03-31T12:00:00+00:00  0.5   
1954-03-31T15:00:00+00:00  1.0   
1954-03-31T18:00:00+00:00  0.6   
1954-03-31T21:00:00+00:00  0.6   
1954-04-01T00:00:00+00:00  0.6   
1954-04-01T03:00:00+00:00  1.1   
1954-04-01T06:00:00+00:00  1.4   
1954-04-01T09:00:00+00:00  1.6   
1954-04-01T12:00:00+00:00  1.5   
1954-04-01T15:00:00+00:00  1.1   
1954-04-01T18:00:00+00:00  0.8   
1954-04-01T21:00:00+00:00  1.1   
1954-04-02T00:00:00+00:00  1.2   
1954-04-02T03:00:00+00:00  0.9   
1954-04-02T06:00:00+00:00  0.8   
1954-04-02T09:00:00+00:00  0.9   
1954-04-02T12:00:00+00:00  1.3   
1954-04-02T15:00:00+00:00  0.9   
1954-04-02T18:00:00+00:00  0.8   
1954-04-02T21:00:00+00:00  0.6   
1954-04-03T00:00:00+00:00  0.8   
1954-04-03T03:00:00+00:00  1.4   
1954-04-03T06:00:00+00:00  1.9   
1954-04-03T09:00:00+00:00  2.1   
1954-04-03T12:00:00+00:00  2.3   
1954-04-03T15:00:00+00:00  2.5   
1954-04-03T18:00:00+00:00  2.7   
1954-04-03T21:00:00+00:00  2.7   
1954-04-04T00:00:00+00:00  2.4   
1954-04-04T03:00:00+00:00  2.4   
1954-04-04T06:00:00+00:00  2.2   
1954-04-04T09:00:00+00:00  2.1   
1954-04-04T12:00:00+00:00  2.4   
1954-04-04T15:00:00+00:00  2.7   
1954-04-04T18:00:00+00:00  2.6   
1954-04-04T21:00:00+00:00  2.4   
1954-04-05T00:00:00+00:00  2.2   
1954-04-05T03:00:00+00:00  1.7   
1954-04-05T06:00:00+00:00  1.9   
1954-04-05T09:00:00+00:00  1.6   
1954-04-05T12:00:00+00:00  1.9   
1954-04-05T15:00:00+00:00  1.8   
1954-04-05T18:00:00+00:00  1.5   
1954-04-05T21:00:00+00:00  1.6   
1954-04-06T00:00:00+00:00  1.5   
1954-04-06T03:00:00+00:00  0.9   
1954-04-06T06:00:00+00:00  0.7   
1954-04-06T09:00:00+00:00  0.8   
1954-04-06T12:00:00+00:00  1.2   
1954-04-06T15:00:00+00:00  1.4   
1954-04-06T18:00:00+00:00  1.3   
1954-04-06T21:00:00+00:00  1.3   
1954-04-07T00:00:00+00:00  1.4   
1954-04-07T03:00:00+00:00  1.6   
1954-04-07T06:00:00+00:00  1.8   
1954-04-07T09:00:00+00:00  1.7   
1954-04-07T12:00:00+00:00  1.3   
1954-04-07T15:00:00+00:00  1.6   
1954-04-07T18:00:00+00:00  1.4   
1954-04-07T21:00:00+00:00  1.8   
1954-04-08T00:00:00+00:00  1.5   
1954-04-08T03:00:00+00:00  1.2   
1954-04-08T06:00:00+00:00  1.1   
1954-04-08T09:00:00+00:00  0.8   
1954-04-08T12:00:00+00:00  1.0   
1954-04-08T15:00:00+00:00  1.3   
1954-04-08T18:00:00+00:00  0.8   
1954-04-08T21:00:00+00:00  0.6   
1954-04-09T00:00:00+00:00  0.4   
1954-04-09T03:00:00+00:00  0.5   
1954-04-09T06:00:00+00:00  0.7   
1954-04-09T09:00:00+00:00  0.4   
1954-04-09T12:00:00+00:00  0.9   
1954-04-09T15:00:00+00:00  1.2   
1954-04-09T18:00:00+00:00  0.8   
1954-04-09T21:00:00+00:00  0.4   
1954-04-10T00:00:00+00:00  0.4   
1954-04-10T03:00:00+00:00  0.5   
1954-04-10T06:00:00+00:00  0.6   
1954-04-10T09:00:00+00:00  0.4   
1954-04-10T12:00:00+00:00  0.8   
1954-04-10T15:00:00+00:00  0.6   
1954-04-10T18:00:00+00:00  0.6   
1954-04-10T21:00:00+00:00  1.6   
1954-04-11T00:00:00+00:00  1.6   
1954-04-11T03:00:00+00:00  1.2   
1954-04-11T06:00:00+00:00  1.2   
1954-04-11T09:00:00+00:00  1.2   
1954-04-11T12:00:00+00:00  1.8   
1954-04-11T15:00:00+00:00  2.0   
1954-04-11T18:00:00+00:00  1.8   
1954-04-11T21:00:00+00:00  1.9   
1954-04-12T00:00:00+00:00  1.8   
1954-04-12T03:00:00+00:00  1.7   
1954-04-12T06:00:00+00:00  1.4   
1954-04-12T09:00:00+00:00  0.8   
1954-04-12T12:00:00+00:00  0.8   
1954-04-12T15:00:00+00:00  0.9   
1954-04-12T18:00:00+00:00  1.2   
1954-04-12T21:00:00+00:00  1.9   
1954-04-13T00:00:00+00:00  1.7   
1954-04-13T03:00:00+00:00  1.6   
1954-04-13T06:00:00+00:00  1.4   
1954-04-13T09:00:00+00:00  0.7   
1954-04-13T12:00:00+00:00  0.9   
1954-04-13T15:00:00+00:00  0.8   
1954-04-13T18:00:00+00:00  0.7   
1954-04-13T21:00:00+00:00  1.3   
1954-04-14T00:00:00+00:00  1.7   
1954-04-14T03:00:00+00:00  1.5   
1954-04-14T06:00:00+00:00  1.4   
1954-04-14T09:00:00+00:00  0.7   
1954-04-14T12:00:00+00:00  1.1   
1954-04-14T15:00:00+00:00  0.9   
1954-04-14T18:00:00+00:00  0.8   
1954-04-14T21:00:00+00:00  0.7   
1954-04-15T00:00:00+00:00  0.6   
1954-04-15T03:00:00+00:00  0.5   
1954-04-15T06:00:00+00:00  0.5   
1954-04-15T09:00:00+00:00  0.9   
1954-04-15T12:00:00+00:00  1.7   
1954-04-15T15:00:00+00:00  1.8   
1954-04-15T18:00:00+00:00  2.0   
1954-04-15T21:00:00+00:00  1.8   
1954-04-16T00:00:00+00:00  1.6   
1954-04-16T03:00:00+00:00  1.5   
1954-04-16T06:00:00+00:00  1.5   
1954-04-16T09:00:00+00:00  1.3   
1954-04-16T12:00:00+00:00  1.3   
1954-04-16T15:00:00+00:00  1.1   
1954-04-16T18:00:00+00:00  1.3   
1954-04-16T21:00:00+00:00  1.3   
1954-04-17T00:00:00+00:00  1.2   
1954-04-17T03:00:00+00:00  0.6   
1954-04-17T06:00:00+00:00  0.4   
1954-04-17T09:00:00+00:00  0.4   
1954-04-17T12:00:00+00:00  0.7   
1954-04-17T15:00:00+00:00  0.6   
1954-04-17T18:00:00+00:00  0.5   
1954-04-17T21:00:00+00:00  0.9   
1954-04-18T00:00:00+00:00  0.9   
1954-04-18T03:00:00+00:00  0.4   
1954-04-18T06:00:00+00:00  0.2   
1954-04-18T09:00:00+00:00  0.2   
1954-04-18T12:00:00+00:00  0.2   
1954-04-18T15:00:00+00:00  0.2   
1954-04-18T18:00:00+00:00  0.5   
1954-04-18T21:00:00+00:00  0.6   
1954-04-19T00:00:00+00:00  0.6   
1954-04-19T03:00:00+00:00  1.0   
1954-04-19T06:00:00+00:00  1.5   
1954-04-19T09:00:00+00:00  1.4   
1954-04-19T12:00:00+00:00  1.6   
1954-04-19T15:00:00+00:00  2.2   
1954-04-19T18:00:00+00:00  2.2   
1954-04-19T21:00:00+00:00  2.3   
1954-04-20T00:00:00+00:00  1.9   
1954-04-20T03:00:00+00:00  1.5   
1954-04-20T06:00:00+00:00  1.5   
1954-04-20T09:00:00+00:00  1.1   
1954-04-20T12:00:00+00:00  1.2   
1954-04-20T15:00:00+00:00  1.2   
1954-04-20T18:00:00+00:00  1.1   
1954-04-20T21:00:00+00:00  1.4   
1954-04-21T00:00:00+00:00  1.6   
1954-04-21T03:00:00+00:00  1.4   
1954-04-21T06:00:00+00:00  0.8   
1954-04-21T09:00:00+00:00  0.6   
1954-04-21T12:00:00+00:00  1.0   
1954-04-21T15:00:00+00:00  1.2   
1954-04-21T18:00:00+00:00  1.1   
1954-04-21T21:00:00+00:00  0.8   
1954-04-22T00:00:00+00:00  0.5   
1954-04-22T03:00:00+00:00  0.4   
1954-04-22T06:00:00+00:00  0.3   
1954-04-22T09:00:00+00:00  0.6   
1954-04-22T12:00:00+00:00  1.0   
1954-04-22T15:00:00+00:00  0.8   
1954-04-22T18:00:00+00:00  0.5   
1954-04-22T21:00:00+00:00  0.3   
1954-04-23T00:00:00+00:00  0.3   
1954-04-23T03:00:00+00:00  0.4   
1954-04-23T06:00:00+00:00  0.4   
1954-04-23T09:00:00+00:00  0.6   
1954-04-23T12:00:00+00:00  1.8   
1954-04-23T15:00:00+00:00  2.4   
1954-04-23T18:00:00+00:00  1.7   
1954-04-23T21:00:00+00:00  1.4   
1954-04-24T00:00:00+00:00  1.5   
1954-04-24T03:00:00+00:00  1.6   
1954-04-24T06:00:00+00:00  1.8   
1954-04-24T09:00:00+00:00  1.6   
1954-04-24T12:00:00+00:00  1.5   
1954-04-24T15:00:00+00:00  1.4   
1954-04-24T18:00:00+00:00  1.2   
1954-04-24T21:00:00+00:00  1.3   
1954-04-25T00:00:00+00:00  1.0   
1954-04-25T03:00:00+00:00  1.0   
1954-04-25T06:00:00+00:00  1.1   
1954-04-25T09:00:00+00:00  1.7   
1954-04-25T12:00:00+00:00  2.0   
1954-04-25T15:00:00+00:00  2.3   
1954-04-25T18:00:00+00:00  1.7   
1954-04-25T21:00:00+00:00  0.7   
1954-04-26T00:00:00+00:00  2.0   
1954-04-26T03:00:00+00:00  2.8   
1954-04-26T06:00:00+00:00  3.1   
1954-04-26T09:00:00+00:00  2.7   
1954-04-26T12:00:00+00:00  2.5   
1954-04-26T15:00:00+00:00  2.4   
1954-04-26T18:00:00+00:00  1.8   
1954-04-26T21:00:00+00:00  1.6   
1954-04-27T00:00:00+00:00  1.1   
1954-04-27T03:00:00+00:00  0.6   
1954-04-27T06:00:00+00:00  0.7   
1954-04-27T09:00:00+00:00  0.7   
1954-04-27T12:00:00+00:00  0.8   
1954-04-27T15:00:00+00:00  1.0   
1954-04-27T18:00:00+00:00  1.0   
1954-04-27T21:00:00+00:00  0.7   
1954-04-28T00:00:00+00:00  0.5   
1954-04-28T03:00:00+00:00  0.6   
1954-04-28T06:00:00+00:00  0.6   
1954-04-28T09:00:00+00:00  0.7   
1954-04-28T12:00:00+00:00  0.9   
1954-04-28T15:00:00+00:00  1.1   
1954-04-28T18:00:00+00:00  1.0   
1954-04-28T21:00:00+00:00  1.1   
1954-04-29T00:00:00+00:00  1.1   
1954-04-29T03:00:00+00:00  0.7   
1954-04-29T06:00:00+00:00  0.4   
1954-04-29T09:00:00+00:00  0.8   
1954-04-29T12:00:00+00:00  1.4   
1954-04-29T15:00:00+00:00  2.0   
1954-04-29T18:00:00+00:00  2.2   
1954-04-29T21:00:00+00:00  2.3   
1954-04-30T00:00:00+00:00  2.4   
1954-04-30T03:00:00+00:00  2.6   
1954-04-30T06:00:00+00:00  2.6   
1954-04-30T09:00:00+00:00  3.0   
1954-04-30T12:00:00+00:00  2.8   
1954-04-30T15:00:00+00:00  2.6   
1954-04-30T18:00:00+00:00  2.5   
1954-04-30T21:00:00+00:00  2.7   
1954-05-01T00:00:00+00:00  2.3   
1954-05-01T03:00:00+00:00  2.3   
1954-05-01T06:00:00+00:00  1.9   
1954-05-01T09:00:00+00:00  0.9   
1954-05-01T12:00:00+00:00  0.8   
1954-05-01T15:00:00+00:00  0.8   
1954-05-01T18:00:00+00:00  0.6   
1954-05-01T21:00:00+00:00  0.6   
1954-05-02T00:00:00+00:00  0.5   
1954-05-02T03:00:00+00:00  0.4   
1954-05-02T06:00:00+00:00  0.3   
1954-05-02T09:00:00+00:00  0.6   
1954-05-02T12:00:00+00:00  0.9   
1954-05-02T15:00:00+00:00  1.1   
1954-05-02T18:00:00+00:00  0.8   
1954-05-02T21:00:00+00:00  0.3   
1954-05-03T00:00:00+00:00  0.5   
1954-05-03T03:00:00+00:00  1.1   
1954-05-03T06:00:00+00:00  1.3   
1954-05-03T09:00:00+00:00  1.1   
1954-05-03T12:00:00+00:00  1.3   
1954-05-03T15:00:00+00:00  1.3   
1954-05-03T18:00:00+00:00  1.2   
1954-05-03T21:00:00+00:00  0.8   
1954-05-04T00:00:00+00:00  0.6   
1954-05-04T03:00:00+00:00  0.6   
1954-05-04T06:00:00+00:00  0.7   
1954-05-04T09:00:00+00:00  1.4   
1954-05-04T12:00:00+00:00  1.5   
1954-05-04T15:00:00+00:00  1.1   
1954-05-04T18:00:00+00:00  1.3   
1954-05-04T21:00:00+00:00  1.5   
1954-05-05T00:00:00+00:00  1.3   
1954-05-05T03:00:00+00:00  0.7   
1954-05-05T06:00:00+00:00  0.8   
1954-05-05T09:00:00+00:00  0.9   
1954-05-05T12:00:00+00:00  0.7   
1954-05-05T15:00:00+00:00  0.8   
1954-05-05T18:00:00+00:00  0.8   
1954-05-05T21:00:00+00:00  0.8   
1954-05-06T00:00:00+00:00  0.6   
1954-05-06T03:00:00+00:00  0.6   
1954-05-06T06:00:00+00:00  0.7   
1954-05-06T09:00:00+00:00  0.6   
1954-05-06T12:00:00+00:00  1.1   
1954-05-06T15:00:00+00:00  1.5   
1954-05-06T18:00:00+00:00  2.0   
1954-05-06T21:00:00+00:00  2.5   
1954-05-07T00:00:00+00:00  2.7   
1954-05-07T03:00:00+00:00  2.8   
1954-05-07T06:00:00+00:00  2.0   
1954-05-07T09:00:00+00:00  1.6   
1954-05-07T12:00:00+00:00  1.8   
1954-05-07T15:00:00+00:00  1.0   
1954-05-07T18:00:00+00:00  0.4   
1954-05-07T21:00:00+00:00  0.3   
1954-05-08T00:00:00+00:00  0.4   
1954-05-08T03:00:00+00:00  1.1   
1954-05-08T06:00:00+00:00  1.2   
1954-05-08T09:00:00+00:00  1.7   
1954-05-08T12:00:00+00:00  1.6   
1954-05-08T15:00:00+00:00  1.6   
1954-05-08T18:00:00+00:00  1.1   
1954-05-08T21:00:00+00:00  1.1   
1954-05-09T00:00:00+00:00  0.8   
1954-05-09T03:00:00+00:00  0.8   
1954-05-09T06:00:00+00:00  0.8   
1954-05-09T09:00:00+00:00  0.7   
1954-05-09T12:00:00+00:00  0.7   
1954-05-09T15:00:00+00:00  0.9   
1954-05-09T18:00:00+00:00  0.7   
1954-05-09T21:00:00+00:00  0.3   
1954-05-10T00:00:00+00:00  0.7   
1954-05-10T03:00:00+00:00  0.8   
1954-05-10T06:00:00+00:00  1.1   
1954-05-10T09:00:00+00:00  0.9   
1954-05-10T12:00:00+00:00  0.6   
1954-05-10T15:00:00+00:00  0.6   
1954-05-10T18:00:00+00:00  0.7   
1954-05-10T21:00:00+00:00  1.2   
1954-05-11T00:00:00+00:00  0.8   
1954-05-11T03:00:00+00:00  0.5   
1954-05-11T06:00:00+00:00  0.4   
1954-05-11T09:00:00+00:00  0.6   
1954-05-11T12:00:00+00:00  1.1   
1954-05-11T15:00:00+00:00  1.2   
1954-05-11T18:00:00+00:00  0.6   
1954-05-11T21:00:00+00:00  0.4   
1954-05-12T00:00:00+00:00  0.5   
1954-05-12T03:00:00+00:00  0.6   
1954-05-12T06:00:00+00:00  0.8   
1954-05-12T09:00:00+00:00  1.1   
1954-05-12T12:00:00+00:00  1.5   
1954-05-12T15:00:00+00:00  1.5   
1954-05-12T18:00:00+00:00  1.0   
1954-05-12T21:00:00+00:00  0.9   
1954-05-13T00:00:00+00:00  0.9   
1954-05-13T03:00:00+00:00  1.0   
1954-05-13T06:00:00+00:00  1.3   
1954-05-13T09:00:00+00:00  1.3   
1954-05-13T12:00:00+00:00  1.5   
1954-05-13T15:00:00+00:00  1.5   
1954-05-13T18:00:00+00:00  1.1   
1954-05-13T21:00:00+00:00  0.7   
1954-05-14T00:00:00+00:00  0.4   
1954-05-14T03:00:00+00:00  0.1   
1954-05-14T06:00:00+00:00  0.1   
1954-05-14T09:00:00+00:00  0.2   
1954-05-14T12:00:00+00:00  0.2   
1954-05-14T15:00:00+00:00  0.2   
1954-05-14T18:00:00+00:00  0.2   
1954-05-14T21:00:00+00:00  0.1   
1954-05-15T00:00:00+00:00  0.1   
1954-05-15T03:00:00+00:00  0.3   
1954-05-15T06:00:00+00:00  0.3   
1954-05-15T09:00:00+00:00  0.4   
1954-05-15T12:00:00+00:00  0.6   
1954-05-15T15:00:00+00:00  1.4   
1954-05-15T18:00:00+00:00  1.5   
1954-05-15T21:00:00+00:00  1.1   
1954-05-16T00:00:00+00:00  0.9   
1954-05-16T03:00:00+00:00  1.1   
1954-05-16T06:00:00+00:00  0.7   
1954-05-16T09:00:00+00:00  1.0   
1954-05-16T12:00:00+00:00  1.5   
1954-05-16T15:00:00+00:00  1.1   
1954-05-16T18:00:00+00:00  0.9   
1954-05-16T21:00:00+00:00  0.9   
1954-05-17T00:00:00+00:00  0.8   
1954-05-17T03:00:00+00:00  0.6   
1954-05-17T06:00:00+00:00  0.6   
1954-05-17T09:00:00+00:00  0.6   
1954-05-17T12:00:00+00:00  0.6   
1954-05-17T15:00:00+00:00  0.6   
1954-05-17T18:00:00+00:00  0.4   
1954-05-17T21:00:00+00:00  0.4   
1954-05-18T00:00:00+00:00  0.5   
1954-05-18T03:00:00+00:00  0.5   
1954-05-18T06:00:00+00:00  0.5   
1954-05-18T09:00:00+00:00  0.4   
1954-05-18T12:00:00+00:00  0.5   
1954-05-18T15:00:00+00:00  0.7   
1954-05-18T18:00:00+00:00  0.4   
1954-05-18T21:00:00+00:00  0.6   
1954-05-19T00:00:00+00:00  0.7   
1954-05-19T03:00:00+00:00  0.5   
1954-05-19T06:00:00+00:00  0.6   
1954-05-19T09:00:00+00:00  0.5   
1954-05-19T12:00:00+00:00  1.1   
1954-05-19T15:00:00+00:00  1.1   
1954-05-19T18:00:00+00:00  0.5   
1954-05-19T21:00:00+00:00  0.6   
1954-05-20T00:00:00+00:00  1.1   
1954-05-20T03:00:00+00:00  1.3   
1954-05-20T06:00:00+00:00  1.3   
1954-05-20T09:00:00+00:00  0.7   
1954-05-20T12:00:00+00:00  1.0   
1954-05-20T15:00:00+00:00  1.0   
1954-05-20T18:00:00+00:00  0.7   
1954-05-20T21:00:00+00:00  1.1   
1954-05-21T00:00:00+00:00  1.2   
1954-05-21T03:00:00+00:00  1.3   
1954-05-21T06:00:00+00:00  1.2   
1954-05-21T09:00:00+00:00  1.2   
1954-05-21T12:00:00+00:00  1.1   
1954-05-21T15:00:00+00:00  1.2   
1954-05-21T18:00:00+00:00  0.8   
1954-05-21T21:00:00+00:00  1.0   
1954-05-22T00:00:00+00:00  1.4   
1954-05-22T03:00:00+00:00  1.3   
1954-05-22T06:00:00+00:00  1.5   
1954-05-22T09:00:00+00:00  1.4   
1954-05-22T12:00:00+00:00  1.1   
1954-05-22T15:00:00+00:00  1.2   
1954-05-22T18:00:00+00:00  1.1   
1954-05-22T21:00:00+00:00  1.7   
1954-05-23T00:00:00+00:00  2.0   
1954-05-23T03:00:00+00:00  1.9   
1954-05-23T06:00:00+00:00  1.5   
1954-05-23T09:00:00+00:00  1.2   
1954-05-23T12:00:00+00:00  1.5   
1954-05-23T15:00:00+00:00  1.2   
1954-05-23T18:00:00+00:00  0.9   
1954-05-23T21:00:00+00:00  1.0   
1954-05-24T00:00:00+00:00  1.0   
1954-05-24T03:00:00+00:00  1.3   
1954-05-24T06:00:00+00:00  1.3   
1954-05-24T09:00:00+00:00  1.5   
1954-05-24T12:00:00+00:00  1.8   
1954-05-24T15:00:00+00:00  1.6   
1954-05-24T18:00:00+00:00  1.3   
1954-05-24T21:00:00+00:00  1.1   
1954-05-25T00:00:00+00:00  1.3   
1954-05-25T03:00:00+00:00  1.5   
1954-05-25T06:00:00+00:00  1.9   
1954-05-25T09:00:00+00:00  1.2   
1954-05-25T12:00:00+00:00  1.2   
1954-05-25T15:00:00+00:00  1.4   
1954-05-25T18:00:00+00:00  1.0   
1954-05-25T21:00:00+00:00  0.3   
1954-05-26T00:00:00+00:00  0.3   
1954-05-26T03:00:00+00:00  0.2   
1954-05-26T06:00:00+00:00  0.2   
1954-05-26T09:00:00+00:00  0.5   
1954-05-26T12:00:00+00:00  0.9   
1954-05-26T15:00:00+00:00  0.6   
1954-05-26T18:00:00+00:00  0.5   
1954-05-26T21:00:00+00:00  0.5   
1954-05-27T00:00:00+00:00  0.5   
1954-05-27T03:00:00+00:00  0.8   
1954-05-27T06:00:00+00:00  0.8   
1954-05-27T09:00:00+00:00  1.3   
1954-05-27T12:00:00+00:00  1.8   
1954-05-27T15:00:00+00:00  1.8   
1954-05-27T18:00:00+00:00  1.2   
1954-05-27T21:00:00+00:00  0.5   
1954-05-28T00:00:00+00:00  0.7   
1954-05-28T03:00:00+00:00  1.2   
1954-05-28T06:00:00+00:00  1.4   
1954-05-28T09:00:00+00:00  0.7   
1954-05-28T12:00:00+00:00  1.1   
1954-05-28T15:00:00+00:00  1.0   
1954-05-28T18:00:00+00:00  0.5   
1954-05-28T21:00:00+00:00  0.6   
1954-05-29T00:00:00+00:00  1.3   
1954-05-29T03:00:00+00:00  1.6   
1954-05-29T06:00:00+00:00  1.4   
1954-05-29T09:00:00+00:00  0.9   
1954-05-29T12:00:00+00:00  0.9   
1954-05-29T15:00:00+00:00  1.1   
1954-05-29T18:00:00+00:00  1.4   
1954-05-29T21:00:00+00:00  1.8   
1954-05-30T00:00:00+00:00  2.3   
1954-05-30T03:00:00+00:00  1.9   
1954-05-30T06:00:00+00:00  1.6   
1954-05-30T09:00:00+00:00  1.6   
1954-05-30T12:00:00+00:00  1.7   
1954-05-30T15:00:00+00:00  1.8   
1954-05-30T18:00:00+00:00  1.6   
1954-05-30T21:00:00+00:00  1.4   
1954-05-31T00:00:00+00:00  1.6   
1954-05-31T03:00:00+00:00  1.6   
1954-05-31T06:00:00+00:00  1.2   
1954-05-31T09:00:00+00:00  0.7   
1954-05-31T12:00:00+00:00  1.5   
1954-05-31T15:00:00+00:00  1.8   
1954-05-31T18:00:00+00:00  1.5   
1954-05-31T21:00:00+00:00  1.2   
1954-06-01T00:00:00+00:00  1.2   
1954-06-01T03:00:00+00:00  1.0   
1954-06-01T06:00:00+00:00  1.1   
1954-06-01T09:00:00+00:00  1.8   
1954-06-01T12:00:00+00:00  2.6   
1954-06-01T15:00:00+00:00  2.4   
1954-06-01T18:00:00+00:00  1.6   
1954-06-01T21:00:00+00:00  0.9   
1954-06-02T00:00:00+00:00  0.4   
1954-06-02T03:00:00+00:00  0.3   
1954-06-02T06:00:00+00:00  0.3   
1954-06-02T09:00:00+00:00  0.6   
1954-06-02T12:00:00+00:00  1.2   
1954-06-02T15:00:00+00:00  1.0   
1954-06-02T18:00:00+00:00  1.0   
1954-06-02T21:00:00+00:00  1.2   
1954-06-03T00:00:00+00:00  1.5   
1954-06-03T03:00:00+00:00  1.5   
1954-06-03T06:00:00+00:00  1.4   
1954-06-03T09:00:00+00:00  1.2   
1954-06-03T12:00:00+00:00  1.3   
1954-06-03T15:00:00+00:00  1.4   
1954-06-03T18:00:00+00:00  1.1   
1954-06-03T21:00:00+00:00  1.2   
1954-06-04T00:00:00+00:00  1.5   
1954-06-04T03:00:00+00:00  1.7   
1954-06-04T06:00:00+00:00  1.9   
1954-06-04T09:00:00+00:00  1.0   
1954-06-04T12:00:00+00:00  1.2   
1954-06-04T15:00:00+00:00  1.6   
1954-06-04T18:00:00+00:00  1.2   
1954-06-04T21:00:00+00:00  0.6   
1954-06-05T00:00:00+00:00  0.5   
1954-06-05T03:00:00+00:00  0.5   
1954-06-05T06:00:00+00:00  0.7   
1954-06-05T09:00:00+00:00  1.3   
1954-06-05T12:00:00+00:00  2.1   
1954-06-05T15:00:00+00:00  2.2   
1954-06-05T18:00:00+00:00  1.8   
1954-06-05T21:00:00+00:00  1.2   
1954-06-06T00:00:00+00:00  0.9   
1954-06-06T03:00:00+00:00  0.9   
1954-06-06T06:00:00+00:00  0.9   
1954-06-06T09:00:00+00:00  1.1   
1954-06-06T12:00:00+00:00  1.8   
1954-06-06T15:00:00+00:00  1.2   
1954-06-06T18:00:00+00:00  0.5   
1954-06-06T21:00:00+00:00  0.7   
1954-06-07T00:00:00+00:00  1.2   
1954-06-07T03:00:00+00:00  1.5   
1954-06-07T06:00:00+00:00  1.4   
1954-06-07T09:00:00+00:00  0.8   
1954-06-07T12:00:00+00:00  1.4   
1954-06-07T15:00:00+00:00  0.7   
1954-06-07T18:00:00+00:00  0.5   
1954-06-07T21:00:00+00:00  0.8   
1954-06-08T00:00:00+00:00  1.7   
1954-06-08T03:00:00+00:00  1.9   
1954-06-08T06:00:00+00:00  1.5   
1954-06-08T09:00:00+00:00  0.9   
1954-06-08T12:00:00+00:00  1.2   
1954-06-08T15:00:00+00:00  1.0   
1954-06-08T18:00:00+00:00  0.4   
1954-06-08T21:00:00+00:00  1.0   
1954-06-09T00:00:00+00:00  2.1   
1954-06-09T03:00:00+00:00  1.7   
1954-06-09T06:00:00+00:00  1.8   
1954-06-09T09:00:00+00:00  1.4   
1954-06-09T12:00:00+00:00  1.4   
1954-06-09T15:00:00+00:00  1.9   
1954-06-09T18:00:00+00:00  2.0   
1954-06-09T21:00:00+00:00  1.7   
1954-06-10T00:00:00+00:00  1.5   
1954-06-10T03:00:00+00:00  1.8   
1954-06-10T06:00:00+00:00  1.6   
1954-06-10T09:00:00+00:00  1.1   
1954-06-10T12:00:00+00:00  1.2   
1954-06-10T15:00:00+00:00  1.4   
1954-06-10T18:00:00+00:00  1.1   
1954-06-10T21:00:00+00:00  0.8   
1954-06-11T00:00:00+00:00  0.6   
1954-06-11T03:00:00+00:00  0.3   
1954-06-11T06:00:00+00:00  0.3   
1954-06-11T09:00:00+00:00  0.8   
1954-06-11T12:00:00+00:00  0.9   
1954-06-11T15:00:00+00:00  0.9   
1954-06-11T18:00:00+00:00  0.8   
1954-06-11T21:00:00+00:00  0.6   
1954-06-12T00:00:00+00:00  1.1   
1954-06-12T03:00:00+00:00  1.7   
1954-06-12T06:00:00+00:00  1.7   
1954-06-12T09:00:00+00:00  0.7   
1954-06-12T12:00:00+00:00  1.1   
1954-06-12T15:00:00+00:00  1.1   
1954-06-12T18:00:00+00:00  0.7   
1954-06-12T21:00:00+00:00  0.8   
1954-06-13T00:00:00+00:00  1.7   
1954-06-13T03:00:00+00:00  2.1   
1954-06-13T06:00:00+00:00  1.9   
1954-06-13T09:00:00+00:00  1.2   
1954-06-13T12:00:00+00:00  0.7   
1954-06-13T15:00:00+00:00  0.9   
1954-06-13T18:00:00+00:00  1.0   
1954-06-13T21:00:00+00:00  0.6   
1954-06-14T00:00:00+00:00  1.2   
1954-06-14T03:00:00+00:00  1.7   
1954-06-14T06:00:00+00:00  1.5   
1954-06-14T09:00:00+00:00  1.0   
1954-06-14T12:00:00+00:00  1.6   
1954-06-14T15:00:00+00:00  1.5   
1954-06-14T18:00:00+00:00  0.9   
1954-06-14T21:00:00+00:00  0.9   
1954-06-15T00:00:00+00:00  0.8   
1954-06-15T03:00:00+00:00  1.0   
1954-06-15T06:00:00+00:00  1.4   
1954-06-15T09:00:00+00:00  1.5   
1954-06-15T12:00:00+00:00  0.7   
1954-06-15T15:00:00+00:00  0.7   
1954-06-15T18:00:00+00:00  0.7   
1954-06-15T21:00:00+00:00  1.0   
1954-06-16T00:00:00+00:00  1.7   
1954-06-16T03:00:00+00:00  1.9   
1954-06-16T06:00:00+00:00  1.9   
1954-06-16T09:00:00+00:00  1.5   
1954-06-16T12:00:00+00:00  1.9   
1954-06-16T15:00:00+00:00  2.4   
1954-06-16T18:00:00+00:00  2.9   
1954-06-16T21:00:00+00:00  3.0   
1954-06-17T00:00:00+00:00  2.9   
1954-06-17T03:00:00+00:00  2.8   
1954-06-17T06:00:00+00:00  2.7   
1954-06-17T09:00:00+00:00  2.7   
1954-06-17T12:00:00+00:00  2.2   
1954-06-17T15:00:00+00:00  2.2   
1954-06-17T18:00:00+00:00  1.5   
1954-06-17T21:00:00+00:00  1.6   
1954-06-18T00:00:00+00:00  1.5   
1954-06-18T03:00:00+00:00  1.0   
1954-06-18T06:00:00+00:00  0.9   
1954-06-18T09:00:00+00:00  0.8   
1954-06-18T12:00:00+00:00  1.1   
1954-06-18T15:00:00+00:00  1.1   
1954-06-18T18:00:00+00:00  1.0   
1954-06-18T21:00:00+00:00  0.7   
1954-06-19T00:00:00+00:00  1.3   
1954-06-19T03:00:00+00:00  1.7   
1954-06-19T06:00:00+00:00  1.7   
1954-06-19T09:00:00+00:00  0.9   
1954-06-19T12:00:00+00:00  0.9   
1954-06-19T15:00:00+00:00  1.0   
1954-06-19T18:00:00+00:00  0.8   
1954-06-19T21:00:00+00:00  0.6   
1954-06-20T00:00:00+00:00  0.7   
1954-06-20T03:00:00+00:00  0.8   
1954-06-20T06:00:00+00:00  0.7   
1954-06-20T09:00:00+00:00  1.1   
1954-06-20T12:00:00+00:00  1.5   
1954-06-20T15:00:00+00:00  1.1   
1954-06-20T18:00:00+00:00  0.9   
1954-06-20T21:00:00+00:00  0.9   
1954-06-21T00:00:00+00:00  0.8   
1954-06-21T03:00:00+00:00  0.9   
1954-06-21T06:00:00+00:00  1.0   
1954-06-21T09:00:00+00:00  1.5   
1954-06-21T12:00:00+00:00  1.6   
1954-06-21T15:00:00+00:00  1.3   
1954-06-21T18:00:00+00:00  0.9   
1954-06-21T21:00:00+00:00  0.6   
1954-06-22T00:00:00+00:00  1.1   
1954-06-22T03:00:00+00:00  1.6   
1954-06-22T06:00:00+00:00  1.8   
1954-06-22T09:00:00+00:00  2.9   
1954-06-22T12:00:00+00:00  3.1   
1954-06-22T15:00:00+00:00  3.1   
1954-06-22T18:00:00+00:00  3.4   
1954-06-22T21:00:00+00:00  3.1   
1954-06-23T00:00:00+00:00  2.8   
1954-06-23T03:00:00+00:00  2.8   
1954-06-23T06:00:00+00:00  2.5   
1954-06-23T09:00:00+00:00  1.9   
1954-06-23T12:00:00+00:00  1.6   
1954-06-23T15:00:00+00:00  1.4   
1954-06-23T18:00:00+00:00  1.2   
1954-06-23T21:00:00+00:00  1.4   
1954-06-24T00:00:00+00:00  1.3   
1954-06-24T03:00:00+00:00  1.0   
1954-06-24T06:00:00+00:00  0.4   
1954-06-24T09:00:00+00:00  0.5   
1954-06-24T12:00:00+00:00  0.8   
1954-06-24T15:00:00+00:00  1.0   
1954-06-24T18:00:00+00:00  0.9   
1954-06-24T21:00:00+00:00  0.4   
1954-06-25T00:00:00+00:00  0.5   
1954-06-25T03:00:00+00:00  0.4   
1954-06-25T06:00:00+00:00  0.4   
1954-06-25T09:00:00+00:00  0.6   
1954-06-25T12:00:00+00:00  0.9   
1954-06-25T15:00:00+00:00  0.9   
1954-06-25T18:00:00+00:00  0.8   
1954-06-25T21:00:00+00:00  0.4   
1954-06-26T00:00:00+00:00  0.4   
1954-06-26T03:00:00+00:00  0.4   
1954-06-26T06:00:00+00:00  0.4   
1954-06-26T09:00:00+00:00  0.9   
1954-06-26T12:00:00+00:00  0.9   
1954-06-26T15:00:00+00:00  0.7   
1954-06-26T18:00:00+00:00  0.7   
1954-06-26T21:00:00+00:00  0.7   
1954-06-27T00:00:00+00:00  1.3   
1954-06-27T03:00:00+00:00  1.5   
1954-06-27T06:00:00+00:00  1.4   
1954-06-27T09:00:00+00:00  0.7   
1954-06-27T12:00:00+00:00  1.0   
1954-06-27T15:00:00+00:00  0.5   
1954-06-27T18:00:00+00:00  0.4   
1954-06-27T21:00:00+00:00  0.7   
1954-06-28T00:00:00+00:00  1.8   
1954-06-28T03:00:00+00:00  2.0   
1954-06-28T06:00:00+00:00  1.8   
1954-06-28T09:00:00+00:00  0.8   
1954-06-28T12:00:00+00:00  1.0   
1954-06-28T15:00:00+00:00  0.7   
1954-06-28T18:00:00+00:00  0.5   
1954-06-28T21:00:00+00:00  0.5   
1954-06-29T00:00:00+00:00  1.0   
1954-06-29T03:00:00+00:00  0.6   
1954-06-29T06:00:00+00:00  0.3   
1954-06-29T09:00:00+00:00  0.2   
1954-06-29T12:00:00+00:00  0.6   
1954-06-29T15:00:00+00:00  0.3   
1954-06-29T18:00:00+00:00  0.6   
1954-06-29T21:00:00+00:00  0.4   
1954-06-30T00:00:00+00:00  1.1   
1954-06-30T03:00:00+00:00  1.7   
1954-06-30T06:00:00+00:00  1.7   
1954-06-30T09:00:00+00:00  0.5   
1954-06-30T12:00:00+00:00  1.0   
1954-06-30T15:00:00+00:00  0.8   
1954-06-30T18:00:00+00:00  0.6   
1954-06-30T21:00:00+00:00  0.8   
1954-07-01T00:00:00+00:00  1.5   
1954-07-01T03:00:00+00:00  1.7   
1954-07-01T06:00:00+00:00  1.8   
1954-07-01T09:00:00+00:00  0.8   
1954-07-01T12:00:00+00:00  1.1   
1954-07-01T15:00:00+00:00  0.6   
1954-07-01T18:00:00+00:00  0.6   
1954-07-01T21:00:00+00:00  0.8   
1954-07-02T00:00:00+00:00  1.4   
1954-07-02T03:00:00+00:00  1.6   
1954-07-02T06:00:00+00:00  1.5   
1954-07-02T09:00:00+00:00  1.0   
1954-07-02T12:00:00+00:00  1.3   
1954-07-02T15:00:00+00:00  0.9   
1954-07-02T18:00:00+00:00  0.7   
1954-07-02T21:00:00+00:00  0.6   
1954-07-03T00:00:00+00:00  0.6   
1954-07-03T03:00:00+00:00  0.4   
1954-07-03T06:00:00+00:00  0.7   
1954-07-03T09:00:00+00:00  0.9   
1954-07-03T12:00:00+00:00  0.8   
1954-07-03T15:00:00+00:00  0.7   
1954-07-03T18:00:00+00:00  0.5   
1954-07-03T21:00:00+00:00  0.5   
1954-07-04T00:00:00+00:00  0.4   
1954-07-04T03:00:00+00:00  0.4   
1954-07-04T06:00:00+00:00  0.3   
1954-07-04T09:00:00+00:00  1.0   
1954-07-04T12:00:00+00:00  1.1   
1954-07-04T15:00:00+00:00  0.9   
1954-07-04T18:00:00+00:00  0.5   
1954-07-04T21:00:00+00:00  0.4   
1954-07-05T00:00:00+00:00  0.5   
1954-07-05T03:00:00+00:00  0.5   
1954-07-05T06:00:00+00:00  0.5   
1954-07-05T09:00:00+00:00  0.4   
1954-07-05T12:00:00+00:00  0.6   
1954-07-05T15:00:00+00:00  0.8   
1954-07-05T18:00:00+00:00  0.6   
1954-07-05T21:00:00+00:00  0.6   
1954-07-06T00:00:00+00:00  0.2   
1954-07-06T03:00:00+00:00  0.3   
1954-07-06T06:00:00+00:00  0.2   
1954-07-06T09:00:00+00:00  0.3   
1954-07-06T12:00:00+00:00  0.3   
1954-07-06T15:00:00+00:00  0.4   
1954-07-06T18:00:00+00:00  0.3   
1954-07-06T21:00:00+00:00  0.3   
1954-07-07T00:00:00+00:00  0.4   
1954-07-07T03:00:00+00:00  1.1   
1954-07-07T06:00:00+00:00  1.6   
1954-07-07T09:00:00+00:00  0.8   
1954-07-07T12:00:00+00:00  1.0   
1954-07-07T15:00:00+00:00  0.7   
1954-07-07T18:00:00+00:00  0.7   
1954-07-07T21:00:00+00:00  0.8   
1954-07-08T00:00:00+00:00  1.7   
1954-07-08T03:00:00+00:00  1.9   
1954-07-08T06:00:00+00:00  2.0   
1954-07-08T09:00:00+00:00  2.5   
1954-07-08T12:00:00+00:00  2.7   
1954-07-08T15:00:00+00:00  2.9   
1954-07-08T18:00:00+00:00  2.8   
1954-07-08T21:00:00+00:00  2.6   
1954-07-09T00:00:00+00:00  2.6   
1954-07-09T03:00:00+00:00  2.3   
1954-07-09T06:00:00+00:00  2.3   
1954-07-09T09:00:00+00:00  2.0   
1954-07-09T12:00:00+00:00  1.3   
1954-07-09T15:00:00+00:00  1.8   
1954-07-09T18:00:00+00:00  2.1   
1954-07-09T21:00:00+00:00  2.4   
1954-07-10T00:00:00+00:00  2.5   
1954-07-10T03:00:00+00:00  2.6   
1954-07-10T06:00:00+00:00  2.7   
1954-07-10T09:00:00+00:00  2.7   
1954-07-10T12:00:00+00:00  2.7   
1954-07-10T15:00:00+00:00  2.4   
1954-07-10T18:00:00+00:00  2.8   
1954-07-10T21:00:00+00:00  3.0   
1954-07-11T00:00:00+00:00  3.0   
1954-07-11T03:00:00+00:00  2.8   
1954-07-11T06:00:00+00:00  2.9   
1954-07-11T09:00:00+00:00  2.6   
1954-07-11T12:00:00+00:00  2.6   
1954-07-11T15:00:00+00:00  2.6   
1954-07-11T18:00:00+00:00  2.6   
1954-07-11T21:00:00+00:00  2.5   
1954-07-12T00:00:00+00:00  2.2   
1954-07-12T03:00:00+00:00  2.0   
1954-07-12T06:00:00+00:00  1.7   
1954-07-12T09:00:00+00:00  0.8   
1954-07-12T12:00:00+00:00  0.9   
1954-07-12T15:00:00+00:00  1.0   
1954-07-12T18:00:00+00:00  0.8   
1954-07-12T21:00:00+00:00  0.5   
1954-07-13T00:00:00+00:00  0.5   
1954-07-13T03:00:00+00:00  0.3   
1954-07-13T06:00:00+00:00  0.3   
1954-07-13T09:00:00+00:00  1.1   
1954-07-13T12:00:00+00:00  1.5   
1954-07-13T15:00:00+00:00  1.5   
1954-07-13T18:00:00+00:00  0.9   
1954-07-13T21:00:00+00:00  0.6   
1954-07-14T00:00:00+00:00  1.1   
1954-07-14T03:00:00+00:00  0.9   
1954-07-14T06:00:00+00:00  0.9   
1954-07-14T09:00:00+00:00  1.1   
1954-07-14T12:00:00+00:00  1.7   
1954-07-14T15:00:00+00:00  1.6   
1954-07-14T18:00:00+00:00  1.2   
1954-07-14T21:00:00+00:00  0.6   
1954-07-15T00:00:00+00:00  0.9   
1954-07-15T03:00:00+00:00  0.7   
1954-07-15T06:00:00+00:00  0.5   
1954-07-15T09:00:00+00:00  0.6   
1954-07-15T12:00:00+00:00  0.5   
1954-07-15T15:00:00+00:00  0.6   
1954-07-15T18:00:00+00:00  0.7   
1954-07-15T21:00:00+00:00  0.4   
1954-07-16T00:00:00+00:00  0.4   
1954-07-16T03:00:00+00:00  0.9   
1954-07-16T06:00:00+00:00  1.2   
1954-07-16T09:00:00+00:00  1.1   
1954-07-16T12:00:00+00:00  1.2   
1954-07-16T15:00:00+00:00  1.5   
1954-07-16T18:00:00+00:00  2.1   
1954-07-16T21:00:00+00:00  2.6   
1954-07-17T00:00:00+00:00  2.7   
1954-07-17T03:00:00+00:00  2.2   
1954-07-17T06:00:00+00:00  2.0   
1954-07-17T09:00:00+00:00  2.0   
1954-07-17T12:00:00+00:00  1.9   
1954-07-17T15:00:00+00:00  2.0   
1954-07-17T18:00:00+00:00  2.1   
1954-07-17T21:00:00+00:00  2.2   
1954-07-18T00:00:00+00:00  1.9   
1954-07-18T03:00:00+00:00  1.8   
1954-07-18T06:00:00+00:00  1.6   
1954-07-18T09:00:00+00:00  1.2   
1954-07-18T12:00:00+00:00  0.9   
1954-07-18T15:00:00+00:00  1.4   
1954-07-18T18:00:00+00:00  0.8   
1954-07-18T21:00:00+00:00  0.6   
1954-07-19T00:00:00+00:00  0.9   
1954-07-19T03:00:00+00:00  1.3   
1954-07-19T06:00:00+00:00  1.4   
1954-07-19T09:00:00+00:00  0.9   
1954-07-19T12:00:00+00:00  1.2   
1954-07-19T15:00:00+00:00  1.0   
1954-07-19T18:00:00+00:00  0.9   
1954-07-19T21:00:00+00:00  0.5   
1954-07-20T00:00:00+00:00  0.7   
1954-07-20T03:00:00+00:00  0.5   
1954-07-20T06:00:00+00:00  0.4   
1954-07-20T09:00:00+00:00  1.0   
1954-07-20T12:00:00+00:00  1.3   
1954-07-20T15:00:00+00:00  1.3   
1954-07-20T18:00:00+00:00  1.2   
1954-07-20T21:00:00+00:00  1.2   
1954-07-21T00:00:00+00:00  0.9   
1954-07-21T03:00:00+00:00  0.6   
1954-07-21T06:00:00+00:00  0.5   
1954-07-21T09:00:00+00:00  0.7   
1954-07-21T12:00:00+00:00  1.1   
1954-07-21T15:00:00+00:00  1.5   
1954-07-21T18:00:00+00:00  2.0   
1954-07-21T21:00:00+00:00  2.8   
1954-07-22T00:00:00+00:00  2.7   
1954-07-22T03:00:00+00:00  2.4   
1954-07-22T06:00:00+00:00  2.1   
1954-07-22T09:00:00+00:00  1.8   
1954-07-22T12:00:00+00:00  1.4   
1954-07-22T15:00:00+00:00  1.2   
1954-07-22T18:00:00+00:00  1.1   
1954-07-22T21:00:00+00:00  1.3   
1954-07-23T00:00:00+00:00  1.4   
1954-07-23T03:00:00+00:00  1.5   
1954-07-23T06:00:00+00:00  1.6   
1954-07-23T09:00:00+00:00  1.1   
1954-07-23T12:00:00+00:00  1.3   
1954-07-23T15:00:00+00:00  1.6   
1954-07-23T18:00:00+00:00  1.4   
1954-07-23T21:00:00+00:00  1.3   
1954-07-24T00:00:00+00:00  1.8   
1954-07-24T03:00:00+00:00  1.6   
1954-07-24T06:00:00+00:00  0.5   
1954-07-24T09:00:00+00:00  0.9   
1954-07-24T12:00:00+00:00  1.4   
1954-07-24T15:00:00+00:00  1.4   
1954-07-24T18:00:00+00:00  1.1   
1954-07-24T21:00:00+00:00  0.5   
1954-07-25T00:00:00+00:00  0.5   
1954-07-25T03:00:00+00:00  0.6   
1954-07-25T06:00:00+00:00  0.9   
1954-07-25T09:00:00+00:00  0.9   
1954-07-25T12:00:00+00:00  0.8   
1954-07-25T15:00:00+00:00  1.2   
1954-07-25T18:00:00+00:00  1.3   
1954-07-25T21:00:00+00:00  1.6   
1954-07-26T00:00:00+00:00  1.8   
1954-07-26T03:00:00+00:00  2.1   
1954-07-26T06:00:00+00:00  2.0   
1954-07-26T09:00:00+00:00  1.3   
1954-07-26T12:00:00+00:00  0.9   
1954-07-26T15:00:00+00:00  0.9   
1954-07-26T18:00:00+00:00  0.6   
1954-07-26T21:00:00+00:00  0.5   
1954-07-27T00:00:00+00:00  0.5   
1954-07-27T03:00:00+00:00  0.4   
1954-07-27T06:00:00+00:00  0.4   
1954-07-27T09:00:00+00:00  0.6   
1954-07-27T12:00:00+00:00  1.0   
1954-07-27T15:00:00+00:00  0.8   
1954-07-27T18:00:00+00:00  0.5   
1954-07-27T21:00:00+00:00  0.3   
1954-07-28T00:00:00+00:00  0.3   
1954-07-28T03:00:00+00:00  0.3   
1954-07-28T06:00:00+00:00  0.3   
1954-07-28T09:00:00+00:00  0.6   
1954-07-28T12:00:00+00:00  1.0   
1954-07-28T15:00:00+00:00  0.8   
1954-07-28T18:00:00+00:00  0.6   
1954-07-28T21:00:00+00:00  0.3   
1954-07-29T00:00:00+00:00  0.6   
1954-07-29T03:00:00+00:00  0.2   
1954-07-29T06:00:00+00:00  0.3   
1954-07-29T09:00:00+00:00  0.4   
1954-07-29T12:00:00+00:00  0.8   
1954-07-29T15:00:00+00:00  0.5   
1954-07-29T18:00:00+00:00  0.5   
1954-07-29T21:00:00+00:00  0.2   
1954-07-30T00:00:00+00:00  0.3   
1954-07-30T03:00:00+00:00  0.4   
1954-07-30T06:00:00+00:00  0.4   
1954-07-30T09:00:00+00:00  0.5   
1954-07-30T12:00:00+00:00  1.2   
1954-07-30T15:00:00+00:00  0.7   
1954-07-30T18:00:00+00:00  0.7   
1954-07-30T21:00:00+00:00  0.3   
1954-07-31T00:00:00+00:00  0.3   
1954-07-31T03:00:00+00:00  0.4   
1954-07-31T06:00:00+00:00  0.8   
1954-07-31T09:00:00+00:00  0.6   
1954-07-31T12:00:00+00:00  1.1   
1954-07-31T15:00:00+00:00  0.6   
1954-07-31T18:00:00+00:00  0.5   
1954-07-31T21:00:00+00:00  0.7   
1954-08-01T00:00:00+00:00  1.8   
1954-08-01T03:00:00+00:00  1.9   
1954-08-01T06:00:00+00:00  1.9   
1954-08-01T09:00:00+00:00  1.2   
1954-08-01T12:00:00+00:00  0.9   
1954-08-01T15:00:00+00:00  0.9   
1954-08-01T18:00:00+00:00  1.0   
1954-08-01T21:00:00+00:00  1.3   
1954-08-02T00:00:00+00:00  1.3   
1954-08-02T03:00:00+00:00  0.6   
1954-08-02T06:00:00+00:00  0.7   
1954-08-02T09:00:00+00:00  1.1   
1954-08-02T12:00:00+00:00  1.4   
1954-08-02T15:00:00+00:00  1.4   
1954-08-02T18:00:00+00:00  1.1   
1954-08-02T21:00:00+00:00  0.6   
1954-08-03T00:00:00+00:00  0.5   
1954-08-03T03:00:00+00:00  0.4   
1954-08-03T06:00:00+00:00  0.6   
1954-08-03T09:00:00+00:00  1.2   
1954-08-03T12:00:00+00:00  1.8   
1954-08-03T15:00:00+00:00  1.7   
1954-08-03T18:00:00+00:00  1.1   
1954-08-03T21:00:00+00:00  0.6   
1954-08-04T00:00:00+00:00  0.7   
1954-08-04T03:00:00+00:00  0.6   
1954-08-04T06:00:00+00:00  0.8   
1954-08-04T09:00:00+00:00  1.4   
1954-08-04T12:00:00+00:00  1.2   
1954-08-04T15:00:00+00:00  0.8   
1954-08-04T18:00:00+00:00  1.2   
1954-08-04T21:00:00+00:00  2.8   
1954-08-05T00:00:00+00:00  3.1   
1954-08-05T03:00:00+00:00  3.2   
1954-08-05T06:00:00+00:00  2.9   
1954-08-05T09:00:00+00:00  2.5   
1954-08-05T12:00:00+00:00  2.0   
1954-08-05T15:00:00+00:00  1.8   
1954-08-05T18:00:00+00:00  1.2   
1954-08-05T21:00:00+00:00  0.9   
1954-08-06T00:00:00+00:00  0.5   
1954-08-06T03:00:00+00:00  0.5   
1954-08-06T06:00:00+00:00  0.8   
1954-08-06T09:00:00+00:00  0.7   
1954-08-06T12:00:00+00:00  1.3   
1954-08-06T15:00:00+00:00  0.6   
1954-08-06T18:00:00+00:00  0.5   
1954-08-06T21:00:00+00:00  1.2   
1954-08-07T00:00:00+00:00  1.9   
1954-08-07T03:00:00+00:00  1.7   
1954-08-07T06:00:00+00:00  1.8   
1954-08-07T09:00:00+00:00  1.7   
1954-08-07T12:00:00+00:00  1.4   
1954-08-07T15:00:00+00:00  1.6   
1954-08-07T18:00:00+00:00  1.5   
1954-08-07T21:00:00+00:00  2.0   
1954-08-08T00:00:00+00:00  1.8   
1954-08-08T03:00:00+00:00  2.0   
1954-08-08T06:00:00+00:00  1.6   
1954-08-08T09:00:00+00:00  0.9   
1954-08-08T12:00:00+00:00  1.0   
1954-08-08T15:00:00+00:00  1.1   
1954-08-08T18:00:00+00:00  0.7   
1954-08-08T21:00:00+00:00  1.0   
1954-08-09T00:00:00+00:00  1.1   
1954-08-09T03:00:00+00:00  0.9   
1954-08-09T06:00:00+00:00  0.5   
1954-08-09T09:00:00+00:00  0.9   
1954-08-09T12:00:00+00:00  1.5   
1954-08-09T15:00:00+00:00  1.6   
1954-08-09T18:00:00+00:00  1.1   
1954-08-09T21:00:00+00:00  0.6   
1954-08-10T00:00:00+00:00  0.7   
1954-08-10T03:00:00+00:00  0.6   
1954-08-10T06:00:00+00:00  0.5   
1954-08-10T09:00:00+00:00  0.7   
1954-08-10T12:00:00+00:00  1.9   
1954-08-10T15:00:00+00:00  2.7   
1954-08-10T18:00:00+00:00  2.9   
1954-08-10T21:00:00+00:00  3.0   
1954-08-11T00:00:00+00:00  2.8   
1954-08-11T03:00:00+00:00  3.3   
1954-08-11T06:00:00+00:00  3.1   
1954-08-11T09:00:00+00:00  2.8   
1954-08-11T12:00:00+00:00  2.7   
1954-08-11T15:00:00+00:00  2.8   
1954-08-11T18:00:00+00:00  3.0   
1954-08-11T21:00:00+00:00  3.0   
1954-08-12T00:00:00+00:00  2.7   
1954-08-12T03:00:00+00:00  2.0   
1954-08-12T06:00:00+00:00  2.1   
1954-08-12T09:00:00+00:00  1.9   
1954-08-12T12:00:00+00:00  1.8   
1954-08-12T15:00:00+00:00  1.5   
1954-08-12T18:00:00+00:00  1.3   
1954-08-12T21:00:00+00:00  1.5   
1954-08-13T00:00:00+00:00  1.3   
1954-08-13T03:00:00+00:00  1.2   
1954-08-13T06:00:00+00:00  1.0   
1954-08-13T09:00:00+00:00  1.0   
1954-08-13T12:00:00+00:00  1.2   
1954-08-13T15:00:00+00:00  1.3   
1954-08-13T18:00:00+00:00  1.0   
1954-08-13T21:00:00+00:00  0.9   
1954-08-14T00:00:00+00:00  1.2   
1954-08-14T03:00:00+00:00  1.1   
1954-08-14T06:00:00+00:00  1.0   
1954-08-14T09:00:00+00:00  1.0   
1954-08-14T12:00:00+00:00  1.2   
1954-08-14T15:00:00+00:00  1.4   
1954-08-14T18:00:00+00:00  1.2   
1954-08-14T21:00:00+00:00  1.5   
1954-08-15T00:00:00+00:00  1.5   
1954-08-15T03:00:00+00:00  1.7   
1954-08-15T06:00:00+00:00  2.0   
1954-08-15T09:00:00+00:00  1.3   
1954-08-15T12:00:00+00:00  0.8   
1954-08-15T15:00:00+00:00  0.9   
1954-08-15T18:00:00+00:00  0.9   
1954-08-15T21:00:00+00:00  0.8   
1954-08-16T00:00:00+00:00  0.8   
1954-08-16T03:00:00+00:00  1.0   
1954-08-16T06:00:00+00:00  1.3   
1954-08-16T09:00:00+00:00  1.4   
1954-08-16T12:00:00+00:00  1.4   
1954-08-16T15:00:00+00:00  1.4   
1954-08-16T18:00:00+00:00  1.0   
1954-08-16T21:00:00+00:00  0.8   
1954-08-17T00:00:00+00:00  1.1   
1954-08-17T03:00:00+00:00  1.1   
1954-08-17T06:00:00+00:00  1.1   
1954-08-17T09:00:00+00:00  1.2   
1954-08-17T12:00:00+00:00  1.2   
1954-08-17T15:00:00+00:00  1.1   
1954-08-17T18:00:00+00:00  1.3   
1954-08-17T21:00:00+00:00  1.1   
1954-08-18T00:00:00+00:00  0.9   
1954-08-18T03:00:00+00:00  0.8   
1954-08-18T06:00:00+00:00  0.7   
1954-08-18T09:00:00+00:00  1.0   
1954-08-18T12:00:00+00:00  1.5   
1954-08-18T15:00:00+00:00  1.4   
1954-08-18T18:00:00+00:00  1.1   
1954-08-18T21:00:00+00:00  0.9   
1954-08-19T00:00:00+00:00  1.0   
1954-08-19T03:00:00+00:00  1.0   
1954-08-19T06:00:00+00:00  1.0   
1954-08-19T09:00:00+00:00  1.0   
1954-08-19T12:00:00+00:00  1.6   
1954-08-19T15:00:00+00:00  1.5   
1954-08-19T18:00:00+00:00  1.5   
1954-08-19T21:00:00+00:00  1.1   
1954-08-20T00:00:00+00:00  0.6   
1954-08-20T03:00:00+00:00  0.4   
1954-08-20T06:00:00+00:00  0.6   
1954-08-20T09:00:00+00:00  0.8   
1954-08-20T12:00:00+00:00  1.7   
1954-08-20T15:00:00+00:00  1.1   
1954-08-20T18:00:00+00:00  0.7   
1954-08-20T21:00:00+00:00  1.0   
1954-08-21T00:00:00+00:00  0.8   
1954-08-21T03:00:00+00:00  0.7   
1954-08-21T06:00:00+00:00  1.8   
1954-08-21T09:00:00+00:00  2.2   
1954-08-21T12:00:00+00:00  2.8   
1954-08-21T15:00:00+00:00  2.9   
1954-08-21T18:00:00+00:00  2.9   
1954-08-21T21:00:00+00:00  2.9   
1954-08-22T00:00:00+00:00  2.8   
1954-08-22T03:00:00+00:00  2.7   
1954-08-22T06:00:00+00:00  2.7   
1954-08-22T09:00:00+00:00  2.5   
1954-08-22T12:00:00+00:00  2.4   
1954-08-22T15:00:00+00:00  2.2   
1954-08-22T18:00:00+00:00  1.7   
1954-08-22T21:00:00+00:00  1.8   
1954-08-23T00:00:00+00:00  1.6   
1954-08-23T03:00:00+00:00  1.3   
1954-08-23T06:00:00+00:00  0.5   
1954-08-23T09:00:00+00:00  0.4   
1954-08-23T12:00:00+00:00  0.8   
1954-08-23T15:00:00+00:00  0.3   
1954-08-23T18:00:00+00:00  0.5   
1954-08-23T21:00:00+00:00  1.0   
1954-08-24T00:00:00+00:00  1.1   
1954-08-24T03:00:00+00:00  1.1   
1954-08-24T06:00:00+00:00  1.2   
1954-08-24T09:00:00+00:00  1.0   
1954-08-24T12:00:00+00:00  0.6   
1954-08-24T15:00:00+00:00  0.6   
1954-08-24T18:00:00+00:00  0.9   
1954-08-24T21:00:00+00:00  1.7   
1954-08-25T00:00:00+00:00  1.7   
1954-08-25T03:00:00+00:00  1.5   
1954-08-25T06:00:00+00:00  1.3   
1954-08-25T09:00:00+00:00  0.5   
1954-08-25T12:00:00+00:00  1.0   
1954-08-25T15:00:00+00:00  0.7   
1954-08-25T18:00:00+00:00  0.6   
1954-08-25T21:00:00+00:00  1.3   
1954-08-26T00:00:00+00:00  1.4   
1954-08-26T03:00:00+00:00  1.2   
1954-08-26T06:00:00+00:00  1.3   
1954-08-26T09:00:00+00:00  1.2   
1954-08-26T12:00:00+00:00  1.2   
1954-08-26T15:00:00+00:00  1.1   
1954-08-26T18:00:00+00:00  0.9   
1954-08-26T21:00:00+00:00  0.9   
1954-08-27T00:00:00+00:00  1.0   
1954-08-27T03:00:00+00:00  0.8   
1954-08-27T06:00:00+00:00  0.6   
1954-08-27T09:00:00+00:00  0.8   
1954-08-27T12:00:00+00:00  1.1   
1954-08-27T15:00:00+00:00  1.0   
1954-08-27T18:00:00+00:00  0.7   
1954-08-27T21:00:00+00:00  0.9   
1954-08-28T00:00:00+00:00  1.2   
1954-08-28T03:00:00+00:00  1.2   
1954-08-28T06:00:00+00:00  1.2   
1954-08-28T09:00:00+00:00  0.9   
1954-08-28T12:00:00+00:00  0.8   
1954-08-28T15:00:00+00:00  0.7   
1954-08-28T18:00:00+00:00  0.5   
1954-08-28T21:00:00+00:00  1.0   
1954-08-29T00:00:00+00:00  1.5   
1954-08-29T03:00:00+00:00  1.4   
1954-08-29T06:00:00+00:00  1.4   
1954-08-29T09:00:00+00:00  1.1   
1954-08-29T12:00:00+00:00  0.9   
1954-08-29T15:00:00+00:00  1.0   
1954-08-29T18:00:00+00:00  0.7   
1954-08-29T21:00:00+00:00  1.5   
1954-08-30T00:00:00+00:00  1.9   
1954-08-30T03:00:00+00:00  1.6   
1954-08-30T06:00:00+00:00  1.2   
1954-08-30T09:00:00+00:00  0.6   
1954-08-30T12:00:00+00:00  1.1   
1954-08-30T15:00:00+00:00  1.1   
1954-08-30T18:00:00+00:00  0.6   
1954-08-30T21:00:00+00:00  1.0   
1954-08-31T00:00:00+00:00  1.7   
1954-08-31T03:00:00+00:00  1.6   
1954-08-31T06:00:00+00:00  1.6   
1954-08-31T09:00:00+00:00  1.4   
1954-08-31T12:00:00+00:00  0.9   
1954-08-31T15:00:00+00:00  0.7   
1954-08-31T18:00:00+00:00  0.7   
1954-08-31T21:00:00+00:00  0.4   
1954-09-01T00:00:00+00:00  0.7   
1954-09-01T03:00:00+00:00  0.6   
1954-09-01T06:00:00+00:00  0.8   
1954-09-01T09:00:00+00:00  0.8   
1954-09-01T12:00:00+00:00  1.1   
1954-09-01T15:00:00+00:00  0.8   
1954-09-01T18:00:00+00:00  0.6   
1954-09-01T21:00:00+00:00  0.5   
1954-09-02T00:00:00+00:00  0.5   
1954-09-02T03:00:00+00:00  0.5   
1954-09-02T06:00:00+00:00  0.4   
1954-09-02T09:00:00+00:00  0.8   
1954-09-02T12:00:00+00:00  1.1   
1954-09-02T15:00:00+00:00  1.2   
1954-09-02T18:00:00+00:00  0.9   
1954-09-02T21:00:00+00:00  0.4   
1954-09-03T00:00:00+00:00  0.4   
1954-09-03T03:00:00+00:00  0.4   
1954-09-03T06:00:00+00:00  0.3   
1954-09-03T09:00:00+00:00  0.8   
1954-09-03T12:00:00+00:00  1.2   
1954-09-03T15:00:00+00:00  1.3   
1954-09-03T18:00:00+00:00  0.9   
1954-09-03T21:00:00+00:00  0.3   
1954-09-04T00:00:00+00:00  0.5   
1954-09-04T03:00:00+00:00  0.5   
1954-09-04T06:00:00+00:00  0.4   
1954-09-04T09:00:00+00:00  0.6   
1954-09-04T12:00:00+00:00  0.5   
1954-09-04T15:00:00+00:00  0.8   
1954-09-04T18:00:00+00:00  0.5   
1954-09-04T21:00:00+00:00  0.7   
1954-09-05T00:00:00+00:00  1.9   
1954-09-05T03:00:00+00:00  2.3   
1954-09-05T06:00:00+00:00  2.4   
1954-09-05T09:00:00+00:00  1.8   
1954-09-05T12:00:00+00:00  1.3   
1954-09-05T15:00:00+00:00  1.0   
1954-09-05T18:00:00+00:00  0.9   
1954-09-05T21:00:00+00:00  1.0   
1954-09-06T00:00:00+00:00  1.0   
1954-09-06T03:00:00+00:00  0.9   
1954-09-06T06:00:00+00:00  0.3   
1954-09-06T09:00:00+00:00  0.6   
1954-09-06T12:00:00+00:00  1.0   
1954-09-06T15:00:00+00:00  0.9   
1954-09-06T18:00:00+00:00  0.6   
1954-09-06T21:00:00+00:00  0.9   
1954-09-07T00:00:00+00:00  1.2   
1954-09-07T03:00:00+00:00  1.1   
1954-09-07T06:00:00+00:00  0.8   
1954-09-07T09:00:00+00:00  0.5   
1954-09-07T12:00:00+00:00  0.8   
1954-09-07T15:00:00+00:00  1.1   
1954-09-07T18:00:00+00:00  0.7   
1954-09-07T21:00:00+00:00  0.6   
1954-09-08T00:00:00+00:00  0.8   
1954-09-08T03:00:00+00:00  0.7   
1954-09-08T06:00:00+00:00  0.7   
1954-09-08T09:00:00+00:00  0.6   
1954-09-08T12:00:00+00:00  0.6   
1954-09-08T15:00:00+00:00  0.7   
1954-09-08T18:00:00+00:00  1.8   
1954-09-08T21:00:00+00:00  2.1   
1954-09-09T00:00:00+00:00  2.2   
1954-09-09T03:00:00+00:00  2.8   
1954-09-09T06:00:00+00:00  3.0   
1954-09-09T09:00:00+00:00  3.1   
1954-09-09T12:00:00+00:00  2.8   
1954-09-09T15:00:00+00:00  2.5   
1954-09-09T18:00:00+00:00  2.3   
1954-09-09T21:00:00+00:00  2.3   
1954-09-10T00:00:00+00:00  2.6   
1954-09-10T03:00:00+00:00  2.3   
1954-09-10T06:00:00+00:00  2.1   
1954-09-10T09:00:00+00:00  2.4   
1954-09-10T12:00:00+00:00  2.1   
1954-09-10T15:00:00+00:00  2.1   
1954-09-10T18:00:00+00:00  2.0   
1954-09-10T21:00:00+00:00  2.0   
1954-09-11T00:00:00+00:00  1.7   
1954-09-11T03:00:00+00:00  1.2   
1954-09-11T06:00:00+00:00  1.0   
1954-09-11T09:00:00+00:00  1.0   
1954-09-11T12:00:00+00:00  1.1   
1954-09-11T15:00:00+00:00  1.0   
1954-09-11T18:00:00+00:00  0.7   
1954-09-11T21:00:00+00:00  0.7   
1954-09-12T00:00:00+00:00  0.9   
1954-09-12T03:00:00+00:00  0.7   
1954-09-12T06:00:00+00:00  0.7   
1954-09-12T09:00:00+00:00  0.6   
1954-09-12T12:00:00+00:00  1.1   
1954-09-12T15:00:00+00:00  1.2   
1954-09-12T18:00:00+00:00  0.7   
1954-09-12T21:00:00+00:00  0.6   
1954-09-13T00:00:00+00:00  0.7   
1954-09-13T03:00:00+00:00  0.7   
1954-09-13T06:00:00+00:00  0.6   
1954-09-13T09:00:00+00:00  0.6   
1954-09-13T12:00:00+00:00  1.4   
1954-09-13T15:00:00+00:00  1.5   
1954-09-13T18:00:00+00:00  0.9   
1954-09-13T21:00:00+00:00  0.5   
1954-09-14T00:00:00+00:00  0.5   
1954-09-14T03:00:00+00:00  0.6   
1954-09-14T06:00:00+00:00  1.1   
1954-09-14T09:00:00+00:00  1.3   
1954-09-14T12:00:00+00:00  1.3   
1954-09-14T15:00:00+00:00  1.2   
1954-09-14T18:00:00+00:00  1.1   
1954-09-14T21:00:00+00:00  1.3   
1954-09-15T00:00:00+00:00  1.3   
1954-09-15T03:00:00+00:00  1.3   
1954-09-15T06:00:00+00:00  1.0   
1954-09-15T09:00:00+00:00  0.4   
1954-09-15T12:00:00+00:00  1.0   
1954-09-15T15:00:00+00:00  1.0   
1954-09-15T18:00:00+00:00  0.4   
1954-09-15T21:00:00+00:00  0.4   
1954-09-16T00:00:00+00:00  0.5   
1954-09-16T03:00:00+00:00  0.9   
1954-09-16T06:00:00+00:00  0.7   
1954-09-16T09:00:00+00:00  0.7   
1954-09-16T12:00:00+00:00  1.9   
1954-09-16T15:00:00+00:00  2.7   
1954-09-16T18:00:00+00:00  2.9   
1954-09-16T21:00:00+00:00  3.0   
1954-09-17T00:00:00+00:00  3.0   
1954-09-17T03:00:00+00:00  2.0   
1954-09-17T06:00:00+00:00  1.8   
1954-09-17T09:00:00+00:00  1.6   
1954-09-17T12:00:00+00:00  1.0   
1954-09-17T15:00:00+00:00  0.8   
1954-09-17T18:00:00+00:00  0.5   
1954-09-17T21:00:00+00:00  0.3   
1954-09-18T00:00:00+00:00  0.3   
1954-09-18T03:00:00+00:00  0.5   
1954-09-18T06:00:00+00:00  0.6   
1954-09-18T09:00:00+00:00  0.7   
1954-09-18T12:00:00+00:00  1.2   
1954-09-18T15:00:00+00:00  0.9   
1954-09-18T18:00:00+00:00  0.9   
1954-09-18T21:00:00+00:00  1.1   
1954-09-19T00:00:00+00:00  1.0   
1954-09-19T03:00:00+00:00  0.6   
1954-09-19T06:00:00+00:00  1.0   
1954-09-19T09:00:00+00:00  1.2   
1954-09-19T12:00:00+00:00  1.1   
1954-09-19T15:00:00+00:00  0.5   
1954-09-19T18:00:00+00:00  0.5   
1954-09-19T21:00:00+00:00  1.1   
1954-09-20T00:00:00+00:00  1.3   
1954-09-20T03:00:00+00:00  1.1   
1954-09-20T06:00:00+00:00  1.1   
1954-09-20T09:00:00+00:00  1.0   
1954-09-20T12:00:00+00:00  0.8   
1954-09-20T15:00:00+00:00  1.0   
1954-09-20T18:00:00+00:00  1.1   
1954-09-20T21:00:00+00:00  1.4   
1954-09-21T00:00:00+00:00  1.4   
1954-09-21T03:00:00+00:00  1.9   
1954-09-21T06:00:00+00:00  2.0   
1954-09-21T09:00:00+00:00  1.9   
1954-09-21T12:00:00+00:00  1.8   
1954-09-21T15:00:00+00:00  2.0   
1954-09-21T18:00:00+00:00  2.0   
1954-09-21T21:00:00+00:00  1.7   
1954-09-22T00:00:00+00:00  1.7   
1954-09-22T03:00:00+00:00  1.4   
1954-09-22T06:00:00+00:00  1.2   
1954-09-22T09:00:00+00:00  0.8   
1954-09-22T12:00:00+00:00  0.7   
1954-09-22T15:00:00+00:00  0.6   
1954-09-22T18:00:00+00:00  0.6   
1954-09-22T21:00:00+00:00  0.8   
1954-09-23T00:00:00+00:00  0.7   
1954-09-23T03:00:00+00:00  0.6   
1954-09-23T06:00:00+00:00  0.3   
1954-09-23T09:00:00+00:00  0.3   
1954-09-23T12:00:00+00:00  0.9   
1954-09-23T15:00:00+00:00  1.0   
1954-09-23T18:00:00+00:00  0.7   
1954-09-23T21:00:00+00:00  0.4   
1954-09-24T00:00:00+00:00  0.4   
1954-09-24T03:00:00+00:00  0.4   
1954-09-24T06:00:00+00:00  0.5   
1954-09-24T09:00:00+00:00  0.7   
1954-09-24T12:00:00+00:00  0.8   
1954-09-24T15:00:00+00:00  0.8   
1954-09-24T18:00:00+00:00  0.7   
1954-09-24T21:00:00+00:00  1.1   
1954-09-25T00:00:00+00:00  1.6   
1954-09-25T03:00:00+00:00  2.0   
1954-09-25T06:00:00+00:00  2.1   
1954-09-25T09:00:00+00:00  1.5   
1954-09-25T12:00:00+00:00  0.9   
1954-09-25T15:00:00+00:00  0.7   
1954-09-25T18:00:00+00:00  0.5   
1954-09-25T21:00:00+00:00  0.9   
1954-09-26T00:00:00+00:00  0.8   
1954-09-26T03:00:00+00:00  0.4   
1954-09-26T06:00:00+00:00  0.5   
1954-09-26T09:00:00+00:00  0.8   
1954-09-26T12:00:00+00:00  1.3   
1954-09-26T15:00:00+00:00  1.4   
1954-09-26T18:00:00+00:00  0.8   
1954-09-26T21:00:00+00:00  0.6   
1954-09-27T00:00:00+00:00  0.5   
1954-09-27T03:00:00+00:00  0.4   
1954-09-27T06:00:00+00:00  0.3   
1954-09-27T09:00:00+00:00  0.5   
1954-09-27T12:00:00+00:00  1.0   
1954-09-27T15:00:00+00:00  1.1   
1954-09-27T18:00:00+00:00  0.8   
1954-09-27T21:00:00+00:00  0.5   
1954-09-28T00:00:00+00:00  0.8   
1954-09-28T03:00:00+00:00  0.7   
1954-09-28T06:00:00+00:00  0.6   
1954-09-28T09:00:00+00:00  0.4   
1954-09-28T12:00:00+00:00  0.8   
1954-09-28T15:00:00+00:00  1.0   
1954-09-28T18:00:00+00:00  0.8   
1954-09-28T21:00:00+00:00  0.6   
1954-09-29T00:00:00+00:00  0.7   
1954-09-29T03:00:00+00:00  0.6   
1954-09-29T06:00:00+00:00  0.7   
1954-09-29T09:00:00+00:00  0.9   
1954-09-29T12:00:00+00:00  1.2   
1954-09-29T15:00:00+00:00  1.1   
1954-09-29T18:00:00+00:00  1.3   
1954-09-29T21:00:00+00:00  1.7   
1954-09-30T00:00:00+00:00  1.7   
1954-09-30T03:00:00+00:00  2.7   
1954-09-30T06:00:00+00:00  2.5   
1954-09-30T09:00:00+00:00  2.1   
1954-09-30T12:00:00+00:00  0.8   
1954-09-30T15:00:00+00:00  2.9   
1954-09-30T18:00:00+00:00  3.5   
1954-09-30T21:00:00+00:00  2.7   
1954-10-01T00:00:00+00:00  2.8   
1954-10-01T03:00:00+00:00  1.9   
1954-10-01T06:00:00+00:00  1.5   
1954-10-01T09:00:00+00:00  1.2   
1954-10-01T12:00:00+00:00  1.2   
1954-10-01T15:00:00+00:00  0.8   
1954-10-01T18:00:00+00:00  0.5   
1954-10-01T21:00:00+00:00  0.5   
1954-10-02T00:00:00+00:00  0.5   
1954-10-02T03:00:00+00:00  0.6   
1954-10-02T06:00:00+00:00  0.6   
1954-10-02T09:00:00+00:00  0.6   
1954-10-02T12:00:00+00:00  1.3   
1954-10-02T15:00:00+00:00  1.6   
1954-10-02T18:00:00+00:00  1.0   
1954-10-02T21:00:00+00:00  0.6   
1954-10-03T00:00:00+00:00  0.5   
1954-10-03T03:00:00+00:00  0.4   
1954-10-03T06:00:00+00:00  0.6   
1954-10-03T09:00:00+00:00  0.5   
1954-10-03T12:00:00+00:00  1.1   
1954-10-03T15:00:00+00:00  1.5   
1954-10-03T18:00:00+00:00  1.4   
1954-10-03T21:00:00+00:00  1.3   
1954-10-04T00:00:00+00:00  1.1   
1954-10-04T03:00:00+00:00  1.3   
1954-10-04T06:00:00+00:00  1.4   
1954-10-04T09:00:00+00:00  0.6   
1954-10-04T12:00:00+00:00  0.5   
1954-10-04T15:00:00+00:00  0.8   
1954-10-04T18:00:00+00:00  1.2   
1954-10-04T21:00:00+00:00  1.3   
1954-10-05T00:00:00+00:00  1.1   
1954-10-05T03:00:00+00:00  1.1   
1954-10-05T06:00:00+00:00  0.9   
1954-10-05T09:00:00+00:00  0.6   
1954-10-05T12:00:00+00:00  0.7   
1954-10-05T15:00:00+00:00  0.8   
1954-10-05T18:00:00+00:00  0.7   
1954-10-05T21:00:00+00:00  0.8   
1954-10-06T00:00:00+00:00  0.6   
1954-10-06T03:00:00+00:00  0.6   
1954-10-06T06:00:00+00:00  0.6   
1954-10-06T09:00:00+00:00  0.6   
1954-10-06T12:00:00+00:00  0.6   
1954-10-06T15:00:00+00:00  0.9   
1954-10-06T18:00:00+00:00  0.9   
1954-10-06T21:00:00+00:00  1.2   
1954-10-07T00:00:00+00:00  1.4   
1954-10-07T03:00:00+00:00  1.9   
1954-10-07T06:00:00+00:00  1.7   
1954-10-07T09:00:00+00:00  1.7   
1954-10-07T12:00:00+00:00  2.2   
1954-10-07T15:00:00+00:00  2.7   
1954-10-07T18:00:00+00:00  2.8   
1954-10-07T21:00:00+00:00  2.8   
1954-10-08T00:00:00+00:00  2.6   
1954-10-08T03:00:00+00:00  1.6   
1954-10-08T06:00:00+00:00  1.7   
1954-10-08T09:00:00+00:00  1.4   
1954-10-08T12:00:00+00:00  1.1   
1954-10-08T15:00:00+00:00  0.9   
1954-10-08T18:00:00+00:00  0.5   
1954-10-08T21:00:00+00:00  0.4   
1954-10-09T00:00:00+00:00  0.3   
1954-10-09T03:00:00+00:00  0.4   
1954-10-09T06:00:00+00:00  0.5   
1954-10-09T09:00:00+00:00  0.5   
1954-10-09T12:00:00+00:00  0.6   
1954-10-09T15:00:00+00:00  0.8   
1954-10-09T18:00:00+00:00  0.6   
1954-10-09T21:00:00+00:00  1.0   
1954-10-10T00:00:00+00:00  1.2   
1954-10-10T03:00:00+00:00  0.9   
1954-10-10T06:00:00+00:00  1.0   
1954-10-10T09:00:00+00:00  1.4   
1954-10-10T12:00:00+00:00  1.5   
1954-10-10T15:00:00+00:00  0.8   
1954-10-10T18:00:00+00:00  0.4   
1954-10-10T21:00:00+00:00  0.3   
1954-10-11T00:00:00+00:00  0.3   
1954-10-11T03:00:00+00:00  0.3   
1954-10-11T06:00:00+00:00  0.3   
1954-10-11T09:00:00+00:00  0.3   
1954-10-11T12:00:00+00:00  0.5   
1954-10-11T15:00:00+00:00  0.5   
1954-10-11T18:00:00+00:00  0.4   
1954-10-11T21:00:00+00:00  0.3   
1954-10-12T00:00:00+00:00  0.4   
1954-10-12T03:00:00+00:00  0.4   
1954-10-12T06:00:00+00:00  0.4   
1954-10-12T09:00:00+00:00  0.5   
1954-10-12T12:00:00+00:00  0.9   
1954-10-12T15:00:00+00:00  0.9   
1954-10-12T18:00:00+00:00  0.3   
1954-10-12T21:00:00+00:00  0.2   
1954-10-13T00:00:00+00:00  0.3   
1954-10-13T03:00:00+00:00  0.0   
1954-10-13T06:00:00+00:00  0.0   
1954-10-13T09:00:00+00:00  0.0   
1954-10-13T12:00:00+00:00  0.0   
1954-10-13T15:00:00+00:00  0.0   
1954-10-13T18:00:00+00:00  0.0   
1954-10-13T21:00:00+00:00  0.0   
1954-10-14T00:00:00+00:00  0.1   
1954-10-14T03:00:00+00:00  0.4   
1954-10-14T06:00:00+00:00  0.4   
1954-10-14T09:00:00+00:00  0.4   
1954-10-14T12:00:00+00:00  0.6   
1954-10-14T15:00:00+00:00  0.6   
1954-10-14T18:00:00+00:00  0.4   
1954-10-14T21:00:00+00:00  0.3   
1954-10-15T00:00:00+00:00  0.3   
1954-10-15T03:00:00+00:00  0.2   
1954-10-15T06:00:00+00:00  0.2   
1954-10-15T09:00:00+00:00  0.2   
1954-10-15T12:00:00+00:00  0.4   
1954-10-15T15:00:00+00:00  0.4   
1954-10-15T18:00:00+00:00  0.2   
1954-10-15T21:00:00+00:00  0.2   
1954-10-16T00:00:00+00:00  0.2   
1954-10-16T03:00:00+00:00  0.2   
1954-10-16T06:00:00+00:00  0.2   
1954-10-16T09:00:00+00:00  0.2   
1954-10-16T12:00:00+00:00  0.3   
1954-10-16T15:00:00+00:00  0.3   
1954-10-16T18:00:00+00:00  0.2   
1954-10-16T21:00:00+00:00  0.2   
1954-10-17T00:00:00+00:00  0.2   
1954-10-17T03:00:00+00:00  0.4   
1954-10-17T06:00:00+00:00  0.3   
1954-10-17T09:00:00+00:00  0.4   
1954-10-17T12:00:00+00:00  0.8   
1954-10-17T15:00:00+00:00  1.1   
1954-10-17T18:00:00+00:00  0.7   
1954-10-17T21:00:00+00:00  0.8   
1954-10-18T00:00:00+00:00  0.7   
1954-10-18T03:00:00+00:00  0.8   
1954-10-18T06:00:00+00:00  0.7   
1954-10-18T09:00:00+00:00  0.7   
1954-10-18T12:00:00+00:00  0.9   
1954-10-18T15:00:00+00:00  0.9   
1954-10-18T18:00:00+00:00  0.8   
1954-10-18T21:00:00+00:00  0.9   
1954-10-19T00:00:00+00:00  1.0   
1954-10-19T03:00:00+00:00  1.1   
1954-10-19T06:00:00+00:00  1.1   
1954-10-19T09:00:00+00:00  1.2   
1954-10-19T12:00:00+00:00  0.7   
1954-10-19T15:00:00+00:00  0.7   
1954-10-19T18:00:00+00:00  0.7   
1954-10-19T21:00:00+00:00  0.9   
1954-10-20T00:00:00+00:00  1.0   
1954-10-20T03:00:00+00:00  0.8   
1954-10-20T06:00:00+00:00  0.7   
1954-10-20T09:00:00+00:00  0.8   
1954-10-20T12:00:00+00:00  0.8   
1954-10-20T15:00:00+00:00  1.1   
1954-10-20T18:00:00+00:00  1.3   
1954-10-20T21:00:00+00:00  1.1   
1954-10-21T00:00:00+00:00  1.0   
1954-10-21T03:00:00+00:00  0.9   
1954-10-21T06:00:00+00:00  0.4   
1954-10-21T09:00:00+00:00  0.3   
1954-10-21T12:00:00+00:00  0.8   
1954-10-21T15:00:00+00:00  0.9   
1954-10-21T18:00:00+00:00  0.6   
1954-10-21T21:00:00+00:00  0.4   
1954-10-22T00:00:00+00:00  0.5   
1954-10-22T03:00:00+00:00  0.6   
1954-10-22T06:00:00+00:00  0.7   
1954-10-22T09:00:00+00:00  0.6   
1954-10-22T12:00:00+00:00  0.8   
1954-10-22T15:00:00+00:00  0.8   
1954-10-22T18:00:00+00:00  0.5   
1954-10-22T21:00:00+00:00  0.4   
1954-10-23T00:00:00+00:00  0.4   
1954-10-23T03:00:00+00:00  0.2   
1954-10-23T06:00:00+00:00  0.2   
1954-10-23T09:00:00+00:00  0.2   
1954-10-23T12:00:00+00:00  0.3   
1954-10-23T15:00:00+00:00  0.3   
1954-10-23T18:00:00+00:00  0.2   
1954-10-23T21:00:00+00:00  0.2   
1954-10-24T00:00:00+00:00  0.2   
1954-10-24T03:00:00+00:00  0.4   
1954-10-24T06:00:00+00:00  0.5   
1954-10-24T09:00:00+00:00  0.5   
1954-10-24T12:00:00+00:00  0.8   
1954-10-24T15:00:00+00:00  0.8   
1954-10-24T18:00:00+00:00  0.8   
1954-10-24T21:00:00+00:00  1.0   
1954-10-25T00:00:00+00:00  0.6   
1954-10-25T03:00:00+00:00  0.7   
1954-10-25T06:00:00+00:00  0.8   
1954-10-25T09:00:00+00:00  0.8   
1954-10-25T12:00:00+00:00  1.3   
1954-10-25T15:00:00+00:00  1.6   
1954-10-25T18:00:00+00:00  1.8   
1954-10-25T21:00:00+00:00  1.9   
1954-10-26T00:00:00+00:00  2.1   
1954-10-26T03:00:00+00:00  2.0   
1954-10-26T06:00:00+00:00  1.6   
1954-10-26T09:00:00+00:00  0.9   
1954-10-26T12:00:00+00:00  1.1   
1954-10-26T15:00:00+00:00  0.9   
1954-10-26T18:00:00+00:00  0.9   
1954-10-26T21:00:00+00:00  1.1   
1954-10-27T00:00:00+00:00  1.1   
1954-10-27T03:00:00+00:00  1.4   
1954-10-27T06:00:00+00:00  1.3   
1954-10-27T09:00:00+00:00  1.1   
1954-10-27T12:00:00+00:00  0.9   
1954-10-27T15:00:00+00:00  0.6   
1954-10-27T18:00:00+00:00  0.5   
1954-10-27T21:00:00+00:00  0.6   
1954-10-28T00:00:00+00:00  0.9   
1954-10-28T03:00:00+00:00  1.1   
1954-10-28T06:00:00+00:00  1.6   
1954-10-28T09:00:00+00:00  2.0   
1954-10-28T12:00:00+00:00  2.1   
1954-10-28T15:00:00+00:00  2.0   
1954-10-28T18:00:00+00:00  2.0   
1954-10-28T21:00:00+00:00  2.1   
1954-10-29T00:00:00+00:00  2.0   
1954-10-29T03:00:00+00:00  1.5   
1954-10-29T06:00:00+00:00  1.5   
1954-10-29T09:00:00+00:00  1.3   
1954-10-29T12:00:00+00:00  1.0   
1954-10-29T15:00:00+00:00  0.8   
1954-10-29T18:00:00+00:00  0.9   
1954-10-29T21:00:00+00:00  0.7   
1954-10-30T00:00:00+00:00  0.7   
1954-10-30T03:00:00+00:00  0.8   
1954-10-30T06:00:00+00:00  0.7   
1954-10-30T09:00:00+00:00  0.9   
1954-10-30T12:00:00+00:00  0.5   
1954-10-30T15:00:00+00:00  0.5   
1954-10-30T18:00:00+00:00  1.1   
1954-10-30T21:00:00+00:00  0.9   
1954-10-31T00:00:00+00:00  0.7   
1954-10-31T03:00:00+00:00  0.7   
1954-10-31T06:00:00+00:00  0.8   
1954-10-31T09:00:00+00:00  0.6   
1954-10-31T12:00:00+00:00  0.5   
1954-10-31T15:00:00+00:00  0.5   
1954-10-31T18:00:00+00:00  0.9   
1954-10-31T21:00:00+00:00  2.1   
1954-11-01T00:00:00+00:00  2.6   
1954-11-01T03:00:00+00:00  4.5   
1954-11-01T06:00:00+00:00  4.6   
1954-11-01T09:00:00+00:00  4.4   
1954-11-01T12:00:00+00:00  4.4   
1954-11-01T15:00:00+00:00  4.0   
1954-11-01T18:00:00+00:00  3.8   
1954-11-01T21:00:00+00:00  3.7   
1954-11-02T00:00:00+00:00  3.6   
1954-11-02T03:00:00+00:00  3.4   
1954-11-02T06:00:00+00:00  3.3   
1954-11-02T09:00:00+00:00  3.0   
1954-11-02T12:00:00+00:00  3.0   
1954-11-02T15:00:00+00:00  2.8   
1954-11-02T18:00:00+00:00  2.6   
1954-11-02T21:00:00+00:00  2.2   
1954-11-03T00:00:00+00:00  1.7   
1954-11-03T03:00:00+00:00  1.0   
1954-11-03T06:00:00+00:00  1.0   
1954-11-03T09:00:00+00:00  0.9   
1954-11-03T12:00:00+00:00  0.3   
1954-11-03T15:00:00+00:00  0.5   
1954-11-03T18:00:00+00:00  1.0   
1954-11-03T21:00:00+00:00  1.2   
1954-11-04T00:00:00+00:00  1.3   
1954-11-04T03:00:00+00:00  1.1   
1954-11-04T06:00:00+00:00  1.2   
1954-11-04T09:00:00+00:00  1.5   
1954-11-04T12:00:00+00:00  1.5   
1954-11-04T15:00:00+00:00  1.3   
1954-11-04T18:00:00+00:00  1.4   
1954-11-04T21:00:00+00:00  1.3   
1954-11-05T00:00:00+00:00  1.1   
1954-11-05T03:00:00+00:00  1.0   
1954-11-05T06:00:00+00:00  0.6   
1954-11-05T09:00:00+00:00  0.7   
1954-11-05T12:00:00+00:00  0.7   
1954-11-05T15:00:00+00:00  0.7   
1954-11-05T18:00:00+00:00  0.9   
1954-11-05T21:00:00+00:00  1.1   
1954-11-06T00:00:00+00:00  1.2   
1954-11-06T03:00:00+00:00  1.1   
1954-11-06T06:00:00+00:00  1.2   
1954-11-06T09:00:00+00:00  1.4   
1954-11-06T12:00:00+00:00  1.4   
1954-11-06T15:00:00+00:00  1.5   
1954-11-06T18:00:00+00:00  1.4   
1954-11-06T21:00:00+00:00  1.2   
1954-11-07T00:00:00+00:00  1.1   
1954-11-07T03:00:00+00:00  2.5   
1954-11-07T06:00:00+00:00  2.4   
1954-11-07T09:00:00+00:00  2.4   
1954-11-07T12:00:00+00:00  2.2   
1954-11-07T15:00:00+00:00  2.4   
1954-11-07T18:00:00+00:00  2.8   
1954-11-07T21:00:00+00:00  3.5   
1954-11-08T00:00:00+00:00  3.9   
1954-11-08T03:00:00+00:00  4.4   
1954-11-08T06:00:00+00:00  4.9   
1954-11-08T09:00:00+00:00  4.0   
1954-11-08T12:00:00+00:00  3.3   
1954-11-08T15:00:00+00:00  2.5   
1954-11-08T18:00:00+00:00  2.0   
1954-11-08T21:00:00+00:00  1.2   
1954-11-09T00:00:00+00:00  1.4   
1954-11-09T03:00:00+00:00  0.7   
1954-11-09T06:00:00+00:00  0.6   
1954-11-09T09:00:00+00:00  0.7   
1954-11-09T12:00:00+00:00  0.9   
1954-11-09T15:00:00+00:00  1.2   
1954-11-09T18:00:00+00:00  1.5   
1954-11-09T21:00:00+00:00  1.5   
1954-11-10T00:00:00+00:00  1.4   
1954-11-10T03:00:00+00:00  1.3   
1954-11-10T06:00:00+00:00  1.2   
1954-11-10T09:00:00+00:00  1.3   
1954-11-10T12:00:00+00:00  1.0   
1954-11-10T15:00:00+00:00  1.0   
1954-11-10T18:00:00+00:00  1.1   
1954-11-10T21:00:00+00:00  1.2   
1954-11-11T00:00:00+00:00  1.1   
1954-11-11T03:00:00+00:00  1.3   
1954-11-11T06:00:00+00:00  1.3   
1954-11-11T09:00:00+00:00  1.1   
1954-11-11T12:00:00+00:00  0.5   
1954-11-11T15:00:00+00:00  0.5   
1954-11-11T18:00:00+00:00  1.0   
1954-11-11T21:00:00+00:00  1.2   
1954-11-12T00:00:00+00:00  1.3   
1954-11-12T03:00:00+00:00  1.2   
1954-11-12T06:00:00+00:00  1.2   
1954-11-12T09:00:00+00:00  1.3   
1954-11-12T12:00:00+00:00  0.9   
1954-11-12T15:00:00+00:00  0.9   
1954-11-12T18:00:00+00:00  1.2   
1954-11-12T21:00:00+00:00  1.4   
1954-11-13T00:00:00+00:00  1.3   
1954-11-13T03:00:00+00:00  1.4   
1954-11-13T06:00:00+00:00  1.5   
1954-11-13T09:00:00+00:00  1.5   
1954-11-13T12:00:00+00:00  1.2   
1954-11-13T15:00:00+00:00  1.1   
1954-11-13T18:00:00+00:00  1.3   
1954-11-13T21:00:00+00:00  1.6   
1954-11-14T00:00:00+00:00  1.6   
1954-11-14T03:00:00+00:00  1.5   
1954-11-14T06:00:00+00:00  1.4   
1954-11-14T09:00:00+00:00  1.3   
1954-11-14T12:00:00+00:00  1.0   
1954-11-14T15:00:00+00:00  0.8   
1954-11-14T18:00:00+00:00  0.9   
1954-11-14T21:00:00+00:00  0.9   
1954-11-15T00:00:00+00:00  0.9   
1954-11-15T03:00:00+00:00  1.1   
1954-11-15T06:00:00+00:00  1.2   
1954-11-15T09:00:00+00:00  1.2   
1954-11-15T12:00:00+00:00  0.5   
1954-11-15T15:00:00+00:00  0.5   
1954-11-15T18:00:00+00:00  0.3   
1954-11-15T21:00:00+00:00  0.4   
1954-11-16T00:00:00+00:00  0.5   
1954-11-16T03:00:00+00:00  0.5   
1954-11-16T06:00:00+00:00  0.5   
1954-11-16T09:00:00+00:00  0.5   
1954-11-16T12:00:00+00:00  1.0   
1954-11-16T15:00:00+00:00  1.0   
1954-11-16T18:00:00+00:00  0.9   
1954-11-16T21:00:00+00:00  0.9   
1954-11-17T00:00:00+00:00  1.1   
1954-11-17T03:00:00+00:00  1.2   
1954-11-17T06:00:00+00:00  1.1   
1954-11-17T09:00:00+00:00  0.9   
1954-11-17T12:00:00+00:00  0.9   
1954-11-17T15:00:00+00:00  0.8   
1954-11-17T18:00:00+00:00  0.4   
1954-11-17T21:00:00+00:00  0.7   
1954-11-18T00:00:00+00:00  0.9   
1954-11-18T03:00:00+00:00  0.9   
1954-11-18T06:00:00+00:00  0.9   
1954-11-18T09:00:00+00:00  0.4   
1954-11-18T12:00:00+00:00  0.8   
1954-11-18T15:00:00+00:00  1.0   
1954-11-18T18:00:00+00:00  1.0   
1954-11-18T21:00:00+00:00  1.3   
1954-11-19T00:00:00+00:00  1.4   
1954-11-19T03:00:00+00:00  1.0   
1954-11-19T06:00:00+00:00  0.8   
1954-11-19T09:00:00+00:00  0.5   
1954-11-19T12:00:00+00:00  1.1   
1954-11-19T15:00:00+00:00  1.6   
1954-11-19T18:00:00+00:00  1.7   
1954-11-19T21:00:00+00:00  1.4   
1954-11-20T00:00:00+00:00  1.1   
1954-11-20T03:00:00+00:00  1.7   
1954-11-20T06:00:00+00:00  2.2   
1954-11-20T09:00:00+00:00  2.5   
1954-11-20T12:00:00+00:00  2.8   
1954-11-20T15:00:00+00:00  3.1   
1954-11-20T18:00:00+00:00  3.2   
1954-11-20T21:00:00+00:00  3.0   
1954-11-21T00:00:00+00:00  2.9   
1954-11-21T03:00:00+00:00  1.6   
1954-11-21T06:00:00+00:00  1.4   
1954-11-21T09:00:00+00:00  1.2   
1954-11-21T12:00:00+00:00  0.6   
1954-11-21T15:00:00+00:00  0.7   
1954-11-21T18:00:00+00:00  0.5   
1954-11-21T21:00:00+00:00  0.4   
1954-11-22T00:00:00+00:00  0.5   
1954-11-22T03:00:00+00:00  0.4   
1954-11-22T06:00:00+00:00  0.4   
1954-11-22T09:00:00+00:00  0.5   
1954-11-22T12:00:00+00:00  0.6   
1954-11-22T15:00:00+00:00  0.5   
1954-11-22T18:00:00+00:00  1.1   
1954-11-22T21:00:00+00:00  1.3   
1954-11-23T00:00:00+00:00  1.4   
1954-11-23T03:00:00+00:00  1.1   
1954-11-23T06:00:00+00:00  1.5   
1954-11-23T09:00:00+00:00  1.5   
1954-11-23T12:00:00+00:00  1.2   
1954-11-23T15:00:00+00:00  0.9   
1954-11-23T18:00:00+00:00  1.1   
1954-11-23T21:00:00+00:00  1.1   
1954-11-24T00:00:00+00:00  0.8   
1954-11-24T03:00:00+00:00  0.6   
1954-11-24T06:00:00+00:00  0.6   
1954-11-24T09:00:00+00:00  0.6   
1954-11-24T12:00:00+00:00  0.7   
1954-11-24T15:00:00+00:00  0.9   
1954-11-24T18:00:00+00:00  1.2   
1954-11-24T21:00:00+00:00  1.5   
1954-11-25T00:00:00+00:00  1.6   
1954-11-25T03:00:00+00:00  1.5   
1954-11-25T06:00:00+00:00  1.4   
1954-11-25T09:00:00+00:00  1.3   
1954-11-25T12:00:00+00:00  0.8   
1954-11-25T15:00:00+00:00  0.6   
1954-11-25T18:00:00+00:00  0.6   
1954-11-25T21:00:00+00:00  0.7   
1954-11-26T00:00:00+00:00  0.7   
1954-11-26T03:00:00+00:00  0.8   
1954-11-26T06:00:00+00:00  0.9   
1954-11-26T09:00:00+00:00  1.2   
1954-11-26T12:00:00+00:00  1.2   
1954-11-26T15:00:00+00:00  1.1   
1954-11-26T18:00:00+00:00  1.3   
1954-11-26T21:00:00+00:00  1.4   
1954-11-27T00:00:00+00:00  1.5   
1954-11-27T03:00:00+00:00  1.4   
1954-11-27T06:00:00+00:00  1.4   
1954-11-27T09:00:00+00:00  1.4   
1954-11-27T12:00:00+00:00  1.3   
1954-11-27T15:00:00+00:00  1.3   
1954-11-27T18:00:00+00:00  1.2   
1954-11-27T21:00:00+00:00  1.2   
1954-11-28T00:00:00+00:00  1.1   
1954-11-28T03:00:00+00:00  1.3   
1954-11-28T06:00:00+00:00  1.1   
1954-11-28T09:00:00+00:00  1.0   
1954-11-28T12:00:00+00:00  0.6   
1954-11-28T15:00:00+00:00  0.6   
1954-11-28T18:00:00+00:00  1.0   
1954-11-28T21:00:00+00:00  1.1   
1954-11-29T00:00:00+00:00  1.1   
1954-11-29T03:00:00+00:00  1.0   
1954-11-29T06:00:00+00:00  0.9   
1954-11-29T09:00:00+00:00  1.0   
1954-11-29T12:00:00+00:00  0.7   
1954-11-29T15:00:00+00:00  0.7   
1954-11-29T18:00:00+00:00  1.1   
1954-11-29T21:00:00+00:00  1.3   
1954-11-30T00:00:00+00:00  1.3   
1954-11-30T03:00:00+00:00  1.2   
1954-11-30T06:00:00+00:00  1.2   
1954-11-30T09:00:00+00:00  1.3   
1954-11-30T12:00:00+00:00  1.1   
1954-11-30T15:00:00+00:00  1.0   
1954-11-30T18:00:00+00:00  1.1   
1954-11-30T21:00:00+00:00  1.2   
1954-12-01T00:00:00+00:00  1.3   
1954-12-01T03:00:00+00:00  1.3   
1954-12-01T06:00:00+00:00  1.5   
1954-12-01T09:00:00+00:00  1.7   
1954-12-01T12:00:00+00:00  1.4   
1954-12-01T15:00:00+00:00  1.3   
1954-12-01T18:00:00+00:00  1.5   
1954-12-01T21:00:00+00:00  1.6   
1954-12-02T00:00:00+00:00  1.5   
1954-12-02T03:00:00+00:00  1.6   
1954-12-02T06:00:00+00:00  1.4   
1954-12-02T09:00:00+00:00  1.1   
1954-12-02T12:00:00+00:00  0.9   
1954-12-02T15:00:00+00:00  0.6   
1954-12-02T18:00:00+00:00  0.6   
1954-12-02T21:00:00+00:00  0.9   
1954-12-03T00:00:00+00:00  0.8   
1954-12-03T03:00:00+00:00  1.1   
1954-12-03T06:00:00+00:00  1.1   
1954-12-03T09:00:00+00:00  1.2   
1954-12-03T12:00:00+00:00  0.9   
1954-12-03T15:00:00+00:00  0.8   
1954-12-03T18:00:00+00:00  0.8   
1954-12-03T21:00:00+00:00  0.9   
1954-12-04T00:00:00+00:00  1.0   
1954-12-04T03:00:00+00:00  0.8   
1954-12-04T06:00:00+00:00  0.8   
1954-12-04T09:00:00+00:00  0.9   
1954-12-04T12:00:00+00:00  0.7   
1954-12-04T15:00:00+00:00  0.9   
1954-12-04T18:00:00+00:00  1.3   
1954-12-04T21:00:00+00:00  1.5   
1954-12-05T00:00:00+00:00  1.7   
1954-12-05T03:00:00+00:00  2.6   
1954-12-05T06:00:00+00:00  2.4   
1954-12-05T09:00:00+00:00  2.0   
1954-12-05T12:00:00+00:00  2.0   
1954-12-05T15:00:00+00:00  1.9   
1954-12-05T18:00:00+00:00  2.7   
1954-12-05T21:00:00+00:00  2.9   
1954-12-06T00:00:00+00:00  2.9   
1954-12-06T03:00:00+00:00  3.6   
1954-12-06T06:00:00+00:00  3.9   
1954-12-06T09:00:00+00:00  3.9   
1954-12-06T12:00:00+00:00  4.3   
1954-12-06T15:00:00+00:00  4.3   
1954-12-06T18:00:00+00:00  4.2   
1954-12-06T21:00:00+00:00  3.8   
1954-12-07T00:00:00+00:00  4.0   
1954-12-07T03:00:00+00:00  2.4   
1954-12-07T06:00:00+00:00  2.3   
1954-12-07T09:00:00+00:00  2.2   
1954-12-07T12:00:00+00:00  2.1   
1954-12-07T15:00:00+00:00  2.1   
1954-12-07T18:00:00+00:00  2.2   
1954-12-07T21:00:00+00:00  2.1   
1954-12-08T00:00:00+00:00  1.9   
1954-12-08T03:00:00+00:00  1.4   
1954-12-08T06:00:00+00:00  1.6   
1954-12-08T09:00:00+00:00  1.0   
1954-12-08T12:00:00+00:00  0.5   
1954-12-08T15:00:00+00:00  0.5   
1954-12-08T18:00:00+00:00  0.9   
1954-12-08T21:00:00+00:00  1.0   
1954-12-09T00:00:00+00:00  1.0   
1954-12-09T03:00:00+00:00  1.1   
1954-12-09T06:00:00+00:00  1.1   
1954-12-09T09:00:00+00:00  1.1   
1954-12-09T12:00:00+00:00  0.8   
1954-12-09T15:00:00+00:00  0.8   
1954-12-09T18:00:00+00:00  0.9   
1954-12-09T21:00:00+00:00  0.8   
1954-12-10T00:00:00+00:00  0.9   
1954-12-10T03:00:00+00:00  0.5   
1954-12-10T06:00:00+00:00  0.4   
1954-12-10T09:00:00+00:00  0.5   
1954-12-10T12:00:00+00:00  1.0   
1954-12-10T15:00:00+00:00  1.4   
1954-12-10T18:00:00+00:00  1.9   
1954-12-10T21:00:00+00:00  2.0   
1954-12-11T00:00:00+00:00  1.9   
1954-12-11T03:00:00+00:00  1.9   
1954-12-11T06:00:00+00:00  1.4   
1954-12-11T09:00:00+00:00  1.1   
1954-12-11T12:00:00+00:00  1.1   
1954-12-11T15:00:00+00:00  1.0   
1954-12-11T18:00:00+00:00  1.1   
1954-12-11T21:00:00+00:00  1.0   
1954-12-12T00:00:00+00:00  0.9   
1954-12-12T03:00:00+00:00  1.0   
1954-12-12T06:00:00+00:00  1.1   
1954-12-12T09:00:00+00:00  1.4   
1954-12-12T12:00:00+00:00  1.3   
1954-12-12T15:00:00+00:00  0.9   
1954-12-12T18:00:00+00:00  1.0   
1954-12-12T21:00:00+00:00  1.0   
1954-12-13T00:00:00+00:00  0.9   
1954-12-13T03:00:00+00:00  0.9   
1954-12-13T06:00:00+00:00  1.0   
1954-12-13T09:00:00+00:00  1.1   
1954-12-13T12:00:00+00:00  1.1   
1954-12-13T15:00:00+00:00  1.2   
1954-12-13T18:00:00+00:00  1.3   
1954-12-13T21:00:00+00:00  1.3   
1954-12-14T00:00:00+00:00  1.2   
1954-12-14T03:00:00+00:00  1.3   
1954-12-14T06:00:00+00:00  1.2   
1954-12-14T09:00:00+00:00  1.1   
1954-12-14T12:00:00+00:00  1.0   
1954-12-14T15:00:00+00:00  1.0   
1954-12-14T18:00:00+00:00  1.0   
1954-12-14T21:00:00+00:00  1.0   
1954-12-15T00:00:00+00:00  1.0   
1954-12-15T03:00:00+00:00  1.1   
1954-12-15T06:00:00+00:00  1.1   
1954-12-15T09:00:00+00:00  1.2   
1954-12-15T12:00:00+00:00  1.4   
1954-12-15T15:00:00+00:00  1.4   
1954-12-15T18:00:00+00:00  1.0   
1954-12-15T21:00:00+00:00  1.0   
1954-12-16T00:00:00+00:00  0.5   
1954-12-16T03:00:00+00:00  0.4   
1954-12-16T06:00:00+00:00  0.5   
1954-12-16T09:00:00+00:00  0.7   
1954-12-16T12:00:00+00:00  0.9   
1954-12-16T15:00:00+00:00  0.9   
1954-12-16T18:00:00+00:00  0.8   
1954-12-16T21:00:00+00:00  1.6   
1954-12-17T00:00:00+00:00  2.1   
1954-12-17T03:00:00+00:00  3.5   
1954-12-17T06:00:00+00:00  3.5   
1954-12-17T09:00:00+00:00  4.7   
1954-12-17T12:00:00+00:00  5.5   
1954-12-17T15:00:00+00:00  5.7   
1954-12-17T18:00:00+00:00  6.1   
1954-12-17T21:00:00+00:00  6.2   
1954-12-18T00:00:00+00:00  5.9   
1954-12-18T03:00:00+00:00  5.4   
1954-12-18T06:00:00+00:00  5.1   
1954-12-18T09:00:00+00:00  4.7   
1954-12-18T12:00:00+00:00  4.6   
1954-12-18T15:00:00+00:00  4.1   
1954-12-18T18:00:00+00:00  3.6   
1954-12-18T21:00:00+00:00  3.4   
1954-12-19T00:00:00+00:00  2.3   
1954-12-19T03:00:00+00:00  0.9   
1954-12-19T06:00:00+00:00  0.9   
1954-12-19T09:00:00+00:00  0.9   
1954-12-19T12:00:00+00:00  0.8   
1954-12-19T15:00:00+00:00  1.3   
1954-12-19T18:00:00+00:00  2.0   
1954-12-19T21:00:00+00:00  2.2   
1954-12-20T00:00:00+00:00  2.3   
1954-12-20T03:00:00+00:00  2.0   
1954-12-20T06:00:00+00:00  1.1   
1954-12-20T09:00:00+00:00  0.7   
1954-12-20T12:00:00+00:00  0.8   
1954-12-20T15:00:00+00:00  0.8   
1954-12-20T18:00:00+00:00  0.8   
1954-12-20T21:00:00+00:00  0.9   
1954-12-21T00:00:00+00:00  0.9   
1954-12-21T03:00:00+00:00  1.4   
1954-12-21T06:00:00+00:00  1.5   
1954-12-21T09:00:00+00:00  1.7   
1954-12-21T12:00:00+00:00  1.1   
1954-12-21T15:00:00+00:00  0.9   
1954-12-21T18:00:00+00:00  0.6   
1954-12-21T21:00:00+00:00  0.6   
1954-12-22T00:00:00+00:00  0.8   
1954-12-22T03:00:00+00:00  0.8   
1954-12-22T06:00:00+00:00  1.0   
1954-12-22T09:00:00+00:00  1.0   
1954-12-22T12:00:00+00:00  1.3   
1954-12-22T15:00:00+00:00  1.2   
1954-12-22T18:00:00+00:00  1.2   
1954-12-22T21:00:00+00:00  1.4   
1954-12-23T00:00:00+00:00  1.3   
1954-12-23T03:00:00+00:00  1.4   
1954-12-23T06:00:00+00:00  1.2   
1954-12-23T09:00:00+00:00  1.2   
1954-12-23T12:00:00+00:00  0.8   
1954-12-23T15:00:00+00:00  0.6   
1954-12-23T18:00:00+00:00  0.6   
1954-12-23T21:00:00+00:00  0.6   
1954-12-24T00:00:00+00:00  0.9   
1954-12-24T03:00:00+00:00  1.1   
1954-12-24T06:00:00+00:00  1.1   
1954-12-24T09:00:00+00:00  1.1   
1954-12-24T12:00:00+00:00  0.7   
1954-12-24T15:00:00+00:00  0.6   
1954-12-24T18:00:00+00:00  0.7   
1954-12-24T21:00:00+00:00  1.0   
1954-12-25T00:00:00+00:00  0.8   
1954-12-25T03:00:00+00:00  0.5   
1954-12-25T06:00:00+00:00  0.4   
1954-12-25T09:00:00+00:00  0.4   
1954-12-25T12:00:00+00:00  0.5   
1954-12-25T15:00:00+00:00  0.7   
1954-12-25T18:00:00+00:00  0.6   
1954-12-25T21:00:00+00:00  0.6   
1954-12-26T00:00:00+00:00  0.7   
1954-12-26T03:00:00+00:00  0.5   
1954-12-26T06:00:00+00:00  0.6   
1954-12-26T09:00:00+00:00  0.8   
1954-12-26T12:00:00+00:00  0.9   
1954-12-26T15:00:00+00:00  1.2   
1954-12-26T18:00:00+00:00  1.3   
1954-12-26T21:00:00+00:00  1.1   
1954-12-27T00:00:00+00:00  0.8   
1954-12-27T03:00:00+00:00  0.6   
1954-12-27T06:00:00+00:00  0.7   
1954-12-27T09:00:00+00:00  0.6   
1954-12-27T12:00:00+00:00  0.7   
1954-12-27T15:00:00+00:00  0.5   
1954-12-27T18:00:00+00:00  0.5   
1954-12-27T21:00:00+00:00  0.7   
1954-12-28T00:00:00+00:00  0.6   
1954-12-28T03:00:00+00:00  0.6   
1954-12-28T06:00:00+00:00  0.9   
1954-12-28T09:00:00+00:00  0.5   
1954-12-28T12:00:00+00:00  0.6   
1954-12-28T15:00:00+00:00  0.6   
1954-12-28T18:00:00+00:00  0.6   
1954-12-28T21:00:00+00:00  0.6   
1954-12-29T00:00:00+00:00  0.6   
1954-12-29T03:00:00+00:00  0.6   
1954-12-29T06:00:00+00:00  0.7   
1954-12-29T09:00:00+00:00  0.7   
1954-12-29T12:00:00+00:00  0.8   
1954-12-29T15:00:00+00:00  0.9   
1954-12-29T18:00:00+00:00  1.0   
1954-12-29T21:00:00+00:00  1.0   
1954-12-30T00:00:00+00:00  1.0   
1954-12-30T03:00:00+00:00  1.0   
1954-12-30T06:00:00+00:00  0.9   
1954-12-30T09:00:00+00:00  0.7   
1954-12-30T12:00:00+00:00  0.8   
1954-12-30T15:00:00+00:00  0.8   
1954-12-30T18:00:00+00:00  0.8   
1954-12-30T21:00:00+00:00  0.8   
1954-12-31T00:00:00+00:00  0.8   
1954-12-31T03:00:00+00:00  0.7   
1954-12-31T06:00:00+00:00  0.6   
1954-12-31T09:00:00+00:00  0.5   
1954-12-31T12:00:00+00:00  0.5   
1954-12-31T15:00:00+00:00  0.6   
1954-12-31T18:00:00+00:00  1.0   
1954-12-31T21:00:00+00:00  1.6   
1955-01-01T00:00:00+00:00  1.9   
1955-01-01T03:00:00+00:00  1.6   
1955-01-01T06:00:00+00:00  1.6   
1955-01-01T09:00:00+00:00  1.4   
1955-01-01T12:00:00+00:00  0.5   
1955-01-01T15:00:00+00:00  0.6   
1955-01-01T18:00:00+00:00  0.6   
1955-01-01T21:00:00+00:00  0.6   
1955-01-02T00:00:00+00:00  0.5   
1955-01-02T03:00:00+00:00  0.7   
1955-01-02T06:00:00+00:00  0.6   
1955-01-02T09:00:00+00:00  0.6   
1955-01-02T12:00:00+00:00  0.6   
1955-01-02T15:00:00+00:00  0.7   
1955-01-02T18:00:00+00:00  0.5   
1955-01-02T21:00:00+00:00  0.5   
1955-01-03T00:00:00+00:00  0.9   
1955-01-03T03:00:00+00:00  0.9   
1955-01-03T06:00:00+00:00  0.8   
1955-01-03T09:00:00+00:00  0.6   
1955-01-03T12:00:00+00:00  0.5   
1955-01-03T15:00:00+00:00  0.5   
1955-01-03T18:00:00+00:00  0.5   
1955-01-03T21:00:00+00:00  0.5   
1955-01-04T00:00:00+00:00  0.5   
1955-01-04T03:00:00+00:00  0.5   
1955-01-04T06:00:00+00:00  0.5   
1955-01-04T09:00:00+00:00  0.6   
1955-01-04T12:00:00+00:00  0.5   
1955-01-04T15:00:00+00:00  0.7   
1955-01-04T18:00:00+00:00  0.9   
1955-01-04T21:00:00+00:00  1.1   
1955-01-05T00:00:00+00:00  1.2   
1955-01-05T03:00:00+00:00  1.0   
1955-01-05T06:00:00+00:00  1.2   
1955-01-05T09:00:00+00:00  1.2   
1955-01-05T12:00:00+00:00  1.1   
1955-01-05T15:00:00+00:00  0.8   
1955-01-05T18:00:00+00:00  0.8   
1955-01-05T21:00:00+00:00  0.6   
1955-01-06T00:00:00+00:00  0.8   
1955-01-06T03:00:00+00:00  0.8   
1955-01-06T06:00:00+00:00  0.9   
1955-01-06T09:00:00+00:00  0.6   
1955-01-06T12:00:00+00:00  0.6   
1955-01-06T15:00:00+00:00  1.1   
1955-01-06T18:00:00+00:00  1.3   
1955-01-06T21:00:00+00:00  1.3   
1955-01-07T00:00:00+00:00  1.3   
1955-01-07T03:00:00+00:00  2.8   
1955-01-07T06:00:00+00:00  3.9   
1955-01-07T09:00:00+00:00  3.1   
1955-01-07T12:00:00+00:00  3.4   
1955-01-07T15:00:00+00:00  4.6   
1955-01-07T18:00:00+00:00  4.1   
1955-01-07T21:00:00+00:00  3.6   
1955-01-08T00:00:00+00:00  4.4   
1955-01-08T03:00:00+00:00  2.5   
1955-01-08T06:00:00+00:00  2.3   
1955-01-08T09:00:00+00:00  2.6   
1955-01-08T12:00:00+00:00  1.5   
1955-01-08T15:00:00+00:00  0.8   
1955-01-08T18:00:00+00:00  0.7
[truncated: 9,535,301 more chars]
